# Supplementary material for: Transcriptome Profiling During Muscadine Berry Development Reveals the Dynamic of Polyphenols Metabolism
Source: Front Plant Sci. 2022 Feb 2;12:818071. doi: 10.3389/fpls.2021.818071 (PMC8849228; doi:10.3389/fpls.2021.818071)
Supplement: Supplementary file 2 [file Table_1.XLSX]

## Sheet: Read mapping rate
Table S1: Summary of Read trimming and mapping rate of RNA-Seq library of muscadine berries at different time points of fruit development (FS, fruit-set; V, vérison; R, ripe skin/flesh; S, ripe seeds).
Sample ID	Input Read Pairs	Both Surviving reads	Both Surviving reads (%)	Mapping rate %	Total mapping reads
C5_FS_1	27677325	27458945	0.9921	0.795663	21585048
C5_FS_2	30885976	30528907	0.9884	0.783178	23909556
C5_FS_3	20248733	19870674	0.9813	0.786167	15621668
C5_V_1	22760379	22573415	0.9918	0.796227	17973564
C5_V_2	23694897	23355714	0.9857	0.790536	18463539
C5_V_3	25349739	24978603	0.9854	0.780996	19508199
C5_R_1	22838101	22559104	0.9878	0.78071	17612119
C5_R_2	25745823	25498248	0.9904	0.774932	19759406
C5_R_3	26993516	26633268	0.9867	0.774157	20618323
C5_S_1	28661874	28392984	0.9906	0.795372	22582988
C5_S_2	21502710	21273505	0.9893	0.790187	16810044
C5_S_3	27965156	27719913	0.9912	0.791701	21945884
C6_FS_1	25616320	25322263	0.9885	0.772874	19570926
C6_FS_2	20050080	19816032	0.9883	0.771007	15278309
C6_FS_3	23746602	23460281	0.9879	0.779059	18276934
C6_V_1	27427113	27086123	0.9876	0.786364	21299552
C6_V_2	27377405	27027595	0.9872	0.780125	21084915
C6_V_3	19102575	18873387	0.988	0.794638	14997513
C6_R_1	27964681	27210607	0.973	0.777355	21152294
C6_R_2	25631906	25372785	0.9899	0.781217	19821653
C6_R_3	21758432	21501472	0.9882	0.783398	16844206
C6_S_1	29899404	29603474	0.9901	0.8054	23842646
C6_S_2	25643559	25352389	0.9886	0.795328	20163454
C6_S_3	23724219	23355537	0.9845	0.80013	18687460
