# Supplementary material for: Transcriptome Profiling During Muscadine Berry Development Reveals the Dynamic of Polyphenols Metabolism
Source: Front Plant Sci. 2022 Feb 2;12:818071. doi: 10.3389/fpls.2021.818071 (PMC8849228; doi:10.3389/fpls.2021.818071)
Supplement: Supplementary file 3 [file Table_2.XLSX]

## Sheet: DE_Genes
Table S2.1: Differentially expressed genes over time course of muscadine berry development (C5 genotype). By using DESeq2 and EdgeR, each fruit developmental stage was compared to each former time point resulted in 10116 non-redundant differentially expressed genes with log2fold change > 1.5 or < -1.5.
	DESq2			EdgeR			Common genes between DESq2 + EdgeR	unique in DESq2	unique in EdgeR	common + unique genes between DESq2 + EdgeR
Condition	SigGenes	Log2fold>±1.5		SigGenes	Log2fold>±1.5		Log2fold>±1.5	Log2fold>±1.5	Log2fold>±1.5	Log2fold>±1.5
C5V-C5FS	12382	4968		12237	4992		4710	258	285	5250
C5R-C5V	12725	5651		12638	5586		5365	286	221	5872
C5S-C5R	12699	5667		12306	5524		5355	312	169	5836
Table S2.2: Genes that are commonly differentially expressed over time course of muscadine berry development (C5 cultivar), as well as those that are uniquely picked by DESeq2 and/or EdgeR pipeline when each stage was compared to each consecutive time point, and the log2fold change > 1.5 or < -1.5, were further checked.
	Induced		Repressed
	DESeq2	EdgeR	DESeq2	EdgeR
V-FS	2321	2423	2647	2569
R-V	1116	1195	4535	4391
S-R	3569	3345	2098	2179
	Total No. of genes DE (FDR<0.05)
		Induced	Repressed
VvFS	5250	2475	2775
RvV	5872	1225	4647
SvR	5836	3617	2219

## Sheet: V-FS
	DESeq2 pipeline							EdgeR pipeline
GENEID	BaseMean	log2FoldChange	lfcSE	stat	p-Value	padj		logFC	logCPM	F	p-Value	FDR
evm.model.chr1.10	5.96724	-7.20544	2.9897	-2.41009	0.0159486	0.0285031		-7.70359	-1.11809	19.114	0.000279332	0.000731659
evm.model.chr1.100	42.1415	-2.08698	0.423235	-4.93102	8.18e-07	2.7e-06		-1.99114	1.20305	19.8602	0.000118013	0.000333001
evm.model.chr1.1000	5.83485	-7.31746	1.86215	-3.92958	8.51e-05	0.000223444		-7.81778	-1.17015	26.4356	8.89e-05	0.000257098
evm.model.chr1.1003	21.8993	-3.02378	0.813418	-3.71737	0.000201305	0.000501755		-2.95488	0.416941	13.311	0.00104758	0.00242702
evm.model.chr1.1009	14.203	-2.20747	0.838866	-2.6315	0.00850095	0.0160545		-2.1608	-0.146851	6.0918	0.0198262	0.0341655
evm.model.chr1.1017	2472.23	-2.06296	0.0621997	-33.1668	3.24e-241	7.94e-239		-2.01189	7.00435	801.542	1.96e-22	2.99e-20
evm.model.chr1.1027	414.777	2.34368	0.140439	16.6883	1.6e-62	4.31e-61		2.38074	4.46529	283.305	2.35e-16	6.52e-15
evm.model.chr1.103	22.406	3.00778	0.713968	4.21277	2.52e-05	7.1e-05		2.98566	0.298088	17.4814	0.000250448	0.00066256
evm.model.chr1.1030	29.8064	-2.78312	0.566981	-4.90867	9.17e-07	3.01e-06		-2.69849	0.75521	17.3284	0.000263247	0.00069332
evm.model.chr1.1031	311.021	-4.20229	0.161508	-26.0191	3.01e-149	3.04e-147		-4.16112	4.01944	347.353	5.4e-16	1.37e-14
evm.model.chr1.1033	358.306	-2.30331	0.195902	-11.7575	6.46e-32	8.25e-31		-2.21582	4.24489	138.504	1.81e-12	2.21e-11
evm.model.chr1.1056	2719.81	2.78747	0.0910583	30.612	8.49e-206	1.48e-203		2.83901	7.17789	1029.05	6.17e-24	1.46e-21
evm.model.chr1.1058	43.7922	-1.71416	0.353297	-4.8519	1.22e-06	3.96e-06		-1.57278	1.28967	15.6879	0.000454777	0.00114
evm.model.chr1.1059	11.2872	-2.94137	0.997603	-2.94844	0.00319379	0.00653454		-3.0152	-0.418931	8.83419	0.00621549	0.0120512
evm.model.chr1.1065	3023.72	3.31098	0.1173	28.2265	2.76e-175	3.74e-173		3.36277	7.34103	1010.3	7.96e-24	1.82e-21
evm.model.chr1.1068	286.553	4.25699	0.221048	19.2582	1.21e-82	4.86e-81		4.34212	3.92281	328.648	3.37e-17	1.11e-15
evm.model.chr1.1069	63.7219	1.54923	0.461823	3.3546	0.000794789	0.00180879		1.59852	1.77363	11.5671	0.0020031	0.00434645
evm.model.chr1.1076	26.5924	-2.43109	0.617878	-3.93458	8.33e-05	0.00021926		-2.38552	0.617361	12.8443	0.00124208	0.00282653
evm.model.chr1.1079	315.717	-11.4881	1.18665	-9.6811	3.63e-22	3.22e-21		-11.9821	4.03222	855.419	1.13e-15	2.64e-14
evm.model.chr1.1123	196.671	-2.79359	0.270777	-10.3169	5.91e-25	5.97e-24		-2.72455	3.38124	105.581	4.26e-11	3.94e-10
evm.model.chr1.1134	283.654	2.75576	0.247062	11.1541	6.84e-29	7.99e-28		2.80955	3.91181	113.908	1.96e-11	1.94e-10
evm.model.chr1.1136	142.891	5.19271	0.469072	11.0702	1.75e-28	2.02e-27		5.22281	2.93227	132.086	1.54e-11	1.55e-10
evm.model.chr1.1141	177.857	1.77199	0.272774	6.49619	8.24e-11	3.89e-10		1.81354	3.24512	41.3067	5.35e-07	2.36e-06
evm.model.chr1.1163	520.565	-1.97127	0.152476	-12.9283	3.11e-38	4.86e-37		-1.92089	4.74669	140.666	1.51e-12	1.87e-11
evm.model.chr1.1167	9.25149	-6.75598	1.51039	-4.473	7.71e-06	2.29e-05		-6.37456	-0.644807	29.2868	3.48e-05	0.000109739
evm.model.chr1.1169	43.5149	-3.17499	0.475764	-6.67344	2.5e-11	1.23e-10		-3.1218	1.31106	32.4175	9.15e-06	3.2e-05
evm.model.chr1.1172	90.8717	-2.44789	0.365434	-6.69859	2.1e-11	1.04e-10		-2.39755	2.32123	33.0729	3.61e-06	1.36e-05
evm.model.chr1.1175	1477.86	-4.77623	0.154231	-30.968	1.46e-210	2.63e-208		-4.72011	6.25096	848.454	1.24e-21	1.43e-19
evm.model.chr1.1176	199.496	3.3593	0.329382	10.1988	2.01e-24	1.98e-23		3.40507	3.40232	112.176	2.6e-11	2.52e-10
evm.model.chr1.1182	29305.7	3.19322	0.54067	5.90604	3.5e-09	1.45e-08		3.26202	10.6065	30.1846	4.53e-05	0.000139923
evm.model.chr1.12	20.2179	-8.65438	1.30767	-6.61815	3.64e-11	1.77e-10		-9.13555	0.31821	59.0028	9.8e-08	4.98e-07
evm.model.chr1.1205	1148.29	3.63525	0.167932	21.6472	6.46e-104	3.47e-102		3.68919	5.93306	535.26	5.4e-20	3.8e-18
evm.model.chr1.1215	50.9609	2.47858	0.488813	5.07061	3.97e-07	1.36e-06		2.59065	1.48034	27.931	1.2e-05	4.13e-05
evm.model.chr1.1226	1366.78	1.97493	0.132693	14.8835	4.22e-50	8.79e-49		2.07481	6.18564	255.332	1.28e-15	2.94e-14
evm.model.chr1.1237	968.43	1.52867	0.118742	12.8739	6.31e-38	9.74e-37		1.58092	5.68543	191.927	3.38e-14	6e-13
evm.model.chr1.1248	85.3751	-2.6337	0.386394	-6.81611	9.35e-12	4.74e-11		-2.55584	2.22206	45.1546	2.45e-07	1.16e-06
evm.model.chr1.1259	8.74932	-7.44051	1.4913	-4.98928	6.06e-07	2.03e-06		-7.94432	-0.680538	32.7139	1.22e-05	4.17e-05
evm.model.chr1.1275	93.5772	3.23686	0.807279	4.00959	6.08e-05	0.000162862		3.25381	2.3076	20.5207	0.000130353	0.000365169
evm.model.chr1.1276	314.709	2.09054	0.283298	7.37929	1.59e-13	9.1e-13		2.11896	4.06001	58.2118	4.78e-08	2.57e-07
evm.model.chr1.1279	76.8749	1.85395	0.271899	6.81852	9.2e-12	4.67e-11		1.88699	2.0602	36.7371	1.44e-06	5.86e-06
evm.model.chr1.1280	734.759	1.57387	0.127189	12.3743	3.6e-35	5.14e-34		1.5991	5.28065	159.774	3.24e-13	4.56e-12
evm.model.chr1.1288	56.0658	-2.7209	0.415393	-6.55019	5.75e-11	2.75e-10		-2.67044	1.64582	34.376	2.46e-06	9.62e-06
evm.model.chr1.129	20.934	-2.20766	0.75949	-2.90677	0.00365185	0.00740259		-2.13557	0.357536	8.24556	0.00792947	0.0150205
evm.model.chr1.1297	597.832	1.79165	0.128673	13.924	4.53e-44	8.26e-43		1.8352	4.98529	224.783	4.62e-15	9.48e-14
evm.model.chr1.1304	834.403	1.82979	0.103037	17.7586	1.48e-70	4.65e-69		1.88057	5.4684	334.612	2.66e-17	9.06e-16
evm.model.chr1.132	1774.56	1.62093	0.112417	14.419	3.93e-47	7.73e-46		1.66338	6.56083	233.805	2.8e-15	6.01e-14
evm.model.chr1.1343	10.3508	5.4937	1.38558	3.96492	7.34e-05	0.000194289		5.77564	-0.691196	18.2276	0.000255826	0.000675722
evm.model.chr1.1346	156.235	-1.76407	0.269476	-6.5463	5.9e-11	2.82e-10		-1.70411	3.05858	31.246	5.54e-06	2.02e-05
evm.model.chr1.1355	23.7574	-5.51408	1.71437	-3.2164	0.00129812	0.00284715		-5.41565	0.531554	32.0506	9.89e-06	3.44e-05
evm.model.chr1.1358	726.521	-2.40059	0.118606	-20.2401	4.34e-91	2e-89		-2.37841	5.24947	314.778	5.94e-17	1.87e-15
evm.model.chr1.1387	6.18474	-6.19778	2.19067	-2.82916	0.00466698	0.00926893		-6.69024	-1.15629	9.4205	0.00569002	0.0111381
evm.model.chr1.141	39.6042	-3.28655	0.484133	-6.78852	1.13e-11	5.72e-11		-3.25453	1.21297	42.6358	2.02e-06	8.01e-06
evm.model.chr1.1415	3.92328	-5.0002	1.94851	-2.56617	0.0102829	0.019089		-5.51319	-1.63441	8.72701	0.00682011	0.0130879
evm.model.chr1.1423	68.7458	4.5889	0.511375	8.97365	2.87e-19	2.24e-18		4.59399	1.88315	90.3534	2.41e-10	1.95e-09
evm.model.chr1.1425	354.501	-2.42632	0.155026	-15.651	3.27e-55	7.59e-54		-2.36889	4.21735	239.753	2.03e-15	4.47e-14
evm.model.chr1.1430	216.361	2.54149	0.301931	8.41745	3.85e-17	2.69e-16		2.58415	3.52485	80.3064	1.47e-09	1.03e-08
evm.model.chr1.1455	630.503	1.67951	0.150336	11.1718	5.61e-29	6.58e-28		1.72368	5.06573	144.969	1.05e-12	1.34e-11
evm.model.chr1.1470	445.981	-4.23464	0.234261	-18.0766	4.87e-73	1.6e-71		-4.18858	4.53074	229.879	1.22e-13	1.88e-12
evm.model.chr1.1486	188.57	-3.23634	0.768511	-4.21119	2.54e-05	7.14e-05		-3.18396	3.31809	79.1275	3.99e-08	2.17e-07
evm.model.chr1.1499	37.0654	-1.73925	0.584977	-2.97319	0.0029472	0.0060766		-1.69002	1.08862	8.20072	0.00776887	0.0147455
evm.model.chr1.153	16.855	1.81323	0.556428	3.2587	0.00111925	0.00248021		1.92333	-0.0265685	7.9983	0.00847167	0.0159366
evm.model.chr1.1636	4210.78	2.96748	0.104637	28.3598	6.34e-177	8.73e-175		3.02058	7.81179	807.017	1.79e-22	2.75e-20
evm.model.chr1.168	1573.02	-1.57732	0.159391	-9.89591	4.34e-23	4.04e-22		-1.50748	6.36554	95.1215	7.34e-10	5.46e-09
evm.model.chr1.1702	20.3963	-3.21403	0.765463	-4.19881	2.68e-05	7.52e-05		-3.17804	0.298636	17.1727	0.000310496	0.000805112
evm.model.chr1.1704	69.547	-1.96971	0.559753	-3.51889	0.000433362	0.00102749		-1.92261	1.94711	14.0609	0.000870545	0.00205714
evm.model.chr1.1707	45.6015	-3.78774	0.56882	-6.65894	2.76e-11	1.35e-10		-3.70703	1.38868	40.9855	5.73e-07	2.51e-06
evm.model.chr1.1723	4.12002	7.44832	1.97105	3.77886	0.000157547	0.000399531		7.74073	-1.64842	22.8184	8.53e-05	0.000247903
evm.model.chr1.1727	35.6057	10.0142	1.62695	6.15523	7.5e-10	3.27e-09		10.2296	0.977242	59.5537	2.93e-07	1.36e-06
evm.model.chr1.1729	52.2701	10.827	1.22641	8.82821	1.06e-18	8.08e-18		11.0021	1.51246	207.916	3.28e-12	3.82e-11
evm.model.chr1.174	28.0447	-4.49806	0.653877	-6.87906	6.02e-12	3.1e-11		-4.38069	0.706657	37.3291	1.26e-06	5.18e-06
evm.model.chr1.175	121.031	-2.0954	0.277275	-7.5571	4.12e-14	2.45e-13		-2.00833	2.69605	52.4591	1.53e-07	7.52e-07
evm.model.chr1.1759	13.6175	-7.01346	1.24527	-5.6321	1.78e-08	6.95e-08		-6.72366	-0.149317	40.9258	2.7e-06	1.04e-05
evm.model.chr1.1760	74.0541	-1.62381	0.473129	-3.43206	0.000599013	0.00138891		-1.56063	2.00281	11.5145	0.00205895	0.00445419
evm.model.chr1.1787	15.6873	2.05027	0.737767	2.77902	0.00545239	0.010686		1.9941	-0.117036	6.72953	0.0148081	0.0263649
evm.model.chr1.1789	35.2979	2.32606	0.739894	3.14377	0.00166786	0.00358259		2.21871	0.9393	8.5706	0.00664269	0.0127941
evm.model.chr1.1797	12.2408	3.11135	1.16502	2.67064	0.0075707	0.0144326		2.86029	-0.463586	6.14691	0.0193262	0.0333812
evm.model.chr1.1810	108.862	-4.19699	0.407054	-10.3107	6.31e-25	6.36e-24		-4.13315	2.56257	107.592	3.44e-11	3.23e-10
evm.model.chr1.1816	42.8289	2.80108	0.898896	3.11614	0.00183238	0.00391055		2.71879	1.16878	10.092	0.00375713	0.00764847
evm.model.chr1.1820	133.682	3.46764	0.49495	7.00606	2.45e-12	1.29e-11		3.46757	2.83334	44.5327	3.35e-07	1.54e-06
evm.model.chr1.1830	406.556	-2.08608	0.196394	-10.6219	2.36e-26	2.51e-25		-2.04076	4.41066	121.282	8.77e-12	9.34e-11
evm.model.chr1.1836	127.13	1.7537	0.267802	6.54851	5.81e-11	2.78e-10		1.81171	2.76561	45.5309	2.28e-07	1.08e-06
evm.model.chr1.1838	55.464	-5.66054	0.625611	-9.04801	1.46e-19	1.15e-18		-5.55638	1.6262	63.9044	9.69e-09	5.81e-08
evm.model.chr1.1855	2700.94	-2.17004	0.0979229	-22.1607	8.23e-109	4.68e-107		-2.1204	7.12432	445.483	5.89e-19	3.14e-17
evm.model.chr1.1867	2030.83	2.18927	0.0887831	24.6586	2.97e-134	2.46e-132		2.31916	6.75403	707.037	1.1e-21	1.3e-19
evm.model.chr1.1880	793.851	2.1046	0.177765	11.8393	2.45e-32	3.16e-31		2.11827	5.3967	163.085	2.53e-13	3.64e-12
evm.model.chr1.1929	2.84248	5.0724	2.27929	2.22543	0.0260521	0.0443762		5.38568	-1.98905	7.27418	0.0119984	0.0218162
evm.model.chr1.1942	84.803	-1.62153	0.301021	-5.38675	7.17e-08	2.65e-07		-1.56597	2.19563	25.529	2.29e-05	7.46e-05
evm.model.chr1.1950	1329.61	-1.67316	0.0668395	-25.0325	2.71e-138	2.35e-136		-1.5711	6.12284	444.36	6.09e-19	3.22e-17
evm.model.chr1.1952	198.285	-1.58839	0.241109	-6.58785	4.46e-11	2.15e-10		-1.52159	3.3951	41.7319	4.9e-07	2.18e-06
evm.model.chr1.1956	6200.11	3.37401	0.157771	21.3855	1.82e-101	9.42e-100		3.44711	8.36562	435.654	2.33e-17	8.02e-16
evm.model.chr1.1958	122.807	-1.6434	0.37445	-4.38884	1.14e-05	3.33e-05		-1.6306	2.71957	19.1813	0.000161701	0.000445226
evm.model.chr1.1982	8.28824	7.88981	1.66484	4.73909	2.15e-06	6.77e-06		8.14524	-0.931208	23.7687	5.39e-05	0.000164148
evm.model.chr1.1991	2093.34	3.47485	0.238607	14.5631	4.83e-48	9.69e-47		3.57312	6.80836	154.811	2.79e-10	2.23e-09
evm.model.chr1.2010	2379.25	1.85908	0.117438	15.8303	1.92e-56	4.56e-55		1.92455	6.97305	295.919	1.66e-16	4.78e-15
evm.model.chr1.2029	104.685	-1.78176	0.276628	-6.44098	1.19e-10	5.53e-10		-1.72502	2.50603	29.2088	1.09e-05	3.75e-05
evm.model.chr1.2030	495.05	2.5203	0.153017	16.4707	5.96e-61	1.54e-59		2.62347	4.72161	290.507	1.7e-16	4.87e-15
evm.model.chr1.2046	7.2544	-3.59172	1.31546	-2.7304	0.00632568	0.0122374		-3.47486	-0.959998	10.4572	0.00406111	0.00820665
evm.model.chr1.2058	86.0284	1.94771	0.454684	4.28366	1.84e-05	5.25e-05		2.0005	2.21783	21.2331	8.13e-05	0.000237394
evm.model.chr1.2059	28.0915	3.35646	0.886204	3.78745	0.0001522	0.000387057		3.22109	0.59856	12.7199	0.00130022	0.00294354
evm.model.chr1.2060	22019.4	3.43266	0.0736239	46.6243	0	0		3.49919	10.2041	1883.78	1.31e-27	1.65e-24
evm.model.chr1.2063	1273.87	-3.37661	0.124943	-27.0253	7.46e-161	8.73e-159		-3.32442	6.03207	783.159	2.7e-22	3.85e-20
evm.model.chr1.2066	6.80809	-6.97394	1.49301	-4.67105	3e-06	9.31e-06		-7.47012	-1.00642	25.6544	5.48e-05	0.000166648
evm.model.chr1.2082	13.5215	-6.88501	1.39586	-4.93245	8.12e-07	2.68e-06		-7.3825	-0.32353	25.8154	5.28e-05	0.000161069
evm.model.chr1.2086	35.4409	1.97788	0.458749	4.31146	1.62e-05	4.67e-05		1.97491	0.937687	16.8725	0.000305759	0.000794364
evm.model.chr1.209	49.745	1.78977	0.632764	2.82849	0.00467685	0.009285		1.72691	1.4252	8.4286	0.00711887	0.0136132
evm.model.chr1.2117	5.07096	6.40203	1.76169	3.63404	0.000279022	0.000680949		6.69957	-1.46315	18.4632	0.00040894	0.00103516
evm.model.chr1.2126	8.39792	7.50427	1.4655	5.1206	3.05e-07	1.06e-06		7.74337	-0.891478	27.8056	1.95e-05	6.44e-05
evm.model.chr1.213	44.7229	-6.68636	0.648869	-10.3046	6.71e-25	6.75e-24		-6.56982	1.38072	89.5246	1.16e-09	8.29e-09
evm.model.chr1.2138	6.41734	6.84766	1.61786	4.23255	2.31e-05	6.53e-05		7.0363	-1.22662	19.8722	0.000157698	0.000434859
evm.model.chr1.2142	9.17489	-2.62091	0.842313	-3.11156	0.00186101	0.00396718		-2.57155	-0.649071	9.30543	0.00576023	0.0112624
evm.model.chr1.2173	9.94662	-3.42399	1.02641	-3.3359	0.000850235	0.00192403		-3.27338	-0.691719	9.86368	0.00390292	0.00791572
evm.model.chr1.2176	18.1934	-2.16282	0.763952	-2.8311	0.00463887	0.00922013		-2.09625	0.103879	7.37664	0.0110992	0.0203151
evm.model.chr1.218	108.175	-1.66543	0.253372	-6.57303	4.93e-11	2.37e-10		-1.62037	2.5321	35.4448	1.93e-06	7.67e-06
evm.model.chr1.2186	86.6384	-2.26927	0.264758	-8.57112	1.02e-17	7.39e-17		-2.20729	2.22886	46.2079	2.92e-07	1.36e-06
evm.model.chr1.219	60.3682	-1.85236	0.479972	-3.8593	0.000113711	0.000294393		-1.73102	1.7139	13.0619	0.00114694	0.00263175
evm.model.chr1.2191	44.2132	-3.07531	0.594275	-5.17489	2.28e-07	8.01e-07		-2.95088	1.35014	24.9992	5.06e-05	0.000154878
evm.model.chr1.2202	316.803	1.70035	0.193469	8.78872	1.51e-18	1.14e-17		1.80324	4.07168	83.8349	5.45e-10	4.14e-09
evm.model.chr1.2207	34.6152	3.27686	0.476612	6.87531	6.19e-12	3.18e-11		3.36859	0.934591	41.0168	5.69e-07	2.49e-06
evm.model.chr1.2213	416.385	-1.60874	0.138638	-11.6039	3.94e-31	4.91e-30		-1.57318	4.43761	114.032	1.77e-11	1.77e-10
evm.model.chr1.2227	27.3763	1.80913	0.554509	3.26258	0.00110403	0.00244829		1.87619	0.635272	8.88036	0.00583548	0.0113918
evm.model.chr1.223	23.2505	-2.41321	0.674476	-3.5779	0.000346363	0.000832889		-2.2766	0.426129	9.44856	0.00461772	0.00922581
evm.model.chr1.2245	383.472	-2.53088	0.185051	-13.6766	1.4e-42	2.47e-41		-2.48868	4.3353	199.567	2.07e-14	3.83e-13
evm.model.chr1.2255	1422.86	12.7858	1.18334	10.8049	3.26e-27	3.6e-26		13.0411	6.23845	1565.8	2.51e-22	3.65e-20
evm.model.chr1.230	69.0283	-2.44983	0.350294	-6.99362	2.68e-12	1.41e-11		-2.36818	1.95215	37.9017	1.11e-06	4.62e-06
evm.model.chr1.2310	796.549	1.70224	0.107983	15.764	5.51e-56	1.3e-54		1.7753	5.3978	276.681	3.2e-16	8.56e-15
evm.model.chr1.2324	124.468	-5.27097	0.370154	-14.2399	5.18e-46	9.85e-45		-5.18713	2.75269	155.918	1.67e-12	2.06e-11
evm.model.chr1.2327	1483.6	1.52699	0.114258	13.3644	9.76e-41	1.63e-39		1.6055	6.30234	197.345	2.39e-14	4.33e-13
evm.model.chr1.2328	27016.3	9.2352	0.16222	56.9302	0	0		9.27068	10.5008	4447.93	7e-33	1.41e-28
evm.model.chr1.2337	28.0152	-3.73713	0.737284	-5.06878	4e-07	1.37e-06		-3.69011	0.746641	22.9431	6.72e-05	0.000199875
evm.model.chr1.2340	328.573	-1.93599	0.268061	-7.22217	5.12e-13	2.83e-12		-1.8186	4.10291	55.1247	7.56e-08	3.91e-07
evm.model.chr1.2345	48.736	-2.22846	0.474141	-4.7	2.6e-06	8.14e-06		-2.12617	1.46197	20.5573	9.54e-05	0.000274549
evm.model.chr1.2348	1865.28	3.58544	0.23403	15.3204	5.58e-53	1.25e-51		3.58603	6.62959	248.883	4.66e-13	6.35e-12
evm.model.chr1.235	140.638	-3.6547	0.788193	-4.63681	3.54e-06	1.09e-05		-3.54932	2.91228	34.8348	4.93e-06	1.81e-05
evm.model.chr1.2352	315.712	3.21939	0.2676	12.0306	2.45e-33	3.27e-32		3.28367	4.06513	169.841	1.54e-13	2.32e-12
evm.model.chr1.2353	49.3172	-1.89411	0.37826	-5.00743	5.52e-07	1.86e-06		-1.8322	1.45178	20.2004	0.000106326	0.000302869
evm.model.chr1.2358	10.8763	8.14987	1.5568	5.23501	1.65e-07	5.89e-07		8.39221	-0.544041	27.4702	2.73e-05	8.8e-05
evm.model.chr1.2359	1739.68	2.37777	0.10411	22.839	1.88e-115	1.17e-113		2.41222	6.53804	490.248	1.62e-19	9.82e-18
evm.model.chr1.2376	64.225	-1.93263	0.433838	-4.45473	8.4e-06	2.49e-05		-1.88925	1.81812	19.4701	0.000133131	0.000372527
evm.model.chr1.2380	452.338	4.94348	0.390645	12.6547	1.05e-36	1.59e-35		5.14009	4.58339	280.246	1.33e-14	2.53e-13
evm.model.chr1.2385	520.126	-2.07877	0.166115	-12.514	6.26e-36	9.23e-35		-1.96011	4.76043	154.156	5.01e-13	6.78e-12
evm.model.chr1.2386	187.194	-2.36715	0.264375	-8.95375	3.44e-19	2.67e-18		-2.30636	3.31082	85.549	4.38e-10	3.39e-09
evm.model.chr1.2390	34.3349	-1.71786	0.66512	-2.58278	0.00980075	0.0182721		-1.74435	0.997376	7.795	0.00924762	0.0172303
evm.model.chr1.2409	671.83	-1.9491	0.121999	-15.9764	1.87e-57	4.56e-56		-1.90434	5.12144	229.749	3.5e-15	7.38e-14
evm.model.chr1.243	1756.77	-2.12182	0.163139	-13.0062	1.13e-38	1.79e-37		-2.05523	6.51786	158.031	7.63e-12	8.25e-11
evm.model.chr1.2431	343.217	-1.78863	0.25206	-7.09604	1.28e-12	6.89e-12		-1.72312	4.16642	55.8562	5.82e-08	3.07e-07
evm.model.chr1.2433	440.311	3.17678	0.19007	16.7137	1.04e-62	2.83e-61		3.23423	4.55627	359.765	1.02e-17	3.92e-16
evm.model.chr1.2439	73.4535	-1.77023	0.314905	-5.62147	1.89e-08	7.37e-08		-1.6917	2.00326	26.6479	1.69e-05	5.63e-05
evm.model.chr1.244	4.70893	-4.50675	1.87642	-2.40178	0.0163153	0.029116		-4.08035	-1.50124	6.55361	0.0164915	0.0289876
evm.model.chr1.2442	815.214	-1.91717	0.136635	-14.0313	1e-44	1.85e-43		-1.85549	5.43986	164.733	2.23e-13	3.28e-12
evm.model.chr1.2443	368.775	-2.09407	0.37658	-5.56076	2.69e-08	1.03e-07		-2.00808	4.2601	70.354	9.44e-09	5.68e-08
evm.model.chr1.2446	285.19	1.93755	0.185311	10.4557	1.38e-25	1.42e-24		1.99383	3.92034	118.524	1.13e-11	1.18e-10
evm.model.chr1.2449	14.0266	-3.55905	1.03164	-3.44989	0.000560813	0.00130513		-3.48445	-0.172938	11.5505	0.00215154	0.00463618
evm.model.chr1.2465	54.8267	-2.29588	0.701146	-3.27447	0.00105861	0.00235537		-2.24996	1.62361	12.0809	0.00185158	0.00404781
evm.model.chr1.251	21.8298	-6.80065	1.28269	-5.30187	1.15e-07	4.15e-07		-6.48848	0.408343	37.6409	3.21e-06	1.22e-05
evm.model.chr1.252	211.533	-4.04096	0.625532	-6.46003	1.05e-10	4.9e-10		-3.9712	3.47604	100.718	3.93e-09	2.54e-08
evm.model.chr1.254	104.16	-1.78308	0.26479	-6.73394	1.65e-11	8.23e-11		-1.72264	2.47047	36.794	1.91e-06	7.61e-06
evm.model.chr1.263	639.483	2.19208	0.163834	13.3799	7.92e-41	1.33e-39		2.25703	5.09465	185.995	5e-14	8.58e-13
evm.model.chr1.264	900.055	2.54002	0.204124	12.4435	1.52e-35	2.2e-34		2.5661	5.58884	192.259	3.31e-14	5.88e-13
evm.model.chr1.269	6.18322	6.92761	1.76811	3.91809	8.93e-05	0.000233986		6.4148	-1.22574	18.381	0.000212495	0.00057071
evm.model.chr1.283	7.17144	4.74279	1.93611	2.44965	0.0142994	0.0257928		5.0527	-1.11687	6.29882	0.0197353	0.0340177
evm.model.chr1.288	125.891	1.55283	0.205735	7.54773	4.43e-14	2.63e-13		1.58839	2.75365	48.3879	1.31e-07	6.51e-07
evm.model.chr1.313	13.3063	2.25267	0.924127	2.43762	0.0147844	0.0265776		2.27239	-0.300897	6.25122	0.0189031	0.0327318
evm.model.chr1.322	24.9054	-3.01574	0.674189	-4.47315	7.71e-06	2.29e-05		-2.91667	0.525303	16.1388	0.00043358	0.00109217
evm.model.chr1.323	230.821	2.356	0.240301	9.80436	1.08e-22	9.81e-22		2.43222	3.61628	101.973	6.3e-11	5.66e-10
evm.model.chr1.334	94.6559	2.21838	0.40659	5.45605	4.87e-08	1.82e-07		2.15421	2.32792	29.4985	8.05e-06	2.84e-05
evm.model.chr1.335	91.4846	-2.27836	0.360629	-6.31776	2.65e-10	1.2e-09		-2.21696	2.30658	27.5056	1.43e-05	4.83e-05
evm.model.chr1.338	128.116	6.77675	0.870404	7.78575	6.93e-15	4.31e-14		6.91212	2.78159	131.838	1.62e-11	1.63e-10
evm.model.chr1.345	5.71212	5.95034	1.72092	3.45765	0.000544915	0.00127098		6.19347	-1.3595	12.4655	0.00166755	0.00369244
evm.model.chr1.351	179.073	-3.86625	0.312772	-12.3612	4.24e-35	6.04e-34		-3.73048	3.24447	160.639	9.83e-12	1.04e-10
evm.model.chr1.352	25.6005	-2.33718	0.633385	-3.68998	0.000224269	0.000554543		-2.25898	0.609279	10.6722	0.00300028	0.00625259
evm.model.chr1.354	318.593	-2.73276	0.240622	-11.3571	6.84e-30	8.25e-29		-2.68077	4.0601	128.759	6.96e-12	7.61e-11
evm.model.chr1.363	174.81	4.34673	0.312186	13.9235	4.56e-44	8.31e-43		4.46101	3.21434	184.464	7.35e-14	1.2e-12
evm.model.chr1.365	9.55886	2.4825	1.02743	2.41621	0.015683	0.0280597		2.5578	-0.772214	6.177	0.0190591	0.0329623
evm.model.chr1.378	1001.18	-3.77143	0.13381	-28.1849	8.97e-175	1.2e-172		-3.68581	5.67578	552.414	8.87e-19	4.41e-17
evm.model.chr1.381	25.744	2.77085	0.535652	5.17286	2.31e-07	8.1e-07		2.81685	0.574584	19.8812	0.000134741	0.000376404
evm.model.chr1.392	2858.07	3.16863	0.132014	24.0022	2.64e-127	2e-125		3.22337	7.25764	621.243	6.49e-21	5.99e-19
evm.model.chr1.398	96.1929	2.94916	0.392082	7.52179	5.4e-14	3.18e-13		3.00031	2.35036	57.5036	2.58e-08	1.45e-07
evm.model.chr1.402	2153.89	2.64751	0.124371	21.2872	1.49e-100	7.63e-99		2.72139	6.84318	492.869	2.44e-19	1.39e-17
evm.model.chr1.404	78.5202	-2.3194	0.43298	-5.35684	8.47e-08	3.1e-07		-2.37903	2.10935	34.427	2.44e-06	9.51e-06
evm.model.chr1.405	599.737	-2.32448	0.180103	-12.9064	4.14e-38	6.44e-37		-2.27867	4.9615	184.068	7.54e-14	1.22e-12
evm.model.chr1.406	2751.8	-1.73618	0.197753	-8.77955	1.64e-18	1.23e-17		-1.69394	7.13217	122.887	1.23e-10	1.05e-09
evm.model.chr1.41	9.35721	-2.52946	0.844355	-2.99573	0.00273792	0.00567209		-2.41211	-0.627015	7.06518	0.0131449	0.023657
evm.model.chr1.410	2561.71	5.77456	0.145484	39.692	0	0		5.80723	7.10246	2162.89	1.87e-28	3.89e-25
evm.model.chr1.414	5.59478	-4.23664	1.61019	-2.63114	0.00850991	0.01607		-3.83331	-1.26714	8.65913	0.0074081	0.0141171
evm.model.chr1.422	1888.36	2.93078	0.304221	9.6337	5.76e-22	5.06e-21		3.04779	6.6413	167.593	8.43e-11	7.38e-10
evm.model.chr1.43	155.038	1.53885	0.262469	5.86299	4.55e-09	1.87e-08		1.58966	3.04103	35.3469	1.97e-06	7.82e-06
evm.model.chr1.444	99.8433	-3.47739	0.471155	-7.38056	1.58e-13	9.02e-13		-3.40598	2.40173	39.4193	8.71e-07	3.69e-06
evm.model.chr1.450	48.7389	-2.80044	0.581864	-4.81288	1.49e-06	4.78e-06		-2.73129	1.3933	18.8397	0.000162143	0.000446259
evm.model.chr1.466	32.7016	6.52745	0.903076	7.22801	4.9e-13	2.72e-12		6.44004	0.867384	51.4785	3.47e-07	1.59e-06
evm.model.chr1.475	37.6203	1.57662	0.623542	2.52849	0.0114553	0.021042		1.61498	1.06257	7.092	0.0125881	0.022765
evm.model.chr1.489	21.9617	-2.99195	0.658802	-4.5415	5.59e-06	1.69e-05		-2.91734	0.428825	16.1281	0.000391857	0.000996305
evm.model.chr1.491	57.9671	2.29016	0.467964	4.89388	9.89e-07	3.23e-06		2.25686	1.62775	18.9424	0.000156984	0.000433067
evm.model.chr1.503	1851.3	-2.02035	0.1074	-18.8114	6.09e-79	2.28e-77		-1.97527	6.58342	357.961	1.09e-17	4.16e-16
evm.model.chr1.506	11.2892	2.82229	1.00856	2.79834	0.00513663	0.0101062		2.84752	-0.501376	8.43038	0.00769052	0.0146064
evm.model.chr1.517	733.277	1.81195	0.0967801	18.7223	3.26e-78	1.2e-76		1.92625	5.28239	329.121	3.31e-17	1.09e-15
evm.model.chr1.522	140.36	4.5598	0.844032	5.40241	6.58e-08	2.43e-07		4.58596	2.91524	48.0228	5.17e-07	2.28e-06
evm.model.chr1.533	157.357	4.77954	0.441615	10.8229	2.68e-27	2.97e-26		4.76815	3.06184	235.834	4.34e-14	7.56e-13
evm.model.chr1.534	88.5465	1.96683	0.473267	4.15585	3.24e-05	8.98e-05		2.00312	2.25207	18.4225	0.000199983	0.000539843
evm.model.chr1.543	649.395	12.5433	1.19337	10.5108	7.7e-26	8.03e-25		12.7997	5.1075	685.573	1.96e-15	4.34e-14
evm.model.chr1.544	1045.92	4.79357	0.150588	31.8324	2.31e-222	4.75e-220		4.87746	5.79563	1046.52	4.88e-24	1.17e-21
evm.model.chr1.556	793.736	2.45306	0.114823	21.3639	2.9e-101	1.49e-99		2.54496	5.39537	548.186	3.57e-20	2.6e-18
evm.model.chr1.560	71.0585	4.75926	0.436593	10.9009	1.14e-27	1.28e-26		4.69866	1.92664	110.711	2.48e-11	2.41e-10
evm.model.chr1.562	800.16	-1.9877	0.130978	-15.1758	5.11e-52	1.13e-50		-1.93934	5.3913	252.283	1.05e-15	2.49e-14
evm.model.chr1.570	247.827	-5.41112	0.633835	-8.53711	1.38e-17	9.84e-17		-5.35774	3.69952	145.396	8.2e-11	7.19e-10
evm.model.chr1.574	5.75258	-4.29193	1.39469	-3.07735	0.00208851	0.00441015		-4.13056	-1.20156	12.7805	0.00164351	0.00364415
evm.model.chr1.575	6.21242	-4.94943	1.81342	-2.72933	0.00634625	0.0122737		-4.74413	-1.1087	11.2434	0.00280837	0.00589602
evm.model.chr1.579	601.668	-3.18637	0.165055	-19.3049	4.89e-83	1.98e-81		-3.11223	4.95757	374.642	5.96e-18	2.4e-16
evm.model.chr1.596	2473.62	2.92321	0.127681	22.8947	5.25e-116	3.33e-114		3.0049	7.04279	570.635	3.45e-20	2.55e-18
evm.model.chr1.603	640.5	-1.72168	0.125677	-13.6993	1.03e-42	1.81e-41		-1.60223	5.06067	160.942	2.97e-13	4.21e-12
evm.model.chr1.629	9.32733	2.64538	0.828172	3.19423	0.00140203	0.00305542		2.60624	-0.736502	9.40605	0.00493038	0.00978537
evm.model.chr1.634	163334	9.50498	0.220153	43.1745	0	0		9.53773	13.1006	2153.2	2.05e-23	4.05e-21
evm.model.chr1.643	122.431	8.01752	0.881404	9.09631	9.35e-20	7.47e-19		7.77358	2.72175	219.078	2.43e-14	4.4e-13
evm.model.chr1.645	272.631	3.06037	0.209157	14.6319	1.76e-48	3.57e-47		3.04291	3.84902	195.69	3.42e-13	4.79e-12
evm.model.chr1.648	545.925	-3.45515	0.161336	-21.4159	9.51e-102	4.92e-100		-3.42217	4.81675	357.863	1.81e-17	6.44e-16
evm.model.chr1.649	4907.6	-4.36559	0.37278	-11.7109	1.12e-31	1.42e-30		-4.31649	7.95505	472.399	2.4e-13	3.48e-12
evm.model.chr1.66	249.51	-1.59894	0.271716	-5.88461	3.99e-09	1.64e-08		-1.53715	3.71451	35.6741	2.31e-06	9.05e-06
evm.model.chr1.675	5.09633	-5.61237	1.7277	-3.24846	0.00116029	0.0025646		-6.11765	-1.38249	10.4043	0.0033269	0.00685306
evm.model.chr1.682	514.216	5.45103	1.20863	4.51008	6.48e-06	1.94e-05		5.03918	4.76915	29.9862	1.57e-05	5.25e-05
evm.model.chr1.687	19.5523	2.63463	0.694793	3.79196	0.000149464	0.000380564		2.5837	0.169345	11.2513	0.00226075	0.00484129
evm.model.chr1.688	263.14	-2.01684	0.247199	-8.15877	3.38e-16	2.27e-15		-1.95669	3.78858	69.9326	3.97e-09	2.56e-08
evm.model.chr1.697	190.544	-2.24325	0.219189	-10.2343	1.39e-24	1.38e-23		-2.11344	3.33526	83.8453	5.44e-10	4.14e-09
evm.model.chr1.698	748.105	1.64028	0.166044	9.87854	5.16e-23	4.78e-22		1.68871	5.31017	115.206	1.59e-11	1.6e-10
evm.model.chr1.702	512.791	3.02568	0.154526	19.5804	2.27e-85	9.58e-84		3.07216	4.76677	395.768	2.87e-18	1.26e-16
evm.model.chr1.714	28.4414	-1.84522	0.623851	-2.9578	0.00309847	0.00636077		-1.77038	0.699301	7.60555	0.0100407	0.0185722
evm.model.chr1.719	1085.06	-3.17324	0.120339	-26.3691	3.1e-153	3.29e-151		-3.11252	5.83112	605.176	9.28e-21	8.22e-19
evm.model.chr1.73	13.9208	-8.32775	3.3154	-2.51184	0.0120103	0.0219916		-8.82531	-0.163381	11.3914	0.00294408	0.00614823
evm.model.chr1.731	39.572	-2.28222	0.548666	-4.15958	3.19e-05	8.84e-05		-2.22091	1.12117	16.6971	0.000324037	0.000837097
evm.model.chr1.733	11.5558	-4.41981	1.1823	-3.73831	0.000185263	0.000464385		-4.12485	-0.436423	17.875	0.000220481	0.000589091
evm.model.chr1.742	166.304	2.5579	0.362871	7.04904	1.8e-12	9.57e-12		2.59652	3.1442	57.5525	2.56e-08	1.44e-07
evm.model.chr1.751	722.328	1.57337	0.226373	6.95033	3.64e-12	1.9e-11		1.65993	5.25764	51.7588	2.71e-07	1.27e-06
evm.model.chr1.753	31.7196	-2.14229	0.635611	-3.37044	0.000750477	0.00171375		-2.05455	0.88954	9.65808	0.0047188	0.00940814
evm.model.chr1.756	11.9076	8.14008	1.42596	5.70851	1.14e-08	4.52e-08		7.72222	-0.455316	42.3381	1.35e-06	5.52e-06
evm.model.chr1.758	46.7585	2.36305	0.419434	5.6339	1.76e-08	6.88e-08		2.40042	1.34513	29.9219	7.23e-06	2.58e-05
evm.model.chr1.765	252.845	6.34409	0.303881	20.8769	8.69e-97	4.26e-95		6.35827	3.75222	498.797	1.28e-19	7.99e-18
evm.model.chr1.77	6392.88	1.76619	0.0649424	27.1963	7.18e-163	8.59e-161		1.80745	8.40664	656.597	3.04e-21	3.11e-19
evm.model.chr1.772	382.28	-2.86949	0.197529	-14.5269	8.18e-48	1.64e-46		-2.81803	4.32215	211.65	9.9e-15	1.91e-13
evm.model.chr1.779	24.4981	-2.57124	0.463896	-5.54271	2.98e-08	1.14e-07		-2.53848	0.551643	17.216	0.000273109	0.000717134
evm.model.chr1.788	444.986	1.62027	0.160454	10.0981	5.63e-24	5.47e-23		1.66755	4.5548	122.062	8.04e-12	8.65e-11
evm.model.chr1.794	8.4658	-4.99069	1.43436	-3.47938	0.000502567	0.00117895		-4.78896	-0.713959	15.1943	0.000660601	0.00160032
evm.model.chr1.796	9.30147	6.99982	1.38066	5.06992	3.98e-07	1.36e-06		7.28135	-0.790923	27.504	1.66e-05	5.55e-05
evm.model.chr1.804	73.4286	-3.33756	0.518938	-6.43153	1.26e-10	5.86e-10		-3.27605	2.01072	41.9786	5.15e-07	2.28e-06
evm.model.chr1.813	57.8432	2.6552	0.447511	5.93327	2.97e-09	1.24e-08		2.66049	1.63675	33.2543	3.21e-06	1.22e-05
evm.model.chr1.818	18.3532	2.17135	0.642098	3.38164	0.000720533	0.00164881		2.12959	0.155295	10.5989	0.00354619	0.00726166
evm.model.chr1.825	17.2373	7.04773	1.34456	5.24167	1.59e-07	5.69e-07		7.31305	-0.0368894	32.5094	1.27e-05	4.33e-05
evm.model.chr1.837	49.7598	-4.81421	1.18406	-4.06585	4.79e-05	0.000130001		-4.61548	1.50807	34.6967	3.59e-06	1.36e-05
evm.model.chr1.838	168.967	2.48784	0.265261	9.37884	6.67e-21	5.59e-20		2.52814	3.16399	90.0179	2.52e-10	2.02e-09
evm.model.chr1.839	349.525	-1.91653	0.237006	-8.0864	6.15e-16	4.06e-15		-1.8544	4.20961	66.1174	6.54e-09	4.05e-08
evm.model.chr1.84	16.5921	-2.445	0.626087	-3.90521	9.41e-05	0.000246155		-2.32291	0.0548212	11.4803	0.00207061	0.00447846
evm.model.chr1.842	4.92336	3.72849	1.64135	2.2716	0.0231104	0.0397996		3.39769	-1.50932	5.36541	0.0279306	0.0463834
evm.model.chr1.846	7.97542	7.08638	1.67344	4.23462	2.29e-05	6.47e-05		7.41642	-0.96684	18.0755	0.000233628	0.000621413
evm.model.chr1.85	20.5998	-2.88389	0.827806	-3.48378	0.000494383	0.00116119		-2.79344	0.296421	10.4816	0.00305139	0.0063486
evm.model.chr1.864	13.1248	6.81627	1.1759	5.79666	6.76e-09	2.73e-08		6.53515	-0.305641	40.3711	1.3e-06	5.33e-06
evm.model.chr1.869	49.8681	1.71933	0.464144	3.70431	0.000211971	0.000526197		1.8286	1.4495	15.2374	0.000530555	0.00131133
evm.model.chr1.875	667.849	-2.30704	0.178524	-12.9228	3.35e-38	5.21e-37		-2.19305	5.11812	156.808	9.84e-13	1.26e-11
evm.model.chr1.884	9.81961	6.13287	1.52711	4.016	5.92e-05	0.000158718		6.42255	-0.727461	18.0751	0.000371462	0.000948648
evm.model.chr1.885	2550.88	9.44197	0.526701	17.9266	7.31e-72	2.35e-70		9.40806	7.08216	1276.07	2.66e-22	3.83e-20
evm.model.chr1.892	27.9765	-2.88056	0.572542	-5.03119	4.87e-07	1.65e-06		-2.81364	0.70554	20.3861	0.000100476	0.000287754
evm.model.chr1.893	49.1262	-5.66141	1.11499	-5.07755	3.82e-07	1.31e-06		-5.58665	1.49564	59.902	6.19e-08	3.26e-07
evm.model.chr1.895	26.6179	-1.98724	0.648904	-3.06246	0.00219527	0.00461963		-1.92359	0.667341	8.24737	0.00792348	0.0150106
evm.model.chr1.896	397.426	-2.30949	0.166308	-13.8868	7.62e-44	1.38e-42		-2.26429	4.38408	168.772	5.17e-13	6.96e-12
evm.model.chr1.908	218.118	-4.6415	0.349106	-13.2954	2.46e-40	4.08e-39		-4.58014	3.51777	140.046	7.45e-12	8.1e-11
evm.model.chr1.91	14.8211	-3.79728	1.13065	-3.3585	0.000783672	0.00178505		-3.64415	-0.12017	10.6837	0.00282059	0.0059192
evm.model.chr1.919	83.504	-1.73623	0.399983	-4.34077	1.42e-05	4.11e-05		-1.678	2.17206	18.2675	0.000194398	0.000525473
evm.model.chr1.925	899.899	-1.64843	0.0886087	-18.6034	3.01e-77	1.09e-75		-1.59173	5.55593	283.888	2.29e-16	6.38e-15
evm.model.chr1.929	172.003	1.90374	0.282795	6.73185	1.68e-11	8.34e-11		1.98368	3.18898	50.6856	8.56e-08	4.4e-07
evm.model.chr1.932	13.9295	3.49664	1.0598	3.29935	0.00096909	0.00217291		3.45699	-0.298207	9.75579	0.0040764	0.00823424
evm.model.chr1.938	35.1	-4.4429	0.474016	-9.3729	7.06e-21	5.9e-20		-4.39214	1.05221	62.5632	3.3e-08	1.82e-07
evm.model.chr1.942	93.4445	2.20924	0.321235	6.87733	6.1e-12	3.13e-11		2.1197	2.30871	41.6011	5.04e-07	2.23e-06
evm.model.chr1.944	45.1008	-1.86449	0.483165	-3.85891	0.000113895	0.000294759		-1.81926	1.29981	13.247	0.00107218	0.0024766
evm.model.chr1.951	23.7586	-1.8914	0.578255	-3.27087	0.00107216	0.00238228		-1.83683	0.533779	8.65089	0.00743224	0.0141586
evm.model.chr1.957	1283.67	2.09347	0.123507	16.9502	1.92e-64	5.4e-63		2.23984	6.09327	349.619	1.49e-17	5.42e-16
evm.model.chr1.964	93.6346	1.7174	0.335394	5.12054	3.05e-07	1.06e-06		1.80762	2.30952	27.9515	1.2e-05	4.11e-05
evm.model.chr1.968	335.178	-2.93073	0.23978	-12.2226	2.35e-34	3.28e-33		-2.84125	4.13668	140.404	3.53e-12	4.08e-11
evm.model.chr1.970	1279.99	-1.75128	0.0955555	-18.3274	5.01e-75	1.73e-73		-1.69978	6.06784	315.453	5.78e-17	1.82e-15
evm.model.chr1.98	31.8513	-1.57935	0.610386	-2.58746	0.0096687	0.0180502		-1.50564	0.82111	5.79042	0.0228236	0.0387565
evm.model.chr1.983	1310.27	3.83618	0.87401	4.38917	1.14e-05	3.33e-05		3.6938	6.13628	21.1454	0.000125499	0.000352642
evm.model.chr1.988	298.648	3.12236	0.208441	14.9796	9.98e-51	2.12e-49		3.19359	3.98696	242.769	1.73e-15	3.87e-14
evm.model.chr1.989	942.016	2.03432	0.122331	16.6297	4.25e-62	1.13e-60		2.07063	5.65029	279.115	2.86e-16	7.71e-15
evm.model.chr1.992	170.959	-2.37985	0.246885	-9.6395	5.45e-22	4.79e-21		-2.32012	3.1812	88.3841	3.07e-10	2.44e-09
evm.model.chr1.995	33.2889	5.03108	0.713183	7.0544	1.73e-12	9.22e-12		4.99748	0.879931	41.7409	6.88e-07	2.97e-06
evm.model.chr1.998	238.899	2.30192	0.263777	8.72678	2.62e-18	1.95e-17		2.34536	3.6652	89.6796	3.09e-10	2.45e-09
evm.model.chr10.1015	2037.74	2.20933	0.123361	17.9094	9.96e-72	3.19e-70		2.28545	6.75813	362.182	1.55e-17	5.62e-16
evm.model.chr10.1016	3.52607	-5.8419	1.97385	-2.95964	0.00307996	0.00632589		-6.36051	-1.71549	13.1114	0.00164725	0.0036511
evm.model.chr10.102	31.9999	3.45611	0.560028	6.17132	6.77e-10	2.97e-09		3.51177	0.845898	33.4242	3.08e-06	1.18e-05
evm.model.chr10.1027	46.3058	-1.61714	0.719279	-2.24829	0.024558	0.0420584		-1.51892	1.39881	5.72113	0.0242429	0.0408857
evm.model.chr10.1028	102.956	-2.46854	0.380782	-6.48283	9e-11	4.23e-10		-2.40301	2.45669	33.1452	3.29e-06	1.25e-05
evm.model.chr10.1036	15.8753	2.98274	0.606499	4.91797	8.74e-07	2.88e-06		2.94769	-0.127996	18.9398	0.000157113	0.000433365
evm.model.chr10.1037	75.9325	1.63973	0.353677	4.63622	3.55e-06	1.1e-05		1.69192	2.02481	23.2547	4.31e-05	0.000133736
evm.model.chr10.1062	1110.93	-3.31797	0.117958	-28.1284	4.4e-174	5.83e-172		-3.25805	5.84362	779.706	2.87e-22	3.99e-20
evm.model.chr10.1070	328.408	-3.22415	0.28952	-11.1362	8.36e-29	9.76e-28		-3.14856	4.09561	141.307	6.75e-12	7.41e-11
evm.model.chr10.1078	19396.3	9.8646	0.591995	16.6633	2.42e-62	6.5e-61		9.848	10.0107	458.714	6.66e-14	1.11e-12
evm.model.chr10.1085	78.4354	-3.93836	0.467813	-8.41866	3.81e-17	2.66e-16		-3.88609	2.11361	74.5422	6.53e-08	3.42e-07
evm.model.chr10.1095	55.0644	-1.75423	0.350309	-5.00766	5.51e-07	1.86e-06		-1.7147	1.61154	20.4813	9.76e-05	0.000280232
evm.model.chr10.11	30.348	-3.83701	0.665521	-5.76542	8.15e-09	3.27e-08		-3.74639	0.788159	30.9139	5.65e-06	2.05e-05
evm.model.chr10.1102	375.594	-6.48343	0.259215	-25.0118	4.55e-138	3.91e-136		-6.41391	4.27987	463.967	1.34e-15	3.06e-14
evm.model.chr10.1126	41.3449	6.55021	1.2521	5.23139	1.68e-07	6e-07		6.81473	1.14798	36.2611	2.95e-06	1.13e-05
evm.model.chr10.1129	5336.76	10.2481	1.19417	8.58181	9.34e-18	6.75e-17		10.5077	8.17	217.146	7.45e-11	6.6e-10
evm.model.chr10.1132	293.985	4.93529	1.26529	3.90053	9.6e-05	0.000250617		5.22868	3.97134	12.4034	0.00167237	0.00370155
evm.model.chr10.1133	164.657	3.44946	1.3642	2.52856	0.0114533	0.0210401		3.8194	3.13459	6.28794	0.0191562	0.0331074
evm.model.chr10.1157	124.197	-2.8108	0.784246	-3.58407	0.000338275	0.000814287		-2.73582	2.7393	20.8065	0.000173441	0.000474112
evm.model.chr10.116	77.915	4.79848	0.441082	10.8789	1.45e-27	1.62e-26		4.8298	2.06443	127.132	3.41e-11	3.21e-10
evm.model.chr10.1163	24.7529	-3.11912	0.687471	-4.5371	5.7e-06	1.72e-05		-3.05099	0.567506	18.3856	0.000187216	0.000508245
evm.model.chr10.118	44.1211	-6.03708	0.709377	-8.5104	1.73e-17	1.23e-16		-5.88314	1.33762	64.6942	2.44e-08	1.37e-07
evm.model.chr10.1184	8564.14	-3.35912	0.140714	-23.872	5.99e-126	4.45e-124		-3.22045	8.76281	413.428	8.53e-16	2.07e-14
evm.model.chr10.1185	7309.6	-3.92083	0.176746	-22.1834	4.96e-109	2.84e-107		-3.79435	8.53078	581.156	1.19e-17	4.47e-16
evm.model.chr10.1187	9.64743	3.57168	1.25539	2.84508	0.00443997	0.00885866		3.55383	-0.703408	8.49907	0.00684584	0.0131323
evm.model.chr10.1196	8.40976	8.68497	1.61935	5.36324	8.17e-08	3e-07		8.9299	-0.870571	36.2699	6.17e-06	2.23e-05
evm.model.chr10.1212	516.312	1.51024	0.147487	10.2399	1.31e-24	1.31e-23		1.53245	4.77757	100.489	7.43e-11	6.58e-10
evm.model.chr10.1215	12518.2	2.1405	0.0685531	31.224	5.04e-214	9.36e-212		2.21455	9.38652	854.373	8.12e-23	1.35e-20
evm.model.chr10.1220	76.1007	3.0773	0.30323	10.1484	3.37e-24	3.3e-23		3.12467	2.04187	66.2076	6.4e-09	3.97e-08
evm.model.chr10.1224	1084.34	1.81817	0.148891	12.2114	2.7e-34	3.75e-33		1.8881	5.84817	180.001	9.92e-14	1.56e-12
evm.model.chr10.1227	17.7423	-3.23632	0.820391	-3.94485	7.99e-05	0.000210503		-3.19769	0.154112	14.8114	0.000674746	0.00163124
evm.model.chr10.1228	16.6646	-4.66967	0.966884	-4.82961	1.37e-06	4.41e-06		-4.54665	0.0783318	23.4926	7.18e-05	0.0002123
evm.model.chr10.1229	11.1719	-5.1405	1.13816	-4.51651	6.29e-06	1.89e-05		-4.98099	-0.448204	20.5272	0.000111287	0.000315794
evm.model.chr10.1231	12.1134	-3.98544	1.0823	-3.68237	0.000231072	0.000569809		-3.88242	-0.297561	14.2891	0.000890724	0.0020994
evm.model.chr10.1235	38.8112	-4.49293	0.714755	-6.28598	3.26e-10	1.46e-09		-4.42938	1.17296	38.543	1.97e-06	7.82e-06
evm.model.chr10.1237	35.1385	-3.86687	0.744948	-5.1908	2.09e-07	7.39e-07		-3.84414	1.03643	27.106	1.57e-05	5.26e-05
evm.model.chr10.1240	34.7679	-4.67472	0.671999	-6.95643	3.49e-12	1.82e-11		-4.57728	1.02585	38.9313	1.72e-06	6.91e-06
evm.model.chr10.1244	17.449	5.73888	1.18844	4.82891	1.37e-06	4.43e-06		5.76964	0.0228644	24.2269	4.93e-05	0.000151136
evm.model.chr10.1247	1786.3	-1.6196	0.0811331	-19.9622	1.17e-88	5.24e-87		-1.56504	6.55698	360.288	1e-17	3.86e-16
evm.model.chr10.1281	11.2731	-8.3678	1.45315	-5.7584	8.49e-09	3.4e-08		-8.86471	-0.378519	43.5996	5.15e-06	1.88e-05
evm.model.chr10.1283	9.28419	-6.71029	1.72019	-3.90091	9.58e-05	0.000250313		-6.2931	-0.668603	18.5426	0.000202154	0.000545121
evm.model.chr10.1284	28.3829	-2.63846	0.480106	-5.49559	3.89e-08	1.47e-07		-2.51937	0.754873	20.1709	0.000107286	0.000305388
evm.model.chr10.1292	7.82033	2.0892	0.887903	2.35296	0.0186246	0.0327429		2.16413	-0.993867	5.8557	0.0240158	0.0405517
evm.model.chr10.1308	139.379	5.74395	0.399059	14.3937	5.67e-47	1.11e-45		5.68683	2.88983	198.156	2.27e-14	4.13e-13
evm.model.chr10.1309	254.632	4.88466	0.247848	19.7083	1.83e-86	7.9e-85		4.90749	3.76074	458.776	3.96e-19	2.18e-17
evm.model.chr10.1312	1011.04	3.99297	0.535751	7.45303	9.12e-14	5.31e-13		3.97231	5.74705	55.8071	1.76e-07	8.55e-07
evm.model.chr10.1330	2446.84	2.26987	0.0797555	28.4604	3.62e-178	5.2e-176		2.32751	7.02719	814.983	1.56e-22	2.43e-20
evm.model.chr10.1344	253.403	-1.86019	0.215619	-8.62722	6.29e-18	4.58e-17		-1.83572	3.73808	79.8536	9.16e-10	6.7e-09
evm.model.chr10.1345	187.798	-1.93941	0.242049	-8.01247	1.12e-15	7.29e-15		-1.86193	3.31916	65.2237	7.45e-09	4.56e-08
evm.model.chr10.1348	91.8864	7.75645	1.21282	6.3954	1.6e-10	7.38e-10		7.33209	2.28598	141.119	1.45e-12	1.8e-11
evm.model.chr10.135	80.9156	2.40754	0.338101	7.12077	1.07e-12	5.8e-12		2.45387	2.11141	51.3089	7.64e-08	3.95e-07
evm.model.chr10.1351	1933.19	-3.20931	0.145668	-22.0317	1.43e-107	7.99e-106		-3.14683	6.63315	455.839	9.37e-18	3.64e-16
evm.model.chr10.1365	83.4165	-2.38346	0.276052	-8.63411	5.92e-18	4.32e-17		-2.3446	2.21297	51.1908	1.89e-07	9.1e-07
evm.model.chr10.1373	58.6262	-3.22286	0.466294	-6.91164	4.79e-12	2.48e-11		-3.14291	1.71499	35.8227	1.77e-06	7.08e-06
evm.model.chr10.1376	70.1199	7.67493	1.24573	6.16099	7.23e-10	3.16e-09		7.9362	1.91368	67.8615	1.58e-08	9.18e-08
evm.model.chr10.1379	3.28945	-5.92866	2.18956	-2.7077	0.00677517	0.013027		-6.45526	-1.72915	15.5145	0.000917077	0.00215596
evm.model.chr10.1383	71.8644	-2.9932	0.84145	-3.55719	0.000374843	0.000896875		-2.84515	1.99548	25.736	2.92e-05	9.36e-05
evm.model.chr10.1411	8.36376	3.55238	1.25971	2.82	0.00480232	0.0095114		3.51504	-0.929772	8.70571	0.00627664	0.0121575
evm.model.chr10.1415	37.962	10.6538	1.28062	8.31926	8.85e-17	6.09e-16		10.9194	1.07337	117.428	7.72e-11	6.8e-10
evm.model.chr10.1433	8.61215	6.39651	1.31865	4.85079	1.23e-06	3.98e-06		6.0962	-0.842244	28.2137	1.39e-05	4.71e-05
evm.model.chr10.1436	647.838	1.70997	0.11037	15.493	3.87e-54	8.81e-53		1.77086	5.0832	249.377	1.22e-15	2.84e-14
evm.model.chr10.1485	2.44416	-6.11597	2.46448	-2.48165	0.0130775	0.0237949		-6.61386	-1.97502	15.1694	0.00101304	0.00235756
evm.model.chr10.1489	18.2013	-1.72055	0.644989	-2.66757	0.00764012	0.0145516		-1.65285	0.146534	5.71441	0.0236559	0.0400146
evm.model.chr10.1518	22.972	-1.94481	0.780966	-2.49026	0.0127649	0.0232689		-1.87747	0.474768	6.41199	0.0171069	0.0299515
evm.model.chr10.1527	29.6246	-3.95862	0.742995	-5.32791	9.93e-08	3.62e-07		-3.86044	0.812274	27.4577	2.12e-05	6.97e-05
evm.model.chr10.1528	34.4852	-2.76343	0.471176	-5.86497	4.49e-09	1.84e-08		-2.68937	1.01402	22.2484	5.77e-05	0.000174426
evm.model.chr10.1536	520.699	3.0733	0.127177	24.1655	5.13e-129	3.99e-127		3.13779	4.78612	594.079	1.19e-20	1.01e-18
evm.model.chr10.154	19.374	-2.10026	0.666551	-3.15094	0.00162745	0.00350086		-2.02282	0.275287	8.83144	0.00692309	0.0132704
evm.model.chr10.1547	387.122	-5.81194	0.215438	-26.9774	2.73e-160	3.17e-158		-5.75912	4.32737	781.725	3.21e-21	3.24e-19
evm.model.chr10.1572	4.14904	-5.73024	1.86792	-3.06772	0.002157	0.00454553		-5.32394	-1.53094	16.7362	0.000543142	0.00133997
evm.model.chr10.1582	22.3534	2.51066	0.603618	4.15936	3.19e-05	8.85e-05		2.53502	0.368428	14.8409	0.000668031	0.00161618
evm.model.chr10.159	155.808	-2.0349	0.255045	-7.9786	1.48e-15	9.52e-15		-1.95676	3.04774	59.0844	1.98e-08	1.13e-07
evm.model.chr10.1604	61.1131	-1.86631	0.389633	-4.78992	1.67e-06	5.33e-06		-1.8024	1.77335	16.5319	0.00057631	0.00141365
evm.model.chr10.1617	29.7632	-4.84941	0.667919	-7.26047	3.86e-13	2.15e-12		-4.72189	0.788774	54.4887	4.33e-08	2.34e-07
evm.model.chr10.1619	483.322	7.10998	0.480091	14.8097	1.27e-49	2.62e-48		6.96307	4.69054	250.494	6.68e-14	1.11e-12
evm.model.chr10.1626	20.2473	-2.62357	0.888521	-2.95274	0.00314962	0.00645623		-2.51294	0.218751	7.04675	0.0128443	0.0231742
evm.model.chr10.1634	183.82	-1.68027	0.246284	-6.82251	8.95e-12	4.54e-11		-1.63348	3.28445	47.0466	1.7e-07	8.25e-07
evm.model.chr10.164	113.826	2.287	0.283889	8.05596	7.89e-16	5.16e-15		2.33539	2.61244	61.0557	1.44e-08	8.41e-08
evm.model.chr10.1641	39.2942	2.49451	0.500044	4.98857	6.08e-07	2.04e-06		2.58296	1.08996	21.3649	7.48e-05	0.000220225
evm.model.chr10.168	41.2841	-2.69873	0.633885	-4.25744	2.07e-05	5.87e-05		-2.74468	1.23781	18.776	0.00017041	0.000466778
evm.model.chr10.169	108.989	-2.56756	0.291761	-8.80023	1.37e-18	1.03e-17		-2.49112	2.5585	43.5974	3.64e-07	1.66e-06
evm.model.chr10.17	72.737	1.86314	0.394363	4.72442	2.31e-06	7.26e-06		1.95782	1.95603	24.5067	3.03e-05	9.68e-05
evm.model.chr10.1717	233.583	-2.30361	0.211156	-10.9095	1.04e-27	1.16e-26		-2.23878	3.62261	118.246	1.16e-11	1.21e-10
evm.model.chr10.1722	30.1878	-6.73697	1.1076	-6.08252	1.18e-09	5.09e-09		-6.47011	0.789017	67.1094	3.32e-08	1.83e-07
evm.model.chr10.1762	67.8082	-3.18769	0.869432	-3.6664	0.000245985	0.000604219		-3.16161	1.91264	29.2562	1.16e-05	3.97e-05
evm.model.chr10.177	20.6238	9.49372	1.3011	7.29671	2.95e-13	1.66e-12		9.76497	0.256556	69.4733	2.46e-08	1.39e-07
evm.model.chr10.181	47.0409	-2.9108	0.605582	-4.80662	1.54e-06	4.92e-06		-2.81133	1.43284	22.9287	4.87e-05	0.000149582
evm.model.chr10.1832	11.7224	3.19477	1.1232	2.84435	0.00445017	0.00887393		3.11154	-0.512616	8.01721	0.0091125	0.0170053
evm.model.chr10.1838	12.9949	-3.73498	1.0076	-3.70682	0.00020988	0.000521444		-3.62883	-0.280126	12.1017	0.00163637	0.00363258
evm.model.chr10.184	20.9652	-3.3026	0.968665	-3.40943	0.000650979	0.00150087		-3.17621	0.329659	10.9726	0.00256742	0.00542413
evm.model.chr10.1855	88.3879	2.55671	0.472158	5.41495	6.13e-08	2.28e-07		2.59454	2.23822	31.1886	5.38e-06	1.96e-05
evm.model.chr10.191	28.4635	5.03457	1.35701	3.71006	0.000207214	0.000515249		4.56195	0.573672	16.9862	0.000329561	0.00084973
evm.model.chr10.1920	38.2991	-2.48644	0.491373	-5.0602	4.19e-07	1.43e-06		-2.43477	1.14893	23.7595	5.41e-05	0.000164498
evm.model.chr10.1921	13.7957	-6.38232	1.24047	-5.14508	2.67e-07	9.33e-07		-6.1355	-0.134433	32.6262	6.41e-06	2.31e-05
evm.model.chr10.1922	50.8873	-3.12192	0.532946	-5.85786	4.69e-09	1.92e-08		-3.05911	1.50623	30.9319	7.17e-06	2.56e-05
evm.model.chr10.1965	22.165	3.68809	0.882604	4.17865	2.93e-05	8.18e-05		3.66136	0.338874	15.7198	0.000449861	0.00112862
evm.model.chr10.1969	105.688	2.77035	0.367679	7.53469	4.9e-14	2.9e-13		2.79797	2.49751	62.7441	1.1e-08	6.53e-08
evm.model.chr10.1970	884.9	3.79968	0.222817	17.0529	3.33e-65	9.55e-64		3.82807	5.5681	316.91	1.32e-16	3.86e-15
evm.model.chr10.1988	4.98923	-7.40521	1.96533	-3.76793	0.000164607	0.00041637		-7.90445	-1.30204	27.2702	7.54e-05	0.000221704
evm.model.chr10.199	1544.7	-1.77284	0.0920819	-19.2528	1.34e-82	5.38e-81		-1.72441	6.29925	108.932	3.13e-10	2.48e-09
evm.model.chr10.2016	25.5459	1.79537	0.640051	2.80504	0.00503106	0.00991912		1.82306	0.529004	7.14526	0.0122938	0.0222968
evm.model.chr10.2060	50.253	-2.23698	0.459211	-4.87136	1.11e-06	3.6e-06		-2.23721	1.50939	22.105	6.02e-05	0.000181197
evm.model.chr10.2061	50.8449	-3.3091	0.498424	-6.63912	3.16e-11	1.54e-10		-3.24899	1.52958	36.2703	1.6e-06	6.45e-06
evm.model.chr10.2065	2247.42	3.11876	0.158738	19.6473	6.1e-86	2.6e-84		3.19679	6.90752	363.255	3.1e-16	8.33e-15
evm.model.chr10.2070	26.3071	-1.5918	0.466653	-3.4111	0.000647021	0.00149241		-1.55427	0.614262	9.39421	0.00472133	0.00941132
evm.model.chr10.2076	339.491	-1.74884	0.159525	-10.9628	5.77e-28	6.51e-27		-1.68095	4.15771	118.033	1.19e-11	1.23e-10
evm.model.chr10.2109	102.13	-3.5103	0.292858	-11.9864	4.19e-33	5.55e-32		-3.45603	2.47374	111.393	2.31e-11	2.26e-10
evm.model.chr10.2111	1518.78	5.1171	0.14681	34.8554	3.53e-266	1.03e-263		5.17244	6.32704	636.932	4.08e-18	1.72e-16
evm.model.chr10.2184	26.2534	-2.44122	0.657667	-3.71193	0.000205681	0.000511622		-2.44968	0.589224	11.9775	0.00171459	0.00378327
evm.model.chr10.2229	1017.53	2.12575	0.127251	16.7051	1.2e-62	3.27e-61		2.20646	5.74872	329.868	3.21e-17	1.07e-15
evm.model.chr10.223	180.115	-2.40906	0.248177	-9.70704	2.81e-22	2.51e-21		-2.35396	3.25612	93.4753	3.47e-10	2.73e-09
evm.model.chr10.2243	35.2068	-6.75326	0.841239	-8.02776	9.93e-16	6.47e-15		-6.57482	1.05631	77.651	4.74e-08	2.55e-07
evm.model.chr10.2270	12.022	7.34997	1.47516	4.98248	6.28e-07	2.1e-06		7.60985	-0.479775	25.7683	4.09e-05	0.000127232
evm.model.chr10.2271	50.3099	9.16198	1.23856	7.3973	1.39e-13	7.99e-13		9.41747	1.43969	119.506	6.45e-11	5.78e-10
evm.model.chr10.2276	14.8856	8.59457	1.48539	5.78607	7.21e-09	2.9e-08		8.85661	-0.183879	35.1482	3.72e-06	1.4e-05
evm.model.chr10.2279	26.2421	8.39055	1.3203	6.35502	2.08e-10	9.51e-10		8.6565	0.557951	54.4266	1.12e-07	5.62e-07
evm.model.chr10.228	6.84827	-6.77657	1.70621	-3.97171	7.14e-05	0.000189189		-7.27691	-0.994755	18.0028	0.00027375	0.000718535
evm.model.chr10.2280	2.58245	4.73782	2.061	2.2988	0.0215166	0.0373102		4.31049	-2.08236	9.72529	0.00490823	0.00974526
evm.model.chr10.230	34.5071	2.22928	0.448866	4.96646	6.82e-07	2.28e-06		2.34162	0.939665	21.0122	8.32e-05	0.000242124
evm.model.chr10.2385	27.8789	-1.57504	0.602036	-2.61618	0.00889186	0.0167381		-1.50818	0.696978	6.45429	0.0167793	0.0294317
evm.model.chr10.241	1724.01	-2.23679	0.10338	-21.6366	8.13e-104	4.35e-102		-2.20375	6.47128	256.079	5.36e-15	1.09e-13
evm.model.chr10.2456	1086.71	2.89313	0.200711	14.4144	4.2e-47	8.24e-46		2.98623	5.85051	219.851	9.09e-14	1.44e-12
evm.model.chr10.2502	22.1605	-3.29859	0.898759	-3.67016	0.000242401	0.00059598		-3.18795	0.368274	12.1995	0.00157897	0.00351914
evm.model.chr10.2509	66.9659	-7.39722	0.740597	-9.98819	1.72e-23	1.63e-22		-7.23094	1.88692	113.534	2.91e-10	2.32e-09
evm.model.chr10.256	36.3843	3.6844	0.551953	6.6752	2.47e-11	1.21e-10		3.80256	0.998125	36.8519	1.4e-06	5.72e-06
evm.model.chr10.262	27.5453	-2.61983	1.02988	-2.54381	0.0109651	0.0202272		-2.34909	0.568643	6.32403	0.0178107	0.0310439
evm.model.chr10.27	31.1463	-2.06616	0.476843	-4.33299	1.47e-05	4.25e-05		-2.02767	0.856539	12.3275	0.00175113	0.00385206
evm.model.chr10.276	23.1145	6.41774	1.30356	4.92323	8.51e-07	2.81e-06		6.22678	0.42211	34.0221	6.56e-06	2.36e-05
evm.model.chr10.28	4420.65	-2.04676	0.0903885	-22.644	1.6e-113	9.61e-112		-1.91345	7.83864	427.723	1.02e-18	4.96e-17
evm.model.chr10.281	3264.77	2.83095	0.0767245	36.8975	5.06e-298	2.07e-295		2.89745	7.43732	1394.05	8.94e-26	4.73e-23
evm.model.chr10.282	33.4284	5.8093	0.847098	6.85788	6.99e-12	3.58e-11		5.67533	0.860792	46.2543	2.89e-07	1.35e-06
evm.model.chr10.283	95.1642	3.07637	0.381753	8.05853	7.72e-16	5.06e-15		3.13754	2.35157	62.9219	1.07e-08	6.37e-08
evm.model.chr10.295	11.3494	4.5028	1.2132	3.7115	0.000206035	0.000512378		4.3287	-0.565024	14.1829	0.000766567	0.00183384
evm.model.chr10.315	314.109	-1.63369	0.287338	-5.6856	1.3e-08	5.15e-08		-1.57621	4.05094	31.9621	7.96e-06	2.82e-05
evm.model.chr10.317	5.37667	4.53045	1.45428	3.11525	0.0018379	0.00392194		4.40767	-1.41165	11.7105	0.00202709	0.00439378
evm.model.chr10.33	300.043	2.17494	0.193482	11.2411	2.56e-29	3.04e-28		2.13596	4.00155	148.438	7.91e-13	1.03e-11
evm.model.chr10.331	424.894	-1.66847	0.16889	-9.87906	5.13e-23	4.76e-22		-1.61622	4.48359	101.856	6.39e-11	5.72e-10
evm.model.chr10.338	44.3668	-7.5817	1.24773	-6.07641	1.23e-09	5.28e-09		-7.96466	1.25606	68.2965	5.76e-08	3.05e-07
evm.model.chr10.34	430.213	-1.84412	0.142323	-12.9574	2.13e-38	3.36e-37		-1.76802	4.48306	122.634	7.61e-12	8.24e-11
evm.model.chr10.350	77.926	-2.85317	0.372671	-7.65602	1.92e-14	1.16e-13		-2.79984	2.09936	38.1241	1.1e-06	4.59e-06
evm.model.chr10.356	191.581	1.81449	0.358331	5.06374	4.11e-07	1.4e-06		1.90345	3.34933	29.1642	1.52e-05	5.1e-05
evm.model.chr10.36	5.81284	-6.64313	1.64978	-4.02667	5.66e-05	0.000152103		-7.16758	-1.1643	20.5703	0.000189837	0.000514527
evm.model.chr10.360	1488.61	10.6089	0.398074	26.6506	1.76e-156	1.93e-154		10.6642	6.29579	1029.52	4.96e-20	3.55e-18
evm.model.chr10.368	130.507	-1.58422	0.314933	-5.03034	4.9e-07	1.66e-06		-1.53293	2.80522	23.8738	3.62e-05	0.000113624
evm.model.chr10.373	15.4223	-6.23124	1.08055	-5.76675	8.08e-09	3.24e-08		-6.00235	-0.00115463	39.2895	3.58e-06	1.35e-05
evm.model.chr10.378	44.7307	-2.28883	0.503769	-4.54341	5.54e-06	1.67e-05		-2.222	1.36323	17.8566	0.00025016	0.000661973
evm.model.chr10.379	30.0723	-2.67643	0.830217	-3.22378	0.00126513	0.00278184		-2.58607	0.825951	11.436	0.00215367	0.00463916
evm.model.chr10.381	436.417	1.58311	0.205708	7.6959	1.4e-14	8.58e-14		1.61555	4.53622	55.2009	6.46e-08	3.39e-07
evm.model.chr10.396	960.016	1.94761	0.107621	18.097	3.37e-73	1.11e-71		1.98751	5.66624	358.572	1.07e-17	4.09e-16
evm.model.chr10.400	153.23	-1.733	0.265608	-6.52466	6.82e-11	3.24e-10		-1.66732	3.02766	38.9355	8.86e-07	3.74e-06
evm.model.chr10.408	39.0016	2.99296	0.560094	5.34367	9.11e-08	3.33e-07		3.02627	1.12491	26.9079	1.58e-05	5.28e-05
evm.model.chr10.41	31.5021	8.11187	1.10651	7.33104	2.28e-13	1.29e-12		7.8791	0.797748	80.0883	3.38e-09	2.21e-08
evm.model.chr10.411	112.769	-2.73536	0.272504	-10.0379	1.04e-23	9.95e-23		-2.67921	2.60497	94.6246	1.45e-10	1.22e-09
evm.model.chr10.423	78.5459	-1.85418	0.297695	-6.22844	4.71e-10	2.09e-09		-1.78256	2.105	32.7124	3.65e-06	1.38e-05
evm.model.chr10.430	445.676	4.28298	0.518108	8.26658	1.38e-16	9.39e-16		4.43825	4.55216	214.277	7.41e-13	9.71e-12
evm.model.chr10.444	5.04983	-5.74727	1.6155	-3.55758	0.000374285	0.000895787		-5.34505	-1.40736	15.6806	0.000455899	0.00114225
evm.model.chr10.456	6.86174	2.33971	1.04619	2.23642	0.0253245	0.0432323		2.33418	-1.08351	5.54159	0.0262376	0.0438579
evm.model.chr10.469	25.8036	-1.56397	0.569661	-2.74544	0.00604292	0.0117406		-1.51154	0.554235	6.17301	0.0190943	0.033012
evm.model.chr10.477	61.7641	1.78147	0.466888	3.81562	0.00013584	0.000347917		1.81727	1.73124	12.1735	0.0017089	0.0037732
evm.model.chr10.478	163.003	-1.87708	0.250669	-7.48827	6.98e-14	4.09e-13		-1.82149	3.11987	53.7826	4.91e-08	2.63e-07
evm.model.chr10.480	332.908	6.01243	0.895105	6.71702	1.85e-11	9.21e-11		6.07616	4.13654	163.874	1.79e-09	1.23e-08
evm.model.chr10.482	887.998	2.0641	0.175051	11.7914	4.32e-32	5.53e-31		2.04582	5.55766	96.9833	1.16e-09	8.28e-09
evm.model.chr10.484	1974.55	-1.78111	0.132442	-13.4482	3.15e-41	5.4e-40		-1.66574	6.6598	174.238	3.3e-13	4.64e-12
evm.model.chr10.490	4.35364	-4.20351	1.87766	-2.2387	0.0251757	0.043003		-3.97197	-1.50527	7.35322	0.0112141	0.0205014
evm.model.chr10.493	17.9333	-3.42359	0.625754	-5.47115	4.47e-08	1.68e-07		-3.33428	0.153161	22.4521	5.44e-05	0.000165268
evm.model.chr10.496	5250.26	-2.45773	0.106944	-22.9814	7.16e-117	4.6e-115		-2.41725	8.0835	538.318	6.42e-20	4.35e-18
evm.model.chr10.503	45.4458	2.09644	0.532303	3.93843	8.2e-05	0.000215961		2.1396	1.31797	16.103	0.000395179	0.00100399
evm.model.chr10.513	37.3728	2.54374	0.618061	4.11568	3.86e-05	0.000105885		2.54881	1.04006	16.1042	0.000395019	0.00100371
evm.model.chr10.516	4.7331	4.9392	1.80427	2.7375	0.00619085	0.0119988		4.62698	-1.52098	11.6115	0.00246388	0.00522899
evm.model.chr10.530	20.5135	-3.48546	0.713203	-4.88705	1.02e-06	3.34e-06		-3.37265	0.333392	19.4949	0.000132113	0.000369875
evm.model.chr10.54	231.176	-3.2426	0.221713	-14.6252	1.94e-48	3.93e-47		-3.0951	3.60531	188.875	4.13e-14	7.21e-13
evm.model.chr10.540	55.0941	-2.61961	0.475501	-5.50917	3.61e-08	1.37e-07		-2.50468	1.61475	26.0971	1.96e-05	6.47e-05
evm.model.chr10.546	127.859	-2.15181	0.310133	-6.93835	3.97e-12	2.06e-11		-2.07274	2.77817	42.3169	4.34e-07	1.95e-06
evm.model.chr10.547	142.623	-3.65248	0.320368	-11.4009	4.14e-30	5.02e-29		-3.58103	2.93268	115.371	1.54e-11	1.56e-10
evm.model.chr10.559	13.54	-8.35131	1.42918	-5.84342	5.11e-09	2.09e-08		-8.84343	-0.145709	42.2784	3.55e-06	1.34e-05
evm.model.chr10.570	60.7851	-3.3489	0.456996	-7.32809	2.33e-13	1.32e-12		-3.26558	1.73008	45.8966	2.12e-07	1.01e-06
evm.model.chr10.576	7.61234	-2.62101	1.13486	-2.30954	0.0209136	0.0363585		-2.60485	-1.01436	5.67906	0.0240542	0.0406063
evm.model.chr10.577	218.222	-1.67707	0.280844	-5.97155	2.35e-09	9.89e-09		-1.58455	3.5282	35.2692	2e-06	7.95e-06
evm.model.chr10.587	1519.63	3.35767	0.146828	22.868	9.67e-116	6.06e-114		3.50215	6.32171	515.312	2.13e-18	9.81e-17
evm.model.chr10.589	80.6966	-5.31536	0.529537	-10.0377	1.04e-23	9.96e-23		-5.21923	2.14393	87.0672	8.95e-10	6.55e-09
evm.model.chr10.59	18.7138	2.48568	0.670906	3.70497	0.000211417	0.00052501		2.41726	0.110966	11.398	0.00213687	0.00460988
evm.model.chr10.595	4.57965	-5.82787	1.82	-3.20213	0.00136417	0.00297978		-6.29287	-1.51975	11.3723	0.00247146	0.00524284
evm.model.chr10.601	439.036	2.22408	0.184773	12.0368	2.28e-33	3.04e-32		2.24973	4.54404	155.252	4.6e-13	6.28e-12
evm.model.chr10.619	78.042	-2.27043	0.342099	-6.63676	3.21e-11	1.56e-10		-2.18674	2.09772	40.9801	5.73e-07	2.51e-06
evm.model.chr10.623	855.181	1.61766	0.117772	13.7356	6.22e-43	1.11e-41		1.64768	5.51108	207.312	1.29e-14	2.45e-13
evm.model.chr10.624	349.675	2.93442	0.189457	15.4886	4.14e-54	9.42e-53		2.97742	4.2159	250.544	1.15e-15	2.69e-14
evm.model.chr10.628	21.58	9.49184	1.30436	7.27702	3.41e-13	1.91e-12		9.75034	0.311176	67.7249	3.07e-08	1.7e-07
evm.model.chr10.629	308.06	-4.8756	0.205254	-23.754	9.99e-125	7.32e-123		-4.74605	4.00612	425.227	4.01e-16	1.05e-14
evm.model.chr10.64	10.9407	-2.48419	0.756311	-3.28461	0.00102124	0.00227928		-2.42545	-0.490592	8.26112	0.00787805	0.0149372
evm.model.chr10.657	108.333	5.28641	0.50653	10.4365	1.69e-25	1.73e-24		5.27586	2.53043	126.842	5.13e-12	5.75e-11
evm.model.chr10.658	177.455	4.63923	0.430333	10.7806	4.25e-27	4.67e-26		4.69059	3.23296	128.726	6.98e-12	7.63e-11
evm.model.chr10.659	12.8958	4.06473	0.908677	4.47324	7.7e-06	2.29e-05		4.03831	-0.351733	17.3279	0.000263293	0.00069335
evm.model.chr10.660	5.03408	4.65204	1.64069	2.83542	0.00457661	0.00910856		4.22634	-1.51085	9.80038	0.00446545	0.00895146
evm.model.chr10.671	28.9915	-6.24067	1.11337	-5.60521	2.08e-08	8.08e-08		-5.82453	0.714471	44.2755	2.92e-07	1.36e-06
evm.model.chr10.673	14.348	5.55994	1.0685	5.20349	1.96e-07	6.93e-07		5.61018	-0.21519	27.7476	3.43e-05	0.000108366
evm.model.chr10.684	256.777	1.67617	0.225271	7.44071	1e-13	5.81e-13		1.74119	3.7674	67.8845	4.97e-09	3.15e-08
evm.model.chr10.701	1351.13	1.69296	0.113832	14.8725	4.97e-50	1.03e-48		1.7177	6.16642	229.692	3.51e-15	7.4e-14
evm.model.chr10.707	107.156	-2.11882	0.320992	-6.60084	4.09e-11	1.98e-10		-2.05857	2.53755	26.9178	1.75e-05	5.84e-05
evm.model.chr10.718	456.055	3.71686	0.208615	17.8168	5.23e-71	1.65e-69		3.72484	4.59167	353.926	1.27e-17	4.71e-16
evm.model.chr10.720	1568.59	3.40333	0.135948	25.0341	2.6e-138	2.27e-136		3.50603	6.38019	592.915	8.84e-20	5.8e-18
evm.model.chr10.727	42.6139	-2.21586	0.523461	-4.2331	2.3e-05	6.51e-05		-2.24107	1.25268	16.6496	0.000329182	0.000848969
evm.model.chr10.730	2625.29	9.12178	0.321551	28.3681	5.01e-177	7e-175		9.18914	7.1191	1165.4	9.77e-21	8.59e-19
evm.model.chr10.752	318.664	6.39595	1.58852	4.02635	5.66e-05	0.000152288		6.76452	4.08976	60.8659	4.47e-07	2e-06
evm.model.chr10.753	180.678	3.74985	0.649702	5.77164	7.85e-09	3.15e-08		3.5141	3.27065	42.3367	4.33e-07	1.95e-06
evm.model.chr10.758	61.1628	2.91532	0.400853	7.27279	3.52e-13	1.97e-12		2.94289	1.69812	41.226	5.45e-07	2.4e-06
evm.model.chr10.761	56.4847	2.84316	0.378695	7.50777	6.01e-14	3.53e-13		2.85929	1.59647	56.5541	3.04e-08	1.69e-07
evm.model.chr10.764	644.118	1.62846	0.123689	13.1658	1.38e-39	2.24e-38		1.64626	5.1017	196.761	2.48e-14	4.48e-13
evm.model.chr10.772	6959.88	-3.63947	0.22906	-15.8888	7.58e-57	1.82e-55		-3.51531	8.52596	391.951	1.24e-15	2.87e-14
evm.model.chr10.781	5530.55	7.91557	0.730677	10.8332	2.4e-27	2.65e-26		7.79305	8.19977	427.715	9.85e-16	2.34e-14
evm.model.chr10.783	413.473	4.23633	0.194992	21.7257	1.17e-104	6.38e-103		4.32872	4.45385	549.213	3.48e-20	2.55e-18
evm.model.chr10.788	622.978	-3.79762	0.162231	-23.4087	3.49e-121	2.39e-119		-3.67992	5.00062	496.28	1.37e-19	8.48e-18
evm.model.chr10.798	139.874	1.93798	0.29375	6.59738	4.18e-11	2.02e-10		2.03609	2.89836	37.9596	1.19e-06	4.92e-06
evm.model.chr10.802	946.66	3.61666	0.1581	22.8758	8.09e-116	5.09e-114		3.74211	5.64953	551.617	5.75e-20	3.99e-18
evm.model.chr10.805	45.5944	1.86091	0.615873	3.02158	0.0025146	0.00523917		1.81644	1.30229	7.88581	0.00889189	0.016643
evm.model.chr10.81	18.307	-8.85542	2.46479	-3.59277	0.000327185	0.000790059		-9.35309	0.201238	44.76	2.43e-06	9.5e-06
evm.model.chr10.810	148.474	2.36936	0.35499	6.67443	2.48e-11	1.22e-10		2.38953	2.98647	41.9251	6.57e-07	2.84e-06
evm.model.chr10.829	463.738	2.04587	0.128796	15.8845	8.11e-57	1.94e-55		2.0638	4.62859	182.888	6.16e-14	1.03e-12
evm.model.chr10.83	1599.71	3.19836	0.11507	27.795	4.99e-170	6.45e-168		3.31814	6.41179	855.775	7.94e-23	1.33e-20
evm.model.chr10.838	79.5326	-1.55533	0.3398	-4.57717	4.71e-06	1.44e-05		-1.50066	2.10097	18.9056	0.000158814	0.000437695
evm.model.chr10.843	515.967	1.56879	0.164803	9.51921	1.74e-21	1.5e-20		1.57494	4.77531	93.5954	1.64e-10	1.37e-09
evm.model.chr10.846	36.5099	-2.70187	0.580278	-4.65617	3.22e-06	9.99e-06		-2.6241	1.05639	18.1546	0.000201547	0.000543682
evm.model.chr10.850	130.543	2.9008	0.239376	12.1182	8.46e-34	1.15e-32		2.99576	2.80099	138.28	1.85e-12	2.25e-11
evm.model.chr10.851	15.1984	3.28434	1.01303	3.2421	0.00118653	0.0026198		3.15566	-0.146959	10.3825	0.00317326	0.00656684
evm.model.chr10.852	320.245	-4.33519	0.538523	-8.05015	8.27e-16	5.4e-15		-4.2958	4.05794	200.328	2.54e-13	3.66e-12
evm.model.chr10.853	278.054	-3.2573	0.235705	-13.8194	1.95e-43	3.5e-42		-3.2043	3.8564	205.597	5.16e-14	8.81e-13
evm.model.chr10.856	8.77434	-6.53142	1.71183	-3.81547	0.000135925	0.000348092		-6.10042	-0.727082	18.4185	0.000282731	0.000739215
evm.model.chr10.876	9.00496	-2.63273	1.01929	-2.5829	0.00979727	0.0182673		-2.48971	-0.824488	6.29217	0.0197929	0.0341111
evm.model.chr10.880	34.8166	7.68332	1.16334	6.60453	3.99e-11	1.93e-10		7.42774	0.952138	67.5715	9.06e-09	5.48e-08
evm.model.chr10.883	8.82576	-3.1311	1.38284	-2.26426	0.0235582	0.0404828		-3.03028	-0.739401	6.13101	0.020552	0.0352473
evm.model.chr10.888	44.6391	2.26411	0.416436	5.43686	5.42e-08	2.02e-07		2.32147	1.30277	24.6895	2.88e-05	9.24e-05
evm.model.chr10.913	194.725	2.87131	0.365422	7.85752	3.92e-15	2.46e-14		2.92335	3.37066	59.3695	2.12e-08	1.21e-07
evm.model.chr10.922	196.288	-1.67819	0.281384	-5.96407	2.46e-09	1.03e-08		-1.56955	3.37606	37.5657	1.63e-06	6.56e-06
evm.model.chr10.924	8342.86	4.487	0.106056	42.3076	0	0		4.5266	8.8075	1612.44	1.16e-26	1.02e-23
evm.model.chr10.929	105.533	-2.80473	0.317165	-8.84312	9.31e-19	7.09e-18		-2.72965	2.51807	60.2056	2.71e-08	1.52e-07
evm.model.chr10.933	74.2502	2.05015	0.351486	5.8328	5.45e-09	2.22e-08		2.103	2.01413	26.875	1.59e-05	5.33e-05
evm.model.chr10.935	163.198	2.51342	0.231427	10.8606	1.78e-27	1.98e-26		2.59213	3.12146	124.326	6.48e-12	7.15e-11
evm.model.chr10.955	47.1528	-1.7133	0.60172	-2.84733	0.00440876	0.0088032		-1.63087	1.40445	8.55501	0.00673337	0.0129474
evm.model.chr10.958	245.166	7.41245	1.21326	6.10951	9.99e-10	4.32e-09		7.68036	3.69669	48.6232	6.19e-07	2.69e-06
evm.model.chr10.968	450.374	10.9393	1.18772	9.21037	3.25e-20	2.65e-19		11.2022	4.57958	286.905	1.7e-12	2.09e-11
evm.model.chr10.984	171.871	-2.28983	0.353889	-6.47046	9.77e-11	4.58e-10		-2.2089	3.18933	42.9255	5.95e-07	2.59e-06
evm.model.chr10.988	123.187	3.84453	0.318478	12.0716	1.49e-33	2.01e-32		3.85991	2.70324	144.269	1.11e-12	1.41e-11
evm.model.chr10.995	5.06994	5.88806	1.8102	3.25271	0.00114309	0.00252979		6.14022	-1.42573	12.075	0.00191613	0.00417305
evm.model.chr10.997	678.696	1.59613	0.124833	12.7861	1.96e-37	3e-36		1.68929	5.17199	190.625	3.68e-14	6.47e-13
evm.model.chr11.1002	56.072	-3.48768	0.514322	-6.78111	1.19e-11	6e-11		-3.40875	1.67879	48.0683	3.19e-07	1.47e-06
evm.model.chr11.1019	74.8647	3.32416	0.367882	9.03594	1.63e-19	1.29e-18		3.30365	2.01066	75.2033	1.73e-09	1.19e-08
evm.model.chr11.1021	221.527	3.43671	0.265473	12.9456	2.49e-38	3.9e-37		3.42563	3.5611	168.668	1.67e-13	2.52e-12
evm.model.chr11.1022	71.3064	3.35285	0.403358	8.31234	9.38e-17	6.45e-16		3.27659	1.9398	66.3363	6.28e-09	3.9e-08
evm.model.chr11.1026	24396.4	1.89393	0.102657	18.4491	5.3e-76	1.87e-74		2.0564	10.3411	459.012	4.05e-19	2.22e-17
evm.model.chr11.104	29.9111	-3.13982	0.625685	-5.01821	5.22e-07	1.76e-06		-3.0591	0.797583	20.5456	9.57e-05	0.000275448
evm.model.chr11.1097	419.863	-1.90266	0.137264	-13.8614	1.09e-43	1.96e-42		-1.84285	4.469	198.897	2.16e-14	3.97e-13
evm.model.chr11.11	527.668	-2.78194	0.194352	-14.3139	1.79e-46	3.45e-45		-2.60306	4.76516	169.852	6.11e-13	8.12e-12
evm.model.chr11.1108	260.604	2.14106	0.265409	8.06703	7.2e-16	4.74e-15		2.09915	3.78943	61.0107	2.06e-08	1.17e-07
evm.model.chr11.1109	2785.14	2.86641	0.119597	23.9673	6.1e-127	4.58e-125		2.98906	7.20361	580.851	5.44e-20	3.8e-18
evm.model.chr11.1114	125.315	-1.87593	0.307604	-6.09853	1.07e-09	4.62e-09		-1.82319	2.7488	32.8817	3.5e-06	1.33e-05
evm.model.chr11.1118	135.793	-1.64063	0.24032	-6.82684	8.68e-12	4.41e-11		-1.57655	2.86041	41.6872	4.95e-07	2.2e-06
evm.model.chr11.1138	4.01481	5.0787	2.10261	2.41542	0.0157169	0.0281107		5.35033	-1.67639	9.36451	0.00657586	0.0126785
evm.model.chr11.1183	24.92	-9.32633	1.27441	-7.31816	2.51e-13	1.42e-12		-9.81931	0.599108	89.8043	4.32e-08	2.34e-07
evm.model.chr11.1192	97.629	-2.26059	0.311387	-7.25974	3.88e-13	2.16e-12		-2.21698	2.40292	48.9095	1.19e-07	5.94e-07
evm.model.chr11.1199	40.2645	-2.95423	0.524297	-5.63465	1.75e-08	6.86e-08		-2.89984	1.21376	28.2941	3.04e-05	9.71e-05
evm.model.chr11.120	122.758	1.8708	0.259378	7.21262	5.49e-13	3.03e-12		1.89494	2.70969	52.9458	5.69e-08	3.02e-07
evm.model.chr11.1202	48.9757	-4.5119	1.14598	-3.93715	8.25e-05	0.00021704		-4.38553	1.47393	40.7282	1.5e-06	6.08e-06
evm.model.chr11.1204	33.7236	-3.12369	0.484989	-6.44075	1.19e-10	5.53e-10		-3.03778	0.99571	35.1532	5.22e-06	1.91e-05
evm.model.chr11.1207	512.346	-4.50327	0.216832	-20.7685	8.34e-96	4.04e-94		-4.42404	4.72312	335.728	3.42e-16	9.11e-15
evm.model.chr11.121	44.1669	5.52596	1.26316	4.37473	1.22e-05	3.55e-05		5.14821	1.26097	33.2484	3.21e-06	1.22e-05
evm.model.chr11.122	252.787	-1.75532	0.235994	-7.438	1.02e-13	5.93e-13		-1.7212	3.73808	55.7327	3.49e-08	1.92e-07
evm.model.chr11.1221	37.7702	-2.61977	0.545852	-4.79942	1.59e-06	5.09e-06		-2.5939	1.11631	18.7619	0.000166169	0.00045634
evm.model.chr11.123	4.74887	-6.48185	2.00853	-3.22717	0.00125022	0.00275168		-6.99441	-1.40391	20.1555	0.000344137	0.000884026
evm.model.chr11.125	94.0832	-8.54642	0.872321	-9.79732	1.16e-22	1.05e-21		-8.33192	2.36184	245.753	3.8e-12	4.39e-11
evm.model.chr11.1256	31.9827	-1.96989	0.746255	-2.6397	0.00829795	0.0156939		-1.88448	0.853795	6.64908	0.0153595	0.0272414
evm.model.chr11.1258	3.76063	6.69929	1.92386	3.48222	0.000497283	0.00116734		6.94495	-1.74704	18.8209	0.000372558	0.000950482
evm.model.chr11.1271	410.856	2.91601	0.227662	12.8085	1.47e-37	2.25e-36		3.01029	4.4519	180.655	7.18e-14	1.18e-12
evm.model.chr11.1280	5.20881	-3.23122	1.45867	-2.21518	0.0267479	0.0453906		-3.02865	-1.35936	5.3623	0.0279723	0.0464335
evm.model.chr11.1311	57.3754	-2.28413	0.345816	-6.60506	3.97e-11	1.93e-10		-2.24123	1.68366	25.9432	3.08e-05	9.83e-05
evm.model.chr11.1357	8.19008	-3.6062	1.3653	-2.64133	0.00825822	0.0156273		-3.31658	-0.879049	7.01363	0.0130354	0.0234752
evm.model.chr11.1359	78.1789	-7.60623	1.43219	-5.31092	1.09e-07	3.96e-07		-7.49789	2.12148	128.1	1.66e-10	1.38e-09
evm.model.chr11.136	967.759	-1.6568	0.163175	-10.1535	3.2e-24	3.13e-23		-1.59388	5.63778	81.2746	3.77e-09	2.44e-08
evm.model.chr11.1365	232.509	-5.74601	0.640578	-8.97003	2.96e-19	2.32e-18		-5.69697	3.6122	139.415	1.17e-10	1e-09
evm.model.chr11.1366	25.5762	-5.75148	2.33313	-2.46514	0.0136961	0.024797		-5.62711	0.623887	35.7889	4.6e-06	1.7e-05
evm.model.chr11.1371	271.189	-1.63591	0.186364	-8.77805	1.66e-18	1.25e-17		-1.57922	3.84151	75.1306	1.74e-09	1.2e-08
evm.model.chr11.1389	22.2596	-2.0176	0.62765	-3.21453	0.0013066	0.00286455		-1.9668	0.388531	8.07664	0.0081918	0.0154694
evm.model.chr11.1471	9.23968	2.28983	0.968949	2.36321	0.0181176	0.031946		2.34807	-0.732523	6.46763	0.0171408	0.0300032
evm.model.chr11.1475	285.447	-4.33713	0.18809	-23.0588	1.2e-117	7.78e-116		-4.27861	3.896	241.15	1.07e-13	1.68e-12
evm.model.chr11.15	58.1349	2.02166	0.2817	7.17665	7.14e-13	3.92e-12		2.05558	1.68304	32.0292	9.94e-06	3.45e-05
evm.model.chr11.154	129.113	5.5611	0.348122	15.9745	1.92e-57	4.69e-56		5.61328	2.79008	296.6	3.28e-15	6.99e-14
evm.model.chr11.1578	23.7621	9.74974	1.31811	7.39674	1.4e-13	8.02e-13		9.94054	0.446237	80.3415	1.54e-08	8.95e-08
evm.model.chr11.158	50.1021	1.86483	0.384367	4.85168	1.22e-06	3.97e-06		1.9221	1.44859	22.7629	4.97e-05	0.000152208
evm.model.chr11.1614	3.38114	-4.62892	1.80543	-2.56388	0.0103508	0.0191979		-5.18005	-1.78901	8.80032	0.00700802	0.0134229
evm.model.chr11.1645	19.5256	-1.93993	0.684692	-2.83329	0.00460721	0.00916334		-1.88585	0.197098	6.45634	0.0167635	0.0294115
evm.model.chr11.1661	296.019	1.56576	0.158834	9.85785	6.34e-23	5.84e-22		1.62648	3.96909	107.415	3.5e-11	3.28e-10
evm.model.chr11.1674	188.493	-3.44914	0.313875	-10.9889	4.32e-28	4.9e-27		-3.38567	3.32191	108.991	5.5e-11	5e-10
evm.model.chr11.1686	8.09642	4.93628	1.30558	3.78092	0.000156253	0.000396636		4.88507	-0.946833	15.7035	0.000500391	0.00124396
evm.model.chr11.1722	58.103	-1.65601	0.513594	-3.22435	0.00126259	0.00277714		-1.60839	1.69093	10.7018	0.00279851	0.00587899
evm.model.chr11.1728	7.78827	-3.54764	1.37123	-2.58719	0.00967615	0.0180625		-3.34075	-0.892167	7.22082	0.0118889	0.0216288
evm.model.chr11.1731	2263	5.13717	0.189922	27.0488	3.94e-161	4.64e-159		5.15808	6.90935	678.765	1.42e-19	8.77e-18
evm.model.chr11.1738	67.7367	3.68477	0.429075	8.58771	8.87e-18	6.43e-17		3.73858	1.87935	72.3966	2.56e-09	1.72e-08
evm.model.chr11.1739	698.52	1.90139	0.1618	11.7515	6.94e-32	8.84e-31		2.00984	5.21077	178.152	8.55e-14	1.37e-12
evm.model.chr11.1743	8.75758	3.0804	1.17	2.63283	0.00846765	0.0159974		3.12013	-0.794205	8.14991	0.0079391	0.0150359
evm.model.chr11.1759	49.0569	-2.6899	0.410568	-6.55165	5.69e-11	2.72e-10		-2.64368	1.46646	37.7632	1.14e-06	4.74e-06
evm.model.chr11.1767	587.888	-1.85955	0.100296	-18.5405	9.73e-77	3.49e-75		-1.81134	4.93091	267.435	4.97e-16	1.27e-14
evm.model.chr11.1786	772.021	-4.95046	0.199313	-24.8376	3.52e-136	2.95e-134		-4.90147	5.30353	576.793	2.44e-18	1.1e-16
evm.model.chr11.1788	811.812	-4.81776	0.124162	-38.8022	0	0		-4.75784	5.37941	1188.25	1.43e-23	3.03e-21
evm.model.chr11.1791	196.913	8.36815	1.0228	8.18162	2.8e-16	1.88e-15		8.44666	3.38812	192.44	8.17e-12	8.78e-11
evm.model.chr11.1794	89.0113	-2.42282	0.404535	-5.98915	2.11e-09	8.91e-09		-2.34543	2.25538	34.4296	4.33e-06	1.61e-05
evm.model.chr11.1798	34.224	-3.88404	0.654679	-5.93274	2.98e-09	1.24e-08		-3.70238	0.9429	28.868	1.18e-05	4.06e-05
evm.model.chr11.1812	853.92	2.01129	0.153769	13.08	4.29e-39	6.87e-38		2.14432	5.49832	195.84	5.04e-14	8.63e-13
evm.model.chr11.1842	18.7971	8.41835	1.40061	6.01049	1.85e-09	7.83e-09		8.67034	0.0903976	39.3024	1.13e-06	4.67e-06
evm.model.chr11.1843	135.018	5.73351	0.583089	9.833	8.12e-23	7.42e-22		5.7263	2.84525	112.727	3.19e-11	3.02e-10
evm.model.chr11.1844	140.252	4.022	0.487758	8.24591	1.64e-16	1.11e-15		4.07388	2.89873	68.1121	8.98e-09	5.43e-08
evm.model.chr11.1846	5771.67	7.50598	0.25969	28.9036	1.08e-183	1.58e-181		7.57016	8.2579	976.3	1.1e-18	5.32e-17
evm.model.chr11.1847	11.0099	5.44531	0.938776	5.80044	6.61e-09	2.67e-08		5.37637	-0.546066	29.3315	1.35e-05	4.6e-05
evm.model.chr11.1849	2202.3	3.8532	0.137485	28.0264	7.76e-173	1.02e-170		3.89496	6.85608	720.097	3.27e-20	2.43e-18
evm.model.chr11.1850	1016.1	5.88996	0.242803	24.2582	5.42e-130	4.29e-128		5.90543	5.76304	654.842	6.26e-20	4.25e-18
evm.model.chr11.1851	152.034	4.00062	0.409947	9.75885	1.69e-22	1.52e-21		4.01718	3.01944	101.267	6.81e-11	6.07e-10
evm.model.chr11.1852	29.1208	3.95557	1.06008	3.73138	0.000190431	0.000476536		3.78884	0.645964	14.8295	0.000610973	0.00148996
evm.model.chr11.1854	51.0224	5.05744	0.821447	6.15675	7.43e-10	3.24e-09		4.92512	1.44074	52.6472	6e-08	3.17e-07
evm.model.chr11.1855	139.83	3.23816	0.343714	9.4211	4.46e-21	3.77e-20		3.2489	2.89439	95.5363	1.31e-10	1.11e-09
evm.model.chr11.1856	66.9999	4.7341	0.554516	8.53736	1.37e-17	9.83e-17		4.71333	1.83744	73.4379	2.21e-09	1.5e-08
evm.model.chr11.1858	68.4886	7.52317	1.13895	6.60536	3.97e-11	1.92e-10		7.25485	1.86789	77.2635	1.5e-09	1.05e-08
evm.model.chr11.1870	17.6906	2.69667	0.808929	3.33363	0.000857196	0.00193831		2.74378	0.0431242	10.3318	0.00323755	0.00668475
evm.model.chr11.1885	7.18102	-3.58749	1.56781	-2.28821	0.0221252	0.0382509		-3.37682	-0.999762	5.54759	0.0256019	0.042913
evm.model.chr11.1902	26.9417	-6.84111	0.890366	-7.68348	1.55e-14	9.44e-14		-6.68817	0.723146	65.6242	7.92e-08	4.09e-07
evm.model.chr11.1903	5.5092	-6.79852	1.84208	-3.69069	0.00022365	0.000553078		-7.27158	-1.24334	21.5661	0.000187854	0.000509633
evm.model.chr11.1906	214.056	-2.09284	0.233803	-8.95131	3.51e-19	2.73e-18		-1.95069	3.49723	84.0198	2.14e-09	1.45e-08
evm.model.chr11.1921	3680.26	1.6081	0.0643201	25.0015	5.89e-138	5.05e-136		1.69731	7.59624	624.016	6.1e-21	5.71e-19
evm.model.chr11.1926	76.2873	3.13269	0.430487	7.27709	3.41e-13	1.91e-12		3.15769	2.03045	53.0145	5.62e-08	2.98e-07
evm.model.chr11.1931	2.70121	-6.23765	2.31266	-2.69717	0.00699311	0.0134126		-6.73734	-1.91011	17.8323	0.000483157	0.00120409
evm.model.chr11.200	1307.85	5.37571	0.137929	38.9745	0	0		5.48566	6.11615	1498.21	3.26e-26	2.34e-23
evm.model.chr11.211	208.355	-1.90641	0.258059	-7.38749	1.5e-13	8.58e-13		-1.82928	3.46271	57.59	2.55e-08	1.43e-07
evm.model.chr11.219	13.4655	3.56104	0.847967	4.19951	2.67e-05	7.5e-05		3.54223	-0.296034	15.4258	0.000497334	0.00123667
evm.model.chr11.222	672.278	1.76828	0.179335	9.86017	6.19e-23	5.71e-22		1.82014	5.15542	110.858	2.44e-11	2.37e-10
evm.model.chr11.228	43.1466	2.96797	0.71891	4.12843	3.65e-05	0.000100568		2.99644	1.23678	17.3107	0.000281502	0.000736577
evm.model.chr11.232	423.992	-2.51193	0.182428	-13.7694	3.89e-43	6.96e-42		-2.43368	4.457	162.805	3.35e-13	4.7e-12
evm.model.chr11.24	93.7151	5.96431	0.559923	10.652	1.71e-26	1.83e-25		5.94099	2.33727	111.053	6.73e-11	6e-10
evm.model.chr11.241	149.919	-4.0284	0.819775	-4.91403	8.92e-07	2.93e-06		-3.94673	3.00281	53.1069	2.61e-07	1.23e-06
evm.model.chr11.267	3387.54	2.11373	0.101147	20.8976	5.63e-97	2.78e-95		2.23693	7.50005	534.679	5.01e-20	3.57e-18
evm.model.chr11.268	11.4515	-7.75913	3.27758	-2.36734	0.0179166	0.0316211		-8.27422	-0.374419	14.444	0.0011638	0.00266528
evm.model.chr11.270	316.081	1.88674	0.165073	11.4298	2.97e-30	3.62e-29		1.93041	4.07025	139.435	1.67e-12	2.06e-11
evm.model.chr11.274	195.913	-1.9726	0.255599	-7.71755	1.19e-14	7.28e-14		-1.91241	3.37513	58.9685	2.02e-08	1.16e-07
evm.model.chr11.284	25.7172	2.64853	0.528825	5.00833	5.49e-07	1.85e-06		2.67131	0.549389	21.3561	7.5e-05	0.000220741
evm.model.chr11.287	58.8819	8.96606	1.07877	8.31137	9.46e-17	6.5e-16		8.66234	1.67898	156.538	3.82e-12	4.41e-11
evm.model.chr11.29	23054.8	-4.32578	0.0825576	-52.3972	0	0		-4.28952	10.1901	2106.6	2.71e-28	4.97e-25
evm.model.chr11.3	126.217	2.77419	0.374873	7.40036	1.36e-13	7.81e-13		2.73157	2.73565	49.5858	1.05e-07	5.3e-07
evm.model.chr11.30	16.7434	2.36659	0.894947	2.6444	0.00818365	0.0154933		2.40526	0.00562232	7.77059	0.0100974	0.0186588
evm.model.chr11.304	57.5963	2.18825	0.350029	6.25161	4.06e-10	1.81e-09		2.21596	1.62845	24.5366	3e-05	9.6e-05
evm.model.chr11.315	649.729	-4.58503	0.509048	-9.00705	2.12e-19	1.66e-18		-4.53902	5.05911	249.986	2.26e-13	3.31e-12
evm.model.chr11.32	19.8418	-2.49227	0.835291	-2.98372	0.00284766	0.00588478		-2.29589	0.20894	6.93569	0.0134974	0.0242243
evm.model.chr11.325	702.382	-2.03699	0.122839	-16.5827	9.3e-62	2.44e-60		-1.98362	5.18514	268.795	4.65e-16	1.2e-14
evm.model.chr11.327	51.7543	1.97873	0.61456	3.21975	0.00128304	0.00281734		1.97699	1.45699	10.04	0.00369225	0.00752933
evm.model.chr11.33	7.00088	-7.30052	1.73968	-4.19648	2.71e-05	7.58e-05		-7.76871	-0.966451	20.1087	0.000147339	0.000408309
evm.model.chr11.333	56.4214	-2.32824	0.400284	-5.81648	6.01e-09	2.44e-08		-2.24063	1.64084	22.8143	4.89e-05	0.000150217
evm.model.chr11.34	58.098	2.41424	0.316729	7.62243	2.49e-14	1.5e-13		2.39672	1.64982	44.1315	3e-07	1.39e-06
evm.model.chr11.341	513.532	2.99783	0.220863	13.5733	5.77e-42	1e-40		3.04256	4.77612	205.025	1.85e-14	3.43e-13
evm.model.chr11.348	13.0764	-6.47854	1.22511	-5.28813	1.24e-07	4.47e-07		-6.16758	-0.238537	34.7427	5.67e-06	2.06e-05
evm.model.chr11.349	483.092	2.70575	0.169984	15.9176	4.78e-57	1.15e-55		2.72221	4.66849	246.819	1.43e-15	3.24e-14
evm.model.chr11.351	22.4104	5.66182	1.05839	5.34946	8.82e-08	3.23e-07		5.49911	0.31611	29.6896	7.67e-06	2.72e-05
evm.model.chr11.354	180.604	-1.61124	0.221596	-7.27108	3.57e-13	1.99e-12		-1.54667	3.26092	41.9397	4.69e-07	2.09e-06
evm.model.chr11.358	510.663	-1.82845	0.186621	-9.79764	1.15e-22	1.05e-21		-1.79898	4.71987	81.3391	9.36e-09	5.64e-08
evm.model.chr11.37	153.787	-3.2145	0.368862	-8.71465	2.92e-18	2.17e-17		-3.13869	3.03721	58.0439	3.89e-08	2.12e-07
evm.model.chr11.376	8.11234	-4.14468	1.5526	-2.66951	0.00759625	0.0144747		-3.78581	-0.914089	6.94454	0.0134441	0.0241437
evm.model.chr11.39	454.626	-1.82774	0.169779	-10.7654	5.01e-27	5.49e-26		-1.79552	4.56112	129.446	4.04e-12	4.64e-11
evm.model.chr11.390	55.5526	1.97657	0.43458	4.54823	5.41e-06	1.64e-05		1.97729	1.60048	17.9246	0.000216989	0.000581228
evm.model.chr11.396	674.546	1.67775	0.125752	13.3418	1.32e-40	2.21e-39		1.71503	5.1582	185.633	5.12e-14	8.75e-13
evm.model.chr11.397	22.4955	-3.39441	0.72228	-4.69958	2.61e-06	8.15e-06		-3.28052	0.351959	16.765	0.000316825	0.000820151
evm.model.chr11.4	2018.06	-1.58559	0.0934467	-16.9678	1.42e-64	4.01e-63		-1.52772	6.70957	281.186	2.59e-16	7.1e-15
evm.model.chr11.412	110.771	-1.84883	0.223503	-8.27207	1.32e-16	8.98e-16		-1.80266	2.58003	30.2739	6.62e-06	2.38e-05
evm.model.chr11.413	5546.77	2.27047	0.067867	33.4548	2.2e-245	5.44e-243		2.30337	8.20448	954.695	1.75e-23	3.55e-21
evm.model.chr11.414	3.60474	-5.89971	1.96809	-2.99768	0.00272042	0.00563884		-6.39436	-1.704	13.3974	0.0012051	0.00275235
evm.model.chr11.415	144.892	-3.56606	0.396871	-8.98544	2.58e-19	2.02e-18		-3.49025	2.95393	82.6531	1.15e-09	8.22e-09
evm.model.chr11.432	4.61999	-4.6178	1.87452	-2.46345	0.0137605	0.0249071		-5.12577	-1.57798	6.18578	0.0194744	0.0336141
evm.model.chr11.436	164.329	1.60708	0.271143	5.92705	3.08e-09	1.28e-08		1.69437	3.12735	42.4041	4.27e-07	1.92e-06
evm.model.chr11.437	11643.3	10.6688	1.18553	8.9992	2.27e-19	1.78e-18		10.9413	9.27513	376.191	1.23e-13	1.89e-12
evm.model.chr11.44	1545.95	-3.73887	0.124911	-29.9323	7.49e-197	1.25e-194		-3.6296	6.29885	520.928	2.24e-18	1.03e-16
evm.model.chr11.451	21.1785	-1.98972	0.674351	-2.95058	0.00317181	0.0064985		-2.07088	0.248564	7.06589	0.0127353	0.022996
evm.model.chr11.453	793.659	-2.03608	0.192529	-10.5754	3.87e-26	4.09e-25		-1.91792	5.39452	95.6123	3.26e-10	2.58e-09
evm.model.chr11.454	98.8334	-1.69265	0.360837	-4.69091	2.72e-06	8.49e-06		-1.62929	2.41143	20.2201	0.000105687	0.000301093
evm.model.chr11.461	292.57	3.92363	0.235782	16.6409	3.52e-62	9.4e-61		3.97629	3.95793	280.641	2.66e-16	7.26e-15
evm.model.chr11.477	383.014	1.64259	0.162619	10.1009	5.48e-24	5.32e-23		1.67675	4.34722	112.477	2.07e-11	2.03e-10
evm.model.chr11.479	108.594	-2.46095	0.299401	-8.21956	2.04e-16	1.38e-15		-2.41937	2.55175	63.7388	2.79e-08	1.56e-07
evm.model.chr11.489	24.8734	1.5318	0.576794	2.65572	0.00791388	0.0150345		1.55619	0.525121	5.9952	0.020737	0.0355313
evm.model.chr11.493	98.1839	-1.64374	0.376294	-4.36824	1.25e-05	3.65e-05		-1.5699	2.41476	18.3784	0.000187649	0.000509213
evm.model.chr11.50	282.042	9.266	0.51045	18.1526	1.22e-73	4.08e-72		9.28664	3.90511	614.883	1.27e-20	1.06e-18
evm.model.chr11.51	662.947	9.26282	1.19376	7.75938	8.53e-15	5.28e-14		9.43921	5.13439	205.573	6.32e-13	8.37e-12
evm.model.chr11.513	752.915	-3.94251	0.156189	-25.2418	1.39e-140	1.28e-138		-3.87543	5.27669	595.515	1.16e-20	9.85e-19
evm.model.chr11.516	1441.01	-2.17216	0.106734	-20.3511	4.54e-92	2.13e-90		-2.06597	6.20704	348.262	1.57e-17	5.67e-16
evm.model.chr11.519	76.5069	3.59683	0.399995	8.99218	2.42e-19	1.9e-18		3.62984	2.04206	65.1312	7.55e-09	4.62e-08
evm.model.chr11.52	1581.32	-2.31365	0.108315	-21.3605	3.12e-101	1.6e-99		-2.24349	6.35901	293.376	3.66e-16	9.66e-15
evm.model.chr11.531	36.7835	-1.97968	0.510032	-3.88148	0.000103824	0.000269938		-1.91147	1.03637	13.3463	0.00103427	0.00240003
evm.model.chr11.55	1430.1	3.60233	0.114957	31.3365	1.49e-215	2.81e-213		3.6578	6.24926	969.65	1.41e-23	3.01e-21
evm.model.chr11.553	39.103	-3.05527	1.20346	-2.53873	0.0111255	0.0204831		-2.98349	1.17443	12.8928	0.00146403	0.00327931
evm.model.chr11.567	7.17208	-4.18902	1.34083	-3.12419	0.00178297	0.00381371		-4.00432	-0.934061	11.4782	0.00237754	0.00506445
evm.model.chr11.568	8182.5	3.63037	0.144262	25.1652	9.63e-140	8.6e-138		3.67397	8.78311	423.762	1.05e-15	2.49e-14
evm.model.chr11.57	41.9574	-1.96227	0.591809	-3.31571	0.000914105	0.00205671		-1.91057	1.26919	10.8611	0.00281036	0.00589897
evm.model.chr11.574	167.143	2.26982	0.210755	10.77	4.77e-27	5.23e-26		2.30292	3.15525	114.639	1.66e-11	1.67e-10
evm.model.chr11.579	304.766	1.80558	0.203195	8.88595	6.34e-19	4.86e-18		1.81113	4.02152	79.5199	9.58e-10	6.98e-09
evm.model.chr11.58	28.3297	-3.1508	0.7134	-4.4166	1e-05	2.95e-05		-3.06778	0.759824	18.2758	0.000219529	0.000586939
evm.model.chr11.580	126.36	3.85165	0.456576	8.43594	3.29e-17	2.31e-16		3.92209	2.76212	76.8658	3.55e-09	2.32e-08
evm.model.chr11.582	1258.03	3.04531	0.12897	23.6126	2.86e-123	2.04e-121		3.10439	6.05742	604.891	9.34e-21	8.24e-19
evm.model.chr11.602	57.5722	9.75496	1.23029	7.92898	2.21e-15	1.41e-14		10.0113	1.6339	158.628	3.32e-12	3.86e-11
evm.model.chr11.604	6.34834	3.92386	1.65859	2.36577	0.0179925	0.031747		4.31842	-1.24657	6.3129	0.0196139	0.0338317
evm.model.chr11.622	43.0028	1.66511	0.361431	4.60698	4.09e-06	1.25e-05		1.70287	1.26021	14.7947	0.000618433	0.00150541
evm.model.chr11.625	11.2468	2.67045	0.899932	2.9674	0.00300333	0.00618438		2.6233	-0.557551	7.53589	0.0103507	0.0190841
evm.model.chr11.627	503.081	2.11914	0.174258	12.1609	5.02e-34	6.89e-33		2.16776	4.73607	180.262	7.37e-14	1.2e-12
evm.model.chr11.629	16.0929	-8.69728	1.34598	-6.46166	1.04e-10	4.85e-10		-9.18567	0.0298876	52.7952	4.25e-07	1.92e-06
evm.model.chr11.63	2.74991	-6.32319	2.3371	-2.70557	0.00681874	0.0131035		-6.82723	-1.88907	17.5467	0.00052158	0.00129121
evm.model.chr11.632	32.2648	-2.12275	0.609437	-3.48314	0.000495563	0.00116383		-2.07051	0.918949	11.1175	0.00253186	0.00535575
evm.model.chr11.64	224.555	10.7053	1.19549	8.95479	3.4e-19	2.65e-18		10.962	3.57176	304.293	4.72e-16	1.21e-14
evm.model.chr11.641	2015.48	1.98103	0.146848	13.4903	1.78e-41	3.07e-40		2.05722	6.7592	203.581	2.18e-14	4e-13
evm.model.chr11.647	1146.33	2.63401	0.150213	17.5352	7.71e-69	2.35e-67		2.74644	5.93298	351.137	2.12e-17	7.36e-16
evm.model.chr11.654	3397.1	2.84017	0.126046	22.5328	1.98e-112	1.17e-110		3.01166	7.50955	541.926	1.33e-19	8.28e-18
evm.model.chr11.697	53.3053	1.58015	0.452993	3.48825	0.000486196	0.00114402		1.63571	1.54752	12.7253	0.00129764	0.00293933
evm.model.chr11.699	2292.79	-2.28435	0.205237	-11.1303	8.93e-29	1.04e-27		-2.18675	6.86852	228.019	7.54e-14	1.22e-12
evm.model.chr11.7	15.9484	-4.01591	1.07094	-3.74988	0.000176919	0.00044513		-3.93139	0.0199202	14.7932	0.000678922	0.00164016
evm.model.chr11.707	285.388	2.91766	0.203617	14.3291	1.44e-46	2.78e-45		2.98678	3.92007	209.358	1.14e-14	2.18e-13
evm.model.chr11.721	24.1088	2.68143	0.784343	3.4187	0.000629218	0.00145328		2.71659	0.444951	11.6317	0.00195445	0.00425098
evm.model.chr11.732	4.24599	-6.1078	1.85876	-3.28596	0.00101637	0.00226939		-6.58887	-1.53323	12.8096	0.00147748	0.00330798
evm.model.chr11.738	19.0907	-2.61926	0.802388	-3.26433	0.00109725	0.00243457		-2.58167	0.178251	8.93779	0.00569785	0.0111524
evm.model.chr11.74	667.133	2.15211	0.118717	18.128	1.92e-73	6.36e-72		2.20135	5.13785	384.128	4.27e-18	1.79e-16
evm.model.chr11.750	1551.28	2.59796	0.0882248	29.4471	1.37e-190	2.13e-188		2.70915	6.36655	881.398	5.28e-23	9.16e-21
evm.model.chr11.762	636.702	1.79857	0.140012	12.8459	9.07e-38	1.4e-36		1.83274	5.08261	191.326	3.52e-14	6.2e-13
evm.model.chr11.765	15621	7.15684	0.400076	17.8887	1.44e-71	4.61e-70		7.15384	9.71745	825.007	1.04e-20	9.08e-19
evm.model.chr11.772	84.9541	1.90788	0.345307	5.52518	3.29e-08	1.25e-07		1.92379	2.18383	28.9271	9.31e-06	3.25e-05
evm.model.chr11.791	21.8256	-3.21105	0.553891	-5.79726	6.74e-09	2.72e-08		-3.10995	0.385074	27.0573	1.51e-05	5.09e-05
evm.model.chr11.796	1650.54	2.17981	0.137177	15.8905	7.38e-57	1.77e-55		2.25722	6.44767	255.332	7.15e-15	1.42e-13
evm.model.chr11.807	624.467	2.43043	0.178165	13.6415	2.27e-42	3.98e-41		2.4674	5.05171	136.801	1.86e-11	1.85e-10
evm.model.chr11.831	2.3097	-6.25716	2.36459	-2.64619	0.00814039	0.0154226		-6.77515	-2.03934	16.3674	0.000720513	0.00173231
evm.model.chr11.84	32.8773	-5.77369	0.703759	-8.20407	2.32e-16	1.57e-15		-5.65515	0.951164	64.8369	8.71e-08	4.47e-07
evm.model.chr11.844	2964.69	1.71798	0.0729635	23.5457	1.39e-122	9.73e-121		1.77042	7.30169	574.998	1.86e-20	1.5e-18
evm.model.chr11.845	108.448	-1.71176	0.250899	-6.82251	8.95e-12	4.54e-11		-1.65749	2.55125	23.7871	4.42e-05	0.000136786
evm.model.chr11.852	474.414	-1.72975	0.110313	-15.6804	2.06e-55	4.8e-54		-1.6168	4.62838	176.839	9.34e-14	1.48e-12
evm.model.chr11.861	1517.48	-2.41008	0.0902362	-26.7086	3.74e-157	4.14e-155		-2.37237	6.28366	653.799	3.23e-21	3.25e-19
evm.model.chr11.872	163.627	-2.7634	0.254579	-10.8548	1.89e-27	2.1e-26		-2.71115	3.12363	104.33	4.87e-11	4.46e-10
evm.model.chr11.873	26.8127	-2.66371	0.635174	-4.19367	2.74e-05	7.67e-05		-2.56302	0.637703	13.7621	0.000890449	0.00209913
evm.model.chr11.879	73.8324	-1.65481	0.375434	-4.40774	1.04e-05	3.06e-05		-1.5628	2.00144	16.5918	0.000335562	0.000864095
evm.model.chr11.888	151.979	-1.6704	0.288374	-5.79249	6.94e-09	2.8e-08		-1.58909	3.01552	34.0935	2.63e-06	1.02e-05
evm.model.chr11.89	91.4583	-3.62503	0.429119	-8.44762	2.97e-17	2.09e-16		-3.55606	2.30451	53.691	7.78e-08	4.02e-07
evm.model.chr11.893	147.718	3.72128	0.377281	9.86343	6e-23	5.54e-22		3.77019	2.98253	89.3958	6.47e-10	4.86e-09
evm.model.chr11.896	11.0898	5.62939	1.36812	4.11468	3.88e-05	0.000106331		5.38499	-0.560002	19.1918	0.000145188	0.000402734
evm.model.chr11.898	55.7706	10.9731	1.25882	8.71701	2.86e-18	2.12e-17		11.221	1.60872	136.683	1.55e-10	1.3e-09
evm.model.chr11.901	47.6459	2.01694	0.442104	4.56214	5.06e-06	1.54e-05		2.16407	1.37686	21.4256	7.35e-05	0.000216825
evm.model.chr11.908	7.54021	4.52163	1.52945	2.95637	0.0031128	0.0063883		4.4298	-1.01251	9.84514	0.00393215	0.00796766
evm.model.chr11.915	105.902	-2.29989	0.346	-6.64708	2.99e-11	1.46e-10		-2.2415	2.52349	42.2384	4.41e-07	1.98e-06
evm.model.chr11.918	1470.14	2.23465	0.114075	19.5894	1.9e-85	8.04e-84		2.27571	6.29161	428.486	9.92e-19	4.86e-17
evm.model.chr11.920	796.412	-4.74257	0.449613	-10.5481	5.18e-26	5.44e-25		-4.69738	5.34837	432.602	8.76e-16	2.12e-14
evm.model.chr11.939	210.911	1.54448	0.204045	7.56933	3.75e-14	2.23e-13		1.58888	3.48556	62.1125	1.21e-08	7.18e-08
evm.model.chr11.999	1075.62	-2.03052	0.132047	-15.3773	2.33e-53	5.24e-52		-1.99503	5.78337	221.135	7.8e-15	1.53e-13
evm.model.chr12.1021	32.579	-3.49719	0.631774	-5.53551	3.1e-08	1.18e-07		-3.4244	0.936737	24.6089	3.54e-05	0.000111311
evm.model.chr12.1038	64.926	-1.94417	0.382391	-5.08425	3.69e-07	1.27e-06		-1.8793	1.82024	24.0561	3.44e-05	0.000108613
evm.model.chr12.1052	254.497	-8.72797	0.886086	-9.85002	6.85e-23	6.3e-22		-8.62563	3.7375	360.922	5.21e-16	1.32e-14
evm.model.chr12.1053	150.552	-3.46902	0.660975	-5.24834	1.53e-07	5.5e-07		-3.40597	3.00661	53.5975	1.82e-07	8.79e-07
evm.model.chr12.1056	4790.85	9.10005	0.610932	14.8954	3.53e-50	7.37e-49		9.04544	7.9918	358.817	5.14e-13	6.94e-12
evm.model.chr12.1058	100.915	1.56977	0.529208	2.96625	0.00301452	0.00620619		1.6127	2.43181	11.733	0.00213617	0.00460885
evm.model.chr12.1061	10.068	-2.85951	1.06749	-2.67873	0.00739021	0.0141131		-2.76091	-0.56935	7.39749	0.0113737	0.0207647
evm.model.chr12.1067	518.994	-2.21776	0.140093	-15.8306	1.91e-56	4.55e-55		-2.16444	4.78051	259.193	7.45e-16	1.83e-14
evm.model.chr12.1109	831.62	1.92435	0.152861	12.5889	2.43e-36	3.64e-35		1.96599	5.46547	185.757	5.08e-14	8.7e-13
evm.model.chr12.1110	38.9737	9.02604	1.19954	7.52461	5.29e-14	3.12e-13		8.74745	1.11841	96.756	2.42e-10	1.95e-09
evm.model.chr12.1112	173.201	4.42429	0.323717	13.6672	1.59e-42	2.81e-41		4.45647	3.21165	178.405	1.11e-13	1.73e-12
evm.model.chr12.1114	572.191	2.23707	0.602105	3.71542	0.000202867	0.000505226		2.16807	4.92287	11.2013	0.0023926	0.00509383
evm.model.chr12.1116	40.7619	-2.76206	0.529002	-5.22126	1.78e-07	6.32e-07		-2.70868	1.23221	21.8856	7.51e-05	0.000220898
evm.model.chr12.1123	86.0979	-2.62313	0.939459	-2.79217	0.00523556	0.0102901		-2.56655	2.24215	26.3293	2.51e-05	8.14e-05
evm.model.chr12.1126	107.086	8.78767	0.893302	9.83729	7.78e-23	7.12e-22		8.60369	2.52842	184.379	7.37e-14	1.2e-12
evm.model.chr12.1150	334.859	3.48691	0.272787	12.7825	2.05e-37	3.13e-36		3.57486	4.1525	202.074	1.77e-14	3.31e-13
evm.model.chr12.1158	2.98439	6.02466	2.54394	2.36824	0.0178728	0.0315599		6.31143	-1.94693	12.454	0.00231139	0.00493766
evm.model.chr12.1159	31.9115	4.26165	1.63143	2.61221	0.00899582	0.0169078		4.24037	0.810552	18.8556	0.000220196	0.000588408
evm.model.chr12.1169	826.065	1.89793	0.0976736	19.4314	4.19e-84	1.72e-82		1.9483	5.44629	399.059	2.57e-18	1.14e-16
evm.model.chr12.119	153.972	-1.61683	0.572544	-2.82394	0.00474366	0.00940506		-1.54918	3.02959	16.571	0.000423607	0.00106919
evm.model.chr12.1207	12.9484	-4.14963	0.990474	-4.18954	2.8e-05	7.81e-05		-4.02989	-0.265878	16.3278	0.000459215	0.00114941
evm.model.chr12.121	66685.5	9.35893	0.329281	28.4223	1.07e-177	1.51e-175		9.46762	11.789	505.338	7.88e-14	1.28e-12
evm.model.chr12.1243	261.821	-1.8559	0.230461	-8.053	8.08e-16	5.28e-15		-1.76644	3.79201	65.0701	7.62e-09	4.66e-08
evm.model.chr12.1257	12.4202	-6.0875	1.42824	-4.26223	2.02e-05	5.75e-05		-5.70844	-0.392244	20.4385	9.89e-05	0.000283489
evm.model.chr12.1274	13.3567	-3.01915	1.15197	-2.62085	0.00877105	0.0165182		-2.80648	-0.309625	5.89126	0.0217687	0.0371188
evm.model.chr12.1280	15.8649	2.6319	0.810491	3.24729	0.0011651	0.0025744		2.65491	-0.0869219	10.603	0.0032881	0.00678008
evm.model.chr12.1312	328.444	-2.2316	0.157775	-14.1442	2.03e-45	3.8e-44		-2.18158	4.09745	164.465	6.96e-13	9.15e-12
evm.model.chr12.1358	18.1342	-2.03013	0.804731	-2.52274	0.0116443	0.0213609		-1.97177	0.14295	5.78257	0.0229081	0.0388869
evm.model.chr12.1366	20.7991	-4.95953	0.852649	-5.81662	6.01e-09	2.44e-08		-4.79058	0.300005	37.2083	1.29e-06	5.32e-06
evm.model.chr12.1377	2086.59	2.35372	0.174577	13.4824	1.98e-41	3.41e-40		2.45903	6.79763	170.255	7.98e-12	8.59e-11
evm.model.chr12.1379	2768.56	-1.66945	0.0874482	-19.0908	3.01e-81	1.18e-79		-1.51099	7.14541	261.696	6.58e-16	1.64e-14
evm.model.chr12.1399	5.21629	7.35286	1.91454	3.84053	0.00012277	0.000316508		7.61776	-1.40827	21.372	0.000154438	0.000426513
evm.model.chr12.1400	8.86801	7.86348	1.56191	5.03451	4.79e-07	1.63e-06		8.14399	-0.826377	34.2582	1.36e-05	4.6e-05
evm.model.chr12.1416	144.831	-1.76503	0.313971	-5.62164	1.89e-08	7.36e-08		-1.71246	2.954	32.2984	4.03e-06	1.51e-05
evm.model.chr12.1431	19.7903	9.6574	2.03084	4.75538	1.98e-06	6.27e-06		9.90556	0.180337	43.6425	1.89e-06	7.55e-06
evm.model.chr12.1444	322.71	6.16034	0.315593	19.5199	7.44e-85	3.1e-83		6.17449	4.10313	498.939	9.8e-19	4.81e-17
evm.model.chr12.1475	172.165	-1.56306	0.258881	-6.03776	1.56e-09	6.66e-09		-1.50478	3.19524	36.1978	1.62e-06	6.55e-06
evm.model.chr12.1481	96.6578	-1.68432	0.285368	-5.90226	3.59e-09	1.48e-08		-1.62955	2.39151	30.8756	5.7e-06	2.07e-05
evm.model.chr12.1493	632.973	-1.61245	0.125135	-12.8857	5.42e-38	8.4e-37		-1.55966	5.04521	163.849	2.39e-13	3.46e-12
evm.model.chr12.1496	85.6352	-1.68404	0.429512	-3.92083	8.82e-05	0.000231423		-1.51393	2.21042	13.5479	0.000962702	0.00225321
evm.model.chr12.152	1096.5	-4.60533	0.154046	-29.8958	2.23e-196	3.65e-194		-4.59066	5.80919	791.343	8.31e-22	1.02e-19
evm.model.chr12.1534	143.193	2.49984	0.341442	7.32144	2.45e-13	1.39e-12		2.58568	2.93627	59.7101	2.01e-08	1.15e-07
evm.model.chr12.1536	66.2024	1.93388	0.388257	4.98093	6.33e-07	2.12e-06		2.00401	1.8629	26.5014	1.76e-05	5.85e-05
evm.model.chr12.1556	24.4435	3.78956	0.701591	5.40138	6.61e-08	2.45e-07		3.83904	0.473883	26.1755	1.92e-05	6.34e-05
evm.model.chr12.1563	83.5999	3.15567	0.261662	12.0601	1.72e-33	2.3e-32		3.19602	2.16589	82.4567	6.51e-10	4.88e-09
evm.model.chr12.1564	284.81	2.7526	0.163539	16.8315	1.43e-63	3.97e-62		2.79466	3.92033	295.818	1.34e-16	3.92e-15
evm.model.chr12.1583	79.6788	3.99633	0.938218	4.25949	2.05e-05	5.82e-05		3.77569	2.09076	25.3064	2.43e-05	7.89e-05
evm.model.chr12.1584	10.61	4.83603	0.942941	5.12867	2.92e-07	1.01e-06		4.6394	-0.621137	23.8759	5.24e-05	0.00015995
evm.model.chr12.1674	32.1722	-1.72779	0.622435	-2.77586	0.00550558	0.0107771		-1.67904	0.858564	6.60562	0.0156623	0.0276897
evm.model.chr12.1685	15.9492	-5.08998	1.35776	-3.74881	0.000177674	0.000446762		-4.67928	-0.0609693	16.3653	0.000361888	0.000926667
evm.model.chr12.1691	13.7741	-2.41092	0.851636	-2.83093	0.00464134	0.00922416		-2.26206	-0.249409	6.50906	0.0163652	0.0287908
evm.model.chr12.17	11.9593	-3.27526	0.996088	-3.28812	0.00100858	0.00225321		-3.19875	-0.374884	10.3837	0.0035718	0.00730591
evm.model.chr12.1704	61.2149	-2.0211	0.498688	-4.05284	5.06e-05	0.000136929		-1.95136	1.75137	16.8519	0.000307849	0.000799177
evm.model.chr12.1706	138.878	-1.91474	0.256894	-7.45345	9.09e-14	5.29e-13		-1.86204	2.89612	52.4433	6.22e-08	3.28e-07
evm.model.chr12.1714	806.659	-4.35686	0.213412	-20.4153	1.22e-92	5.75e-91		-4.25814	5.37227	400.835	1.5e-16	4.36e-15
evm.model.chr12.1716	27.4772	-2.78003	0.690152	-4.02814	5.62e-05	0.000151254		-2.79559	0.621024	15.0896	0.000558304	0.00137418
evm.model.chr12.1727	324.142	6.51957	1.36512	4.77581	1.79e-06	5.7e-06		6.85144	4.10767	19.5485	0.00032431	0.000837694
evm.model.chr12.1738	443.107	1.65537	0.132127	12.5286	5.21e-36	7.7e-35		1.71035	4.55439	175.021	1.06e-13	1.67e-12
evm.model.chr12.1741	14.891	-3.21281	1.03183	-3.1137	0.00184757	0.00394135		-3.11216	-0.0900584	9.78033	0.00403621	0.00816373
evm.model.chr12.175	87.88	-1.7729	0.270102	-6.56382	5.24e-11	2.52e-10		-1.72341	2.25509	37.8661	1.12e-06	4.64e-06
evm.model.chr12.176	1926.21	-1.58886	0.0793636	-20.02	3.69e-89	1.65e-87		-1.5409	6.66181	332.323	2.91e-17	9.75e-16
evm.model.chr12.1777	16.6283	-3.29065	0.880273	-3.73821	0.000185332	0.000464503		-3.21089	0.000330961	11.8602	0.00179219	0.0039338
evm.model.chr12.1779	449.787	-3.14089	0.296326	-10.5994	3e-26	3.18e-25		-3.08648	4.57055	105.081	5.69e-11	5.16e-10
evm.model.chr12.1780	3030.3	3.68319	0.133153	27.6613	2.04e-168	2.59e-166		3.73963	7.34245	736.984	2.29e-21	2.43e-19
evm.model.chr12.1790	2689.77	3.0148	0.122194	24.6723	2.12e-134	1.76e-132		3.04657	7.16815	635.004	6.19e-21	5.77e-19
evm.model.chr12.180	587.147	1.9922	0.112686	17.6792	6.06e-70	1.89e-68		2.03926	4.96375	257.97	7.92e-16	1.93e-14
evm.model.chr12.1815	71.3826	1.64819	0.313175	5.26284	1.42e-07	5.1e-07		1.79353	1.94587	27.9801	1.19e-05	4.08e-05
evm.model.chr12.1836	19.9762	2.34906	0.883077	2.66008	0.00781212	0.0148547		2.35427	0.208786	7.17015	0.0121588	0.0220659
evm.model.chr12.1849	10.9599	-2.6735	0.747743	-3.57543	0.00034965	0.000840307		-2.63007	-0.449004	9.92025	0.00401929	0.00813268
evm.model.chr12.1851	62.7124	-2.38587	0.496293	-4.80738	1.53e-06	4.91e-06		-2.32546	1.80505	22.722	5.09e-05	0.000155581
evm.model.chr12.1854	97.2091	1.56934	0.373919	4.19699	2.7e-05	7.57e-05		1.60824	2.37551	18.4673	0.000182415	0.000496417
evm.model.chr12.187	3.64771	-6.22253	2.18042	-2.85382	0.00431967	0.00864267		-6.71829	-1.65221	12.8965	0.00176656	0.0038822
evm.model.chr12.1876	30.2157	-4.16178	0.695497	-5.9839	2.18e-09	9.19e-09		-4.09152	0.871189	39.3723	5.64e-06	2.05e-05
evm.model.chr12.1877	66.9468	-4.38365	0.407673	-10.7528	5.75e-27	6.28e-26		-4.40574	1.93346	91.6606	2.1e-09	1.43e-08
evm.model.chr12.1879	32.0749	-9.37371	1.2509	-7.49357	6.7e-14	3.93e-13		-9.87152	0.926885	109.114	1.07e-08	6.41e-08
evm.model.chr12.188	15.6343	3.36318	0.603093	5.57655	2.45e-08	9.45e-08		3.36334	-0.120905	24.3165	3.19e-05	0.000101522
evm.model.chr12.1880	121.109	-4.445	0.977103	-4.54916	5.39e-06	1.63e-05		-4.39312	2.71169	76.3927	2.81e-08	1.57e-07
evm.model.chr12.1881	242.125	-2.56844	0.198181	-12.96	2.06e-38	3.25e-37		-2.50573	3.67216	143.828	3.2e-12	3.74e-11
evm.model.chr12.1886	622.954	-3.04085	0.324848	-9.36082	7.91e-21	6.59e-20		-2.98254	5.00352	182.049	1.36e-12	1.7e-11
evm.model.chr12.1901	21.0883	-2.81263	0.653192	-4.30598	1.66e-05	4.78e-05		-2.77457	0.417587	17.5638	0.000362625	0.000928317
evm.model.chr12.1905	39.5926	-4.59378	0.679022	-6.7653	1.33e-11	6.67e-11		-4.51741	1.22643	47.4916	2.3e-07	1.09e-06
evm.model.chr12.1915	75.6024	-2.88105	0.489188	-5.88944	3.88e-09	1.6e-08		-2.82923	2.08494	37.4275	2.81e-06	1.08e-05
evm.model.chr12.1925	16.7892	-2.34153	0.856788	-2.73291	0.00627768	0.0121569		-2.27402	0.0348745	7.08553	0.0126244	0.0228169
evm.model.chr12.1931	7.3893	-4.68047	1.25016	-3.74389	0.00018119	0.000454997		-4.49407	-0.917668	17.002	0.000371861	0.000949425
evm.model.chr12.1955	350.954	-2.78196	0.246423	-11.2893	1.48e-29	1.77e-28		-2.7299	4.19121	121.048	1.01e-10	8.7e-10
evm.model.chr12.1969	6.66312	-4.14793	1.56626	-2.64829	0.00808993	0.0153353		-4.04126	-0.984947	10.5453	0.00315047	0.00652705
evm.model.chr12.1976	1347.99	2.44283	0.129872	18.8095	6.31e-79	2.35e-77		2.51163	6.17052	377.359	5.41e-18	2.2e-16
evm.model.chr12.1993	218.354	-2.17138	0.2589	-8.38696	4.99e-17	3.47e-16		-2.11967	3.52442	74.4873	1.91e-09	1.31e-08
evm.model.chr12.1994	23.2706	-1.89192	0.771548	-2.4521	0.0142024	0.0256332		-1.80693	0.422514	5.5973	0.0250042	0.0420197
evm.model.chr12.201	544.122	1.85035	0.131061	14.1182	2.93e-45	5.47e-44		1.91308	4.84847	222.72	5.19e-15	1.05e-13
evm.model.chr12.2018	31.2847	-2.40242	0.630982	-3.80743	0.000140417	0.000359197		-2.34559	0.866427	13.6702	0.000920247	0.00216265
evm.model.chr12.2020	35.5296	-3.13576	0.579524	-5.41091	6.27e-08	2.32e-07		-3.06153	1.02758	26.7693	1.64e-05	5.47e-05
evm.model.chr12.203	24.4363	-3.74937	0.667139	-5.62006	1.91e-08	7.43e-08		-3.65897	0.548656	24.1601	3.99e-05	0.000124458
evm.model.chr12.2037	18.212	5.95265	1.23354	4.82566	1.4e-06	4.49e-06		6.11223	0.0881049	26.7816	1.71e-05	5.69e-05
evm.model.chr12.2039	191.741	11.5389	2.09805	5.49981	3.8e-08	1.44e-07		11.2077	3.35218	232.589	9.85e-13	1.26e-11
evm.model.chr12.2040	93.8076	9.91135	1.91159	5.18487	2.16e-07	7.62e-07		9.64725	2.33894	106.969	3.57e-09	2.32e-08
evm.model.chr12.207	3.98437	-6.34187	1.88361	-3.36687	0.00076027	0.0017349		-6.82349	-1.59908	17.3305	0.000552916	0.00136175
evm.model.chr12.2093	260.285	-1.59204	0.244821	-6.50289	7.88e-11	3.72e-10		-1.55013	3.77337	42.7682	4.38e-07	1.97e-06
evm.model.chr12.2094	123.527	-3.8623	0.548255	-7.0447	1.86e-12	9.87e-12		-3.66047	2.70606	42.4631	5.07e-07	2.25e-06
evm.model.chr12.2096	230.103	1.50075	0.194	7.73585	1.03e-14	6.33e-14		1.5762	3.60726	65.1547	7.53e-09	4.6e-08
evm.model.chr12.2099	1801.24	-1.85193	0.0887121	-20.8758	8.89e-97	4.34e-95		-1.79497	6.54185	441.325	6.68e-19	3.46e-17
evm.model.chr12.2100	183.658	-3.51982	0.241491	-14.5754	4.03e-48	8.11e-47		-3.43026	3.28636	125.288	7.36e-12	8.02e-11
evm.model.chr12.2106	11.8691	-8.00955	1.55739	-5.14292	2.71e-07	9.44e-07		-8.50498	-0.363053	28.4367	2.19e-05	7.18e-05
evm.model.chr12.2109	241.565	1.86876	0.263132	7.10197	1.23e-12	6.61e-12		1.98574	3.68215	56.2688	3.19e-08	1.76e-07
evm.model.chr12.211	39.88	-5.82448	0.729315	-7.98624	1.39e-15	8.97e-15		-5.71175	1.20985	57.8933	3.93e-08	2.14e-07
evm.model.chr12.2138	49.2885	-2.87087	0.536413	-5.35198	8.7e-08	3.19e-07		-2.80907	1.49108	29.7632	7.53e-06	2.67e-05
evm.model.chr12.2159	10.8769	-3.25069	0.859531	-3.78194	0.000155612	0.00039525		-3.14643	-0.471176	12.3344	0.00161141	0.00358311
evm.model.chr12.2162	559.986	1.8383	0.177523	10.3552	3.96e-25	4.02e-24		1.88079	4.89471	118.812	1.1e-11	1.15e-10
evm.model.chr12.217	15.0286	-2.51948	0.666595	-3.77963	0.000157061	0.000398395		-2.42192	-0.0990811	11.8872	0.0020498	0.0044368
evm.model.chr12.2175	65.2521	-2.14953	0.497543	-4.32028	1.56e-05	4.49e-05		-2.09772	1.8426	18.8334	0.000162752	0.00044775
evm.model.chr12.2189	24.0059	-2.59905	0.608563	-4.27079	1.95e-05	5.55e-05		-2.50536	0.510021	14.2418	0.000750772	0.00179819
evm.model.chr12.2196	30.6796	-2.83299	0.664438	-4.26373	2.01e-05	5.72e-05		-2.75586	0.833765	14.5747	0.000667811	0.00161584
evm.model.chr12.2200	10.3385	5.24403	1.65443	3.16969	0.00152604	0.00330215		5.50501	-0.691627	9.92525	0.00455204	0.00910816
evm.model.chr12.2222	42.2821	-2.611	0.718763	-3.63264	0.000280541	0.000684255		-2.50779	1.26359	12.8828	0.00132531	0.00299528
evm.model.chr12.2225	745.563	-4.37424	0.160182	-27.308	3.41e-164	4.18e-162		-4.26928	5.29335	704.919	1.15e-21	1.34e-19
evm.model.chr12.2226	308.151	-2.1188	0.194541	-10.8913	1.27e-27	1.42e-26		-2.04408	4.02434	112.438	2.08e-11	2.04e-10
evm.model.chr12.223	522.53	11.2386	1.1907	9.43862	3.78e-21	3.2e-20		11.4976	4.79303	310.291	1.89e-13	2.81e-12
evm.model.chr12.2254	131.337	-1.6432	0.354449	-4.63593	3.55e-06	1.1e-05		-1.61507	2.8097	19.7459	0.000126186	0.000354423
evm.model.chr12.2260	1807.15	2.72319	0.712063	3.82437	0.000131105	0.00033666		2.77357	6.58597	17.3092	0.000761817	0.00182377
evm.model.chr12.2278	1026.5	-1.97492	0.117541	-16.8019	2.36e-63	6.49e-62		-1.90789	5.72532	286.382	2.04e-16	5.79e-15
evm.model.chr12.2291	63.9697	-1.6672	0.296989	-5.6137	1.98e-08	7.7e-08		-1.60374	1.831	22.0594	7.15e-05	0.000211423
evm.model.chr12.248	6.61583	2.48718	1.11964	2.22142	0.0263227	0.0447639		2.47582	-1.12941	5.75169	0.0232436	0.0394066
evm.model.chr12.258	104.404	-2.37038	0.494073	-4.79763	1.61e-06	5.14e-06		-2.28005	2.5056	25.6455	3.75e-05	0.000117507
evm.model.chr12.272	192.668	-2.14211	0.261318	-8.19732	2.46e-16	1.66e-15		-2.08354	3.34959	70.9557	3.16e-09	2.08e-08
evm.model.chr12.277	347.946	-4.99739	0.187945	-26.5896	8.95e-156	9.7e-154		-4.95387	4.17568	450.779	3.62e-18	1.54e-16
evm.model.chr12.281	29.9948	3.41487	0.799593	4.27076	1.95e-05	5.55e-05		3.35323	0.693927	17.3019	0.000297995	0.000775897
evm.model.chr12.29	1070.69	-4.03184	0.260109	-15.5006	3.44e-54	7.85e-53		-3.97363	5.78126	366.146	1.55e-15	3.5e-14
evm.model.chr12.308	7.08711	-6.84116	1.64994	-4.1463	3.38e-05	9.34e-05		-7.34157	-0.937047	23.7561	0.000112662	0.000319227
evm.model.chr12.314	21.62	-6.84067	0.985671	-6.94012	3.92e-12	2.03e-11		-6.63913	0.406202	59.0263	9.77e-08	4.96e-07
evm.model.chr12.331	16.2133	-2.54881	0.896063	-2.84446	0.0044487	0.00887267		-2.44049	-0.100189	6.68481	0.0151103	0.0268365
evm.model.chr12.351	181.006	4.74902	0.289846	16.3847	2.46e-60	6.31e-59		4.81363	3.26788	248.757	1.26e-15	2.92e-14
evm.model.chr12.353	14.3249	-3.08038	1.03279	-2.98258	0.00285832	0.00590388		-2.96657	-0.176915	8.05811	0.00825709	0.0155781
evm.model.chr12.365	507.337	-4.40398	0.205047	-21.478	2.5e-102	1.31e-100		-4.34382	4.71175	340.699	2.87e-16	7.74e-15
evm.model.chr12.373	167.538	-1.62687	0.20409	-7.97135	1.57e-15	1.01e-14		-1.54591	3.15347	29.9318	9.48e-06	3.31e-05
evm.model.chr12.375	350.5	-1.57029	0.19089	-8.22615	1.93e-16	1.31e-15		-1.5051	4.2034	52.6345	6.83e-08	3.56e-07
evm.model.chr12.378	79.8108	8.91507	1.2537	7.11101	1.15e-12	6.22e-12		8.52143	2.11664	131.7	2.36e-11	2.3e-10
evm.model.chr12.379	3125.82	4.52971	0.126696	35.7527	6e-280	2.08e-277		4.68749	7.37944	1130.25	1.83e-23	3.69e-21
evm.model.chr12.383	322.779	2.59728	0.235919	11.0092	3.45e-28	3.93e-27		2.67838	4.09637	137.411	1.99e-12	2.42e-11
evm.model.chr12.384	2705.35	1.55448	0.096284	16.1447	1.24e-58	3.09e-57		1.58904	7.17404	282.941	2.39e-16	6.6e-15
evm.model.chr12.385	181.549	-2.20725	0.553672	-3.98656	6.7e-05	0.000178306		-2.15824	3.26613	33.0321	6.75e-06	2.42e-05
evm.model.chr12.387	325.958	-2.19036	0.528261	-4.14637	3.38e-05	9.34e-05		-2.11291	4.08754	45.519	8.26e-07	3.51e-06
evm.model.chr12.389	28.0981	-1.71166	0.649332	-2.63603	0.00838815	0.0158588		-1.64413	0.732608	6.05684	0.0201507	0.0346443
evm.model.chr12.4	22.6935	3.21089	0.822202	3.90523	9.41e-05	0.000246155		3.16491	0.329583	13.4464	0.00108175	0.00249637
evm.model.chr12.400	100.416	-7.46945	0.960916	-7.77326	7.65e-15	4.74e-14		-7.33615	2.4567	146.644	1.6e-12	1.98e-11
evm.model.chr12.402	3.74048	6.08947	1.81268	3.35937	0.000781212	0.00178003		6.38998	-1.78197	14.2318	0.000907996	0.00213748
evm.model.chr12.404	33.3977	-1.6079	0.520076	-3.09167	0.00199035	0.00421784		-1.56296	0.928688	8.4106	0.00710647	0.0135934
evm.model.chr12.406	9.09171	6.16119	1.33031	4.63141	3.63e-06	1.12e-05		5.94044	-0.775249	22.2502	5.77e-05	0.000174359
evm.model.chr12.408	66.6959	2.53702	0.538211	4.7138	2.43e-06	7.63e-06		2.59693	1.80043	23.743	3.76e-05	0.000117858
evm.model.chr12.41	9.89621	-6.81086	1.37764	-4.94386	7.66e-07	2.54e-06		-7.30815	-0.627599	28.4989	1.65e-05	5.52e-05
evm.model.chr12.410	58.1908	2.02842	0.565426	3.58743	0.000333959	0.000804642		1.97695	1.63887	12.0637	0.00168649	0.00372928
evm.model.chr12.417	17.9644	2.1495	0.635253	3.38369	0.000715194	0.00163818		2.13098	0.0705862	10.0523	0.00361854	0.00739327
evm.model.chr12.42	348.067	-3.09275	0.170613	-18.1273	1.94e-73	6.43e-72		-3.02021	4.17603	247.837	1.2e-13	1.86e-12
evm.model.chr12.422	821.024	4.56981	0.318864	14.3315	1.39e-46	2.69e-45		4.56562	5.445	256.231	2.26e-12	2.71e-11
evm.model.chr12.425	11.2291	-4.15913	1.10703	-3.75702	0.000171946	0.000433931		-3.76598	-0.523799	12.8772	0.00122715	0.00279699
evm.model.chr12.43	11.0743	-2.01736	0.807272	-2.49899	0.0124547	0.0227393		-1.97105	-0.477456	5.36446	0.0279433	0.046397
evm.model.chr12.430	10.6017	-3.26327	1.11744	-2.9203	0.003497	0.00711086		-3.19212	-0.516852	9.06121	0.00596666	0.0116208
evm.model.chr12.436	1191.85	1.59236	0.09421	16.9023	4.33e-64	1.21e-62		1.60811	5.98564	327.842	3.48e-17	1.13e-15
evm.model.chr12.439	2043.93	3.25982	0.104336	31.2433	2.75e-214	5.15e-212		3.34781	6.77083	1012.43	7.73e-24	1.79e-21
evm.model.chr12.447	162.19	-1.80008	0.245633	-7.32832	2.33e-13	1.32e-12		-1.75181	3.10857	51.3852	7.53e-08	3.9e-07
evm.model.chr12.450	4.85576	-3.25136	1.16497	-2.79093	0.00525571	0.0103258		-3.11647	-1.37569	9.51864	0.00498238	0.00987592
evm.model.chr12.47	30.6592	-3.87723	0.618438	-6.2694	3.62e-10	1.62e-09		-3.80228	0.873258	37.1098	2.48e-06	9.67e-06
evm.model.chr12.471	313.914	-7.44136	1.14503	-6.49883	8.09e-11	3.82e-10		-7.30247	4.02875	326.964	1.41e-15	3.2e-14
evm.model.chr12.475	37.0007	-2.25016	0.368402	-6.10789	1.01e-09	4.37e-09		-2.20389	1.08346	28.4164	1.06e-05	3.67e-05
evm.model.chr12.479	931.505	3.73632	1.29346	2.88862	0.0038694	0.00780783		3.72817	5.63172	14.818	0.00137342	0.00309185
evm.model.chr12.483	224.754	-2.49239	0.164832	-15.1208	1.18e-51	2.57e-50		-2.44709	3.57174	204.875	1.49e-14	2.81e-13
evm.model.chr12.486	122.978	6.82123	1.22078	5.58758	2.3e-08	8.9e-08		6.31702	2.69777	62.4521	1.92e-08	1.1e-07
evm.model.chr12.494	66.5407	4.58792	1.30113	3.52612	0.000421703	0.00100156		4.85898	1.80439	12.9092	0.00142695	0.00320304
evm.model.chr12.50	23.7355	-2.40364	0.549243	-4.37627	1.21e-05	3.52e-05		-2.33699	0.50925	13.8133	0.000874283	0.00206549
evm.model.chr12.504	20768.9	10.4162	0.698331	14.9159	2.6e-50	5.46e-49		10.2595	10.1094	300.699	3.03e-11	2.89e-10
evm.model.chr12.505	619.269	3.00965	0.428445	7.0246	2.15e-12	1.14e-11		2.92461	5.05108	39.6742	1.09e-06	4.56e-06
evm.model.chr12.506	72909.4	4.37845	0.711065	6.15759	7.39e-10	3.22e-09		4.42784	11.9216	38.91	8.21e-06	2.89e-05
evm.model.chr12.509	249.535	-1.75909	0.192042	-9.15995	5.19e-20	4.2e-19		-1.69163	3.71697	78.5077	1.1e-09	7.9e-09
evm.model.chr12.513	48.969	3.30847	0.449985	7.35239	1.95e-13	1.11e-12		3.3412	1.39044	52.9568	1.41e-07	6.97e-07
evm.model.chr12.515	86.8247	-2.05003	0.398276	-5.14725	2.64e-07	9.24e-07		-2.01095	2.23687	27.4605	1.36e-05	4.62e-05
evm.model.chr12.516	47039.3	3.0882	0.0876243	35.2436	4.29e-272	1.4e-269		3.17411	11.3011	1229.57	5.17e-25	1.79e-22
evm.model.chr12.521	264.619	-1.60859	0.186615	-8.61983	6.71e-18	4.88e-17		-1.54864	3.80531	71.3052	3e-09	1.99e-08
evm.model.chr12.531	17.0863	2.61947	0.67976	3.85353	0.000116429	0.000301129		2.6347	0.00434725	12.1162	0.00188806	0.0041204
evm.model.chr12.532	9.91533	5.58024	1.20857	4.61723	3.89e-06	1.19e-05		5.46727	-0.701316	21.5506	8.27e-05	0.000240891
evm.model.chr12.540	2840.02	1.73124	0.0852732	20.3022	1.23e-91	5.72e-90		1.77726	7.23256	442.354	6.47e-19	3.37e-17
evm.model.chr12.55	73.3137	-2.63257	0.37831	-6.95877	3.43e-12	1.79e-11		-2.60182	2.00307	46.5018	1.88e-07	9.09e-07
evm.model.chr12.564	6.46975	-6.65773	1.57798	-4.21915	2.45e-05	6.91e-05		-7.18251	-1.0593	24.5865	7.03e-05	0.000208199
evm.model.chr12.566	27.8576	-3.97836	0.842642	-4.7213	2.34e-06	7.37e-06		-3.86515	0.707839	20.0331	0.000111908	0.000317466
evm.model.chr12.568	212.748	-3.26719	0.497001	-6.57381	4.9e-11	2.36e-10		-3.21813	3.48972	100.035	6.12e-10	4.62e-09
evm.model.chr12.57	1102.12	-2.36762	0.572424	-4.13612	3.53e-05	9.75e-05		-2.26635	5.81622	62.9421	6.39e-07	2.76e-06
evm.model.chr12.575	57.8579	1.50423	0.427603	3.51781	0.000435126	0.00103144		1.50106	1.64484	12.6119	0.00135315	0.00305133
evm.model.chr12.578	59.8705	4.35023	1.18513	3.67068	0.000241907	0.000594835		4.09048	1.66058	15.4443	0.000503363	0.00125073
evm.model.chr12.594	2509.08	1.66002	0.0669632	24.79	1.15e-135	9.56e-134		1.70221	7.05864	431.325	9.08e-19	4.49e-17
evm.model.chr12.598	62.0164	-2.56872	0.486906	-5.2756	1.32e-07	4.77e-07		-2.51568	1.78164	27.5393	1.33e-05	4.54e-05
evm.model.chr12.603	1893.82	-2.68944	0.0822352	-32.7043	1.36e-234	3.1e-232		-2.55081	6.58987	542.384	3.41e-19	1.89e-17
evm.model.chr12.607	79.4169	-1.64137	0.498986	-3.28941	0.00100397	0.00224483		-1.55525	2.09608	10.3138	0.00338793	0.00696452
evm.model.chr12.621	79.3927	-3.95599	0.885353	-4.46827	7.89e-06	2.34e-05		-3.93364	2.12929	41.6811	1.03e-06	4.3e-06
evm.model.chr12.63	3.26378	-5.81118	2.03397	-2.85706	0.00427581	0.00856315		-6.2949	-1.78476	11.6487	0.00207419	0.00448573
evm.model.chr12.631	1656.61	-2.69058	0.104803	-25.6728	2.36e-145	2.25e-143		-2.6345	6.4192	607.779	8.75e-21	7.86e-19
evm.model.chr12.637	520.678	1.99261	0.195254	10.2052	1.88e-24	1.86e-23		2.18842	4.78345	114.316	2.69e-11	2.59e-10
evm.model.chr12.643	13.0109	-5.24125	1.30354	-4.02079	5.8e-05	0.000155767		-4.94007	-0.289933	17.3175	0.000264194	0.00069554
evm.model.chr12.645	11.9878	6.31947	1.68545	3.74942	0.000177243	0.000445786		6.63191	-0.487852	12.3166	0.00179499	0.00393907
evm.model.chr12.646	57.0628	7.64103	1.22445	6.24036	4.37e-10	1.94e-09		7.12819	1.60756	107.177	8.16e-11	7.16e-10
evm.model.chr12.649	25.8036	-1.79602	0.567617	-3.16415	0.00155536	0.00335932		-1.74279	0.624893	8.22322	0.00800396	0.0151502
evm.model.chr12.654	85.8689	-3.49144	0.285891	-12.2125	2.67e-34	3.7e-33		-3.37206	2.24252	90.37	1.06e-09	7.64e-09
evm.model.chr12.658	237.042	-2.68315	0.208093	-12.894	4.87e-38	7.55e-37		-2.5802	3.64523	139.369	1.68e-12	2.07e-11
evm.model.chr12.66	147.078	-2.24872	0.259546	-8.66404	4.55e-18	3.34e-17		-2.18132	2.97731	73.3619	2.24e-09	1.51e-08
evm.model.chr12.660	1242.92	-5.67434	0.131336	-43.2046	0	0		-5.57247	5.98312	1105.69	1.02e-23	2.31e-21
evm.model.chr12.662	276.855	-1.95354	0.178044	-10.9722	5.2e-28	5.88e-27		-1.89952	3.86398	109.907	2.7e-11	2.59e-10
evm.model.chr12.672	188.179	-1.63163	0.220724	-7.39217	1.44e-13	8.29e-13		-1.56322	3.32166	53.7336	4.95e-08	2.65e-07
evm.model.chr12.684	49.7545	7.56258	1.60843	4.70183	2.58e-06	8.07e-06		7.74096	1.4556	71.5918	5.9e-09	3.69e-08
evm.model.chr12.698	13.7558	-7.35517	1.37222	-5.36004	8.32e-08	3.05e-07		-7.85505	-0.178475	37.937	1.19e-05	4.07e-05
evm.model.chr12.699	38.9472	-2.3974	0.409501	-5.85443	4.79e-09	1.96e-08		-2.31495	1.18996	28.3775	4.17e-05	0.000129711
evm.model.chr12.702	677.631	-2.81309	0.187591	-14.9959	7.81e-51	1.66e-49		-2.75732	5.12888	239.326	6.64e-15	1.32e-13
evm.model.chr12.703	286.073	-2.17793	0.197993	-11.0001	3.82e-28	4.34e-27		-2.11958	3.91028	119.616	1.02e-11	1.07e-10
evm.model.chr12.707	565.304	-2.19305	0.146376	-14.9823	9.58e-51	2.04e-49		-2.14199	4.87831	206.821	1.32e-14	2.52e-13
evm.model.chr12.708	41.2587	2.48354	0.471116	5.27161	1.35e-07	4.87e-07		2.47266	1.16628	23.8409	3.65e-05	0.000114647
evm.model.chr12.711	6730.81	13.4965	0.535684	25.1949	4.55e-140	4.12e-138		13.5219	8.47375	1200.67	4.85e-17	1.54e-15
evm.model.chr12.722	369.699	-5.10823	0.187701	-27.2147	4.35e-163	5.23e-161		-5.06321	4.25787	697.629	2.48e-17	8.48e-16
evm.model.chr12.736	566.767	5.12982	0.274818	18.6663	9.31e-78	3.4e-76		5.09352	4.92184	470.883	2.79e-19	1.58e-17
evm.model.chr12.737	492.267	1.78534	0.14459	12.3476	5.02e-35	7.14e-34		1.84265	4.71272	160.614	3.04e-13	4.3e-12
evm.model.chr12.749	3.28918	4.30461	1.95285	2.20428	0.0275048	0.0465459		4.60981	-1.86608	6.13222	0.0199562	0.0343573
evm.model.chr12.763	127.149	12.3482	1.1982	10.3056	6.65e-25	6.69e-24		12.6376	2.77041	526.422	4.01e-17	1.29e-15
evm.model.chr12.765	42.1706	-1.72841	0.367229	-4.70663	2.52e-06	7.89e-06		-1.66525	1.25431	17.7444	0.000229972	0.000612579
evm.model.chr12.767	37.4553	4.02162	0.567658	7.08458	1.39e-12	7.47e-12		4.05948	1.02563	40.6588	8.55e-07	3.62e-06
evm.model.chr12.769	15.7396	2.7755	0.772887	3.59108	0.000329306	0.000794719		2.79433	-0.111959	11.157	0.0024943	0.00528611
evm.model.chr12.771	71.5176	-1.51291	0.375379	-4.03036	5.57e-05	0.000149928		-1.52698	1.97768	14.0615	0.000800281	0.0019052
evm.model.chr12.778	52.5294	7.25647	1.25927	5.76245	8.29e-09	3.32e-08		7.53135	1.50296	58.2051	1.1e-07	5.52e-07
evm.model.chr12.779	28.1927	-1.6385	0.487935	-3.35804	0.00078498	0.00178783		-1.57087	0.730762	8.97769	0.00616839	0.0119697
evm.model.chr12.78	165.577	1.91128	0.270809	7.05769	1.69e-12	9.01e-12		1.98533	3.14094	55.0894	3.9e-08	2.13e-07
evm.model.chr12.794	85.955	3.02779	0.277462	10.9124	1.01e-27	1.13e-26		3.03966	2.202	107.868	3.34e-11	3.14e-10
evm.model.chr12.799	13.0935	8.31501	1.44526	5.75329	8.75e-09	3.5e-08		8.58892	-0.35268	35.9915	6.5e-06	2.34e-05
evm.model.chr12.800	4.25052	-4.71941	1.93185	-2.44295	0.0145677	0.0262334		-4.34655	-1.50805	8.80336	0.00699969	0.0134082
evm.model.chr12.804	487.365	3.59384	0.178557	20.1271	4.27e-90	1.93e-88		3.71474	4.69151	431.476	9.04e-19	4.48e-17
evm.model.chr12.809	16.2123	-1.76299	0.708598	-2.488	0.0128464	0.0234073		-1.70264	0.0652107	5.69923	0.0257672	0.0431612
evm.model.chr12.819	8.43504	-3.65677	1.36243	-2.68401	0.00727452	0.0139113		-3.49289	-0.769511	9.10496	0.00666644	0.0128347
evm.model.chr12.823	54.9369	-2.10051	0.516458	-4.06714	4.76e-05	0.000129313		-2.03313	1.62825	15.9672	0.000413688	0.00104586
evm.model.chr12.831	94.899	-7.58295	0.690968	-10.9744	5.08e-28	5.75e-27		-7.41181	2.37363	197.871	3.03e-13	4.29e-12
evm.model.chr12.839	234.154	1.69392	0.200476	8.44946	2.93e-17	2.06e-16		1.79021	3.63434	63.2069	1.02e-08	6.1e-08
evm.model.chr12.857	56.3206	4.53271	0.612099	7.40519	1.31e-13	7.55e-13		4.57467	1.59703	51.936	6.82e-08	3.56e-07
evm.model.chr12.861	23.5669	-3.43546	0.668812	-5.13667	2.8e-07	9.74e-07		-3.38396	0.514172	22.307	6.67e-05	0.000198472
evm.model.chr12.87	2062.59	5.22148	0.271555	19.2281	2.16e-82	8.64e-81		5.23778	6.77738	440.6	2.91e-17	9.75e-16
evm.model.chr12.876	21.276	-9.37833	1.30751	-7.17267	7.35e-13	4.03e-12		-9.87267	0.411331	81.2243	8.73e-08	4.48e-07
evm.model.chr12.890	1330.95	2.93001	0.124191	23.5927	4.58e-123	3.24e-121		2.86745	6.15365	500.511	1.22e-19	7.7e-18
evm.model.chr12.893	205.046	1.66291	0.242913	6.8457	7.61e-12	3.88e-11		1.70539	3.44067	45.2017	2.43e-07	1.15e-06
evm.model.chr12.896	1464.51	2.08929	0.153172	13.6402	2.31e-42	4.05e-41		2.12911	6.28489	205.474	5.02e-14	8.61e-13
evm.model.chr12.897	22.3249	1.97024	0.700119	2.81415	0.00489072	0.00966532		2.04362	0.321999	8.19949	0.00777295	0.0147518
evm.model.chr12.898	956.946	2.40224	0.130538	18.4026	1.25e-75	4.38e-74		2.42962	5.67358	372.292	6.48e-18	2.59e-16
evm.model.chr12.899	540.256	1.7023	0.135554	12.5581	3.59e-36	5.34e-35		1.76394	4.84091	164.686	2.24e-13	3.28e-12
evm.model.chr12.9	60.3678	-3.60281	1.01291	-3.55687	0.000375296	0.000897793		-3.55122	1.76556	34.7269	4.12e-06	1.54e-05
evm.model.chr12.90	48.2221	8.52191	1.25306	6.80087	1.04e-11	5.26e-11		8.7631	1.39406	85.1741	4.09e-09	2.63e-08
evm.model.chr12.901	496.656	2.34499	0.213156	11.0013	3.77e-28	4.28e-27		2.43343	4.72194	132.266	8.53e-12	9.11e-11
evm.model.chr12.903	140.195	2.07257	0.286989	7.22176	5.13e-13	2.84e-12		2.15649	2.89255	59.5225	1.85e-08	1.06e-07
evm.model.chr12.904	179.946	4.16216	0.361128	11.5254	9.82e-31	1.21e-29		4.16792	3.25704	131.496	3.4e-12	3.95e-11
evm.model.chr12.91	67.0749	-1.58857	0.318774	-4.98337	6.25e-07	2.09e-06		-1.53246	1.89608	19.1761	0.000145899	0.000404652
evm.model.chr12.914	74.5622	-2.48908	0.428702	-5.80609	6.39e-09	2.59e-08		-2.4177	2.04261	30.4038	8.16e-06	2.88e-05
evm.model.chr12.916	727.245	-1.99443	0.0970115	-20.5587	6.43e-94	3.07e-92		-1.9205	5.24506	378.593	5.18e-18	2.12e-16
evm.model.chr12.920	28.7418	3.37111	1.33529	2.52463	0.011582	0.0212563		3.1326	0.666108	6.19041	0.0189413	0.0327839
evm.model.chr12.928	1158.82	2.07521	0.131713	15.7556	6.29e-56	1.48e-54		2.11131	5.94373	266.972	5.08e-16	1.3e-14
evm.model.chr12.930	27.7133	-3.68469	0.796884	-4.62388	3.77e-06	1.16e-05		-3.60808	0.688209	19.1858	0.000192957	0.000522208
evm.model.chr12.932	29.7522	-2.68133	0.509421	-5.26349	1.41e-07	5.08e-07		-2.5545	0.828781	18.2025	0.000198477	0.000536139
evm.model.chr12.938	34.4859	-2.03288	0.54555	-3.7263	0.000194313	0.000485432		-1.97876	0.996211	10.7069	0.00279287	0.00586961
evm.model.chr12.97	146.304	1.52325	0.400494	3.80344	0.000142701	0.000364639		1.54584	2.95006	12.2555	0.0015448	0.00344679
evm.model.chr12.974	5512.83	-2.19608	0.118469	-18.5372	1.03e-76	3.7e-75		-2.05049	8.13344	278.376	3.3e-15	7.02e-14
evm.model.chr12.977	73.791	-1.57781	0.339886	-4.64217	3.45e-06	1.07e-05		-1.53588	2.03349	14.3316	0.000727341	0.0017459
evm.model.chr12.984	5.99111	-6.92574	1.64817	-4.20207	2.64e-05	7.42e-05		-7.38272	-1.12226	25.2319	8.11e-05	0.000236822
evm.model.chr13.101	487.597	1.69067	0.144621	11.6903	1.43e-31	1.8e-30		1.77448	4.68901	163.128	2.52e-13	3.63e-12
evm.model.chr13.1025	1269.83	10.9761	1.22724	8.94368	3.76e-19	2.92e-18		11.2356	6.07687	160.859	2.04e-08	1.16e-07
evm.model.chr13.1032	77.338	-3.39577	0.527209	-6.44104	1.19e-10	5.53e-10		-3.32953	2.08329	42.0376	5.59e-07	2.45e-06
evm.model.chr13.1037	49.9105	-1.96937	0.405455	-4.85718	1.19e-06	3.86e-06		-1.92326	1.47595	21.4603	7.28e-05	0.00021485
evm.model.chr13.1052	12.4427	3.10196	0.907331	3.41878	0.000629037	0.00145302		3.0666	-0.416516	10.3702	0.00359007	0.00734031
evm.model.chr13.1060	19.2934	3.04197	0.560456	5.42766	5.71e-08	2.12e-07		3.03448	0.187604	23.4935	5.8e-05	0.000175302
evm.model.chr13.1074	228.107	13.4383	1.30654	10.2854	8.2e-25	8.22e-24		13.6896	3.59588	254.364	2.33e-10	1.89e-09
evm.model.chr13.1079	11.7099	-4.064	1.12701	-3.60599	0.000310966	0.000752904		-3.91235	-0.372593	14.0291	0.00108442	0.00250172
evm.model.chr13.1090	286.613	-1.68874	0.207693	-8.13095	4.26e-16	2.84e-15		-1.63145	3.90561	47.1562	3.42e-07	1.57e-06
evm.model.chr13.1104	134.385	-3.49317	0.347019	-10.0662	7.79e-24	7.52e-23		-3.42723	2.84771	78.1347	1.62e-09	1.13e-08
evm.model.chr13.1107	1379.08	-2.83091	0.100327	-28.2167	3.65e-175	4.89e-173		-2.79034	6.13434	406.543	4.56e-17	1.45e-15
evm.model.chr13.114	146.037	1.81946	0.224769	8.09478	5.74e-16	3.79e-15		1.88723	2.96348	66.3298	6.28e-09	3.91e-08
evm.model.chr13.1151	155.118	2.72904	0.335622	8.13129	4.25e-16	2.83e-15		2.76451	3.05634	77.2872	2.42e-09	1.63e-08
evm.model.chr13.1153	437.048	-1.55718	0.145389	-10.7104	9.09e-27	9.87e-26		-1.50632	4.52223	116.609	1.37e-11	1.4e-10
evm.model.chr13.1157	309.154	-3.18759	0.209733	-15.1983	3.63e-52	8e-51		-3.13181	4.0142	234.948	2.63e-15	5.66e-14
evm.model.chr13.1168	66.1027	-2.88395	0.458529	-6.28957	3.18e-10	1.43e-09		-2.80317	1.84676	34.038	2.67e-06	1.03e-05
evm.model.chr13.1169	34.7071	-1.70016	0.537622	-3.16237	0.00156488	0.00337673		-1.65276	0.998457	9.42255	0.00466699	0.00931592
evm.model.chr13.1189	16.4834	-2.09342	0.823786	-2.54122	0.0110465	0.0203612		-2.0242	-0.0422205	5.68285	0.0240112	0.0405473
evm.model.chr13.1204	233.318	-4.49023	0.356151	-12.6077	1.92e-36	2.88e-35		-4.45055	3.61632	180.143	3.43e-13	4.8e-12
evm.model.chr13.1206	383.189	-1.56259	0.158577	-9.8538	6.6e-23	6.07e-22		-1.51796	4.3254	99.725	8.09e-11	7.11e-10
evm.model.chr13.1213	57.787	-1.69018	0.348744	-4.84646	1.26e-06	4.07e-06		-1.67586	1.66186	19.4962	0.000132059	0.000369783
evm.model.chr13.1222	57.4958	-1.92514	0.452595	-4.25356	2.1e-05	5.97e-05		-1.86164	1.63762	16.8994	0.000303055	0.000787848
evm.model.chr13.1230	88.5604	-2.31819	0.357544	-6.48364	8.95e-11	4.21e-10		-2.25124	2.27887	39.111	8.53e-07	3.61e-06
evm.model.chr13.1240	4.55499	6.56598	1.71968	3.81815	0.000134458	0.00034459		6.82206	-1.54758	19.4601	0.00025449	0.000672456
evm.model.chr13.127	352.056	-1.61776	0.384513	-4.2073	2.58e-05	7.26e-05		-1.50413	4.19473	41.5641	8.62e-07	3.65e-06
evm.model.chr13.130	15.9009	7.41402	1.40718	5.2687	1.37e-07	4.94e-07		7.6493	-0.124424	30.6159	1.86e-05	6.17e-05
evm.model.chr13.136	35.0616	-2.51867	0.471819	-5.33821	9.39e-08	3.43e-07		-2.44482	1.02094	21.2301	7.79e-05	0.000228414
evm.model.chr13.1367	3.99969	-5.6786	1.64223	-3.45785	0.000544506	0.00127017		-6.17293	-1.60769	13.5608	0.00113947	0.0026167
evm.model.chr13.142	44.8912	-1.56851	0.375775	-4.17405	2.99e-05	8.33e-05		-1.50283	1.35501	9.30024	0.00490649	0.00974276
evm.model.chr13.1423	111.856	-4.93889	0.447756	-11.0303	2.73e-28	3.12e-27		-4.85712	2.5986	112.579	3.08e-11	2.93e-10
evm.model.chr13.1431	131.209	-3.15048	0.264778	-11.8986	1.2e-32	1.57e-31		-3.08245	2.81544	109.384	2.85e-11	2.73e-10
evm.model.chr13.146	38.277	1.73124	0.35647	4.85662	1.19e-06	3.87e-06		1.78982	1.09814	18.5543	0.000177444	0.000484396
evm.model.chr13.1475	40.1349	-1.93836	0.441057	-4.3948	1.11e-05	3.25e-05		-1.87167	1.21377	13.2937	0.00124888	0.00284009
evm.model.chr13.149	1382.66	2.12278	0.146338	14.5059	1.11e-47	2.21e-46		2.23997	6.21074	241.163	2.63e-15	5.66e-14
evm.model.chr13.1511	173.998	-2.49659	0.212124	-11.7695	5.61e-32	7.16e-31		-2.4431	3.20978	68.0949	5.48e-09	3.45e-08
evm.model.chr13.152	4304.21	2.31005	0.136641	16.906	4.07e-64	1.14e-62		2.40505	7.83438	342.152	2.78e-16	7.56e-15
evm.model.chr13.1523	40.0015	-1.80867	0.460417	-3.92833	8.55e-05	0.00022455		-1.75009	1.17269	13.6684	0.000920865	0.0021636
evm.model.chr13.1534	14.396	-2.66439	0.958873	-2.77867	0.00545824	0.0106955		-2.60906	-0.142895	7.76485	0.00971398	0.0180175
evm.model.chr13.1562	31.055	-1.9297	0.695211	-2.7757	0.00550823	0.0107802		-1.87891	0.819718	7.24693	0.0117524	0.0214018
evm.model.chr13.1585	11.8608	-3.95206	1.1484	-3.44137	0.000578777	0.00134439		-3.76214	-0.411987	10.5792	0.00293632	0.00613392
evm.model.chr13.1588	41.2168	-2.55718	0.63817	-4.00705	6.15e-05	0.000164396		-2.45451	1.2037	15.2479	0.000528638	0.00130691
evm.model.chr13.1599	2863.56	2.85553	0.109869	25.9903	6.38e-149	6.35e-147		2.90509	7.25974	652.588	3.31e-21	3.3e-19
evm.model.chr13.1609	259.87	-1.69579	0.248782	-6.81637	9.34e-12	4.73e-11		-1.65438	3.78297	45.2893	2.39e-07	1.13e-06
evm.model.chr13.1615	122.997	-3.9436	0.299367	-13.1731	1.25e-39	2.04e-38		-3.88448	2.7298	144.338	1.11e-12	1.4e-11
evm.model.chr13.1622	105.454	3.77082	0.505178	7.46435	8.37e-14	4.88e-13		3.87365	2.49253	55.3075	5.4e-08	2.87e-07
evm.model.chr13.1627	82.4641	7.04303	1.22054	5.77044	7.91e-09	3.18e-08		6.65191	2.15457	98.3076	9.5e-11	8.25e-10
evm.model.chr13.1658	514.437	4.7614	0.20316	23.4367	1.81e-121	1.25e-119		4.87	4.76605	559.094	7.29e-18	2.88e-16
evm.model.chr13.166	80.783	-1.90929	0.331458	-5.76028	8.4e-09	3.36e-08		-1.83393	2.14337	25.0263	3.16e-05	0.000100669
evm.model.chr13.1664	10.6733	-7.99881	1.43233	-5.58448	2.34e-08	9.05e-08		-8.48755	-0.446049	40.0444	5.05e-06	1.85e-05
evm.model.chr13.1666	7.11098	-7.18393	1.73959	-4.12966	3.63e-05	0.000100109		-7.68768	-0.937759	24.2433	0.000100935	0.000288906
evm.model.chr13.167	61.5239	3.65563	0.954252	3.83089	0.000127681	0.00032815		3.6468	1.72787	22.8156	6.35e-05	0.000190251
evm.model.chr13.1681	3.14479	-6.06198	2.41792	-2.50711	0.0121722	0.0222626		-6.60743	-1.72872	11.0762	0.00362682	0.00740792
evm.model.chr13.1685	62.1965	-1.71	0.325475	-5.25385	1.49e-07	5.34e-07		-1.61128	1.76307	21.6283	6.92e-05	0.000205347
evm.model.chr13.169	737.329	2.27943	0.175788	12.9669	1.89e-38	2.97e-37		2.32074	5.28983	190.821	3.7e-14	6.5e-13
evm.model.chr13.1697	23.9094	1.98287	0.625662	3.16924	0.00152839	0.00330655		2.02152	0.42955	8.50496	0.00682885	0.0131035
evm.model.chr13.1703	26.69	-2.52642	0.518158	-4.87576	1.08e-06	3.53e-06		-2.47256	0.644142	20.5249	9.63e-05	0.000277025
evm.model.chr13.171	237.59	5.27905	0.602585	8.76068	1.94e-18	1.45e-17		5.25876	3.66469	62.5187	2e-07	9.59e-07
evm.model.chr13.1720	117.173	-3.19391	0.694473	-4.59905	4.24e-06	1.3e-05		-3.11896	2.65953	31.2854	1.19e-05	4.07e-05
evm.model.chr13.1742	8.97889	-2.75095	1.05478	-2.60808	0.00910504	0.0170915		-2.67492	-0.753577	6.65013	0.0153494	0.0272274
evm.model.chr13.175	100.409	-2.50277	0.324342	-7.71646	1.2e-14	7.34e-14		-2.43662	2.451	47.9034	2.14e-07	1.02e-06
evm.model.chr13.177	1798.98	2.20183	0.41794	5.26828	1.38e-07	4.95e-07		2.20987	6.57913	14.4431	0.000938077	0.00219942
evm.model.chr13.1794	6.92764	4.76257	1.49355	3.18877	0.00142881	0.00310825		4.57781	-1.11986	11.6828	0.00220698	0.00474129
evm.model.chr13.1795	38.1605	-1.71544	0.441461	-3.88581	0.000101987	0.000265461		-1.65356	1.08982	12.4917	0.00141474	0.00317741
evm.model.chr13.1814	607.957	3.52637	0.250016	14.1046	3.56e-45	6.62e-44		3.53947	5.02582	342.958	1.92e-17	6.76e-16
evm.model.chr13.1816	715.056	2.54953	0.165777	15.3793	2.25e-53	5.09e-52		2.57681	5.2435	264.537	6.71e-16	1.67e-14
evm.model.chr13.1842	5.14869	6.10599	1.92459	3.17262	0.00151071	0.00327205		6.37237	-1.44671	12.3611	0.00189701	0.00413665
evm.model.chr13.1866	887.834	-3.34862	0.389596	-8.59511	8.32e-18	6.04e-17		-3.28911	5.50533	207.563	4.71e-12	5.34e-11
evm.model.chr13.1890	2263.08	2.00568	0.13155	15.2465	1.74e-52	3.87e-51		2.01181	6.91287	215.529	4.36e-14	7.58e-13
evm.model.chr13.1899	136.147	1.92284	0.237612	8.09235	5.85e-16	3.87e-15		2.04264	2.86424	64.297	8.6e-09	5.21e-08
evm.model.chr13.1902	251.394	-2.12711	0.158965	-13.381	7.81e-41	1.31e-39		-2.0849	3.73192	156.899	4.05e-13	5.57e-12
evm.model.chr13.1910	798.499	3.45229	0.527459	6.54514	5.94e-11	2.84e-10		3.43452	5.42308	63.3993	3.45e-08	1.9e-07
evm.model.chr13.1911	5.84926	-6.31168	1.56084	-4.04377	5.26e-05	0.000142081		-5.90013	-1.15304	22.7114	8.77e-05	0.000254261
evm.model.chr13.1915	1905.93	2.90902	0.0851196	34.1757	5.56e-256	1.54e-253		2.96273	6.66337	1150.4	1.31e-24	3.98e-22
evm.model.chr13.1925	5.88809	-6.57567	1.57654	-4.17095	3.03e-05	8.43e-05		-7.06251	-1.23014	17.9733	0.000241194	0.000639776
evm.model.chr13.1929	21.405	-2.92102	0.777753	-3.75572	0.000172846	0.000435991		-2.82593	0.366137	12.6045	0.00135681	0.00305787
evm.model.chr13.193	97.7458	-1.60902	0.337338	-4.76975	1.84e-06	5.86e-06		-1.54873	2.40141	21.1284	8.03e-05	0.000234812
evm.model.chr13.1932	61.1837	-1.92617	0.610993	-3.15252	0.00161869	0.00348309		-1.85643	1.7591	9.75975	0.00440908	0.00885556
evm.model.chr13.195	12.8027	-3.29302	1.11163	-2.96233	0.00305322	0.00627778		-3.22571	-0.245667	10.4038	0.00380971	0.00774765
evm.model.chr13.1956	8.49229	-3.63174	1.13453	-3.20111	0.00136899	0.00298969		-3.43075	-0.875524	10.5272	0.00299706	0.00624653
evm.model.chr13.196	27.5864	1.65037	0.531443	3.10545	0.00189992	0.00404432		1.67721	0.606985	7.03192	0.0133381	0.0239748
evm.model.chr13.1968	35.722	-4.58082	0.771326	-5.93888	2.87e-09	1.19e-08		-4.48062	1.04882	33.7013	4.04e-06	1.51e-05
evm.model.chr13.197	864.569	12.3077	1.19815	10.2722	9.4e-25	9.39e-24		11.8843	5.5247	451.86	1.33e-15	3.05e-14
evm.model.chr13.1987	200.912	-1.89197	0.31963	-5.91927	3.23e-09	1.34e-08		-1.84188	3.41082	36.5392	2.06e-06	8.15e-06
evm.model.chr13.199	68.232	-2.78258	1.10263	-2.52358	0.0116167	0.0213121		-2.74471	1.93105	22.6191	0.000108883	0.000309541
evm.model.chr13.1999	23.2005	1.62948	0.642471	2.53627	0.0112041	0.0206152		1.64448	0.404323	6.22244	0.0186634	0.0323641
evm.model.chr13.200	63.0745	-3.18797	1.04621	-3.04717	0.00231007	0.00484065		-3.0915	1.80446	22.3978	8.2e-05	0.000239087
evm.model.chr13.2001	74.2349	3.19916	0.538596	5.93982	2.85e-09	1.19e-08		3.25857	1.96775	33.5347	3.01e-06	1.16e-05
evm.model.chr13.2019	6.1439	-6.57961	1.60285	-4.10494	4.04e-05	0.00011069		-7.06673	-1.19778	18.4649	0.000278979	0.000730831
evm.model.chr13.202	22.1346	1.60562	0.698801	2.29768	0.0215802	0.0374023		1.69806	0.358904	6.16497	0.0202406	0.0347814
evm.model.chr13.2023	8119.45	-5.95524	0.209983	-28.3605	6.21e-177	8.61e-175		-5.80881	8.68002	1112.23	8.97e-21	8.02e-19
evm.model.chr13.2036	245.838	3.22978	0.367934	8.77815	1.66e-18	1.25e-17		3.31936	3.70643	80.2971	6.6e-09	4.08e-08
evm.model.chr13.204	59.9815	-4.09836	0.473716	-8.65151	5.08e-18	3.72e-17		-3.99658	1.7574	63.2963	5.45e-08	2.9e-07
evm.model.chr13.2041	612.682	-1.68816	0.206245	-8.18521	2.72e-16	1.83e-15		-1.61446	4.99985	71.9801	6.77e-09	4.18e-08
evm.model.chr13.2042	46.8421	-1.8592	0.456132	-4.07602	4.58e-05	0.000124674		-1.81247	1.36307	12.3503	0.00149108	0.00333397
evm.model.chr13.205	17.4134	-2.05357	0.837106	-2.45318	0.0141601	0.0255613		-2.07421	0.111455	6.38167	0.017346	0.0303069
evm.model.chr13.2054	115.002	10.6335	1.21004	8.78773	1.53e-18	1.15e-17		10.8819	2.63262	293.653	1.23e-13	1.89e-12
evm.model.chr13.2056	7.97061	-5.39724	1.43113	-3.7713	0.000162398	0.000411082		-5.1077	-0.829819	18.2631	0.000295688	0.000770389
evm.model.chr13.2059	7.12175	-4.12003	1.60486	-2.56723	0.0102515	0.0190358		-3.88735	-0.958599	8.67625	0.00635455	0.0122954
evm.model.chr13.2094	26.577	2.09334	0.675393	3.09944	0.00193887	0.00412176		2.09884	0.573866	9.33834	0.00483049	0.00960702
evm.model.chr13.2095	1712.15	2.33905	0.0973117	24.0367	1.15e-127	8.77e-126		2.37348	6.50777	546.228	3.75e-20	2.71e-18
evm.model.chr13.2118	14.183	-2.88516	0.784262	-3.67882	0.000234312	0.000576839		-2.79306	-0.174678	9.65969	0.00445569	0.00893581
evm.model.chr13.2121	12.5482	-3.23083	0.988239	-3.26928	0.00107821	0.00239488		-3.12468	-0.335331	9.32239	0.00486215	0.00966522
evm.model.chr13.2133	65.9615	-2.42381	0.489391	-4.95269	7.32e-07	2.43e-06		-2.3747	1.86849	24.2852	3.27e-05	0.000103818
evm.model.chr13.2135	21.7134	-4.00348	0.837245	-4.78173	1.74e-06	5.54e-06		-3.90692	0.4061	21.561	7.06e-05	0.000209109
evm.model.chr13.2139	52.5833	-2.37996	0.428327	-5.55641	2.75e-08	1.06e-07		-2.31362	1.544	27.7109	1.28e-05	4.35e-05
evm.model.chr13.214	51.0298	2.02023	0.351417	5.74882	8.99e-09	3.59e-08		2.00921	1.47376	24.5557	2.99e-05	9.56e-05
evm.model.chr13.2156	1900.66	-3.02791	0.103612	-29.2236	9.72e-188	1.48e-185		-2.96944	6.61813	861.169	7.28e-23	1.23e-20
evm.model.chr13.2158	4.20172	-6.22402	1.96929	-3.16054	0.00157478	0.00339704		-6.73563	-1.5049	18.1006	0.000449899	0.00112862
evm.model.chr13.2161	14.9889	-3.72653	1.07911	-3.45334	0.000553695	0.00128958		-3.6419	-0.0340769	13.9582	0.000995549	0.00232118
evm.model.chr13.218	389.098	6.745	0.357341	18.8755	1.81e-79	6.83e-78		6.77482	4.37537	375.444	8.67e-17	2.63e-15
evm.model.chr13.2185	185.507	8.31984	1.22962	6.76617	1.32e-11	6.63e-11		8.58616	3.29889	83.2716	3.41e-08	1.88e-07
evm.model.chr13.2191	30.6662	-2.96633	0.523346	-5.66801	1.44e-08	5.69e-08		-2.8784	0.805269	23.6873	3.81e-05	0.000119312
evm.model.chr13.2197	219.482	-1.53034	0.237115	-6.45401	1.09e-10	5.09e-10		-1.50878	3.53893	42.9282	3.83e-07	1.74e-06
evm.model.chr13.2205	97.4539	4.9026	0.365743	13.4045	5.69e-41	9.64e-40		4.92842	2.38942	154.925	4.27e-12	4.86e-11
evm.model.chr13.2211	6.71167	-3.64243	1.24002	-2.9374	0.00330981	0.0067573		-3.47697	-1.02402	10.2742	0.00399658	0.00808925
evm.model.chr13.2218	15.8901	7.60859	1.45841	5.21706	1.82e-07	6.46e-07		7.87463	-0.116471	28.8204	2.72e-05	8.74e-05
evm.model.chr13.2219	103.413	11.9429	1.21204	9.85357	6.62e-23	6.08e-22		12.126	2.46269	286.669	4.83e-15	9.85e-14
evm.model.chr13.2220	11.3209	5.83634	2.23297	2.61371	0.00895656	0.0168462		5.641	-0.517638	21.0651	0.000112371	0.000318646
evm.model.chr13.2221	1548.91	12.5724	1.20171	10.4621	1.29e-25	1.33e-24		12.1005	6.36221	270.146	3e-09	1.98e-08
evm.model.chr13.2222	7.32987	8.09552	1.78823	4.52711	5.98e-06	1.8e-05		8.33884	-1.06844	25.3155	5.93e-05	0.00017882
evm.model.chr13.2234	230.671	-1.99558	0.202483	-9.85554	6.49e-23	5.97e-22		-1.94106	3.60974	96.2391	1.2e-10	1.03e-09
evm.model.chr13.2238	116.31	-2.68574	0.459532	-5.84451	5.08e-09	2.07e-08		-2.61395	2.64547	34.6622	3.55e-06	1.34e-05
evm.model.chr13.2242	37.1095	-3.61214	0.829304	-4.35563	1.33e-05	3.85e-05		-3.49342	1.06887	17.5689	0.000281421	0.00073646
evm.model.chr13.2244	44.0544	-1.92437	0.406281	-4.73654	2.17e-06	6.85e-06		-1.87335	1.297	15.1925	0.000538823	0.0013301
evm.model.chr13.2246	92.2283	-2.38579	0.393036	-6.07016	1.28e-09	5.48e-09		-2.34008	2.32144	37.2165	1.29e-06	5.31e-06
evm.model.chr13.2249	58.7867	-2.27916	0.488561	-4.66504	3.09e-06	9.58e-06		-2.206	1.7151	18.6884	0.000172347	0.000471441
evm.model.chr13.225	182.018	3.47009	0.245599	14.1291	2.51e-45	4.7e-44		3.54883	3.27771	199.105	2.14e-14	3.93e-13
evm.model.chr13.2260	63.2493	1.68933	0.524003	3.2239	0.00126456	0.00278089		1.73458	1.78109	12.0119	0.0017195	0.00379244
evm.model.chr13.2263	34.7539	-2.25642	0.530147	-4.25621	2.08e-05	5.9e-05		-2.17565	0.967118	15.3833	0.000504618	0.00125369
evm.model.chr13.2274	21.239	-2.21296	0.699066	-3.16559	0.00154766	0.00334374		-2.13761	0.300933	7.77332	0.00933484	0.0173687
evm.model.chr13.2284	199.606	6.87597	1.21542	5.65728	1.54e-08	6.05e-08		7.11991	3.40198	40.4454	4.79e-06	1.76e-05
evm.model.chr13.2287	683.327	1.97924	0.16642	11.8931	1.29e-32	1.67e-31		2.02355	5.1818	155.931	5.19e-13	6.98e-12
evm.model.chr13.2288	1272.22	11.211	1.18811	9.43603	3.87e-21	3.28e-20		11.4598	6.08702	573.662	2.5e-18	1.12e-16
evm.model.chr13.2306	196.231	-2.14663	0.385818	-5.56383	2.64e-08	1.02e-07		-2.08703	3.37624	31.7886	9.18e-06	3.21e-05
evm.model.chr13.2318	80.6865	-1.61041	0.240353	-6.70018	2.08e-11	1.03e-10		-1.55657	2.13618	33.7873	2.83e-06	1.09e-05
evm.model.chr13.2324	87.0076	-2.06921	0.372059	-5.5615	2.67e-08	1.03e-07		-2.0196	2.24646	30.1711	6.8e-06	2.43e-05
evm.model.chr13.2325	24.4063	-1.71247	0.583494	-2.93485	0.00333707	0.00680895		-1.67741	0.504775	7.07451	0.0126865	0.022914
evm.model.chr13.2329	12.2485	2.59442	0.804233	3.22596	0.00125553	0.00276248		2.63891	-0.422936	8.9421	0.00568766	0.0111346
evm.model.chr13.2338	7.56919	-2.79557	0.938229	-2.97963	0.00288597	0.00595579		-2.66947	-0.870699	7.95673	0.00895389	0.0167497
evm.model.chr13.2342	273.541	-2.96149	0.236927	-12.4996	7.5e-36	1.1e-34		-2.90469	3.84614	165.152	2.17e-13	3.18e-12
evm.model.chr13.2343	42.0201	5.62205	1.11669	5.03458	4.79e-07	1.63e-06		5.36108	1.16167	46.4156	1.92e-07	9.23e-07
evm.model.chr13.2345	19.971	-2.19655	0.828962	-2.64976	0.00805495	0.0152752		-2.12948	0.226334	6.22265	0.0186615	0.0323637
evm.model.chr13.2350	78.7751	-2.16635	0.386567	-5.60408	2.09e-08	8.13e-08		-2.11365	2.09281	29.7265	7.6e-06	2.7e-05
evm.model.chr13.2351	28.5843	-2.10275	0.594617	-3.53631	0.000405755	0.000965552		-2.04426	0.75934	10.6982	0.00280242	0.00588599
evm.model.chr13.2352	45.608	-4.06362	0.431947	-9.40769	5.07e-21	4.27e-20		-4.00841	1.38705	66.1251	2e-08	1.14e-07
evm.model.chr13.2353	44.1724	-2.3905	0.624917	-3.82531	0.000130609	0.000335429		-2.37293	1.34509	17.2938	0.000341581	0.000878134
evm.model.chr13.2355	53.44	4.73471	0.524718	9.02334	1.82e-19	1.44e-18		4.85507	1.53723	80.5127	8.4e-10	6.18e-09
evm.model.chr13.2364	48.3074	-2.19388	0.613927	-3.57352	0.00035222	0.000845996		-2.12692	1.43159	13.219	0.00110642	0.00254809
evm.model.chr13.2366	326.11	-5.51922	0.773304	-7.1372	9.53e-13	5.17e-12		-5.43772	4.08369	166.354	5.93e-11	5.35e-10
evm.model.chr13.2369	3.48915	-5.15401	2.19129	-2.35204	0.0186708	0.0328158		-4.5711	-1.69084	10.1382	0.004554	0.00911118
evm.model.chr13.2371	9.80936	-5.74915	1.28352	-4.47921	7.49e-06	2.23e-05		-5.60868	-0.566183	26.0883	6.73e-05	0.000200258
evm.model.chr13.2372	98.1559	-3.75924	0.466839	-8.05254	8.11e-16	5.3e-15		-3.69517	2.41764	57.6486	4.35e-08	2.35e-07
evm.model.chr13.2376	40.8448	-6.7008	0.827022	-8.10232	5.39e-16	3.57e-15		-6.53617	1.24036	71.204	3.05e-09	2.01e-08
evm.model.chr13.2380	104.994	-3.26873	0.510345	-6.40494	1.5e-10	6.94e-10		-3.20105	2.50378	43.7515	5.95e-07	2.59e-06
evm.model.chr13.2383	24.6976	-9.1911	1.28407	-7.15779	8.2e-13	4.47e-12		-9.70181	0.574976	84.1047	2.58e-08	1.45e-07
evm.model.chr13.2384	482.22	-2.1022	0.337967	-6.22012	4.97e-10	2.2e-09		-2.03468	4.63866	82.9886	2.63e-09	1.76e-08
evm.model.chr13.2396	30.8707	5.67966	0.698017	8.13685	4.06e-16	2.71e-15		5.65758	0.782579	50.6363	8.64e-08	4.44e-07
evm.model.chr13.2403	8.46963	-3.92838	1.39377	-2.81853	0.00482436	0.0095487		-3.78124	-0.804859	8.77652	0.00609356	0.0118474
evm.model.chr13.2407	8.23456	-7.92049	1.4873	-5.32541	1.01e-07	3.67e-07		-8.39994	-0.763473	34.4977	8.61e-06	3.03e-05
evm.model.chr13.2411	10.0365	-4.3708	1.09145	-4.00457	6.21e-05	0.000166082		-4.22034	-0.545535	15.1378	0.000549082	0.0013533
evm.model.chr13.2412	103.553	2.66563	0.34303	7.77084	7.8e-15	4.83e-14		2.70775	2.46482	66.1043	6.5e-09	4.03e-08
evm.model.chr13.2419	6111.96	1.50232	0.0784166	19.1582	8.28e-82	3.27e-80		1.5715	8.35083	424.948	1.11e-18	5.36e-17
evm.model.chr13.2427	1145.15	11.2524	1.18953	9.45952	3.09e-21	2.63e-20		11.5079	5.92592	476.916	1.01e-15	2.4e-14
evm.model.chr13.2434	8.24856	-6.11249	1.42958	-4.27573	1.91e-05	5.43e-05		-6.62008	-0.849859	19.3617	0.000182864	0.000497435
evm.model.chr13.2435	5.94051	-7.36066	1.78458	-4.12459	3.71e-05	0.000102138		-7.86008	-1.16804	26.6014	6.04e-05	0.000181707
evm.model.chr13.2441	38.5448	-2.04937	0.61041	-3.35736	0.000786896	0.00179181		-2.02189	1.15561	10.4653	0.00311105	0.00645736
evm.model.chr13.2443	8.36121	-3.8337	1.33661	-2.86822	0.00412783	0.00828992		-3.67997	-0.798001	9.68282	0.00498775	0.00988364
evm.model.chr13.245	11663.2	1.66348	0.09258	17.9681	3.47e-72	1.12e-70		1.79576	9.29149	367.95	7.57e-18	2.98e-16
evm.model.chr13.2451	314.416	-1.65395	0.203177	-8.14042	3.94e-16	2.63e-15		-1.58946	4.04164	63.1705	1.03e-08	6.13e-08
evm.model.chr13.2455	155.931	6.06498	0.436489	13.8949	6.8e-44	1.24e-42		6.19499	3.05472	334.173	2.71e-17	9.18e-16
evm.model.chr13.2459	108.226	-1.78161	0.282111	-6.3153	2.7e-10	1.22e-09		-1.6593	2.55206	32.9151	3.48e-06	1.32e-05
evm.model.chr13.2465	4554.18	3.63925	0.100878	36.0756	5.47e-285	2.03e-282		3.76391	7.92399	1233.29	4.95e-25	1.75e-22
evm.model.chr13.2470	15402.2	1.55835	0.0817207	19.0692	4.55e-81	1.77e-79		1.68917	9.68531	468.456	2.99e-19	1.68e-17
evm.model.chr13.2488	25.7333	2.6234	0.554637	4.72994	2.25e-06	7.07e-06		2.66042	0.560746	17.0478	0.000366616	0.000937582
evm.model.chr13.2495	21.7459	3.21927	0.856388	3.75913	0.000170507	0.000430457		3.21221	0.298239	13.0664	0.00114505	0.00262862
evm.model.chr13.2504	462.037	2.6294	0.164126	16.0206	9.17e-58	2.25e-56		2.68737	4.61692	280.93	2.63e-16	7.18e-15
evm.model.chr13.2505	155.672	-5.84348	1.0639	-5.49253	3.96e-08	1.5e-07		-5.71557	3.05425	62.1609	1.92e-07	9.23e-07
evm.model.chr13.2508	576.025	2.11452	0.174776	12.0985	1.08e-33	1.46e-32		2.15312	4.93719	162.516	2.68e-13	3.84e-12
evm.model.chr13.2514	32.6227	10.5292	1.27502	8.25812	1.48e-16	1.01e-15		10.7938	0.865834	124.264	1.18e-09	8.41e-09
evm.model.chr13.2524	3452.54	-5.08915	0.867116	-5.86905	4.38e-09	1.8e-08		-5.03812	7.44895	639.849	2.11e-17	7.35e-16
evm.model.chr13.2527	1926.21	8.38112	0.160796	52.1228	0	0		8.4292	6.65888	2026.98	3.85e-23	6.85e-21
evm.model.chr13.2529	39.9064	-2.39448	0.533219	-4.49061	7.1e-06	2.12e-05		-2.32314	1.19239	17.251	0.000269993	0.000709601
evm.model.chr13.2532	18.8286	-3.50002	0.779473	-4.49024	7.11e-06	2.12e-05		-3.46837	0.189698	17.7856	0.000226934	0.000605208
evm.model.chr13.2534	41.1804	-2.1672	0.586804	-3.69323	0.000221425	0.000548163		-2.10301	1.23089	13.7887	0.000882001	0.00208104
evm.model.chr13.2545	655.672	3.5709	0.183297	19.4815	1.58e-84	6.53e-83		3.62454	5.13029	413.172	1.62e-18	7.68e-17
evm.model.chr13.2547	1098.19	2.02843	0.117257	17.299	4.79e-67	1.42e-65		2.07309	5.87128	323.081	4.22e-17	1.35e-15
evm.model.chr13.2553	324.672	2.21378	0.2402	9.21642	3.07e-20	2.51e-19		2.36442	4.10832	99.2156	1.03e-10	8.87e-10
evm.model.chr13.2557	1142.79	2.64793	0.28237	9.37752	6.75e-21	5.66e-20		2.7443	5.92817	114.916	4.72e-10	3.63e-09
evm.model.chr13.256	522.621	-2.28435	0.329676	-6.92907	4.24e-12	2.19e-11		-2.2267	4.75525	89.188	2.18e-09	1.48e-08
evm.model.chr13.2575	183.431	6.91232	0.424703	16.2757	1.47e-59	3.73e-58		6.84987	3.29021	360.712	9.86e-18	3.81e-16
evm.model.chr13.2588	29.7379	-2.34576	0.894978	-2.62103	0.00876652	0.0165111		-2.30228	0.821506	8.94741	0.00581098	0.0113473
evm.model.chr13.2591	12.1145	-3.6933	1.2641	-2.92168	0.00348147	0.00708206		-3.62995	-0.31288	10.6839	0.00298682	0.00622842
evm.model.chr13.2599	19.7221	2.45587	0.6185	3.97068	7.17e-05	0.000189912		2.42386	0.217817	13.0122	0.0012619	0.00286644
evm.model.chr13.26	3363.9	4.28574	0.121686	35.2197	9.98e-272	3.15e-269		4.36918	7.47906	1084.61	2.51e-23	4.85e-21
evm.model.chr13.2603	144.618	6.13734	1.24698	4.92175	8.58e-07	2.83e-06		5.75149	2.94393	38.8364	1.07e-06	4.44e-06
evm.model.chr13.2612	492.413	1.58046	0.19062	8.29115	1.12e-16	7.67e-16		1.64271	4.71253	85.0627	4.66e-10	3.59e-09
evm.model.chr13.2620	82.4186	-2.37551	0.402059	-5.90835	3.46e-09	1.43e-08		-2.31552	2.16099	34.4497	2.42e-06	9.47e-06
evm.model.chr13.270	48.2328	2.5989	0.605714	4.29064	1.78e-05	5.1e-05		2.64395	1.37157	16.9548	0.000297574	0.000774984
evm.model.chr13.30	445.911	1.82874	0.191072	9.57093	1.06e-21	9.19e-21		1.87045	4.55794	103.504	6.73e-11	6.01e-10
evm.model.chr13.306	403.211	2.2731	0.1862	12.2079	2.82e-34	3.91e-33		2.32402	4.40893	175.449	1.03e-13	1.62e-12
evm.model.chr13.325	37.9803	1.72537	0.352817	4.89028	1.01e-06	3.29e-06		1.7543	1.09797	16.9255	0.000380801	0.000970281
evm.model.chr13.329	1131.24	3.58939	0.112619	31.8721	6.5e-223	1.35e-220		3.62975	5.91364	1047.07	4.84e-24	1.17e-21
evm.model.chr13.348	12.0992	-2.8883	0.716201	-4.03281	5.51e-05	0.000148441		-2.83145	-0.346711	12.4609	0.00167025	0.0036976
evm.model.chr13.350	3.34979	-4.84022	2.13076	-2.2716	0.0231109	0.0397996		-4.41243	-1.75552	8.48204	0.0084554	0.0159074
evm.model.chr13.353	84.6897	-2.93886	0.327038	-8.98628	2.56e-19	2e-18		-2.86625	2.21644	42.1968	4.71e-07	2.1e-06
evm.model.chr13.372	206.65	4.45866	0.272554	16.3588	3.76e-60	9.62e-59		4.59218	3.44908	283.009	2.39e-16	6.59e-15
evm.model.chr13.376	432.307	9.014	0.755684	11.9283	8.43e-33	1.1e-31		8.88335	4.52413	431.453	9.2e-15	1.79e-13
evm.model.chr13.385	27.9483	-1.85846	0.551987	-3.36685	0.000760322	0.0017349		-1.78742	0.674824	9.7052	0.00416058	0.00839081
evm.model.chr13.39	17.2036	-2.37186	0.784838	-3.0221	0.00251024	0.00523061		-2.3162	0.11239	8.5569	0.00730521	0.0139377
evm.model.chr13.391	176.609	1.88524	0.289234	6.51804	7.12e-11	3.38e-10		1.9805	3.23239	48.9498	1.18e-07	5.9e-07
evm.model.chr13.394	405.442	2.16375	0.145878	14.8326	9.02e-50	1.87e-48		2.21828	4.41806	222.696	5.2e-15	1.06e-13
evm.model.chr13.410	107.008	1.50386	0.288449	5.2136	1.85e-07	6.58e-07		1.5728	2.51335	29.1844	8.72e-06	3.06e-05
evm.model.chr13.414	416.39	3.15541	0.179788	17.5507	5.87e-69	1.79e-67		3.18996	4.46888	329.266	3.29e-17	1.08e-15
evm.model.chr13.425	218.505	4.40777	0.788972	5.58672	2.31e-08	8.94e-08		4.28503	3.52998	35.4343	2.51e-06	9.79e-06
evm.model.chr13.435	13.7313	-4.02529	1.07938	-3.72925	0.000192053	0.00048019		-3.82996	-0.259488	13.2437	0.00107346	0.00247927
evm.model.chr13.445	54.2603	-2.68899	0.384546	-6.99263	2.7e-12	1.42e-11		-2.54911	1.597	34.9699	2.15e-06	8.48e-06
evm.model.chr13.450	157.806	-2.21986	0.331488	-6.69665	2.13e-11	1.05e-10		-2.15417	3.064	42.1114	4.53e-07	2.03e-06
evm.model.chr13.451	9.97143	2.27332	0.965928	2.3535	0.0185974	0.0327062		2.27784	-0.664236	5.34664	0.0281835	0.0467656
evm.model.chr13.455	43.3504	-4.12717	1.29686	-3.18244	0.00146039	0.00317099		-4.00918	1.30612	19.1938	0.000213531	0.000573263
evm.model.chr13.457	31.973	-4.14362	0.56529	-7.33008	2.3e-13	1.3e-12		-4.06555	0.892524	47.8837	1.44e-07	7.11e-07
evm.model.chr13.458	82.0119	-1.81556	0.483119	-3.758	0.000171275	0.000432344		-1.75748	2.16666	14.343	0.000779062	0.00186129
evm.model.chr13.459	5.16805	-6.06352	1.49608	-4.05293	5.06e-05	0.000136905		-6.56422	-1.38183	18.0954	0.000232185	0.000618146
evm.model.chr13.475	18.4257	-2.26962	0.680788	-3.33382	0.000856625	0.00193744		-2.20822	0.208442	9.65132	0.00447052	0.0089602
evm.model.chr13.480	2127.13	3.17788	0.112416	28.2689	8.33e-176	1.14e-173		3.26314	6.82032	911.991	3.29e-23	6.08e-21
evm.model.chr13.481	1786.16	2.28813	0.0862509	26.5288	4.51e-155	4.86e-153		2.42216	6.56648	726.385	7.61e-22	9.63e-20
evm.model.chr13.482	135.398	-2.86925	0.245983	-11.6644	1.94e-31	2.43e-30		-2.78653	2.84458	74.8834	1.8e-09	1.24e-08
evm.model.chr13.485	79.2976	-4.61785	0.511905	-9.02091	1.87e-19	1.47e-18		-4.50659	2.12984	79.6187	4.24e-09	2.72e-08
evm.model.chr13.497	3.74285	-7.11929	2.22828	-3.19497	0.00139843	0.00304855		-7.62993	-1.56553	24.1563	0.00014157	0.000393514
evm.model.chr13.498	6.43373	-6.7844	1.80596	-3.75668	0.000172181	0.000434418		-7.30379	-1.04734	22.9394	0.000183611	0.000499265
evm.model.chr13.499	81.4139	-1.65746	0.317694	-5.21716	1.82e-07	6.46e-07		-1.59405	2.13517	24.4486	3.08e-05	9.82e-05
evm.model.chr13.500	7687.93	1.67035	0.135276	12.3477	5.01e-35	7.13e-34		1.73818	8.68726	141.329	1.17e-11	1.21e-10
evm.model.chr13.514	131.954	1.94766	0.277165	7.02708	2.11e-12	1.12e-11		2.0457	2.81109	55.6166	3.56e-08	1.95e-07
evm.model.chr13.544	59.7624	-8.51659	1.39483	-6.10582	1.02e-09	4.42e-09		-8.31524	1.7554	97.0639	3.8e-10	2.97e-09
evm.model.chr13.555	305.334	-5.16865	0.252519	-20.4684	4.12e-93	1.94e-91		-5.10053	3.99218	311.81	1.49e-14	2.81e-13
evm.model.chr13.559	132.555	-4.63998	0.282408	-16.4301	1.17e-60	3e-59		-4.59073	2.83607	242.213	7.75e-13	1.01e-11
evm.model.chr13.560	164.509	-1.55787	0.235676	-6.61021	3.84e-11	1.86e-10		-1.50119	3.12987	32.0932	4.24e-06	1.58e-05
evm.model.chr13.575	5.33942	-7.19243	1.75507	-4.09808	4.17e-05	0.000113904		-7.70951	-1.23633	27.4258	5.08e-05	0.000155245
evm.model.chr13.588	1360.97	-2.59334	0.147929	-17.5309	8.32e-69	2.53e-67		-2.49783	6.16698	285.605	1.07e-15	2.51e-14
evm.model.chr13.592	150.605	3.05706	0.353899	8.63822	5.71e-18	4.17e-17		3.14511	3.00601	82.4824	6.48e-10	4.87e-09
evm.model.chr13.593	2295.35	2.68471	0.358602	7.48661	7.07e-14	4.14e-13		2.66144	6.93116	52.3973	8.5e-07	3.6e-06
evm.model.chr13.597	252.38	4.11964	0.616149	6.68612	2.29e-11	1.13e-10		4.16981	3.73805	42.89	6.68e-07	2.88e-06
evm.model.chr13.598	44.8561	-2.58871	0.404975	-6.39228	1.63e-10	7.52e-10		-2.52444	1.32403	34.0292	2.67e-06	1.04e-05
evm.model.chr13.611	55.6433	-5.12592	1.29175	-3.9682	7.24e-05	0.000191779		-5.62601	1.58942	14.266	0.000813025	0.00193188
evm.model.chr13.612	7.21471	3.8942	1.16686	3.33733	0.000845874	0.00191458		3.86125	-1.05815	11.9785	0.00171395	0.00378241
evm.model.chr13.618	2228.41	-2.62891	0.118565	-22.1727	6.3e-109	3.59e-107		-2.54379	6.84793	330.155	4.44e-16	1.15e-14
evm.model.chr13.619	53.0141	-2.93958	0.582853	-5.04342	4.57e-07	1.56e-06		-2.74807	1.5318	19.7251	0.000123027	0.000346276
evm.model.chr13.63	1523.68	2.00831	0.12582	15.9617	2.36e-57	5.74e-56		2.07953	6.35097	287.339	1.96e-16	5.58e-15
evm.model.chr13.672	145.852	4.65278	0.330412	14.0817	4.92e-45	9.12e-44		4.7204	2.96335	175.1	1.25e-13	1.92e-12
evm.model.chr13.695	5.5748	3.46938	1.17944	2.94156	0.00326565	0.00667435		3.36028	-1.30511	10.5569	0.00313643	0.00650131
evm.model.chr13.697	16.1363	6.02016	1.41335	4.25951	2.05e-05	5.82e-05		6.28297	-0.148801	18.8606	0.000183363	0.00049866
evm.model.chr13.717	68.064	2.26564	0.311166	7.28113	3.31e-13	1.85e-12		2.33382	1.88156	48.9458	1.18e-07	5.91e-07
evm.model.chr13.722	1294.11	-1.62899	0.0982122	-16.5864	8.73e-62	2.29e-60		-1.57589	6.08244	178.463	8.35e-14	1.34e-12
evm.model.chr13.723	9.29784	-2.89398	1.29448	-2.23564	0.0253754	0.0433108		-2.75731	-0.684638	5.5719	0.0265214	0.0442624
evm.model.chr13.740	2902.36	-2.14016	0.125585	-17.0415	4.04e-65	1.16e-63		-2.02603	7.21189	269.382	2.38e-15	5.17e-14
evm.model.chr13.746	135.654	9.70582	1.0525	9.22168	2.92e-20	2.39e-19		9.43431	2.8625	349.017	3.3e-15	7.01e-14
evm.model.chr13.752	139.28	-4.55856	0.617441	-7.38299	1.55e-13	8.87e-13		-4.50542	2.90303	122.139	1.33e-10	1.12e-09
evm.model.chr13.765	9.80917	-2.59098	1.06243	-2.43874	0.0147386	0.0265068		-2.49562	-0.677809	5.21564	0.0300203	0.0494213
evm.model.chr13.782	860.149	1.52257	0.117673	12.9391	2.71e-38	4.23e-37		1.57118	5.52128	184.996	5.34e-14	9.07e-13
evm.model.chr13.791	303.46	1.63092	0.176168	9.25779	2.09e-20	1.71e-19		1.7635	4.00942	108.48	3.13e-11	2.97e-10
evm.model.chr13.799	227.246	-2.63477	0.232584	-11.3282	9.51e-30	1.14e-28		-2.57509	3.58541	121.531	8.45e-12	9.05e-11
evm.model.chr13.816	1558.82	1.57595	0.0987332	15.9617	2.36e-57	5.74e-56		1.62372	6.37242	268.948	4.62e-16	1.19e-14
evm.model.chr13.820	400.355	-1.67107	0.217971	-7.66646	1.77e-14	1.07e-13		-1.60481	4.39638	60.7106	2.14e-08	1.22e-07
evm.model.chr13.838	12.2377	-2.32537	0.897795	-2.59009	0.00959514	0.0179209		-2.25952	-0.332517	6.27377	0.0187104	0.0324373
evm.model.chr13.84	9.235	-3.34207	1.44112	-2.31907	0.020391	0.0355629		-3.29662	-0.704278	6.6898	0.0150763	0.0267885
evm.model.chr13.865	11324.7	8.74377	0.762432	11.4683	1.9e-30	2.33e-29		8.68215	9.23435	622.398	1.63e-15	3.66e-14
evm.model.chr13.872	422.585	-2.20484	0.15639	-14.0984	3.89e-45	7.22e-44		-2.14226	4.46766	210.699	1.05e-14	2.01e-13
evm.model.chr13.874	78.7785	2.56433	0.388897	6.59386	4.29e-11	2.07e-10		2.64472	2.06878	41.5084	5.13e-07	2.27e-06
evm.model.chr13.875	6.10135	5.30791	2.15301	2.46534	0.0136883	0.0247849		5.59633	-1.31732	7.06663	0.0132095	0.0237649
evm.model.chr13.901	66.4616	-2.62337	0.36992	-7.09173	1.32e-12	7.1e-12		-2.55554	1.8904	35.8687	1.75e-06	7.02e-06
evm.model.chr13.914	98.9455	-1.78053	0.262987	-6.7704	1.28e-11	6.45e-11		-1.70591	2.42687	37.9722	1.09e-06	4.55e-06
evm.model.chr13.924	522.81	2.17454	0.195426	11.1272	9.25e-29	1.08e-27		2.23006	4.79233	132.856	1.03e-11	1.08e-10
evm.model.chr13.927	47.3093	-2.88735	0.651537	-4.4316	9.35e-06	2.76e-05		-2.81741	1.43489	21.0352	8.65e-05	0.000250922
evm.model.chr13.932	691.297	1.95542	0.156976	12.4568	1.28e-35	1.87e-34		2.01535	5.19422	164.078	2.38e-13	3.46e-12
evm.model.chr13.943	31.8979	4.29578	0.769389	5.58337	2.36e-08	9.11e-08		4.28679	0.844407	31.0969	5.42e-06	1.98e-05
evm.model.chr13.957	281.259	-1.8874	0.216603	-8.71364	2.94e-18	2.19e-17		-1.8275	3.88911	70.2446	3.53e-09	2.3e-08
evm.model.chr13.958	54.3636	-3.25475	0.483762	-6.72799	1.72e-11	8.56e-11		-3.17025	1.56972	34.5951	2.34e-06	9.18e-06
evm.model.chr13.96	955.397	-1.73322	0.167471	-10.3494	4.21e-25	4.27e-24		-1.65714	5.63252	103.344	1.86e-10	1.54e-09
evm.model.chr13.97	225.4	5.18141	0.228169	22.7087	3.68e-114	2.23e-112		5.21513	3.57947	452.071	4.83e-19	2.61e-17
evm.model.chr13.970	13.8335	-2.3463	0.629495	-3.72727	0.000193568	0.000483803		-2.28652	-0.175076	8.40509	0.00741906	0.0141349
evm.model.chr13.98	3466.22	3.61547	0.100224	36.074	5.8e-285	2.12e-282		3.72273	7.52084	1433.2	6.07e-26	3.59e-23
evm.model.chr14.101	817.896	1.5589	0.123757	12.5964	2.21e-36	3.31e-35		1.62896	5.44025	180.226	7.39e-14	1.2e-12
evm.model.chr14.1027	9.32664	-2.112	0.854448	-2.47177	0.0134446	0.0243926		-1.98907	-0.652907	5.76842	0.0249757	0.0419837
evm.model.chr14.1082	22.8478	-1.63039	0.655509	-2.48721	0.0128748	0.0234528		-1.58046	0.471126	5.40311	0.0294862	0.0486935
evm.model.chr14.110	48.8188	-1.65138	0.529919	-3.11629	0.0018314	0.00390886		-1.55715	1.41685	8.66435	0.00638632	0.0123462
evm.model.chr14.1117	41.6902	-1.93286	0.430924	-4.48539	7.28e-06	2.17e-05		-1.86741	1.25878	14.0368	0.00080734	0.00191928
evm.model.chr14.1133	12.1106	-2.60129	0.725839	-3.58384	0.000338586	0.00081494		-2.51004	-0.330474	9.34216	0.00533932	0.0105168
evm.model.chr14.1179	135.36	-1.73417	0.357111	-4.85612	1.2e-06	3.88e-06		-1.65268	2.85376	23.299	4.43e-05	0.000137055
evm.model.chr14.119	227.212	-2.1365	0.200665	-10.6471	1.8e-26	1.93e-25		-1.97214	3.57828	65.4418	7.2e-09	4.42e-08
evm.model.chr14.1194	502.792	-1.72685	0.133417	-12.9432	2.57e-38	4.02e-37		-1.67351	4.71287	158.186	3.66e-13	5.09e-12
evm.model.chr14.1252	14.3245	-2.79601	1.0487	-2.66617	0.00767203	0.0146045		-2.69514	-0.139075	7.63768	0.0102565	0.0189277
evm.model.chr14.126	160.138	-1.6033	0.245048	-6.54278	6.04e-11	2.88e-10		-1.53695	3.09289	39.9536	7.12e-07	3.06e-06
evm.model.chr14.127	14.05	-4.68676	0.994513	-4.71262	2.45e-06	7.67e-06		-4.55329	-0.142829	24.767	8.98e-05	0.000259555
evm.model.chr14.1270	48.3369	4.2254	0.593988	7.11362	1.13e-12	6.1e-12		4.2156	1.41003	47.6359	1.51e-07	7.43e-07
evm.model.chr14.1299	39.9915	2.00108	0.654928	3.05542	0.00224747	0.00472041		2.0288	1.10023	8.856	0.00616028	0.0119574
evm.model.chr14.133	175.251	-1.86755	0.193433	-9.65481	4.69e-22	4.14e-21		-1.79323	3.21696	62.7838	1.09e-08	6.5e-08
evm.model.chr14.144	25.0119	-2.34681	0.716057	-3.27741	0.00104764	0.00233244		-2.20023	0.523588	9.4013	0.00470767	0.0093906
evm.model.chr14.1474	80.4165	-3.07044	0.328587	-9.3444	9.24e-21	7.68e-20		-3.03308	2.13465	62.8467	1.08e-08	6.44e-08
evm.model.chr14.1487	29.348	7.24039	1.27732	5.66843	1.44e-08	5.68e-08		7.51536	0.674437	50.259	1.4e-07	6.92e-07
evm.model.chr14.1506	21.1876	-4.64745	0.749313	-6.20228	5.57e-10	2.46e-09		-4.5897	0.375569	34.6889	1.25e-05	4.29e-05
evm.model.chr14.154	23.1958	9.00318	1.27167	7.07981	1.44e-12	7.72e-12		9.26926	0.399215	65.4933	2.18e-08	1.24e-07
evm.model.chr14.16	34.8247	8.23212	1.28398	6.41141	1.44e-10	6.66e-10		8.42953	0.934664	57.3174	4.28e-08	2.32e-07
evm.model.chr14.1601	11.2416	8.9199	1.45223	6.14221	8.14e-10	3.54e-09		9.18621	-0.518318	42.8248	1.96e-06	7.79e-06
evm.model.chr14.162	3667.5	2.55672	0.0973596	26.2605	5.42e-152	5.58e-150		2.59037	7.61967	597.184	1.11e-20	9.57e-19
evm.model.chr14.163	83.3502	2.1132	0.323891	6.52442	6.83e-11	3.24e-10		2.17965	2.16787	43.3884	3.49e-07	1.6e-06
evm.model.chr14.1666	8.55464	-7.78866	2.55326	-3.05048	0.00228475	0.00479193		-8.27972	-0.748818	25.5836	7.51e-05	0.000220851
evm.model.chr14.1668	9.94385	-3.12703	0.935934	-3.34108	0.000834532	0.00189158		-3.03012	-0.653325	9.55757	0.00441723	0.00887017
evm.model.chr14.1674	372.066	-2.85408	0.411882	-6.92937	4.23e-12	2.19e-11		-2.78727	4.27201	121.43	4.92e-11	4.5e-10
evm.model.chr14.168	24.8599	-1.62598	0.528278	-3.07788	0.00208478	0.00440314		-1.56391	0.497297	7.62823	0.00994198	0.0184149
evm.model.chr14.1701	97.5319	5.1689	0.937909	5.51109	3.57e-08	1.35e-07		4.99643	2.39244	42.7803	1.03e-06	4.32e-06
evm.model.chr14.1818	81.9124	8.47913	0.716957	11.8265	2.85e-32	3.66e-31		8.34182	2.15026	226.986	1.6e-14	3e-13
evm.model.chr14.1820	3.79804	-7.109	2.25123	-3.15783	0.00158947	0.00342553		-7.62061	-1.57077	23.2229	0.000172688	0.000472245
evm.model.chr14.1822	77.2753	4.83642	0.509588	9.49084	2.29e-21	1.96e-20		4.78123	2.04903	71.6162	3.16e-09	2.08e-08
evm.model.chr14.1830	361.294	3.73561	0.342064	10.9208	9.17e-28	1.03e-26		3.77291	4.25831	134.382	1.16e-11	1.21e-10
evm.model.chr14.1842	435.615	2.96544	0.314326	9.43427	3.94e-21	3.34e-20		3.08695	4.52679	84.1225	2.99e-09	1.98e-08
evm.model.chr14.1845	219.441	-3.66595	1.4346	-2.55538	0.0106071	0.0196156		-3.65348	3.52443	87.9217	4.23e-08	2.29e-07
evm.model.chr14.1849	365.421	2.68869	0.460256	5.84171	5.17e-09	2.11e-08		2.71496	4.27062	61.8303	5.51e-08	2.93e-07
evm.model.chr14.1862	26.0865	1.68	0.573385	2.92996	0.00339001	0.00691087		1.7214	0.554695	8.17361	0.00785919	0.0149028
evm.model.chr14.1863	5.31268	-6.28473	1.91871	-3.27549	0.0010548	0.00234737		-6.76933	-1.33022	10.7189	0.002947	0.00615368
evm.model.chr14.1874	141.686	-2.43651	0.24055	-10.1289	4.11e-24	4.01e-23		-2.36481	2.91956	90.2096	2.46e-10	1.98e-09
evm.model.chr14.1880	5.33668	-4.55088	1.90584	-2.38785	0.0169471	0.0301168		-4.19196	-1.26803	8.97716	0.00654016	0.0126193
evm.model.chr14.1891	15.9606	-2.38333	0.674303	-3.53451	0.000408536	0.000971726		-2.32791	-0.0494993	8.56034	0.00667143	0.012843
evm.model.chr14.1898	203.483	-2.14674	0.215302	-9.97082	2.05e-23	1.93e-22		-2.14337	3.43095	99.822	8.01e-11	7.04e-10
evm.model.chr14.1899	18.7443	-2.41012	1.04233	-2.31225	0.0207636	0.0361432		-2.3484	0.245324	7.04026	0.0139308	0.024931
evm.model.chr14.19	13.9741	2.47218	1.03829	2.38102	0.017265	0.0306113		2.49474	-0.273919	5.60094	0.0249611	0.0419718
evm.model.chr14.1900	68.2821	-6.8674	0.774516	-8.86669	7.54e-19	5.76e-18		-6.73022	1.9146	89.2259	3.41e-10	2.69e-09
evm.model.chr14.1908	20.4474	-3.80782	0.771857	-4.93333	8.08e-07	2.67e-06		-3.70583	0.314824	19.4889	0.000132358	0.000370414
evm.model.chr14.1925	17.9973	-2.4164	0.59365	-4.07042	4.69e-05	0.000127608		-2.28664	0.117941	12.0046	0.00169717	0.00375058
evm.model.chr14.1926	37.0076	-2.64445	0.414506	-6.37976	1.77e-10	8.13e-10		-2.57582	1.09395	29.8364	7.39e-06	2.63e-05
evm.model.chr14.1928	1687.45	2.01579	0.119385	16.8847	5.83e-64	1.62e-62		2.10941	6.48248	317.679	6e-17	1.88e-15
evm.model.chr14.1932	2149.88	2.13802	0.12896	16.5789	9.9e-62	2.6e-60		2.26948	6.8366	307.125	3.1e-16	8.33e-15
evm.model.chr14.1962	622.388	5.89322	0.340737	17.2955	5.08e-67	1.5e-65		5.89308	5.04666	309.795	2.16e-15	4.74e-14
evm.model.chr14.1964	39.8452	4.24172	0.661277	6.41444	1.41e-10	6.53e-10		4.24516	1.12643	38.2532	1.97e-06	7.82e-06
evm.model.chr14.1971	30.4288	-2.51034	0.488346	-5.14049	2.74e-07	9.55e-07		-2.43873	0.844786	18.9228	0.000244764	0.000648717
evm.model.chr14.1978	60.7161	-1.90457	0.451805	-4.21546	2.49e-05	7.01e-05		-1.76032	1.76799	16.1718	0.00048245	0.00120263
evm.model.chr14.1996	376.348	-6.22028	0.749801	-8.29591	1.08e-16	7.38e-16		-6.14429	4.28357	240.278	1.78e-13	2.66e-12
evm.model.chr14.1997	60.4417	-6.56155	2.78671	-2.35459	0.0185433	0.0326148		-6.46533	1.76327	85.2582	1.38e-08	8.08e-08
evm.model.chr14.1999	99.1773	-4.22528	0.289122	-14.6142	2.28e-48	4.61e-47		-4.29205	2.4473	163.911	8.05e-12	8.65e-11
evm.model.chr14.2007	2.81368	-5.64265	2.09939	-2.68776	0.00719336	0.0137738		-6.15805	-1.92042	14.7162	0.00115644	0.00264963
evm.model.chr14.2016	16.8828	-3.50995	0.655883	-5.35149	8.72e-08	3.19e-07		-3.46599	0.0823563	21.8569	0.000109656	0.000311651
evm.model.chr14.2033	427.999	2.78328	0.194971	14.2754	3.12e-46	5.96e-45		2.86642	4.50767	224.626	4.66e-15	9.55e-14
evm.model.chr14.2036	324.606	-1.9865	0.168036	-11.8219	3.01e-32	3.86e-31		-1.93372	4.09596	129.08	4.18e-12	4.77e-11
evm.model.chr14.2038	52.0588	-2.48363	0.411732	-6.03216	1.62e-09	6.89e-09		-2.41899	1.54825	32.2316	4.1e-06	1.53e-05
evm.model.chr14.2039	5181.37	2.06456	0.0585678	35.2508	3.34e-272	1.1e-269		2.12182	8.11091	1127.6	1.73e-24	5.04e-22
evm.model.chr14.2049	446.682	-2.41114	0.158043	-15.2563	1.5e-52	3.33e-51		-2.37043	4.532	215.847	7.72e-15	1.52e-13
evm.model.chr14.2053	635.612	2.26402	0.169575	13.3511	1.17e-40	1.95e-39		2.37533	5.06779	233.889	2.84e-15	6.1e-14
evm.model.chr14.2068	34.3139	-1.61143	0.438619	-3.67387	0.0002389	0.000587628		-1.61215	0.978676	8.75493	0.00614874	0.0119385
evm.model.chr14.2072	37.4187	-1.91377	0.509059	-3.75942	0.000170305	0.000430102		-1.83554	1.06665	12.1747	0.00159217	0.00354502
evm.model.chr14.2083	13.27	6.87234	1.37798	4.98725	6.12e-07	2.05e-06		7.12043	-0.338299	29.6445	2.28e-05	7.45e-05
evm.model.chr14.2084	169.732	4.44402	0.40678	10.9249	8.77e-28	9.86e-27		4.46881	3.17776	116.661	2.52e-11	2.44e-10
evm.model.chr14.2102	29.5375	10.4847	1.29994	8.06551	7.29e-16	4.79e-15		10.7512	0.731555	98.9499	1.04e-09	7.53e-09
evm.model.chr14.2109	452.553	-2.452	0.131458	-18.6524	1.21e-77	4.39e-76		-2.40178	4.56647	310.553	7.09e-17	2.19e-15
evm.model.chr14.2124	1290.21	3.96956	0.110636	35.8793	6.42e-282	2.26e-279		4.00736	6.10411	1153.7	1.26e-24	3.89e-22
evm.model.chr14.2126	158.439	-3.38266	0.249459	-13.56	6.91e-42	1.2e-40		-3.33432	3.07402	163.66	2.42e-13	3.51e-12
evm.model.chr14.2129	41.1785	-1.74089	0.467942	-3.72032	0.000198974	0.000496363		-1.69412	1.22356	11.8731	0.00178344	0.00391629
evm.model.chr14.2142	64.5069	3.45208	0.486286	7.09886	1.26e-12	6.76e-12		3.49	1.82095	51.6666	7.16e-08	3.72e-07
evm.model.chr14.2143	318.782	2.80013	0.191374	14.6317	1.76e-48	3.58e-47		2.86058	4.08073	235.067	2.61e-15	5.64e-14
evm.model.chr14.2147	1072.89	1.93562	0.155455	12.4513	1.38e-35	2e-34		1.99003	5.82644	175.319	3.64e-13	5.07e-12
evm.model.chr14.2151	156.65	-1.83048	0.321969	-5.68529	1.31e-08	5.16e-08		-1.76795	3.06066	32.7335	3.91e-06	1.46e-05
evm.model.chr14.2153	45.8272	2.45426	0.462197	5.30999	1.1e-07	3.98e-07		2.58218	1.33558	28.3428	1.08e-05	3.74e-05
evm.model.chr14.2158	128.636	-1.6633	0.649917	-2.55925	0.0104899	0.019416		-1.62118	2.78757	14.9026	0.000734051	0.00176086
evm.model.chr14.2160	73.5169	-6.43775	1.24077	-5.1885	2.12e-07	7.48e-07		-6.07195	2.01052	55.5451	9.39e-08	4.79e-07
evm.model.chr14.2162	66.3416	-4.42509	1.12567	-3.93107	8.46e-05	0.000222234		-4.37068	1.86508	41.7532	1.22e-06	5.05e-06
evm.model.chr14.2163	68.8037	-2.85945	0.410915	-6.95874	3.43e-12	1.79e-11		-2.79475	1.95197	48.7201	1.37e-06	5.6e-06
evm.model.chr14.217	108.51	-3.73825	0.261053	-14.3199	1.64e-46	3.17e-45		-3.74898	2.55965	117.107	2.14e-10	1.74e-09
evm.model.chr14.2176	98.9199	-2.69673	0.281998	-9.56292	1.14e-21	9.92e-21		-2.73	2.43357	77.5429	2.06e-08	1.17e-07
evm.model.chr14.2178	264.115	3.34603	0.961971	3.47831	0.000504582	0.00118354		3.29953	3.81224	27.28	6.45e-05	0.000192904
evm.model.chr14.218	27.0203	-2.79231	0.569322	-4.90462	9.36e-07	3.07e-06		-2.80452	0.6764	19.9126	0.000185444	0.000503774
evm.model.chr14.219	3.65187	-5.86266	2.23961	-2.61771	0.00885223	0.0166665		-6.4002	-1.64426	16.1177	0.000943222	0.00221045
evm.model.chr14.2193	133.831	-3.08688	0.255538	-12.0799	1.35e-33	1.82e-32		-3.02618	2.84665	135.966	2.26e-12	2.71e-11
evm.model.chr14.2194	63.8741	-2.09837	0.880804	-2.38234	0.0172032	0.0305225		-2.13348	1.83587	17.3662	0.000360503	0.000923473
evm.model.chr14.2198	585.738	3.25528	0.16048	20.2847	1.76e-91	8.12e-90		3.39441	4.96013	460.132	3.81e-19	2.11e-17
evm.model.chr14.220	26.2898	-5.62438	2.15682	-2.60771	0.0091149	0.0171053		-5.46799	0.638191	23.5191	6.8e-05	0.00020204
evm.model.chr14.2204	310.046	-2.458	0.145032	-16.9479	1.99e-64	5.61e-63		-2.4018	4.024	264.677	5.68e-16	1.43e-14
evm.model.chr14.221	15.869	-3.22874	0.904651	-3.56905	0.00035828	0.000859658		-3.2406	0.00382615	14.239	0.00101283	0.00235738
evm.model.chr14.2235	127.354	9.32539	0.774214	12.045	2.06e-33	2.76e-32		9.26752	2.76716	259.042	2.41e-14	4.37e-13
evm.model.chr14.2239	4.91904	-3.67087	1.60377	-2.2889	0.0220853	0.0381946		-3.38586	-1.3952	6.04041	0.0203051	0.0348863
evm.model.chr14.224	309.912	-4.2758	0.177573	-24.0791	4.14e-128	3.16e-126		-4.28156	4.01129	406.166	1.3e-17	4.81e-16
evm.model.chr14.2242	4.47632	-4.57549	1.54949	-2.9529	0.00314807	0.00645368		-4.27181	-1.50203	10.8164	0.002839	0.00595474
evm.model.chr14.2244	185.179	1.87725	0.237333	7.90978	2.58e-15	1.64e-14		1.91027	3.30024	65.2054	7.47e-09	4.57e-08
evm.model.chr14.2248	39.3588	-2.73971	0.633382	-4.32553	1.52e-05	4.39e-05		-2.71515	1.15969	18.0606	0.000207707	0.000558894
evm.model.chr14.226	56.5432	-2.75856	0.409632	-6.73422	1.65e-11	8.21e-11		-2.76971	1.67573	36.3425	2.9e-06	1.12e-05
evm.model.chr14.2260	12.702	-6.12781	1.37142	-4.46823	7.89e-06	2.34e-05		-5.62135	-0.320463	24.4493	4.52e-05	0.000139471
evm.model.chr14.227	146.509	-3.36135	0.221158	-15.1988	3.6e-52	7.95e-51		-3.36835	2.97	155.362	4.14e-12	4.73e-11
evm.model.chr14.2273	9228.59	-1.63977	0.108881	-15.0602	2.96e-51	6.36e-50		-1.52397	8.91568	212.442	1.99e-14	3.68e-13
evm.model.chr14.2275	4864.18	-3.24967	0.14299	-22.7265	2.45e-114	1.49e-112		-3.14685	7.97875	432.778	1.95e-16	5.56e-15
evm.model.chr14.2289	43.0365	3.83681	0.646803	5.93196	2.99e-09	1.24e-08		3.8295	1.23132	30.7315	5.91e-06	2.14e-05
evm.model.chr14.229	58.9791	-1.95793	0.398225	-4.91665	8.8e-07	2.9e-06		-1.96405	1.72101	19.7456	0.00016357	0.000449387
evm.model.chr14.2297	9.9475	-3.66054	1.29421	-2.82839	0.00467825	0.00928689		-3.60341	-0.583238	9.51801	0.0047144	0.00940029
evm.model.chr14.2301	750.686	2.26796	0.12213	18.57	5.62e-77	2.02e-75		2.35789	5.29984	352.888	1.32e-17	4.87e-16
evm.model.chr14.2306	72.477	-1.72262	0.350734	-4.91148	9.04e-07	2.97e-06		-1.66351	1.96977	21.5955	6.99e-05	0.000207166
evm.model.chr14.2312	49.5967	9.03179	1.22015	7.4022	1.34e-13	7.71e-13		9.29679	1.44907	141.916	3.34e-11	3.14e-10
evm.model.chr14.2321	1514.11	3.09488	0.175332	17.6515	9.91e-70	3.08e-68		3.16943	6.34103	401.181	2.39e-18	1.08e-16
evm.model.chr14.2324	286.409	-1.87831	0.158635	-11.8404	2.41e-32	3.11e-31		-1.79604	3.91183	129.847	3.89e-12	4.49e-11
evm.model.chr14.2326	38.9266	5.1136	0.863582	5.92139	3.19e-09	1.32e-08		5.15164	1.07708	32.2412	4.98e-06	1.83e-05
evm.model.chr14.2329	116.918	-1.70028	0.255716	-6.64907	2.95e-11	1.44e-10		-1.62917	2.64997	34.8894	2.19e-06	8.62e-06
evm.model.chr14.2339	377.883	1.66535	0.136295	12.2187	2.47e-34	3.44e-33		1.71366	4.32384	154.037	5.06e-13	6.83e-12
evm.model.chr14.2343	71.6412	-2.56232	0.398249	-6.43397	1.24e-10	5.77e-10		-2.50754	1.98672	38.7398	1.27e-06	5.21e-06
evm.model.chr14.2345	495.991	2.44848	0.163989	14.9308	2.08e-50	4.38e-49		2.49076	4.72569	274.352	3.57e-16	9.49e-15
evm.model.chr14.2350	37.2332	-1.70819	0.44282	-3.85753	0.000114541	0.000296393		-1.72051	1.11092	12.2784	0.00153161	0.00341889
evm.model.chr14.2351	27.5719	1.52961	0.487607	3.13698	0.00170697	0.00366093		1.58513	0.669235	6.92106	0.0135862	0.024364
evm.model.chr14.2356	833.782	-1.93741	0.180257	-10.748	6.06e-27	6.61e-26		-1.8759	5.41962	132.993	9.44e-12	1e-10
evm.model.chr14.2372	9507.01	4.53602	0.133528	33.9706	6.05e-253	1.61e-250		4.57185	8.99716	1069.04	3.03e-23	5.65e-21
evm.model.chr14.2375	8.01254	-5.44929	1.44125	-3.78096	0.000156227	0.000396636		-5.93501	-0.95269	15.9202	0.000689754	0.00166393
evm.model.chr14.238	396.812	-2.93338	0.224257	-13.0804	4.26e-39	6.84e-38		-2.88641	4.39153	168.006	2.72e-13	3.89e-12
evm.model.chr14.2384	83.226	3.34471	0.474778	7.04478	1.86e-12	9.86e-12		3.42332	2.16045	50.2514	1.07e-07	5.41e-07
evm.model.chr14.2419	630.179	2.64471	0.191641	13.8004	2.54e-43	4.54e-42		2.69583	5.06686	185.935	9.62e-14	1.52e-12
evm.model.chr14.2422	19.2793	-3.96226	0.811221	-4.88431	1.04e-06	3.38e-06		-3.85124	0.157567	21.5305	7.13e-05	0.000210794
evm.model.chr14.2429	365.658	-1.7404	0.298721	-5.82616	5.67e-09	2.31e-08		-1.67462	4.25217	36.6924	3.6e-06	1.36e-05
evm.model.chr14.2436	17.0361	-2.86515	1.07661	-2.66127	0.00778454	0.014805		-2.78555	0.109461	8.80938	0.006598	0.0127175
evm.model.chr14.244	87.6763	-3.41469	0.742258	-4.60041	4.22e-06	1.29e-05		-3.32735	2.26419	35.5722	3.37e-06	1.28e-05
evm.model.chr14.2468	161.667	2.7313	0.262943	10.3874	2.83e-25	2.89e-24		2.79855	3.10805	109.426	6.52e-11	5.84e-10
evm.model.chr14.2469	22.078	-5.38272	1.03218	-5.21489	1.84e-07	6.53e-07		-5.20547	0.419153	27.5095	1.66e-05	5.54e-05
evm.model.chr14.2473	28.8242	-2.84132	0.796096	-3.56906	0.000358262	0.000859658		-2.77054	0.706002	11.2469	0.00226652	0.00485199
evm.model.chr14.249	92.8351	5.43758	0.861628	6.31082	2.78e-10	1.25e-09		5.28806	2.29477	44.2619	4.28e-07	1.93e-06
evm.model.chr14.2517	313.744	1.99019	0.198091	10.0468	9.49e-24	9.11e-23		2.12797	4.05435	122.453	7.74e-12	8.36e-11
evm.model.chr14.2525	122.931	-3.24932	0.257387	-12.6242	1.55e-36	2.34e-35		-3.20483	2.72904	116.528	1.38e-11	1.41e-10
evm.model.chr14.2527	960.279	2.08903	0.165592	12.6155	1.73e-36	2.61e-35		2.16735	5.67949	176.79	1.66e-13	2.5e-12
evm.model.chr14.2540	33.1705	-4.55082	0.666079	-6.83226	8.36e-12	4.26e-11		-4.44878	0.96481	37.0588	1.34e-06	5.48e-06
evm.model.chr14.2544	33.7428	-5.6489	0.914147	-6.17942	6.43e-10	2.82e-09		-5.40406	0.909098	56.4652	8.14e-08	4.2e-07
evm.model.chr14.2547	1291.72	3.43043	0.157224	21.8187	1.54e-105	8.42e-104		3.44751	6.09708	498.494	9.37e-19	4.62e-17
evm.model.chr14.2552	124.358	-5.92188	1.43411	-4.12932	3.64e-05	0.000100247		-5.79216	2.74499	84.7684	2.24e-08	1.27e-07
evm.model.chr14.2553	105.557	-8.10808	0.699161	-11.5969	4.27e-31	5.32e-30		-7.94994	2.52207	262.143	3.65e-13	5.07e-12
evm.model.chr14.2554	68.5232	-6.77059	2.21147	-3.06157	0.00220178	0.00463146		-6.65893	1.9338	67.6672	1.46e-07	7.18e-07
evm.model.chr14.2556	235.24	-8.06861	0.4438	-18.1807	7.33e-74	2.45e-72		-7.97385	3.62833	518.499	6.03e-19	3.2e-17
evm.model.chr14.2557	13.6443	-3.0586	0.913951	-3.34657	0.000818187	0.00185737		-2.98859	-0.164587	10.992	0.00284339	0.00596084
evm.model.chr14.2571	2609.51	3.31106	0.0884276	37.4437	7.6e-307	3.52e-304		3.36965	7.09811	1238.04	4.7e-25	1.72e-22
evm.model.chr14.2589	41.0446	-1.69853	0.531601	-3.19512	0.00139775	0.00304737		-1.62985	1.16942	8.9074	0.00577024	0.0112771
evm.model.chr14.2605	1351.16	-1.94596	0.108532	-17.9299	6.89e-72	2.22e-70		-1.879	6.13844	331.931	2.96e-17	9.87e-16
evm.model.chr14.261	3410.76	1.52181	0.0953267	15.9642	2.27e-57	5.53e-56		1.60832	7.50521	269.931	4.41e-16	1.14e-14
evm.model.chr14.262	1708.33	2.03158	0.15282	13.2939	2.51e-40	4.15e-39		2.13468	6.50413	186.307	8.52e-13	1.1e-11
evm.model.chr14.2622	25.3258	-3.03684	0.534576	-5.68084	1.34e-08	5.29e-08		-3.04635	0.612416	23.5737	3.94e-05	0.000122875
evm.model.chr14.2624	25839.6	13.793	0.574356	24.0147	1.95e-127	1.48e-125		13.745	10.4218	1436.05	2.31e-19	1.34e-17
evm.model.chr14.2625	2845.49	14.3123	1.19466	11.9803	4.51e-33	5.96e-32		13.8584	7.23636	1031.06	1.53e-16	4.43e-15
evm.model.chr14.2626	2387.09	10.7031	1.19366	8.96664	3.06e-19	2.38e-18		10.8736	6.98719	260.923	6.84e-12	7.49e-11
evm.model.chr14.264	27.8191	3.3781	0.641175	5.26861	1.37e-07	4.95e-07		3.36145	0.597747	27.0843	1.5e-05	5.06e-05
evm.model.chr14.2643	30.1996	3.26428	0.642243	5.08262	3.72e-07	1.28e-06		3.3018	0.72824	21.0535	8.21e-05	0.000239585
evm.model.chr14.2657	8.47349	8.36763	1.80367	4.63921	3.5e-06	1.08e-05		8.63269	-0.868314	27.613	3.53e-05	0.000111164
evm.model.chr14.2661	17.8078	9.30434	1.43613	6.47874	9.25e-11	4.35e-10		9.57381	0.073599	52.7614	7.9e-07	3.37e-06
evm.model.chr14.2666	23.1521	-3.45254	0.791175	-4.36382	1.28e-05	3.72e-05		-3.41119	0.50705	18.6917	0.00026142	0.000689048
evm.model.chr14.2684	665.371	3.61895	0.193189	18.7327	2.68e-78	9.89e-77		3.72872	5.15037	409.106	1.84e-18	8.63e-17
evm.model.chr14.269	414.858	1.51355	0.159684	9.47843	2.58e-21	2.21e-20		1.55732	4.46007	109.55	2.8e-11	2.69e-10
evm.model.chr14.2713	2221.34	1.84064	0.0801159	22.9748	8.34e-117	5.34e-115		1.91237	6.87314	552.384	3.22e-20	2.4e-18
evm.model.chr14.2716	16.3143	2.7762	0.750316	3.70004	0.000215569	0.000534556		2.85665	-0.0399186	13.7854	0.00105554	0.00244265
evm.model.chr14.2718	66.9106	-2.52029	0.297176	-8.4808	2.24e-17	1.58e-16		-2.43212	1.89618	50.4774	1.35e-07	6.68e-07
evm.model.chr14.2722	30.3798	3.5306	0.610236	5.78564	7.22e-09	2.91e-08		3.55011	0.755342	26.2807	1.86e-05	6.17e-05
evm.model.chr14.2728	65.689	-4.2572	0.383627	-11.0972	1.29e-28	1.5e-27		-4.20439	1.87326	76.4707	1.45e-09	1.01e-08
evm.model.chr14.2730	353.559	2.80973	0.286447	9.80891	1.03e-22	9.38e-22		2.90934	4.23913	103.292	6.56e-11	5.87e-10
evm.model.chr14.2736	257.21	-2.72726	0.223458	-12.2048	2.93e-34	4.06e-33		-2.6873	3.75737	126.21	6.2e-12	6.85e-11
evm.model.chr14.2739	13.9736	7.66938	1.56237	4.90882	9.16e-07	3e-06		7.93423	-0.263926	22.3443	6.6e-05	0.000196699
evm.model.chr14.2742	115.929	2.24672	0.377097	5.95794	2.55e-09	1.07e-08		2.28732	2.61956	36.7268	1.44e-06	5.86e-06
evm.model.chr14.2751	94.8597	-2.3072	1.0118	-2.2803	0.02259	0.0389638		-2.16725	2.37173	17.2933	0.000422324	0.00106622
evm.model.chr14.2755	9.37056	2.85794	0.918381	3.11193	0.00185866	0.00396298		2.83407	-0.772455	8.91529	0.00575136	0.0112472
evm.model.chr14.2756	86.6667	1.71221	0.370446	4.62201	3.8e-06	1.17e-05		1.76019	2.2247	24.743	2.84e-05	9.11e-05
evm.model.chr14.2759	352.573	1.56064	0.180896	8.6273	6.28e-18	4.58e-17		1.50309	4.23262	68.775	4.35e-09	2.78e-08
evm.model.chr14.2773	50.2107	4.91362	0.70296	6.9899	2.75e-12	1.45e-11		4.90756	1.43758	53.4786	1.3e-07	6.46e-07
evm.model.chr14.2775	8.49786	-6.44952	1.60141	-4.0274	5.64e-05	0.000151687		-6.95361	-0.785426	22.4622	0.000203791	0.000549241
evm.model.chr14.2781	270.69	1.76185	0.281231	6.26476	3.73e-10	1.67e-09		1.80786	3.84378	46.8563	1.77e-07	8.58e-07
evm.model.chr14.2790	96.9366	4.00865	0.384885	10.4152	2.11e-25	2.16e-24		4.04528	2.38333	95.9913	1.24e-10	1.06e-09
evm.model.chr14.2792	8.71618	4.56756	1.50241	3.04015	0.00236461	0.00494769		4.62477	-0.816061	12.7926	0.0014863	0.00332365
evm.model.chr14.2797	5.68383	-6.27513	1.95051	-3.21718	0.00129458	0.0028403		-6.78434	-1.22431	14.3132	0.00098879	0.00230702
evm.model.chr14.280	144.307	1.97398	0.275264	7.17121	7.43e-13	4.07e-12		2.04368	2.9391	57.4108	2.62e-08	1.47e-07
evm.model.chr14.2800	25.3845	-2.99717	0.881568	-3.39982	0.000674312	0.00155037		-2.91705	0.595955	11.8695	0.00182029	0.0039857
evm.model.chr14.2806	560.721	1.97304	0.157761	12.5065	6.88e-36	1.01e-34		2.0226	4.89549	188.312	4.29e-14	7.47e-13
evm.model.chr14.2818	20.1998	2.03616	0.740522	2.74962	0.00596641	0.0116114		2.1153	0.260166	7.91281	0.00878899	0.0164612
evm.model.chr14.282	199.201	-4.08037	0.209672	-19.4607	2.36e-84	9.76e-83		-4.024	3.39983	238.376	3.85e-14	6.76e-13
evm.model.chr14.2824	140.104	12.1467	1.21753	9.97655	1.93e-23	1.83e-22		12.4056	2.90866	362.867	1.26e-13	1.93e-12
evm.model.chr14.283	613.724	1.58948	0.126916	12.5239	5.53e-36	8.16e-35		1.6505	5.02215	164.361	2.3e-13	3.36e-12
evm.model.chr14.2837	59.9591	-1.91284	0.418787	-4.56758	4.93e-06	1.5e-05		-1.83209	1.71509	18.3788	0.000187623	0.000509212
evm.model.chr14.2843	170.433	3.10977	0.26122	11.9048	1.12e-32	1.46e-31		3.18723	3.18277	154.051	5.05e-13	6.83e-12
evm.model.chr14.2844	25.1604	1.84797	0.623219	2.96521	0.0030248	0.0062255		1.91826	0.510716	9.18202	0.00539564	0.0106166
evm.model.chr14.2845	10.7533	-3.91393	1.42837	-2.74014	0.00614131	0.0119108		-3.60751	-0.566545	7.48105	0.0109706	0.0200926
evm.model.chr14.2847	28.7375	-2.14119	0.624377	-3.42932	0.000605099	0.00140161		-2.08349	0.698999	10.1459	0.00348587	0.00714541
evm.model.chr14.2848	10.9298	-7.41646	3.06099	-2.4229	0.0153972	0.027584		-7.90461	-0.453346	22.8308	0.000107216	0.000305277
evm.model.chr14.2857	495.312	10.9666	1.03827	10.5624	4.45e-26	4.69e-25		10.6833	4.71506	715.733	3.78e-21	3.68e-19
evm.model.chr14.2858	242.264	1.59856	0.335162	4.76951	1.85e-06	5.87e-06		1.66766	3.69046	27.6437	1.82e-05	6.05e-05
evm.model.chr14.2860	939.542	1.97409	0.128884	15.3168	5.9e-53	1.32e-51		2.06905	5.64292	274.412	3.56e-16	9.48e-15
evm.model.chr14.2878	19.9467	-4.92768	1.42324	-3.46229	0.000535606	0.00125081		-5.46686	0.196548	10.3506	0.00361685	0.00739055
evm.model.chr14.2897	1361.72	1.67439	0.0929687	18.0102	1.62e-72	5.26e-71		1.74308	6.17201	355.908	1.18e-17	4.43e-16
evm.model.chr14.2926	42.296	-2.44586	0.385087	-6.35146	2.13e-10	9.72e-10		-2.4079	1.25819	28.4876	1.04e-05	3.61e-05
evm.model.chr14.2929	7.95065	4.20208	1.39827	3.00519	0.00265416	0.00551008		4.16071	-0.950914	9.60207	0.00433811	0.00872785
evm.model.chr14.2952	685.984	-2.12457	0.19194	-11.069	1.77e-28	2.04e-27		-2.07602	5.14463	137.013	6.89e-12	7.54e-11
evm.model.chr14.2983	158.51	-4.15027	0.309322	-13.4173	4.79e-41	8.13e-40		-4.11655	3.07897	131.607	1.46e-11	1.48e-10
evm.model.chr14.2985	208.873	1.58472	0.210417	7.53131	5.02e-14	2.97e-13		1.67197	3.47289	59.5253	1.85e-08	1.06e-07
evm.model.chr14.2986	1816.47	2.7133	0.161385	16.8126	1.97e-63	5.44e-62		2.7429	6.59074	286.122	5.5e-15	1.11e-13
evm.model.chr14.2990	2229.32	-1.93364	0.444049	-4.35457	1.33e-05	3.87e-05		-1.84588	6.82583	75.6057	1.24e-07	6.17e-07
evm.model.chr14.2993	106.439	4.56989	0.826048	5.53223	3.16e-08	1.21e-07		4.51773	2.49432	31.4209	9.77e-06	3.4e-05
evm.model.chr14.2995	824.317	5.24738	0.160179	32.7595	2.22e-235	5.14e-233		5.31232	5.44531	823.847	5.19e-22	6.73e-20
evm.model.chr14.2997	373.21	2.05825	0.186278	11.0494	2.21e-28	2.54e-27		2.08085	4.31262	134.004	2.68e-12	3.18e-11
evm.model.chr14.3001	48009.7	6.70649	0.416157	16.1153	1.99e-58	4.93e-57		6.78207	11.3182	316.635	7.41e-13	9.71e-12
evm.model.chr14.3012	692.159	3.02624	0.192896	15.6885	1.81e-55	4.24e-54		3.0644	5.19759	218.483	6.75e-15	1.35e-13
evm.model.chr14.3014	143.187	-1.6213	0.339112	-4.78103	1.74e-06	5.56e-06		-1.56038	2.9366	25.009	2.69e-05	8.66e-05
evm.model.chr14.3017	170.002	3.24311	0.310647	10.4399	1.63e-25	1.68e-24		3.27945	3.17604	116.395	1.39e-11	1.42e-10
evm.model.chr14.3021	11119.7	3.26028	0.112258	29.0428	1.9e-185	2.8e-183		3.28882	9.21993	858.179	3.01e-22	4.12e-20
evm.model.chr14.3024	352.785	1.59437	0.181326	8.79284	1.46e-18	1.1e-17		1.64641	4.22498	89.3076	2.74e-10	2.2e-09
evm.model.chr14.303	9.56839	-3.48464	1.1039	-3.15666	0.00159585	0.00343842		-3.40526	-0.666536	9.80577	0.00420502	0.00847194
evm.model.chr14.3038	10.8822	8.83653	1.53191	5.76832	8.01e-09	3.21e-08		9.07717	-0.543884	40.3281	4.83e-06	1.78e-05
evm.model.chr14.3039	483.163	2.43306	0.159698	15.2354	2.06e-52	4.57e-51		2.45487	4.68355	245.931	1.46e-15	3.32e-14
evm.model.chr14.3041	719.64	2.70721	0.147973	18.2953	9.02e-75	3.09e-73		2.7725	5.25815	362.69	9.17e-18	3.57e-16
evm.model.chr14.3042	11.9389	2.79052	0.768061	3.63319	0.000279936	0.000682938		2.80022	-0.447673	10.3098	0.00345116	0.00708148
evm.model.chr14.3043	76.7115	3.06621	0.339287	9.03722	1.61e-19	1.27e-18		3.09304	2.03775	77.6701	1.23e-09	8.74e-09
evm.model.chr14.3044	31.5313	-6.93932	0.824831	-8.41302	4e-17	2.79e-16		-6.76463	0.906074	95.6537	3.55e-09	2.31e-08
evm.model.chr14.3045	4434.18	-2.01095	0.126412	-15.9079	5.58e-57	1.34e-55		-1.87344	7.83471	194.363	5.46e-13	7.33e-12
evm.model.chr14.3052	657.712	2.97994	0.204445	14.5757	4.01e-48	8.07e-47		3.02015	5.12692	261.825	6.54e-16	1.63e-14
evm.model.chr14.3058	638.43	-2.14809	0.16011	-13.4163	4.85e-41	8.24e-40		-2.03399	5.05931	180.695	7.16e-14	1.18e-12
evm.model.chr14.3070	221.204	-1.58609	0.1644	-9.64775	5.02e-22	4.42e-21		-1.53896	3.54766	64.9408	7.78e-09	4.75e-08
evm.model.chr14.3073	1090.07	3.47442	0.278373	12.4812	9.46e-36	1.38e-34		3.50767	5.85278	238.781	2.5e-13	3.61e-12
evm.model.chr14.3075	201.612	-1.64162	0.213717	-7.68129	1.57e-14	9.59e-14		-1.58262	3.41471	49.8053	1.01e-07	5.1e-07
evm.model.chr14.3083	134.508	-1.63538	0.22586	-7.24067	4.46e-13	2.48e-12		-1.59512	2.84409	43.9131	3.14e-07	1.45e-06
evm.model.chr14.3089	198.936	2.67938	0.227269	11.7895	4.42e-32	5.66e-31		2.71289	3.40366	142.18	1.33e-12	1.66e-11
evm.model.chr14.3098	329.174	1.54997	0.158746	9.76384	1.61e-22	1.45e-21		1.59989	4.12334	101.21	6.86e-11	6.11e-10
evm.model.chr14.3108	25.4412	-2.98832	0.547324	-5.45988	4.76e-08	1.79e-07		-2.90259	0.540594	24.6381	2.92e-05	9.35e-05
evm.model.chr14.311	568.14	-2.41668	0.131721	-18.3469	3.49e-75	1.21e-73		-2.3668	4.87578	283.183	2.99e-14	5.35e-13
evm.model.chr14.3114	136.579	-1.81544	0.267673	-6.7823	1.18e-11	5.96e-11		-1.77292	2.86925	45.2528	2.4e-07	1.14e-06
evm.model.chr14.3115	72.5438	-1.94711	0.392042	-4.96658	6.81e-07	2.27e-06		-1.90777	2.00497	17.9934	0.000218264	0.000584254
evm.model.chr14.322	101.222	-8.55122	0.868645	-9.84432	7.25e-23	6.65e-22		-8.33458	2.46203	214.159	5.4e-13	7.25e-12
evm.model.chr14.33	574.323	-1.73275	0.170546	-10.16	2.99e-24	2.93e-23		-1.68349	4.90557	111.55	2.3e-11	2.25e-10
evm.model.chr14.341	4.09227	-5.77389	2.22937	-2.58992	0.00959984	0.0179281		-6.32018	-1.55917	9.39311	0.00556969	0.0109302
evm.model.chr14.345	21.7069	2.61163	0.694722	3.75925	0.000170424	0.000430351		2.6649	0.330121	12.2806	0.00153034	0.00341681
evm.model.chr14.361	11.8133	3.70908	0.919413	4.03419	5.48e-05	0.00014762		3.72118	-0.486291	14.338	0.000725711	0.00174302
evm.model.chr14.364	696.718	3.06143	0.163566	18.7168	3.61e-78	1.32e-76		3.11814	5.20725	390.717	3.41e-18	1.46e-16
evm.model.chr14.375	15.9953	-2.2957	0.771083	-2.97724	0.00290856	0.0059999		-2.24285	-0.0746042	7.31025	0.0114285	0.0208553
evm.model.chr14.380	23.2658	-3.11967	0.919741	-3.3919	0.000694089	0.0015918		-3.10938	0.400797	10.3899	0.00320455	0.00662477
evm.model.chr14.389	14.4457	-5.33951	1.14833	-4.64982	3.32e-06	1.03e-05		-5.03182	-0.182986	30.2224	6.71e-06	2.4e-05
evm.model.chr14.391	51.779	5.12268	0.573289	8.93559	4.05e-19	3.13e-18		5.08631	1.49869	74.3051	1.96e-09	1.34e-08
evm.model.chr14.394	28.7125	4.48504	0.749281	5.98579	2.15e-09	9.08e-09		4.47585	0.692888	35.0284	3.82e-06	1.43e-05
evm.model.chr14.395	237.053	2.29028	0.207487	11.0382	2.5e-28	2.87e-27		2.29517	3.64987	126.542	1.34e-11	1.37e-10
evm.model.chr14.397	1312.32	3.03809	0.467236	6.50227	7.91e-11	3.74e-10		3.0652	6.1373	59.0858	4.84e-07	2.15e-06
evm.model.chr14.40	61.4171	-1.56605	0.372816	-4.20061	2.66e-05	7.46e-05		-1.5724	1.73419	16.6503	0.000329102	0.000848872
evm.model.chr14.404	80.6916	-2.31677	0.815349	-2.84145	0.0044909	0.00894912		-2.28634	2.15564	26.0223	3.44e-05	0.000108612
evm.model.chr14.410	1451.57	1.54688	0.107691	14.3641	8.69e-47	1.69e-45		1.57827	6.2766	220.059	6.05e-15	1.22e-13
evm.model.chr14.417	1376.17	7.57269	1.2325	6.14417	8.04e-10	3.5e-09		7.76277	6.19204	51.1255	1.82e-06	7.29e-06
evm.model.chr14.418	7745.05	5.11729	1.07767	4.74846	2.05e-06	6.48e-06		4.90551	8.68648	36.835	1.48e-05	4.99e-05
evm.model.chr14.42	466.235	-3.04516	0.148502	-20.5059	1.91e-93	9.04e-92		-3.00484	4.58852	296.795	6.26e-16	1.57e-14
evm.model.chr14.432	56.157	-4.02033	0.637053	-6.31081	2.78e-10	1.25e-09		-3.9607	1.67583	43.2342	6.22e-07	2.7e-06
evm.model.chr14.433	116867	13.2945	0.56789	23.4104	3.35e-121	2.3e-119		13.4053	12.5978	1220.94	1.68e-17	6.02e-16
evm.model.chr14.434	237.694	-2.91621	0.223483	-13.0489	6.45e-39	1.03e-37		-2.83488	3.64304	129.354	4.13e-12	4.72e-11
evm.model.chr14.438	133.722	-2.57189	0.271847	-9.4608	3.06e-21	2.6e-20		-2.5076	2.83822	83.8699	5.42e-10	4.13e-09
evm.model.chr14.441	3010.53	2.61173	0.103856	25.1476	1.5e-139	1.34e-137		2.73201	7.32501	735.62	6.4e-22	8.15e-20
evm.model.chr14.443	178.69	-2.11732	0.603372	-3.50914	0.000449553	0.00106309		-2.06357	3.24188	34.3037	4.27e-06	1.59e-05
evm.model.chr14.458	70.1569	-1.55007	0.344582	-4.49842	6.85e-06	2.05e-05		-1.50274	1.94637	17.4603	0.000252169	0.00066641
evm.model.chr14.466	116.486	-3.08166	0.716514	-4.3009	1.7e-05	4.88e-05		-3.00297	2.65419	41.0567	1.12e-06	4.66e-06
evm.model.chr14.468	7.21832	-2.89808	0.981409	-2.95297	0.00314728	0.00645269		-2.73121	-1.03114	7.58613	0.0104857	0.019303
evm.model.chr14.469	43.3381	-2.31102	0.462445	-4.99739	5.81e-07	1.95e-06		-2.2456	1.30966	24.434	5.67e-05	0.000171694
evm.model.chr14.493	428.973	4.10366	0.301979	13.5892	4.64e-42	8.09e-41		4.18554	4.51972	286.452	2.04e-16	5.78e-15
evm.model.chr14.498	17.4981	-2.27306	0.600967	-3.78233	0.000155364	0.000394765		-2.2566	0.122474	10.3832	0.00317231	0.00656593
evm.model.chr14.5	28.9275	-3.00688	0.681145	-4.41445	1.01e-05	2.98e-05		-2.9232	0.728731	15.8663	0.000428057	0.00107921
evm.model.chr14.50	93.6924	-2.29096	0.261507	-8.7606	1.94e-18	1.45e-17		-2.23381	2.33723	65.8755	6.74e-09	4.16e-08
evm.model.chr14.501	14.6071	-2.39168	0.860372	-2.77982	0.00543885	0.0106625		-2.34658	-0.129204	7.08547	0.0126248	0.0228169
evm.model.chr14.508	26.2881	-2.2197	0.520058	-4.26818	1.97e-05	5.61e-05		-2.16457	0.675575	13.2018	0.00117951	0.00269881
evm.model.chr14.511	72.4616	-3.42203	0.369516	-9.26084	2.03e-20	1.67e-19		-3.36478	2.00089	58.992	5.55e-08	2.95e-07
evm.model.chr14.512	94.3741	-4.55137	0.34125	-13.3374	1.4e-40	2.34e-39		-4.48451	2.37241	112.698	1.17e-10	1e-09
evm.model.chr14.513	543.059	-2.45473	0.203342	-12.0719	1.49e-33	2e-32		-2.39722	4.80952	165.497	5.27e-13	7.09e-12
evm.model.chr14.514	133.9	-3.28503	0.257329	-12.7659	2.54e-37	3.87e-36		-3.23378	2.84099	79.6994	1.09e-09	7.83e-09
evm.model.chr14.516	118.727	-2.70275	0.338258	-7.99021	1.35e-15	8.69e-15		-2.65212	2.67921	50.0876	1.08e-07	5.43e-07
evm.model.chr14.521	88.0546	1.66326	0.28181	5.90206	3.59e-09	1.48e-08		1.71177	2.25305	32.572	3.77e-06	1.42e-05
evm.model.chr14.531	483.968	-1.62287	0.1898	-8.55046	1.23e-17	8.8e-17		-1.57081	4.65255	78.164	1.38e-09	9.71e-09
evm.model.chr14.540	10.3286	2.20646	0.84717	2.60451	0.00920059	0.0172459		2.20042	-0.637816	6.45897	0.0167435	0.0293855
evm.model.chr14.55	203.191	-2.14478	0.149266	-14.3688	8.12e-47	1.58e-45		-2.05567	3.42829	157.624	3.82e-13	5.29e-12
evm.model.chr14.558	3105.46	-3.04239	0.0735816	-41.3472	0	0		-2.98885	7.32237	1281.24	2.91e-25	1.13e-22
evm.model.chr14.559	2535.76	-3.58812	0.131206	-27.3472	1.17e-164	1.44e-162		-3.53897	7.01523	618.584	2.12e-19	1.24e-17
evm.model.chr14.560	628.114	2.2056	0.15275	14.4393	2.93e-47	5.77e-46		2.25699	5.06667	245.659	1.48e-15	3.36e-14
evm.model.chr14.579	114.366	-2.0385	0.316323	-6.44437	1.16e-10	5.41e-10		-1.98109	2.62349	40.9852	5.73e-07	2.51e-06
evm.model.chr14.582	455.393	-2.62145	0.184223	-14.2298	5.98e-46	1.13e-44		-2.5608	4.55927	218.95	6.45e-15	1.29e-13
evm.model.chr14.593	85.8118	-3.00354	0.394052	-7.6222	2.49e-14	1.5e-13		-2.94488	2.23138	50.3715	9.07e-08	4.64e-07
evm.model.chr14.598	30.0802	-3.57973	0.590628	-6.06089	1.35e-09	5.8e-09		-3.51534	0.851669	30.4104	8.12e-06	2.87e-05
evm.model.chr14.6	71.0303	-1.93107	0.355134	-5.43759	5.4e-08	2.01e-07		-1.86938	1.95083	26.8143	1.62e-05	5.41e-05
evm.model.chr14.600	23.6898	-1.72592	0.549682	-3.13986	0.00169031	0.00362708		-1.66988	0.500048	7.57105	0.0101929	0.0188191
evm.model.chr14.604	11.6948	-3.32991	1.23267	-2.70138	0.00690515	0.0132586		-3.1868	-0.377845	7.54682	0.0103062	0.0190126
evm.model.chr14.638	93.6004	-2.69836	0.288559	-9.35115	8.67e-21	7.21e-20		-2.61121	2.34055	75.4064	1.68e-09	1.16e-08
evm.model.chr14.647	1011.15	1.91209	0.104107	18.3666	2.43e-75	8.44e-74		1.97469	5.744	360.453	9.95e-18	3.84e-16
evm.model.chr14.656	8.52213	7.75887	1.4439	5.37357	7.72e-08	2.84e-07		8.02061	-0.881335	30.3282	8.28e-06	2.92e-05
evm.model.chr14.662	1773.26	8.42392	1.25173	6.72982	1.7e-11	8.46e-11		8.64774	6.55751	83.6385	8.92e-08	4.57e-07
evm.model.chr14.666	101.085	-1.68061	0.427617	-3.93016	8.49e-05	0.00022296		-1.6506	2.44189	13.7869	0.000980682	0.00229103
evm.model.chr14.667	7.39763	-2.81587	1.18021	-2.38591	0.017037	0.0302483		-2.6129	-1.02905	5.5145	0.0260084	0.0435255
evm.model.chr14.674	37.8342	1.6623	0.494666	3.36045	0.000778168	0.00177348		1.68971	1.07283	10.0401	0.0036363	0.00742426
evm.model.chr14.677	2753.13	1.63047	0.0669585	24.3505	5.72e-131	4.64e-129		1.67349	7.18699	504.038	1.11e-19	7.07e-18
evm.model.chr14.707	169.162	-2.63849	0.389608	-6.77215	1.27e-11	6.38e-11		-2.57764	3.16884	57.1932	4.64e-08	2.5e-07
evm.model.chr14.708	214.435	4.59667	0.242921	18.9225	7.44e-80	2.83e-78		4.61899	3.51347	440.789	6.79e-19	3.5e-17
evm.model.chr14.709	18.0045	-2.04818	0.531251	-3.85539	0.000115543	0.000298913		-2.03767	0.0889656	11.9484	0.00173349	0.00381868
evm.model.chr14.722	180.182	-3.26692	0.20837	-15.6785	2.12e-55	4.95e-54		-3.15402	3.26066	213.237	9.01e-15	1.75e-13
evm.model.chr14.729	93.6178	-3.05152	0.41052	-7.43331	1.06e-13	6.13e-13		-2.95339	2.3242	44.5887	2.74e-07	1.28e-06
evm.model.chr14.746	23.7971	-4.72058	0.906017	-5.21025	1.89e-07	6.69e-07		-4.60612	0.517403	24.4885	3.05e-05	9.74e-05
evm.model.chr14.753	335.137	-1.65667	0.192891	-8.58863	8.8e-18	6.38e-17		-1.59324	4.14018	74.7387	1.84e-09	1.26e-08
evm.model.chr14.774	59.3393	-2.80689	0.426062	-6.58797	4.46e-11	2.15e-10		-2.73567	1.6991	38.4271	9.9e-07	4.15e-06
evm.model.chr14.781	5642.42	3.04522	0.160798	18.9382	5.53e-80	2.1e-78		3.11429	8.24451	260.85	7.23e-14	1.18e-12
evm.model.chr14.782	56.0941	6.1191	1.12365	5.44574	5.16e-08	1.93e-07		5.88936	1.56349	49.0024	1.17e-07	5.86e-07
evm.model.chr14.808	58.506	-5.2527	0.635651	-8.2635	1.41e-16	9.63e-16		-5.16373	1.70745	56.4253	3.93e-08	2.14e-07
evm.model.chr14.838	7.76168	-5.24059	1.49265	-3.51093	0.000446547	0.00105682		-4.93005	-0.853656	17.0806	0.000491871	0.00122444
evm.model.chr14.85	7.8211	2.99389	1.14626	2.61188	0.00900471	0.0169214		2.87239	-0.993264	6.64206	0.0154056	0.0273007
evm.model.chr14.871	16.588	-3.27411	0.918931	-3.56295	0.000366706	0.000878658		-3.07871	0.0847405	11.6012	0.00227339	0.00486526
evm.model.chr14.88	28.1353	-1.57257	0.603323	-2.60651	0.00914696	0.0171593		-1.50405	0.665197	5.26913	0.0292548	0.048363
evm.model.chr14.886	4.9186	-6.92831	1.80509	-3.83821	0.000123932	0.000319227		-7.41854	-1.34662	25.0511	8.44e-05	0.000245268
evm.model.chr14.89	689.034	-1.60766	0.104102	-15.4431	8.4e-54	1.9e-52		-1.53639	5.15186	124.795	6.21e-12	6.85e-11
evm.model.chr14.900	65.5545	9.78887	1.22572	7.98623	1.39e-15	8.97e-15		10.0521	1.81398	141.282	3.91e-12	4.51e-11
evm.model.chr14.905	510.275	-1.71876	0.210561	-8.16273	3.28e-16	2.2e-15		-1.57551	4.75742	63.746	1.35e-08	7.95e-08
evm.model.chr14.907	92.8041	4.23629	0.446952	9.47819	2.59e-21	2.21e-20		4.21393	2.31638	84.9716	4.71e-10	3.62e-09
evm.model.chr14.91	326.025	3.68492	0.318496	11.5698	5.86e-31	7.27e-30		3.74029	4.11429	149.177	1.01e-12	1.29e-11
evm.model.chr14.930	48.6059	-1.60811	0.407987	-3.94157	8.09e-05	0.000213342		-1.54666	1.4432	13.6776	0.000917815	0.00215719
evm.model.chr14.937	17.7303	-3.07515	0.994319	-3.09272	0.00198331	0.00420421		-3.00452	0.14865	11.0722	0.0025757	0.00543998
evm.model.chr14.946	62.618	-2.11435	0.450217	-4.69628	2.65e-06	8.28e-06		-2.05334	1.80389	22.086	6.05e-05	0.000182062
evm.model.chr14.953	399.401	-1.91362	0.198262	-9.65202	4.82e-22	4.25e-21		-1.86543	4.38167	101.326	7.2e-11	6.38e-10
evm.model.chr14.958	117.499	-1.58508	0.328376	-4.82704	1.39e-06	4.46e-06		-1.51818	2.66627	22.8075	4.9e-05	0.000150375
evm.model.chr14.996	1008.33	2.15495	0.116539	18.4912	2.43e-76	8.62e-75		2.27928	5.74306	371.594	6.64e-18	2.64e-16
evm.model.chr15.1013	45.932	2.07846	0.333155	6.23872	4.41e-10	1.96e-09		2.13706	1.34851	30.628	6.06e-06	2.19e-05
evm.model.chr15.1015	1878.01	2.56817	0.117289	21.8961	2.83e-106	1.56e-104		2.60938	6.64963	493.639	1.48e-19	9.03e-18
evm.model.chr15.1016	44.0935	-1.84115	0.523471	-3.51719	0.000436139	0.00103348		-1.7864	1.30063	9.74975	0.00408635	0.00825269
evm.model.chr15.1022	20.7786	-2.15446	0.592973	-3.63333	0.00027979	0.000682663		-2.10417	0.300509	9.875	0.00388519	0.0078868
evm.model.chr15.1083	45.0325	4.25705	1.14297	3.72456	0.000195658	0.0004885		4.32769	1.28224	25.8554	3.61e-05	0.000113304
evm.model.chr15.1089	10.2248	-4.01199	1.09559	-3.66193	0.000250318	0.00061421		-3.89971	-0.561734	12.8705	0.00132753	0.00299927
evm.model.chr15.1151	57.4409	1.71204	0.477788	3.58327	0.000339324	0.000816434		1.80292	1.63636	13.3404	0.00103647	0.00240406
evm.model.chr15.1163	229.283	2.07467	0.249419	8.31801	8.95e-17	6.15e-16		2.14314	3.60547	81.383	7.49e-10	5.56e-09
evm.model.chr15.1164	15.2437	-4.74433	0.923321	-5.13833	2.77e-07	9.66e-07		-4.60364	-0.0171007	24.0786	6.2e-05	0.000185983
evm.model.chr15.1181	9.37199	-7.01556	1.4454	-4.85371	1.21e-06	3.93e-06		-7.47399	-0.661719	29.1193	3.59e-05	0.000112944
evm.model.chr15.1182	912.573	-3.19097	0.118757	-26.8696	4.98e-159	5.63e-157		-3.03844	5.54349	507.324	1.02e-19	6.51e-18
evm.model.chr15.1202	489.629	1.70689	0.156572	10.9016	1.13e-27	1.27e-26		1.81533	4.68937	157.965	3.73e-13	5.17e-12
evm.model.chr15.1214	394.619	-2.70339	0.169439	-15.9549	2.63e-57	6.39e-56		-2.60375	4.36908	233.457	2.85e-15	6.11e-14
evm.model.chr15.1215	4.3899	-5.87661	1.73182	-3.39331	0.000690529	0.00158468		-5.48114	-1.48971	17.7579	0.000405916	0.00102815
evm.model.chr15.1228	523.674	4.00739	0.19573	20.4741	3.66e-93	1.73e-91		4.07813	4.79686	436.476	1.06e-18	5.16e-17
evm.model.chr15.1282	8.20196	4.45097	1.42605	3.1212	0.00180117	0.00384791		4.15422	-0.946873	10.4909	0.00321725	0.00664957
evm.model.chr15.1298	17273.6	-2.32513	0.0734436	-31.6587	5.77e-220	1.15e-217		-2.26778	9.77515	925.521	2.69e-23	5.15e-21
evm.model.chr15.1312	4375.05	4.03903	0.234044	17.2575	9.82e-67	2.89e-65		4.12088	7.86198	304.311	5.45e-14	9.22e-13
evm.model.chr15.1315	44.6662	-2.32615	0.687465	-3.38366	0.000715255	0.00163818		-2.25878	1.3425	13.4973	0.00101413	0.00235931
evm.model.chr15.1333	279.76	-5.34201	0.26563	-20.1107	5.94e-90	2.68e-88		-5.28124	3.86882	254.361	7.36e-15	1.45e-13
evm.model.chr15.1335	20.0009	9.17674	1.28728	7.1288	1.01e-12	5.49e-12		9.38303	0.190611	59.6372	2.97e-08	1.65e-07
evm.model.chr15.1344	79.4923	3.84295	0.370653	10.368	3.47e-25	3.52e-24		3.93549	2.09697	75.2016	1.73e-09	1.19e-08
evm.model.chr15.1350	417.784	5.82763	0.754408	7.72477	1.12e-14	6.9e-14		5.97009	4.4699	88.1546	2.24e-08	1.27e-07
evm.model.chr15.1369	399.459	2.14355	0.187947	11.4051	3.94e-30	4.79e-29		2.19074	4.40695	128.103	5.04e-12	5.66e-11
evm.model.chr15.1371	78.8175	2.0729	0.397329	5.21708	1.82e-07	6.46e-07		2.10911	2.06565	25.5671	2.26e-05	7.39e-05
evm.model.chr15.1372	13.4876	2.12926	0.867309	2.45502	0.0140875	0.0254392		2.15715	-0.26924	5.92006	0.0219981	0.0374655
evm.model.chr15.1375	608.928	1.53075	0.108776	14.0725	5.61e-45	1.04e-43		1.60884	5.00962	204.83	1.5e-14	2.82e-13
evm.model.chr15.1376	449.243	4.65135	0.215536	21.5803	2.75e-103	1.45e-101		4.71259	4.57166	440.198	2.14e-17	7.42e-16
evm.model.chr15.1380	553.261	12.3942	1.19147	10.4024	2.42e-25	2.47e-24		12.6652	4.87367	737.478	1.18e-16	3.47e-15
evm.model.chr15.1381	18.0869	3.58867	1.10772	3.2397	0.00119654	0.00264052		3.33862	0.0087061	10.1594	0.00346709	0.00711055
evm.model.chr15.1382	267.919	3.81817	0.252448	15.1246	1.12e-51	2.44e-50		3.86938	3.83023	224.801	4.61e-15	9.48e-14
evm.model.chr15.1385	4.87438	-4.13006	1.44904	-2.85021	0.00436908	0.00872977		-3.93687	-1.39217	10.4939	0.00342601	0.00703632
evm.model.chr15.1387	181.67	-1.62762	0.162065	-10.043	9.86e-24	9.45e-23		-1.57665	3.26781	80.4863	8.42e-10	6.2e-09
evm.model.chr15.1407	15.8702	-8.36436	1.31725	-6.34986	2.16e-10	9.81e-10		-8.84842	0.00666063	49.7059	6.66e-07	2.88e-06
evm.model.chr15.1417	193.339	2.10705	0.1858	11.3405	8.27e-30	9.97e-29		2.14962	3.36236	121.753	8.28e-12	8.87e-11
evm.model.chr15.1421	420.935	5.27467	0.319723	16.4976	3.82e-61	9.88e-60		5.36724	4.48823	383.119	4.43e-18	1.86e-16
evm.model.chr15.1432	88.8016	2.25335	0.392823	5.7363	9.68e-09	3.85e-08		2.29211	2.25233	31.9257	5.67e-06	2.06e-05
evm.model.chr15.1466	131.104	-3.59446	0.870511	-4.12914	3.64e-05	0.000100305		-3.55798	2.82437	56.9033	9.74e-08	4.95e-07
evm.model.chr15.1489	494.127	3.06651	0.131372	23.3423	1.65e-120	1.11e-118		3.10876	4.71055	526.757	6.13e-20	4.18e-18
evm.model.chr15.1503	506.98	-1.76028	0.156482	-11.249	2.34e-29	2.78e-28		-1.69515	4.72453	127.143	4.99e-12	5.6e-11
evm.model.chr15.1516	9.29383	-7.27598	1.61198	-4.5137	6.37e-06	1.91e-05		-7.77673	-0.639193	25.4938	7.66e-05	0.000224744
evm.model.chr15.1530	29.5144	2.22269	0.463801	4.79234	1.65e-06	5.27e-06		2.29578	0.730246	20.3053	0.000102978	0.000294084
evm.model.chr15.1532	83.946	4.96536	0.542723	9.14898	5.75e-20	4.64e-19		4.95616	2.15949	102.566	5.9e-11	5.33e-10
evm.model.chr15.1533	9.53914	2.32459	0.892413	2.60484	0.00919168	0.0172339		2.46671	-0.794785	7.23744	0.0121917	0.0221217
evm.model.chr15.1546	225.492	-1.71796	0.185545	-9.25896	2.06e-20	1.69e-19		-1.66868	3.57572	78.0787	1.16e-09	8.31e-09
evm.model.chr15.1550	996.994	1.84265	0.155293	11.8656	1.79e-32	2.31e-31		1.88007	5.73288	145.974	2.18e-12	2.62e-11
evm.model.chr15.1554	801.66	1.56138	0.116524	13.3996	6.08e-41	1.03e-39		1.61082	5.41481	196.67	2.49e-14	4.5e-13
evm.model.chr15.1555	506.476	1.76165	0.113124	15.5728	1.11e-54	2.57e-53		1.80579	4.74623	242.416	1.76e-15	3.91e-14
evm.model.chr15.1563	311.104	2.05041	0.239146	8.57391	1e-17	7.22e-17		2.08371	4.05142	81.5036	8.59e-10	6.31e-09
evm.model.chr15.1577	4688	2.84872	0.0702091	40.5748	0	0		2.89667	7.95825	1528.14	2.47e-26	1.91e-23
evm.model.chr15.1579	549.25	1.50402	0.137333	10.9516	6.53e-28	7.36e-27		1.54372	4.84475	83.4138	7.42e-10	5.51e-09
evm.model.chr15.1584	182.597	2.30115	0.245032	9.39125	5.93e-21	4.98e-20		2.365	3.28045	90.6081	2.34e-10	1.9e-09
evm.model.chr15.1585	18.5372	3.75425	1.06359	3.52981	0.000415863	0.00098859		3.7958	0.024415	12.8059	0.00135868	0.00306174
evm.model.chr15.1587	26.7612	-1.55715	0.608195	-2.56029	0.0104586	0.0193616		-1.50714	0.635774	5.30741	0.0287202	0.0475691
evm.model.chr15.1591	22.0715	-4.16246	1.70694	-2.43854	0.0147466	0.0265189		-4.07616	0.455014	19.4222	0.0001881	0.000510181
evm.model.chr15.1594	4263.07	5.35264	0.228064	23.4699	8.29e-122	5.77e-120		5.51194	7.81859	454.599	2.59e-14	4.66e-13
evm.model.chr15.1602	49.5674	2.57651	0.501701	5.13554	2.81e-07	9.79e-07		2.59423	1.42283	24.6695	2.9e-05	9.28e-05
evm.model.chr15.1615	44.4166	2.09963	0.615973	3.40865	0.000652863	0.00150488		2.19154	1.28559	13.9244	0.00100847	0.00234831
evm.model.chr15.1628	60.2527	-2.59907	0.570706	-4.55414	5.26e-06	1.6e-05		-2.46838	1.74169	19.7201	0.00015452	0.000426679
evm.model.chr15.1639	60.8472	2.15336	0.646152	3.33259	0.000860407	0.00194472		2.28112	1.70806	13.4812	0.00119075	0.00272142
evm.model.chr15.1645	99.3224	-4.1075	0.351925	-11.6715	1.78e-31	2.24e-30		-3.97649	2.42931	113.898	1.79e-11	1.79e-10
evm.model.chr15.1647	140.369	-2.06305	0.301081	-6.85215	7.28e-12	3.72e-11		-1.91092	2.90438	41.7671	4.87e-07	2.16e-06
evm.model.chr15.1650	544.466	2.01369	0.134097	15.0166	5.71e-51	1.22e-49		2.13442	4.8508	273.136	3.78e-16	9.96e-15
evm.model.chr15.1659	342.204	-2.98197	0.295839	-10.0797	6.79e-24	6.57e-23		-2.92584	4.15467	115.954	9.82e-11	8.49e-10
evm.model.chr15.1674	668.978	2.70897	0.150072	18.0512	7.72e-73	2.53e-71		2.75036	5.1597	346.215	1.7e-17	6.07e-16
evm.model.chr15.1687	50.3199	2.6802	0.419711	6.38582	1.7e-10	7.83e-10		2.69029	1.47518	38.0312	1.08e-06	4.5e-06
evm.model.chr15.1689	254.118	4.00439	0.227673	17.5883	3.03e-69	9.29e-68		4.00346	3.75903	291.905	1.59e-16	4.59e-15
evm.model.chr15.1692	684.803	1.63071	0.129616	12.5811	2.68e-36	4.01e-35		1.71007	5.17398	184.903	5.38e-14	9.12e-13
evm.model.chr15.1697	14.992	-4.70794	0.877751	-5.36364	8.16e-08	2.99e-07		-4.5274	-0.0501819	25.401	4.47e-05	0.000138213
evm.model.chr15.1700	930.458	1.74678	0.124606	14.0184	1.2e-44	2.21e-43		1.80285	5.62192	227.17	4.04e-15	8.4e-14
evm.model.chr15.1704	1502.96	-1.7906	0.165055	-10.8485	2.03e-27	2.25e-26		-1.65396	6.28503	104.283	3.86e-10	3.01e-09
evm.model.chr15.1714	482.923	1.62545	0.148333	10.9582	6.07e-28	6.85e-27		1.67023	4.68008	132.63	3.03e-12	3.56e-11
evm.model.chr15.1717	814.417	1.60365	0.159175	10.0747	7.14e-24	6.9e-23		1.67806	5.43725	118.715	1.11e-11	1.16e-10
evm.model.chr15.1718	12.0352	6.76917	1.35767	4.98586	6.17e-07	2.07e-06		6.94385	-0.496615	25.2604	4.63e-05	0.000142651
evm.model.chr15.1720	293.722	3.1315	0.738325	4.24136	2.22e-05	6.29e-05		3.1532	3.9743	23.8058	6.5e-05	0.000194268
evm.model.chr15.1721	28.4288	3.1966	1.25738	2.54227	0.0110135	0.0203058		2.97348	0.609896	6.26581	0.0193466	0.0334077
evm.model.chr15.1759	2119.38	10.2737	0.397821	25.825	4.65e-147	4.54e-145		10.2647	6.81097	1117.53	8.71e-21	7.85e-19
evm.model.chr15.1764	35.1265	-4.01143	1.03622	-3.8712	0.0001083	0.000280907		-4.18484	0.964387	15.0977	0.000575568	0.00141201
evm.model.chr15.1770	255.073	2.63427	0.225109	11.7022	1.24e-31	1.57e-30		2.6837	3.75959	143.722	1.17e-12	1.47e-11
evm.model.chr15.1773	182.716	-2.68863	0.228833	-11.7493	7.12e-32	9.07e-31		-2.57488	3.27536	111.438	1.32e-10	1.11e-09
evm.model.chr15.1775	115.662	3.69673	0.318296	11.6142	3.49e-31	4.35e-30		3.73934	2.63396	118.187	1.17e-11	1.21e-10
evm.model.chr15.1781	49.7061	2.17388	0.519746	4.18257	2.88e-05	8.04e-05		2.1505	1.41687	15.8474	0.000430792	0.00108597
evm.model.chr15.1782	684.285	-1.75087	0.195194	-8.96988	2.97e-19	2.32e-18		-1.68034	5.16552	84.0577	1.5e-09	1.05e-08
evm.model.chr15.1785	270.55	-2.00289	0.225356	-8.88771	6.24e-19	4.79e-18		-1.90804	3.82721	79.1104	1.01e-09	7.34e-09
evm.model.chr15.1788	469.936	2.00824	0.182017	11.0333	2.64e-28	3.02e-27		2.0807	4.64302	151.327	6.27e-13	8.31e-12
evm.model.chr15.1790	3.58074	-6.50111	1.70772	-3.80689	0.000140727	0.000359859		-7.0056	-1.67848	18.8934	0.000246817	0.0006539
evm.model.chr15.1793	295.534	1.60631	0.306581	5.23943	1.61e-07	5.76e-07		1.6881	3.9715	34.5431	4.91e-06	1.8e-05
evm.model.chr15.1795	2318.63	1.5839	0.0855913	18.5054	1.87e-76	6.63e-75		1.60739	6.94742	343.148	1.91e-17	6.75e-16
evm.model.chr15.1798	310.585	-2.74887	0.204358	-13.4513	3.03e-41	5.18e-40		-2.70805	4.01953	136.117	3.17e-12	3.71e-11
evm.model.chr15.1800	386.829	-2.45463	0.18106	-13.557	7.2e-42	1.25e-40		-2.37078	4.33391	177.683	8.81e-14	1.41e-12
evm.model.chr15.1812	19.1113	-2.80163	0.846836	-3.30835	0.00093848	0.00210905		-2.63223	0.143943	8.57164	0.00663979	0.0127907
evm.model.chr15.1816	13.5331	3.64388	0.992273	3.67226	0.000240416	0.000591239		3.63774	-0.317434	12.5843	0.00136699	0.00307875
evm.model.chr15.1819	20.8817	-3.83861	0.870825	-4.40801	1.04e-05	3.06e-05		-3.76592	0.323227	18.5549	0.000177412	0.000484396
evm.model.chr15.1851	596.058	-1.64244	0.163597	-10.0396	1.02e-23	9.78e-23		-1.53297	4.97046	102.695	5.82e-11	5.27e-10
evm.model.chr15.1854	55.2342	-1.74255	0.413334	-4.21584	2.49e-05	7e-05		-1.67984	1.61016	16.1985	0.000382695	0.000974737
evm.model.chr15.1858	265.817	1.69971	0.188213	9.0308	1.7e-19	1.35e-18		1.82596	3.81805	98.494	9.3e-11	8.09e-10
evm.model.chr15.1862	1184.21	3.23752	0.185388	17.4635	2.72e-68	8.18e-67		3.28811	5.97699	323.852	2.14e-16	6.05e-15
evm.model.chr15.1868	113.644	-3.47687	0.243174	-14.2979	2.26e-46	4.32e-45		-3.43215	2.61932	166.817	1.03e-10	8.93e-10
evm.model.chr15.1870	17.3967	-2.25003	0.699176	-3.21812	0.00129032	0.00283215		-2.13048	0.130278	9.87188	0.0054882	0.010784
evm.model.chr15.1873	388.456	2.19471	0.136089	16.127	1.65e-58	4.09e-57		2.24996	4.36016	224.258	4.76e-15	9.71e-14
evm.model.chr15.1876	477.298	-2.03859	0.406225	-5.01837	5.21e-07	1.76e-06		-1.978	4.62538	85.1047	1.61e-09	1.12e-08
evm.model.chr15.1881	122.316	-2.87831	0.332309	-8.66154	4.65e-18	3.42e-17		-2.77879	2.70992	67.6102	5.18e-09	3.28e-08
evm.model.chr15.1883	205.127	-1.70595	0.220069	-7.75186	9.06e-15	5.6e-14		-1.58244	3.44541	53.4359	5.22e-08	2.78e-07
evm.model.chr15.1889	1253.17	3.40733	0.179381	18.9949	1.88e-80	7.22e-79		3.48901	6.06536	333.147	1.32e-15	3.04e-14
evm.model.chr15.1895	72.7727	-2.77916	0.551229	-5.04175	4.61e-07	1.57e-06		-2.64788	1.97973	18.9446	0.000178444	0.000486729
evm.model.chr15.1899	408.08	3.46341	0.162974	21.2513	3.21e-100	1.62e-98		3.563	4.43913	522.114	6.91e-20	4.62e-18
evm.model.chr15.1902	11.682	5.57611	1.43151	3.89525	9.81e-05	0.000255845		5.23846	-0.538821	17.3475	0.000261613	0.000689467
evm.model.chr15.1925	602.799	2.01377	0.146646	13.7322	6.51e-43	1.16e-41		2.06857	4.99487	228.273	3.79e-15	7.94e-14
evm.model.chr15.1926	1479.79	-2.574	0.132999	-19.3535	1.9e-83	7.72e-82		-2.44958	6.27779	368.502	1.09e-17	4.15e-16
evm.model.chr15.1965	84.5232	-1.94097	0.325821	-5.95717	2.57e-09	1.07e-08		-1.88779	2.20191	33.7385	2.86e-06	1.1e-05
evm.model.chr15.1971	56.9535	2.40751	0.978245	2.46105	0.0138532	0.0250596		2.27111	1.62029	6.49434	0.0169361	0.029681
evm.model.chr15.1974	166.993	-3.86123	1.30231	-2.96491	0.00302771	0.00622903		-4.43091	3.1375	7.35961	0.0126088	0.0227942
evm.model.chr15.1989	569.789	1.96722	0.167039	11.777	5.13e-32	6.55e-31		2.01769	4.92122	154.153	5.01e-13	6.78e-12
evm.model.chr15.2010	6.88278	-3.76573	1.40426	-2.68164	0.00732625	0.0140051		-3.43358	-1.08144	7.81788	0.00915658	0.0170781
evm.model.chr15.2012	65.7347	1.68548	0.401173	4.20137	2.65e-05	7.44e-05		1.74239	1.831	18.4782	0.000181785	0.000494953
evm.model.chr15.2016	4611.57	1.81979	0.0876719	20.7569	1.06e-95	5.13e-94		1.8493	7.94738	533.164	5.2e-20	3.67e-18
evm.model.chr15.2050	4.18685	3.25772	1.39249	2.33949	0.0193102	0.033831		3.17063	-1.6376	8.07657	0.0085123	0.0160025
evm.model.chr15.2059	85.9802	7.45721	1.21974	6.11378	9.73e-10	4.21e-09		7.71202	2.18288	90.3158	5.78e-09	3.63e-08
evm.model.chr15.2065	57.4435	-3.20093	0.438852	-7.29387	3.01e-13	1.69e-12		-3.14739	1.66887	46.4449	1.9e-07	9.18e-07
evm.model.chr15.245	603.059	-2.13608	0.12833	-16.6452	3.28e-62	8.75e-61		-2.09419	4.97706	284.467	2.23e-16	6.25e-15
evm.model.chr15.302	1167.34	1.73909	0.125792	13.8252	1.8e-43	3.23e-42		1.84	5.95613	213.587	8.82e-15	1.72e-13
evm.model.chr15.328	7.23791	-7.34027	1.57904	-4.64855	3.34e-06	1.04e-05		-7.83998	-0.906969	24.3464	3.8e-05	0.000118798
evm.model.chr15.341	15.8017	-2.32367	0.847173	-2.74285	0.00609079	0.0118236		-2.28663	-0.0729281	6.70926	0.0149443	0.0265745
evm.model.chr15.343	3.90899	-5.88551	1.9995	-2.94349	0.00324535	0.00663546		-6.38692	-1.65323	13.3043	0.00154765	0.00345278
evm.model.chr15.387	12.0646	-3.52065	0.8839	-3.98309	6.8e-05	0.000180772		-3.37823	-0.427852	13.6511	0.000926601	0.0021753
evm.model.chr15.398	14.2962	3.26014	0.868055	3.75568	0.000172871	0.000436002		3.26357	-0.253838	12.9071	0.00121374	0.00276894
evm.model.chr15.48	21.136	-6.3307	1.02372	-6.18405	6.25e-10	2.74e-09		-6.13797	0.363879	40.9934	5.72e-07	2.5e-06
evm.model.chr15.625	259.299	-3.47557	0.285745	-12.1632	4.88e-34	6.71e-33		-3.35587	3.76148	121.967	3.29e-11	3.1e-10
evm.model.chr15.626	138.349	-1.97144	0.254561	-7.74449	9.6e-15	5.93e-14		-1.91927	2.88811	56.0634	3.3e-08	1.82e-07
evm.model.chr15.636	7.21083	-7.48048	1.6577	-4.51257	6.4e-06	1.92e-05		-7.9666	-0.956822	20.8507	0.000101232	0.000289632
evm.model.chr15.742	2.80071	-5.44844	2.16839	-2.51267	0.0119822	0.0219441		-5.94499	-1.91643	12.5887	0.0022145	0.00475491
evm.model.chr15.842	7.15035	-6.73455	1.61182	-4.17823	2.94e-05	8.19e-05		-6.35055	-0.942089	27.8674	4.63e-05	0.000142818
evm.model.chr15.848	30.0545	-9.74483	1.26284	-7.71658	1.19e-14	7.33e-14		-10.2358	0.859056	111.212	2.88e-09	1.91e-08
evm.model.chr15.854	139.771	1.54345	0.259398	5.95014	2.68e-09	1.12e-08		1.5918	2.89541	36.2533	1.6e-06	6.48e-06
evm.model.chr15.887	224.744	1.67151	0.229655	7.27837	3.38e-13	1.89e-12		1.70917	3.57701	51.0462	8.01e-08	4.14e-07
evm.model.chr15.888	47.3512	-2.50378	0.60297	-4.15242	3.29e-05	9.11e-05		-2.43471	1.40767	15.7195	0.000463198	0.00115851
evm.model.chr15.922	195.929	1.56952	0.182828	8.58469	9.11e-18	6.59e-17		1.74347	3.37942	89.2279	2.77e-10	2.22e-09
evm.model.chr15.924	173.157	-4.31781	0.876648	-4.92536	8.42e-07	2.78e-06		-4.06746	3.18397	35.5934	1.86e-06	7.44e-06
evm.model.chr15.926	78.2245	3.27491	0.331285	9.88548	4.81e-23	4.47e-22		3.40363	2.06702	84.5692	4.96e-10	3.8e-09
evm.model.chr15.972	20.9292	9.67471	1.34524	7.19179	6.39e-13	3.52e-12		9.92271	0.274714	69.8218	4.83e-08	2.59e-07
evm.model.chr15.985	1214.71	1.8052	0.108541	16.6316	4.12e-62	1.1e-60		1.83674	6.00299	332.811	2.86e-17	9.61e-16
evm.model.chr16.1	1187.97	-2.25681	0.120044	-18.7999	7.57e-79	2.81e-77		-2.20709	5.95705	361.449	9.59e-18	3.72e-16
evm.model.chr16.100	137.201	4.06837	0.381238	10.6715	1.38e-26	1.49e-25		4.21838	2.87512	118.18	1.17e-11	1.21e-10
evm.model.chr16.101	60.0458	4.85677	0.715099	6.79174	1.11e-11	5.6e-11		4.83783	1.69319	55.1622	3.86e-08	2.1e-07
evm.model.chr16.1012	110.286	-2.19168	0.263516	-8.31709	9.02e-17	6.2e-16		-2.13292	2.56494	54.15	4.6e-08	2.48e-07
evm.model.chr16.1028	8.03966	-2.77867	1.07647	-2.58128	0.00984353	0.0183486		-2.67639	-0.847795	6.68745	0.0155338	0.0274914
evm.model.chr16.103	62.6562	2.04756	0.608151	3.36686	0.000760293	0.0017349		2.21583	1.75415	12.9521	0.00126631	0.0028742
evm.model.chr16.1031	16.7674	1.9238	0.707259	2.72008	0.00652658	0.0125932		1.93673	-0.0418331	6.65815	0.0162607	0.0286295
evm.model.chr16.1062	112.526	2.8265	0.359665	7.85871	3.88e-15	2.44e-14		2.90236	2.58218	66.6904	5.95e-09	3.72e-08
evm.model.chr16.1069	235.09	3.75002	0.310867	12.0631	1.65e-33	2.22e-32		3.83461	3.64523	153.424	6.82e-13	8.99e-12
evm.model.chr16.1072	313.133	6.16354	0.475248	12.9691	1.83e-38	2.89e-37		6.22579	4.06204	200.299	1.98e-13	2.94e-12
evm.model.chr16.1075	468.906	3.72757	0.41129	9.06314	1.27e-19	1.01e-18		3.83341	4.64748	59.2395	3.97e-07	1.8e-06
evm.model.chr16.1082	102.127	3.04283	0.366839	8.29472	1.09e-16	7.46e-16		3.15351	2.43892	73.3021	2.25e-09	1.52e-08
evm.model.chr16.1093	35.5219	2.46788	0.799578	3.08647	0.00202546	0.00428569		2.37009	0.956348	8.92753	0.00598293	0.0116491
evm.model.chr16.111	1055.82	3.88006	0.146875	26.4175	8.63e-154	9.21e-152		3.91011	5.8156	828.045	1.25e-22	2.02e-20
evm.model.chr16.1121	82.0851	1.81729	0.395442	4.5956	4.32e-06	1.32e-05		1.89689	2.13012	22.2042	5.84e-05	0.000176498
evm.model.chr16.1161	653.054	6.17653	0.673896	9.16541	4.94e-20	4e-19		6.23892	5.13327	150.879	2.04e-11	2.01e-10
evm.model.chr16.1176	191.183	-1.57573	0.193714	-8.13431	4.14e-16	2.77e-15		-1.53406	3.34564	59.8489	1.75e-08	1.01e-07
evm.model.chr16.12	12682.8	12.1492	0.575891	21.0963	8.6e-99	4.31e-97		12.1829	9.3964	1690.21	1.56e-22	2.43e-20
evm.model.chr16.120	156.252	4.13227	1.3079	3.15947	0.00158059	0.00340814		4.46529	3.05032	7.46506	0.0116296	0.0211877
evm.model.chr16.1205	1950.04	-1.59729	0.112568	-14.1895	1.06e-45	2e-44		-1.53751	6.67225	217.479	7.02e-15	1.39e-13
evm.model.chr16.121	85.8672	-1.59952	0.377181	-4.24073	2.23e-05	6.31e-05		-1.5415	2.21077	17.4625	0.000251993	0.000666034
evm.model.chr16.125	561.89	-2.02901	0.209735	-9.67415	3.88e-22	3.44e-21		-1.95487	4.89082	81.2362	1.33e-09	9.37e-09
evm.model.chr16.129	18.7388	-2.32066	0.725307	-3.19956	0.0013764	0.0030042		-2.23127	0.191437	8.7522	0.00615576	0.0119498
evm.model.chr16.131	63.4884	-1.69133	0.449767	-3.76046	0.000169601	0.000428378		-1.56548	1.79713	10.9169	0.00273479	0.00575596
evm.model.chr16.1313	116.886	-3.48848	0.244349	-14.2766	3.06e-46	5.86e-45		-3.39154	2.6601	166.123	2.02e-12	2.45e-11
evm.model.chr16.1328	9.78365	6.5904	1.51324	4.35517	1.33e-05	3.86e-05		6.87489	-0.770959	20.6263	0.000187094	0.000507981
evm.model.chr16.1372	8.91897	2.7259	0.999806	2.72642	0.00640249	0.0123722		2.74424	-0.7888	7.77613	0.0096674	0.0179344
evm.model.chr16.1374	11.4482	6.04793	1.46369	4.13198	3.6e-05	9.92e-05		5.88968	-0.496069	21.0612	0.000135548	0.000378238
evm.model.chr16.1377	3.02365	6.83514	2.56825	2.6614	0.00778173	0.0148012		7.08588	-1.93912	13.9822	0.00124701	0.00283648
evm.model.chr16.1389	6.32759	5.70185	1.82947	3.11667	0.00182908	0.00390471		5.37449	-1.17327	15.5085	0.000676246	0.00163428
evm.model.chr16.1419	314.257	1.82894	0.169115	10.8148	2.93e-27	3.24e-26		1.90517	4.06255	139	1.74e-12	2.13e-11
evm.model.chr16.1421	965.875	-6.4026	0.447044	-14.3221	1.59e-46	3.07e-45		-6.32006	5.62979	304.38	6.18e-13	8.2e-12
evm.model.chr16.1439	6.39182	2.40185	1.09577	2.19193	0.0283845	0.0479216		2.38166	-1.2324	5.37647	0.0283637	0.0470367
evm.model.chr16.1476	280.078	-5.94883	0.256321	-23.2085	3.74e-119	2.47e-117		-5.8764	3.86922	494.075	7.65e-16	1.87e-14
evm.model.chr16.1478	36.3604	-8.86235	1.24315	-7.12893	1.01e-12	5.49e-12		-8.47677	1.08205	114.366	1.01e-10	8.73e-10
evm.model.chr16.149	597.239	1.7353	0.139025	12.482	9.37e-36	1.37e-34		1.81563	4.98586	190.973	3.6e-14	6.33e-13
evm.model.chr16.1525	1534.2	-2.3897	0.104774	-22.808	3.81e-115	2.36e-113		-2.33291	6.32051	510.135	9.46e-20	6.14e-18
evm.model.chr16.1549	7.80533	8.12009	1.47257	5.51421	3.5e-08	1.33e-07		8.35483	-0.982374	36.7574	5.64e-06	2.05e-05
evm.model.chr16.1556	32.2101	-7.29049	0.934635	-7.80036	6.17e-15	3.85e-14		-7.02557	0.944002	77.4172	4.66e-09	2.97e-08
evm.model.chr16.1566	367.669	1.58321	0.417219	3.79467	0.000147841	0.000376661		1.60207	4.28233	20.9729	0.000187484	0.000508904
evm.model.chr16.1580	194.269	-5.27263	0.291188	-18.1073	2.79e-73	9.23e-72		-5.21135	3.35858	233.88	7.07e-14	1.16e-12
evm.model.chr16.1598	5.12701	3.71009	1.67108	2.22018	0.0264066	0.0448773		4.07624	-1.44303	5.79088	0.0239804	0.0405055
evm.model.chr16.1601	287.661	-3.34854	0.252099	-13.2826	2.92e-40	4.82e-39		-3.27744	3.91224	185.587	6.83e-14	1.13e-12
evm.model.chr16.1607	12947.4	2.31055	0.0606386	38.1035	0	0		2.35767	9.43139	1235.08	4.85e-25	1.74e-22
evm.model.chr16.1608	86.8242	-2.30352	0.411512	-5.59769	2.17e-08	8.42e-08		-2.23509	2.22744	31.0316	5.49e-06	2e-05
evm.model.chr16.1615	653.364	-1.72939	0.155592	-11.115	1.06e-28	1.23e-27		-1.68164	5.09734	133.329	2.85e-12	3.36e-11
evm.model.chr16.1632	986.171	1.80212	0.150041	12.0108	3.12e-33	4.14e-32		1.92696	5.7068	163.43	3.36e-13	4.71e-12
evm.model.chr16.1643	54.5838	4.00583	0.455561	8.79316	1.45e-18	1.1e-17		4.06321	1.59114	62.8877	3.15e-08	1.74e-07
evm.model.chr16.1657	18.2001	-3.97741	1.75197	-2.27026	0.0231919	0.0399225		-3.88463	0.180646	21.4058	0.000195244	0.000527618
evm.model.chr16.1661	28.429	-2.43688	0.688114	-3.54139	0.000398028	0.000947925		-2.36438	0.696313	11.5285	0.00203281	0.00440381
evm.model.chr16.1664	495.827	-1.86103	0.218513	-8.51681	1.64e-17	1.17e-16		-1.79198	4.68121	82.8597	1.4e-09	9.78e-09
evm.model.chr16.1667	395.757	8.93454	0.853939	10.4627	1.28e-25	1.33e-24		8.79411	4.39406	480.851	2.55e-18	1.13e-16
evm.model.chr16.1689	46.7624	-2.87524	1.02628	-2.80162	0.00508462	0.0100181		-2.79525	1.42134	22.2527	0.00014149	0.000393346
evm.model.chr16.1698	44.377	8.72187	1.24854	6.98565	2.84e-12	1.49e-11		8.97984	1.24167	96.5259	3.28e-09	2.16e-08
evm.model.chr16.1699	522.729	6.72391	0.696494	9.65394	4.73e-22	4.17e-21		6.98974	4.79195	285.921	2.43e-14	4.4e-13
evm.model.chr16.17	6.63961	-3.73988	1.37567	-2.71858	0.00655625	0.0126446		-3.48223	-1.09293	8.4321	0.00704215	0.0134857
evm.model.chr16.1709	96.0145	1.5601	0.424337	3.67655	0.000236409	0.00058166		1.61146	2.36511	14.6105	0.000698826	0.00168359
evm.model.chr16.1717	54.7321	1.63795	0.440748	3.7163	0.000202161	0.000503707		1.70158	1.5903	11.7226	0.00188805	0.0041204
evm.model.chr16.1720	21.321	-1.68356	0.672279	-2.50425	0.012271	0.0224217		-1.60879	0.26283	5.25585	0.0294428	0.0486299
evm.model.chr16.1725	25.079	1.8409	0.552466	3.33214	0.000861794	0.00194743		1.87767	0.50126	9.13079	0.00526054	0.0103741
evm.model.chr16.1727	27.8488	-1.54877	0.555976	-2.78569	0.00534143	0.0104853		-1.50883	0.720227	5.86995	0.0219871	0.0374499
evm.model.chr16.1732	274.01	8.7031	0.576013	15.1092	1.41e-51	3.06e-50		8.73273	3.86774	599.204	1.06e-20	9.21e-19
evm.model.chr16.1734	771.437	9.95146	1.02728	9.68719	3.42e-22	3.04e-21		9.71926	5.36897	850.526	8.65e-23	1.43e-20
evm.model.chr16.1735	83.0775	1.97299	0.345608	5.70875	1.14e-08	4.51e-08		2.03217	2.14773	33.5228	3.01e-06	1.16e-05
evm.model.chr16.1736	15.068	8.12009	1.55349	5.22699	1.72e-07	6.14e-07		8.38691	-0.147753	28.4732	2.17e-05	7.12e-05
evm.model.chr16.1748	23.2845	-1.88206	0.806384	-2.33395	0.0195982	0.0343039		-1.84632	0.486413	5.87227	0.0224892	0.038234
evm.model.chr16.1761	210.393	5.35435	1.19717	4.47252	7.73e-06	2.3e-05		5.17059	3.48081	32.9994	5.54e-06	2.02e-05
evm.model.chr16.1767	159.742	1.56601	0.233002	6.72099	1.8e-11	8.97e-11		1.6759	3.08764	55.7076	3.51e-08	1.93e-07
evm.model.chr16.1776	25.706	2.65678	0.728699	3.64592	0.000266434	0.00065237		2.5335	0.491685	10.3318	0.00323754	0.00668475
evm.model.chr16.1778	59.6719	-8.08192	0.910484	-8.87651	6.9e-19	5.29e-18		-7.84085	1.75355	111.551	1.3e-10	1.1e-09
evm.model.chr16.1782	245.723	3.2671	0.302352	10.8056	3.24e-27	3.57e-26		3.3079	3.70933	121.317	8.63e-12	9.2e-11
evm.model.chr16.1783	47.233	7.55353	1.23849	6.09897	1.07e-09	4.61e-09		7.8058	1.34419	73.7741	3.84e-09	2.48e-08
evm.model.chr16.1784	87.4521	3.79273	0.696864	5.44256	5.25e-08	1.96e-07		3.73329	2.21763	25.5515	2.69e-05	8.66e-05
evm.model.chr16.1785	61.4846	7.57935	1.21869	6.21928	4.99e-10	2.21e-09		7.83853	1.71158	68.6116	1.43e-08	8.37e-08
evm.model.chr16.1786	48.6509	7.78595	1.23097	6.32506	2.53e-10	1.15e-09		7.38097	1.39193	73.5913	2.16e-09	1.47e-08
evm.model.chr16.1787	68.1648	6.26166	0.938951	6.66878	2.58e-11	1.26e-10		6.08852	1.86797	68.7326	4.38e-09	2.8e-08
evm.model.chr16.1788	93.7201	4.82004	0.604088	7.97902	1.47e-15	9.49e-15		4.78534	2.31231	70.248	3.5e-09	2.29e-08
evm.model.chr16.1791	170.465	5.73222	0.479022	11.9665	5.32e-33	7e-32		5.71423	3.18539	141.374	4.39e-12	4.99e-11
evm.model.chr16.1792	138.178	10.5023	1.21348	8.65472	4.94e-18	3.62e-17		10.7451	2.88222	216.318	2.83e-14	5.08e-13
evm.model.chr16.1793	69.4402	5.40955	0.671344	8.05779	7.77e-16	5.09e-15		5.35492	1.8988	76.9573	1.35e-09	9.53e-09
evm.model.chr16.1795	64.4986	6.28532	1.23725	5.08009	3.77e-07	1.29e-06		6.56897	1.78426	45.5513	3.3e-07	1.52e-06
evm.model.chr16.1796	15.9971	-3.59666	1.24956	-2.87834	0.00399769	0.00804876		-3.32565	-0.126867	8.52729	0.00676491	0.0129981
evm.model.chr16.1797	140.208	3.60668	0.376225	9.58651	9.11e-22	7.94e-21		3.62866	2.9015	102.114	6.21e-11	5.58e-10
evm.model.chr16.1803	62.7705	2.25776	0.522305	4.32268	1.54e-05	4.44e-05		2.25963	1.74795	19.0313	0.000152666	0.000422081
evm.model.chr16.1808	48.1268	-4.98771	1.33693	-3.73073	0.000190926	0.000477545		-4.9356	1.45477	35.6803	3.97e-06	1.48e-05
evm.model.chr16.1838	38.1938	-4.06752	0.549243	-7.40568	1.3e-13	7.52e-13		-3.92756	1.1506	46.4509	6.66e-07	2.88e-06
evm.model.chr16.1841	28.9844	3.19918	0.861053	3.71543	0.000202859	0.000505226		3.14264	0.677802	12.9963	0.00117474	0.00268912
evm.model.chr16.1850	5010.42	1.59895	0.120699	13.2474	4.67e-40	7.67e-39		1.63657	8.06013	225.4	9.27e-15	1.8e-13
evm.model.chr16.1852	7.60413	-6.46723	1.55262	-4.16538	3.11e-05	8.63e-05		-6.14299	-0.849551	27.5975	4.9e-05	0.000150314
evm.model.chr16.1854	49.123	3.63418	0.520726	6.97907	2.97e-12	1.56e-11		3.62637	1.40732	40.0473	6.98e-07	3e-06
evm.model.chr16.1861	226.12	1.92633	0.193042	9.97879	1.89e-23	1.79e-22		1.98587	3.59022	79.4382	9.69e-10	7.05e-09
evm.model.chr16.1863	18.1492	-2.17126	0.819315	-2.65009	0.00804695	0.0152631		-2.10853	0.137691	6.61941	0.0155646	0.0275412
evm.model.chr16.1874	62.6349	2.38437	0.532804	4.47514	7.64e-06	2.27e-05		2.42161	1.75747	19.3597	0.000143222	0.000397665
evm.model.chr16.1881	205.692	2.24604	0.245636	9.14378	6.03e-20	4.86e-19		2.28974	3.457	85.1733	4.59e-10	3.54e-09
evm.model.chr16.1889	14.0991	-3.82609	1.01469	-3.77069	0.000162798	0.000412044		-3.63894	-0.231788	13.2888	0.00125099	0.00284424
evm.model.chr16.1891	1002.26	1.95261	0.192024	10.1685	2.74e-24	2.69e-23		2.00612	5.73862	116.488	1.32e-10	1.12e-09
evm.model.chr16.1893	2253.49	3.17398	0.185201	17.138	7.72e-66	2.23e-64		3.31077	6.90818	269.419	2.04e-14	3.78e-13
evm.model.chr16.1911	49.7472	3.51803	0.713005	4.93409	8.05e-07	2.66e-06		3.50566	1.40755	24.6027	2.95e-05	9.44e-05
evm.model.chr16.1932	95.7788	-1.77617	0.261473	-6.79295	1.1e-11	5.55e-11		-1.78063	2.38518	25.9692	3.9e-05	0.000121662
evm.model.chr16.1948	12.5312	1.96709	0.784858	2.5063	0.0122001	0.0223077		2.00651	-0.377196	5.46687	0.0266062	0.0443782
evm.model.chr16.1954	129.995	1.7686	0.27702	6.38438	1.72e-10	7.9e-10		1.84127	2.7969	44.0672	3.04e-07	1.41e-06
evm.model.chr16.1959	192.466	-2.76249	0.303075	-9.11485	7.88e-20	6.32e-19		-2.70734	3.34733	91.0323	2.49e-10	2.01e-09
evm.model.chr16.1976	3002.41	2.44409	0.102651	23.8096	2.65e-125	1.95e-123		2.50143	7.33116	528.861	5.81e-20	4.01e-18
evm.model.chr16.1997	153.004	5.92372	0.995054	5.95316	2.63e-09	1.1e-08		5.97041	3.02897	100.431	1.35e-09	9.52e-09
evm.model.chr16.2001	1937.78	-4.54723	0.250469	-18.1549	1.18e-73	3.93e-72		-4.49519	6.6777	414.172	4.43e-16	1.15e-14
evm.model.chr16.2004	10.4409	3.21255	0.944454	3.40149	0.000670184	0.00154156		3.18873	-0.658988	10.5029	0.00302592	0.00630062
evm.model.chr16.2005	839.286	2.1277	0.166524	12.7771	2.2e-37	3.35e-36		2.1709	5.47033	194.357	5.99e-14	1e-12
evm.model.chr16.2006	3803.43	3.67071	0.114006	32.1976	1.91e-227	4.13e-225		3.69046	7.665	1173.16	9.95e-25	3.18e-22
evm.model.chr16.2008	82.9706	-2.43406	0.313482	-7.76458	8.19e-15	5.07e-14		-2.43102	2.17506	59.6721	1.8e-08	1.04e-07
evm.model.chr16.2014	16.5413	5.36317	0.9022	5.94455	2.77e-09	1.16e-08		5.34193	-0.0531267	31.2949	5.14e-06	1.88e-05
evm.model.chr16.2027	7.44442	2.98017	1.18755	2.50951	0.01209	0.0221277		2.98896	-1.04025	6.8807	0.0138342	0.0247756
evm.model.chr16.2036	11.3101	8.08355	1.46503	5.51769	3.43e-08	1.31e-07		8.35653	-0.501844	34.1074	9.28e-06	3.24e-05
evm.model.chr16.2043	14.5641	3.03393	0.881909	3.44019	0.000581309	0.00134936		3.05589	-0.219801	11.3865	0.00214635	0.00462883
evm.model.chr16.2047	52.9397	-2.87254	0.513948	-5.58917	2.28e-08	8.82e-08		-2.73449	1.56799	25.5237	2.78e-05	8.93e-05
evm.model.chr16.2049	47.0847	-3.08663	0.474952	-6.49882	8.1e-11	3.82e-10		-2.9977	1.42749	34.6912	3.02e-06	1.16e-05
evm.model.chr16.2051	558.987	-1.75804	0.173565	-10.129	4.11e-24	4e-23		-1.70729	4.85052	106.062	5e-11	4.57e-10
evm.model.chr16.2061	260.858	5.23114	0.296483	17.644	1.13e-69	3.51e-68		5.32483	3.79421	263.961	1.74e-14	3.25e-13
evm.model.chr16.2062	15.9856	-9.24063	2.49787	-3.69941	0.000216105	0.000535822		-9.70499	0.0463952	39.5034	3.45e-06	1.31e-05
evm.model.chr16.2072	173.899	2.79496	0.236995	11.7933	4.22e-32	5.41e-31		2.8234	3.21138	128.921	4.24e-12	4.83e-11
evm.model.chr16.2078	4.04899	4.39277	1.53234	2.86671	0.00414758	0.00832397		4.31451	-1.67699	12.7958	0.00148464	0.00332067
evm.model.chr16.2079	8.5	-7.66011	1.56834	-4.8842	1.04e-06	3.39e-06		-8.16662	-0.743821	33.7381	2.34e-05	7.62e-05
evm.model.chr16.2089	188.41	-2.09408	0.239591	-8.74022	2.33e-18	1.74e-17		-2.03452	3.31711	72.895	2.39e-09	1.61e-08
evm.model.chr16.2095	46.6906	-2.80136	0.431448	-6.49292	8.42e-11	3.97e-10		-2.71754	1.36494	38.4455	9.86e-07	4.13e-06
evm.model.chr16.2108	78.6501	-1.86153	0.288296	-6.45702	1.07e-10	4.99e-10		-1.80576	2.10445	32.7396	3.63e-06	1.37e-05
evm.model.chr16.2113	772.778	3.60014	0.204586	17.5972	2.59e-69	7.97e-68		3.64579	5.35963	277.732	1.64e-14	3.07e-13
evm.model.chr16.2115	10.7507	-4.00196	1.06401	-3.76121	0.00016909	0.00042719		-3.85489	-0.492693	12.2201	0.00156534	0.00349031
evm.model.chr16.2118	13.5291	1.93464	0.73443	2.63421	0.0084334	0.0159364		1.9635	-0.319235	6.03353	0.0208789	0.0357348
evm.model.chr16.2120	13.8434	1.76881	0.650782	2.71797	0.00656839	0.0126633		1.7883	-0.295217	5.56743	0.0253615	0.0425526
evm.model.chr16.2124	8.97233	-8.08099	1.53533	-5.26336	1.41e-07	5.08e-07		-8.56966	-0.655429	37.2585	8.02e-06	2.84e-05
evm.model.chr16.2128	9.96374	-5.39965	1.33128	-4.05599	4.99e-05	0.000135287		-5.19915	-0.505057	19.2984	0.000220109	0.000588254
evm.model.chr16.2135	12.5605	-2.61013	0.825564	-3.16163	0.00156888	0.00338467		-2.54152	-0.296024	9.9265	0.00454992	0.00910658
evm.model.chr16.2136	166.24	-2.08839	0.260177	-8.0268	1e-15	6.52e-15		-2.0284	3.14432	63.9985	9.01e-09	5.45e-08
evm.model.chr16.2170	57.6763	-1.63406	0.590782	-2.76593	0.00567599	0.0110856		-1.56233	1.67777	7.90808	0.0090167	0.0168515
evm.model.chr16.2174	14.0543	-7.13284	1.32677	-5.3761	7.61e-08	2.8e-07		-6.82733	-0.116836	35.2544	2.67e-06	1.04e-05
evm.model.chr16.2177	54.281	-2.87891	0.518329	-5.55421	2.79e-08	1.07e-07		-2.78622	1.57295	28.601	1.01e-05	3.51e-05
evm.model.chr16.2188	55.0599	1.63064	0.451833	3.60894	0.000307447	0.000744991		1.7798	1.59425	15.9026	0.000422818	0.00106734
evm.model.chr16.2192	193.602	-2.21182	0.196415	-11.261	2.05e-29	2.43e-28		-2.15108	3.35777	99.7777	8.05e-11	7.07e-10
evm.model.chr16.2203	18.3891	4.44968	0.801046	5.55483	2.78e-08	1.07e-07		4.39241	0.0581805	37.7951	1.14e-06	4.71e-06
evm.model.chr16.2276	684.094	1.89155	0.142015	13.3194	1.79e-40	2.97e-39		1.93411	5.18207	206.089	1.38e-14	2.63e-13
evm.model.chr16.2278	4.46161	-6.59343	2.08441	-3.16322	0.00156036	0.00336872		-7.09792	-1.46813	20.0675	0.000351328	0.000901578
evm.model.chr16.2284	2.66889	-4.97564	2.1501	-2.31414	0.0206602	0.0359932		-5.49696	-1.94166	8.86091	0.00684369	0.0131307
evm.model.chr16.2303	76.2175	7.67851	1.1459	6.70086	2.07e-11	1.02e-10		7.59347	2.01396	82.7641	1.64e-09	1.14e-08
evm.model.chr16.2325	3041.28	3.4994	0.0942555	37.1267	1.04e-301	4.42e-299		3.54089	7.34729	1293.3	2.55e-25	1.01e-22
evm.model.chr16.2327	119.412	4.12761	0.804594	5.13005	2.9e-07	1.01e-06		4.02036	2.66527	23.5506	6.42e-05	0.000192148
evm.model.chr16.2337	2.85129	-5.73877	2.09241	-2.74266	0.00609438	0.0118284		-6.22885	-1.95638	12.6458	0.00217479	0.00467764
evm.model.chr16.2339	56.6087	-2.71998	0.378185	-7.19218	6.38e-13	3.51e-12		-2.70138	1.63979	49.2604	1.11e-07	5.6e-07
evm.model.chr16.2345	154.698	7.35982	1.21338	6.06554	1.32e-09	5.63e-09		6.91616	3.04314	116.583	1.37e-11	1.4e-10
evm.model.chr16.2356	28.3566	1.80264	0.649876	2.77381	0.00554035	0.0108363		1.88907	0.642038	7.01624	0.0130202	0.0234537
evm.model.chr16.2364	7.03883	3.20471	1.38734	2.30996	0.0208901	0.0363238		2.87922	-1.09784	5.85581	0.0226611	0.0385066
evm.model.chr16.2367	25.7598	-3.9788	0.741262	-5.3676	7.98e-08	2.93e-07		-3.84219	0.637326	23.2671	6.16e-05	0.000185079
evm.model.chr16.2368	644.8	-1.79182	0.108793	-16.47	6.03e-61	1.56e-59		-1.69868	5.06179	147.807	8.32e-13	1.08e-11
evm.model.chr16.2372	984.975	1.86802	0.112559	16.5959	7.47e-62	1.97e-60		1.93525	5.70889	309.492	7.42e-17	2.27e-15
evm.model.chr16.2376	310.225	1.77969	0.262853	6.77066	1.28e-11	6.44e-11		1.82207	4.04238	39.2301	9.1e-07	3.83e-06
evm.model.chr16.2379	59.8683	-4.67655	1.01967	-4.58632	4.51e-06	1.38e-05		-4.61537	1.75112	45.8687	3.37e-07	1.55e-06
evm.model.chr16.2381	7.73302	-3.38459	1.1479	-2.94849	0.00319325	0.00653408		-3.17291	-0.927224	8.3198	0.00738518	0.014081
evm.model.chr16.2382	802.183	-1.55073	0.10798	-14.3613	9.05e-47	1.76e-45		-1.50614	5.39417	185.177	5.28e-14	8.97e-13
evm.model.chr16.2397	303.104	-2.47479	0.553071	-4.47462	7.65e-06	2.28e-05		-2.4687	3.98572	54.1631	2.23e-07	1.06e-06
evm.model.chr16.2399	125.753	1.71829	0.284433	6.0411	1.53e-09	6.53e-09		1.6982	2.74671	37.0475	1.34e-06	5.49e-06
evm.model.chr16.24	182.337	-1.81264	0.239098	-7.58116	3.42e-14	2.05e-13		-1.76305	3.27415	54.8593	4.06e-08	2.2e-07
evm.model.chr16.2405	56.9187	-1.62537	0.433283	-3.75129	0.000175928	0.000442818		-1.55638	1.62142	12.8862	0.00122307	0.00278865
evm.model.chr16.2407	169.72	1.92796	0.266126	7.24454	4.34e-13	2.41e-12		1.87024	3.16827	53.678	5e-08	2.67e-07
evm.model.chr16.2418	37.374	-4.80478	0.77375	-6.20973	5.31e-10	2.34e-09		-4.62467	1.11511	38.6571	1.34e-06	5.47e-06
evm.model.chr16.2424	2.42727	5.79647	2.45539	2.36071	0.0182398	0.0321397		6.07462	-2.11056	10.6677	0.00345808	0.0070935
evm.model.chr16.2435	11.792	-2.85981	0.827496	-3.45598	0.00054829	0.00127799		-2.71801	-0.375279	9.69339	0.0046545	0.00929192
evm.model.chr16.2437	283.068	1.66852	0.168919	9.8776	5.21e-23	4.82e-22		1.72261	3.90663	94.0731	1.55e-10	1.3e-09
evm.model.chr16.283	11.5877	-2.70287	1.14302	-2.36466	0.0180464	0.0318286		-2.61194	-0.389817	6.2364	0.0190308	0.0329189
evm.model.chr16.298	135.281	8.41429	1.20805	6.96518	3.28e-12	1.71e-11		8.6394	2.84237	95.7398	6.08e-10	4.59e-09
evm.model.chr16.299	5.65599	-3.2632	1.22813	-2.65706	0.00788264	0.0149806		-3.10811	-1.26609	7.42116	0.0108841	0.0199579
evm.model.chr16.300	723.473	3.5862	0.250596	14.3107	1.88e-46	3.61e-45		3.58096	5.26099	187.648	4.43e-13	6.07e-12
evm.model.chr16.307	1025.62	1.57927	0.109343	14.4433	2.76e-47	5.46e-46		1.63679	5.76464	237.389	2.3e-15	5.02e-14
evm.model.chr16.311	22.1589	4.96034	0.947279	5.23641	1.64e-07	5.85e-07		4.87792	0.327741	29.5911	9.9e-06	3.44e-05
evm.model.chr16.312	25.6753	2.32966	0.666364	3.49608	0.000472152	0.00111337		2.18885	0.479456	8.47597	0.00691287	0.0132533
evm.model.chr16.35	748.76	2.70512	0.191621	14.117	2.98e-45	5.56e-44		2.8315	5.30499	242.288	1.38e-14	2.62e-13
evm.model.chr16.350	35.2042	-1.94649	0.500164	-3.8917	9.95e-05	0.000259327		-1.89107	0.993411	13.5354	0.000965955	0.0022603
evm.model.chr16.352	4.91844	6.0934	2.32979	2.61542	0.00891166	0.0167723		6.34655	-1.51678	8.60088	0.00780398	0.0148093
evm.model.chr16.353	12.0071	3.28533	1.27407	2.5786	0.00992004	0.018478		3.44292	-0.479494	7.27721	0.0115963	0.0211385
evm.model.chr16.360	4986	-2.40458	0.0952403	-25.2475	1.21e-140	1.11e-138		-2.27131	8.02022	659.662	2.85e-21	2.95e-19
evm.model.chr16.367	1262.33	15.2234	1.18632	12.8325	1.08e-37	1.66e-36		15.4833	6.0588	2242.14	5.8e-22	7.49e-20
evm.model.chr16.379	2721.84	1.86716	0.111881	16.6887	1.58e-62	4.28e-61		1.99185	7.18965	334.84	2.64e-17	8.99e-16
evm.model.chr16.40	1753.41	2.36446	0.0996044	23.7385	1.44e-124	1.05e-122		2.42823	6.54478	655.525	3.11e-21	3.16e-19
evm.model.chr16.43	37.3449	-3.93086	0.666663	-5.89632	3.72e-09	1.53e-08		-3.7952	1.09845	30.7219	9.82e-06	3.42e-05
evm.model.chr16.438	231.337	-2.30982	0.326212	-7.08072	1.43e-12	7.67e-12		-2.24705	3.6102	50.9321	1.8e-07	8.72e-07
evm.model.chr16.494	74.9625	-2.05037	0.425332	-4.82063	1.43e-06	4.61e-06		-1.99159	2.03115	22.7951	4.92e-05	0.000150868
evm.model.chr16.53	11.4493	2.91271	0.870823	3.34478	0.00082348	0.00186836		2.9427	-0.506499	10.5121	0.00319105	0.00660162
evm.model.chr16.564	15.3923	4.21544	1.12618	3.74313	0.000181745	0.000456336		4.09215	-0.134918	14.5188	0.000825051	0.00195838
evm.model.chr16.587	17.9252	-2.25677	0.825956	-2.73232	0.00628907	0.0121745		-2.24211	0.170617	7.93415	0.00943189	0.0175314
evm.model.chr16.672	38.8203	-5.53592	0.854821	-6.47611	9.41e-11	4.42e-10		-5.34094	1.10952	37.1619	1.77e-06	7.08e-06
evm.model.chr16.788	1019.21	14.8063	1.18404	12.5049	7.02e-36	1.03e-34		15.0688	5.75207	2644.72	3.49e-23	6.32e-21
evm.model.chr16.789	25529.1	11.8479	0.771778	15.3515	3.46e-53	7.79e-52		11.8691	10.4032	997.272	7.28e-17	2.23e-15
evm.model.chr16.792	54.1375	3.04156	0.398871	7.62541	2.43e-14	1.46e-13		3.11976	1.57737	49.6062	1.04e-07	5.28e-07
evm.model.chr16.793	100.737	4.30944	0.288819	14.9209	2.41e-50	5.07e-49		4.40859	2.44122	197.331	8.37e-14	1.34e-12
evm.model.chr16.794	3.59746	5.95605	2.26607	2.62836	0.00857969	0.0161959		5.3649	-1.80775	12.0374	0.0017964	0.00394088
evm.model.chr16.795	84.791	4.07454	0.334059	12.1971	3.22e-34	4.45e-33		4.19036	2.19962	103.342	5.42e-11	4.93e-10
evm.model.chr16.796	55.1824	3.60297	0.456263	7.8967	2.86e-15	1.82e-14		3.70036	1.60093	55.7337	3.49e-08	1.92e-07
evm.model.chr16.801	70.3255	3.89757	0.413676	9.42179	4.43e-21	3.75e-20		3.96889	1.93747	85.3235	4.5e-10	3.48e-09
evm.model.chr16.803	47.0384	3.0845	0.485644	6.35137	2.13e-10	9.72e-10		3.20844	1.37928	41.9845	4.65e-07	2.08e-06
evm.model.chr16.804	40.6313	4.09737	0.612466	6.68996	2.23e-11	1.1e-10		4.14133	1.16851	38.6532	1.33e-06	5.44e-06
evm.model.chr16.806	38.6954	4.4725	0.541367	8.2615	1.44e-16	9.79e-16		4.51985	1.11678	67.2477	9.49e-09	5.71e-08
evm.model.chr16.808	162.481	4.87367	0.337059	14.4594	2.19e-47	4.34e-46		4.97992	3.11595	179.353	1.73e-13	2.59e-12
evm.model.chr16.827	177.414	5.38644	0.380578	14.1533	1.78e-45	3.34e-44		5.50775	3.23857	190.689	1.32e-13	2.02e-12
evm.model.chr16.828	5.96527	4.18399	1.57211	2.66139	0.00778184	0.0148012		4.07393	-1.26344	10.0191	0.00386606	0.00785113
evm.model.chr16.829	2326.28	4.8319	0.13819	34.9656	7.5e-268	2.26e-265		4.94529	6.95655	1173.1	4.66e-24	1.16e-21
evm.model.chr16.894	57.9352	-1.6163	0.457959	-3.52935	0.000416588	0.000989974		-1.55996	1.66913	10.065	0.00360022	0.00735956
evm.model.chr16.93	12.5034	-2.84806	1.15427	-2.46742	0.0136091	0.0246587		-2.74422	-0.425844	5.28991	0.0289632	0.0479479
evm.model.chr16.97	162.898	2.68889	0.280512	9.58564	9.19e-22	8e-21		2.76113	3.11474	84.2761	5.15e-10	3.94e-09
evm.model.chr16.977	5.60048	2.91796	1.19152	2.44894	0.0143279	0.0258352		2.85376	-1.35075	6.34265	0.0176591	0.0308032
evm.model.chr16.98	56.252	2.7161	0.387055	7.01735	2.26e-12	1.2e-11		2.72874	1.60248	44.2513	2.93e-07	1.36e-06
evm.model.chr17.101	1161.56	2.68683	0.115521	23.2584	1.17e-119	7.8e-118		2.72744	5.94601	571.524	2.02e-20	1.58e-18
evm.model.chr17.1022	2309.07	-1.71751	0.107224	-16.018	9.58e-58	2.35e-56		-1.66055	6.88803	228.114	4.52e-15	9.32e-14
evm.model.chr17.1023	169.303	-1.66838	0.365809	-4.5608	5.1e-06	1.55e-05		-1.6188	3.17045	22.0505	9.69e-05	0.000278295
evm.model.chr17.1041	67.0056	1.97369	0.387413	5.09455	3.5e-07	1.2e-06		2.01753	1.86251	26.8371	1.61e-05	5.38e-05
evm.model.chr17.1047	88.5856	-1.95305	0.350778	-5.56777	2.58e-08	9.93e-08		-1.88587	2.26581	24.1786	3.32e-05	0.000105222
evm.model.chr17.1079	37.8956	-1.92266	0.555158	-3.46327	0.000533651	0.00124694		-1.87842	1.13041	10.5289	0.00317039	0.00656293
evm.model.chr17.1080	1325.93	-2.00939	0.0930924	-21.5849	2.49e-103	1.32e-101		-1.96337	6.0961	410.469	1.76e-18	8.31e-17
evm.model.chr17.1082	10.075	7.1587	1.45417	4.92288	8.53e-07	2.81e-06		7.4158	-0.690963	24.4627	3.68e-05	0.000115404
evm.model.chr17.1085	209.11	-4.40271	0.230516	-19.0993	2.56e-81	1e-79		-4.34826	3.46348	290.404	4.17e-15	8.66e-14
evm.model.chr17.1086	51.2679	-2.00972	0.383787	-5.23655	1.64e-07	5.84e-07		-1.95879	1.49394	23.2417	4.33e-05	0.000134192
evm.model.chr17.1092	5.88742	-3.76594	1.39789	-2.69402	0.00705958	0.0135326		-3.5008	-1.22714	7.3643	0.0111596	0.0204091
evm.model.chr17.1096	96.6053	-4.43513	0.506345	-8.75909	1.97e-18	1.47e-17		-4.40548	2.39613	76.4032	2.04e-09	1.39e-08
evm.model.chr17.1103	25.5636	-4.83127	0.805903	-5.99486	2.04e-09	8.61e-09		-4.68369	0.559877	30.7351	5.91e-06	2.14e-05
evm.model.chr17.1104	506.702	2.47445	0.147884	16.7323	7.62e-63	2.08e-61		2.53726	4.74675	309.636	7.37e-17	2.26e-15
evm.model.chr17.1116	240.681	-3.26028	0.295884	-11.0188	3.1e-28	3.54e-27		-3.20551	3.66762	95.9303	1.66e-10	1.38e-09
evm.model.chr17.1119	9.56173	-6.98004	1.43609	-4.86045	1.17e-06	3.8e-06		-7.48718	-0.645702	24.2567	3.89e-05	0.000121449
evm.model.chr17.1120	10.0083	-3.16735	1.17313	-2.69991	0.00693581	0.0133113		-3.07571	-0.592079	7.53161	0.0103701	0.0191145
evm.model.chr17.1122	103.362	4.38141	0.625267	7.00725	2.43e-12	1.28e-11		4.28083	2.45639	38.9764	1.46e-06	5.92e-06
evm.model.chr17.1132	539.923	2.49382	0.169381	14.7231	4.58e-49	9.4e-48		2.54378	4.84234	249.614	1.21e-15	2.81e-14
evm.model.chr17.1148	101.998	-3.51172	0.408705	-8.5923	8.52e-18	6.18e-17		-3.39981	2.47509	61.0699	1.89e-08	1.09e-07
evm.model.chr17.1162	1059.33	1.9523	0.120452	16.2081	4.42e-59	1.11e-57		1.99273	5.82235	279.779	2.77e-16	7.54e-15
evm.model.chr17.1164	1422.27	2.44012	0.13529	18.0362	1.01e-72	3.3e-71		2.49573	6.24705	295.005	1.42e-16	4.14e-15
evm.model.chr17.118	170.401	-4.47429	0.631836	-7.0814	1.43e-12	7.64e-12		-4.37658	3.17731	97.1905	5.75e-10	4.35e-09
evm.model.chr17.1187	36.2009	10.0791	1.26996	7.93659	2.08e-15	1.33e-14		10.3383	0.997458	117.689	2.04e-10	1.67e-09
evm.model.chr17.1198	14.9195	-3.80565	0.879636	-4.32639	1.52e-05	4.37e-05		-3.62491	-0.0594935	16.8091	0.00034883	0.000895405
evm.model.chr17.12	44.4724	-3.0563	0.728314	-4.19641	2.71e-05	7.59e-05		-2.98099	1.29015	15.4995	0.000525899	0.00130046
evm.model.chr17.1201	230.214	-2.32439	0.636469	-3.652	0.000260203	0.000637864		-2.2585	3.59724	57.7547	8.9e-08	4.56e-07
evm.model.chr17.1204	23.4985	-2.63317	0.6195	-4.25048	2.13e-05	6.05e-05		-2.52531	0.494254	13.1053	0.00112893	0.00259428
evm.model.chr17.1214	31.5662	-2.70923	0.480883	-5.63387	1.76e-08	6.88e-08		-2.63539	0.87299	27.1719	1.47e-05	4.95e-05
evm.model.chr17.122	81.4343	-2.00197	0.867489	-2.30777	0.0210117	0.0365169		-1.94165	2.15975	10.3823	0.00381417	0.00775438
evm.model.chr17.1234	139.309	-3.482	0.286049	-12.1727	4.34e-34	5.98e-33		-3.42388	2.90065	123.498	7.01e-12	7.66e-11
evm.model.chr17.1239	139.124	-1.70204	0.319941	-5.31987	1.04e-07	3.78e-07		-1.62306	2.89646	31.1985	5.27e-06	1.93e-05
evm.model.chr17.1246	425.646	-1.7361	0.212426	-8.17273	3.01e-16	2.02e-15		-1.64874	4.46724	72.8906	3.28e-09	2.16e-08
evm.model.chr17.1255	75.9296	-4.20353	1.23709	-3.39791	0.000679038	0.00156014		-4.0685	2.07337	41.2446	1.12e-06	4.63e-06
evm.model.chr17.1258	51.752	-4.05558	1.00527	-4.03434	5.48e-05	0.000147544		-3.99316	1.53921	33.8866	4.44e-06	1.64e-05
evm.model.chr17.1259	19404.7	11.9971	0.843333	14.2258	6.34e-46	1.2e-44		12.1726	10.0094	901.13	1.02e-16	3.05e-15
evm.model.chr17.1262	22.939	3.73571	0.988042	3.78092	0.00015625	0.000396636		3.66148	0.342526	13.1807	0.00110352	0.00254227
evm.model.chr17.127	758.475	5.15559	0.262496	19.6406	6.95e-86	2.95e-84		5.20778	5.33079	574.142	1.66e-19	1e-17
evm.model.chr17.1276	19.9205	1.80193	0.678563	2.6555	0.00791906	0.015043		1.81662	0.208791	6.48866	0.0165181	0.0290268
evm.model.chr17.1280	482.946	1.56014	0.181784	8.5824	9.29e-18	6.72e-17		1.66287	4.67635	91.4378	2.12e-10	1.73e-09
evm.model.chr17.1282	1111.36	3.85551	0.112138	34.3819	4.7e-259	1.36e-256		3.89812	5.8904	1206.61	6.72e-25	2.25e-22
evm.model.chr17.1290	60.909	-2.91266	0.452416	-6.43803	1.21e-10	5.63e-10		-2.86894	1.77237	38.4123	1.36e-06	5.55e-06
evm.model.chr17.130	16.5041	-4.30064	0.81561	-5.27291	1.34e-07	4.84e-07		-4.20165	0.0518676	23.4041	5.94e-05	0.00017905
evm.model.chr17.1319	533.881	1.84505	0.169956	10.8561	1.87e-27	2.07e-26		1.8985	4.81217	145.041	1.04e-12	1.33e-11
evm.model.chr17.1320	2282.78	2.08223	0.111072	18.7467	2.06e-78	7.62e-77		2.16194	6.92543	394.785	2.97e-18	1.29e-16
evm.model.chr17.133	10309.4	1.62097	0.0800029	20.2614	2.82e-91	1.3e-89		1.73563	9.08397	443.513	6.25e-19	3.28e-17
evm.model.chr17.1346	47.3262	2.1698	0.7084	3.06296	0.00219159	0.0046133		2.13399	1.34348	7.60504	0.0100429	0.0185728
evm.model.chr17.1347	9.88109	-3.97482	1.06659	-3.72665	0.00019404	0.000484809		-3.8641	-0.572605	12.9269	0.00130096	0.00294454
evm.model.chr17.1353	243.508	-8.02204	1.07075	-7.49201	6.78e-14	3.98e-13		-7.93441	3.67327	216.682	2.86e-13	4.07e-12
evm.model.chr17.1375	3723.56	1.66238	0.125607	13.2349	5.52e-40	9.03e-39		1.70357	7.63727	181.751	2.86e-13	4.07e-12
evm.model.chr17.1378	1215.12	-1.87399	0.086513	-21.6613	4.75e-104	2.56e-102		-1.76326	5.98531	400.025	2.49e-18	1.12e-16
evm.model.chr17.1381	39.9675	1.56476	0.402982	3.88296	0.000103193	0.000268398		1.62455	1.17056	13.2617	0.00115472	0.0026466
evm.model.chr17.140	1240.48	3.26715	0.149659	21.8306	1.19e-105	6.5e-104		3.3312	6.05247	480.374	2.13e-19	1.24e-17
evm.model.chr17.1413	56.2795	2.9983	0.507098	5.91266	3.37e-09	1.39e-08		3.09596	1.59723	34.227	4.52e-06	1.67e-05
evm.model.chr17.1429	95.0221	5.76248	0.809265	7.12064	1.07e-12	5.81e-12		5.70378	2.32788	67.7131	5.8e-09	3.64e-08
evm.model.chr17.1441	246.637	-3.66721	0.333244	-11.0046	3.63e-28	4.13e-27		-3.61823	3.6939	124.242	2.92e-11	2.79e-10
evm.model.chr17.1446	240.382	1.50419	0.547924	2.74526	0.00604635	0.0117461		1.5655	3.67251	19.8697	0.000184648	0.000501679
evm.model.chr17.1447	51.7464	10.769	1.26093	8.54052	1.34e-17	9.58e-17		11.0392	1.49765	149.425	2.01e-11	1.99e-10
evm.model.chr17.1467	33.7324	1.64522	0.656682	2.50535	0.0122329	0.0223578		1.65814	0.891465	6.22803	0.0186153	0.0322918
evm.model.chr17.149	67.6028	-2.93436	0.412614	-7.11165	1.15e-12	6.19e-12		-2.88757	1.91267	49.383	1.64e-07	7.99e-07
evm.model.chr17.1495	8.57376	-2.79083	0.976219	-2.85882	0.00425224	0.00851923		-2.73025	-0.685335	9.8194	0.00559082	0.0109653
[truncated: 3,252 more rows]

## Sheet: R-V
	DESeq2 pipeline							EdgeR pipeline
GENEID	BaseMean	log2FoldChange	lfcSE	stat	p-Value	padj		logFC	logCPM	F	p-Value	FDR
evm.model.chr1.100	42.1415	1.91558	0.43087	4.44584	8.75e-06	2.41e-05		1.94746	1.20305	18.5094	0.00017999	0.000446733
evm.model.chr1.1003	21.8993	-3.71572	1.30555	-2.8461	0.00442587	0.00844356		-3.43919	0.416941	7.92775	0.00873261	0.0156588
evm.model.chr1.101	18.8119	-3.73512	0.636476	-5.86844	4.4e-09	1.62e-08		-3.60395	0.156211	23.6811	3.82e-05	0.000106727
evm.model.chr1.1016	52.7168	-2.15975	0.440949	-4.89797	9.68e-07	2.91e-06		-2.09524	1.50404	22.9621	4.69e-05	0.000129249
evm.model.chr1.1031	311.021	-8.67328	1.18881	-7.29576	2.97e-13	1.47e-12		-9.3415	4.01944	163.337	2.42e-12	2.3e-11
evm.model.chr1.1033	358.306	2.74133	0.19579	14.0014	1.53e-44	2.42e-43		2.80074	4.24489	216.797	7.31e-15	1.15e-13
evm.model.chr1.1042	1098.3	2.09251	0.390995	5.35175	8.71e-08	2.87e-07		2.13776	5.8641	35.6094	1.14e-05	3.48e-05
evm.model.chr1.1054	10.5467	-4.49473	1.25386	-3.58472	0.000337437	0.000762108		-4.13209	-0.544396	13.8508	0.000862651	0.00189452
evm.model.chr1.1061	6.76993	-3.82434	1.30445	-2.93176	0.0033705	0.00655637		-3.58023	-1.15328	8.35763	0.00726764	0.013266
evm.model.chr1.1063	25.5758	2.53413	0.680691	3.72287	0.000196967	0.000459723		2.59241	0.501384	12.2013	0.00157641	0.0032948
evm.model.chr1.1065	3023.72	3.04441	0.0826873	36.8183	9.39e-297	3.55e-294		3.10931	7.34103	1212.27	6.3e-25	1.89e-22
evm.model.chr1.1068	286.553	-4.93564	0.247553	-19.9377	1.92e-88	7.26e-87		-4.8757	3.92281	354.986	1.22e-17	3.59e-16
evm.model.chr1.1069	63.7219	-4.7924	0.654452	-7.32277	2.43e-13	1.21e-12		-4.65524	1.77363	53.7655	4.92e-08	2.2e-07
evm.model.chr1.1074	485.007	-2.66829	0.171608	-15.5488	1.62e-54	3.3e-53		-2.57954	4.67267	240.745	1.92e-15	3.49e-14
evm.model.chr1.1077	32.8884	-3.31504	0.669478	-4.95168	7.36e-07	2.23e-06		-3.22886	0.906651	19.5107	0.000131464	0.000334208
evm.model.chr1.1081	60.2284	-6.69291	0.867076	-7.71895	1.17e-14	6.35e-14		-6.52604	1.72978	68.9159	4.86e-09	2.6e-08
evm.model.chr1.1083	1389.79	-11.8012	0.694519	-16.9919	9.42e-65	2.4e-63		-11.6927	6.16865	1031.16	1.98e-20	1.24e-18
evm.model.chr1.1127	163.953	-2.30729	0.437887	-5.26913	1.37e-07	4.45e-07		-2.22049	3.11768	25.0431	2.85e-05	8.14e-05
evm.model.chr1.1130	483.977	-1.69133	0.455916	-3.70974	0.000207472	0.000482886		-1.62918	4.67019	21.2832	0.000173538	0.000431999
evm.model.chr1.1133	105.528	-10.3779	1.20469	-8.61459	7.02e-18	4.59e-17		-11.0425	2.51421	243.148	7e-15	1.11e-13
evm.model.chr1.1136	142.891	-5.4358	0.481903	-11.2799	1.65e-29	1.72e-28		-5.35209	2.93227	129.383	1.92e-11	1.54e-10
evm.model.chr1.1144	48.5882	1.66907	0.34271	4.87021	1.11e-06	3.33e-06		1.76244	1.38962	22.502	5.36e-05	0.00014603
evm.model.chr1.1146	697.356	-1.89597	0.126622	-14.9735	1.09e-50	2.03e-49		-1.83156	5.18446	223.008	5.11e-15	8.3e-14
evm.model.chr1.1152	2337.64	2.49781	0.163543	15.2731	1.16e-52	2.22e-51		2.57027	6.96184	222.519	4.43e-13	4.85e-12
evm.model.chr1.1157	211.069	-3.61064	0.325082	-11.1069	1.16e-28	1.17e-27		-3.53155	3.48084	119.306	1.83e-11	1.47e-10
evm.model.chr1.1163	520.565	-8.36367	0.737457	-11.3412	8.2e-30	8.6e-29		-8.17802	4.74669	532.374	5.31e-20	2.93e-18
evm.model.chr1.1166	52.3943	-6.43743	1.16563	-5.52269	3.34e-08	1.14e-07		-6.12402	1.57084	42.0858	5.02e-07	1.9e-06
evm.model.chr1.1168	120.357	-4.40513	0.353483	-12.4621	1.2e-35	1.52e-34		-4.27979	2.69007	166.625	1.94e-13	2.29e-12
evm.model.chr1.1169	43.5149	-6.31465	1.26882	-4.97681	6.46e-07	1.97e-06		-6.98766	1.31106	27.7028	2.59e-05	7.46e-05
evm.model.chr1.1172	90.8717	-3.62836	0.506124	-7.16891	7.56e-13	3.66e-12		-3.5222	2.32123	38.8457	9.9e-07	3.57e-06
evm.model.chr1.1175	1477.86	2.87919	0.155756	18.4852	2.72e-76	8.6e-75		2.94524	6.25096	354.193	7.65e-17	1.91e-15
evm.model.chr1.1176	199.496	-3.94675	0.361817	-10.9082	1.05e-27	1.02e-26		-3.84179	3.40232	119.886	1.22e-11	1.02e-10
evm.model.chr1.1182	29305.7	-4.02793	0.680702	-5.91731	3.27e-09	1.21e-08		-3.88601	10.6065	28.1598	6.59e-05	0.000176985
evm.model.chr1.1184	111.106	-3.85391	1.11251	-3.46415	0.000531904	0.00116897		-3.58379	2.56003	13.5764	0.00116077	0.00248706
evm.model.chr1.1193	129.667	-6.62497	0.692914	-9.56104	1.17e-21	9.12e-21		-6.47136	2.79961	122.445	9.94e-12	8.42e-11
evm.model.chr1.1211	61.9704	-2.49734	0.45586	-5.47831	4.29e-08	1.46e-07		-2.40645	1.76774	20.9783	8.4e-05	0.000221506
evm.model.chr1.1213	238.28	-6.46969	0.386397	-16.7436	6.3e-63	1.55e-61		-6.3823	3.65585	382.189	4.57e-18	1.49e-16
evm.model.chr1.1215	50.9609	-2.02563	0.487726	-4.1532	3.28e-05	8.43e-05		-1.95352	1.48034	16.4309	0.000354047	0.000835903
evm.model.chr1.1217	22.093	-1.57275	0.569767	-2.76033	0.00577428	0.010808		-1.52298	0.319093	6.4349	0.0169285	0.0286038
evm.model.chr1.1235	872.494	2.18607	0.154329	14.1649	1.51e-45	2.47e-44		2.23296	5.54151	239.145	2.92e-15	5.03e-14
evm.model.chr1.1239	671.854	-1.96822	0.126551	-15.5528	1.52e-54	3.1e-53		-1.93609	5.14192	232.664	2.98e-15	5.11e-14
evm.model.chr1.1245	5.81583	-6.15053	1.55063	-3.96648	7.29e-05	0.000179995		-6.80289	-1.25376	15.4063	0.000616631	0.00138956
evm.model.chr1.1252	11.8738	-4.52881	1.64281	-2.75674	0.00583813	0.0109216		-5.24449	-0.476266	6.82599	0.0151102	0.0258439
evm.model.chr1.1254	516.381	-3.46877	0.179103	-19.3675	1.45e-83	5.16e-82		-3.37675	4.76412	327.852	3.48e-17	9.38e-16
evm.model.chr1.1265	1015.54	3.76102	0.117617	31.9769	2.28e-224	3.96e-222		3.84717	5.76681	955.006	1.74e-23	3.07e-21
evm.model.chr1.1275	93.5772	3.20183	0.715139	4.47721	7.56e-06	2.09e-05		3.24213	2.3076	36.0684	3.04e-06	1.02e-05
evm.model.chr1.1276	314.709	-1.87558	0.285554	-6.56822	5.09e-11	2.16e-10		-1.79132	4.06001	40.2852	1.1e-06	3.93e-06
evm.model.chr1.1278	25.1836	-1.82781	0.504822	-3.6207	0.000293811	0.000669977		-1.73431	0.528805	10.2788	0.00330632	0.00646201
evm.model.chr1.1288	56.0658	-5.1301	1.10184	-4.65592	3.23e-06	9.23e-06		-4.84165	1.64582	35.6075	1.86e-06	6.42e-06
evm.model.chr1.1313	679.447	2.40854	0.135408	17.7873	8.86e-71	2.57e-69		2.47001	5.17111	339.209	2.22e-17	6.18e-16
evm.model.chr1.1329	1687.13	-1.73429	0.126465	-13.7137	8.41e-43	1.27e-41		-1.65646	6.46888	170.627	2.69e-13	3.07e-12
evm.model.chr1.134	1645.75	2.29602	0.107593	21.3398	4.85e-101	2.2e-99		2.39667	6.45869	478.615	2.24e-19	1.03e-17
evm.model.chr1.1343	10.3508	1.97791	0.748617	2.64208	0.0082399	0.0150494		2.05402	-0.691196	6.56057	0.0169739	0.0286659
evm.model.chr1.1346	156.235	-3.75071	0.37153	-10.0953	5.8e-24	4.98e-23		-3.6754	3.05858	79.5119	1.13e-09	6.74e-09
evm.model.chr1.135	29.0612	2.0552	0.600483	3.42259	0.000620287	0.00135122		2.07223	0.67486	10.8781	0.00261231	0.00519749
evm.model.chr1.1350	2369.85	-6.71	0.326987	-20.5207	1.41e-93	5.83e-92		-6.57962	6.93418	494.259	8.11e-15	1.27e-13
evm.model.chr1.1362	246.28	-2.02543	0.215583	-9.3951	5.72e-21	4.34e-20		-1.94127	3.69949	86.1621	4.05e-10	2.61e-09
evm.model.chr1.1370	447.13	1.91845	0.133884	14.3292	1.44e-46	2.41e-45		2.04482	4.57081	225.334	4.48e-15	7.37e-14
evm.model.chr1.1379	36.7469	2.86584	0.495639	5.78211	7.38e-09	2.66e-08		2.92368	1.00113	31.1105	5.38e-06	1.73e-05
evm.model.chr1.1382	7.65283	3.5709	1.08321	3.2966	0.000978628	0.00206796		3.57683	-1.02742	10.8814	0.00260885	0.00519113
evm.model.chr1.1396	12.9416	-3.72567	1.40416	-2.65331	0.00797062	0.0145883		-3.48901	-0.329304	6.06196	0.0203116	0.0338174
evm.model.chr1.1401	207.433	1.69033	0.353138	4.7866	1.7e-06	4.98e-06		1.81541	3.46302	28.1596	1.59e-05	4.74e-05
evm.model.chr1.141	39.6042	-6.53671	1.2723	-5.1377	2.78e-07	8.79e-07		-7.206	1.21297	38.025	4.48e-06	1.46e-05
evm.model.chr1.1412	223.814	3.27909	0.351928	9.31751	1.19e-20	8.9e-20		3.34254	3.57096	85.1864	5.59e-10	3.52e-09
evm.model.chr1.1416	748.653	-2.40402	0.183453	-13.1043	3.11e-39	4.28e-38		-2.2728	5.28116	178.203	1.56e-13	1.86e-12
evm.model.chr1.1423	68.7458	-1.63066	0.367644	-4.43544	9.19e-06	2.52e-05		-1.54692	1.88315	15.9861	0.000411066	0.000957978
evm.model.chr1.1428	39.4421	-6.16527	1.13391	-5.43715	5.41e-08	1.82e-07		-5.85561	1.1489	46.9854	1.72e-07	7e-07
evm.model.chr1.1430	216.361	-1.74138	0.299909	-5.80636	6.38e-09	2.32e-08		-1.66387	3.52485	35.6376	2.33e-06	7.94e-06
evm.model.chr1.1431	4.42358	5.53739	2.10185	2.63452	0.00842551	0.015356		6.16125	-1.64246	8.58258	0.00722962	0.0132014
evm.model.chr1.1432	145.156	-7.41267	0.859551	-8.62389	6.47e-18	4.25e-17		-7.09359	2.95076	267.625	4.92e-16	1.02e-14
evm.model.chr1.1436	3243.46	2.08606	0.0845328	24.6776	1.86e-134	1.33e-132		2.13359	7.43329	561.819	2.55e-20	1.53e-18
evm.model.chr1.1470	445.981	-3.15174	0.351709	-8.96123	3.21e-19	2.25e-18		-3.07556	4.53074	51.8687	2.16e-07	8.67e-07
evm.model.chr1.148	126.796	-3.56642	0.350927	-10.1629	2.9e-24	2.53e-23		-3.49607	2.76303	100.251	7.63e-11	5.54e-10
evm.model.chr1.1483	34.4335	-2.66663	0.553141	-4.82088	1.43e-06	4.22e-06		-2.58437	0.993942	18.0081	0.000211239	0.000518473
evm.model.chr1.1486	188.57	-6.16532	1.1343	-5.43536	5.47e-08	1.84e-07		-5.94542	3.31809	65.855	1.58e-07	6.48e-07
evm.model.chr1.1487	153.206	-9.17277	1.04276	-8.79665	1.41e-18	9.56e-18		-8.88966	3.03278	289.669	4.29e-15	7.11e-14
evm.model.chr1.1499	37.0654	-1.63626	0.656247	-2.49336	0.0126542	0.0223146		-1.55507	1.08862	5.16712	0.0307337	0.0490039
evm.model.chr1.150	10.7843	-6.35949	1.50269	-4.23207	2.32e-05	6.05e-05		-7.06257	-0.481387	17.3693	0.000384059	0.000900568
evm.model.chr1.1509	708.291	2.17743	0.126204	17.2532	1.06e-66	2.82e-65		2.22756	5.23573	315.535	5.76e-17	1.47e-15
evm.model.chr1.151	363.525	-3.39227	0.196958	-17.2233	1.78e-66	4.73e-65		-3.30369	4.2628	238.058	2.22e-15	3.95e-14
evm.model.chr1.153	16.855	-4.2733	0.754787	-5.66159	1.5e-08	5.29e-08		-4.13204	-0.0265685	25.438	2.34e-05	6.79e-05
evm.model.chr1.1571	839.411	-1.96325	0.120709	-16.2643	1.77e-59	4.06e-58		-1.89811	5.45217	264.27	5.8e-16	1.17e-14
evm.model.chr1.17	30.3499	-5.59427	0.97903	-5.7141	1.1e-08	3.93e-08		-5.36175	0.813384	32.2251	4.1e-06	1.34e-05
evm.model.chr1.1704	69.547	-2.74092	0.628846	-4.35865	1.31e-05	3.53e-05		-2.60299	1.94711	16.9005	0.000337662	0.000800639
evm.model.chr1.1713	9.47703	-4.9865	1.40928	-3.53834	0.000402658	0.00090042		-5.67535	-0.713124	12.7179	0.00140239	0.00296063
evm.model.chr1.1723	4.12002	-7.04544	1.97107	-3.57443	0.000350992	0.000791005		-7.74073	-1.64842	19.7881	0.000191958	0.000474215
evm.model.chr1.1727	35.6057	-9.6114	1.62697	-5.90756	3.47e-09	1.29e-08		-10.2296	0.977242	52.7494	7.01e-07	2.6e-06
evm.model.chr1.1729	52.2701	-10.4242	1.22643	-8.49966	1.9e-17	1.22e-16		-11.0021	1.51246	185.109	9.7e-12	8.24e-11
evm.model.chr1.174	28.0447	3.41248	0.663375	5.14411	2.69e-07	8.5e-07		3.41947	0.706657	22.7058	5.05e-05	0.000138311
evm.model.chr1.175	121.031	-8.54454	1.2094	-7.06513	1.6e-12	7.59e-12		-9.2333	2.69605	145.345	8.4e-12	7.2e-11
evm.model.chr1.1777	58.6537	-2.31298	0.384577	-6.01434	1.81e-09	6.82e-09		-2.23684	1.69012	32.5663	3.78e-06	1.25e-05
evm.model.chr1.1786	205.95	-2.17611	0.218187	-9.97357	1.99e-23	1.68e-22		-2.1183	3.44831	93.4856	1.66e-10	1.13e-09
evm.model.chr1.1798	159.18	-1.68383	0.222068	-7.5825	3.39e-14	1.79e-13		-1.62672	3.08414	55.3925	3.7e-08	1.69e-07
evm.model.chr1.1816	42.8289	-3.35547	1.14896	-2.92043	0.00349545	0.00677915		-3.09097	1.16878	9.7089	0.00436948	0.00834056
evm.model.chr1.1817	152.874	-2.59215	0.25309	-10.242	1.29e-24	1.13e-23		-2.4894	3.02903	75.5994	1.63e-09	9.46e-09
evm.model.chr1.1826	9.3577	5.5046	1.42961	3.85042	0.000117915	0.000284236		6.14018	-0.8129	16.4667	0.000587357	0.0013285
evm.model.chr1.1828	4198.28	-1.63748	0.0637307	-25.6938	1.37e-145	1.12e-143		-1.55632	7.78952	487.665	1.74e-19	8.16e-18
evm.model.chr1.1836	127.13	-2.40256	0.277775	-8.64929	5.18e-18	3.43e-17		-2.33489	2.76561	69.2534	4.05e-09	2.2e-08
evm.model.chr1.1847	32.9157	-2.79887	0.872933	-3.20629	0.0013446	0.00278668		-2.68977	0.921533	9.0878	0.00555848	0.0103865
evm.model.chr1.1851	73.6992	-2.30527	0.330755	-6.96972	3.18e-12	1.47e-11		-2.16815	2.00331	38.1414	1.05e-06	3.78e-06
evm.model.chr1.19	38.762	-4.92427	0.807652	-6.09701	1.08e-09	4.15e-09		-4.76244	1.13624	32.9002	3.49e-06	1.16e-05
evm.model.chr1.191	77.2924	1.56514	0.298468	5.24391	1.57e-07	5.08e-07		1.66459	2.04357	27.0697	1.51e-05	4.51e-05
evm.model.chr1.1930	176.243	-3.05801	0.334855	-9.13233	6.7e-20	4.85e-19		-3.01325	3.22569	86.517	3.88e-10	2.5e-09
evm.model.chr1.1933	360.033	2.28526	0.127004	17.9936	2.19e-72	6.54e-71		2.34795	4.25486	350.402	1.45e-17	4.21e-16
evm.model.chr1.1958	122.807	-4.62634	0.536166	-8.62855	6.21e-18	4.09e-17		-4.49283	2.71957	66.3377	9.66e-09	4.9e-08
evm.model.chr1.1963	129.848	-3.15757	0.408046	-7.73827	1.01e-14	5.48e-14		-3.0799	2.79862	53.8755	5.21e-08	2.31e-07
evm.model.chr1.1982	8.28824	-6.52517	1.66485	-3.91937	8.88e-05	0.000217126		-6.11622	-0.931208	17.1149	0.000359083	0.000846839
evm.model.chr1.1991	2093.34	2.04995	0.227446	9.01291	2.01e-19	1.42e-18		2.10218	6.80836	75.2086	7.59e-08	3.28e-07
evm.model.chr1.1994	7.35262	-5.04712	1.59287	-3.16857	0.00153193	0.00314145		-5.77328	-0.939739	10.3697	0.00359082	0.00697131
evm.model.chr1.2	22.2727	-1.59279	0.551174	-2.88981	0.00385474	0.00742682		-1.51131	0.388505	6.14922	0.0193056	0.0322679
evm.model.chr1.200	19.3475	-2.23384	0.78408	-2.84899	0.00438576	0.00837548		-2.10073	0.160083	7.23327	0.0118236	0.0206421
evm.model.chr1.2007	10.375	-5.95912	1.38818	-4.29275	1.76e-05	4.68e-05		-5.65871	-0.602355	19.6397	0.000144837	0.000365847
evm.model.chr1.2010	2379.25	-3.99774	0.128567	-31.0945	2.86e-212	4.61e-210		-3.94487	6.97305	950.216	2.7e-23	4.34e-21
evm.model.chr1.2027	114.646	-2.26416	0.291334	-7.77169	7.74e-15	4.24e-14		-2.17491	2.61519	55.5074	3.63e-08	1.66e-07
evm.model.chr1.2029	104.685	-8.17939	1.20938	-6.76329	1.35e-11	5.97e-11		-7.7984	2.50603	130.119	9.82e-12	8.33e-11
evm.model.chr1.2033	19.8356	-5.06883	1.38287	-3.66544	0.000246913	0.000568455		-4.70877	0.209376	13.6717	0.000919765	0.0020055
evm.model.chr1.2037	204.043	-6.45809	0.521348	-12.3873	3.06e-35	3.82e-34		-6.32579	3.43751	218.705	7.87e-15	1.23e-13
evm.model.chr1.2044	45.543	-8.66108	1.30967	-6.61315	3.76e-11	1.61e-10		-8.27893	1.3607	69.794	7.07e-09	3.68e-08
evm.model.chr1.2058	86.0284	-1.66514	0.455603	-3.65481	0.000257374	0.00059123		-1.57612	2.21783	13.337	0.00106193	0.00229091
evm.model.chr1.2059	28.0915	-3.05965	0.898434	-3.40554	0.000660335	0.00143141		-2.85892	0.59856	9.55327	0.00442496	0.00843686
evm.model.chr1.206	18.392	-2.40859	0.646852	-3.72356	0.000196436	0.000458534		-2.21633	0.123411	11.0903	0.00240572	0.00483186
evm.model.chr1.2071	4.77471	-4.97096	1.99146	-2.49614	0.0125553	0.0221513		-5.68701	-1.42902	8.93265	0.0076941	0.013952
evm.model.chr1.2085	736.581	-2.55742	0.117618	-21.7434	7.97e-105	3.82e-103		-2.48108	5.27168	443.655	6.22e-19	2.53e-17
evm.model.chr1.2093	851.654	-2.12275	0.122364	-17.3478	2.05e-67	5.58e-66		-2.05271	5.47536	318.449	5.1e-17	1.34e-15
evm.model.chr1.2098	27.1893	-8.58527	1.26868	-6.76707	1.31e-11	5.82e-11		-9.27777	0.674475	79.7475	1.77e-09	1.02e-08
evm.model.chr1.2100	91.9344	-1.76561	0.277375	-6.36542	1.95e-10	7.91e-10		-1.59024	2.30518	29.6913	7.67e-06	2.41e-05
evm.model.chr1.2107	7.11596	-4.83192	1.4405	-3.35435	0.000795527	0.00170301		-5.52485	-1.00017	12.0913	0.00176121	0.00363685
evm.model.chr1.2108	436.352	-2.47093	0.123342	-20.0331	2.83e-89	1.09e-87		-2.39787	4.5192	359.327	1.04e-17	3.1e-16
evm.model.chr1.2117	5.07096	-5.99917	1.7617	-3.40533	0.000660853	0.00143239		-6.69957	-1.46315	15.54	0.000910406	0.00198854
evm.model.chr1.2126	8.39792	-5.26949	1.34855	-3.90754	9.32e-05	0.000227449		-4.97177	-0.891478	17.3346	0.000335571	0.000796149
evm.model.chr1.2138	6.41734	-5.48303	1.61787	-3.38904	0.000701374	0.00151454		-5.02193	-1.22662	12.9548	0.00140448	0.0029642
evm.model.chr1.2142	9.17489	-4.7111	1.4419	-3.26729	0.00108584	0.00227922		-5.39485	-0.649071	11.6088	0.00246625	0.00494109
evm.model.chr1.2184	38.6313	-3.74336	0.511072	-7.32452	2.4e-13	1.2e-12		-3.6271	1.13067	42.49	8.67e-07	3.16e-06
evm.model.chr1.2185	11.2395	-2.33028	0.728448	-3.19896	0.00137923	0.0028508		-2.16929	-0.495635	6.67988	0.0151441	0.0258908
evm.model.chr1.2186	86.6384	-3.10548	0.477603	-6.50222	7.91e-11	3.31e-10		-3.01336	2.22886	43.3859	4.99e-07	1.88e-06
evm.model.chr1.2187	81.27	-3.76243	0.457277	-8.22791	1.91e-16	1.15e-15		-3.66719	2.15821	51.8359	6.94e-08	3.02e-07
evm.model.chr1.2189	8.10415	-5.72434	1.37047	-4.17693	2.95e-05	7.62e-05		-6.39855	-0.836416	21.1453	0.000109877	0.000283522
evm.model.chr1.2191	44.2132	-4.17685	1.01616	-4.11042	3.95e-05	0.000100609		-4.02011	1.35014	18.1088	0.000314781	0.000749388
evm.model.chr1.2193	15.7983	-4.32897	0.904114	-4.78808	1.68e-06	4.95e-06		-4.15603	-0.0616832	23.3406	4.21e-05	0.000116815
evm.model.chr1.2197	3245.08	-2.67	0.114022	-23.4165	2.9e-121	1.79e-119		-2.62051	7.37552	448.142	2.44e-18	8.57e-17
evm.model.chr1.2200	562.917	-2.13111	0.217354	-9.80475	1.07e-22	8.78e-22		-2.08829	4.88894	97.5308	3.37e-10	2.2e-09
evm.model.chr1.2207	34.6152	-2.73323	0.471176	-5.80086	6.6e-09	2.39e-08		-2.57981	0.934591	25.2638	2.46e-05	7.09e-05
evm.model.chr1.2213	416.385	-2.81554	0.175369	-16.055	5.28e-58	1.17e-56		-2.72786	4.43761	239.184	2.09e-15	3.75e-14
evm.model.chr1.2226	227.827	-2.68515	0.335494	-8.00358	1.21e-15	6.96e-15		-2.66126	3.59501	55.7698	1.07e-07	4.5e-07
evm.model.chr1.2227	27.3763	-5.00455	0.764142	-6.54924	5.78e-11	2.44e-10		-4.92366	0.635272	37.347	1.25e-06	4.45e-06
evm.model.chr1.2245	383.472	2.43833	0.186017	13.1081	2.96e-39	4.07e-38		2.5129	4.3353	200.941	1.9e-14	2.75e-13
evm.model.chr1.2252	5.56582	-4.77239	1.42741	-3.34339	0.000827627	0.00176772		-4.46263	-1.29623	12.5878	0.00146981	0.00308965
evm.model.chr1.2255	1422.86	-12.383	1.18335	-10.4644	1.26e-25	1.15e-24		-13.0411	6.23845	1342.5	1.38e-21	1.32e-19
evm.model.chr1.2298	798.922	-6.9538	0.26878	-25.8717	1.39e-147	1.15e-145		-6.86393	5.3692	542.186	8.46e-18	2.58e-16
evm.model.chr1.23	2.98703	-6.10684	2.59767	-2.3509	0.0187283	0.0319718		-6.8059	-1.83954	9.92534	0.0049196	0.00928406
evm.model.chr1.230	69.0283	-3.7025	0.558021	-6.63505	3.24e-11	1.4e-10		-3.58897	1.95215	45.0164	2.52e-07	1e-06
evm.model.chr1.2300	95.6171	-1.76118	0.460049	-3.82825	0.000129056	0.000309442		-1.68242	2.36375	14.7375	0.000646049	0.0014499
evm.model.chr1.2308	444.185	-2.22003	0.192688	-11.5214	1.03e-30	1.11e-29		-2.15084	4.54665	160.848	2.99e-13	3.38e-12
evm.model.chr1.2309	20.7265	-7.3222	1.32622	-5.52109	3.37e-08	1.15e-07		-6.99871	0.282272	47.5708	2.27e-07	9.08e-07
evm.model.chr1.2311	61.0175	-3.73658	0.377438	-9.89986	4.17e-23	3.48e-22		-3.67655	1.74654	82.1527	6.77e-10	4.19e-09
evm.model.chr1.232	429.352	-4.63449	0.833714	-5.55885	2.72e-08	9.38e-08		-4.51441	4.48135	92.8844	9.53e-09	4.84e-08
evm.model.chr1.2324	124.468	-3.93235	0.908922	-4.32639	1.52e-05	4.05e-05		-3.70945	2.75269	20.3424	0.000121901	0.000311708
evm.model.chr1.2328	27016.3	1.88262	0.072457	25.9826	7.79e-149	6.59e-147		1.96883	10.5008	485.149	1.87e-19	8.67e-18
evm.model.chr1.2337	28.0152	-5.40707	1.38781	-3.89611	9.78e-05	0.000237809		-6.0817	0.746641	12.6268	0.00157535	0.00329293
evm.model.chr1.2340	328.573	-2.00698	0.292801	-6.85444	7.16e-12	3.24e-11		-1.94774	4.10291	45.3217	4.09e-07	1.57e-06
evm.model.chr1.2346	941.342	2.67228	0.376254	7.10234	1.23e-12	5.85e-12		2.73624	5.64525	65.8295	1.21e-07	5.07e-07
evm.model.chr1.2348	1865.28	-9.83099	0.755536	-13.0119	1.05e-38	1.42e-37		-9.53229	6.62959	462.453	1.05e-15	2.01e-14
evm.model.chr1.2358	10.8763	-7.74703	1.55682	-4.9762	6.48e-07	1.98e-06		-8.39221	-0.544041	24.0335	6.27e-05	0.000168938
evm.model.chr1.2364	7.72688	-4.6928	1.45096	-3.23427	0.00121952	0.00254419		-4.4123	-0.945638	11.3813	0.00215059	0.00436651
evm.model.chr1.2377	89.5997	-7.08659	1.05437	-6.72117	1.8e-11	7.92e-11		-6.77914	2.2776	117.711	1.22e-11	1.02e-10
evm.model.chr1.2380	452.338	-6.53088	0.458803	-14.2346	5.59e-46	9.22e-45		-6.48968	4.58339	310.401	4.34e-15	7.16e-14
evm.model.chr1.2386	187.194	-2.18921	0.312422	-7.0072	2.43e-12	1.14e-11		-2.12202	3.31082	50.3643	9.08e-08	3.87e-07
evm.model.chr1.2390	34.3349	-4.24129	0.979933	-4.32814	1.5e-05	4.02e-05		-3.97275	0.997376	18.4496	0.000183441	0.000454794
evm.model.chr1.2391	10.646	-3.17714	0.882331	-3.60085	0.000317181	0.000719796		-3.05721	-0.571427	10.2529	0.00334052	0.0065206
evm.model.chr1.2394	129.674	4.85464	0.405713	11.9657	5.37e-33	6.26e-32		4.8889	2.77629	136.201	2.24e-12	2.14e-11
evm.model.chr1.2396	104.716	-3.07822	0.407708	-7.55006	4.35e-14	2.28e-13		-3.00162	2.49517	55.2535	3.79e-08	1.73e-07
evm.model.chr1.2399	2573.27	1.65048	0.083321	19.8087	2.5e-87	9.31e-86		1.70639	7.094	465.591	3.25e-19	1.43e-17
evm.model.chr1.2414	410.34	-3.25665	0.189682	-17.169	4.53e-66	1.19e-64		-3.25317	4.43238	309.269	7.49e-17	1.87e-15
evm.model.chr1.2419	10.7043	-6.82442	1.52606	-4.47193	7.75e-06	2.14e-05		-7.50184	-0.519547	20.9853	0.000170512	0.000424938
evm.model.chr1.2423	129.718	-1.71765	0.284523	-6.03696	1.57e-09	5.96e-09		-1.64731	2.79333	34.656	2.31e-06	7.87e-06
evm.model.chr1.2429	15.8474	-2.59561	0.736343	-3.525	0.000423488	0.000943251		-2.45388	-0.10247	10.7713	0.00272341	0.00539666
evm.model.chr1.2431	343.217	-3.93647	0.330963	-11.894	1.27e-32	1.46e-31		-3.85801	4.16642	137.771	6e-12	5.28e-11
evm.model.chr1.2433	440.311	2.15757	0.13253	16.2798	1.37e-59	3.16e-58		2.20986	4.55627	266.23	5.27e-16	1.09e-14
evm.model.chr1.2439	73.4535	-2.19254	0.393487	-5.57208	2.52e-08	8.72e-08		-2.10208	2.00326	29.2542	8.56e-06	2.67e-05
evm.model.chr1.2442	815.214	3.12922	0.135289	23.1299	2.32e-118	1.38e-116		3.19461	5.43986	472.416	2.67e-19	1.2e-17
evm.model.chr1.2443	368.775	-6.32099	0.574292	-11.0066	3.55e-28	3.51e-27		-6.24644	4.2601	207.722	1.19e-13	1.46e-12
evm.model.chr1.2450	150.48	-2.32616	0.227873	-10.2081	1.82e-24	1.6e-23		-2.24278	3.00673	71.6236	2.87e-09	1.59e-08
evm.model.chr1.2465	54.8267	-2.05812	0.759331	-2.71044	0.00671939	0.0124305		-1.9754	1.62361	6.48611	0.0173159	0.0291813
evm.model.chr1.252	211.533	-7.67193	1.33342	-5.75359	8.74e-09	3.14e-08		-8.36126	3.47604	42.041	2.91e-06	9.76e-06
evm.model.chr1.254	104.16	2.1977	0.264636	8.3046	1e-16	6.16e-16		2.2598	2.47047	62.2854	1.97e-08	9.47e-08
evm.model.chr1.263	639.483	1.95413	0.142321	13.7304	6.67e-43	1.01e-41		2.01608	5.09465	194.272	2.9e-14	4.01e-13
evm.model.chr1.264	900.055	2.62288	0.126681	20.7046	3.15e-95	1.32e-93		2.70785	5.58884	424.002	1.14e-18	4.35e-17
evm.model.chr1.269	6.18322	-4.97461	1.54924	-3.211	0.00132273	0.0027441		-4.69025	-1.22574	12.2444	0.0016652	0.00346062
evm.model.chr1.270	12.4909	-5.26013	1.21548	-4.32763	1.51e-05	4.03e-05		-4.88911	-0.368755	19.2285	0.000143531	0.000362842
evm.model.chr1.288	125.891	-1.97475	0.215233	-9.17496	4.52e-20	3.3e-19		-1.88355	2.75365	63.946	9.08e-09	4.64e-08
evm.model.chr1.289	634.795	2.45888	0.194842	12.6199	1.64e-36	2.11e-35		2.51905	5.07327	175.979	4.14e-13	4.57e-12
evm.model.chr1.29	3.09173	-5.95198	1.69135	-3.51907	0.00043306	0.000963127		-6.6287	-1.86443	16.2301	0.000541085	0.00123202
evm.model.chr1.293	14.0884	-3.91819	1.17587	-3.33215	0.000861767	0.0018365		-3.63628	-0.235934	14.8181	0.000673227	0.00150647
evm.model.chr1.313	13.3063	-6.34536	1.36368	-4.6531	3.27e-06	9.35e-06		-6.02948	-0.300897	23.3957	4.92e-05	0.000134979
evm.model.chr1.323	230.821	-4.18382	0.313605	-13.3411	1.34e-40	1.9e-39		-4.12055	3.61628	194.476	2.87e-14	3.96e-13
evm.model.chr1.327	1960.95	-3.35414	0.109654	-30.5885	1.74e-205	2.71e-203		-3.27882	6.67339	906.457	3.58e-23	5.5e-21
evm.model.chr1.332	51.7731	-3.01176	0.512654	-5.87483	4.23e-09	1.56e-08		-2.99484	1.54007	29.3701	8.32e-06	2.59e-05
evm.model.chr1.335	91.4846	-6.30379	1.08268	-5.82239	5.8e-09	2.11e-08		-6.01782	2.30658	53.8953	5.48e-08	2.42e-07
evm.model.chr1.338	128.116	-7.82198	1.0118	-7.73077	1.07e-14	5.8e-14		-7.6574	2.78159	127.04	2.4e-11	1.9e-10
evm.model.chr1.339	66.6757	-4.83163	0.460903	-10.483	1.03e-25	9.49e-25		-4.72148	1.87	102.829	5.74e-11	4.25e-10
evm.model.chr1.346	9.29826	-4.0202	1.53308	-2.6223	0.00873376	0.0158678		-3.73355	-0.791861	6.94639	0.013433	0.0232061
evm.model.chr1.351	179.073	-7.96758	1.21844	-6.53914	6.19e-11	2.61e-10		-8.68674	3.24447	93.7321	1.71e-09	9.88e-09
evm.model.chr1.352	25.6005	-2.6582	0.795843	-3.34011	0.000837465	0.00178727		-2.55003	0.609279	8.97738	0.00586263	0.0109021
evm.model.chr1.359	277.286	-5.4812	0.268796	-20.3916	1.98e-92	8.03e-91		-5.43672	3.87561	652.69	3.3e-21	2.7e-19
evm.model.chr1.363	174.81	-6.05692	0.380722	-15.909	5.48e-57	1.19e-55		-5.95314	3.21434	240.603	2.7e-15	4.72e-14
evm.model.chr1.375	55.2101	-7.64421	1.07641	-7.10157	1.23e-12	5.88e-12		-7.34809	1.61372	114.726	1.65e-11	1.34e-10
evm.model.chr1.378	1001.18	-10.59	1.18547	-8.93316	4.14e-19	2.89e-18		-11.2736	5.67578	457.757	8.67e-18	2.64e-16
evm.model.chr1.381	25.744	-9.05263	1.27964	-7.07434	1.5e-12	7.12e-12		-9.72932	0.574584	67.1235	9.67e-09	4.9e-08
evm.model.chr1.391	6.04133	-6.74282	1.60035	-4.21334	2.52e-05	6.53e-05		-7.39877	-1.18194	18.8383	0.000213263	0.000523121
evm.model.chr1.392	2858.07	1.87936	0.107272	17.5196	1.02e-68	2.82e-67		1.93607	7.25764	324.018	4.06e-17	1.09e-15
evm.model.chr1.395	29.483	-2.70537	0.490658	-5.51375	3.51e-08	1.2e-07		-2.51052	0.726099	19.7595	0.000121728	0.000311449
evm.model.chr1.399	2292.37	-5.23128	0.18093	-28.9133	8.13e-184	1.02e-181		-5.18419	6.90284	1381.46	1.01e-25	4.44e-23
evm.model.chr1.404	78.5202	-1.73543	0.490497	-3.53811	0.000402996	0.00090108		-1.56968	2.10935	10.909	0.00258104	0.00514381
evm.model.chr1.406	2751.8	-6.55384	0.245495	-26.6964	5.18e-157	4.75e-155		-6.45452	7.13217	818.511	2.57e-19	1.16e-17
evm.model.chr1.410	2561.71	2.14677	0.0699286	30.6995	5.77e-207	9.17e-205		2.2352	7.10246	622.224	6.35e-21	4.69e-19
evm.model.chr1.419	248.104	-2.69259	0.210874	-12.7687	2.45e-37	3.22e-36		-2.62201	3.70628	168.916	1.64e-13	1.96e-12
evm.model.chr1.422	1888.36	-4.93188	0.312295	-15.7924	3.51e-56	7.44e-55		-4.90917	6.6413	322.499	2.82e-13	3.21e-12
evm.model.chr1.444	99.8433	5.10792	0.465676	10.9688	5.4e-28	5.3e-27		5.16616	2.40173	94.7165	1.76e-10	1.2e-09
evm.model.chr1.450	48.7389	2.27419	0.595117	3.82142	0.000132683	0.000317628		2.33204	1.3933	12.8667	0.00123188	0.00262684
evm.model.chr1.453	28.7175	-3.26762	0.694716	-4.70354	2.56e-06	7.39e-06		-3.09554	0.705696	19.2435	0.00014286	0.000361261
evm.model.chr1.454	68.6533	-6.65917	1.25653	-5.29964	1.16e-07	3.79e-07		-7.32349	1.88567	39.4941	1.08e-06	3.88e-06
evm.model.chr1.466	32.7016	-10.1619	1.40463	-7.23454	4.67e-13	2.29e-12		-10.8199	0.867384	62.4356	7.36e-08	3.19e-07
evm.model.chr1.468	106.713	-3.12434	0.415533	-7.51887	5.53e-14	2.88e-13		-3.04168	2.51103	53.4534	5.2e-08	2.31e-07
evm.model.chr1.469	659.215	-12.6869	1.18797	-10.6795	1.27e-26	1.2e-25		-13.3935	5.08813	932.861	9.34e-21	6.53e-19
evm.model.chr1.474	7.06784	-5.39244	1.81889	-2.96469	0.00302991	0.0059349		-6.10342	-0.983398	10.4153	0.00412243	0.00791329
evm.model.chr1.475	37.6203	-2.45922	0.658999	-3.73175	0.000190152	0.000445013		-2.37509	1.06257	13.0937	0.0011337	0.00243218
evm.model.chr1.477	21.8994	-2.47807	0.755986	-3.27794	0.00104568	0.00220093		-2.36115	0.346269	9.56095	0.00441116	0.00841374
evm.model.chr1.486	513.538	2.72799	0.149827	18.2076	4.49e-74	1.38e-72		2.81303	4.76275	269.353	4.63e-16	9.7e-15
evm.model.chr1.488	494.982	-2.1242	0.134398	-15.8053	2.86e-56	6.09e-55		-1.95612	4.69892	222.895	5.14e-15	8.33e-14
evm.model.chr1.489	21.9617	-2.55325	0.880952	-2.89828	0.00375215	0.00724056		-2.42588	0.428825	6.94861	0.0134196	0.0231851
evm.model.chr1.493	564.37	-3.29976	0.180011	-18.3309	4.69e-75	1.46e-73		-3.21969	4.87475	319.937	4.8e-17	1.26e-15
evm.model.chr1.497	709.79	-12.2611	1.18197	-10.3735	3.27e-25	2.95e-24		-12.9509	5.18972	1212.91	2.07e-22	2.61e-20
evm.model.chr1.500	22929.6	1.54395	0.0882015	17.5048	1.32e-68	3.65e-67		1.56946	10.2574	415.885	1.48e-18	5.51e-17
evm.model.chr1.506	11.2892	-4.3674	1.09485	-3.98903	6.63e-05	0.0001644		-4.26692	-0.501376	14.8602	0.000736987	0.00164002
evm.model.chr1.510	662.532	3.96579	0.324656	12.2154	2.57e-34	3.13e-33		4.03773	5.14374	240.56	1.47e-13	1.78e-12
evm.model.chr1.512	1168.5	2.24582	0.102837	21.8386	9.97e-106	4.82e-104		2.29869	5.96493	512.665	8.85e-20	4.59e-18
evm.model.chr1.514	140.435	1.62427	0.280709	5.78632	7.19e-09	2.6e-08		1.69952	2.91119	37.6586	1.17e-06	4.18e-06
evm.model.chr1.516	191.689	-1.77453	0.209993	-8.45046	2.9e-17	1.85e-16		-1.70992	3.34591	59.9141	1.73e-08	8.39e-08
evm.model.chr1.52	368.197	-2.23531	0.152981	-14.6117	2.37e-48	4.14e-47		-2.16357	4.27912	207.522	1.27e-14	1.91e-13
evm.model.chr1.521	276.262	-1.59466	0.302298	-5.27511	1.33e-07	4.31e-07		-1.54278	3.86936	27.6271	1.87e-05	5.5e-05
evm.model.chr1.522	140.36	-5.14645	0.902695	-5.7012	1.19e-08	4.23e-08		-5.02651	2.91524	45.4531	7.91e-07	2.9e-06
evm.model.chr1.526	1260.15	1.85169	0.139804	13.2449	4.83e-40	6.75e-39		1.91358	6.06304	204.783	1.53e-14	2.25e-13
evm.model.chr1.53	20.6205	-1.64865	0.594291	-2.77414	0.00553477	0.0103914		-1.58081	0.28676	5.49427	0.0262606	0.0425152
evm.model.chr1.533	157.357	-9.01595	1.19718	-7.53097	5.04e-14	2.63e-13		-9.68046	3.06184	275.189	7.67e-15	1.21e-13
evm.model.chr1.534	88.5465	-2.28209	0.485969	-4.69595	2.65e-06	7.65e-06		-2.181	2.25207	20.0097	0.000122938	0.0003142
evm.model.chr1.535	27.3278	-5.02569	0.84455	-5.95073	2.67e-09	9.97e-09		-4.8351	0.625781	33.7211	2.87e-06	9.65e-06
evm.model.chr1.543	649.395	-12.1405	1.19339	-10.1732	2.61e-24	2.28e-23		-12.7997	5.1075	591.539	6.87e-15	1.09e-13
evm.model.chr1.544	1045.92	-2.00165	0.135698	-14.7508	3.04e-49	5.47e-48		-1.9596	5.79563	237.514	2.29e-15	4.06e-14
evm.model.chr1.569	89.654	-5.23108	0.482632	-10.8387	2.26e-27	2.17e-26		-5.05804	2.28234	118.868	1.09e-11	9.19e-11
evm.model.chr1.570	247.827	-2.98065	0.838225	-3.55591	0.000376672	0.000845856		-2.83073	3.69952	10.3874	0.00414024	0.00794369
evm.model.chr1.573	61.8475	-4.39513	0.631762	-6.95694	3.48e-12	1.61e-11		-4.31837	1.77486	52.7134	9.17e-08	3.9e-07
evm.model.chr1.582	32.7662	-6.37036	1.2661	-5.03149	4.87e-07	1.5e-06		-6.03142	0.875493	47.6436	1.51e-07	6.22e-07
evm.model.chr1.605	167.318	-1.86314	0.303447	-6.13993	8.26e-10	3.2e-09		-1.74358	3.15293	35.3314	1.98e-06	6.81e-06
evm.model.chr1.609	89.1542	-2.65548	0.331503	-8.01041	1.14e-15	6.6e-15		-2.59128	2.26888	58.3479	2.24e-08	1.06e-07
evm.model.chr1.611	145.944	-4.12272	0.361335	-11.4097	3.74e-30	3.98e-29		-4.04857	2.96636	124.172	6.58e-12	5.74e-11
evm.model.chr1.618	241.204	-2.40269	0.293888	-8.17556	2.95e-16	1.76e-15		-2.32698	3.67357	41.6243	7.15e-07	2.64e-06
evm.model.chr1.629	9.32733	-3.60089	0.930379	-3.87035	0.000108681	0.000263012		-3.39549	-0.736502	13.2416	0.001163	0.00249157
evm.model.chr1.634	163334	2.93819	0.202409	14.5161	9.58e-48	1.65e-46		3.03412	13.1006	434.682	5.81e-16	1.17e-14
evm.model.chr1.643	122.431	-4.09305	0.37725	-10.8497	2e-27	1.93e-26		-3.93545	2.72175	111.603	5.28e-11	3.93e-10
evm.model.chr1.645	272.631	-7.93607	0.387279	-20.4919	2.54e-93	1.05e-91		-7.7515	3.84902	577.17	1.46e-18	5.43e-17
evm.model.chr1.646	910.741	-4.78707	0.347147	-13.7897	2.94e-43	4.49e-42		-4.67784	5.5878	185.824	6.54e-13	6.91e-12
evm.model.chr1.648	545.925	-7.16387	0.61079	-11.7289	9.07e-32	1.02e-30		-7.00985	4.81675	361.683	1.58e-17	4.54e-16
evm.model.chr1.649	4907.6	-11.6149	1.23551	-9.4009	5.41e-21	4.11e-20		-12.2749	7.95505	368.423	1.65e-12	1.62e-11
evm.model.chr1.65	2197.51	-9.29416	0.399788	-23.2477	1.5e-119	9.08e-118		-9.1921	6.81101	975.789	1.99e-20	1.24e-18
evm.model.chr1.651	38.8763	-2.41793	0.753809	-3.20762	0.0013384	0.00277438		-2.31806	1.15406	9.41975	0.00474929	0.00899219
evm.model.chr1.652	1324.48	-2.3611	0.141998	-16.6277	4.39e-62	1.06e-60		-2.28806	6.12617	281.947	3.1e-16	6.77e-15
evm.model.chr1.654	741.799	-1.81938	0.140382	-12.9602	2.06e-38	2.77e-37		-1.6064	5.29039	119.867	9.94e-12	8.42e-11
evm.model.chr1.656	1781.4	-1.57845	0.131595	-11.9948	3.78e-33	4.42e-32		-1.52035	6.54748	146.704	1.16e-12	1.17e-11
evm.model.chr1.66	249.51	-5.0092	0.416008	-12.0411	2.16e-33	2.54e-32		-4.9071	3.71451	151.698	1.44e-12	1.43e-11
evm.model.chr1.660	41.7279	-2.36712	0.535993	-4.41632	1e-05	2.74e-05		-2.33398	1.23794	18.3675	0.000188301	0.000465696
evm.model.chr1.667	1934.78	-3.14906	0.138092	-22.8041	4.18e-115	2.36e-113		-3.08608	6.65799	518.307	1.25e-19	6.09e-18
evm.model.chr1.670	1045.47	-9.13518	0.409909	-22.2859	5.07e-110	2.65e-108		-9.04218	5.75611	912.619	4e-21	3.16e-19
evm.model.chr1.672	423.185	-6.83094	0.284515	-24.0091	2.24e-127	1.47e-125		-6.76732	4.46662	522.414	3.23e-19	1.42e-17
evm.model.chr1.675	5.09633	5.48571	1.73562	3.16066	0.00157412	0.0032194		6.12655	-1.38249	10.2032	0.00359738	0.00698204
evm.model.chr1.681	3.05032	-5.56788	1.84984	-3.00992	0.00261314	0.00517063		-6.25554	-1.90447	11.1131	0.00271869	0.00538996
evm.model.chr1.682	514.216	-6.01	1.20864	-4.97252	6.61e-07	2.02e-06		-6.61944	4.76915	25.7021	4.2e-05	0.000116656
evm.model.chr1.686	35.4804	-4.64539	0.637438	-7.2876	3.16e-13	1.56e-12		-4.48683	1.01235	55.1699	3.85e-08	1.76e-07
evm.model.chr1.688	263.14	-2.48385	0.294645	-8.42996	3.46e-17	2.19e-16		-2.44617	3.78858	69.711	4.1e-09	2.22e-08
evm.model.chr1.697	190.544	-3.38337	0.324642	-10.4219	1.97e-25	1.79e-24		-3.33722	3.33526	115.415	1.54e-11	1.25e-10
evm.model.chr1.719	1085.06	2.79343	0.121213	23.0457	1.63e-117	9.5e-116		2.84749	5.83112	507.22	1.02e-19	5.16e-18
evm.model.chr1.731	39.572	2.33513	0.552534	4.22622	2.38e-05	6.19e-05		2.39638	1.12117	19.0688	0.000150881	0.000379683
evm.model.chr1.734	32.5887	3.07308	0.849914	3.61575	0.000299476	0.000682073		3.04164	0.820144	12.5112	0.00140453	0.0029642
evm.model.chr1.735	7.67485	5.05731	1.82664	2.76865	0.00562896	0.0105559		5.70491	-1.01478	7.14799	0.0126831	0.0220146
evm.model.chr1.742	166.304	3.05724	0.278323	10.9845	4.54e-28	4.46e-27		3.11173	3.1442	134.006	2.68e-12	2.52e-11
evm.model.chr1.751	722.328	-2.72171	0.23989	-11.3457	7.79e-30	8.18e-29		-2.64908	5.25764	104.547	5.73e-10	3.6e-09
evm.model.chr1.753	31.7196	-3.12145	0.838249	-3.72378	0.000196262	0.000458283		-2.98391	0.88954	11.5808	0.00229024	0.00462252
evm.model.chr1.756	11.9076	-8.699	1.42597	-6.10041	1.06e-09	4.07e-09		-9.38083	-0.455316	42.9359	1.21e-06	4.32e-06
evm.model.chr1.757	461.009	-1.77009	0.164889	-10.735	6.97e-27	6.6e-26		-1.67197	4.60093	111.72	2.24e-11	1.78e-10
evm.model.chr1.765	252.845	-2.92273	0.201693	-14.491	1.38e-47	2.37e-46		-2.84245	3.75222	168.602	1.68e-13	2.01e-12
evm.model.chr1.774	94.7726	-3.98432	0.425744	-9.35848	8.09e-21	6.09e-20		-3.91702	2.3586	65.3686	7.34e-09	3.81e-08
evm.model.chr1.779	24.4981	-2.27643	0.686262	-3.31715	0.000909409	0.00193189		-2.13922	0.551643	7.99154	0.00849631	0.0152773
evm.model.chr1.788	444.986	-3.02075	0.174892	-17.2721	7.63e-67	2.05e-65		-2.93974	4.5548	310.047	7.25e-17	1.81e-15
evm.model.chr1.792	1275.4	-3.96186	0.144928	-27.3368	1.55e-164	1.58e-162		-3.89986	6.05159	856.991	7.79e-23	1.09e-20
evm.model.chr1.796	9.30147	-4.74658	1.25033	-3.79627	0.000146891	0.000349468		-4.46805	-0.790923	15.7612	0.00049092	0.00112839
evm.model.chr1.8	117.228	-3.30459	0.410061	-8.05876	7.71e-16	4.5e-15		-3.1762	2.65456	54.6579	5.36e-08	2.38e-07
evm.model.chr1.801	192.347	-1.92575	0.184252	-10.4517	1.44e-25	1.31e-24		-1.91526	3.35242	104.557	4.75e-11	3.57e-10
evm.model.chr1.811	372.295	3.99605	0.562183	7.1081	1.18e-12	5.61e-12		4.1066	4.31121	96.1892	1.25e-09	7.39e-09
evm.model.chr1.813	57.8432	-1.63238	0.434826	-3.75411	0.00017396	0.000409839		-1.53488	1.63675	12.0422	0.00167333	0.00347535
evm.model.chr1.817	11.6133	-7.42512	1.46181	-5.07942	3.79e-07	1.18e-06		-8.06666	-0.437366	26.8391	4.19e-05	0.000116387
evm.model.chr1.818	18.3532	-7.09403	1.32329	-5.36091	8.28e-08	2.74e-07		-6.70815	0.155295	44.763	8.85e-07	3.22e-06
evm.model.chr1.819	32.6274	-8.39299	1.25275	-6.69966	2.09e-11	9.11e-11		-9.03076	0.906501	82.4335	1.24e-08	6.17e-08
evm.model.chr1.825	17.2373	-6.64489	1.34457	-4.94201	7.73e-07	2.34e-06		-7.31305	-0.0368894	27.3313	3.76e-05	0.000105053
evm.model.chr1.83	234.334	-2.11108	0.198267	-10.6477	1.79e-26	1.68e-25		-2.04137	3.63505	108.663	3.07e-11	2.39e-10
evm.model.chr1.831	287.676	2.4184	0.250989	9.63549	5.66e-22	4.51e-21		2.48289	3.93767	107.624	5.33e-11	3.96e-10
evm.model.chr1.836	395.539	-5.05661	0.221151	-22.865	1.04e-115	5.92e-114		-4.97623	4.36532	514.894	8.35e-20	4.37e-18
evm.model.chr1.837	49.7598	-3.57653	1.57057	-2.27722	0.0227729	0.0382922		-3.39813	1.50807	6.10002	0.0205792	0.0342232
evm.model.chr1.839	349.525	2.30627	0.236989	9.73156	2.21e-22	1.79e-21		2.35936	4.20961	106.51	3.9e-11	2.98e-10
evm.model.chr1.847	6.96053	-6.77794	1.73766	-3.90061	9.6e-05	0.000233729		-7.4974	-1.09439	15.8715	0.000604147	0.00136326
evm.model.chr1.856	25.2906	-2.42486	0.67198	-3.60852	0.000307945	0.000699601		-2.30915	0.579219	10.3761	0.00318131	0.0062395
evm.model.chr1.858	87.9601	-6.72412	1.52476	-4.40996	1.03e-05	2.82e-05		-7.36907	2.2089	16.5809	0.000553129	0.00125745
evm.model.chr1.86	238.133	3.82809	0.254186	15.0602	2.96e-51	5.53e-50		3.89282	3.66649	232.724	2.97e-15	5.09e-14
evm.model.chr1.864	13.1248	-8.24022	1.31171	-6.28206	3.34e-10	1.33e-09		-8.89663	-0.305641	43.8452	6.75e-07	2.51e-06
evm.model.chr1.869	49.8681	-1.96315	0.475374	-4.12969	3.63e-05	9.3e-05		-1.9124	1.4495	15.8041	0.000437163	0.00101468
evm.model.chr1.870	1445.75	-2.09951	0.13594	-15.4444	8.23e-54	1.64e-52		-2.04299	6.21759	247.068	1.93e-15	3.5e-14
evm.model.chr1.884	9.81961	-5.73004	1.52712	-3.75218	0.000175303	0.00041263		-6.42255	-0.727461	14.9949	0.000911002	0.00198958
evm.model.chr1.885	2550.88	-7.69771	0.348113	-22.1127	2.39e-108	1.22e-106		-7.59742	7.08216	1042.84	2.85e-21	2.38e-19
evm.model.chr1.889	47.5389	-3.55747	0.63615	-5.59219	2.24e-08	7.8e-08		-3.49947	1.38525	27.2693	1.43e-05	4.3e-05
evm.model.chr1.893	49.1262	-4.56466	1.62122	-2.81558	0.00486898	0.00922212		-5.26392	1.49564	7.71144	0.0105529	0.018619
evm.model.chr1.895	26.6179	-2.58252	0.799751	-3.22916	0.00124156	0.00258675		-2.4868	0.667341	8.86674	0.0061333	0.0113614
evm.model.chr1.896	397.426	-7.53919	1.03352	-7.29467	2.99e-13	1.48e-12		-7.24572	4.38408	274.765	1.6e-15	2.96e-14
evm.model.chr1.908	218.118	-3.55249	0.799431	-4.44377	8.84e-06	2.43e-05		-3.38027	3.51777	16.0167	0.000478696	0.00110244
evm.model.chr1.929	172.003	1.75493	0.240354	7.30144	2.85e-13	1.41e-12		1.82322	3.18898	57.7396	2.48e-08	1.17e-07
evm.model.chr1.933	108.073	-9.41155	1.23264	-7.6353	2.25e-14	1.2e-13		-10.0969	2.53622	114.982	4.74e-11	3.56e-10
evm.model.chr1.934	119.94	-8.94927	1.22343	-7.3149	2.58e-13	1.28e-12		-8.5753	2.68899	131.782	4.33e-12	3.93e-11
evm.model.chr1.935	66.0373	-2.8128	0.430688	-6.53093	6.54e-11	2.75e-10		-2.76045	1.83624	36.5475	1.5e-06	5.26e-06
evm.model.chr1.937	153.666	1.50205	0.221917	6.76853	1.3e-11	5.77e-11		1.60341	3.03722	56.3022	3.17e-08	1.46e-07
evm.model.chr1.938	35.1	-5.30496	1.26842	-4.18234	2.89e-05	7.45e-05		-5.98601	1.05221	21.0099	0.000114123	0.000293574
evm.model.chr1.941	294.053	-1.8294	0.1992	-9.18375	4.16e-20	3.05e-19		-1.72544	3.96271	85.3392	4.49e-10	2.87e-09
evm.model.chr1.948	199.327	-6.48116	0.466576	-13.8909	7.19e-44	1.12e-42		-6.38298	3.40172	237.494	3.37e-15	5.72e-14
evm.model.chr1.951	23.7586	-7.28747	1.31032	-5.56158	2.67e-08	9.24e-08		-7.98696	0.533779	37.4447	3.33e-06	1.11e-05
evm.model.chr1.961	2951.58	2.47132	0.0757577	32.6214	2.04e-233	3.97e-231		2.52071	7.29711	998.18	9.41e-24	1.86e-21
evm.model.chr1.971	48.1367	-2.86939	0.622336	-4.61068	4.01e-06	1.14e-05		-2.75002	1.39619	18.9364	0.000157318	0.000394748
evm.model.chr1.974	22.2648	-3.11373	0.814757	-3.82167	0.000132552	0.00031735		-2.92075	0.403603	12.3106	0.00151335	0.00317421
evm.model.chr1.976	271.584	-1.76335	0.161397	-10.9256	8.7e-28	8.46e-27		-1.68755	3.8433	108.497	3.12e-11	2.43e-10
evm.model.chr1.983	1310.27	6.27477	0.265821	23.6052	3.41e-123	2.14e-121		6.31215	6.13628	623.248	3.27e-18	1.11e-16
evm.model.chr1.988	298.648	-2.90179	0.211908	-13.6936	1.11e-42	1.67e-41		-2.845	3.98696	189.682	3.92e-14	5.25e-13
evm.model.chr1.995	33.2889	-4.05922	0.69056	-5.87816	4.15e-09	1.53e-08		-3.91559	0.879931	28.3512	1.34e-05	4.05e-05
evm.model.chr1.998	238.899	-1.87672	0.263568	-7.12042	1.08e-12	5.15e-12		-1.80876	3.6652	54.9163	4.47e-08	2.01e-07
evm.model.chr10.102	31.9999	-4.54886	0.614199	-7.40617	1.3e-13	6.62e-13		-4.47561	0.845898	45.6119	2.24e-07	8.97e-07
evm.model.chr10.1022	233.872	-2.47686	0.270444	-9.15848	5.26e-20	3.83e-19		-2.47551	3.63032	79.2496	1.01e-09	6.06e-09
evm.model.chr10.1027	46.3058	-3.46836	0.820584	-4.2267	2.37e-05	6.18e-05		-3.39086	1.39881	16.8499	0.000352593	0.0008329
evm.model.chr10.1028	102.956	-3.05988	0.697219	-4.3887	1.14e-05	3.09e-05		-2.93026	2.45669	17.4622	0.000252017	0.000610053
evm.model.chr10.1066	8.22172	-3.3147	1.08245	-3.06222	0.00219702	0.00439362		-3.15071	-0.859053	8.98909	0.0055779	0.0104208
evm.model.chr10.1067	216.62	-4.18578	0.399372	-10.4809	1.06e-25	9.69e-25		-4.10631	3.51544	100.881	2.39e-10	1.6e-09
evm.model.chr10.1068	130.208	-2.61927	0.314875	-8.31844	8.91e-17	5.5e-16		-2.55303	2.8022	46.9905	1.81e-07	7.35e-07
evm.model.chr10.1070	328.408	-4.02377	0.439936	-9.14627	5.89e-20	4.28e-19		-3.92884	4.09561	83.0945	1.68e-09	9.72e-09
evm.model.chr10.1075	126.433	-3.17503	0.358537	-8.85552	8.33e-19	5.73e-18		-3.11056	2.76293	67.4377	5.31e-09	2.84e-08
evm.model.chr10.1078	19396.3	-8.03604	0.477575	-16.8268	1.55e-63	3.88e-62		-7.92713	10.0107	379.402	3.24e-13	3.64e-12
evm.model.chr10.1085	78.4354	-6.62932	1.26669	-5.23356	1.66e-07	5.36e-07		-7.30775	2.11361	35.3251	1.13e-05	3.44e-05
evm.model.chr10.1087	86.8473	-2.11238	0.307473	-6.87013	6.41e-12	2.91e-11		-2.0156	2.23488	41.6115	5.02e-07	1.9e-06
evm.model.chr10.1088	12.0965	-1.94152	0.74571	-2.60359	0.00922542	0.0166867		-1.80446	-0.410981	5.26007	0.0293829	0.0470477
evm.model.chr10.1090	8.84553	-3.91382	1.12544	-3.4776	0.000505931	0.00111447		-3.75891	-0.777735	11.1024	0.00239448	0.00481019
evm.model.chr10.11	30.348	2.74064	0.678089	4.04172	5.31e-05	0.000133052		2.7722	0.788159	16.5008	0.000345878	0.000818576
evm.model.chr10.1102	375.594	-6.15152	1.20595	-5.10098	3.38e-07	1.06e-06		-6.84268	4.27987	29.1747	2.5e-05	7.2e-05
evm.model.chr10.1121	18.6199	-4.0762	0.777126	-5.24523	1.56e-07	5.04e-07		-3.93106	0.127711	23.7306	3.77e-05	0.000105313
evm.model.chr10.1123	46.1705	-8.41493	1.23091	-6.83636	8.12e-12	3.66e-11		-9.06566	1.39694	76.2378	2.78e-09	1.55e-08
evm.model.chr10.1129	5336.76	7.0416	0.196272	35.8767	7.05e-282	2.22e-279		7.12985	8.17	1002.16	4.37e-16	9.23e-15
evm.model.chr10.1132	293.985	7.776	0.462765	16.8033	2.31e-63	5.72e-62		7.8303	3.97134	430.103	2.91e-17	7.99e-16
evm.model.chr10.1133	164.657	9.0222	0.688749	13.0994	3.32e-39	4.55e-38		8.99782	3.13459	415.553	6.81e-17	1.71e-15
evm.model.chr10.1146	1817.12	1.55181	0.104512	14.8481	7.16e-50	1.3e-48		1.62037	6.59065	251.491	1.1e-15	2.09e-14
evm.model.chr10.1158	515.408	-2.35373	0.170482	-13.8063	2.34e-43	3.58e-42		-2.2845	4.7459	199.512	2.08e-14	2.97e-13
evm.model.chr10.116	77.915	-9.5898	1.21649	-7.88318	3.19e-15	1.79e-14		-10.2563	2.06443	170.48	1.53e-12	1.51e-11
evm.model.chr10.1184	8564.14	-3.06718	0.146495	-20.937	2.46e-97	1.07e-95		-2.94798	8.76281	318.717	1.29e-14	1.93e-13
evm.model.chr10.1185	7309.6	-5.07468	0.203146	-24.9804	9.98e-138	7.39e-136		-4.93815	8.53078	649.273	3.54e-18	1.19e-16
evm.model.chr10.119	27.8309	4.28036	1.38821	3.08338	0.00204667	0.00411072		4.95601	0.59137	9.38783	0.00558096	0.0104256
evm.model.chr10.1190	12.6295	-5.61899	1.38757	-4.04953	5.13e-05	0.000128945		-6.18251	-0.411869	17.6975	0.000300312	0.000716979
evm.model.chr10.1196	8.40976	-8.2821	1.61937	-5.1144	3.15e-07	9.88e-07		-8.9299	-0.870571	32.1979	1.35e-05	4.06e-05
evm.model.chr10.1205	605.427	-1.80332	0.124884	-14.44	2.9e-47	4.94e-46		-1.73798	4.98515	188.436	4.25e-14	5.69e-13
evm.model.chr10.1213	236.54	-1.77357	0.195034	-9.09367	9.58e-20	6.9e-19		-1.71363	3.64487	78.503	1.1e-09	6.56e-09
evm.model.chr10.1216	2215.44	-4.11679	0.142688	-28.8516	4.84e-183	5.99e-181		-4.05489	6.83808	671.019	7.8e-20	4.12e-18
evm.model.chr10.1220	76.1007	-5.67801	0.46114	-12.313	7.71e-35	9.52e-34		-5.57326	2.04187	133.298	2.86e-12	2.67e-11
evm.model.chr10.1225	118.297	-2.35467	0.245259	-9.60074	7.94e-22	6.27e-21		-2.26695	2.66709	80.2819	8.66e-10	5.26e-09
evm.model.chr10.1244	17.449	-8.72638	1.5618	-5.58739	2.31e-08	8.01e-08		-9.39556	0.0228644	30.9276	9.76e-06	3.02e-05
evm.model.chr10.1247	1786.3	1.91525	0.0812316	23.5776	6.54e-123	4.09e-121		1.9866	6.55698	568.359	2.18e-20	1.34e-18
evm.model.chr10.125	171.146	-4.62089	0.28614	-16.149	1.15e-58	2.6e-57		-4.54599	3.1848	263.054	6.15e-16	1.23e-14
evm.model.chr10.1257	145.992	-4.70646	1.46858	-3.20477	0.00135169	0.00280027		-5.42606	2.93743	9.29354	0.00580246	0.0107992
evm.model.chr10.129	138.923	-10.853	1.21027	-8.96744	3.03e-19	2.13e-18		-11.5568	2.89354	289.944	4.25e-15	7.04e-14
evm.model.chr10.1298	1088.29	2.79732	0.181158	15.4413	8.63e-54	1.72e-52		2.86586	5.85756	239.256	7.41e-14	9.46e-13
evm.model.chr10.130	53.3331	-1.5725	0.409062	-3.84416	0.000120968	0.000291124		-1.53051	1.54603	13.0997	0.0011312	0.0024276
evm.model.chr10.1308	139.379	-2.89512	0.301859	-9.59096	8.73e-22	6.88e-21		-2.72113	2.88983	69.7656	3.76e-09	2.05e-08
evm.model.chr10.1309	254.632	-2.0898	0.199116	-10.4954	9.07e-26	8.33e-25		-2.03171	3.76074	116.458	1.39e-11	1.14e-10
evm.model.chr10.1312	1011.04	-2.90388	0.480081	-6.04872	1.46e-09	5.56e-09		-2.77516	5.74705	31.0167	1.32e-05	4e-05
evm.model.chr10.1314	1457.98	-1.61349	0.101725	-15.8613	1.17e-56	2.53e-55		-1.52599	6.26063	222.78	5.17e-15	8.38e-14
evm.model.chr10.133	119.97	-4.74745	0.462878	-10.2564	1.11e-24	9.79e-24		-4.64661	2.69037	139.235	1.7e-12	1.66e-11
evm.model.chr10.1359	20464	2.25165	0.0784012	28.7195	2.18e-181	2.66e-179		2.30993	10.0848	852.759	8.34e-23	1.13e-20
evm.model.chr10.1360	24.2018	-6.87283	1.35506	-5.07198	3.94e-07	1.23e-06		-6.5031	0.537717	30.5992	6.11e-06	1.94e-05
evm.model.chr10.1365	83.4165	-7.0207	1.05727	-6.64039	3.13e-11	1.35e-10		-6.72401	2.21297	120.284	6.03e-11	4.45e-10
evm.model.chr10.1370	561.512	-2.73745	0.144628	-18.9275	6.77e-80	2.28e-78		-2.66863	4.87035	322.079	4.4e-17	1.17e-15
evm.model.chr10.1373	58.6262	-2.84849	0.716054	-3.97803	6.95e-05	0.000171799		-2.72557	1.71499	12.7543	0.00128383	0.00273154
evm.model.chr10.1376	70.1199	-7.27213	1.24574	-5.83759	5.3e-09	1.93e-08		-7.9362	1.91368	55.0912	1.01e-07	4.26e-07
evm.model.chr10.1380	375.958	-2.68612	0.185743	-14.4615	2.12e-47	3.63e-46		-2.64207	4.29157	179.937	7.54e-14	9.6e-13
evm.model.chr10.1383	71.8644	-3.961	1.00151	-3.95501	7.65e-05	0.000188454		-3.86728	1.99548	21.0819	0.000103042	0.000267234
evm.model.chr10.1387	180.287	-2.83357	0.256123	-11.0633	1.89e-28	1.89e-27		-2.76563	3.26581	131.552	3.34e-12	3.08e-11
evm.model.chr10.1405	69.4977	-3.21939	0.443376	-7.26109	3.84e-13	1.89e-12		-3.14359	1.93515	51.1225	7.9e-08	3.41e-07
evm.model.chr10.1407	530.135	-2.78305	0.18003	-15.4588	6.58e-54	1.32e-52		-2.70955	4.78844	242.652	1.74e-15	3.2e-14
evm.model.chr10.141	11512.2	-6.39645	0.107908	-59.2767	0	0		-6.32856	9.19867	2771.97	5.96e-30	1.71e-26
evm.model.chr10.1412	32.6536	-1.64275	0.657144	-2.49983	0.0124252	0.0219424		-1.57105	0.9022	5.70664	0.0237429	0.0389024
evm.model.chr10.1415	37.962	-8.38234	1.13299	-7.39845	1.38e-13	7e-13		-8.08585	1.07337	94.5536	6.79e-10	4.2e-09
evm.model.chr10.1416	2241.86	-2.50927	0.149613	-16.7718	3.93e-63	9.7e-62		-2.43926	6.85095	250.526	3.17e-14	4.34e-13
evm.model.chr10.1433	8.61215	-5.34902	1.16767	-4.58093	4.63e-06	1.3e-05		-5.07208	-0.842244	21.2853	8.92e-05	0.000233957
evm.model.chr10.1436	647.838	-5.03354	0.142711	-35.2709	1.64e-272	4.87e-270		-4.97052	5.0832	1285.18	2.79e-25	1.01e-22
evm.model.chr10.144	815.806	-2.0125	0.168679	-11.9309	8.17e-33	9.46e-32		-1.8915	5.42639	146.38	1.63e-12	1.6e-11
evm.model.chr10.1448	5.11412	-4.72871	1.81164	-2.61018	0.0090495	0.0163899		-5.43083	-1.35884	7.54307	0.0116243	0.0203348
evm.model.chr10.1473	72.1069	-3.47334	0.556227	-6.24447	4.25e-10	1.68e-09		-3.38747	1.99558	33.7117	3.06e-06	1.02e-05
evm.model.chr10.1491	20.6506	-4.76217	0.750377	-6.34637	2.2e-10	8.91e-10		-4.60011	0.300577	38.711	1.27e-06	4.51e-06
evm.model.chr10.1494	285.504	-4.59221	0.215723	-21.2875	1.48e-100	6.63e-99		-4.51336	3.91248	453.306	4.66e-19	1.98e-17
evm.model.chr10.1499	352.937	-6.8918	0.399421	-17.2545	1.04e-66	2.77e-65		-6.79624	4.20746	447.686	5.66e-19	2.34e-17
evm.model.chr10.1518	22.972	-3.32242	1.01133	-3.28521	0.00101908	0.00214929		-3.17147	0.474768	10.2485	0.00334641	0.00653085
evm.model.chr10.1526	18.4357	-4.22434	0.838549	-5.03768	4.71e-07	1.46e-06		-4.07524	0.179333	22.5971	6.14e-05	0.000165846
evm.model.chr10.1527	29.6246	-5.22384	1.39091	-3.75571	0.000172851	0.00040741		-5.92712	0.812274	12.6517	0.00156159	0.00326722
evm.model.chr10.1528	34.4852	-4.76853	1.1225	-4.24812	2.16e-05	5.65e-05		-4.49301	1.01402	23.3342	4.22e-05	0.000116973
evm.model.chr10.1534	6.1505	-6.6	1.50933	-4.37281	1.23e-05	3.31e-05		-7.29519	-1.19927	21.6477	9.56e-05	0.000249425
evm.model.chr10.1536	520.699	-3.02742	0.130228	-23.2471	1.52e-119	9.18e-118		-2.94134	4.78612	515.351	8.25e-20	4.33e-18
evm.model.chr10.154	19.374	-6.60955	1.3509	-4.8927	9.95e-07	2.99e-06		-7.30252	0.275287	27.2304	2.89e-05	8.27e-05
evm.model.chr10.1540	7.00574	-4.92555	1.67316	-2.94386	0.00324144	0.00632365		-5.60582	-1.02854	7.88808	0.00921809	0.0164487
evm.model.chr10.1542	1667.69	1.60026	0.103257	15.4978	3.59e-54	7.24e-53		1.67168	6.46786	262.823	6.22e-16	1.24e-14
evm.model.chr10.1547	387.122	-6.23394	1.19735	-5.20647	1.92e-07	6.16e-07		-5.86223	4.32737	87.0851	7.22e-10	4.45e-09
evm.model.chr10.1582	22.3534	-7.01044	1.29876	-5.3978	6.75e-08	2.24e-07		-6.64412	0.368428	43.9163	4.5e-07	1.71e-06
evm.model.chr10.1604	61.1131	-8.2734	1.23968	-6.6738	2.49e-11	1.08e-10		-8.9603	1.77335	68.824	5.42e-08	2.4e-07
evm.model.chr10.1606	23.9983	-3.16464	0.659825	-4.79618	1.62e-06	4.76e-06		-3.05569	0.452448	18.9724	0.000155512	0.000390604
evm.model.chr10.1626	20.2473	3.401	0.884648	3.84446	0.000120818	0.000290829		3.40126	0.218751	12.8146	0.00125569	0.00267392
evm.model.chr10.164	113.826	-6.11792	0.451369	-13.5541	7.49e-42	1.1e-40		-6.01527	2.61244	213.987	8.62e-15	1.34e-13
evm.model.chr10.1641	39.2942	-2.74535	0.529497	-5.18482	2.16e-07	6.9e-07		-2.60346	1.08996	19.9769	0.000113853	0.000292954
evm.model.chr10.168	41.2841	-3.1556	0.833802	-3.7846	0.000153958	0.000365155		-2.93752	1.23781	11.429	0.00214298	0.00435281
evm.model.chr10.169	108.989	-5.94694	0.882714	-6.73711	1.62e-11	7.12e-11		-5.74049	2.5585	66.645	6.81e-09	3.56e-08
evm.model.chr10.1702	93.4248	-9.96464	1.21058	-8.23128	1.85e-16	1.12e-15		-10.6454	2.34542	180.373	2.39e-13	2.77e-12
evm.model.chr10.1760	656.675	-1.73017	0.220844	-7.83436	4.71e-15	2.61e-14		-1.69931	5.11648	59.8841	5.8e-08	2.56e-07
evm.model.chr10.1762	67.8082	-2.99156	0.994905	-3.00688	0.00263943	0.00521769		-2.87669	1.91264	11.9872	0.00187126	0.00384505
evm.model.chr10.177	20.6238	-8.12909	1.30111	-6.24782	4.16e-10	1.65e-09		-7.74963	0.256556	55.9804	1.51e-07	6.21e-07
evm.model.chr10.1798	3241.88	-2.85218	0.134831	-21.1537	2.55e-99	1.14e-97		-2.77229	7.37484	365.221	2.92e-16	6.4e-15
evm.model.chr10.1799	16.0558	-2.73951	0.838994	-3.26523	0.00109375	0.00229491		-2.58127	-0.0152023	8.67003	0.00637112	0.0117575
evm.model.chr10.181	47.0409	-5.94108	1.32328	-4.48965	7.13e-06	1.97e-05		-5.60948	1.43284	25.0495	2.69e-05	7.73e-05
evm.model.chr10.1862	24.8934	-2.44433	0.659058	-3.70883	0.00020822	0.000484518		-2.31475	0.512573	11.6226	0.00196119	0.00401764
evm.model.chr10.191	28.4635	-2.72886	0.985537	-2.7689	0.00562451	0.0105485		-2.48053	0.573672	7.06802	0.0131285	0.0227211
evm.model.chr10.1914	3.80025	-5.16298	2.2052	-2.34128	0.0192177	0.0327428		-5.83275	-1.63898	6.99058	0.0146488	0.0251167
evm.model.chr10.1919	20.1591	-5.30341	0.922392	-5.74962	8.94e-09	3.21e-08		-5.1202	0.315917	33.62	1.02e-05	3.14e-05
evm.model.chr10.1922	50.8873	1.53484	0.542633	2.82852	0.00467644	0.00888007		1.60328	1.50623	8.49418	0.00714968	0.0130685
evm.model.chr10.1932	119.62	-8.38866	1.07183	-7.82645	5.02e-15	2.78e-14		-8.07109	2.6888	133.754	4.61e-12	4.16e-11
evm.model.chr10.1944	6.5392	-4.57699	1.72197	-2.658	0.00786069	0.0143985		-5.21138	-1.16379	6.23199	0.019069	0.0319123
evm.model.chr10.1949	11.678	-7.19951	1.43878	-5.0039	5.62e-07	1.73e-06		-7.84941	-0.486522	24.1633	3.99e-05	0.000111156
evm.model.chr10.1951	20.5349	-2.1749	0.711298	-3.05765	0.00223083	0.00445694		-2.05892	0.243652	7.37903	0.0110875	0.0194803
evm.model.chr10.1965	22.165	-5.21349	1.24725	-4.17998	2.92e-05	7.53e-05		-4.93879	0.338874	19.9655	0.000114252	0.000293794
evm.model.chr10.1969	105.688	1.71114	0.298016	5.74176	9.37e-09	3.36e-08		1.80274	2.49751	37.7053	1.16e-06	4.14e-06
evm.model.chr10.197	13.6683	-7.00695	1.43104	-4.89641	9.76e-07	2.93e-06		-6.50749	-0.236802	27.4277	1.69e-05	5.02e-05
evm.model.chr10.1970	884.9	2.90063	0.159992	18.1298	1.85e-73	5.63e-72		2.97856	5.5681	356.071	2.99e-17	8.2e-16
evm.model.chr10.1978	33.0744	-2.02726	0.528758	-3.83401	0.00012607	0.000302667		-1.974	0.902769	13.8188	0.00087257	0.00191296
evm.model.chr10.198	119.873	-6.00952	0.510885	-11.763	6.06e-32	6.84e-31		-5.89377	2.68802	145.48	1.01e-12	1.03e-11
evm.model.chr10.1981	237.8	-1.66581	0.196822	-8.46355	2.59e-17	1.65e-16		-1.58406	3.65804	66.8339	5.82e-09	3.08e-08
evm.model.chr10.199	1544.7	-7.62645	0.372242	-20.4879	2.76e-93	1.14e-91		-7.52261	6.29925	573.645	7.56e-18	2.34e-16
evm.model.chr10.1992	72.1653	4.75212	0.47864	9.92838	3.13e-23	2.63e-22		4.82034	1.93989	105.527	4.28e-11	3.25e-10
evm.model.chr10.1993	13.8072	5.19596	1.0956	4.74258	2.11e-06	6.15e-06		5.13448	-0.335981	21.2723	7.69e-05	0.000204334
evm.model.chr10.1995	27.6361	4.08197	0.68128	5.99161	2.08e-09	7.82e-09		4.07201	0.592533	28.8043	9.61e-06	2.97e-05
evm.model.chr10.2006	236.824	-2.08652	0.193783	-10.7673	4.91e-27	4.68e-26		-2.00647	3.65111	119.176	1.06e-11	8.93e-11
evm.model.chr10.2012	51.1857	-1.90964	0.485992	-3.92936	8.52e-05	0.000208645		-1.83229	1.49827	14.6465	0.000651236	0.00146035
evm.model.chr10.2016	25.5459	-1.65498	0.644346	-2.56846	0.0102151	0.0183177		-1.55591	0.529004	5.20294	0.0302053	0.0482379
evm.model.chr10.2055	16.5297	1.95919	0.762699	2.56875	0.0102065	0.0183102		2.0098	-0.0797324	5.8024	0.0226954	0.0373474
evm.model.chr10.2060	50.253	-4.88039	0.951893	-5.12704	2.94e-07	9.27e-07		-4.61501	1.50939	34.8109	2.23e-06	7.61e-06
evm.model.chr10.2061	50.8449	-3.16753	0.771839	-4.10387	4.06e-05	0.00010331		-3.01936	1.52958	14.9113	0.000593857	0.00134185
evm.model.chr10.2065	2247.42	1.55807	0.143345	10.8694	1.61e-27	1.56e-26		1.62757	6.90752	130.697	2.5e-11	1.98e-10
evm.model.chr10.2066	625.772	2.16651	0.123204	17.5847	3.23e-69	9.03e-68		2.26073	5.06042	328.766	3.36e-17	9.12e-16
evm.model.chr10.2073	113.15	1.68866	0.225782	7.47917	7.48e-14	3.87e-13		1.74905	2.58963	52.7564	5.89e-08	2.59e-07
evm.model.chr10.2094	3587.75	1.81874	0.0734614	24.7577	2.56e-135	1.86e-133		1.88745	7.58134	569.528	2.12e-20	1.31e-18
evm.model.chr10.2109	102.13	-3.17401	0.540436	-5.87306	4.28e-09	1.57e-08		-3.06013	2.47374	38.8355	9.06e-07	3.29e-06
evm.model.chr10.2111	1518.78	-9.95542	0.384729	-25.8765	1.23e-147	1.02e-145		-9.85836	6.32704	998.208	2.84e-20	1.67e-18
evm.model.chr10.215	158.897	2.89208	0.29508	9.801	1.11e-22	9.11e-22		2.9497	3.08397	105.977	4.08e-11	3.11e-10
evm.model.chr10.2184	26.2534	1.56732	0.669509	2.341	0.0192323	0.0327597		1.7261	0.589224	5.84017	0.0222963	0.0367537
evm.model.chr10.2229	1017.53	-3.82967	0.14497	-26.417	8.74e-154	7.77e-152		-3.75892	5.74872	735.875	6.37e-22	6.81e-20
evm.model.chr10.2242	319.653	-3.27625	0.217101	-15.0909	1.86e-51	3.49e-50		-3.13468	4.0764	242.559	1.75e-15	3.21e-14
evm.model.chr10.225	24.9013	-2.44633	0.646122	-3.78617	0.000152988	0.000363062		-2.34912	0.530952	11.9689	0.00172017	0.00356379
evm.model.chr10.226	6.67645	-5.03476	1.77795	-2.83178	0.00462902	0.00880207		-5.74224	-1.04853	10.0945	0.00507583	0.00954935
evm.model.chr10.2263	660.589	2.89364	0.138075	20.9569	1.62e-97	7.06e-96		2.97156	5.14042	486.104	1.82e-19	8.48e-18
evm.model.chr10.2276	14.8856	-4.74322	1.07907	-4.39564	1.1e-05	3e-05		-4.5669	-0.183879	18.3655	0.000245465	0.000595505
evm.model.chr10.2279	26.2421	-1.87501	0.640484	-2.92749	0.00341707	0.00664014		-1.78574	0.557951	7.40824	0.0117632	0.0205527
evm.model.chr10.229	8351.91	2.14979	0.0701604	30.641	3.48e-206	5.49e-204		2.23027	8.80123	855.685	7.95e-23	1.1e-20
evm.model.chr10.2294	37.7827	-5.17461	0.722459	-7.1625	7.92e-13	3.82e-12		-5.05471	1.11895	50.0644	1.45e-07	5.99e-07
evm.model.chr10.2296	129.514	-9.61918	1.21139	-7.94062	2.01e-15	1.14e-14		-10.2635	2.79814	177.326	1e-12	1.02e-11
evm.model.chr10.230	34.5071	-3.67184	0.533413	-6.88368	5.83e-12	2.66e-11		-3.47439	0.939665	36.4384	1.54e-06	5.39e-06
evm.model.chr10.231	893.759	-3.2816	0.15767	-20.8131	3.29e-96	1.39e-94		-3.23048	5.5314	447.711	5.51e-19	2.28e-17
evm.model.chr10.241	1724.01	-2.61748	0.121139	-21.6072	1.54e-103	7.15e-102		-2.5059	6.47128	259.321	4.61e-15	7.58e-14
evm.model.chr10.2426	11.541	-3.65011	1.13153	-3.22583	0.00125606	0.00261439		-3.4469	-0.411323	10.797	0.00305746	0.00601007
evm.model.chr10.243	105.053	-9.01964	2.13184	-4.23092	2.33e-05	6.08e-05		-9.70129	2.50854	37.149	1.25e-05	3.79e-05
evm.model.chr10.245	1185.85	-1.70129	0.121383	-14.0159	1.25e-44	1.98e-43		-1.63747	5.95678	196.765	2.48e-14	3.47e-13
evm.model.chr10.2456	1086.71	-4.00326	0.23344	-17.149	6.4e-66	1.68e-64		-3.96156	5.85051	282.751	5.38e-15	8.7e-14
evm.model.chr10.2469	58.1323	-2.48008	0.396206	-6.25956	3.86e-10	1.53e-09		-2.40977	1.69397	30.539	6.2e-06	1.97e-05
evm.model.chr10.247	10.9531	-4.85602	1.5329	-3.16786	0.00153563	0.00314812		-4.51946	-0.537939	9.63075	0.00428793	0.00819813
evm.model.chr10.2470	104.628	-2.83494	0.410114	-6.91256	4.76e-12	2.18e-11		-2.74693	2.50514	42.6934	4.02e-07	1.54e-06
evm.model.chr10.248	305.291	-1.76156	0.272948	-6.45384	1.09e-10	4.52e-10		-1.67464	4.01453	39.6758	8.98e-07	3.26e-06
evm.model.chr10.25	94.7389	-2.04254	0.298265	-6.84806	7.49e-12	3.38e-11		-2.02018	2.3632	36.456	1.53e-06	5.37e-06
evm.model.chr10.2505	33.0191	-1.99766	0.512368	-3.89889	9.66e-05	0.000235205		-1.90193	0.9374	12.966	0.00118785	0.00254076
evm.model.chr10.2508	9.67955	-2.66579	1.13463	-2.34948	0.0187998	0.0320859		-2.44581	-0.672538	5.4418	0.0269269	0.0434959
evm.model.chr10.262	27.5453	6.14054	0.988947	6.20918	5.33e-10	2.09e-09		6.03039	0.568643	51.3706	7.55e-08	3.26e-07
evm.model.chr10.27	31.1463	-3.7053	0.801746	-4.62155	3.81e-06	1.08e-05		-3.53463	0.856539	19.3087	0.000185719	0.000459762
evm.model.chr10.273	74.0255	-2.41454	0.42644	-5.66209	1.5e-08	5.28e-08		-2.32085	2.02094	29.5364	7.97e-06	2.49e-05
evm.model.chr10.276	23.1145	-7.81849	1.42108	-5.50181	3.76e-08	1.28e-07		-8.52023	0.42211	34.6503	5.78e-06	1.85e-05
evm.model.chr10.283	95.1642	-3.2797	0.39075	-8.39333	4.73e-17	2.97e-16		-3.13334	2.35157	60.1448	1.67e-08	8.1e-08
evm.model.chr10.284	511.133	-1.85129	0.193128	-9.58582	9.17e-22	7.22e-21		-1.71254	4.75113	79.2919	1.93e-09	1.1e-08
evm.model.chr10.286	94.8847	-8.80977	1.2176	-7.23536	4.64e-13	2.27e-12		-8.48569	2.36522	128.16	1.16e-11	9.72e-11
evm.model.chr10.294	492.644	-1.94007	0.195041	-9.94699	2.6e-23	2.19e-22		-1.84115	4.69439	93.7361	1.63e-10	1.11e-09
evm.model.chr10.3	18.2209	-7.86814	1.32252	-5.94937	2.69e-09	1e-08		-8.53762	0.147745	41.2633	2.55e-06	8.62e-06
evm.model.chr10.300	21.4946	-3.9782	1.14531	-3.47347	0.000513783	0.00113069		-3.75568	0.385202	11.0521	0.00246498	0.00493941
evm.model.chr10.305	189.687	-2.37482	0.23312	-10.1871	2.26e-24	1.98e-23		-2.27722	3.3303	102.036	6.26e-11	4.61e-10
evm.model.chr10.306	359.265	-4.85674	0.269033	-18.0526	7.53e-73	2.27e-71		-4.75869	4.23358	274.472	8.05e-16	1.57e-14
evm.model.chr10.312	1044.59	-1.60886	0.114359	-14.0686	5.93e-45	9.5e-44		-1.56455	5.78222	195.87	2.62e-14	3.64e-13
evm.model.chr10.319	344.987	-2.5243	0.18469	-13.6678	1.58e-42	2.36e-41		-2.44006	4.18974	181.58	6.74e-14	8.65e-13
evm.model.chr10.322	114.646	-2.76275	0.315659	-8.75231	2.09e-18	1.41e-17		-2.68507	2.6332	72.2431	2.62e-09	1.47e-08
evm.model.chr10.324	47.9999	3.00022	0.818057	3.66749	0.000244942	0.000564229		3.08626	1.32333	13.1111	0.0012325	0.00262787
evm.model.chr10.325	20.5372	-2.3554	0.690411	-3.4116	0.00064584	0.00140248		-2.2127	0.285197	8.84936	0.00591125	0.0109824
evm.model.chr10.333	41.9004	-4.34579	0.875479	-4.96391	6.91e-07	2.1e-06		-4.13334	1.23203	21.6879	7.42e-05	0.000197548
evm.model.chr10.335	47.0417	-1.63111	0.593908	-2.74641	0.00602516	0.0112431		-1.53916	1.32557	5.61817	0.0247578	0.0403449
evm.model.chr10.34	430.213	-2.86228	0.181306	-15.787	3.82e-56	8.08e-55		-2.81573	4.48306	212.631	9.34e-15	1.44e-13
evm.model.chr10.342	21.9384	-5.22282	1.42582	-3.66302	0.000249263	0.000573674		-5.93009	0.292049	12.2185	0.0018204	0.00374868
evm.model.chr10.350	77.926	-3.81087	0.659574	-5.77779	7.57e-09	2.73e-08		-3.67463	2.09936	28.0031	1.22e-05	3.69e-05
evm.model.chr10.355	51.8352	-8.03452	1.2671	-6.34088	2.28e-10	9.22e-10		-8.68849	1.5216	52.1149	1.62e-07	6.64e-07
evm.model.chr10.356	191.581	-5.9831	0.678131	-8.82292	1.12e-18	7.61e-18		-5.79333	3.34933	100.724	4.64e-10	2.95e-09
evm.model.chr10.358	85.7161	-3.66239	0.567974	-6.44816	1.13e-10	4.68e-10		-3.60689	2.20052	35.6522	2.48e-06	8.4e-06
evm.model.chr10.360	1488.61	-14.1862	1.19368	-11.8844	1.43e-32	1.64e-31		-13.7759	6.29579	964.84	1e-19	5.09e-18
evm.model.chr10.368	130.507	-2.00118	0.358078	-5.58866	2.29e-08	7.95e-08		-1.91436	2.80522	27.0117	1.53e-05	4.57e-05
evm.model.chr10.369	509.256	-3.70703	0.16634	-22.2859	5.07e-110	2.65e-108		-3.62257	4.72387	406.596	2e-18	7.17e-17
evm.model.chr10.372	156.876	-10.0953	1.21275	-8.32432	8.48e-17	5.24e-16		-10.773	3.06445	131.669	1.3e-10	9.05e-10
evm.model.chr10.378	44.7307	-2.20321	0.60156	-3.66249	0.000249775	0.000574789		-2.11324	1.36323	11.1482	0.00250264	0.00500504
evm.model.chr10.380	69.0421	-3.96543	0.489201	-8.10594	5.23e-16	3.09e-15		-3.90069	1.92425	59.5692	1.83e-08	8.83e-08
evm.model.chr10.39	433.204	-3.50182	0.193213	-18.1241	2.06e-73	6.24e-72		-3.42415	4.51691	412.528	1.65e-18	6.03e-17
evm.model.chr10.396	960.016	-2.21265	0.110505	-20.0232	3.46e-89	1.33e-87		-2.13137	5.66624	395.68	2.88e-18	9.9e-17
evm.model.chr10.398	76.9181	1.90469	0.44367	4.29302	1.76e-05	4.67e-05		1.99999	2.03604	20.6016	9.41e-05	0.000245916
evm.model.chr10.406	69.9451	-7.59954	1.21425	-6.25865	3.88e-10	1.54e-09		-7.22392	1.91698	124.743	6.24e-12	5.46e-11
evm.model.chr10.407	4113.22	-1.82867	0.0719042	-25.432	1.12e-142	8.8e-141		-1.80176	7.74568	592.162	1.25e-20	8.43e-19
evm.model.chr10.408	39.0016	-6.33317	0.746919	-8.47907	2.27e-17	1.45e-16		-6.18281	1.12491	67.0292	5.65e-09	3e-08
evm.model.chr10.41	31.5021	-9.57772	1.2624	-7.5869	3.28e-14	1.73e-13		-10.2762	0.797748	80.6804	3.15e-09	1.74e-08
evm.model.chr10.413	41.4059	-6.12756	0.755545	-8.11012	5.06e-16	2.99e-15		-5.96466	1.24191	56.4117	4.96e-08	2.21e-07
evm.model.chr10.430	445.676	-8.55151	0.601104	-14.2263	6.29e-46	1.04e-44		-8.50969	4.55216	388.18	1.64e-15	3.03e-14
evm.model.chr10.452	7.27401	-2.8444	1.25849	-2.26017	0.0238107	0.0398923		-2.73689	-1.05039	5.18101	0.0305276	0.0487255
evm.model.chr10.456	6.86174	-3.31996	1.14506	-2.89938	0.00373901	0.00721855		-3.17005	-1.08351	8.33991	0.00762313	0.013837
evm.model.chr10.477	61.7641	2.04975	0.399435	5.13163	2.87e-07	9.06e-07		2.12709	1.73124	22.1093	7.05e-05	0.000188277
evm.model.chr10.480	332.908	-13.6667	1.47458	-9.26823	1.89e-20	1.41e-19		-14.3261	4.13654	223.517	2.04e-10	1.38e-09
evm.model.chr10.483	127.508	-6.82968	0.919417	-7.42828	1.1e-13	5.63e-13		-6.71123	2.77777	96.4125	4.94e-10	3.13e-09
evm.model.chr10.484	1974.55	-3.17315	0.143902	-22.0507	9.4e-108	4.74e-106		-3.1098	6.6598	464.7	2.1e-18	7.47e-17
evm.model.chr10.493	17.9333	-3.21177	1.19673	-2.6838	0.00727902	0.0134074		-2.94978	0.153161	8.28568	0.00749296	0.0136241
evm.model.chr10.496	5250.26	-2.16225	0.113789	-19.0023	1.63e-80	5.57e-79		-2.07823	8.0835	362.579	1.22e-17	3.6e-16
evm.model.chr10.503	45.4458	-1.90398	0.538669	-3.5346	0.000408399	0.00091218		-1.82363	1.31797	11.4667	0.00208138	0.00424182
evm.model.chr10.51	125.512	-2.62806	0.366694	-7.16689	7.67e-13	3.71e-12		-2.55609	2.75138	47.3796	1.59e-07	6.53e-07
evm.model.chr10.510	11.9718	-4.30493	1.40666	-3.0604	0.00221042	0.00441957		-4.00018	-0.410144	9.63553	0.00427962	0.00818535
evm.model.chr10.513	37.3728	-7.5134	1.31239	-5.72496	1.03e-08	3.7e-08		-7.13148	1.04006	47.495	1.56e-07	6.39e-07
evm.model.chr10.516	4.7331	-5.37769	1.88832	-2.84788	0.00440122	0.00840192		-4.95624	-1.52098	10.9163	0.00315919	0.00619897
evm.model.chr10.521	219.819	-3.45513	0.30556	-11.3075	1.2e-29	1.26e-28		-3.43818	3.5347	138.948	1.75e-12	1.7e-11
evm.model.chr10.522	240.192	-3.74369	0.239215	-15.6499	3.33e-55	6.88e-54		-3.67394	3.67176	274.528	3.54e-16	7.64e-15
evm.model.chr10.524	28.7608	-2.15083	0.502684	-4.27869	1.88e-05	4.96e-05		-2.05103	0.725958	14.3486	0.000723015	0.00161143
evm.model.chr10.529	1182.96	1.66186	0.125317	13.2612	3.88e-40	5.44e-39		1.73372	5.97891	201.101	1.88e-14	2.72e-13
evm.model.chr10.549	5.69788	-6.52468	1.5641	-4.17151	3.03e-05	7.8e-05		-7.21908	-1.2998	19.2565	0.000222724	0.000544469
evm.model.chr10.551	23.1164	-3.76489	0.966769	-3.8943	9.85e-05	0.000239423		-3.68475	0.448688	14.2723	0.000761825	0.0016895
evm.model.chr10.564	50.3242	-2.00538	0.545014	-3.6795	0.000233693	0.000540191		-1.94161	1.4661	12.5584	0.00138019	0.00291803
evm.model.chr10.570	60.7851	2.52881	0.463553	5.45527	4.89e-08	1.65e-07		2.56224	1.73008	27.8805	1.22e-05	3.7e-05
evm.model.chr10.573	17.9932	2.5901	0.683998	3.78671	0.000152654	0.000362375		2.6206	0.0177337	12.0118	0.00169258	0.00351135
evm.model.chr10.577	218.222	2.08495	0.2807	7.42768	1.11e-13	5.65e-13		2.14878	3.5282	65.4818	7.16e-09	3.72e-08
evm.model.chr10.582	11.4921	2.72101	0.924215	2.94413	0.00323865	0.00631939		2.81554	-0.53877	8.36096	0.00755658	0.0137294
evm.model.chr10.584	58.7512	-3.46561	0.536095	-6.46455	1.02e-10	4.22e-10		-3.33918	1.70785	33.0851	3.34e-06	1.11e-05
evm.model.chr10.587	1519.63	-3.91718	0.149469	-26.2074	2.19e-151	1.88e-149		-3.85153	6.32171	584.985	4.55e-19	1.94e-17
evm.model.chr10.589	80.6966	-5.02481	1.29064	-3.89328	9.89e-05	0.000240398		-5.73269	2.14393	11.7852	0.00201404	0.00411585
evm.model.chr10.595	4.57965	4.2605	1.86339	2.28642	0.0222297	0.0374514		4.94554	-1.51975	6.11643	0.0206873	0.0343888
evm.model.chr10.605	374.558	2.11655	0.190726	11.0974	1.29e-28	1.3e-27		2.20882	4.3182	144.361	1.11e-12	1.12e-11
evm.model.chr10.606	6.95097	7.17256	1.51912	4.72152	2.34e-06	6.79e-06		7.76417	-1.14809	25.7932	4.07e-05	0.000113157
evm.model.chr10.614	494.379	-6.95557	0.349322	-19.9116	3.23e-88	1.21e-86		-6.86266	4.68037	598.351	1.12e-20	7.68e-19
evm.model.chr10.616	70.7721	-3.25034	0.405217	-8.02124	1.05e-15	6.06e-15		-3.15304	1.96366	62.5782	1.13e-08	5.64e-08
evm.model.chr10.618	385.662	1.76319	0.177297	9.94485	2.66e-23	2.23e-22		1.82492	4.35691	119.808	9.98e-12	8.44e-11
evm.model.chr10.628	21.58	-9.08901	1.30437	-6.96811	3.21e-12	1.49e-11		-9.75034	0.311176	60.1728	8.33e-08	3.57e-07
evm.model.chr10.629	308.06	-8.18551	1.19556	-6.84659	7.56e-12	3.41e-11		-8.91227	4.00612	133.025	6.27e-11	4.62e-10
evm.model.chr10.648	89.3214	-1.75372	0.368801	-4.75518	1.98e-06	5.79e-06		-1.691	2.27973	21.7923	6.59e-05	0.000177025
evm.model.chr10.657	108.333	-1.60694	0.314347	-5.11198	3.19e-07	1e-06		-1.52343	2.53043	19.4502	0.000133957	0.000340072
evm.model.chr10.658	177.455	-4.33074	0.436495	-9.92164	3.35e-23	2.81e-22		-4.23092	3.23296	102.038	9.37e-11	6.69e-10
evm.model.chr10.659	12.8958	-7.18803	1.42979	-5.02734	4.97e-07	1.54e-06		-6.72139	-0.351733	27.7254	1.27e-05	3.84e-05
evm.model.chr10.660	5.03408	-5.21098	1.64071	-3.17606	0.0014929	0.00306685		-5.89197	-1.51085	11.4895	0.00236775	0.00476225
evm.model.chr10.662	195.348	-2.97702	0.236994	-12.5616	3.43e-36	4.38e-35		-2.88283	3.37616	148.254	8.03e-13	8.34e-12
evm.model.chr10.663	1860.56	2.38739	0.135647	17.6	2.46e-69	6.93e-68		2.47014	6.62811	380.653	4.95e-18	1.6e-16
evm.model.chr10.669	171.182	-1.90007	0.277793	-6.8399	7.92e-12	3.57e-11		-1.87444	3.18606	46.9868	1.72e-07	7e-07
evm.model.chr10.671	28.9915	5.01136	1.12397	4.45864	8.25e-06	2.27e-05		4.80225	0.714471	27.8459	1.23e-05	3.73e-05
evm.model.chr10.673	14.348	-8.51474	1.47014	-5.79178	6.96e-09	2.52e-08		-9.22254	-0.21519	36.4394	5.98e-06	1.9e-05
evm.model.chr10.68	1485.74	1.63118	0.105562	15.4523	7.28e-54	1.45e-52		1.69046	6.30211	302.558	9.98e-17	2.41e-15
evm.model.chr10.684	256.777	-2.41171	0.243941	-9.88645	4.77e-23	3.97e-22		-2.34235	3.7674	104.335	4.87e-11	3.65e-10
evm.model.chr10.686	1350.84	-4.65237	0.33307	-13.9682	2.44e-44	3.84e-43		-4.53563	6.11394	352.628	5.11e-15	8.3e-14
evm.model.chr10.691	3.54296	-5.62104	2.12969	-2.63937	0.008306	0.0151581		-6.34021	-1.7478	8.42127	0.00771912	0.0139923
evm.model.chr10.693	1434.23	1.91563	0.141696	13.5193	1.2e-41	1.76e-40		1.95747	6.25707	196.828	7.55e-14	9.6e-13
evm.model.chr10.696	5473.6	3.51894	0.106538	33.0299	3.02e-239	6.29e-237		3.55808	8.19456	1138.69	1.51e-24	3.89e-22
evm.model.chr10.706	162.887	-2.52871	0.269964	-9.36685	7.47e-21	5.64e-20		-2.43904	3.1179	84.7373	4.85e-10	3.08e-09
evm.model.chr10.707	107.156	-3.97919	0.513104	-7.75513	8.82e-15	4.81e-14		-3.87751	2.53755	44.7239	3.25e-07	1.27e-06
evm.model.chr10.718	456.055	-2.64979	0.200024	-13.2474	4.67e-40	6.54e-39		-2.5389	4.59167	186.146	4.95e-14	6.52e-13
evm.model.chr10.724	420.028	-1.64746	0.194123	-8.4867	2.13e-17	1.36e-16		-1.59205	4.46705	69.7219	3.78e-09	2.06e-08
evm.model.chr10.725	25.451	-7.56321	1.27945	-5.91129	3.39e-09	1.26e-08		-8.20982	0.600083	43.4565	7.25e-07	2.68e-06
evm.model.chr10.730	2625.29	-9.24903	0.351206	-26.335	7.62e-153	6.72e-151		-9.15949	7.1191	1071.46	2.45e-20	1.48e-18
evm.model.chr10.734	15.107	-4.75979	1.49605	-3.18157	0.00146479	0.00301327		-4.37962	-0.193441	9.41358	0.00468413	0.00888135
evm.model.chr10.75	348.602	-7.70812	0.679858	-11.3378	8.52e-30	8.94e-29		-7.50918	4.18105	337.112	2.12e-16	4.76e-15
evm.model.chr10.753	180.678	-3.32817	0.649772	-5.12205	3.02e-07	9.51e-07		-3.05556	3.27065	29.8142	7.43e-06	2.33e-05
evm.model.chr10.758	61.1628	-2.71579	0.410215	-6.6204	3.58e-11	1.54e-10		-2.62627	1.69812	32.1616	4.17e-06	1.36e-05
evm.model.chr10.766	8.28791	2.87373	1.22923	2.33783	0.019396	0.0330169		2.86769	-0.934645	5.51629	0.0259863	0.0421152
evm.model.chr10.770	288.459	1.70184	0.211446	8.04859	8.38e-16	4.88e-15		1.84494	3.94142	87.1697	3.57e-10	2.32e-09
evm.model.chr10.772	6959.88	-8.80951	1.19991	-7.34183	2.11e-13	1.06e-12		-8.45158	8.52596	213.119	6.86e-13	7.21e-12
evm.model.chr10.778	882.809	-1.58778	0.110205	-14.4075	4.64e-47	7.87e-46		-1.52279	5.54043	207.258	1.29e-14	1.93e-13
evm.model.chr10.781	5530.55	-6.91196	0.601859	-11.4844	1.58e-30	1.7e-29		-6.74406	8.19977	330.811	1.37e-14	2.04e-13
evm.model.chr10.783	413.473	-5.56909	0.243121	-22.9067	3.99e-116	2.3e-114		-5.52503	4.45385	676.196	2.03e-21	1.82e-19
evm.model.chr10.787	31.6044	-2.71997	0.664132	-4.09553	4.21e-05	0.000106829		-2.62278	0.873863	13.9652	0.000828162	0.00182555
evm.model.chr10.788	622.978	-2.49635	0.223106	-11.1891	4.61e-29	4.72e-28		-2.43815	5.00062	126.715	5.19e-12	4.64e-11
evm.model.chr10.792	1853.71	-2.54136	0.147089	-17.2777	6.92e-67	1.87e-65		-2.26323	6.59384	202.854	3.45e-13	3.87e-12
evm.model.chr10.795	363.159	-1.6915	0.160776	-10.5208	6.92e-26	6.38e-25		-1.63274	4.26551	113.716	1.82e-11	1.47e-10
evm.model.chr10.798	139.874	-4.97849	0.373065	-13.3448	1.27e-40	1.81e-39		-4.82709	2.89836	131.24	4.46e-12	4.04e-11
evm.model.chr10.802	946.66	-2.28483	0.15111	-15.1203	1.19e-51	2.24e-50		-2.1742	5.64953	219.314	8.97e-15	1.39e-13
evm.model.chr10.805	45.5944	-3.02078	0.720738	-4.19123	2.77e-05	7.18e-05		-2.85339	1.30229	14.4535	0.000696806	0.00155733
evm.model.chr10.811	501.55	-8.09324	0.550307	-14.7068	5.83e-49	1.04e-47		-7.96879	4.70899	368.398	3.49e-16	7.54e-15
evm.model.chr10.812	22.2411	-2.38045	0.724303	-3.28654	0.00101425	0.00213953		-2.30048	0.371273	8.58956	0.00658997	0.0121225
evm.model.chr10.821	515.101	-2.64649	0.155174	-17.0549	3.21e-65	8.3e-64		-2.61484	4.74658	271.077	4.17e-16	8.86e-15
evm.model.chr10.827	11.5213	-5.99036	1.36226	-4.39737	1.1e-05	2.98e-05		-6.68252	-0.462732	20.5447	0.00015589	0.000391407
evm.model.chr10.829	463.738	1.68919	0.106071	15.9252	4.24e-57	9.23e-56		1.91435	4.62859	191.518	3.47e-14	4.7e-13
evm.model.chr10.836	358.513	-2.52098	0.330189	-7.63497	2.26e-14	1.21e-13		-2.43276	4.24338	53.5271	8.79e-08	3.76e-07
evm.model.chr10.838	79.5326	1.81022	0.340659	5.31387	1.07e-07	3.51e-07		1.88622	2.10097	29.4346	8.18e-06	2.55e-05
evm.model.chr10.850	130.543	-2.67012	0.242495	-11.0111	3.38e-28	3.35e-27		-2.60511	2.80099	105.179	4.44e-11	3.36e-10
evm.model.chr10.852	320.245	-4.93638	0.799997	-6.1705	6.81e-10	2.65e-09		-4.7727	4.05794	60.4391	4.41e-08	1.99e-07
evm.model.chr10.853	278.054	-4.10537	0.451662	-9.08949	9.95e-20	7.17e-19		-3.99449	3.8564	113.311	4.48e-11	3.38e-10
evm.model.chr10.86	126.826	2.25952	0.341616	6.61422	3.74e-11	1.6e-10		2.30317	2.75507	48.6697	1.24e-07	5.19e-07
evm.model.chr10.880	34.8166	-7.23622	1.1554	-6.26297	3.78e-10	1.5e-09		-6.94872	0.952138	57.8236	3.95e-08	1.8e-07
evm.model.chr10.888	44.6391	-4.51535	0.503741	-8.96363	3.14e-19	2.2e-18		-4.43893	1.30277	64.859	7.88e-09	4.07e-08
evm.model.chr10.910	10.2864	-5.35699	1.49048	-3.59414	0.000325465	0.000737551		-6.05839	-0.641416	12.1826	0.00184381	0.00379339
evm.model.chr10.913	194.725	2.08379	0.280584	7.42664	1.11e-13	5.69e-13		2.11836	3.37066	54.1761	5.08e-08	2.26e-07
evm.model.chr10.917	94.9541	-7.74817	1.04966	-7.3816	1.56e-13	7.91e-13		-7.4518	2.36958	201.546	6.53e-14	8.41e-13
evm.model.chr10.918	88.4861	4.31035	0.493114	8.74108	2.31e-18	1.55e-17		4.35107	2.24754	74.651	3.07e-09	1.7e-08
evm.model.chr10.920	47.9958	-3.60121	0.973567	-3.69898	0.000216466	0.000502529		-3.39227	1.37903	15.956	0.000460386	0.00106295
evm.model.chr10.922	196.288	-10.0063	1.21073	-8.26464	1.4e-16	8.55e-16		-10.7083	3.37606	218.46	2.57e-14	3.58e-13
evm.model.chr10.924	8342.86	2.88315	0.0822087	35.0711	1.86e-269	5.3e-267		2.96039	8.8075	949.169	1.89e-23	3.31e-21
evm.model.chr10.929	105.533	-7.78176	1.21913	-6.38304	1.74e-10	7.08e-10		-8.46968	2.51807	74.6925	3.4e-09	1.87e-08
evm.model.chr10.931	82.6052	-1.60247	0.325497	-4.92314	8.52e-07	2.57e-06		-1.52997	2.15895	20.7796	8.92e-05	0.000233891
evm.model.chr10.932	35.0249	-2.17322	0.534785	-4.06372	4.83e-05	0.000121634		-2.06939	0.950548	12.3715	0.00147938	0.00310847
evm.model.chr10.933	74.2502	-6.99896	0.679223	-10.3044	6.73e-25	6e-24		-6.86009	2.01413	126.049	5.52e-12	4.9e-11
evm.model.chr10.934	119.001	-1.89886	0.368358	-5.15494	2.54e-07	8.05e-07		-1.81515	2.66487	20.5568	0.000102806	0.000266747
evm.model.chr10.935	163.198	-2.39113	0.233826	-10.2261	1.51e-24	1.33e-23		-2.34077	3.12146	101.151	6.9e-11	5.05e-10
evm.model.chr10.942	15.5984	-3.14155	0.911031	-3.44835	0.000564027	0.00123526		-2.97624	-0.05561	10.3828	0.00335469	0.00654382
evm.model.chr10.949	13.5219	-5.0001	1.45752	-3.43055	0.000602361	0.00131506		-5.67998	-0.302032	10.2179	0.00357678	0.00694606
evm.model.chr10.958	245.166	-2.707	0.524695	-5.15919	2.48e-07	7.88e-07		-2.61544	3.69669	17.7727	0.000373906	0.000878914
evm.model.chr10.967	150.956	-1.6102	0.217796	-7.39317	1.43e-13	7.28e-13		-1.54179	3.01239	44.4893	2.8e-07	1.1e-06
evm.model.chr10.968	450.374	-10.5365	1.18773	-8.87114	7.24e-19	5e-18		-11.2022	4.57958	238.668	8.03e-12	6.9e-11
evm.model.chr10.969	12.6137	-3.50575	0.959074	-3.65535	0.000256833	0.000590248		-3.41613	-0.32988	11.417	0.00226172	0.00457001
evm.model.chr10.970	458.671	-2.14044	0.159772	-13.3969	6.31e-41	9.04e-40		-2.07485	4.58734	165.973	2.04e-13	2.39e-12
evm.model.chr10.974	636.852	-1.71067	0.133731	-12.7918	1.82e-37	2.41e-36		-1.64797	5.06602	146.898	8.97e-13	9.25e-12
evm.model.chr10.984	171.871	-4.46698	0.514029	-8.69013	3.62e-18	2.41e-17		-4.36932	3.18933	71.579	5.98e-09	3.16e-08
evm.model.chr10.985	325.751	-7.40129	0.391785	-18.8912	1.35e-79	4.51e-78		-7.3029	4.10064	429.714	4.16e-18	1.37e-16
evm.model.chr10.995	5.06994	-5.48523	1.81021	-3.03015	0.0024443	0.00485594		-6.14022	-1.42573	9.99245	0.00414679	0.00795548
evm.model.chr11.1002	56.072	-7.22948	1.28467	-5.6275	1.83e-08	6.41e-08		-7.9262	1.67879	44.0839	6.46e-07	2.41e-06
evm.model.chr11.1017	482.208	-4.01817	0.396343	-10.1381	3.74e-24	3.24e-23		-3.94941	4.65484	134.568	8.34e-11	6.01e-10
evm.model.chr11.1026	24396.4	-1.71491	0.103138	-16.6273	4.42e-62	1.07e-60		-1.72827	10.3411	327.158	3.67e-17	9.85e-16
evm.model.chr11.1028	415.206	-6.50997	0.294978	-22.0694	6.23e-108	3.14e-106		-6.41682	4.44474	532.07	9.95e-20	5.08e-18
evm.model.chr11.1029	5.53611	7.33612	1.93021	3.80068	0.000144297	0.000343729		7.95542	-1.3959	20.0796	0.00017708	0.000440218
evm.model.chr11.1036	10.2162	-3.72795	1.26495	-2.94711	0.0032076	0.0062635		-3.56965	-0.549346	9.32207	0.00572353	0.0106642
evm.model.chr11.1039	30.2451	-4.3917	0.671734	-6.53786	6.24e-11	2.63e-10		-4.30119	0.841192	36.1027	3.05e-06	1.02e-05
evm.model.chr11.1040	18.6578	-3.4395	0.706537	-4.86812	1.13e-06	3.37e-06		-3.35359	0.197296	21.9582	0.000106768	0.000276227
evm.model.chr11.105	84.0224	-2.26657	0.34854	-6.50302	7.87e-11	3.29e-10		-2.18707	2.1895	38.4695	9.81e-07	3.54e-06
evm.model.chr11.106	22.2705	7.77657	2.20076	3.53358	0.000409969	0.000915393		8.39353	0.315095	14.4332	0.00103914	0.00224582
evm.model.chr11.1099	10.1379	-4.58915	1.73747	-2.64128	0.00825933	0.0150822		-5.31312	-0.549397	6.37655	0.0184147	0.0308969
evm.model.chr11.11	527.668	-4.83456	0.339281	-14.2494	4.52e-46	7.48e-45		-4.82203	4.76516	223.567	2.54e-14	3.55e-13
evm.model.chr11.110	23.1575	2.25823	0.657325	3.43549	0.000591489	0.00129227		2.29896	0.387001	10.2562	0.00333616	0.00651399
evm.model.chr11.1102	16.1503	-7.64824	1.38047	-5.54033	3.02e-08	1.04e-07		-8.33704	-0.0201808	30.2018	8.54e-06	2.66e-05
evm.model.chr11.1105	234.448	-2.99401	0.357312	-8.37927	5.33e-17	3.33e-16		-2.88636	3.6302	61.9809	1.44e-08	7.06e-08
evm.model.chr11.1108	260.604	-2.40044	0.273123	-8.78887	1.51e-18	1.02e-17		-2.23881	3.78943	64.3222	1.24e-08	6.16e-08
evm.model.chr11.1109	2785.14	-2.40799	0.119408	-20.1661	1.94e-90	7.61e-89		-2.36159	7.20361	379.056	1.38e-17	4.04e-16
evm.model.chr11.1110	45.2326	-2.88988	0.620212	-4.6595	3.17e-06	9.08e-06		-2.79738	1.3499	18.3312	0.000190489	0.000470817
evm.model.chr11.1114	125.315	-2.2884	0.362181	-6.31839	2.64e-10	1.06e-09		-2.20473	2.7488	33.6063	2.95e-06	9.89e-06
evm.model.chr11.112	764.189	-5.88124	0.275723	-21.3303	5.94e-101	2.68e-99		-5.80374	5.29431	478.354	2.82e-18	9.71e-17
evm.model.chr11.1138	4.01481	-4.67585	2.10263	-2.22381	0.0261613	0.0434387		-5.35033	-1.67639	7.58641	0.0128106	0.0222167
evm.model.chr11.1141	3154.13	2.23715	0.0836402	26.7473	1.33e-157	1.23e-155		2.31519	7.38166	684.951	1.7e-21	1.57e-19
evm.model.chr11.1155	261.374	2.60707	0.261948	9.9526	2.46e-23	2.07e-22		2.6705	3.79924	109.105	3.93e-11	3.01e-10
evm.model.chr11.1199	40.2645	-6.3443	1.28758	-4.92731	8.34e-07	2.52e-06		-7.02531	1.21376	29.2262	2.49e-05	7.18e-05
evm.model.chr11.1202	48.9757	-5.20086	1.64237	-3.16668	0.0015419	0.00315941		-5.94646	1.47393	11.2802	0.00266781	0.00529901
evm.model.chr11.1204	33.7236	-6.16717	1.27207	-4.84815	1.25e-06	3.71e-06		-6.87644	0.99571	34.2216	6.3e-06	2e-05
evm.model.chr11.1207	512.346	-4.85845	0.586592	-8.2825	1.21e-16	7.38e-16		-4.73565	4.72312	83.7604	1.55e-09	9.06e-09
evm.model.chr11.121	44.1669	1.54375	0.47655	3.23942	0.00119774	0.00250151		1.5983	1.26097	10.261	0.00332973	0.00650334
evm.model.chr11.122	252.787	-1.74265	0.280669	-6.20892	5.34e-10	2.09e-09		-1.65607	3.73808	34.5719	2.35e-06	8.01e-06
evm.model.chr11.1221	37.7702	-3.93514	0.98848	-3.981	6.86e-05	0.000169813		-3.68864	1.11631	15.4913	0.00048631	0.00111844
evm.model.chr11.1258	3.76063	-6.29642	1.92388	-3.27278	0.00106496	0.00223857		-6.94495	-1.74704	15.9738	0.000804705	0.00177579
evm.model.chr11.1290	53.1389	-6.56159	1.08453	-6.05017	1.45e-09	5.51e-09		-6.28005	1.58324	67.6616	1.62e-08	7.91e-08
evm.model.chr11.13	1559.52	-5.31055	0.489324	-10.8528	1.93e-27	1.86e-26		-5.22252	6.33115	198.018	7.18e-11	5.23e-10
evm.model.chr11.1311	57.3754	-4.11626	0.678796	-6.06405	1.33e-09	5.07e-09		-3.95665	1.68366	36.2235	2.97e-06	9.96e-06
evm.model.chr11.133	54.196	-4.35665	0.505546	-8.61771	6.83e-18	4.48e-17		-4.14444	1.56682	71.5336	2.9e-09	1.61e-08
evm.model.chr11.1357	8.19008	3.51045	1.3756	2.55194	0.0107124	0.0191466		3.33214	-0.879049	6.87254	0.0138849	0.0239191
evm.model.chr11.136	967.759	-2.24758	0.172949	-12.9956	1.3e-38	1.75e-37		-2.088	5.63778	114.025	1.44e-10	9.98e-10
evm.model.chr11.1360	5.30563	3.27446	1.45091	2.25684	0.0240182	0.0402075		3.39143	-1.46799	6.60273	0.0156828	0.0267188
evm.model.chr11.1365	232.509	-5.93022	1.34053	-4.42378	9.7e-06	2.65e-05		-6.5926	3.6122	12.8524	0.00177359	0.0036609
evm.model.chr11.1393	464.094	1.53801	0.17263	8.90928	5.14e-19	3.57e-18		1.59617	4.61652	97.0335	1.1e-10	7.77e-10
evm.model.chr11.1399	1082.27	-1.75969	0.196677	-8.94713	3.65e-19	2.55e-18		-1.57816	5.8413	49.2922	4.01e-07	1.54e-06
evm.model.chr11.1433	11.767	-3.10016	0.856974	-3.61756	0.000297393	0.000677503		-2.89807	-0.467361	10.481	0.00305208	0.00600126
evm.model.chr11.144	38.0477	-6.09399	0.908885	-6.7049	2.02e-11	8.8e-11		-5.88654	1.08721	67.5353	5.24e-09	2.8e-08
evm.model.chr11.1440	14.7727	-2.74484	0.949317	-2.89139	0.00383546	0.00739105		-2.5975	-0.132411	7.21514	0.0119189	0.0207957
evm.model.chr11.146	85.0956	-6.55341	0.787631	-8.32041	8.77e-17	5.41e-16		-6.38037	2.21933	105.287	4.39e-11	3.33e-10
evm.model.chr11.1471	9.23968	-6.90719	1.50531	-4.58856	4.46e-06	1.26e-05		-6.5535	-0.732523	24.3474	3.8e-05	0.000106063
evm.model.chr11.1475	285.447	-8.08991	1.19266	-6.78311	1.18e-11	5.23e-11		-8.76985	3.896	88.9838	2.24e-09	1.26e-08
evm.model.chr11.149	919.239	-4.41046	0.173523	-25.4171	1.63e-142	1.28e-140		-4.3325	5.59926	549.065	1.1e-19	5.47e-18
evm.model.chr11.15	58.1349	-8.62839	1.05546	-8.175	2.96e-16	1.77e-15		-8.3348	1.68304	184.725	2.43e-12	2.3e-11
evm.model.chr11.1512	155.182	-9.13036	1.19485	-7.64142	2.15e-14	1.15e-13		-8.74242	3.04696	306.707	8.35e-17	2.06e-15
evm.model.chr11.1528	128.771	-3.37256	0.285659	-11.8062	3.62e-32	4.12e-31		-3.31478	2.78406	136.941	2.08e-12	1.99e-11
evm.model.chr11.154	129.113	-10.8702	1.19893	-9.06658	1.23e-19	8.81e-19		-11.5477	2.79008	369.65	2.64e-16	5.83e-15
evm.model.chr11.1543	277.717	-2.82373	0.213542	-13.2233	6.44e-40	8.95e-39		-2.73476	3.87316	160.944	2.97e-13	3.36e-12
evm.model.chr11.1578	23.7621	-9.3469	1.31813	-7.09105	1.33e-12	6.33e-12		-9.94054	0.446237	71.5083	3.98e-08	1.81e-07
evm.model.chr11.1630	1640.88	-2.63116	0.104574	-25.1608	1.08e-139	8.18e-138		-2.55855	6.40472	582.776	1.55e-20	1.02e-18
evm.model.chr11.1641	4.79295	3.521	1.506	2.33797	0.0193886	0.0330069		3.3489	-1.44926	6.65399	0.0157674	0.0268492
evm.model.chr11.1661	296.019	-2.72032	0.172173	-15.7999	3.11e-56	6.63e-55		-2.65677	3.96909	245.965	1.46e-15	2.72e-14
evm.model.chr11.1664	6.47765	-3.47773	1.28749	-2.70116	0.00690976	0.0127577		-3.24929	-1.16398	6.89734	0.0137313	0.0236848
evm.model.chr11.1667	19.7679	-3.47696	0.823552	-4.22191	2.42e-05	6.31e-05		-3.34333	0.247023	16.4667	0.000349839	0.000826882
evm.model.chr11.1672	90.5862	-3.54441	0.347108	-10.2112	1.77e-24	1.55e-23		-3.48739	2.29725	90.4526	2.39e-10	1.6e-09
evm.model.chr11.1674	188.493	-4.50543	0.598502	-7.52785	5.16e-14	2.69e-13		-4.38456	3.32191	60.8964	2.14e-08	1.02e-07
evm.model.chr11.1712	7.2253	-2.70814	1.18461	-2.28611	0.0222477	0.0374787		-2.56061	-1.00428	5.15087	0.0309769	0.0493604
evm.model.chr11.1730	9.65843	-4.26603	1.46193	-2.91808	0.00352192	0.00682667		-3.90194	-0.728569	8.31457	0.00770413	0.0139664
evm.model.chr11.1731	2263	-8.20433	0.475319	-17.2607	9.3e-67	2.49e-65		-8.08731	6.90935	779.367	2.7e-20	1.59e-18
evm.model.chr11.1734	161.107	-8.65959	0.854044	-10.1395	3.69e-24	3.19e-23		-8.41084	3.10545	236.44	6.05e-14	7.82e-13
evm.model.chr11.1738	67.7367	-2.73903	0.410998	-6.66433	2.66e-11	1.15e-10		-2.68353	1.87935	41.3998	5.25e-07	1.98e-06
evm.model.chr11.1743	8.75758	-5.17181	1.38398	-3.73691	0.000186295	0.000436872		-5.04805	-0.794205	14.79	0.000619436	0.0013951
evm.model.chr11.1750	105.943	-8.5605	1.20655	-7.095	1.29e-12	6.15e-12		-9.26427	2.51016	156.737	1.21e-12	1.21e-11
evm.model.chr11.1754	1411.54	-2.56286	0.140638	-18.2231	3.38e-74	1.04e-72		-2.50341	6.21346	347.543	1.65e-17	4.7e-16
evm.model.chr11.1767	587.888	-1.60318	0.120736	-13.2784	3.09e-40	4.34e-39		-1.52136	4.93091	156.956	4.03e-13	4.47e-12
evm.model.chr11.1768	21.4222	-8.25326	1.26233	-6.53811	6.23e-11	2.62e-10		-8.93005	0.344678	69.1302	1.34e-08	6.59e-08
evm.model.chr11.1769	905.817	2.41233	0.130262	18.519	1.45e-76	4.61e-75		2.52877	5.59839	350.169	1.46e-17	4.24e-16
evm.model.chr11.1788	811.812	-2.51972	0.248028	-10.159	3.02e-24	2.63e-23		-2.44836	5.37941	133.009	7.69e-12	6.62e-11
evm.model.chr11.1789	69.0587	-1.69106	0.360029	-4.69701	2.64e-06	7.61e-06		-1.61787	1.91559	20.2362	0.00010517	0.000272354
evm.model.chr11.1791	196.913	-11.943	1.51971	-7.85873	3.88e-15	2.17e-14		-11.4849	3.38812	194.787	7.31e-12	6.31e-11
evm.model.chr11.1794	89.0113	-7.01346	1.2438	-5.63873	1.71e-08	6.01e-08		-7.69611	2.25538	47.2624	3.67e-07	1.42e-06
evm.model.chr11.1809	17.0482	-2.04276	0.789021	-2.58898	0.00962613	0.0173617		-1.95964	0.00143032	5.6043	0.0249213	0.0405821
evm.model.chr11.1812	853.92	-3.09883	0.162201	-19.1049	2.3e-81	7.91e-80		-3.04043	5.49832	336.323	6.01e-17	1.53e-15
evm.model.chr11.1825	4.53198	-4.00434	1.55463	-2.57576	0.010002	0.0179681		-3.75216	-1.53635	7.97292	0.00856456	0.0153862
evm.model.chr11.1831	1242.86	-1.93186	0.1135	-17.0208	5.76e-65	1.48e-63		-1.89319	6.02502	307.891	7.94e-17	1.97e-15
evm.model.chr11.1834	9.39723	-4.86572	1.62104	-3.00161	0.00268557	0.00530486		-5.59482	-0.622857	10.0739	0.00511255	0.00961214
evm.model.chr11.1835	277.064	-2.23473	0.176095	-12.6905	6.67e-37	8.65e-36		-2.18171	3.87048	115.039	1.6e-11	1.3e-10
evm.model.chr11.1842	18.7971	-2.53135	0.811498	-3.11935	0.00181248	0.00367155		-2.4208	0.0903976	8.51019	0.00710241	0.0129903
evm.model.chr11.1843	135.018	-2.54508	0.407054	-6.25244	4.04e-10	1.6e-09		-2.46014	2.84525	36.8977	1.63e-06	5.68e-06
evm.model.chr11.1846	5771.67	-7.46432	0.265551	-28.1088	7.64e-174	8.55e-172		-7.43175	8.2579	908.182	2.26e-18	7.98e-17
evm.model.chr11.1847	11.0099	-8.39245	1.37851	-6.08804	1.14e-09	4.38e-09		-9.06972	-0.546066	39.8553	1.43e-06	5.05e-06
evm.model.chr11.1849	2202.3	-7.2087	0.171796	-41.9609	0	0		-7.13501	6.85608	1511.45	3.21e-24	7.51e-22
evm.model.chr11.1856	66.9999	-2.35781	0.428153	-5.50694	3.65e-08	1.25e-07		-2.26692	1.83744	24.3161	3.2e-05	9.05e-05
evm.model.chr11.1858	68.4886	-1.63614	0.53883	-3.03647	0.00239366	0.00476259		-1.55202	1.86789	9.55109	0.00447912	0.00852962
evm.model.chr11.1870	17.6906	-2.39412	0.810875	-2.95252	0.00315194	0.00616059		-2.30794	0.0431242	7.45442	0.0107265	0.0188923
evm.model.chr11.1891	5.92233	-6.77041	1.86846	-3.62351	0.000290627	0.000663078		-7.45492	-1.23928	13.9169	0.000917427	0.00200105
evm.model.chr11.1893	4.27377	-5.51442	1.93717	-2.84664	0.00441827	0.00843138		-6.21234	-1.51898	9.58268	0.00459432	0.00872569
evm.model.chr11.1897	12.0071	-4.445	1.06312	-4.18109	2.9e-05	7.49e-05		-4.21925	-0.411242	18.3503	0.000214524	0.000525971
evm.model.chr11.1898	13.4659	-7.49137	1.55372	-4.82157	1.42e-06	4.21e-06		-8.1639	-0.237457	22.1855	8.24e-05	0.000217821
evm.model.chr11.1906	214.056	-9.9286	1.20064	-8.26941	1.35e-16	8.22e-16		-10.6601	3.49723	305.611	2.34e-15	4.13e-14
evm.model.chr11.1927	72.2148	-5.08064	0.664745	-7.64299	2.12e-14	1.14e-13		-4.93909	1.98699	58.444	2.54e-08	1.19e-07
evm.model.chr11.193	105.726	-3.32912	0.396011	-8.40662	4.22e-17	2.66e-16		-3.26212	2.49676	61.1348	1.42e-08	6.97e-08
evm.model.chr11.1933	45.4879	-2.67027	0.419829	-6.36037	2.01e-10	8.17e-10		-2.58843	1.32685	33.9464	2.72e-06	9.18e-06
evm.model.chr11.199	49.1305	-6.50045	0.741092	-8.77145	1.76e-18	1.19e-17		-6.34374	1.45122	97.7661	1.01e-10	7.18e-10
evm.model.chr11.200	1307.85	-3.63921	0.125161	-29.0763	7.17e-186	9.15e-184		-3.57821	6.11615	800.468	2e-22	2.53e-20
evm.model.chr11.204	435.819	-9.03503	0.605147	-14.9303	2.09e-50	3.85e-49		-8.94636	4.50327	826.209	1.29e-22	1.68e-20
evm.model.chr11.219	13.4655	-3.519	0.876695	-4.01394	5.97e-05	0.000148801		-3.4018	-0.296034	13.4253	0.00100512	0.00217746
evm.model.chr11.228	43.1466	-1.92383	0.701736	-2.74153	0.00611545	0.0114045		-1.85586	1.23678	7.40335	0.0111665	0.0196122
evm.model.chr11.232	423.992	-4.75228	0.323047	-14.7108	5.49e-49	9.81e-48		-4.68094	4.457	248.462	1.8e-15	3.3e-14
evm.model.chr11.235	942.092	-5.8279	0.256314	-22.7374	1.91e-114	1.06e-112		-5.71632	5.62145	672.455	5.9e-21	4.39e-19
evm.model.chr11.24	93.7151	-9.23406	0.977726	-9.44443	3.57e-21	2.74e-20		-8.99678	2.33727	138.184	6.27e-12	5.48e-11
evm.model.chr11.241	149.919	-1.9013	0.875901	-2.17068	0.0299552	0.0490918		-1.82376	3.00281	5.87795	0.0239576	0.0392037
evm.model.chr11.243	1990.72	2.6704	0.123223	21.6713	3.83e-104	1.81e-102		2.74059	6.73072	476.665	6.72e-19	2.72e-17
evm.model.chr11.261	364.748	2.77829	0.252791	10.9905	4.25e-28	4.18e-27		2.87133	4.28128	142.757	1.49e-12	1.47e-11
evm.model.chr11.263	93.3776	-4.61858	0.587475	-7.86175	3.79e-15	2.12e-14		-4.49777	2.33187	51.3226	1.19e-07	4.96e-07
evm.model.chr11.27	55.4212	-7.44183	1.21551	-6.12241	9.22e-10	3.56e-09		-7.06573	1.64214	74.8227	1.82e-09	1.04e-08
evm.model.chr11.280	41.8429	5.00731	1.73135	2.89214	0.00382633	0.00737413		5.65356	1.13823	10.7107	0.00347168	0.00675403
evm.model.chr11.284	25.7172	-4.80806	0.754425	-6.37314	1.85e-10	7.54e-10		-4.6405	0.549389	43.1263	3.68e-07	1.42e-06
evm.model.chr11.285	249.556	-1.80898	0.210662	-8.58711	8.92e-18	5.81e-17		-1.72014	3.72405	71.2199	3.04e-09	1.68e-08
evm.model.chr11.287	58.8819	-7.95603	0.902483	-8.81571	1.19e-18	8.11e-18		-7.69235	1.67898	133.438	2.06e-11	1.65e-10
evm.model.chr11.30	16.7434	-8.07608	1.46057	-5.52941	3.21e-08	1.1e-07		-8.74026	0.00562232	30.7824	9.69e-06	3e-05
evm.model.chr11.302	3470.55	-3.00423	0.084424	-35.5851	2.39e-277	7.41e-275		-2.94549	7.51532	1284.16	2.82e-25	1.01e-22
evm.model.chr11.304	57.5963	-4.88098	0.621289	-7.85623	3.96e-15	2.21e-14		-4.72532	1.62845	63.2647	1.01e-08	5.1e-08
evm.model.chr11.307	2621.79	1.5704	0.0848505	18.5079	1.78e-76	5.66e-75		1.65194	7.1232	373.219	6.27e-18	1.97e-16
evm.model.chr11.315	649.729	-3.61113	0.582075	-6.20389	5.51e-10	2.16e-09		-3.5157	5.05911	54.8119	2.3e-07	9.2e-07
evm.model.chr11.326	36.4207	-8.70066	1.22928	-7.07786	1.46e-12	6.95e-12		-9.36157	1.05534	108.352	1.75e-10	1.19e-09
evm.model.chr11.332	54.7229	-5.89068	0.844511	-6.97525	3.05e-12	1.42e-11		-5.71133	1.62179	55.0533	3.93e-08	1.79e-07
evm.model.chr11.333	56.4214	-2.20113	0.560818	-3.92486	8.68e-05	0.000212458		-2.10259	1.64084	11.7666	0.00185678	0.00381773
evm.model.chr11.335	56.0295	-4.48258	0.580595	-7.72067	1.16e-14	6.27e-14		-4.40145	1.61975	47.7862	1.47e-07	6.06e-07
evm.model.chr11.341	513.532	1.8015	0.185655	9.7035	2.91e-22	2.35e-21		1.86743	4.77612	118.373	1.34e-11	1.11e-10
evm.model.chr11.345	2437.99	1.8266	0.0789883	23.1249	2.6e-118	1.54e-116		1.8896	7.02179	552.342	3.22e-20	1.87e-18
evm.model.chr11.346	258.982	-1.87979	0.244759	-7.68014	1.59e-14	8.55e-14		-1.79962	3.77311	56.7817	2.92e-08	1.36e-07
evm.model.chr11.349	483.092	-5.38852	0.201481	-26.7446	1.43e-157	1.32e-155		-5.27243	4.66849	627.656	5.82e-21	4.35e-19
evm.model.chr11.354	180.604	-2.56595	0.27495	-9.33245	1.03e-20	7.75e-20		-2.50472	3.26092	75.1119	1.75e-09	1.01e-08
evm.model.chr11.358	510.663	-6.10166	0.396887	-15.3738	2.45e-53	4.81e-52		-5.98721	4.71987	291.578	5.54e-14	7.22e-13
evm.model.chr11.368	466.146	-6.88018	0.584403	-11.773	5.38e-32	6.09e-31		-6.76431	4.61085	349.251	2.77e-15	4.81e-14
evm.model.chr11.369	49.8571	-7.38461	1.23646	-5.97238	2.34e-09	8.77e-09		-8.04829	1.45587	66.988	1.78e-08	8.6e-08
evm.model.chr11.371	269.351	-2.7991	0.261374	-10.7092	9.22e-27	8.71e-26		-2.71832	3.82983	76.9778	2.76e-09	1.54e-08
evm.model.chr11.372	158.023	-2.89408	0.292258	-9.90247	4.06e-23	3.39e-22		-2.8291	3.07727	72.6396	2.48e-09	1.39e-08
evm.model.chr11.374	423.3	2.79914	0.18851	14.8488	7.08e-50	1.29e-48		2.87978	4.49103	238.637	2.15e-15	3.84e-14
evm.model.chr11.376	8.11234	5.13833	1.54242	3.33134	0.00086428	0.00184151		4.86839	-0.914089	11.9716	0.00171841	0.00356053
evm.model.chr11.389	7.44666	-6.97622	1.70672	-4.0875	4.36e-05	0.000110444		-7.68689	-0.988684	16.102	0.000438843	0.00101776
evm.model.chr11.39	454.626	-2.84283	0.198627	-14.3124	1.83e-46	3.06e-45		-2.75396	4.56112	214.891	8.17e-15	1.27e-13
evm.model.chr11.390	55.5526	-3.5791	0.472747	-7.57086	3.71e-14	1.95e-13		-3.41668	1.60048	43.0127	3.77e-07	1.46e-06
evm.model.chr11.393	787.602	-6.2396	0.255157	-24.4539	4.57e-132	3.18e-130		-6.19102	5.34224	698.491	3.41e-21	2.77e-19
evm.model.chr11.397	22.4955	2.85055	0.732897	3.88942	0.000100483	0.000244054		2.87462	0.351959	12.5984	0.00135988	0.00287812
evm.model.chr11.40	4.3804	5.85941	1.91675	3.05695	0.00223599	0.0044664		6.47587	-1.65796	10.8812	0.00296297	0.00583744
evm.model.chr11.404	327.545	-7.31204	0.469084	-15.5879	8.8e-55	1.8e-53		-7.20063	4.09548	447.027	5.62e-19	2.32e-17
evm.model.chr11.406	2384.15	1.98834	0.0836119	23.7806	5.3e-125	3.41e-123		2.07886	6.9871	584.398	1.49e-20	9.89e-19
evm.model.chr11.412	110.771	-6.097	0.75348	-8.09179	5.88e-16	3.46e-15		-5.89829	2.58003	101.365	6.74e-11	4.94e-10
evm.model.chr11.416	780.395	2.12211	0.173908	12.2025	3.01e-34	3.65e-33		2.1859	5.37613	188.148	8.51e-14	1.07e-12
evm.model.chr11.42	133.828	1.7683	0.290797	6.08087	1.2e-09	4.58e-09		1.84474	2.8252	41.5832	5.05e-07	1.91e-06
evm.model.chr11.429	1394.06	1.56459	0.0766892	20.4017	1.61e-92	6.55e-91		1.62448	6.20511	408.836	1.86e-18	6.75e-17
evm.model.chr11.432	4.61999	6.16184	1.85541	3.32101	0.000896922	0.00190712		6.8014	-1.57798	12.0978	0.00175702	0.00362932
evm.model.chr11.436	164.329	-3.63923	0.317633	-11.4574	2.16e-30	2.32e-29		-3.58371	3.12735	134.853	2.49e-12	2.35e-11
evm.model.chr11.437	11643.3	-6.4106	0.52728	-12.1579	5.21e-34	6.24e-33		-6.28942	9.27513	270.565	2.13e-12	2.04e-11
evm.model.chr11.439	51.1644	-4.83878	0.893962	-5.41273	6.21e-08	2.07e-07		-4.64903	1.49225	29.9231	9.47e-06	2.93e-05
evm.model.chr11.44	1545.95	-8.5653	0.732176	-11.6984	1.3e-31	1.45e-30		-8.35412	6.29885	523.498	2.11e-18	7.49e-17
evm.model.chr11.45	696.447	-1.89556	0.113448	-16.7086	1.13e-62	2.78e-61		-1.82039	5.19809	270.21	4.35e-16	9.2e-15
evm.model.chr11.450	1832.44	1.50274	0.097496	15.4133	1.33e-53	2.63e-52		1.56835	6.60508	288.721	1.84e-16	4.18e-15
evm.model.chr11.451	21.1785	2.01893	0.681537	2.96232	0.00305333	0.0059774		2.22487	0.248564	7.97239	0.0085665	0.0153883
evm.model.chr11.453	793.659	1.53805	0.195747	7.85732	3.92e-15	2.19e-14		1.57779	5.39452	60.939	2.73e-08	1.27e-07
evm.model.chr11.461	292.57	-2.17459	0.222624	-9.76801	1.54e-22	1.26e-21		-2.10995	3.95793	97.5214	1.04e-10	7.38e-10
evm.model.chr11.470	239.391	1.8196	0.226898	8.01947	1.06e-15	6.15e-15		1.90688	3.66778	77.507	1.26e-09	7.44e-09
evm.model.chr11.473	13.3472	2.82135	0.867868	3.25089	0.00115043	0.00240753		3.01811	-0.335644	11.6145	0.00196726	0.00402843
evm.model.chr11.478	69.4267	-4.12092	0.464226	-8.87695	6.87e-19	4.75e-18		-4.00742	1.91583	81.4752	7.4e-10	4.55e-09
evm.model.chr11.485	455.519	1.58365	0.131237	12.067	1.58e-33	1.86e-32		1.64668	4.59813	158.072	3.7e-13	4.13e-12
evm.model.chr11.489	24.8734	-4.06557	0.731999	-5.55407	2.79e-08	9.63e-08		-3.92092	0.525121	25.5064	2.3e-05	6.67e-05
evm.model.chr11.493	98.1839	-4.08602	0.52019	-7.85487	4e-15	2.23e-14		-3.99221	2.41476	60.1237	1.67e-08	8.13e-08
evm.model.chr11.50	282.042	-5.51898	0.26604	-20.745	1.36e-95	5.75e-94		-5.45959	3.90511	383.254	6.75e-18	2.11e-16
evm.model.chr11.51	662.947	-5.20072	0.579226	-8.97874	2.74e-19	1.93e-18		-4.92475	5.13439	131.858	5.6e-11	4.16e-10
evm.model.chr11.516	1441.01	-2.09315	0.121754	-17.1916	3.07e-66	8.15e-65		-2.0242	6.20704	273.334	3.75e-16	8.04e-15
evm.model.chr11.519	76.5069	-5.85913	0.597174	-9.81143	1.01e-22	8.24e-22		-5.73445	2.04206	100.97	7.04e-11	5.13e-10
evm.model.chr11.52	1581.32	-7.53138	0.414314	-18.1779	7.72e-74	2.36e-72		-7.46572	6.35901	840.208	4.3e-22	4.81e-20
evm.model.chr11.522	78.6954	-1.88136	0.354756	-5.30325	1.14e-07	3.72e-07		-1.82241	2.09546	26.7063	1.66e-05	4.94e-05
evm.model.chr11.524	26.1242	-6.64289	1.38418	-4.79915	1.59e-06	4.69e-06		-7.30224	0.61932	23.958	5.13e-05	0.000140386
evm.model.chr11.53	853.177	-2.10903	0.130697	-16.1369	1.41e-58	3.15e-57		-2.02357	5.4867	269.27	4.55e-16	9.58e-15
evm.model.chr11.531	36.7835	1.66772	0.516225	3.23059	0.00123533	0.00257484		1.72476	1.03637	10.6549	0.00285039	0.00563164
evm.model.chr11.532	17.5999	-7.306	1.34179	-5.44497	5.18e-08	1.74e-07		-7.97261	0.00859315	35.3932	2.59e-06	8.75e-06
evm.model.chr11.545	286.885	-6.19931	0.38412	-16.139	1.36e-58	3.05e-57		-6.06969	3.91906	244.187	3.52e-14	4.76e-13
evm.model.chr11.546	195.608	-3.43654	0.307153	-11.1884	4.65e-29	4.76e-28		-3.28906	3.37634	105.961	5.19e-11	3.87e-10
evm.model.chr11.558	15.6727	-7.45132	1.33742	-5.57142	2.53e-08	8.75e-08		-8.12665	-0.0343343	35.9007	2.32e-06	7.89e-06
evm.model.chr11.568	8182.5	3.35754	0.135989	24.6898	1.38e-134	9.87e-133		3.55413	8.78311	454.118	5.15e-16	1.07e-14
evm.model.chr11.57	41.9574	-4.07713	0.804334	-5.06895	4e-07	1.24e-06		-3.9497	1.26919	23.7747	4.52e-05	0.000124956
evm.model.chr11.579	304.766	2.11406	0.166696	12.6821	7.43e-37	9.61e-36		2.22314	4.02152	161.349	2.88e-13	3.27e-12
evm.model.chr11.580	126.36	-2.1013	0.443121	-4.74204	2.12e-06	6.16e-06		-2.04351	2.76212	25.6016	3.01e-05	8.58e-05
evm.model.chr11.582	1258.03	-2.2596	0.126898	-17.8065	6.29e-71	1.83e-69		-2.20497	6.05742	328.825	3.35e-17	9.12e-16
evm.model.chr11.590	94.171	-1.84417	0.444548	-4.14841	3.35e-05	8.59e-05		-1.77412	2.33813	17.3417	0.000273049	0.000656172
evm.model.chr11.592	298.404	-3.39356	0.24748	-13.7125	8.55e-43	1.29e-41		-3.2877	3.96451	207.701	1.26e-14	1.89e-13
evm.model.chr11.599	16.4918	-1.69675	0.594064	-2.85617	0.00428789	0.00819988		-1.60544	0.00424262	5.44608	0.027445	0.0442477
evm.model.chr11.6	340.052	-2.08303	0.190019	-10.9622	5.81e-28	5.68e-27		-2.02881	4.15951	129.475	4.03e-12	3.67e-11
evm.model.chr11.602	57.5722	-2.35281	0.394432	-5.96506	2.45e-09	9.15e-09		-2.27514	1.6339	31.279	8.65e-06	2.69e-05
evm.model.chr11.609	54.9095	1.99095	0.429221	4.63851	3.51e-06	1e-05		2.07179	1.57131	22.5014	5.36e-05	0.000146036
evm.model.chr11.610	305.738	-4.66222	0.649913	-7.1736	7.3e-13	3.54e-12		-4.59772	4.00033	112.858	2.99e-10	1.96e-09
evm.model.chr11.622	43.0028	-5.45086	0.642937	-8.47806	2.29e-17	1.46e-16		-5.31065	1.26021	76.7189	1.4e-09	8.22e-09
evm.model.chr11.632	32.2648	-3.16802	0.814382	-3.8901	0.000100204	0.000243404		-3.03055	0.918949	13.4186	0.00109241	0.00235035
evm.model.chr11.64	224.555	-5.27506	0.39639	-13.3078	2.09e-40	2.95e-39		-5.17154	3.57176	192.595	1.13e-13	1.4e-12
evm.model.chr11.641	2015.48	3.94945	0.124495	31.7237	7.31e-221	1.25e-218		4.00915	6.7592	973.353	2.51e-23	4.14e-21
evm.model.chr11.645	825.326	-1.72028	0.104549	-16.4543	7.82e-61	1.84e-59		-1.64962	5.42801	249.513	1.22e-15	2.29e-14
evm.model.chr11.654	3397.1	2.22721	0.114607	19.4334	4.03e-84	1.44e-82		2.24032	7.50955	372.183	1.73e-17	4.91e-16
evm.model.chr11.655	6.18634	6.32859	1.72268	3.67368	0.000239078	0.000551638		6.95335	-1.26929	14.3518	0.000789387	0.00174447
evm.model.chr11.671	41.6099	-8.54994	1.23752	-6.90893	4.88e-12	2.24e-11		-9.24395	1.21743	100.649	1.59e-10	1.09e-09
evm.model.chr11.682	15.9081	-3.40731	1.02848	-3.31295	0.000923161	0.00195831		-3.23946	-0.0119899	9.9513	0.00397047	0.00764494
evm.model.chr11.697	53.3053	-3.52909	0.501089	-7.04286	1.88e-12	8.87e-12		-3.45344	1.54752	43.381	3.5e-07	1.36e-06
evm.model.chr11.699	2292.79	-4.18937	0.22584	-18.5502	8.12e-77	2.6e-75		-4.01369	6.86852	480.09	1.63e-17	4.66e-16
evm.model.chr11.70	161.074	-3.36589	0.340472	-9.88593	4.79e-23	3.98e-22		-3.2689	3.09862	81.0855	9.21e-10	5.56e-09
evm.model.chr11.707	285.388	-6.71597	0.453056	-14.8237	1.03e-49	1.86e-48		-6.62879	3.92007	455.646	4.35e-19	1.86e-17
evm.model.chr11.71	31.8312	-3.22182	0.77642	-4.14958	3.33e-05	8.55e-05		-3.08309	0.883776	14.9272	0.000590592	0.00133522
evm.model.chr11.72	34.072	-5.66	0.87797	-6.44668	1.14e-10	4.73e-10		-5.30059	0.96954	51.9997	6.74e-08	2.94e-07
evm.model.chr11.721	24.1088	-3.41288	0.823307	-4.14533	3.39e-05	8.7e-05		-3.33107	0.444951	15.2662	0.000525328	0.00119871
evm.model.chr11.726	245.132	2.35668	0.299072	7.87998	3.27e-15	1.84e-14		2.41628	3.70657	73.7295	3.92e-09	2.13e-08
evm.model.chr11.734	13.5159	-2.77229	0.907477	-3.05494	0.00225107	0.00449479		-2.65271	-0.279381	7.98079	0.00853562	0.0153383
evm.model.chr11.74	667.133	-3.01876	0.127139	-23.7437	1.28e-124	8.14e-123		-2.94999	5.13785	610.663	8.2e-21	5.87e-19
evm.model.chr11.746	7550.91	1.7403	0.117905	14.7601	2.65e-49	4.77e-48		1.7993	8.65381	236.646	2.03e-14	2.9e-13
evm.model.chr11.757	70.3046	-3.19451	0.429779	-7.43291	1.06e-13	5.44e-13		-3.13188	1.93705	51.3333	7.61e-08	3.28e-07
evm.model.chr11.765	15621	6.33089	0.107034	59.1481	0	0		6.40802	9.71745	1930.81	3e-25	1.06e-22
evm.model.chr11.767	996.132	1.57831	0.104454	15.1101	1.39e-51	2.61e-50		1.65557	5.72878	257.283	8.19e-16	1.59e-14
evm.model.chr11.773	2194.35	3.19816	0.0889571	35.9517	4.77e-283	1.53e-280		3.26609	6.8745	1226.88	5.33e-25	1.73e-22
evm.model.chr11.787	98.1188	2.60178	0.282423	9.21236	3.19e-20	2.35e-19		2.66191	2.39342	81.8586	7.03e-10	4.34e-09
evm.model.chr11.79	8.62797	-5.98238	1.50968	-3.96268	7.41e-05	0.000182718		-6.65475	-0.815234	15.4596	0.00060608	0.00136701
evm.model.chr11.796	1650.54	-1.76856	0.137126	-12.8974	4.66e-38	6.22e-37		-1.57376	6.44767	128.874	1.62e-11	1.32e-10
evm.model.chr11.80	2412.42	-3.87724	0.272828	-14.2113	7.79e-46	1.28e-44		-3.83332	6.96769	225.82	1.02e-11	8.61e-11
evm.model.chr11.800	3710.73	-1.72433	0.0566949	-30.4142	3.57e-203	5.38e-201		-1.64987	7.59304	631.302	5.21e-21	4e-19
evm.model.chr11.804	35.6414	-2.20923	0.569122	-3.88182	0.000103677	0.000251575		-2.08167	1.00373	11.7116	0.00189599	0.00389159
evm.model.chr11.84	32.8773	-3.52304	1.37049	-2.57064	0.010151	0.0182199		-4.27156	0.951164	6.44532	0.0193017	0.0322668
evm.model.chr11.845	108.448	-5.97899	0.692352	-8.63577	5.83e-18	3.85e-17		-5.81874	2.55125	99.3368	1.83e-10	1.25e-09
evm.model.chr11.846	1342.68	-4.10107	0.179516	-22.8452	1.63e-115	9.3e-114		-4.05983	6.12778	419.078	3.9e-16	8.32e-15
evm.model.chr11.86	5.31388	-6.60539	1.89259	-3.49014	0.000482772	0.00106504		-7.28309	-1.35457	14.0437	0.00107927	0.00232482
evm.model.chr11.872	163.627	-2.17896	0.32969	-6.60912	3.87e-11	1.65e-10		-2.10176	3.12363	40.091	6.92e-07	2.56e-06
evm.model.chr11.888	151.979	-4.77624	0.50505	-9.45697	3.17e-21	2.44e-20		-4.6805	3.01552	119.374	1.04e-11	8.78e-11
evm.model.chr11.89	91.4583	-5.11113	1.25098	-4.08571	4.39e-05	0.00011123		-5.80588	2.30451	15.3208	0.000568347	0.00128811
evm.model.chr11.893	147.718	-6.26952	0.505641	-12.3992	2.64e-35	3.3e-34		-6.17545	2.98253	144.294	3.88e-12	3.54e-11
evm.model.chr11.896	11.0898	-3.03875	1.02279	-2.97104	0.00296796	0.00582397		-2.93803	-0.560002	8.1158	0.00805567	0.01455
evm.model.chr11.898	55.7706	-10.5703	1.25883	-8.39692	4.58e-17	2.88e-16		-11.221	1.60872	122.024	4.27e-10	2.74e-09
evm.model.chr11.902	29.0346	7.56384	1.26623	5.97349	2.32e-09	8.72e-09		8.18426	0.656809	52.8722	8.93e-08	3.81e-07
evm.model.chr11.904	128.436	4.2233	0.285221	14.8071	1.32e-49	2.38e-48		4.27778	2.76851	228.02	3.85e-15	6.45e-14
evm.model.chr11.915	105.902	-2.7302	0.433264	-6.30147	2.95e-10	1.18e-09		-2.65903	2.52349	36.9178	1.38e-06	4.87e-06
evm.model.chr11.920	796.412	-6.06683	0.783048	-7.74771	9.36e-15	5.09e-14		-5.9082	5.34837	127.546	1.56e-10	1.07e-09
evm.model.chr11.943	198.863	-2.91022	0.207487	-14.026	1.08e-44	1.72e-43		-2.83174	3.39693	174.888	1.07e-13	1.33e-12
evm.model.chr11.945	181.609	-6.48827	0.427353	-15.1825	4.62e-52	8.79e-51		-6.38984	3.27204	382.069	4.59e-18	1.49e-16
evm.model.chr11.960	20.5114	-3.48532	0.798805	-4.36316	1.28e-05	3.46e-05		-3.34453	0.295498	15.1867	0.000539899	0.00122982
evm.model.chr11.977	20.4999	1.84693	0.606859	3.04343	0.00233897	0.00465913		1.88744	0.22284	9.50126	0.00451959	0.00859773
evm.model.chr11.999	1075.62	-7.22771	0.38413	-18.8158	5.61e-79	1.86e-77		-7.10266	5.78337	804.914	3.33e-22	3.83e-20
evm.model.chr12.1021	32.579	-5.8353	1.33499	-4.37103	1.24e-05	3.34e-05		-6.52597	0.936737	17.1413	0.000313621	0.000746891
evm.model.chr12.1036	38.5463	-3.07527	0.621003	-4.9521	7.34e-07	2.23e-06		-2.93982	1.1148	19.6475	0.000126012	0.000321689
evm.model.chr12.1038	64.926	1.75807	0.386311	4.55092	5.34e-06	1.49e-05		1.80585	1.82024	21.7662	6.65e-05	0.000178205
evm.model.chr12.104	3466.92	-2.23604	0.141826	-15.7661	5.33e-56	1.12e-54		-2.16327	7.47827	221.118	1.73e-13	2.06e-12
evm.model.chr12.1044	27.4027	-4.20855	0.86942	-4.84065	1.29e-06	3.84e-06		-3.95732	0.694641	21.2016	9.14e-05	0.000239436
evm.model.chr12.1045	17.548	-3.08746	0.770019	-4.00958	6.08e-05	0.000151428		-2.92244	0.0528705	16.4504	0.000351747	0.000831196
evm.model.chr12.1050	5695.01	-6.49095	0.104562	-62.0778	0	0		-6.48291	8.19906	3113.41	1.09e-30	7.34e-27
evm.model.chr12.1054	319.783	-4.76805	0.299715	-15.9086	5.52e-57	1.2e-55		-4.69024	4.06122	209.766	3.93e-14	5.27e-13
evm.model.chr12.1056	4790.85	-7.24509	0.528933	-13.6976	1.05e-42	1.58e-41		-7.14375	7.9918	286.424	3.29e-12	3.04e-11
evm.model.chr12.1061	10.068	-4.06423	1.58582	-2.56286	0.0103814	0.0185919		-3.47182	-0.56935	5.59052	0.0256419	0.0416207
evm.model.chr12.1067	518.994	2.84383	0.139587	20.3731	2.9e-92	1.17e-90		2.91584	4.78051	459.857	3.84e-19	1.67e-17
evm.model.chr12.1074	21.7259	2.24034	0.614849	3.64373	0.000268716	0.000615721		2.29258	0.292225	13.0987	0.00113161	0.00242821
evm.model.chr12.1077	10.6081	-2.84485	0.8183	-3.47653	0.000507943	0.00111843		-2.72436	-0.578062	9.16655	0.00518359	0.0097384
evm.model.chr12.1099	708.301	-3.45549	0.207886	-16.6221	4.82e-62	1.16e-60		-3.36993	5.21561	226.383	1.34e-13	1.64e-12
evm.model.chr12.1103	17.9054	-4.24766	1.04523	-4.06383	4.83e-05	0.00012159		-4.0335	0.107472	16.2069	0.000381616	0.000895259
evm.model.chr12.1110	38.9737	-10.4488	1.33233	-7.84248	4.42e-15	2.46e-14		-11.1099	1.11841	94.843	2.98e-10	1.96e-09
evm.model.chr12.1111	7.34519	-4.02186	1.14596	-3.50959	0.000448799	0.000995684		-3.79173	-0.967872	11.6703	0.00192592	0.00394859
evm.model.chr12.1112	173.201	-4.12878	0.325674	-12.6777	7.87e-37	1.02e-35		-4.04385	3.21165	148.558	1e-12	1.02e-11
evm.model.chr12.1116	40.7619	-2.00526	0.641928	-3.12381	0.00178523	0.00361774		-1.91704	1.23221	7.42147	0.0112563	0.0197429
evm.model.chr12.1123	86.0979	-2.9516	0.994779	-2.96709	0.00300634	0.00589539		-2.87239	2.24215	19.0633	0.000185709	0.000459762
evm.model.chr12.1126	107.086	-8.35643	0.890762	-9.38121	6.52e-21	4.94e-20		-8.12755	2.52842	160.81	3.87e-13	4.31e-12
evm.model.chr12.1130	4.33811	-4.08538	1.74837	-2.33668	0.019456	0.0331055		-3.74872	-1.54073	5.47985	0.0264419	0.0427846
evm.model.chr12.1158	2.98439	-5.62177	2.54396	-2.20985	0.0271157	0.0448694		-6.31143	-1.94693	10.3831	0.00459179	0.00872188
evm.model.chr12.1159	31.9115	-6.9619	1.8992	-3.6657	0.000246665	0.000568009		-7.72286	0.810552	24.5577	4.62e-05	0.000127507
evm.model.chr12.1169	826.065	-2.13027	0.10095	-21.1022	7.6e-99	3.36e-97		-2.05972	5.44629	428.925	9.79e-19	3.82e-17
evm.model.chr12.119	153.972	-3.37259	0.620061	-5.43913	5.35e-08	1.8e-07		-3.26946	3.02959	42.884	7.96e-07	2.92e-06
evm.model.chr12.121	66685.5	-10.6874	0.342682	-31.1875	1.58e-213	2.6e-211		-10.6309	11.789	540.409	4.6e-14	6.12e-13
evm.model.chr12.1257	12.4202	5.47536	1.43653	3.81152	0.000138117	0.000329877		5.20842	-0.392244	16.4792	0.000348384	0.000823925
evm.model.chr12.1280	15.8649	-6.91138	1.37731	-5.01803	5.22e-07	1.61e-06		-7.58767	-0.0869219	28.9978	1.47e-05	4.39e-05
evm.model.chr12.1312	328.444	-8.27687	1.03221	-8.01857	1.07e-15	6.19e-15		-7.98886	4.09745	405.784	1.31e-17	3.84e-16
evm.model.chr12.1335	9.20675	-5.60519	1.61456	-3.47164	0.000517283	0.00113803		-6.31265	-0.63553	12.6845	0.00154369	0.0032328
evm.model.chr12.1366	20.7991	2.04413	0.923321	2.21389	0.0268363	0.0444565		2.03496	0.300005	5.34435	0.0282145	0.0453755
evm.model.chr12.1379	2768.56	-2.79701	0.0959622	-29.147	9.12e-187	1.18e-184		-2.77734	7.14541	735.441	6.42e-22	6.83e-20
evm.model.chr12.1400	8.86801	-6.49882	1.56193	-4.16076	3.17e-05	8.16e-05		-6.14668	-0.826377	24.9713	8.59e-05	0.00022585
evm.model.chr12.1413	6.01671	-6.01393	1.58706	-3.78935	0.000151043	0.000358772		-6.69832	-1.13537	16.7122	0.000467397	0.00107851
evm.model.chr12.1416	144.831	1.84295	0.314854	5.85334	4.82e-09	1.77e-08		1.91471	2.954	39.7489	7.44e-07	2.74e-06
evm.model.chr12.1431	19.7903	-9.25452	2.03086	-4.55696	5.19e-06	1.45e-05		-9.90556	0.180337	38.9825	4.13e-06	1.35e-05
evm.model.chr12.1442	11.2418	-7.15495	1.4299	-5.00381	5.62e-07	1.73e-06		-7.82122	-0.472279	26.1354	2.94e-05	8.39e-05
evm.model.chr12.1444	322.71	-11.7482	1.19515	-9.82989	8.37e-23	6.9e-22		-12.4087	4.10313	553.861	2.61e-19	1.17e-17
evm.model.chr12.1446	35.7275	-5.46326	0.967305	-5.64791	1.62e-08	5.71e-08		-5.27449	1.05468	34.0962	6.46e-06	2.05e-05
evm.model.chr12.146	113.605	-4.11578	0.356582	-11.5423	8.07e-31	8.76e-30		-4.03322	2.61275	136.453	2.16e-12	2.07e-11
evm.model.chr12.1462	218.841	-2.42807	0.275841	-8.80244	1.34e-18	9.1e-18		-2.36437	3.53606	76.2344	1.5e-09	8.75e-09
evm.model.chr12.1525	9.1092	-4.08361	1.29275	-3.15884	0.00158397	0.00323732		-3.93851	-0.745183	10.3499	0.00339779	0.00662341
evm.model.chr12.1526	562	-1.93526	0.151596	-12.7659	2.54e-37	3.33e-36		-1.88791	4.88296	162.767	2.59e-13	2.97e-12
evm.model.chr12.1534	143.193	-3.10635	0.355063	-8.74873	2.16e-18	1.45e-17		-3.03947	2.93627	74.0075	2.35e-09	1.32e-08
evm.model.chr12.1536	66.2024	-4.02021	0.429226	-9.36618	7.52e-21	5.67e-20		-3.96861	1.8629	78.6775	1.07e-09	6.41e-09
evm.model.chr12.1549	5.40341	-6.46602	1.83392	-3.52579	0.000422224	0.000940737		-7.1616	-1.28955	14.3283	0.000879127	0.0019265
evm.model.chr12.1556	24.4435	-2.43482	0.67294	-3.61819	0.000296674	0.000675987		-2.3718	0.473883	11.6028	0.00197604	0.00404269
evm.model.chr12.1563	83.5999	-1.7475	0.239298	-7.30261	2.82e-13	1.4e-12		-1.67155	2.16589	26.2022	1.9e-05	5.6e-05
evm.model.chr12.1584	10.61	-6.35042	1.3298	-4.77548	1.79e-06	5.25e-06		-5.68142	-0.621137	26.8679	2.45e-05	7.08e-05
evm.model.chr12.1588	7.73199	-2.92648	1.26764	-2.30861	0.0209653	0.0354533		-2.86692	-0.942026	6.68363	0.0155603	0.0265348
evm.model.chr12.160	5.60942	-6.7303	1.82417	-3.68951	0.000224685	0.000520447		-7.42341	-1.22369	21.1581	0.000207311	0.000509328
evm.model.chr12.1609	4.76061	-5.1504	1.77544	-2.90092	0.00372072	0.00718591		-5.85016	-1.43602	8.91556	0.00601222	0.0111556
evm.model.chr12.164	7.05361	-7.25067	1.49299	-4.85647	1.19e-06	3.57e-06		-7.90563	-1.01322	31.0304	2.47e-05	7.13e-05
evm.model.chr12.1640	295.958	-1.9393	0.186431	-10.4023	2.42e-25	2.19e-24		-1.87438	3.96115	100.127	7.74e-11	5.61e-10
evm.model.chr12.1654	58.427	-1.72091	0.433691	-3.96805	7.25e-05	0.000178855		-1.62966	1.68895	13.9637	0.000828601	0.00182592
evm.model.chr12.1676	46.0901	-4.66506	0.546082	-8.54279	1.31e-17	8.47e-17		-4.568	1.3601	63.2269	1.02e-08	5.13e-08
evm.model.chr12.1682	11.8901	-3.78215	1.22118	-3.09712	0.00195413	0.00393853		-3.56521	-0.392332	8.93844	0.00595637	0.0110601
evm.model.chr12.1716	27.4772	2.7343	0.696553	3.92547	8.66e-05	0.000211945		2.88941	0.621024	15.7929	0.000438835	0.00101776
evm.model.chr12.1727	324.142	-6.1168	1.36514	-4.48072	7.44e-06	2.05e-05		-6.85144	4.10767	15.0723	0.00107899	0.00232447
evm.model.chr12.1739	37.649	-1.84343	0.565026	-3.26255	0.00110415	0.0023158		-1.75571	1.10204	8.70269	0.00628457	0.0116127
evm.model.chr12.1791	5.10937	-5.61603	1.57521	-3.56526	0.000363489	0.000817752		-5.24454	-1.37199	15.9523	0.000517351	0.00118279
evm.model.chr12.1815	71.3826	-1.8917	0.330965	-5.71571	1.09e-08	3.9e-08		-1.83928	1.94587	27.5253	1.34e-05	4.04e-05
evm.model.chr12.1818	450.317	-2.67525	0.182689	-14.6438	1.48e-48	2.6e-47		-2.60879	4.56161	219.172	6.36e-15	1.02e-13
evm.model.chr12.1819	27.4934	-3.53797	0.741659	-4.77035	1.84e-06	5.38e-06		-3.43776	0.68443	18.1503	0.000201819	0.000497111
evm.model.chr12.1830	12.2852	-5.66608	1.55532	-3.64304	0.000269435	0.000617301		-6.36955	-0.315447	13.0809	0.00134423	0.00284889
evm.model.chr12.1836	19.9762	-4.01301	1.00138	-4.00747	6.14e-05	0.000152697		-3.8927	0.208786	14.1625	0.000772121	0.0017097
evm.model.chr12.1846	3699.73	1.65375	0.0972123	17.0117	6.72e-65	1.72e-63		1.73045	7.61968	344.759	1.79e-17	5.07e-16
evm.model.chr12.1850	4.83298	-5.39889	1.90937	-2.82758	0.00469015	0.00890529		-6.09318	-1.37336	9.34518	0.00567299	0.0105778
evm.model.chr12.1851	62.7124	-3.19385	0.628763	-5.07958	3.78e-07	1.18e-06		-3.0863	1.80505	23.0638	4.62e-05	0.000127319
evm.model.chr12.186	12.2434	-2.39105	0.839603	-2.84783	0.00440179	0.00840225		-2.21547	-0.407793	6.50111	0.0164246	0.0278341
evm.model.chr12.1876	30.2157	-5.99089	1.36702	-4.38245	1.17e-05	3.18e-05		-6.68341	0.871189	21.8606	0.000175077	0.000435398
evm.model.chr12.1877	66.9468	-3.54188	0.717836	-4.93411	8.05e-07	2.43e-06		-3.32952	1.93346	23.6867	6.84e-05	0.000183069
evm.model.chr12.188	15.6343	-3.94624	0.671091	-5.88034	4.09e-09	1.51e-08		-3.81475	-0.120905	27.922	1.21e-05	3.66e-05
evm.model.chr12.1880	121.109	-7.13174	1.53015	-4.66082	3.15e-06	9.03e-06		-7.81087	2.71169	28.464	3.16e-05	8.96e-05
evm.model.chr12.1881	242.125	-8.86562	1.19428	-7.42338	1.14e-13	5.83e-13		-8.4853	3.67216	283.749	1.08e-15	2.06e-14
evm.model.chr12.1886	622.954	-3.47215	0.360383	-9.63463	5.71e-22	4.54e-21		-3.40872	5.00352	134.177	3.17e-11	2.46e-10
evm.model.chr12.1901	21.0883	-3.51983	0.918067	-3.83395	0.0001261	0.000302704		-3.33913	0.417587	14.9771	0.000799332	0.00176474
evm.model.chr12.1915	75.6024	-2.57241	0.549354	-4.68262	2.83e-06	8.14e-06		-2.50799	2.08494	20.8732	0.000130475	0.000331988
evm.model.chr12.193	14.1645	3.25916	0.75499	4.31682	1.58e-05	4.22e-05		3.28875	-0.297253	15.063	0.000563449	0.00127787
evm.model.chr12.1955	350.954	-6.90574	0.6911	-9.99238	1.65e-23	1.4e-22		-6.75206	4.19121	177.968	2.02e-12	1.94e-11
evm.model.chr12.1959	29.2815	-2.69773	0.612396	-4.4052	1.06e-05	2.88e-05		-2.62229	0.747421	15.3405	0.000512094	0.00117224
evm.model.chr12.1970	3191.46	-2.045	0.121577	-16.8207	1.72e-63	4.29e-62		-1.98413	7.37362	236.59	2.07e-14	2.96e-13
evm.model.chr12.203	24.4363	-5.38835	1.35185	-3.98591	6.72e-05	0.000166473		-6.08154	0.548656	14.5625	0.000734399	0.00163517
evm.model.chr12.2037	18.212	-5.50155	1.22914	-4.47591	7.61e-06	2.1e-05		-5.38065	0.0881049	22.1744	6.12e-05	0.000165219
evm.model.chr12.2039	191.741	-8.50173	1.86875	-4.54943	5.38e-06	1.51e-05		-8.45467	3.35218	192.797	5.83e-12	5.14e-11
evm.model.chr12.2040	93.8076	-11.8794	2.0757	-5.72307	1.05e-08	3.74e-08		-12.5136	2.33894	102.745	4.92e-09	2.64e-08
evm.model.chr12.205	7.85449	-3.06167	1.31683	-2.32504	0.0200699	0.0340693		-2.97489	-0.903153	6.35703	0.017543	0.0295353
evm.model.chr12.2082	152.565	-4.45519	0.447682	-9.9517	2.48e-23	2.09e-22		-4.40509	3.02196	92.3407	2.59e-10	1.72e-09
evm.model.chr12.2087	5.29928	-5.27654	1.65316	-3.19179	0.00141396	0.00291678		-5.98155	-1.24823	13.3012	0.00154917	0.00324393
evm.model.chr12.2093	260.285	-3.20066	0.293405	-10.9087	1.05e-27	1.02e-26		-3.11057	3.77337	107.264	4.53e-11	3.42e-10
evm.model.chr12.2094	123.527	4.07087	0.549366	7.41012	1.26e-13	6.44e-13		4.08109	2.70606	53.2156	6.86e-08	2.99e-07
evm.model.chr12.2096	230.103	-3.94849	0.249325	-15.8367	1.74e-56	3.73e-55		-3.89948	3.60726	266.872	5.11e-16	1.06e-14
evm.model.chr12.2100	183.658	-4.31667	0.538388	-8.01777	1.08e-15	6.23e-15		-4.22135	3.28636	66.9325	6.52e-09	3.42e-08
evm.model.chr12.2138	49.2885	-2.47832	0.644222	-3.84699	0.000119577	0.000288143		-2.3978	1.49108	14.2693	0.000743509	0.00165248
evm.model.chr12.2159	10.8769	-3.82432	1.45441	-2.62946	0.0085521	0.015569		-3.48338	-0.471176	6.83342	0.0145584	0.0249766
evm.model.chr12.2161	27.317	-2.09428	0.567052	-3.69327	0.000221385	0.000513145		-2.08694	0.644903	11.9505	0.00173212	0.00358451
evm.model.chr12.2169	328.039	-2.62629	0.19929	-13.1783	1.17e-39	1.62e-38		-2.57246	4.10876	180.814	7.1e-14	9.09e-13
evm.model.chr12.217	15.0286	-4.44166	1.34907	-3.29239	0.000993381	0.00209722		-4.10843	-0.0990811	13.7729	0.00106003	0.00228775
evm.model.chr12.218	494.695	-2.16913	0.113857	-19.0513	6.4e-81	2.2e-79		-2.08752	4.70398	301.648	1.04e-16	2.49e-15
evm.model.chr12.2187	7.59589	-3.50105	1.03407	-3.3857	0.000709972	0.00153199		-3.32988	-0.993374	9.76003	0.00428183	0.00818801
evm.model.chr12.2196	30.6796	-2.88206	0.978709	-2.94476	0.0032321	0.0063078		-2.72404	0.833765	6.98201	0.0132207	0.0228669
evm.model.chr12.2199	21.8671	-2.19976	0.714732	-3.07775	0.0020857	0.00418266		-2.13473	0.345102	7.27652	0.0115998	0.0202989
evm.model.chr12.2200	10.3385	-4.84121	1.65445	-2.92618	0.00343153	0.00666513		-5.50501	-0.691627	8.02062	0.00956124	0.0170232
evm.model.chr12.2201	9.33805	-5.69967	1.54143	-3.69765	0.000217604	0.000504888		-6.40656	-0.763615	13.1165	0.00132777	0.00281698
evm.model.chr12.2208	54.4188	1.58065	0.559161	2.82683	0.00470118	0.0089246		1.64967	1.53518	9.04005	0.00548216	0.0102515
evm.model.chr12.2215	287.272	-4.94766	0.280969	-17.6093	2.09e-69	5.89e-68		-4.86166	3.92279	435.324	8.02e-19	3.21e-17
evm.model.chr12.222	1810.02	-3.30087	0.091316	-36.1478	4.03e-286	1.37e-283		-3.26485	6.55119	1423.06	6.7e-26	3.45e-23
evm.model.chr12.2222	42.2821	-2.61605	0.863483	-3.02965	0.00244838	0.00486265		-2.52895	1.26359	7.45715	0.0110979	0.0194952
evm.model.chr12.2224	1513.57	-2.8583	0.152442	-18.7501	1.93e-78	6.31e-77		-2.79406	6.30625	334.217	3.61e-16	7.76e-15
evm.model.chr12.2225	745.563	3.6741	0.161534	22.745	1.61e-114	8.97e-113		3.77426	5.29335	550.941	3.33e-20	1.93e-18
evm.model.chr12.2226	308.151	2.59955	0.194297	13.3793	7.99e-41	1.14e-39		2.64797	4.02434	185.442	5.19e-14	6.81e-13
evm.model.chr12.223	522.53	-7.98328	0.742604	-10.7504	5.9e-27	5.6e-26		-7.78974	4.79303	244.567	1.66e-12	1.63e-11
evm.model.chr12.2237	20.6773	-1.93578	0.744813	-2.59901	0.00934929	0.0168976		-1.84779	0.242684	5.72029	0.0235903	0.0386808
evm.model.chr12.2239	16.2119	-5.6551	1.38199	-4.09199	4.28e-05	0.000108394		-6.41196	0.0108722	17.4404	0.000285195	0.000683485
evm.model.chr12.2257	1583.38	-3.86352	0.138664	-27.8624	7.62e-171	8.26e-169		-3.78298	6.36289	741.132	1.18e-21	1.16e-19
evm.model.chr12.2260	1807.15	-7.14616	1.32715	-5.38458	7.26e-08	2.41e-07		-7.77405	6.58597	26.7518	9.77e-05	0.000254426
evm.model.chr12.2279	5926.74	-1.82472	0.0774947	-23.5464	1.37e-122	8.52e-121		-1.7649	8.27048	538.577	4.54e-20	2.53e-18
evm.model.chr12.2287	5.11025	-6.1609	1.61554	-3.81351	0.000137006	0.000327337		-6.85415	-1.31758	19.8084	0.000231916	0.000565018
evm.model.chr12.2288	26.3712	-3.57724	0.842061	-4.24819	2.16e-05	5.65e-05		-3.46344	0.625404	16.9418	0.000298851	0.000713913
evm.model.chr12.236	181.021	-1.65297	0.183406	-9.01262	2.01e-19	1.43e-18		-1.58513	3.26663	73.5888	2.16e-09	1.23e-08
evm.model.chr12.248	6.61583	-5.56481	1.49053	-3.73345	0.000188873	0.000442333		-5.24411	-1.12941	15.4125	0.000499607	0.00114629
evm.model.chr12.25	89.5617	-6.50921	1.22024	-5.33438	9.59e-08	3.15e-07		-6.12846	2.25816	60.4218	1.59e-08	7.77e-08
evm.model.chr12.269	128.657	-2.43464	0.215047	-11.3214	1.03e-29	1.08e-28		-2.3779	2.78389	108.571	3.1e-11	2.41e-10
evm.model.chr12.272	192.668	-1.7381	0.289291	-6.00812	1.88e-09	7.08e-09		-1.66186	3.34959	35.527	1.89e-06	6.52e-06
evm.model.chr12.277	347.946	-8.01259	1.19271	-6.71799	1.84e-11	8.08e-11		-8.68213	4.17568	110.713	5.82e-11	4.31e-10
evm.model.chr12.28	118.966	1.73343	0.368019	4.71017	2.48e-06	7.16e-06		1.79245	2.66661	26.2479	1.91e-05	5.61e-05
evm.model.chr12.280	36.8959	-3.30879	0.581913	-5.68606	1.3e-08	4.61e-08		-3.18993	1.07502	25.4101	2.36e-05	6.84e-05
evm.model.chr12.281	29.9948	-4.77406	1.17325	-4.0691	4.72e-05	0.000118989		-4.46413	0.693927	20.5223	0.000111449	0.000287284
evm.model.chr12.283	4233.33	3.26205	0.101378	32.1769	3.71e-227	6.6e-225		3.33249	7.82747	937.467	2.33e-23	3.91e-21
evm.model.chr12.29	1070.69	-3.85279	0.333007	-11.5697	5.87e-31	6.41e-30		-3.77958	5.78126	143.594	2.57e-11	2.02e-10
evm.model.chr12.299	460.599	-7.22799	0.412859	-17.5072	1.26e-68	3.5e-67		-7.1375	4.57903	686.745	1.64e-21	1.52e-19
evm.model.chr12.317	718.141	-2.1436	0.120476	-17.7927	8.04e-71	2.34e-69		-2.07441	5.23776	267.742	4.9e-16	1.02e-14
evm.model.chr12.327	13.5967	3.53581	1.10828	3.19036	0.00142098	0.00292951		3.52924	-0.335408	9.52817	0.00447035	0.00851535
evm.model.chr12.331	16.2133	3.41105	0.888136	3.84068	0.000122695	0.000294938		3.4196	-0.100189	13.2471	0.00107215	0.00231146
evm.model.chr12.34	214.567	3.00224	1.11878	2.68349	0.00728591	0.0134165		3.05029	3.51471	15.4549	0.00109101	0.00234784
evm.model.chr12.346	1122.93	1.65599	0.144684	11.4456	2.47e-30	2.65e-29		1.7687	5.90189	172.4	1.75e-13	2.09e-12
evm.model.chr12.348	124.321	-9.61059	1.20183	-7.99662	1.28e-15	7.35e-15		-10.2725	2.734	245.009	6.95e-13	7.29e-12
evm.model.chr12.351	181.006	-2.66737	0.241795	-11.0315	2.69e-28	2.68e-27		-2.48702	3.26788	89.7899	2.59e-10	1.72e-09
evm.model.chr12.356	4.35335	-4.31918	1.85875	-2.3237	0.0201418	0.0341634		-5.10147	-1.6022	5.67799	0.0246138	0.0401463
evm.model.chr12.359	74.7393	-7.7386	1.10853	-6.98095	2.93e-12	1.36e-11		-7.43375	2.02162	89.5798	6.44e-10	4e-09
evm.model.chr12.363	27.7919	-6.07052	1.11039	-5.467	4.58e-08	1.55e-07		-5.81332	0.732447	44.858	3.76e-07	1.45e-06
evm.model.chr12.364	13.8107	-2.73229	0.948769	-2.87982	0.003979	0.0076457		-2.63736	-0.203779	7.19393	0.0120313	0.0209774
evm.model.chr12.365	507.337	-3.4441	0.353925	-9.73115	2.22e-22	1.79e-21		-3.35838	4.71175	76.5859	3.73e-09	2.04e-08
evm.model.chr12.373	167.538	-9.9452	1.1951	-8.32161	8.68e-17	5.36e-16		-10.6359	3.15347	186.589	1.97e-13	2.32e-12
evm.model.chr12.374	707.087	-5.07506	0.290475	-17.4716	2.36e-68	6.51e-67		-5.01162	5.20303	249.988	4.96e-14	6.53e-13
evm.model.chr12.375	350.5	-3.18604	0.258718	-12.3147	7.55e-35	9.32e-34		-3.11726	4.2034	125.671	7.5e-12	6.47e-11
evm.model.chr12.376	123.045	-2.11306	0.286044	-7.38719	1.5e-13	7.6e-13		-2.03987	2.72033	52.4751	9.55e-08	4.05e-07
evm.model.chr12.378	79.8108	-8.51224	1.25371	-6.78963	1.12e-11	5.01e-11		-8.1379	2.11664	112.617	1.18e-10	8.3e-10
evm.model.chr12.383	322.779	-1.81768	0.229271	-7.92807	2.23e-15	1.26e-14		-1.72192	4.09637	61.4736	1.34e-08	6.62e-08
evm.model.chr12.384	2705.35	1.56202	0.0917693	17.0212	5.72e-65	1.47e-63		1.63834	7.17404	321.914	4.43e-17	1.17e-15
evm.model.chr12.385	181.549	-2.84717	0.589153	-4.83264	1.35e-06	3.99e-06		-2.76361	3.26613	33.6989	5.86e-06	1.87e-05
evm.model.chr12.387	325.958	-4.23581	0.577307	-7.33718	2.18e-13	1.09e-12		-4.13719	4.08754	84.3378	4.95e-09	2.65e-08
evm.model.chr12.389	28.0981	-3.61989	0.904988	-3.99993	6.34e-05	0.000157308		-3.47262	0.732608	14.1982	0.000762437	0.00169067
evm.model.chr12.4	22.6935	-4.2458	1.05846	-4.0113	6.04e-05	0.000150384		-4.01999	0.329583	16.2122	0.000423296	0.000984542
evm.model.chr12.406	9.09171	-5.26719	1.2473	-4.22287	2.41e-05	6.28e-05		-5.0216	-0.775249	17.087	0.000284905	0.00068295
evm.model.chr12.408	66.6959	-3.27352	0.586022	-5.58601	2.32e-08	8.07e-08		-3.21742	1.80043	29.6998	7.67e-06	2.41e-05
evm.model.chr12.410	58.1908	-2.38544	0.587185	-4.0625	4.85e-05	0.000122227		-2.17869	1.63887	12.9941	0.00119673	0.0025584
evm.model.chr12.415	42.2759	3.14438	0.648986	4.84506	1.27e-06	3.76e-06		3.16181	1.1563	20.6445	9.29e-05	0.000242933
evm.model.chr12.42	348.067	-6.46276	0.66683	-9.69177	3.27e-22	2.63e-21		-6.32253	4.17603	256.376	8.43e-14	1.07e-12
evm.model.chr12.422	821.024	-11.4046	1.21003	-9.42503	4.3e-21	3.28e-20		-12.0183	5.445	332.067	2.29e-13	2.66e-12
evm.model.chr12.423	570.905	1.98071	0.140894	14.0581	6.87e-45	1.1e-43		2.06626	4.92459	233.444	2.85e-15	4.94e-14
evm.model.chr12.425	11.2291	2.8426	1.13934	2.49496	0.0125971	0.0222195		2.59859	-0.523799	5.68755	0.0239579	0.0392037
evm.model.chr12.426	653.591	2.79122	0.235089	11.873	1.63e-32	1.88e-31		2.86316	5.11682	130.313	8.65e-11	6.21e-10
evm.model.chr12.430	10.6017	-4.047	1.61801	-2.50121	0.0123769	0.0218626		-4.75692	-0.516852	5.6939	0.0250707	0.0407924
evm.model.chr12.439	2043.93	1.54651	0.086281	17.9241	7.64e-72	2.25e-70		1.58931	6.77083	305.682	8.73e-17	2.15e-15
evm.model.chr12.448	22.0726	-7.83067	2.23212	-3.50817	0.000451193	0.00100036		-7.41781	0.419024	29.2194	2.27e-05	6.59e-05
evm.model.chr12.451	19.5977	-7.36722	1.30389	-5.6502	1.6e-08	5.64e-08		-8.05001	0.276884	35.4218	2.57e-06	8.7e-06
evm.model.chr12.455	1760.79	-4.08971	0.162858	-25.1121	3.67e-139	2.76e-137		-4.01756	6.50052	577.928	5.28e-19	2.2e-17
evm.model.chr12.460	1431.28	-2.93359	0.180469	-16.2553	2.05e-59	4.7e-58		-2.86646	6.20983	235.075	1.39e-13	1.69e-12
evm.model.chr12.461	26.9088	-3.13868	0.921728	-3.40522	0.000661114	0.0014328		-3.05004	0.642867	11.4736	0.00212367	0.00431799
evm.model.chr12.47	30.6592	-4.09582	1.18971	-3.4427	0.000575942	0.00126002		-3.82591	0.873258	15.2391	0.000651023	0.00146003
evm.model.chr12.471	313.914	-3.56546	1.54165	-2.31275	0.0207363	0.0350945		-3.30092	4.02875	8.03984	0.00909067	0.0162444
evm.model.chr12.473	987.471	-1.66698	0.156113	-10.678	1.29e-26	1.21e-25		-1.60794	5.70989	119.552	1.12e-11	9.42e-11
evm.model.chr12.474	6.0463	-4.65462	1.58736	-2.93231	0.00336452	0.00654719		-4.27516	-1.19794	8.74228	0.00618134	0.011443
evm.model.chr12.483	224.754	1.60943	0.169682	9.48499	2.42e-21	1.87e-20		1.68147	3.57174	95.9483	1.24e-10	8.72e-10
evm.model.chr12.490	57.7797	9.16071	1.23228	7.43397	1.05e-13	5.4e-13		9.76458	1.60475	115.483	9.15e-11	6.55e-10
evm.model.chr12.494	66.5407	5.19159	0.557733	9.30839	1.3e-20	9.69e-20		5.27062	1.80439	95.4606	6.18e-10	3.85e-09
evm.model.chr12.504	20768.9	-12.4361	1.23224	-10.0923	5.98e-24	5.13e-23		-11.9201	10.1094	263.258	7.74e-11	5.61e-10
evm.model.chr12.505	619.269	5.71884	0.209893	27.2464	1.83e-163	1.86e-161		5.87535	5.05108	602.841	1.22e-19	5.96e-18
evm.model.chr12.506	72909.4	-4.04318	0.719167	-5.62203	1.89e-08	6.6e-08		-3.87463	11.9216	27.3931	6.31e-05	0.000170061
evm.model.chr12.509	249.535	-1.58696	0.219127	-7.24221	4.41e-13	2.16e-12		-1.53207	3.71697	51.0146	8.06e-08	3.47e-07
evm.model.chr12.513	48.969	-8.64861	1.23278	-7.01556	2.29e-12	1.07e-11		-9.30769	1.39044	109.551	1.56e-10	1.07e-09
evm.model.chr12.516	47039.3	2.36318	0.0860604	27.4595	5.35e-166	5.51e-164		2.41837	11.3011	773.325	3.21e-22	3.72e-20
evm.model.chr12.528	329.36	-2.75273	0.27899	-9.86675	5.8e-23	4.81e-22		-2.68648	4.10593	72.6027	1.18e-08	5.87e-08
evm.model.chr12.531	17.0863	-7.1147	1.31262	-5.42024	5.95e-08	1.99e-07		-7.7881	0.00434725	34.1673	4.58e-06	1.49e-05
evm.model.chr12.532	9.91533	-7.98227	1.51969	-5.25257	1.5e-07	4.85e-07		-8.65875	-0.701316	27.4376	1.69e-05	5.01e-05
evm.model.chr12.568	212.748	-6.43435	0.965142	-6.66674	2.62e-11	1.13e-10		-6.22584	3.48972	86.911	2.32e-09	1.31e-08
evm.model.chr12.57	1102.12	-5.62595	0.605062	-9.29813	1.43e-20	1.07e-19		-5.57748	5.81622	162.623	9.02e-10	5.45e-09
evm.model.chr12.573	40367.8	2.58012	0.0828213	31.1528	4.64e-213	7.61e-211		2.6289	11.0737	1050.43	4.63e-24	9.92e-22
evm.model.chr12.577	1591.53	1.53811	0.112726	13.6446	2.17e-42	3.24e-41		1.58983	6.40721	198.745	2.18e-14	3.1e-13
evm.model.chr12.578	59.8705	3.51043	0.591091	5.9389	2.87e-09	1.07e-08		3.58534	1.66058	35.8626	1.85e-06	6.4e-06
evm.model.chr12.584	73.2817	-2.45067	0.422053	-5.80654	6.38e-09	2.31e-08		-2.36442	1.99101	29.9647	7.16e-06	2.25e-05
evm.model.chr12.588	348.307	-4.87102	0.262252	-18.5738	5.23e-77	1.68e-75		-4.81196	4.18476	367.177	7.79e-18	2.4e-16
evm.model.chr12.591	4.97746	-6.69794	1.61706	-4.14205	3.44e-05	8.83e-05		-7.38149	-1.41285	21.5534	0.000147476	0.000371905
evm.model.chr12.595	1012.43	-1.91494	0.140524	-13.6271	2.76e-42	4.11e-41		-1.84086	5.73188	142.48	3.72e-12	3.4e-11
evm.model.chr12.598	62.0164	-2.41082	0.602933	-3.99849	6.37e-05	0.000158212		-2.31148	1.78164	14.1691	0.000770343	0.00170651
evm.model.chr12.6	46.387	-3.85006	0.551402	-6.98232	2.9e-12	1.35e-11		-3.76277	1.38804	37.8004	1.14e-06	4.06e-06
evm.model.chr12.603	1893.82	-12.4647	1.18079	-10.5563	4.75e-26	4.41e-25		-13.1744	6.58987	1481.29	8.13e-25	2.34e-22
evm.model.chr12.608	19.1603	-3.70307	0.845861	-4.37787	1.2e-05	3.24e-05		-3.58073	0.208499	16.5332	0.000342165	0.000810742
evm.model.chr12.609	1403.72	-3.71765	0.344681	-10.7858	4.02e-27	3.84e-26		-3.62672	6.20304	108.288	7.89e-09	4.07e-08
evm.model.chr12.614	74.359	-3.71325	0.37915	-9.79361	1.2e-22	9.79e-22		-3.63325	2.01557	76.1228	1.52e-09	8.88e-09
evm.model.chr12.637	520.678	-5.69655	0.391398	-14.5544	5.48e-48	9.54e-47		-5.68355	4.78345	317.04	1.27e-16	2.98e-15
evm.model.chr12.649	25.8036	-3.43034	0.811627	-4.22649	2.37e-05	6.19e-05		-3.26664	0.624893	16.4951	0.000386063	0.000904952
evm.model.chr12.650	128.821	-7.5812	0.774844	-9.78416	1.32e-22	1.07e-21		-7.38637	2.78549	176.595	9.5e-14	1.19e-12
evm.model.chr12.654	85.8689	-7.44113	1.21154	-6.14188	8.15e-10	3.16e-09		-8.13691	2.24252	73.3263	7.75e-09	4.01e-08
evm.model.chr12.657	1448.75	2.13984	0.110811	19.3106	4.38e-83	1.54e-81		2.21451	6.27381	426.186	1.07e-18	4.12e-17
evm.model.chr12.660	1242.92	-5.01523	0.474537	-10.5687	4.16e-26	3.87e-25		-4.90972	5.98312	193.303	6.02e-14	7.8e-13
evm.model.chr12.668	42.0653	-9.22925	1.24075	-7.43847	1.02e-13	5.22e-13		-9.88711	1.26476	98.0169	4.76e-10	3.02e-09
evm.model.chr12.673	29.1502	2.09144	0.598877	3.49227	0.000478935	0.00105702		2.13991	0.694185	11.4842	0.00206757	0.00421752
evm.model.chr12.681	214.599	-4.1871	0.380946	-10.9913	4.21e-28	4.15e-27		-4.15144	3.5045	110.833	9.3e-11	6.65e-10
evm.model.chr12.684	49.7545	-7.48526	1.62974	-4.59292	4.37e-06	1.23e-05		-7.31348	1.4556	64.5194	1.59e-08	7.77e-08
evm.model.chr12.692	38.1601	-6.00213	1.30703	-4.59218	4.39e-06	1.24e-05		-6.67788	1.08319	24.4698	4.49e-05	0.000124066
evm.model.chr12.699	38.9472	-7.72892	1.24606	-6.20268	5.55e-10	2.17e-09		-8.42797	1.18996	73.7553	6.99e-08	3.03e-07
evm.model.chr12.704	490.068	2.79919	0.125606	22.2854	5.12e-110	2.67e-108		2.87496	4.70415	510.289	9.42e-20	4.85e-18
evm.model.chr12.707	565.304	-2.86992	0.193327	-14.8449	7.51e-50	1.36e-48		-2.79662	4.87831	220.553	5.88e-15	9.43e-14
evm.model.chr12.710	13.5299	-8.07172	1.45583	-5.54441	2.95e-08	1.02e-07		-8.73334	-0.263218	30.4793	1.04e-05	3.19e-05
evm.model.chr12.711	6730.81	-13.0987	0.53977	-24.2673	4.35e-130	2.95e-128		-13.0139	8.47375	1114.03	9e-17	2.2e-15
evm.model.chr12.722	369.699	-7.50461	1.19262	-6.29254	3.12e-10	1.25e-09		-8.17645	4.25787	127.334	2.93e-10	1.93e-09
evm.model.chr12.731	22.1059	-5.75139	0.837562	-6.86682	6.56e-12	2.98e-11		-5.57776	0.384401	50.1622	9.43e-08	4e-07
evm.model.chr12.736	566.767	1.72419	0.164916	10.455	1.39e-25	1.27e-24		1.88538	4.92184	147.111	8.81e-13	9.11e-12
evm.model.chr12.758	82.2124	-2.1915	0.337018	-6.50262	7.89e-11	3.3e-10		-2.12674	2.15519	35.8292	1.76e-06	6.13e-06
evm.model.chr12.763	127.149	-11.9454	1.19821	-9.96934	2.08e-23	1.75e-22		-12.6376	2.77041	472.519	1.29e-16	3.01e-15
evm.model.chr12.767	37.4553	-6.71011	0.962661	-6.97038	3.16e-12	1.47e-11		-6.47102	1.02563	61.5718	2.2e-08	1.05e-07
evm.model.chr12.769	15.7396	-4.77855	0.939838	-5.08444	3.69e-07	1.15e-06		-4.61948	-0.111959	21.7852	7.73e-05	0.000205239
evm.model.chr12.777	7.46504	-4.72582	1.57404	-3.00234	0.00267911	0.0052926		-4.28286	-0.902649	8.97243	0.00561655	0.0104823
evm.model.chr12.779	28.1927	-7.11879	1.27238	-5.59485	2.21e-08	7.69e-08		-7.791	0.730762	46.8594	3.94e-07	1.52e-06
evm.model.chr12.789	646.865	-12.2836	1.74221	-7.0506	1.78e-12	8.4e-12		-12.9473	5.05901	226.306	1.89e-10	1.28e-09
evm.model.chr12.791	2276.24	-8.63607	0.281918	-30.6333	4.41e-206	6.9e-204		-8.55121	6.86121	1141.7	1.08e-21	1.08e-19
evm.model.chr12.794	85.955	-2.85116	0.283104	-10.0711	7.42e-24	6.36e-23		-2.63049	2.202	80.8324	8.05e-10	4.92e-09
evm.model.chr12.799	13.0935	-7.91217	1.44528	-5.47451	4.39e-08	1.49e-07		-8.58892	-0.35268	31.5733	1.53e-05	4.57e-05
evm.model.chr12.804	487.365	-3.01135	0.176887	-17.0242	5.43e-65	1.4e-63		-2.97599	4.69151	293.37	1.49e-16	3.46e-15
evm.model.chr12.807	3.79287	-5.14923	2.07399	-2.48276	0.0130369	0.0229447		-5.84537	-1.67184	7.9709	0.0097559	0.0173422
evm.model.chr12.808	6.47376	-5.35148	1.50641	-3.55246	0.000381641	0.00085609		-6.04635	-1.07551	14.9546	0.000922283	0.00201034
evm.model.chr12.809	16.2123	-3.79566	0.922148	-4.11611	3.85e-05	9.83e-05		-3.64583	0.0652107	16.1097	0.000561417	0.00127399
evm.model.chr12.823	54.9369	-4.46499	0.824665	-5.41431	6.15e-08	2.06e-07		-4.31822	1.62825	30.6581	6.02e-06	1.92e-05
evm.model.chr12.839	234.154	-2.319	0.210995	-10.9908	4.23e-28	4.17e-27		-2.27103	3.63434	91.7851	2.03e-10	1.37e-09
evm.model.chr12.857	56.3206	-3.70552	0.586052	-6.32286	2.57e-10	1.03e-09		-3.56596	1.59703	34.2065	2.56e-06	8.68e-06
evm.model.chr12.858	2.18994	-5.05761	2.09625	-2.41269	0.0158351	0.0274447		-5.74003	-2.16929	9.46773	0.00541297	0.0101334
evm.model.chr12.859	4.6012	-6.09516	1.82561	-3.33871	0.000841692	0.00179555		-6.77116	-1.48217	14.2278	0.00115451	0.00247471
evm.model.chr12.86	22.2621	2.17786	0.607111	3.58726	0.000334171	0.000755388		2.26565	0.307547	12.1037	0.00163511	0.00340371
evm.model.chr12.865	440.28	-6.0197	0.292063	-20.611	2.19e-94	9.13e-93		-5.95653	4.5312	440.759	4.86e-18	1.58e-16
evm.model.chr12.867	3.50732	5.08858	2.11105	2.41044	0.0159331	0.0275938		5.75827	-1.81316	7.27113	0.0124706	0.0216682
evm.model.chr12.870	12.8434	4.74739	1.03293	4.59605	4.31e-06	1.22e-05		4.72392	-0.431266	19.7194	0.000141415	0.000357788
evm.model.chr12.882	8.07097	-5.29832	1.70288	-3.11138	0.00186215	0.00376336		-6.00292	-0.816892	10.3803	0.00417435	0.00800151
evm.model.chr12.9	60.3678	-6.79518	1.55287	-4.37588	1.21e-05	3.27e-05		-7.47072	1.76556	23.9589	5.18e-05	0.00014137
evm.model.chr12.90	48.2221	-7.15728	1.25307	-5.71178	1.12e-08	3.99e-08		-6.51606	1.39406	63.8674	5.05e-08	2.25e-07
evm.model.chr12.908	45.6488	-8.69911	1.28053	-6.79335	1.1e-11	4.89e-11		-9.35229	1.37182	68.7836	7.63e-09	3.95e-08
evm.model.chr12.91	67.0749	-3.38326	0.45674	-7.40741	1.29e-13	6.56e-13		-3.29	1.89608	52.7753	5.87e-08	2.58e-07
evm.model.chr12.911	350.287	-2.16447	0.219274	-9.87109	5.56e-23	4.61e-22		-2.19524	4.21166	114.114	1.75e-11	1.42e-10
evm.model.chr12.914	74.5622	-6.07914	1.10787	-5.48722	4.08e-08	1.39e-07		-5.80313	2.04261	50.3305	1.39e-07	5.76e-07
evm.model.chr12.930	27.7133	-4.81311	1.41935	-3.39106	0.000696237	0.00150423		-5.49516	0.688209	8.81899	0.00657768	0.0121032
evm.model.chr12.932	29.7522	-3.31249	0.772376	-4.2887	1.8e-05	4.76e-05		-3.20544	0.828781	16.0641	0.000400389	0.00093559
evm.model.chr12.938	34.4859	-5.14227	1.15774	-4.44165	8.93e-06	2.45e-05		-4.85361	0.996211	23.9691	3.52e-05	9.89e-05
evm.model.chr12.945	1784.51	-2.05683	0.0937166	-21.9473	9.19e-107	4.55e-105		-2.01718	6.52473	439.092	7.15e-19	2.88e-17
evm.model.chr12.946	533.311	-2.31023	0.178491	-12.9431	2.57e-38	3.45e-37		-2.24592	4.81732	154.574	6.49e-13	6.86e-12
evm.model.chr12.951	33.6861	-3.13332	0.631897	-4.9586	7.1e-07	2.16e-06		-3.01151	0.916762	23.4052	4.13e-05	0.000114871
evm.model.chr12.97	146.304	3.02069	0.296407	10.191	2.18e-24	1.9e-23		3.11406	2.95006	86.4513	3.91e-10	2.52e-09
evm.model.chr12.974	5512.83	-2.33503	0.121522	-19.2148	2.78e-82	9.73e-81		-2.31708	8.13344	329.784	4.5e-16	9.49e-15
evm.model.chr12.977	73.791	-6.96219	1.07578	-6.47175	9.69e-11	4.03e-10		-6.68105	2.03349	78.7667	1.06e-09	6.34e-09
evm.model.chr12.981	268.341	-1.7662	0.217723	-8.11214	4.97e-16	2.95e-15		-1.69856	3.82741	59.9566	1.72e-08	8.33e-08
evm.model.chr13.101	487.597	-1.82256	0.147076	-12.3919	2.89e-35	3.61e-34		-1.76101	4.68901	156.334	4.23e-13	4.65e-12
evm.model.chr13.1018	244.611	4.31217	0.304394	14.1664	1.48e-45	2.42e-44		4.36375	3.70269	209.24	2.25e-14	3.18e-13
evm.model.chr13.1025	1269.83	-10.5733	1.22726	-8.61538	6.97e-18	4.56e-17		-11.2356	6.07687	131.142	6.51e-08	2.85e-07
evm.model.chr13.103	231.221	-5.72087	0.35455	-16.1356	1.43e-58	3.21e-57		-5.6744	3.61446	242.576	8.53e-15	1.32e-13
evm.model.chr13.1049	610.98	-5.28997	0.187907	-28.1521	2.26e-174	2.57e-172		-5.21619	4.98371	1241.82	4.5e-25	1.53e-22
evm.model.chr13.1052	12.4427	-6.37521	1.38432	-4.60531	4.12e-06	1.16e-05		-7.03758	-0.416516	21.533	9.86e-05	0.000256633
evm.model.chr13.1060	19.2934	-8.93989	1.28587	-6.95241	3.59e-12	1.66e-11		-9.56563	0.187604	71.6495	9.6e-09	4.87e-08
evm.model.chr13.1062	16.8613	-2.90865	1.00115	-2.9053	0.00366896	0.0070945		-2.75511	0.0557753	7.03936	0.0128867	0.022341
evm.model.chr13.1074	228.107	-13.0354	1.30655	-9.97698	1.92e-23	1.63e-22		-13.6896	3.59588	229.463	4.61e-10	2.94e-09
evm.model.chr13.1076	19.0599	-8.26666	1.3245	-6.24136	4.34e-10	1.71e-09		-8.93911	0.206797	51.8843	2.79e-07	1.1e-06
evm.model.chr13.1081	10.8215	-5.48402	1.46875	-3.73379	0.000188617	0.000441862		-5.13699	-0.485883	14.2949	0.000736834	0.00163986
evm.model.chr13.109	74.9715	-2.49689	0.483923	-5.15969	2.47e-07	7.86e-07		-2.44529	2.03967	25.0602	2.74e-05	7.86e-05
evm.model.chr13.1090	286.613	-4.09381	0.294093	-13.9201	4.78e-44	7.48e-43		-4.02829	3.90561	150.133	4.74e-12	4.26e-11
evm.model.chr13.1104	134.385	-4.66728	0.800167	-5.83288	5.45e-09	1.99e-08		-4.48173	2.84771	37.9553	1.29e-06	4.58e-06
evm.model.chr13.1107	1379.08	-8.09079	0.554488	-14.5914	3.18e-48	5.56e-47		-7.94583	6.13434	731.844	3.8e-20	2.15e-18
evm.model.chr13.1151	155.118	-8.46538	1.20294	-7.03727	1.96e-12	9.22e-12		-9.13841	3.05634	159.104	1.02e-12	1.04e-11
evm.model.chr13.1168	66.1027	1.69408	0.468132	3.61881	0.000295963	0.00067444		1.72468	1.84676	12.5069	0.0014068	0.00296867
evm.model.chr13.1196	23.9262	1.95411	0.559758	3.49098	0.000481244	0.00106189		1.99691	0.402186	11.0549	0.00243887	0.0048916
evm.model.chr13.1206	383.189	-2.86076	0.203505	-14.0574	6.94e-45	1.11e-43		-2.78253	4.3254	217.768	6.9e-15	1.1e-13
evm.model.chr13.1230	88.5604	-5.28515	0.805159	-6.56411	5.23e-11	2.22e-10		-5.10517	2.27887	67.1894	5.52e-09	2.93e-08
evm.model.chr13.124	53.3811	-8.58863	1.25855	-6.82424	8.84e-12	3.96e-11		-9.28292	1.58731	69.0799	7.32e-09	3.8e-08
evm.model.chr13.1240	4.55499	-6.16313	1.71969	-3.58385	0.000338562	0.000764483		-6.82206	-1.54758	16.4447	0.000591146	0.00133617
evm.model.chr13.125	67.9675	-7.19524	1.11466	-6.4551	1.08e-10	4.48e-10		-6.89412	1.91419	62.7365	1.43e-08	7.02e-08
evm.model.chr13.1265	240.654	-1.98572	0.215813	-9.20114	3.54e-20	2.6e-19		-1.94565	3.67047	78.8332	1.05e-09	6.29e-09
evm.model.chr13.127	352.056	-5.27536	0.47886	-11.0165	3.18e-28	3.15e-27		-5.22764	4.19473	200.437	1.38e-13	1.68e-12
evm.model.chr13.1271	22.2937	-1.79792	0.54066	-3.32543	0.000882832	0.00187965		-1.61543	0.365024	7.92115	0.00875747	0.0156992
evm.model.chr13.130	15.9009	-7.01119	1.4072	-4.98238	6.28e-07	1.92e-06		-7.6493	-0.124424	26.0516	5.01e-05	0.00013717
evm.model.chr13.133	21.4289	-6.78634	1.34666	-5.03939	4.67e-07	1.45e-06		-7.47415	0.37342	28.277	1.74e-05	5.15e-05
evm.model.chr13.136	35.0616	-2.9468	0.716894	-4.11051	3.95e-05	0.000100581		-2.83407	1.02094	15.8684	0.000427752	0.000994103
evm.model.chr13.1366	309.772	-10.978	1.19052	-9.22116	2.94e-20	2.17e-19		-10.62	4.03589	750.299	5.43e-21	4.13e-19
evm.model.chr13.1367	3.99969	5.24178	1.65659	3.16419	0.00155513	0.00318464		5.85491	-1.60769	11.6486	0.00223454	0.00451962
evm.model.chr13.139	12.5586	-6.21235	1.40527	-4.42075	9.84e-06	2.69e-05		-6.90152	-0.293089	19.4694	0.000177216	0.000440501
evm.model.chr13.14	1351.24	-7.91777	0.240639	-32.9031	1.98e-237	3.97e-235		-7.8441	6.12214	1500.95	7.46e-26	3.57e-23
evm.model.chr13.141	5.45937	-5.0155	1.91196	-2.62323	0.00871016	0.0158304		-5.74111	-1.28842	7.61752	0.0112726	0.0197676
evm.model.chr13.142	44.8912	-5.28816	0.812683	-6.50703	7.67e-11	3.21e-10		-5.11862	1.35501	44.915	2.57e-07	1.02e-06
evm.model.chr13.145	25.6715	-3.30119	0.673463	-4.90181	9.5e-07	2.86e-06		-3.17279	0.606257	20.3093	0.000102851	0.000266829
evm.model.chr13.146	38.277	-3.30672	0.40197	-8.2263	1.93e-16	1.17e-15		-3.24045	1.09814	50.1166	9.51e-08	4.03e-07
evm.model.chr13.1470	5.83208	-5.05227	1.70381	-2.96527	0.00302414	0.00592513		-5.7596	-1.19358	8.87579	0.00611064	0.0113225
evm.model.chr13.1471	198.441	-1.61601	0.201668	-8.01322	1.12e-15	6.46e-15		-1.54049	3.39719	60.7307	1.52e-08	7.41e-08
evm.model.chr13.1475	40.1349	-7.52154	1.25618	-5.98763	2.13e-09	8.01e-09		-8.20996	1.21377	47.9635	3.25e-07	1.27e-06
evm.model.chr13.1476	18.5956	-6.72779	1.41453	-4.75619	1.97e-06	5.76e-06		-7.38235	0.180593	22.1233	8.39e-05	0.000221145
evm.model.chr13.1479	22.4424	-5.52604	1.47615	-3.74356	0.000181435	0.000426194		-5.16031	0.462623	14.9534	0.000644007	0.00144607
evm.model.chr13.1483	24.9587	-5.87914	2.0218	-2.90787	0.00363903	0.00704186		-6.6051	0.581603	8.59763	0.0076577	0.013891
evm.model.chr13.149	1382.66	2.64036	0.131543	20.0723	1.29e-89	4.99e-88		2.75744	6.21074	445.786	9.22e-19	3.62e-17
evm.model.chr13.151	123.866	-2.92758	0.351398	-8.33122	8e-17	4.95e-16		-2.81398	2.73069	66.3056	6.31e-09	3.32e-08
evm.model.chr13.1511	173.998	-5.38692	0.552518	-9.74975	1.85e-22	1.5e-21		-5.25831	3.20978	108.875	3.65e-11	2.8e-10
evm.model.chr13.152	4304.21	-3.91665	0.145951	-26.8354	1.25e-158	1.18e-156		-3.86577	7.83438	706.102	4.28e-20	2.41e-18
evm.model.chr13.153	811.647	-2.07816	0.132005	-15.7431	7.66e-56	1.61e-54		-1.99666	5.40835	239.808	2.02e-15	3.64e-14
evm.model.chr13.1534	14.396	-3.46225	1.38702	-2.49617	0.0125542	0.0221513		-3.1833	-0.142895	5.74733	0.0238311	0.0390216
evm.model.chr13.156	293.619	-4.36527	0.30951	-14.1038	3.6e-45	5.82e-44		-4.28096	3.96	235.491	2.55e-15	4.48e-14
evm.model.chr13.1599	2863.56	1.91532	0.0958107	19.9907	6.64e-89	2.54e-87		1.98681	7.25974	385.597	4.06e-18	1.34e-16
evm.model.chr13.1600	228.317	-2.55467	0.252916	-10.1009	5.48e-24	4.71e-23		-2.48739	3.59352	103.055	5.6e-11	4.16e-10
evm.model.chr13.1609	259.87	1.61102	0.250823	6.42294	1.34e-10	5.49e-10		1.71093	3.78297	47.1885	1.65e-07	6.75e-07
evm.model.chr13.1622	105.454	1.60514	0.434	3.69849	0.000216886	0.000503333		1.67906	2.49253	17.271	0.000293681	0.000702815
evm.model.chr13.1627	82.4641	-1.82242	0.413268	-4.40979	1.03e-05	2.82e-05		-1.72996	2.15457	18.2703	0.000194229	0.000479472
evm.model.chr13.1658	514.437	-13.5536	1.19263	-11.3644	6.29e-30	6.63e-29		-14.2732	4.76605	925.351	2.38e-20	1.44e-18
evm.model.chr13.166	80.783	-8.41539	1.22277	-6.88221	5.89e-12	2.68e-11		-9.09615	2.14337	93.1755	3.59e-10	2.33e-09
evm.model.chr13.167	61.5239	-3.41903	0.96239	-3.55265	0.000381376	0.00085568		-3.21368	1.72787	16.4895	0.000411229	0.000958249
evm.model.chr13.1687	47.396	-6.86308	1.28965	-5.32166	1.03e-07	3.37e-07		-7.53979	1.34427	33.4532	5.35e-06	1.72e-05
evm.model.chr13.1691	30.4634	-4.83733	1.38089	-3.50304	0.000459973	0.0010183		-5.53419	0.733615	11.0259	0.00280786	0.00555088
evm.model.chr13.170	1138.05	-2.61493	0.106242	-24.6129	9.18e-134	6.52e-132		-2.54594	5.91443	532.005	5.36e-20	2.94e-18
evm.model.chr13.1719	11.1282	-2.87956	1.14241	-2.5206	0.0117154	0.0207947		-2.74985	-0.543868	5.69227	0.0239045	0.0391235
evm.model.chr13.175	100.409	-5.9887	0.893882	-6.69965	2.09e-11	9.11e-11		-5.78239	2.451	79.9412	1.73e-09	9.94e-09
evm.model.chr13.177	1798.98	3.12409	0.220608	14.1612	1.59e-45	2.6e-44		3.19186	6.57913	112.554	2.85e-10	1.88e-09
evm.model.chr13.1782	904.044	1.56605	0.348672	4.49147	7.07e-06	1.96e-05		1.61793	5.57549	22.035	0.000199298	0.000491201
evm.model.chr13.1785	925.77	1.50769	0.120937	12.4667	1.13e-35	1.43e-34		1.58647	5.62255	181.937	6.57e-14	8.46e-13
evm.model.chr13.179	223.267	-1.9139	0.267571	-7.15288	8.5e-13	4.09e-12		-1.84569	3.56095	51.8948	1.06e-07	4.45e-07
evm.model.chr13.1794	6.92764	-7.3049	1.76814	-4.13141	3.61e-05	9.23e-05		-7.89636	-1.11986	16.9714	0.000375416	0.000881946
evm.model.chr13.1814	607.957	3.78576	0.128591	29.4403	1.68e-190	2.27e-188		3.89569	5.02582	894.55	4.3e-23	6.41e-21
evm.model.chr13.1816	715.056	-3.14692	0.174955	-17.987	2.46e-72	7.35e-71		-3.0478	5.2435	325.489	4.57e-17	1.21e-15
evm.model.chr13.1829	63.3583	-1.84114	0.434527	-4.2371	2.26e-05	5.92e-05		-1.76119	1.80371	16.5307	0.000342456	0.000811336
evm.model.chr13.1842	5.14869	-5.70316	1.92461	-2.96328	0.00304377	0.0059598		-6.37237	-1.44671	10.3032	0.00395395	0.00761457
evm.model.chr13.1853	215.95	8.90963	1.19422	7.46066	8.61e-14	4.43e-13		9.53167	3.51012	213.078	5.68e-13	6.08e-12
evm.model.chr13.1866	887.834	-5.82183	0.511745	-11.3764	5.48e-30	5.79e-29		-5.72905	5.50533	201.805	6.1e-12	5.35e-11
evm.model.chr13.1894	110.137	-3.12696	0.398908	-7.83882	4.55e-15	2.53e-14		-3.05877	2.56884	54.4704	5.11e-08	2.27e-07
evm.model.chr13.1895	341.482	-8.09787	0.741009	-10.9282	8.45e-28	8.23e-27		-7.93234	4.17698	222.338	3.21e-13	3.62e-12
evm.model.chr13.1899	136.147	-3.84475	0.275485	-13.9563	2.88e-44	4.52e-43		-3.77221	2.86424	167.279	1.85e-13	2.19e-12
evm.model.chr13.1900	10.806	-4.54379	1.59761	-2.84411	0.00445354	0.00849013		-4.09041	-0.549447	6.64815	0.0153631	0.0262364
evm.model.chr13.1910	798.499	5.74373	0.413912	13.8767	8.77e-44	1.36e-42		5.81381	5.42308	591.795	2.06e-18	7.35e-17
evm.model.chr13.1925	5.88809	4.1795	1.63716	2.55289	0.0106833	0.0191013		4.84632	-1.23014	6.84587	0.0144784	0.0248605
evm.model.chr13.1944	72.1073	2.20983	0.390557	5.65816	1.53e-08	5.39e-08		2.27851	1.95726	31.8914	4.45e-06	1.45e-05
evm.model.chr13.195	12.8027	-3.97823	1.61385	-2.46505	0.0136993	0.0240333		-4.67308	-0.245667	5.70977	0.0256447	0.041622
evm.model.chr13.1956	8.49229	2.5702	1.17004	2.19667	0.0280439	0.0462509		2.49714	-0.875524	5.13426	0.0312275	0.0497165
evm.model.chr13.196	27.5864	-7.60637	1.27426	-5.96927	2.38e-09	8.93e-09		-8.26781	0.606985	43.4334	4.94e-07	1.87e-06
evm.model.chr13.197	864.569	-2.50207	0.225579	-11.0918	1.38e-28	1.38e-27		-2.34825	5.5247	90.4291	5e-09	2.68e-08
evm.model.chr13.198	10.349	-5.93533	1.34926	-4.39894	1.09e-05	2.96e-05		-6.62307	-0.576048	19.4404	0.00015378	0.000386495
evm.model.chr13.199	68.232	-8.09583	1.61302	-5.01906	5.19e-07	1.6e-06		-8.75668	1.93105	37.6258	4.51e-06	1.47e-05
evm.model.chr13.200	63.0745	-3.82365	1.46672	-2.60694	0.00913549	0.0165385		-3.55591	1.80446	8.38847	0.00792925	0.0143409
evm.model.chr13.2004	37.0803	-9.00059	1.31097	-6.8656	6.62e-12	3e-11		-9.65973	1.05341	55.578	5.72e-08	2.52e-07
evm.model.chr13.2012	40.7443	-2.20611	0.475243	-4.64208	3.45e-06	9.84e-06		-2.12976	1.19261	15.7056	0.00045204	0.0010462
evm.model.chr13.202	22.1346	-8.10997	1.35796	-5.97218	2.34e-09	8.78e-09		-8.81029	0.358904	43.5991	7.06e-07	2.61e-06
evm.model.chr13.2023	8119.45	-8.7665	0.859769	-10.1963	2.06e-24	1.8e-23		-8.55323	8.68002	453.123	1.74e-16	3.98e-15
evm.model.chr13.2029	29.4826	-4.22472	0.741971	-5.69392	1.24e-08	4.41e-08		-4.09232	0.788018	26.6776	1.68e-05	4.97e-05
evm.model.chr13.2031	192.858	-2.8314	0.231838	-12.2128	2.65e-34	3.22e-33		-2.74518	3.35431	125.841	5.63e-12	4.98e-11
evm.model.chr13.2033	168.394	-2.22229	0.211008	-10.5318	6.16e-26	5.69e-25		-2.14709	3.16051	112.263	2.11e-11	1.68e-10
evm.model.chr13.2036	245.838	-3.88785	0.377033	-10.3117	6.24e-25	5.56e-24		-3.80718	3.70643	94.0305	1.57e-09	9.16e-09
evm.model.chr13.204	59.9815	-6.45659	1.26888	-5.08842	3.61e-07	1.13e-06		-7.16431	1.7574	31.2801	1.17e-05	3.55e-05
evm.model.chr13.2048	303.81	1.69519	0.202447	8.37347	5.59e-17	3.5e-16		1.78047	4.01378	85.2186	4.56e-10	2.91e-09
evm.model.chr13.205	17.4134	-3.69118	1.17342	-3.14565	0.00165717	0.00337598		-3.4616	0.111455	9.24627	0.00501637	0.00944808
evm.model.chr13.2054	115.002	-10.2307	1.21006	-8.45475	2.8e-17	1.78e-16		-10.8819	2.63262	254.163	4.9e-13	5.32e-12
evm.model.chr13.2057	12.939	-5.75799	1.71463	-3.35816	0.000784624	0.0016814		-6.45387	-0.272224	9.53312	0.00476126	0.009014
evm.model.chr13.2094	26.577	-2.61276	0.704771	-3.70724	0.000209531	0.000487243		-2.56664	0.573866	12.5423	0.00138845	0.00293428
evm.model.chr13.2096	414.247	1.56307	0.164038	9.52874	1.59e-21	1.24e-20		1.63258	4.45718	100.559	7.37e-11	5.36e-10
evm.model.chr13.2098	17.4891	2.61756	0.753196	3.47527	0.000510333	0.00112334		2.65219	0.0247822	10.9513	0.00253894	0.00506689
evm.model.chr13.2117	6.0035	-3.23832	1.24324	-2.60475	0.00919416	0.0166378		-3.05874	-1.26365	6.46025	0.0167337	0.0282959
evm.model.chr13.213	297.647	-4.22158	0.189312	-22.2995	3.73e-110	1.97e-108		-4.14771	3.96883	550.395	3.38e-20	1.94e-18
evm.model.chr13.214	51.0298	-2.08561	0.361163	-5.7747	7.71e-09	2.78e-08		-1.93662	1.47376	22.1299	5.97e-05	0.00016165
evm.model.chr13.2161	14.9889	-4.62116	1.59472	-2.89778	0.00375808	0.00725134		-5.32492	-0.0340769	7.47393	0.0114401	0.0200386
evm.model.chr13.2183	58.14	-4.04538	0.632029	-6.40062	1.55e-10	6.33e-10		-3.90687	1.68991	37.7273	1.15e-06	4.12e-06
evm.model.chr13.2184	344.082	-8.81387	0.846667	-10.4101	2.23e-25	2.02e-24		-8.58304	4.1639	486.258	1.81e-19	8.47e-18
evm.model.chr13.2185	185.507	-7.91702	1.22964	-6.43851	1.21e-10	4.98e-10		-8.58616	3.29889	66.4955	1.79e-07	7.28e-07
evm.model.chr13.22	1113.95	-4.87209	0.195756	-24.8886	9.88e-137	7.21e-135		-4.79807	5.84649	568.789	5.03e-19	2.11e-17
evm.model.chr13.2201	7.10626	-2.88506	1.2068	-2.39066	0.0168179	0.0289935		-2.78923	-0.985187	5.68374	0.0240011	0.0392711
evm.model.chr13.2205	97.4539	-10.8946	1.21513	-8.9658	3.08e-19	2.16e-18		-11.5475	2.38942	233.704	4.8e-14	6.36e-13
evm.model.chr13.2213	287.873	-2.76373	0.28558	-9.6776	3.75e-22	3.01e-21		-2.68877	3.9294	93.5115	2.05e-10	1.38e-09
evm.model.chr13.2217	90.2497	-2.34923	0.328092	-7.16027	8.05e-13	3.88e-12		-2.27186	2.2849	41.5144	5.13e-07	1.93e-06
evm.model.chr13.2218	15.8901	-7.20575	1.45842	-4.94079	7.78e-07	2.36e-06		-7.87463	-0.116471	24.6759	6.88e-05	0.000184107
evm.model.chr13.2219	103.413	-8.68692	0.776256	-11.1908	4.52e-29	4.64e-28		-8.37891	2.46269	232.892	4.99e-14	6.58e-13
evm.model.chr13.2220	11.3209	-7.69085	2.44207	-3.14931	0.00163656	0.00333694		-7.26085	-0.517638	24.1934	4.83e-05	0.000132674
evm.model.chr13.2221	1548.91	-13.1314	1.20172	-10.9272	8.55e-28	8.32e-27		-13.7251	6.36221	237.072	6.09e-09	3.22e-08
evm.model.chr13.2222	7.32987	-7.69264	1.78825	-4.30178	1.69e-05	4.5e-05		-8.33884	-1.06844	22.2032	0.000125238	0.000319876
evm.model.chr13.2228	60.1092	-5.02638	0.614161	-8.18415	2.74e-16	1.64e-15		-4.91237	1.74039	62.9857	1.06e-08	5.31e-08
evm.model.chr13.2233	327.981	-11.1548	1.18854	-9.38532	6.27e-21	4.75e-20		-11.829	4.09637	589.163	1.14e-18	4.35e-17
evm.model.chr13.2249	58.7867	-1.73905	0.550032	-3.16173	0.00156835	0.00320949		-1.67827	1.7151	8.00386	0.00848446	0.01526
evm.model.chr13.225	182.018	-4.01461	0.260871	-15.3893	1.93e-53	3.8e-52		-3.89204	3.27771	217.219	7.13e-15	1.13e-13
evm.model.chr13.2260	63.2493	-2.80806	0.548721	-5.11745	3.1e-07	9.73e-07		-2.70893	1.78109	24.7547	2.95e-05	8.42e-05
evm.model.chr13.2265	137.984	-1.74212	0.333428	-5.22489	1.74e-07	5.6e-07		-1.6729	2.88505	26.7328	1.65e-05	4.91e-05
evm.model.chr13.2284	199.606	-6.47314	1.21543	-5.3258	1.01e-07	3.3e-07		-7.11991	3.40198	31.425	2.31e-05	6.7e-05
evm.model.chr13.2285	123.952	-1.59426	0.300792	-5.30022	1.16e-07	3.78e-07		-1.50928	2.73377	27.0176	1.53e-05	4.57e-05
evm.model.chr13.2288	1272.22	2.38803	0.156379	15.2708	1.2e-52	2.3e-51		2.5055	6.08702	273.929	1.13e-14	1.71e-13
evm.model.chr13.2290	1424.65	-5.33373	0.156563	-34.0675	2.23e-254	5.4e-252		-5.23736	6.19191	1228.01	5.26e-25	1.73e-22
evm.model.chr13.2320	23.5694	-2.4328	0.691246	-3.51943	0.000432468	0.000962016		-2.32589	0.470104	10.0073	0.00368435	0.00713636
evm.model.chr13.2328	11.5335	-3.72775	1.16419	-3.202	0.00136476	0.00282285		-3.54509	-0.50369	8.93472	0.00570513	0.0106338
evm.model.chr13.2329	12.2485	-6.18353	1.27861	-4.83612	1.32e-06	3.93e-06		-5.9039	-0.422936	25.4683	2.32e-05	6.74e-05
evm.model.chr13.2343	42.0201	2.38991	0.449697	5.31449	1.07e-07	3.5e-07		2.4701	1.16167	25.5517	2.27e-05	6.59e-05
evm.model.chr13.2349	307.336	4.14746	0.273588	15.1595	6.55e-52	1.24e-50		4.20556	4.03092	236.471	3.36e-15	5.72e-14
evm.model.chr13.2351	28.5843	-5.87469	1.31728	-4.4597	8.21e-06	2.26e-05		-5.50933	0.75934	25.5717	2.26e-05	6.56e-05
evm.model.chr13.2352	45.608	-4.71139	1.2533	-3.75919	0.000170462	0.000402236		-4.33398	1.38705	20.5375	0.000130386	0.000331803
evm.model.chr13.2353	44.1724	-7.25912	1.3321	-5.4494	5.05e-08	1.7e-07		-7.90055	1.34509	34.1574	4.65e-06	1.51e-05
evm.model.chr13.2355	53.44	-2.5807	0.475862	-5.42322	5.85e-08	1.96e-07		-2.55197	1.53723	29.205	8.67e-06	2.7e-05
evm.model.chr13.2360	10357.2	1.59316	0.0615655	25.8775	1.19e-147	9.99e-146		1.64077	9.09481	483.926	1.93e-19	8.93e-18
evm.model.chr13.2366	326.11	-3.48103	0.947184	-3.67513	0.000237725	0.000548759		-3.36276	4.08369	14.9348	0.00101537	0.002198
evm.model.chr13.2376	40.8448	3.34582	0.852167	3.92624	8.63e-05	0.000211316		3.31889	1.24036	15.5308	0.000479777	0.00110464
evm.model.chr13.2384	482.22	-5.27561	0.431525	-12.2255	2.27e-34	2.77e-33		-5.2005	4.63866	214.737	1.46e-13	1.76e-12
evm.model.chr13.2396	30.8707	-4.0459	0.57888	-6.98918	2.76e-12	1.29e-11		-3.96191	0.782579	30.7538	5.88e-06	1.88e-05
evm.model.chr13.2397	1040.93	-3.26697	0.205929	-15.8646	1.11e-56	2.4e-55		-3.17384	5.74208	225.324	1.89e-13	2.24e-12
evm.model.chr13.2416	20.0091	-2.66228	0.885907	-3.00514	0.00265457	0.00524661		-2.39521	0.182785	7.5816	0.0101462	0.0179692
evm.model.chr13.2417	7.7833	3.77425	1.31881	2.86185	0.00421176	0.00806497		3.72575	-0.952293	8.89756	0.00579389	0.010786
evm.model.chr13.2418	29.6357	3.26668	0.622579	5.24702	1.55e-07	5e-07		3.32952	0.724128	26.7312	1.65e-05	4.91e-05
evm.model.chr13.2425	11357.9	-1.76732	0.102026	-17.3223	3.19e-67	8.67e-66		-1.69051	9.20229	309.866	8.85e-17	2.17e-15
evm.model.chr13.2426	30.1108	-4.45259	0.849753	-5.23986	1.61e-07	5.18e-07		-4.26603	0.804321	27.7636	1.26e-05	3.81e-05
evm.model.chr13.2427	1145.15	-6.82466	0.508645	-13.4173	4.79e-41	6.89e-40		-6.70482	5.92592	356.109	1.79e-14	2.6e-13
evm.model.chr13.2429	1628.47	1.81239	0.133077	13.6191	3.08e-42	4.57e-41		1.86174	6.42975	227.247	6.01e-15	9.62e-14
evm.model.chr13.2436	2.81926	-5.95999	2.28748	-2.60548	0.00917461	0.0166078		-6.6532	-1.91397	11.0903	0.00296692	0.00584408
evm.model.chr13.244	68.7998	-8.38295	1.22939	-6.81878	9.18e-12	4.11e-11		-7.54337	1.93567	108.135	4.54e-10	2.9e-09
evm.model.chr13.2441	38.5448	-3.22688	0.750952	-4.29706	1.73e-05	4.59e-05		-3.0747	1.15561	14.6996	0.000652933	0.00146366
evm.model.chr13.2442	47.2109	-4.58453	0.736511	-6.22466	4.83e-10	1.9e-09		-4.37999	1.41366	45.2592	2.4e-07	9.57e-07
evm.model.chr13.245	11663.2	3.14247	0.0903917	34.765	8.23e-265	2.25e-262		3.19184	9.29149	1084.79	2.96e-24	7.01e-22
evm.model.chr13.2451	314.416	-1.59629	0.217186	-7.34987	1.98e-13	9.95e-13		-1.54254	4.04164	50.3002	9.19e-08	3.91e-07
evm.model.chr13.2459	108.226	-7.32622	1.05843	-6.92175	4.46e-12	2.05e-11		-7.02091	2.55206	151.516	6.17e-13	6.55e-12
evm.model.chr13.246	574.58	-1.83075	0.148404	-12.3362	5.78e-35	7.16e-34		-1.72177	4.91636	136.376	2.18e-12	2.08e-11
evm.model.chr13.2470	15402.2	1.61936	0.0809364	20.0079	4.7e-89	1.8e-87		1.67539	9.68531	466.659	3.15e-19	1.39e-17
evm.model.chr13.2471	392.995	1.68152	0.159077	10.5705	4.08e-26	3.8e-25		1.80512	4.38715	130.57	3.65e-12	3.34e-11
evm.model.chr13.2473	47.6396	-1.92448	0.452983	-4.24846	2.15e-05	5.64e-05		-1.82489	1.42345	11.4792	0.00207151	0.00422385
evm.model.chr13.2478	17.6723	1.56836	0.609846	2.57173	0.0101192	0.018166		1.64971	0.0456023	6.36535	0.0174762	0.0294327
evm.model.chr13.2483	114.692	-7.10496	0.885838	-8.0206	1.05e-15	6.09e-15		-6.85558	2.62457	120.676	9.18e-12	7.82e-11
evm.model.chr13.2488	25.7333	-8.97279	1.28835	-6.96455	3.29e-12	1.52e-11		-9.65027	0.560746	62.5988	3.28e-08	1.51e-07
evm.model.chr13.2495	21.7459	-3.09264	0.866411	-3.56949	0.000357683	0.000805213		-2.98371	0.298239	11.3198	0.00220195	0.00445954
evm.model.chr13.25	156.705	-1.96495	0.4579	-4.29123	1.78e-05	4.71e-05		-1.87581	3.04991	13.7937	0.000902006	0.00197169
evm.model.chr13.2514	32.6227	-10.1264	1.27503	-7.94209	1.99e-15	1.13e-14		-10.7938	0.865834	111.591	2.8e-09	1.56e-08
evm.model.chr13.252	10.4136	-5.32054	1.51283	-3.51694	0.000436546	0.000970362		-4.98424	-0.646347	12.6421	0.00144125	0.00303437
evm.model.chr13.2523	10.356	-3.53419	1.04107	-3.39477	0.000686855	0.00148503		-3.36194	-0.5679	9.72055	0.00413484	0.00793559
evm.model.chr13.2524	3452.54	-8.88335	1.20896	-7.34791	2.01e-13	1.01e-12		-8.63426	7.44895	341.511	1.29e-14	1.94e-13
evm.model.chr13.2527	1926.21	-16.1878	1.18354	-13.6774	1.38e-42	2.08e-41		-16.8546	6.65888	2281.68	1.06e-23	2.02e-21
evm.model.chr13.2530	7.8235	-4.31883	1.34429	-3.21273	0.00131481	0.00272958		-4.0646	-0.885562	11.1022	0.0023947	0.00481019
evm.model.chr13.2535	109.329	-2.39404	0.29891	-8.00923	1.15e-15	6.66e-15		-2.2544	2.55726	52.2093	6.49e-08	2.84e-07
evm.model.chr13.2544	16.3905	2.45836	0.918898	2.67534	0.0074654	0.0137264		2.49761	-0.109303	7.47735	0.0106192	0.0187214
evm.model.chr13.256	522.621	-3.78184	0.365792	-10.3388	4.71e-25	4.21e-24		-3.71453	4.75525	137.124	3.5e-11	2.7e-10
evm.model.chr13.2575	183.431	-1.8704	0.220464	-8.48394	2.18e-17	1.39e-16		-1.77367	3.29021	53.3718	5.28e-08	2.34e-07
evm.model.chr13.2585	5.6297	-4.66233	1.84807	-2.5228	0.0116423	0.0206739		-5.39673	-1.23267	6.91733	0.0151116	0.0258441
evm.model.chr13.2587	98.8833	-4.16504	1.23549	-3.37115	0.000748546	0.00160872		-4.04106	2.43164	25.5313	4.24e-05	0.000117465
evm.model.chr13.2588	29.7379	-3.57903	1.09897	-3.25672	0.00112707	0.00236197		-3.41863	0.821506	10.3454	0.00331609	0.0064792
evm.model.chr13.2590	213.642	-2.11283	0.197315	-10.7079	9.35e-27	8.82e-26		-1.92949	3.50017	84.7871	4.82e-10	3.06e-09
evm.model.chr13.2591	12.1145	-4.35059	1.72468	-2.52255	0.0116508	0.0206835		-5.05725	-0.31288	5.70662	0.0242872	0.039678
evm.model.chr13.2599	19.7221	-7.07501	1.17415	-6.02566	1.68e-09	6.38e-09		-6.68261	0.217817	47.563	2.27e-07	9.09e-07
evm.model.chr13.26	3363.9	-2.22222	0.116977	-18.997	1.81e-80	6.15e-79		-2.16378	7.47906	332.898	1.04e-16	2.5e-15
evm.model.chr13.2602	193.959	-4.13233	0.252329	-16.3768	2.8e-60	6.51e-59		-4.07596	3.36869	256.808	8.39e-16	1.63e-14
evm.model.chr13.2605	149.639	-2.55241	0.640735	-3.98356	6.79e-05	0.000168073		-2.4212	2.98475	11.6722	0.00206315	0.00420936
evm.model.chr13.2608	40.7816	-2.23078	0.394186	-5.6592	1.52e-08	5.36e-08		-2.12789	1.18621	24.6508	2.91e-05	8.31e-05
evm.model.chr13.2609	43.4719	-7.38777	1.28818	-5.73504	9.75e-09	3.49e-08		-6.98011	1.27182	49.9604	9.78e-08	4.14e-07
evm.model.chr13.2610	419.624	-6.62776	0.34913	-18.9836	2.33e-80	7.91e-79		-6.51588	4.44477	499.221	1.27e-19	6.15e-18
evm.model.chr13.2620	82.4186	2.16532	0.404296	5.35577	8.52e-08	2.81e-07		2.22972	2.16099	31.555	4.83e-06	1.56e-05
evm.model.chr13.267	39.6742	-3.05542	0.609297	-5.01467	5.31e-07	1.64e-06		-2.95234	1.13674	19.2283	0.000143539	0.000362842
evm.model.chr13.275	164.702	-6.43872	0.817838	-7.87286	3.47e-15	1.94e-14		-6.28168	3.12838	103.422	1.91e-10	1.29e-09
evm.model.chr13.30	445.911	-2.01375	0.19303	-10.4323	1.76e-25	1.61e-24		-1.93443	4.55794	107.241	4.54e-11	3.42e-10
evm.model.chr13.304	153.525	-2.73668	0.350345	-7.8114	5.66e-15	3.12e-14		-2.69601	3.03038	58.117	2.33e-08	1.1e-07
evm.model.chr13.306	403.211	-5.32931	0.23051	-23.1196	2.94e-118	1.73e-116		-5.24831	4.40893	561.928	2.55e-20	1.53e-18
evm.model.chr13.31	50.0807	-1.69331	0.499642	-3.38905	0.000701361	0.00151454		-1.57455	1.48571	9.89007	0.00386172	0.00744624
evm.model.chr13.320	2.69169	-4.33086	1.97948	-2.18788	0.0286781	0.0471771		-5.02849	-1.98115	6.94978	0.0156154	0.026613
evm.model.chr13.325	37.9803	-9.54614	1.22446	-7.79621	6.38e-15	3.51e-14		-10.208	1.09797	131.006	2.5e-11	1.97e-10
evm.model.chr13.353	84.6897	-3.92743	0.673567	-5.8308	5.52e-09	2.01e-08		-3.78719	2.21644	28.6466	1.04e-05	3.19e-05
evm.model.chr13.354	143.878	-1.85977	0.228715	-8.13138	4.24e-16	2.52e-15		-1.78642	2.94127	63.0241	1.05e-08	5.28e-08
evm.model.chr13.357	106.075	-2.11358	0.338193	-6.24964	4.11e-10	1.63e-09		-2.01839	2.52098	34.8452	2.21e-06	7.56e-06
evm.model.chr13.360	32.068	-1.68242	0.531363	-3.16624	0.00154425	0.00316391		-1.61235	0.887228	7.47766	0.0106178	0.0187205
evm.model.chr13.361	3667.81	-1.59413	0.118423	-13.4613	2.64e-41	3.83e-40		-1.53099	7.57221	165.433	6.3e-13	6.68e-12
evm.model.chr13.372	206.65	-3.32623	0.246206	-13.51	1.37e-41	1.99e-40		-3.21427	3.44908	160.805	3e-13	3.39e-12
evm.model.chr13.376	432.307	-11.4354	1.19766	-9.54819	1.32e-21	1.03e-20		-12.0911	4.52413	384.317	2.71e-14	3.75e-13
evm.model.chr13.382	168.993	-6.02555	0.440517	-13.6784	1.37e-42	2.05e-41		-5.89351	3.16948	281.143	2.6e-16	5.77e-15
evm.model.chr13.39	17.2036	-3.41136	1.06527	-3.20235	0.00136311	0.00282028		-3.23265	0.11239	9.51164	0.00499603	0.00941328
evm.model.chr13.394	405.442	-1.92911	0.146858	-13.136	2.05e-39	2.83e-38		-1.85392	4.41806	156.638	4.13e-13	4.56e-12
evm.model.chr13.396	133.425	-3.38196	0.335482	-10.0809	6.71e-24	5.76e-23		-3.23305	2.82838	93.3237	1.69e-10	1.16e-09
evm.model.chr13.397	40.0073	-4.63101	0.665143	-6.96242	3.34e-12	1.55e-11		-4.54551	1.18491	47.8043	1.47e-07	6.04e-07
evm.model.chr13.400	753.046	1.69205	0.21274	7.95358	1.81e-15	1.03e-14		1.80592	5.31929	55.5012	1.07e-07	4.49e-07
evm.model.chr13.408	117.384	-7.31446	0.69402	-10.5393	5.69e-26	5.26e-25		-7.14768	2.66095	198.417	2.23e-14	3.16e-13
[truncated: 4,518 more rows]

## Sheet: S-R
	DESeq2 pipeline							EdgeR pipeline
[truncated: 5,837 more rows]
