# Supplementary material for: Transcriptome Profiling During Muscadine Berry Development Reveals the Dynamic of Polyphenols Metabolism
Source: Front Plant Sci. 2022 Feb 2;12:818071. doi: 10.3389/fpls.2021.818071 (PMC8849228; doi:10.3389/fpls.2021.818071)
Supplement: Supplementary file 4 [file Table_3.XLSX]

## Sheet: DE_Genes
Table S3.1: Differentially expressed genes over time course of muscadine berry development (C6 genotype). By using DESeq2 and EdgeR, each fruit developmental stage was compared to each former time point resulted in 10543 non-redundant differentially expressed genes with log2fold change > 1.5 or < -1.5.
	DESq2			EdgeR			Common genes between DESq2 + EdgeR	unique in DESq2	unique in EdgeR	common + unique genes between DESq2 + EdgeR
Condition	SigGenes	Log2fold>±1.5		SigGenes	Log2fold>±1.5		Log2fold>±1.5	Log2fold>±1.5	Log2fold>±1.5	Log2fold>±1.5
C6V-C6FS	13571	6326		13340	6273		5966	360	307	6633
C6R-C6V	9934	3556		9535	3377		3290	266	87	3643
C6S-C6R	13673	6555		13350	6396		6201	354	195	6750
Table S3.2: Genes that are commonly differentially expressed over time course of muscadine berry development (C6 cultivar), as well as those that are uniquely picked by DESeq2 and/or EdgeR pipeline when each stage was compared to each consecutive time point, and the log2fold change > 1.5 or < -1.5, were further checked.
	Induced		Repressed
	DESeq2	EdgeR	DESeq2	EdgeR
V-FS	2207	2341	4119	3932
R-V	858	868	2698	2509
S-R	3984	3727	2571	2669
	Total No. of genes DE (FDR<0.05)
		Induced	Repressed
VvFS	6633	2372	4261
RvV	3643	918	2725
SvR	6750	4030	2720

## Sheet: V-FS
	DESeq2 pipeline							EdgeR pipeline
GENEID	BaseMean	log2FoldChange	lfcSE	stat	p-Value	padj		logFC	logCPM	F	p-Value	FDR
evm.model.chr1.1000	5.83485	-6.6245	1.8659	-3.55029	0.000384801	0.0007941		-7.19656	-1.17015	21.1858	0.000271186	0.000600879
evm.model.chr1.1002	31.355	-2.1171	0.655454	-3.22997	0.00123805	0.00239063		-1.98663	0.853107	8.75683	0.00614387	0.0107215
evm.model.chr1.1003	21.8993	-3.40877	0.861939	-3.95477	7.66e-05	0.000171001		-3.27701	0.416941	14.4163	0.000705974	0.00145334
evm.model.chr1.1016	52.7168	1.7293	0.407901	4.2395	2.24e-05	5.31e-05		1.8104	1.50404	19.1786	0.000145788	0.00033897
evm.model.chr1.1017	2472.23	-2.10692	0.0630914	-33.3947	1.64e-244	1.85e-242		-2.02345	7.00435	803.008	1.91e-22	1.37e-20
evm.model.chr1.1027	414.777	3.34449	0.150551	22.215	2.46e-109	8.53e-108		3.43676	4.46529	532.363	5.31e-20	2.08e-18
evm.model.chr1.103	22.406	3.59817	0.995954	3.61278	0.00030293	0.000633055		3.49714	0.298088	16.7824	0.000315007	0.000690975
evm.model.chr1.1031	311.021	-6.40178	0.284578	-22.4957	4.57e-112	1.66e-110		-6.30183	4.01944	491.105	9.7e-18	2.24e-16
evm.model.chr1.1042	1098.3	-3.50833	0.520449	-6.74097	1.57e-11	6.04e-11		-3.3923	5.8641	25.8066	7.51e-05	0.000183071
evm.model.chr1.1052	16779.6	-2.61479	0.0677233	-38.6099	0	0		-2.53064	9.77392	1257.66	3.77e-25	6.43e-23
evm.model.chr1.1054	10.5467	-3.15409	0.899419	-3.5068	0.000453524	0.000929195		-2.92247	-0.544396	9.69514	0.00417756	0.0075023
evm.model.chr1.1056	2719.81	2.69628	0.0937794	28.7513	8.71e-182	6.27e-180		2.77826	7.17789	960.506	1.61e-23	1.58e-21
evm.model.chr1.1063	25.5758	2.26763	0.69378	3.26852	0.00108113	0.0021052		2.3544	0.501384	9.7727	0.00404865	0.00728772
evm.model.chr1.1065	3023.72	5.69933	0.120385	47.3427	0	0		5.77956	7.34103	2748.47	6.37e-30	1.07e-26
evm.model.chr1.1068	286.553	2.04099	0.228363	8.93746	3.98e-19	2.25e-18		2.15059	3.92281	81.3376	7.53e-10	3.97e-09
evm.model.chr1.1079	315.717	-13.4034	1.18632	-11.2984	1.34e-29	1.11e-28		-13.9714	4.03222	1367.87	2.45e-17	5.21e-16
evm.model.chr1.1083	1389.79	-4.9787	0.275612	-18.0641	6.11e-73	1.28e-71		-4.86505	6.16865	460.442	1.41e-16	2.54e-15
evm.model.chr1.1112	4.46497	-3.82522	1.71595	-2.22922	0.0257993	0.0403959		-3.57565	-1.48163	7.20059	0.0128526	0.021023
evm.model.chr1.1119	2.19422	-5.85159	2.67589	-2.18679	0.0287582	0.0446448		-6.43772	-2.09826	10.979	0.00308843	0.00568232
evm.model.chr1.1123	196.671	-4.1745	0.296629	-14.0731	5.56e-45	6.82e-44		-4.09524	3.38124	187.514	4.52e-14	4.91e-13
evm.model.chr1.1130	483.977	-1.8711	0.450404	-4.15426	3.26e-05	7.59e-05		-1.79391	4.67019	30.2249	2.32e-05	6.16e-05
evm.model.chr1.1133	105.528	-4.93605	0.361248	-13.6639	1.67e-42	1.95e-41		-4.83125	2.51421	167.782	5.53e-13	4.93e-12
evm.model.chr1.1134	283.654	3.17869	0.250677	12.6804	7.59e-37	7.79e-36		3.25136	3.91181	150.886	7.26e-13	6.36e-12
evm.model.chr1.1141	177.857	1.77964	0.260486	6.83198	8.37e-12	3.28e-11		1.86313	3.24512	48.2229	1.35e-07	5.08e-07
evm.model.chr1.1152	2337.64	1.76551	0.165401	10.6741	1.35e-26	1.01e-25		1.84569	6.96184	114.254	3.07e-10	1.73e-09
evm.model.chr1.1157	211.069	-2.61797	0.307161	-8.52309	1.55e-17	8.23e-17		-2.53999	3.48084	73.3543	3.25e-09	1.55e-08
evm.model.chr1.1163	520.565	-6.72723	0.248739	-27.0454	4.33e-161	2.6e-159		-6.6377	4.74669	811.096	1.67e-22	1.22e-20
evm.model.chr1.1166	52.3943	-3.76792	0.601047	-6.26892	3.64e-10	1.28e-09		-3.63884	1.57084	35.1679	2.22e-06	6.92e-06
evm.model.chr1.1167	9.25149	-7.60866	1.51107	-5.03527	4.77e-07	1.32e-06		-8.18315	-0.644807	33.1362	1.66e-05	4.52e-05
evm.model.chr1.1169	43.5149	-9.99424	1.25295	-7.97655	1.5e-15	7.2e-15		-10.5574	1.31106	102.145	7.74e-10	4.07e-09
evm.model.chr1.1172	90.8717	-4.23354	0.427539	-9.90212	4.08e-23	2.7e-22		-4.13565	2.32123	69.2774	4.77e-09	2.21e-08
evm.model.chr1.1175	1477.86	-4.47862	0.153526	-29.1717	4.44e-187	3.31e-185		-4.40131	6.25096	755.278	5.52e-21	2.78e-19
evm.model.chr1.1176	199.496	1.94748	0.369827	5.26592	1.39e-07	4.07e-07		2.0423	3.40232	29.9773	7.53e-06	2.16e-05
evm.model.chr1.1182	29305.7	3.68814	0.689934	5.34564	9.01e-08	2.67e-07		3.72247	10.6065	22.6475	0.000201471	0.00045672
evm.model.chr1.1184	111.106	-7.0824	1.24067	-5.70855	1.14e-08	3.63e-08		-7.65311	2.56003	44.1418	7.07e-07	2.38e-06
evm.model.chr1.1193	129.667	-2.5949	0.267711	-9.69291	3.23e-22	2.07e-21		-2.51463	2.79961	49.7224	1.14e-07	4.34e-07
evm.model.chr1.1195	244.624	1.67165	0.199981	8.35904	6.32e-17	3.24e-16		1.79145	3.69933	87.0455	3.63e-10	2.02e-09
evm.model.chr1.12	20.2179	-8.86755	1.3074	-6.78258	1.18e-11	4.57e-11		-9.42292	0.31821	61.8842	6.59e-08	2.58e-07
evm.model.chr1.1205	1148.29	2.45132	0.154432	15.8732	9.72e-57	1.53e-55		2.53542	5.93306	297.156	1.35e-16	2.46e-15
evm.model.chr1.1208	102.724	3.04243	0.555346	5.47844	4.29e-08	1.31e-07		3.11459	2.45282	29.0516	9.5e-06	2.68e-05
evm.model.chr1.1211	61.9704	-3.10691	0.457776	-6.78697	1.15e-11	4.44e-11		-2.9976	1.76774	32.1984	4.13e-06	1.23e-05
evm.model.chr1.1215	50.9609	2.96343	0.498712	5.94217	2.81e-09	9.34e-09		3.07801	1.48034	37.1185	1.32e-06	4.26e-06
evm.model.chr1.1217	22.093	1.69535	0.604076	2.80652	0.00500805	0.00883943		1.73735	0.319093	7.71499	0.00957394	0.0160689
evm.model.chr1.1222	684.018	1.77643	0.158149	11.2326	2.82e-29	2.31e-28		1.88437	5.18643	163.673	2.42e-13	2.31e-12
evm.model.chr1.1225	4.01518	-5.53982	2.09448	-2.64497	0.00816987	0.0139288		-6.09629	-1.58507	9.73292	0.00489408	0.00868213
evm.model.chr1.1226	1366.78	2.5156	0.130112	19.3341	2.77e-83	6.76e-82		2.6117	6.18564	409.68	2.81e-18	7.42e-17
evm.model.chr1.1235	872.494	3.36601	0.158198	21.2773	1.84e-100	5.68e-99		3.46501	5.54151	507.921	1.63e-19	5.75e-18
evm.model.chr1.1237	968.43	2.13416	0.118625	17.9908	2.3e-72	4.78e-71		2.21603	5.68543	367.445	7.71e-18	1.82e-16
evm.model.chr1.1248	85.3751	-2.52906	0.38816	-6.51549	7.25e-11	2.67e-10		-2.43705	2.22206	40.8764	5.86e-07	2e-06
evm.model.chr1.1256	12.1386	-4.05145	1.08429	-3.7365	0.000186599	0.000399179		-3.80024	-0.430134	12.4911	0.00141504	0.0027683
evm.model.chr1.1259	8.74932	-7.69708	1.49058	-5.16382	2.42e-07	6.91e-07		-8.26858	-0.680538	34.8107	8.11e-06	2.32e-05
evm.model.chr1.1265	1015.54	4.27816	0.136253	31.3986	2.12e-216	1.9e-214		4.35779	5.76681	1034.35	5.74e-24	6.6e-22
evm.model.chr1.1271	370.849	-1.79113	0.184323	-9.71731	2.54e-22	1.64e-21		-1.71335	4.28014	95.6052	1.3e-10	7.78e-10
evm.model.chr1.1273	1192.92	-2.5554	0.131917	-19.3712	1.35e-83	3.31e-82		-2.44813	5.95094	360.555	9.91e-18	2.27e-16
evm.model.chr1.1277	402.981	-1.6049	0.141183	-11.3675	6.07e-30	5.09e-29		-1.50708	4.40308	116.185	1.42e-11	1e-10
evm.model.chr1.1279	76.8749	1.62581	0.449449	3.61734	0.000297651	0.00062265		1.69511	2.0602	14.6682	0.000646308	0.00134038
evm.model.chr1.1288	56.0658	-2.05192	0.404639	-5.07099	3.96e-07	1.11e-06		-1.96429	1.64582	20.1071	0.000109401	0.000260232
evm.model.chr1.1297	597.832	1.70029	0.130504	13.0286	8.41e-39	9.08e-38		1.78197	4.98529	207.765	1.25e-14	1.53e-13
evm.model.chr1.1302	1362.91	1.91584	0.0987881	19.3934	8.77e-84	2.16e-82		1.99804	6.17718	417.01	1.43e-18	3.99e-17
evm.model.chr1.132	1774.56	1.99379	0.109968	18.1306	1.83e-73	3.85e-72		2.08143	6.56083	372.616	6.41e-18	1.54e-16
evm.model.chr1.1326	16.3296	-3.43464	0.861952	-3.98473	6.76e-05	0.000151643		-3.27914	-0.0161974	12.6424	0.00133797	0.00263032
evm.model.chr1.1343	10.3508	6.94539	1.36148	5.10135	3.37e-07	9.51e-07		7.42332	-0.691196	31.4137	8.39e-06	2.39e-05
evm.model.chr1.1346	156.235	-3.35344	0.287004	-11.6843	1.53e-31	1.35e-30		-3.25828	3.05858	93.8533	1.92e-10	1.12e-09
evm.model.chr1.1355	23.7574	-4.11705	1.6148	-2.54956	0.0107857	0.0180761		-4.03278	0.531554	23.9999	6.32e-05	0.000155759
evm.model.chr1.1358	726.521	-1.86719	0.117693	-15.8649	1.11e-56	1.74e-55		-1.72263	5.24947	171.593	1.35e-13	1.35e-12
evm.model.chr1.1362	246.28	-2.79291	0.193457	-14.4369	3.03e-47	3.91e-46		-2.70137	3.69949	192.055	3.35e-14	3.74e-13
evm.model.chr1.1363	51.4703	-1.81052	0.629724	-2.8751	0.00403894	0.00724384		-1.71714	1.49234	7.81972	0.00932771	0.0156844
evm.model.chr1.1368	64.5578	-1.98339	0.376019	-5.2747	1.33e-07	3.89e-07		-1.88825	1.83661	23.3769	4.95e-05	0.000124354
evm.model.chr1.1387	6.18474	-6.89148	2.18723	-3.15078	0.00162834	0.00309177		-7.46823	-1.15629	11.847	0.00236986	0.00445184
evm.model.chr1.1401	207.433	1.65255	0.343803	4.80667	1.53e-06	4.08e-06		1.75472	3.46302	29.4155	1.17e-05	3.27e-05
evm.model.chr1.141	39.6042	-8.40192	1.25965	-6.67003	2.56e-11	9.69e-11		-7.97641	1.21297	97.1096	3.12e-09	1.49e-08
evm.model.chr1.1416	748.653	-1.97135	0.176646	-11.1599	6.41e-29	5.17e-28		-1.81891	5.28116	129.772	6.38e-12	4.75e-11
evm.model.chr1.1423	68.7458	5.80603	0.527967	10.9969	3.95e-28	3.11e-27		5.86256	1.88315	141.384	1.42e-12	1.19e-11
evm.model.chr1.1425	354.501	-2.16197	0.155408	-13.9116	5.39e-44	6.47e-43		-2.07495	4.21735	185.525	5.16e-14	5.56e-13
evm.model.chr1.1427	421.18	-1.90747	0.197851	-9.64091	5.37e-22	3.41e-21		-1.80224	4.47217	87.6375	3.37e-10	1.88e-09
evm.model.chr1.1436	3243.46	1.80822	0.0854798	21.1537	2.55e-99	7.73e-98		1.90256	7.43329	447.263	5.58e-19	1.71e-17
evm.model.chr1.1443	158.126	1.81046	0.310791	5.82532	5.7e-09	1.85e-08		1.89817	3.06893	46.908	1.74e-07	6.43e-07
evm.model.chr1.1470	445.981	-6.89694	0.331205	-20.8237	2.64e-96	7.73e-95		-6.82189	4.53074	352.84	1.14e-15	1.72e-14
evm.model.chr1.1483	34.4335	-2.05227	0.486635	-4.21727	2.47e-05	5.83e-05		-1.95419	0.993942	12.5789	0.00136976	0.0026873
evm.model.chr1.1486	188.57	-5.58052	0.793533	-7.0325	2.03e-12	8.24e-12		-5.53814	3.31809	160.446	1.37e-10	8.19e-10
evm.model.chr1.1487	153.206	-4.4667	0.298219	-14.9779	1.02e-50	1.43e-49		-4.37369	3.03278	169.166	1.66e-12	1.38e-11
evm.model.chr1.1499	37.0654	-3.35658	0.599149	-5.60224	2.12e-08	6.61e-08		-3.23872	1.08862	26.7178	1.66e-05	4.51e-05
evm.model.chr1.150	10.7843	-7.71728	1.49399	-5.16555	2.4e-07	6.85e-07		-8.26727	-0.481387	26.2707	3.63e-05	9.32e-05
evm.model.chr1.151	363.525	-2.30476	0.205439	-11.2187	3.3e-29	2.7e-28		-2.20685	4.2628	100.262	7.62e-11	4.76e-10
evm.model.chr1.1636	4210.78	2.65802	0.104189	25.5116	1.47e-143	7.43e-142		2.74121	7.81179	682.739	1.79e-21	1.04e-19
evm.model.chr1.1643	500.004	3.16013	0.175848	17.9708	3.3e-72	6.84e-71		3.25539	4.73314	351.079	1.41e-17	3.14e-16
evm.model.chr1.1648	1529.2	2.45531	0.0997769	24.608	1.04e-133	4.77e-132		2.55127	6.34611	705.744	1.13e-21	6.98e-20
evm.model.chr1.1702	20.3963	-1.86759	0.778957	-2.39756	0.0165047	0.0268101		-1.7314	0.298636	5.18543	0.031065	0.0470772
evm.model.chr1.1704	69.547	-1.58696	0.562218	-2.82268	0.00476238	0.00843447		-1.51302	1.94711	8.68251	0.00660657	0.0114436
evm.model.chr1.1707	45.6015	-3.56214	0.594105	-5.9958	2.02e-09	6.79e-09		-3.46249	1.38868	33.436	3.07e-06	9.35e-06
evm.model.chr1.1727	35.6057	6.42018	1.64099	3.91238	9.14e-05	0.000202279		6.87026	0.977242	18.4276	0.000396341	0.000855485
evm.model.chr1.1729	52.2701	7.09498	1.2381	5.73053	1e-08	3.2e-08		7.60913	1.51246	67.5462	6.3e-08	2.47e-07
evm.model.chr1.173	526.155	1.82921	0.143529	12.7445	3.34e-37	3.46e-36		1.9735	4.80638	214.01	8.61e-15	1.08e-13
evm.model.chr1.174	28.0447	-6.11538	0.955827	-6.39799	1.57e-10	5.69e-10		-5.87151	0.706657	47.5719	1.53e-07	5.7e-07
evm.model.chr1.175	121.031	-4.27707	0.34431	-12.4221	1.98e-35	1.95e-34		-4.14954	2.69605	154.262	4.47e-12	3.41e-11
evm.model.chr1.1759	13.6175	-7.11216	1.37875	-5.1584	2.49e-07	7.11e-07		-7.6843	-0.149317	30.3518	1.97e-05	5.28e-05
evm.model.chr1.1760	74.0541	-2.55228	0.492632	-5.1809	2.21e-07	6.33e-07		-2.48881	2.00281	24.9515	2.74e-05	7.17e-05
evm.model.chr1.1767	3.20102	-5.90738	2.21136	-2.67138	0.00755405	0.0129628		-6.49399	-1.78729	12.1568	0.00203576	0.00387084
evm.model.chr1.1779	171.526	-1.8221	0.32908	-5.53695	3.08e-08	9.49e-08		-1.71921	3.18177	27.4233	1.38e-05	3.79e-05
evm.model.chr1.1781	399.537	-1.94431	0.155132	-12.5332	4.91e-36	4.93e-35		-1.86363	4.39024	138.66	1.79e-12	1.47e-11
evm.model.chr1.1787	15.6873	1.80457	0.610574	2.95553	0.00312136	0.00568588		1.97697	-0.117036	8.32696	0.00736278	0.0126435
evm.model.chr1.1788	19.7958	2.11031	0.708765	2.97744	0.00290664	0.00531848		2.1935	0.181056	8.98532	0.00558662	0.00981463
evm.model.chr1.1789	35.2979	3.91252	0.616841	6.34283	2.26e-10	8.08e-10		4.05197	0.9393	37.9567	1.1e-06	3.58e-06
evm.model.chr1.1798	159.18	-2.24331	0.208726	-10.7476	6.08e-27	4.62e-26		-2.16001	3.08414	104.24	4.92e-11	3.19e-10
evm.model.chr1.1810	108.862	-3.5537	0.40119	-8.8579	8.15e-19	4.56e-18		-3.46541	2.56257	80.2061	8.74e-10	4.57e-09
evm.model.chr1.1816	42.8289	2.29716	1.01995	2.25224	0.0243074	0.038292		2.21737	1.16878	5.14486	0.0316746	0.0479143
evm.model.chr1.1817	152.874	-2.41322	0.232212	-10.3923	2.69e-25	1.92e-24		-2.32513	3.02903	74.3132	1.95e-09	9.68e-09
evm.model.chr1.1820	133.682	6.31292	0.457208	13.8075	2.3e-43	2.73e-42		6.36003	2.83334	177.73	1.62e-13	1.6e-12
evm.model.chr1.1825	4.47848	7.25146	1.7857	4.06086	4.89e-05	0.000111513		7.72719	-1.60417	25.9691	6.91e-05	0.000169314
evm.model.chr1.1826	9.3577	7.61873	1.40521	5.42178	5.9e-08	1.78e-07		8.0954	-0.8129	33.7083	1e-05	2.82e-05
evm.model.chr1.1838	55.464	-5.00063	0.5572	-8.97457	2.84e-19	1.62e-18		-4.8741	1.6262	55.522	3.81e-08	1.55e-07
evm.model.chr1.1847	32.9157	-3.66608	0.857159	-4.27702	1.89e-05	4.52e-05		-3.5126	0.921533	15.9107	0.000458599	0.000977285
evm.model.chr1.1855	2700.94	-1.8136	0.0968736	-18.7213	3.32e-78	7.54e-77		-1.73266	7.12432	309.153	7.53e-17	1.45e-15
evm.model.chr1.1867	2030.83	2.24499	0.0900226	24.9381	2.87e-137	1.37e-135		2.36434	6.75403	722.668	8.17e-22	5.18e-20
evm.model.chr1.1880	793.851	1.87975	0.158655	11.848	2.2e-32	1.98e-31		1.97304	5.3967	183.248	6.01e-14	6.38e-13
evm.model.chr1.19	38.762	-2.83247	0.599066	-4.72814	2.27e-06	5.92e-06		-2.74011	1.13624	17.3286	0.000263236	0.000584811
evm.model.chr1.1930	176.243	-3.09981	0.304215	-10.1896	2.21e-24	1.52e-23		-2.98488	3.22569	104.048	5.02e-11	3.25e-10
evm.model.chr1.1942	84.803	-1.9608	0.30596	-6.40867	1.47e-10	5.31e-10		-1.87224	2.19563	35.2506	2.01e-06	6.31e-06
evm.model.chr1.1949	131.1	-2.10246	0.284134	-7.39954	1.37e-13	5.91e-13		-2.00939	2.8072	52.0905	6.63e-08	2.59e-07
evm.model.chr1.1956	6200.11	2.77708	0.159388	17.4235	5.47e-68	1.06e-66		2.86754	8.36562	290.924	2.65e-15	3.67e-14
evm.model.chr1.1958	122.807	-3.66153	0.400424	-9.14413	6.01e-20	3.54e-19		-3.54115	2.71957	68.6054	6.96e-09	3.16e-08
evm.model.chr1.1963	129.848	-2.67518	0.342972	-7.79998	6.19e-15	2.86e-14		-2.57915	2.79862	55.9915	3.62e-08	1.48e-07
evm.model.chr1.1982	8.28824	4.81631	1.70439	2.82582	0.00471595	0.00835865		5.3089	-0.931208	8.02046	0.00910025	0.015343
evm.model.chr1.1991	2093.34	4.72346	0.237285	19.9062	3.59e-88	9.55e-87		4.81969	6.80836	272.507	2.54e-12	2.03e-11
evm.model.chr1.1994	7.35262	-2.39483	1.08192	-2.2135	0.0268634	0.0419375		-2.21856	-0.939739	5.28842	0.0302662	0.0459185
evm.model.chr1.2029	104.685	-4.93034	0.366962	-13.4356	3.74e-41	4.26e-40		-4.83128	2.50603	142.613	3.52e-12	2.74e-11
evm.model.chr1.2030	495.05	3.76374	0.15428	24.3955	1.91e-131	8.44e-130		3.88627	4.72161	614.56	7.52e-21	3.65e-19
evm.model.chr1.2041	2.71228	-6.26679	2.01799	-3.10547	0.00189978	0.00357325		-6.83649	-1.99183	16.3318	0.000610982	0.0012729
evm.model.chr1.2046	7.2544	-7.40967	1.66504	-4.45014	8.58e-06	2.13e-05		-7.98123	-0.959998	24.8651	6.58e-05	0.000161908
evm.model.chr1.2057	71.1498	-2.16563	0.382387	-5.66345	1.48e-08	4.69e-08		-2.05556	1.9603	25.7121	2.17e-05	5.79e-05
evm.model.chr1.2060	22019.4	3.18134	0.0726231	43.8063	0	0		3.27386	10.2041	1696.02	5.73e-27	2.46e-24
evm.model.chr1.2063	1273.87	-3.4955	0.126769	-27.5739	2.29e-167	1.43e-165		-3.41107	6.03207	802.759	1.92e-22	1.37e-20
evm.model.chr1.2064	4.11039	-5.66749	1.88117	-3.01275	0.00258896	0.00477668		-6.24885	-1.56485	10.3595	0.00338512	0.00618015
evm.model.chr1.2066	6.80809	-6.86899	1.49415	-4.59726	4.28e-06	1.09e-05		-7.42387	-1.00642	24.5098	7.16e-05	0.000175105
evm.model.chr1.2071	4.77471	-6.2711	1.97467	-3.17576	0.00149444	0.0028521		-6.84523	-1.42902	14.7646	0.00114009	0.00226766
evm.model.chr1.2081	10.1598	-2.91889	0.876928	-3.32854	0.000873039	0.00171817		-2.76238	-0.641319	8.45495	0.00697451	0.0120436
evm.model.chr1.2082	13.5215	-6.24022	1.40208	-4.45068	8.56e-06	2.12e-05		-6.80742	-0.32353	20.3321	0.000202011	0.000457842
evm.model.chr1.2086	35.4409	2.817	0.475452	5.92488	3.13e-09	1.03e-08		2.90747	0.937687	34.2263	2.55e-06	7.86e-06
evm.model.chr1.2096	282.834	-1.85797	0.183002	-10.1527	3.22e-24	2.21e-23		-1.76463	3.90039	99.2671	8.52e-11	5.28e-10
evm.model.chr1.2098	27.1893	-3.64088	0.647441	-5.62349	1.87e-08	5.87e-08		-3.50601	0.674475	31.0629	6.95e-06	2.01e-05
evm.model.chr1.2107	7.11596	-3.44196	0.965798	-3.56386	0.000365447	0.000756636		-3.28458	-1.00017	11.7414	0.00200395	0.00381361
evm.model.chr1.2117	5.07096	7.13982	1.75505	4.06816	4.74e-05	0.000108244		7.61522	-1.46315	23.2909	0.000125289	0.000294535
evm.model.chr1.2126	8.39792	7.22199	1.46678	4.9237	8.49e-07	2.31e-06		7.68464	-0.891478	26.0203	3.02e-05	7.87e-05
evm.model.chr1.213	44.7229	-8.68418	1.24745	-6.96155	3.37e-12	1.35e-11		-9.24235	1.38072	69.1323	1.33e-08	5.79e-08
evm.model.chr1.2138	6.41734	5.08163	1.64462	3.08985	0.00200259	0.00375373		5.58849	-1.22662	10.7641	0.00309537	0.00569352
evm.model.chr1.2142	9.17489	-4.28657	1.00162	-4.27963	1.87e-05	4.47e-05		-4.0877	-0.649071	18.1443	0.000306033	0.000672832
evm.model.chr1.215	1065.55	1.77511	0.14504	12.2388	1.93e-34	1.85e-33		1.85426	5.82386	194.887	2.79e-14	3.16e-13
evm.model.chr1.2176	18.1934	-2.70211	0.797221	-3.38941	0.000700432	0.00139711		-2.58973	0.103879	10.2689	0.00331929	0.00607042
evm.model.chr1.218	108.175	-3.46149	0.301762	-11.4709	1.85e-30	1.57e-29		-3.36303	2.5321	118.257	1.16e-11	8.28e-11
evm.model.chr1.2185	11.2395	-3.1383	0.941833	-3.33212	0.000861878	0.00169694		-2.8985	-0.495635	8.88914	0.00581421	0.0101842
evm.model.chr1.2186	86.6384	-3.82405	0.33715	-11.3423	8.1e-30	6.78e-29		-3.72609	2.22886	99.1047	1.88e-10	1.1e-09
evm.model.chr1.2187	81.27	-2.0464	0.320669	-6.38164	1.75e-10	6.32e-10		-1.9686	2.15821	24.7306	2.85e-05	7.43e-05
evm.model.chr1.2189	8.10415	-2.36025	0.786728	-3.00009	0.00269901	0.00496565		-2.12817	-0.836416	7.10448	0.0133941	0.0218376
evm.model.chr1.219	60.3682	-2.9018	0.510204	-5.68753	1.29e-08	4.09e-08		-2.72638	1.7139	27.8129	1.24e-05	3.44e-05
evm.model.chr1.2191	44.2132	-5.90506	0.755222	-7.81896	5.33e-15	2.47e-14		-5.767	1.35014	58.9791	1.05e-07	4.01e-07
evm.model.chr1.2193	15.7983	-2.04243	0.619044	-3.29932	0.000969197	0.00189612		-1.94044	-0.0616832	7.82224	0.00913933	0.0154024
evm.model.chr1.2197	3245.08	-3.62368	0.113634	-31.889	3.79e-223	3.55e-221		-3.51334	7.37552	761.108	2.61e-21	1.45e-19
evm.model.chr1.2207	34.6152	2.27876	0.453289	5.02716	4.98e-07	1.38e-06		2.43766	0.934591	23.8239	3.67e-05	9.42e-05
evm.model.chr1.2213	416.385	-3.07768	0.151964	-20.2527	3.36e-91	9.3e-90		-2.98603	4.43761	339.155	2.23e-17	4.76e-16
evm.model.chr1.2227	27.3763	-2.01764	0.614552	-3.28311	0.00102669	0.00200388		-1.97382	0.635272	8.33305	0.0073438	0.0126131
evm.model.chr1.223	23.2505	-5.16322	0.841464	-6.13599	8.46e-10	2.91e-09		-4.95516	0.426129	33.5764	2.97e-06	9.06e-06
evm.model.chr1.224	62.6954	-3.3768	0.412593	-8.18433	2.74e-16	1.36e-15		-3.27718	1.76917	58.7261	2.11e-08	8.89e-08
evm.model.chr1.2245	383.472	-2.60742	0.184469	-14.1348	2.32e-45	2.86e-44		-2.50846	4.3353	203.825	1.59e-14	1.9e-13
evm.model.chr1.2255	1422.86	8.30156	1.02813	8.07444	6.78e-16	3.3e-15		8.10973	6.23845	559.075	2.09e-17	4.51e-16
evm.model.chr1.229	49.0112	-1.84752	0.48488	-3.81026	0.000138823	0.000301273		-1.72052	1.4234	12.2632	0.00154034	0.00299177
evm.model.chr1.2298	798.922	-2.47166	0.163775	-15.0918	1.83e-51	2.59e-50		-2.38941	5.3692	141.94	1.79e-11	1.24e-10
evm.model.chr1.230	69.0283	-4.0796	0.414491	-9.84244	7.39e-23	4.84e-22		-3.95152	1.95215	79.1648	1e-09	5.19e-09
evm.model.chr1.2300	95.6171	2.49631	0.434505	5.74518	9.18e-09	2.94e-08		2.58563	2.36375	40.8683	6.4e-07	2.17e-06
evm.model.chr1.2304	450.118	1.65015	0.133702	12.342	5.38e-35	5.25e-34		1.73277	4.57667	176.897	9.31e-14	9.56e-13
evm.model.chr1.2308	444.185	-2.27291	0.169696	-13.394	6.56e-41	7.44e-40		-2.18667	4.54665	202.362	1.74e-14	2.06e-13
evm.model.chr1.232	429.352	-2.24404	0.814399	-2.75545	0.0058611	0.0102212		-2.1461	4.48135	36.7011	7.95e-06	2.28e-05
evm.model.chr1.2324	124.468	-5.42561	0.430795	-12.5944	2.27e-36	2.3e-35		-5.28148	2.75269	136.774	7.19e-12	5.31e-11
evm.model.chr1.2327	1483.6	1.99748	0.113769	17.5573	5.23e-69	1.03e-67		2.08291	6.30234	327.667	3.51e-17	7.24e-16
evm.model.chr1.2328	27016.3	12.109	0.191867	63.1117	0	0		12.1915	10.5008	6422.83	3.8e-35	7.65e-31
evm.model.chr1.2329	1202.08	2.43329	0.107383	22.66	1.11e-113	4.12e-112		2.53608	5.99888	536.68	4.76e-20	1.88e-18
evm.model.chr1.2337	28.0152	-3.53154	0.742528	-4.75611	1.97e-06	5.19e-06		-3.42641	0.746641	19.7929	0.000161348	0.000371882
evm.model.chr1.2340	328.573	-4.68849	0.292061	-16.0531	5.44e-58	8.81e-57		-4.56411	4.10291	242.874	1.34e-14	1.63e-13
evm.model.chr1.2345	48.736	-2.77599	0.485749	-5.71487	1.1e-08	3.5e-08		-2.61649	1.46197	28.9047	9.36e-06	2.65e-05
evm.model.chr1.235	140.638	-2.16724	0.747563	-2.89907	0.00374268	0.00674389		-2.03615	2.91228	17.1029	0.000394838	0.000852516
evm.model.chr1.2352	315.712	1.74429	0.243837	7.15349	8.46e-13	3.51e-12		1.83784	4.06513	62.4342	1.15e-08	5.05e-08
evm.model.chr1.2358	10.8763	3.25846	1.27529	2.55506	0.0106168	0.0178132		3.20444	-0.544041	7.34098	0.012642	0.0207189
evm.model.chr1.2359	1739.68	3.2455	0.102325	31.7174	8.93e-221	8.19e-219		3.3413	6.53804	908.264	3.49e-23	3.12e-21
evm.model.chr1.2377	89.5997	-3.59196	0.33568	-10.7006	1.01e-26	7.62e-26		-3.49631	2.2776	81.2816	7.59e-10	4e-09
evm.model.chr1.2380	452.338	2.94056	0.413538	7.11074	1.15e-12	4.75e-12		3.03058	4.58339	74.978	8.62e-09	3.86e-08
evm.model.chr1.2384	10.5514	-3.9712	1.05316	-3.77075	0.000162758	0.000350802		-3.74223	-0.605492	12.7158	0.0013022	0.00256375
evm.model.chr1.2385	520.126	-5.60341	0.23163	-24.1912	2.75e-129	1.18e-127		-5.40927	4.76043	658.931	2.9e-21	1.59e-19
evm.model.chr1.2386	187.194	-2.84944	0.270094	-10.5498	5.09e-26	3.73e-25		-2.77062	3.31082	114.808	1.63e-11	1.14e-10
evm.model.chr1.2390	34.3349	-5.15675	0.773673	-6.66528	2.64e-11	9.99e-11		-4.96779	0.997376	41.3784	5.27e-07	1.81e-06
evm.model.chr1.2409	671.83	-3.50777	0.132695	-26.4349	5.44e-154	3.02e-152		-3.42543	5.12144	614.773	7.48e-21	3.65e-19
evm.model.chr1.241	319.642	2.15796	0.148309	14.5504	5.8e-48	7.64e-47		2.23835	4.08881	227.31	4e-15	5.32e-14
evm.model.chr1.2417	20.609	-1.63996	0.59366	-2.76246	0.00573681	0.010017		-1.5418	0.240364	5.70443	0.0237676	0.0368796
evm.model.chr1.2422	378.685	-1.71568	0.199552	-8.59768	8.13e-18	4.37e-17		-1.60535	4.3126	71.4531	2.94e-09	1.41e-08
evm.model.chr1.2426	676.562	1.53887	0.160034	9.61591	6.85e-22	4.33e-21		1.62079	5.16068	123.685	6.89e-12	5.11e-11
evm.model.chr1.2428	12.568	2.00534	0.827869	2.4223	0.0154228	0.0251744		2.07952	-0.37755	5.65748	0.024301	0.0376155
evm.model.chr1.2430	28.0056	2.9958	0.808967	3.70324	0.000212864	0.00045275		3.11498	0.61425	14.0089	0.000816353	0.00166069
evm.model.chr1.2433	440.311	3.52053	0.162111	21.7168	1.43e-104	4.68e-103		3.602	4.55627	535.199	4.94e-20	1.94e-18
evm.model.chr1.244	4.70893	-6.34662	1.86826	-3.39707	0.000681121	0.00136172		-6.92016	-1.50124	13.1934	0.00118306	0.00234664
evm.model.chr1.2443	368.775	-6.72953	0.447046	-15.0533	3.28e-51	4.63e-50		-6.591	4.2601	359.941	2.09e-16	3.65e-15
evm.model.chr1.2446	285.19	1.9138	0.189187	10.1159	4.7e-24	3.2e-23		1.99847	3.92034	114.75	1.64e-11	1.15e-10
evm.model.chr1.2450	150.48	-2.62816	0.247452	-10.6209	2.38e-26	1.77e-25		-2.53792	3.00673	82.0263	6.88e-10	3.65e-09
evm.model.chr1.2465	54.8267	-3.20996	0.716001	-4.48317	7.35e-06	1.83e-05		-3.11998	1.62361	20.3098	0.000130354	0.000305202
evm.model.chr1.251	21.8298	-8.95819	1.40533	-6.37442	1.84e-10	6.61e-10		-9.5244	0.408343	48.5212	4.74e-07	1.64e-06
evm.model.chr1.252	211.533	-5.42646	0.64206	-8.45165	2.87e-17	1.5e-16		-5.34534	3.47604	147.631	1.56e-10	9.23e-10
evm.model.chr1.254	104.16	-9.88654	1.19966	-8.24112	1.71e-16	8.57e-16		-10.4521	2.47047	259.62	3.18e-15	4.31e-14
evm.model.chr1.263	639.483	3.79247	0.169385	22.3896	4.97e-111	1.78e-109		3.87199	5.09465	513.302	8.7e-20	3.27e-18
evm.model.chr1.264	900.055	3.88923	0.115282	33.7366	1.68e-249	2.04e-247		3.97546	5.58884	955.097	1.74e-23	1.7e-21
evm.model.chr1.270	12.4909	-5.86122	1.35808	-4.3158	1.59e-05	3.83e-05		-5.44446	-0.368755	20.2251	0.000105526	0.000251608
evm.model.chr1.276	5.14353	-6.32506	1.95923	-3.22835	0.00124508	0.00240328		-5.85845	-1.35016	15.8828	0.000602034	0.0012557
evm.model.chr1.280	18.0782	-1.77501	0.650042	-2.7306	0.00632182	0.0109768		-1.66101	0.0844446	5.41132	0.0273225	0.0418437
evm.model.chr1.290	774.837	-1.62761	0.142023	-11.4602	2.09e-30	1.77e-29		-1.5497	5.33892	132.818	2.98e-12	2.36e-11
evm.model.chr1.293	14.0884	1.77271	0.60897	2.911	0.00360273	0.00650693		1.83648	-0.235934	7.45004	0.0111183	0.0184243
evm.model.chr1.322	24.9054	1.86532	0.469367	3.97412	7.06e-05	0.00015827		2.05206	0.525303	12.304	0.00162932	0.00315165
evm.model.chr1.329	22.691	-5.22406	1.06021	-4.92739	8.33e-07	2.27e-06		-5.08629	0.40435	21.4852	7.48e-05	0.000182424
evm.model.chr1.332	51.7731	-3.83871	0.487059	-7.88141	3.24e-15	1.52e-14		-3.69796	1.54007	47.4267	1.58e-07	5.85e-07
evm.model.chr1.335	91.4846	-5.64063	0.487183	-11.5781	5.32e-31	4.61e-30		-5.5425	2.30658	99.8691	1e-10	6.12e-10
evm.model.chr1.338	128.116	5.63071	0.954741	5.89764	3.69e-09	1.21e-08		5.59941	2.78159	68.6093	1.15e-08	5.03e-08
evm.model.chr1.351	179.073	-10.8491	1.21317	-8.94284	3.79e-19	2.15e-18		-10.4101	3.24447	358.439	2.48e-15	3.46e-14
evm.model.chr1.352	25.6005	-2.08968	0.651418	-3.2079	0.0013371	0.00257045		-1.99457	0.609279	7.96365	0.00892775	0.0150787
evm.model.chr1.354	318.593	-4.10146	0.253405	-16.1854	6.39e-59	1.06e-57		-3.99826	4.0601	241.513	3.82e-15	5.09e-14
evm.model.chr1.357	343.353	-1.95617	0.163017	-11.9998	3.56e-33	3.28e-32		-1.87437	4.17558	136.332	2.19e-12	1.77e-11
evm.model.chr1.365	9.55886	3.02618	1.2669	2.38866	0.0169099	0.0274147		2.99332	-0.772214	6.03377	0.0203679	0.0320243
evm.model.chr1.378	1001.18	-6.85002	0.197649	-34.6576	3.44e-263	4.64e-261		-6.74852	5.67578	1101.76	1.78e-22	1.28e-20
evm.model.chr1.381	25.744	-3.65212	0.672575	-5.43006	5.63e-08	1.7e-07		-3.5166	0.574584	23.1845	5.22e-05	0.000130573
evm.model.chr1.386	5.75918	-6.62762	1.54021	-4.30307	1.68e-05	4.05e-05		-7.18885	-1.27807	21.1219	0.000133353	0.000311714
evm.model.chr1.392	2858.07	3.69327	0.108412	34.0671	2.27e-254	2.86e-252		3.77574	7.25764	1075.38	3.34e-24	4.15e-22
evm.model.chr1.398	96.1929	3.42233	0.396343	8.63477	5.88e-18	3.18e-17		3.49998	2.35036	76.7291	1.4e-09	7.07e-09
evm.model.chr1.399	2292.37	-2.77285	0.0975553	-28.4234	1.04e-177	7.17e-176		-2.68185	6.90284	734.663	6.51e-22	4.2e-20
evm.model.chr1.402	2153.89	2.99294	0.124652	24.0104	2.17e-127	9.06e-126		3.084	6.84318	617.703	1.19e-20	5.51e-19
evm.model.chr1.404	78.5202	-4.36654	0.470675	-9.2772	1.74e-20	1.05e-19		-4.19058	2.10935	82.8562	6.18e-10	3.3e-09
evm.model.chr1.405	599.737	-2.63281	0.178182	-14.776	2.09e-49	2.85e-48		-2.42085	4.9615	212.145	1.31e-14	1.59e-13
evm.model.chr1.406	2751.8	-4.68496	0.203666	-23.0032	4.33e-117	1.65e-115		-4.60589	7.13217	652.378	3.13e-18	8.16e-17
evm.model.chr1.410	2561.71	10.6793	0.440194	24.2605	5.13e-130	2.23e-128		10.7106	7.10246	3907.93	4.38e-32	2.2e-28
evm.model.chr1.414	5.59478	-7.31464	1.58983	-4.60091	4.21e-06	1.07e-05		-7.88499	-1.26714	27.0663	3e-05	7.82e-05
evm.model.chr1.419	248.104	-3.68061	0.253722	-14.5065	1.1e-47	1.44e-46		-3.58436	3.70628	250.456	1.16e-15	1.74e-14
evm.model.chr1.420	18.6686	-5.71436	1.34915	-4.23552	2.28e-05	5.4e-05		-6.25996	0.0871971	18.9267	0.000179699	0.000410371
evm.model.chr1.424	37.1404	-1.83893	0.590036	-3.11664	0.00182926	0.00344996		-1.64799	1.0785	7.39489	0.0110105	0.0182652
evm.model.chr1.43	155.038	2.24312	0.256569	8.74275	2.27e-18	1.25e-17		2.32534	3.04103	78.3955	1.11e-09	5.71e-09
evm.model.chr1.438	10.7527	-2.31853	0.87819	-2.64012	0.00828762	0.0141145		-2.18043	-0.540757	5.70082	0.0238082	0.0369368
evm.model.chr1.441	14.9521	2.83442	1.04391	2.7152	0.00662366	0.0114655		2.83359	-0.238179	7.15419	0.0122451	0.0201275
evm.model.chr1.448	3.72225	-6.06629	2.17156	-2.79351	0.00521394	0.00917333		-5.67675	-1.67378	14.5037	0.000829198	0.00168443
evm.model.chr1.450	48.7389	-2.9479	0.487401	-6.0482	1.46e-09	4.96e-09		-2.85304	1.3933	26.9025	1.58e-05	4.31e-05
evm.model.chr1.459	189.159	-1.64952	0.241256	-6.83721	8.07e-12	3.17e-11		-1.51076	3.32693	42.8269	3.91e-07	1.37e-06
evm.model.chr1.466	32.7016	6.65333	1.41869	4.68977	2.74e-06	7.09e-06		7.11802	0.867384	21.8981	0.000115397	0.000273105
evm.model.chr1.468	106.713	2.56917	0.369586	6.95147	3.61e-12	1.44e-11		2.64886	2.51103	51.2807	7.68e-08	2.98e-07
evm.model.chr1.469	659.215	-5.10615	0.185892	-27.4684	4.19e-166	2.58e-164		-5.00201	5.08813	692.33	3.05e-19	1e-17
evm.model.chr1.474	7.06784	-5.64388	1.67395	-3.37158	0.000747372	0.00148603		-5.40706	-0.983398	16.0733	0.00065921	0.00136545
evm.model.chr1.475	37.6203	-1.66006	0.607087	-2.73447	0.00624813	0.0108579		-1.5864	1.06257	7.38688	0.0110493	0.018322
evm.model.chr1.478	476.308	2.27036	0.117066	19.3938	8.71e-84	2.14e-82		2.35893	4.66029	363.854	8.78e-18	2.05e-16
evm.model.chr1.486	513.538	-1.72947	0.157018	-11.0145	3.25e-28	2.57e-27		-1.64684	4.76275	89.5105	2.7e-10	1.54e-09
evm.model.chr1.489	21.9617	-2.5	0.684992	-3.64968	0.000262569	0.000552652		-2.3901	0.428825	10.2969	0.00328263	0.0060094
evm.model.chr1.491	57.9671	4.88712	0.559051	8.74182	2.29e-18	1.26e-17		5.00567	1.62775	69.7493	3.77e-09	1.78e-08
evm.model.chr1.493	564.37	-2.31893	0.146617	-15.8163	2.4e-56	3.75e-55		-2.24038	4.87475	217.291	7.1e-15	9.09e-14
evm.model.chr1.497	709.79	-11.0282	0.838591	-13.1509	1.68e-39	1.85e-38		-10.7802	5.18972	1620.46	6.3e-24	7.16e-22
evm.model.chr1.500	22929.6	2.54685	0.0886281	28.7364	1.34e-181	9.61e-180		2.65364	10.2574	1096.83	2.54e-24	3.23e-22
evm.model.chr1.503	1851.3	-1.59144	0.106333	-14.9666	1.21e-50	1.69e-49		-1.51125	6.58342	218.454	6.63e-15	8.53e-14
evm.model.chr1.506	11.2892	-5.5416	1.54954	-3.57629	0.000348502	0.000723569		-6.12327	-0.501376	11.6024	0.00227232	0.0042802
evm.model.chr1.510	662.532	3.34484	0.388051	8.61958	6.72e-18	3.62e-17		3.40735	5.14374	82.417	5.23e-09	2.41e-08
evm.model.chr1.512	1168.5	3.14137	0.110996	28.3018	3.29e-176	2.21e-174		3.22727	5.96493	874.338	5.9e-23	5.01e-21
evm.model.chr1.514	140.435	2.71349	0.275885	9.83559	7.91e-23	5.17e-22		2.79646	2.91119	100.543	7.39e-11	4.64e-10
evm.model.chr1.515	55.1185	1.91331	0.452267	4.23048	2.33e-05	5.51e-05		2.00218	1.58184	19.245	0.000142794	0.000332509
evm.model.chr1.517	733.277	2.54143	0.0988437	25.7116	8.68e-146	4.48e-144		2.72426	5.28239	622.676	6.29e-21	3.13e-19
evm.model.chr1.522	140.36	3.48675	0.848342	4.11008	3.96e-05	9.11e-05		3.55191	2.91524	26.1692	3.73e-05	9.56e-05
evm.model.chr1.53	20.6205	-2.40806	0.666578	-3.61257	0.000303177	0.000633508		-2.28936	0.28676	9.61031	0.00432363	0.00774941
evm.model.chr1.532	504.873	1.74581	0.146122	11.9476	6.68e-33	6.1e-32		1.83326	4.74494	165.968	2.04e-13	1.98e-12
evm.model.chr1.533	157.357	1.80037	0.429271	4.194	2.74e-05	6.43e-05		1.86013	3.06184	27.8101	1.95e-05	5.23e-05
evm.model.chr1.534	88.5465	2.4508	0.468864	5.2271	1.72e-07	4.98e-07		2.53311	2.25207	29.847	8.52e-06	2.43e-05
evm.model.chr1.535	27.3278	1.77354	0.474339	3.73898	0.000184771	0.000395503		1.85218	0.625781	9.05185	0.00543484	0.00956972
evm.model.chr1.537	42.1643	-1.70533	0.535555	-3.18423	0.0014514	0.00277555		-1.57057	1.20354	8.08237	0.00817172	0.0139104
evm.model.chr1.543	649.395	11.6292	1.19362	9.7428	1.98e-22	1.28e-21		12.1014	5.1075	525.378	1.87e-14	2.2e-13
evm.model.chr1.544	1045.92	4.46471	0.153847	29.0205	3.63e-185	2.67e-183		4.55689	5.79563	908.651	3.46e-23	3.12e-21
evm.model.chr1.545	158.296	2.63611	0.266427	9.8943	4.41e-23	2.91e-22		2.72411	3.07334	112.92	1.98e-11	1.36e-10
evm.model.chr1.556	793.736	2.49686	0.115193	21.6754	3.5e-104	1.14e-102		2.60229	5.39537	569.471	2.13e-20	9.16e-19
evm.model.chr1.560	71.0585	5.05546	0.474703	10.6497	1.75e-26	1.31e-25		5.16903	1.92664	123.613	6.94e-12	5.14e-11
evm.model.chr1.562	800.16	-1.69986	0.130091	-13.0667	5.1e-39	5.53e-38		-1.61547	5.3913	178.967	8.06e-14	8.37e-13
evm.model.chr1.569	89.654	-3.14444	0.369086	-8.51951	1.6e-17	8.48e-17		-2.98204	2.28234	59.5422	1.84e-08	7.83e-08
evm.model.chr1.570	247.827	-6.53288	0.655361	-9.96837	2.1e-23	1.4e-22		-6.39537	3.69952	178.535	1.24e-11	8.79e-11
evm.model.chr1.573	61.8475	-3.35221	0.467974	-7.16325	7.88e-13	3.27e-12		-3.27894	1.77486	48.5093	1.92e-07	7.02e-07
evm.model.chr1.579	601.668	-3.83004	0.171912	-22.2791	5.9e-110	2.07e-108		-3.74013	4.95757	489.136	1.67e-19	5.86e-18
evm.model.chr1.582	32.7662	2.17898	0.469779	4.63832	3.51e-06	9.01e-06		2.27358	0.875493	20.6682	9.22e-05	0.000221999
evm.model.chr1.588	51.5177	2.42781	0.409286	5.93182	3e-09	9.93e-09		2.54924	1.47731	36.0259	1.69e-06	5.35e-06
evm.model.chr1.59	495.024	1.76442	0.145381	12.1366	6.76e-34	6.37e-33		1.85691	4.71876	173.506	1.18e-13	1.19e-12
evm.model.chr1.596	2473.62	2.41761	0.123932	19.5075	9.48e-85	2.37e-83		2.53093	7.04279	437.317	1.19e-18	3.37e-17
evm.model.chr1.603	640.5	-1.73805	0.128218	-13.5554	7.36e-42	8.5e-41		-1.63282	5.06067	161.745	2.79e-13	2.64e-12
evm.model.chr1.609	89.1542	2.01767	0.349225	5.77756	7.58e-09	2.44e-08		2.08142	2.26888	35.1596	2.06e-06	6.44e-06
evm.model.chr1.618	241.204	-5.59583	0.433166	-12.9184	3.54e-38	3.75e-37		-5.47983	3.67357	159.103	1.07e-12	9.14e-12
evm.model.chr1.620	165.889	-1.66599	0.231079	-7.20962	5.61e-13	2.35e-12		-1.56389	3.13796	46.2118	1.99e-07	7.28e-07
evm.model.chr1.634	163334	14.6096	0.282802	51.6602	0	0		14.7028	13.1006	3360.89	1.61e-25	3.3e-23
evm.model.chr1.637	3.46794	6.32266	1.96129	3.22373	0.00126534	0.0024397		6.85672	-1.8659	20.108	0.000268506	0.000595532
evm.model.chr1.639	16.0677	2.20059	0.671174	3.27873	0.00104277	0.00203366		2.29795	-0.0695014	8.84677	0.00591765	0.0103535
evm.model.chr1.643	122.431	2.5168	0.383626	6.56055	5.36e-11	1.99e-10		2.62791	2.72175	47.0752	2.49e-07	8.97e-07
evm.model.chr1.645	272.631	-1.68706	0.227947	-7.4011	1.35e-13	5.84e-13		-1.54434	3.84902	44.8799	5.59e-07	1.91e-06
evm.model.chr1.646	910.741	-2.57352	0.183112	-14.0544	7.24e-45	8.86e-44		-2.46011	5.5878	127.686	3.48e-11	2.3e-10
evm.model.chr1.648	545.925	-3.36873	0.187677	-17.9496	4.83e-72	1e-70		-3.26315	4.81675	258.725	1.17e-15	1.75e-14
evm.model.chr1.649	4907.6	-9.157	0.39158	-23.3847	6.11e-121	2.41e-119		-9.04923	7.95505	1175.5	1.83e-16	3.25e-15
evm.model.chr1.65	2197.51	-3.12358	0.108791	-28.7119	2.71e-181	1.94e-179		-3.03792	6.81101	342.591	2.27e-15	3.19e-14
evm.model.chr1.651	38.8763	-4.15794	0.740404	-5.61577	1.96e-08	6.13e-08		-4.02501	1.15406	28.8227	1.03e-05	2.9e-05
evm.model.chr1.66	249.51	-1.74763	0.272109	-6.42255	1.34e-10	4.87e-10		-1.65297	3.71451	40.8447	7.74e-07	2.58e-06
evm.model.chr1.660	41.7279	-1.66957	0.561247	-2.97475	0.00293225	0.00536205		-1.6152	1.23794	8.13184	0.00800064	0.013633
evm.model.chr1.662	45.2995	-2.20258	0.423638	-5.19919	2e-07	5.75e-07		-2.05825	1.33998	19.4667	0.000133274	0.000311567
evm.model.chr1.667	1934.78	-2.75753	0.125607	-21.9536	8e-107	2.7e-105		-2.63362	6.65799	454.236	7.2e-19	2.17e-17
evm.model.chr1.67	125.016	-1.6688	0.218846	-7.62543	2.43e-14	1.09e-13		-1.58135	2.74134	43.8449	3.18e-07	1.13e-06
evm.model.chr1.670	1045.47	-2.91421	0.146382	-19.9082	3.45e-88	9.19e-87		-2.77697	5.75611	247.175	1.99e-14	2.32e-13
evm.model.chr1.672	423.185	-2.29064	0.161029	-14.225	6.41e-46	8.03e-45		-2.16579	4.46662	106.639	6.98e-11	4.4e-10
evm.model.chr1.687	19.5523	2.70507	0.680127	3.9773	6.97e-05	0.000156284		2.78936	0.169345	13.3286	0.00104092	0.00208339
evm.model.chr1.688	263.14	-3.87161	0.265136	-14.6023	2.71e-48	3.6e-47		-3.79858	3.78858	207.586	1.51e-14	1.81e-13
evm.model.chr1.697	190.544	-1.85377	0.223972	-8.27679	1.27e-16	6.4e-16		-1.7407	3.33526	55.4908	3.64e-08	1.48e-07
evm.model.chr1.702	512.791	2.66131	0.160028	16.6304	4.2e-62	7.37e-61		2.74805	4.76677	304.061	9.36e-17	1.76e-15
evm.model.chr1.714	28.4414	-2.05417	0.599844	-3.42451	0.000615907	0.0012386		-1.95514	0.699301	9.98832	0.00371242	0.0067252
evm.model.chr1.719	1085.06	-2.47468	0.117998	-20.9722	1.18e-97	3.52e-96		-2.38841	5.83112	377.92	5.31e-18	1.31e-16
evm.model.chr1.733	11.5558	-3.11428	0.665287	-4.68111	2.85e-06	7.39e-06		-2.99275	-0.436423	15.4782	0.000488486	0.0010368
evm.model.chr1.74	68.5779	-2.35412	0.466311	-5.04839	4.46e-07	1.24e-06		-2.25692	1.91193	25.262	2.46e-05	6.49e-05
evm.model.chr1.742	166.304	3.5137	0.35313	9.95017	2.52e-23	1.68e-22		3.58331	3.1442	119.279	1.05e-11	7.56e-11
evm.model.chr1.753	31.7196	-3.53751	0.660977	-5.35195	8.7e-08	2.59e-07		-3.38825	0.88954	22.519	7.53e-05	0.000183476
evm.model.chr1.756	11.9076	4.52609	1.32435	3.41759	0.00063177	0.00126805		4.33827	-0.455316	15.3174	0.000717925	0.00147628
evm.model.chr1.758	46.7585	1.5997	0.396472	4.03483	5.46e-05	0.000124015		1.68529	1.34513	16.3073	0.000368984	0.000800043
evm.model.chr1.765	252.845	5.87142	0.281437	20.8623	1.18e-96	3.47e-95		5.94613	3.75222	465.106	3.3e-19	1.08e-17
evm.model.chr1.77	6392.88	2.17529	0.0648968	33.5193	2.53e-246	2.94e-244		2.26793	8.40664	1004.2	8.66e-24	9.37e-22
evm.model.chr1.772	382.28	-2.04016	0.193945	-10.5193	7.04e-26	5.15e-25		-1.95792	4.32215	110.769	2.47e-11	1.67e-10
evm.model.chr1.792	1275.4	-2.24504	0.127265	-17.6407	1.2e-69	2.39e-68		-2.16446	6.05159	349.401	1.5e-17	3.33e-16
evm.model.chr1.794	8.4658	-3.8791	1.2927	-3.00078	0.00269288	0.00495525		-3.67995	-0.713959	10.9205	0.00291994	0.00539799
evm.model.chr1.796	9.30147	4.01974	1.02352	3.92736	8.59e-05	0.000190762		3.96184	-0.790923	14.876	0.000660129	0.00136722
evm.model.chr1.804	73.4286	-3.27366	0.521633	-6.27579	3.48e-10	1.23e-09		-3.20759	2.01072	39.4123	8.78e-07	2.91e-06
evm.model.chr1.811	372.295	3.25258	0.618035	5.26278	1.42e-07	4.14e-07		3.35731	4.31121	38.0546	2.86e-06	8.75e-06
evm.model.chr1.813	57.8432	1.61146	0.444187	3.6279	0.00028574	0.000598999		1.70558	1.63675	14.1468	0.000776439	0.00158655
evm.model.chr1.817	11.6133	-2.42879	0.91424	-2.65663	0.0078927	0.0134916		-2.27221	-0.437366	6.38771	0.0197815	0.0311948
evm.model.chr1.818	18.3532	-3.00493	0.659633	-4.55546	5.23e-06	1.32e-05		-2.81675	0.155295	17.3536	0.000385853	0.00083446
evm.model.chr1.819	32.6274	-2.79045	0.457044	-6.10542	1.03e-09	3.51e-09		-2.6676	0.906501	29.0857	2.57e-05	6.75e-05
evm.model.chr1.822	8.9799	-2.8864	1.03135	-2.79866	0.00513151	0.00903746		-2.74825	-0.763558	6.7493	0.0146765	0.0237056
evm.model.chr1.825	17.2373	3.58801	1.4585	2.46007	0.0138912	0.0228808		4.14938	-0.0368894	6.59109	0.0181451	0.0288063
evm.model.chr1.834	18.0665	-3.70731	1.00987	-3.67108	0.00024153	0.000510225		-3.50744	0.118114	11.5451	0.00202002	0.00384201
evm.model.chr1.836	395.539	-2.30772	0.137424	-16.7927	2.76e-63	4.92e-62		-2.22612	4.36532	173.652	1.17e-13	1.18e-12
evm.model.chr1.837	49.7598	-4.1167	1.18754	-3.46658	0.000527133	0.00106927		-3.92356	1.50807	25.5991	3.06e-05	7.96e-05
evm.model.chr1.838	168.967	1.82186	0.256571	7.10079	1.24e-12	5.1e-12		1.90547	3.16399	54.3334	4.45e-08	1.79e-07
evm.model.chr1.84	16.5921	-4.68321	1.17044	-4.00125	6.3e-05	0.000142		-4.33606	0.0548212	19.9234	0.000115741	0.000273791
evm.model.chr1.846	7.97542	3.62594	1.47431	2.45942	0.013916	0.0229181		3.49487	-0.96684	6.66729	0.015674	0.0251693
evm.model.chr1.847	6.96053	6.72439	1.74033	3.86387	0.000111607	0.000244994		7.18515	-1.09439	15.9624	0.000587432	0.00122765
evm.model.chr1.856	25.2906	-3.44149	0.622996	-5.52409	3.31e-08	1.02e-07		-3.33705	0.579219	23.2684	4.3e-05	0.00010902
evm.model.chr1.859	33.7986	4.00421	1.38295	2.89541	0.00378668	0.00681904		4.53124	0.893932	8.01451	0.00873794	0.0147842
evm.model.chr1.86	238.133	2.67233	0.225643	11.8432	2.33e-32	2.1e-31		2.75095	3.66649	145.852	9.77e-13	8.43e-12
evm.model.chr1.870	1445.75	-2.72901	0.133133	-20.4983	2.23e-93	6.37e-92		-2.62451	6.21759	414.706	2.39e-18	6.39e-17
evm.model.chr1.875	667.849	-1.87975	0.175809	-10.692	1.11e-26	8.35e-26		-1.76692	5.11812	108.417	6.19e-11	3.94e-10
evm.model.chr1.884	9.81961	5.25885	1.54249	3.40933	0.000651233	0.00130548		5.7585	-0.727461	12.8865	0.00177236	0.00340541
evm.model.chr1.885	2550.88	11.6667	1.18545	9.84153	7.46e-23	4.89e-22		12.1326	7.08216	796.514	6.65e-20	2.54e-18
evm.model.chr1.893	49.1262	-4.78755	1.11081	-4.30997	1.63e-05	3.93e-05		-4.71032	1.49564	44.0481	7.8e-07	2.6e-06
evm.model.chr1.896	397.426	-8.33564	0.737321	-11.3053	1.24e-29	1.03e-28		-8.13448	4.38408	565.636	2e-19	6.84e-18
evm.model.chr1.898	651.284	2.4508	0.131227	18.6761	7.75e-78	1.75e-76		2.54035	5.11518	380.852	4.79e-18	1.2e-16
evm.model.chr1.908	218.118	-4.93277	0.31391	-15.714	1.21e-55	1.87e-54		-4.85088	3.51777	184.016	3.63e-13	3.35e-12
evm.model.chr1.911	959.612	2.21428	0.141808	15.6146	5.79e-55	8.8e-54		2.32445	5.67283	270.876	6.01e-16	9.57e-15
evm.model.chr1.914	734.552	2.10941	0.141071	14.9528	1.49e-50	2.07e-49		2.19478	5.28544	263.927	5.9e-16	9.39e-15
evm.model.chr1.919	83.504	-2.33557	0.410131	-5.69469	1.24e-08	3.93e-08		-2.24941	2.17206	30.104	6.91e-06	2e-05
evm.model.chr1.92	3306.91	1.5025	0.108391	13.8618	1.08e-43	1.29e-42		1.64041	7.45881	265.831	5.37e-16	8.61e-15
evm.model.chr1.927	136.884	-2.06479	0.337893	-6.11079	9.91e-10	3.4e-09		-1.89388	2.87099	34.2345	2.56e-06	7.87e-06
evm.model.chr1.928	248.801	1.80919	0.213568	8.47124	2.43e-17	1.27e-16		1.92423	3.72601	80.193	8.76e-10	4.57e-09
evm.model.chr1.929	172.003	2.35693	0.259948	9.06692	1.22e-19	7.11e-19		2.45951	3.18898	90.2882	2.43e-10	1.4e-09
evm.model.chr1.933	108.073	-3.36572	0.406391	-8.28197	1.21e-16	6.13e-16		-3.26125	2.53622	58.4462	4.04e-08	1.63e-07
evm.model.chr1.934	119.94	-3.94179	0.379519	-10.3863	2.86e-25	2.04e-24		-3.83179	2.68899	82.5804	7.77e-10	4.09e-09
evm.model.chr1.935	66.0373	-2.14065	0.395504	-5.41245	6.22e-08	1.87e-07		-2.02779	1.83624	22.7016	5.06e-05	0.000126953
evm.model.chr1.938	35.1	-6.68254	0.913093	-7.31858	2.51e-13	1.07e-12		-6.43943	1.05221	80.5574	3.2e-09	1.53e-08
evm.model.chr1.951	23.7586	-7.89396	1.30727	-6.03851	1.56e-09	5.26e-09		-8.40151	0.533779	44.6071	9.09e-07	3e-06
evm.model.chr1.957	1283.67	1.78258	0.121648	14.6536	1.28e-48	1.71e-47		1.8899	6.09327	260.027	7.15e-16	1.12e-14
evm.model.chr1.96	435.56	-2.02594	0.163908	-12.3602	4.29e-35	4.2e-34		-1.94462	4.51869	146.879	8.98e-13	7.79e-12
evm.model.chr1.968	335.178	-2.87606	0.243111	-11.8302	2.72e-32	2.45e-31		-2.78742	4.13668	130.582	7.99e-12	5.87e-11
evm.model.chr1.974	22.2648	-2.68914	0.704123	-3.81914	0.000133919	0.000291298		-2.47261	0.403603	11.4252	0.00211477	0.00400579
evm.model.chr1.978	5.02386	-6.03379	2.04569	-2.94952	0.00318272	0.00578602		-6.60315	-1.3433	13.3903	0.00150539	0.00293053
evm.model.chr1.983	1310.27	13.5818	1.18242	11.4864	1.54e-30	1.31e-29		14.0452	6.13628	1083.99	6.5e-21	3.23e-19
evm.model.chr1.989	942.016	3.07612	0.115531	26.6261	3.39e-156	1.94e-154		3.15895	5.65029	664.926	2.56e-21	1.43e-19
evm.model.chr1.992	170.959	-2.45207	0.253763	-9.66281	4.34e-22	2.77e-21		-2.36862	3.1812	87.4245	3.46e-10	1.93e-09
evm.model.chr1.998	238.899	2.1125	0.267635	7.89319	2.95e-15	1.39e-14		2.19521	3.6652	75.8878	1.81e-09	9.01e-09
evm.model.chr10.1015	2037.74	2.68349	0.123282	21.7671	4.76e-105	1.57e-103		2.76456	6.75813	514.928	1.52e-19	5.41e-18
evm.model.chr10.1027	46.3058	-2.29823	0.731203	-3.14308	0.00167178	0.00316817		-2.19408	1.39881	10.6776	0.00303186	0.00558744
evm.model.chr10.1028	102.956	-3.46906	0.425899	-8.14525	3.78e-16	1.86e-15		-3.36426	2.45669	53.5477	5.11e-08	2.04e-07
evm.model.chr10.1030	353.255	-2.2398	0.217567	-10.2948	7.44e-25	5.21e-24		-2.15201	4.21221	110.575	2.55e-11	1.72e-10
evm.model.chr10.1036	15.8753	2.59815	0.629127	4.12976	3.63e-05	8.4e-05		2.68945	-0.127996	15.5153	0.000482332	0.00102493
evm.model.chr10.1037	75.9325	2.27968	0.353404	6.45063	1.11e-10	4.06e-10		2.37139	2.02481	44.5327	2.77e-07	9.92e-07
evm.model.chr10.106	33.544	-2.32134	0.727527	-3.19073	0.00141914	0.00271712		-2.19197	0.917173	8.95898	0.00571952	0.01003
evm.model.chr10.1062	1110.93	-1.7315	0.113804	-15.2148	2.82e-52	4.05e-51		-1.64673	5.84362	230.34	3.38e-15	4.56e-14
evm.model.chr10.1067	216.62	-2.12986	0.332278	-6.40989	1.46e-10	5.28e-10		-2.05274	3.51544	43.1392	6.37e-07	2.16e-06
evm.model.chr10.107	8.35895	-5.01714	1.42578	-3.51888	0.000433366	0.000889909		-4.72238	-0.853297	12.8294	0.00124889	0.00246627
evm.model.chr10.1070	328.408	-4.31272	0.29649	-14.5459	6.2e-48	8.15e-47		-4.22174	4.09561	223.195	4.05e-14	4.45e-13
evm.model.chr10.1074	23.71	-1.83853	0.651085	-2.82379	0.00474591	0.00840675		-1.74921	0.457549	6.92614	0.0135553	0.0220718
evm.model.chr10.1075	126.433	-3.17969	0.325046	-9.78226	1.34e-22	8.7e-22		-3.09154	2.76293	78.3878	1.12e-09	5.71e-09
evm.model.chr10.1076	647.48	1.66336	0.126988	13.0985	3.36e-39	3.66e-38		1.74592	5.10274	196.099	2.58e-14	2.94e-13
evm.model.chr10.1078	19396.3	9.24122	0.712614	12.9681	1.86e-38	1.99e-37		9.21077	10.0107	310.826	1.68e-12	1.39e-11
evm.model.chr10.1085	78.4354	-10.7175	1.25367	-8.54892	1.24e-17	6.61e-17		-11.2867	2.11361	162.989	1.28e-10	7.71e-10
evm.model.chr10.109	3.08414	-5.03924	2.15496	-2.33844	0.0193646	0.0310675		-5.60902	-1.91352	6.89689	0.0141554	0.0229339
evm.model.chr10.1095	55.0644	-2.89781	0.380529	-7.61522	2.63e-14	1.18e-13		-2.76965	1.61154	46.1327	2.02e-07	7.38e-07
evm.model.chr10.11	30.348	-2.47768	0.611831	-4.04962	5.13e-05	0.000116662		-2.37603	0.788159	14.276	0.00074175	0.00152061
evm.model.chr10.1102	375.594	-8.90213	0.456812	-19.4875	1.4e-84	3.49e-83		-8.77811	4.27987	600.137	1.04e-16	1.94e-15
evm.model.chr10.1123	46.1705	-3.56478	0.424051	-8.40648	4.23e-17	2.19e-16		-3.45745	1.39694	44.8795	3.74e-07	1.31e-06
evm.model.chr10.1125	8.962	-5.227	1.44935	-3.60644	0.000310426	0.00064807		-4.84231	-0.748234	14.6651	0.000647009	0.0013417
evm.model.chr10.1129	5336.76	11.6174	1.19317	9.73659	2.11e-22	1.36e-21		12.0893	8.17	405.8	5.84e-13	5.19e-12
evm.model.chr10.1132	293.985	4.92198	0.65056	7.56576	3.86e-14	1.71e-13		4.92685	3.97134	84.7979	1.66e-09	8.28e-09
evm.model.chr10.1133	164.657	6.23884	1.22517	5.09224	3.54e-07	9.96e-07		6.72711	3.13459	40.0395	1.38e-06	4.45e-06
evm.model.chr10.1157	124.197	-3.30145	0.787352	-4.19311	2.75e-05	6.46e-05		-3.20567	2.7393	26.6225	4.23e-05	0.000107529
evm.model.chr10.1158	515.408	-2.21863	0.16135	-13.7504	5.06e-43	5.98e-42		-2.13807	4.7459	195.184	2.74e-14	3.11e-13
evm.model.chr10.116	77.915	3.57651	0.642412	5.56731	2.59e-08	8.03e-08		3.59816	2.06443	42.9737	7.93e-07	2.64e-06
evm.model.chr10.118	44.1211	-7.3614	0.825039	-8.92249	4.56e-19	2.57e-18		-7.15373	1.33762	85.3091	1.85e-09	9.18e-09
evm.model.chr10.1182	24.2485	-2.46838	0.859971	-2.8703	0.00410078	0.0073421		-2.33005	0.451636	6.50286	0.0164115	0.0262509
evm.model.chr10.1184	8564.14	-5.21989	0.143953	-36.2611	6.64e-288	1.11e-285		-5.04998	8.76281	828.478	5.18e-19	1.6e-17
evm.model.chr10.1185	7309.6	-6.13668	0.183672	-33.4111	9.46e-245	1.08e-242		-5.95946	8.53078	1086.02	1.21e-20	5.58e-19
evm.model.chr10.1190	12.6295	-5.44587	1.37645	-3.95646	7.61e-05	0.000169888		-5.02137	-0.411869	19.5123	0.000175016	0.000400586
evm.model.chr10.1207	481.298	1.57667	0.150957	10.4445	1.55e-25	1.12e-24		1.66565	4.67688	130.982	3.51e-12	2.73e-11
evm.model.chr10.1215	12518.2	3.7889	0.0683504	55.4335	0	0		3.8826	9.38652	2306.24	7.58e-29	6.1e-26
evm.model.chr10.1223	71.2364	-1.88432	0.408277	-4.61529	3.93e-06	1e-05		-1.78823	1.95384	19.056	0.00015149	0.000351416
evm.model.chr10.1224	1084.34	2.19953	0.147957	14.8661	5.47e-50	7.55e-49		2.4064	5.84817	291.563	2.34e-16	4.05e-15
evm.model.chr10.1225	118.297	-1.64219	0.230626	-7.12059	1.07e-12	4.43e-12		-1.55462	2.66709	41.6882	4.95e-07	1.7e-06
evm.model.chr10.1227	17.7423	-1.85692	0.781209	-2.37699	0.0174548	0.0282343		-1.73318	0.154112	5.14655	0.0316489	0.047879
evm.model.chr10.1228	16.6646	-4.0708	0.904062	-4.50279	6.71e-06	1.68e-05		-3.93418	0.0783318	19.7901	0.00019185	0.000436199
evm.model.chr10.123	3103.61	1.85215	0.0720683	25.6999	1.17e-145	6.02e-144		1.94627	7.36904	679.778	1.89e-21	1.09e-19
evm.model.chr10.1231	12.1134	-2.7255	1.06093	-2.56898	0.0102	0.0171538		-2.58494	-0.297561	7.02169	0.0138807	0.0225323
evm.model.chr10.1235	38.8112	-3.48408	0.689209	-5.05518	4.3e-07	1.2e-06		-3.37981	1.17296	25.4495	3.62e-05	9.32e-05
evm.model.chr10.1237	35.1385	-4.50366	0.792766	-5.68095	1.34e-08	4.25e-08		-4.37559	1.03643	30.2645	7.01e-06	2.02e-05
evm.model.chr10.1240	34.7679	-5.2997	0.67883	-7.80712	5.85e-15	2.71e-14		-5.16523	1.02585	47.7002	3.4e-07	1.2e-06
evm.model.chr10.125	171.146	-3.02534	0.21691	-13.9474	3.26e-44	3.94e-43		-2.92875	3.1848	146.87	8.99e-13	7.79e-12
evm.model.chr10.1257	145.992	-4.42671	1.47648	-2.99816	0.00271618	0.00499458		-5.01026	2.93743	7.57915	0.0114757	0.0189556
evm.model.chr10.1281	11.2731	-7.40861	1.45661	-5.0862	3.65e-07	1.03e-06		-7.98304	-0.378519	33.5209	2.43e-05	6.41e-05
evm.model.chr10.1283	9.28419	-4.59948	1.45843	-3.15371	0.00161208	0.00306286		-4.36622	-0.668603	12.2419	0.00166673	0.00321837
evm.model.chr10.1284	28.3829	-2.36969	0.512771	-4.62134	3.81e-06	9.75e-06		-2.25495	0.754873	15.0657	0.000562931	0.00118086
evm.model.chr10.1308	139.379	2.87358	0.344916	8.33126	8e-17	4.09e-16		3.04112	2.88983	68.5053	4.53e-09	2.11e-08
evm.model.chr10.1309	254.632	4.74644	0.243659	19.4798	1.63e-84	4.05e-83		4.89031	3.76074	463.903	3.41e-19	1.11e-17
evm.model.chr10.1312	1011.04	2.25998	0.412006	5.4853	4.13e-08	1.26e-07		2.50364	5.74705	43.3232	1.25e-06	4.06e-06
evm.model.chr10.1315	4.10989	-4.37658	1.88211	-2.32536	0.0200528	0.0320778		-4.02925	-1.53611	8.87554	0.00642534	0.0111662
evm.model.chr10.1324	807.733	-1.78108	0.117012	-15.2214	2.55e-52	3.67e-51		-1.68132	5.39152	214.463	8.38e-15	1.05e-13
evm.model.chr10.1327	1151.58	-1.88655	0.0987925	-19.096	2.72e-81	6.47e-80		-1.80696	5.9019	347.22	1.63e-17	3.59e-16
evm.model.chr10.133	119.97	-4.07998	0.31775	-12.8402	9.76e-38	1.02e-36		-3.97469	2.69037	147.833	8.31e-13	7.24e-12
evm.model.chr10.1344	253.403	-2.51051	0.224736	-11.1709	5.66e-29	4.58e-28		-2.40838	3.73808	123.267	7.17e-12	5.3e-11
evm.model.chr10.1345	187.798	-2.58556	0.2514	-10.2846	8.26e-25	5.78e-24		-2.4775	3.31916	104.554	4.75e-11	3.09e-10
evm.model.chr10.1348	91.8864	4.52442	0.405916	11.1462	7.47e-29	6.02e-28		4.59995	2.28598	144.096	1.13e-12	9.65e-12
evm.model.chr10.1351	1933.19	-4.03335	0.148282	-27.2006	6.38e-163	3.86e-161		-3.95426	6.63315	652.523	1.19e-19	4.33e-18
evm.model.chr10.1360	24.2018	-5.09792	0.844831	-6.03425	1.6e-09	5.39e-09		-4.93754	0.537717	30.2751	6.62e-06	1.92e-05
evm.model.chr10.1365	83.4165	-8.08981	1.20894	-6.69164	2.21e-11	8.38e-11		-7.69821	2.21297	135.222	1.79e-11	1.24e-10
evm.model.chr10.1373	58.6262	-4.82631	0.504028	-9.57548	1.01e-21	6.36e-21		-4.71273	1.71499	67.5094	5.26e-09	2.43e-08
evm.model.chr10.1374	7.11511	-5.19376	1.45887	-3.56012	0.000370684	0.000766716		-4.95698	-0.960739	14.389	0.000779357	0.00159203
evm.model.chr10.1379	3.28945	-4.54984	2.12139	-2.14475	0.0319731	0.0490969		-4.19209	-1.72915	11.2353	0.00343874	0.00626951
evm.model.chr10.1380	375.958	-3.29599	0.155947	-21.1353	3.77e-99	1.14e-97		-3.10114	4.29157	305.303	8.87e-17	1.68e-15
evm.model.chr10.1383	71.8644	-4.05087	0.871892	-4.64607	3.38e-06	8.69e-06		-3.94133	1.99548	37.2689	2.04e-06	6.39e-06
evm.model.chr10.1405	69.4977	-2.2464	0.352297	-6.37642	1.81e-10	6.53e-10		-2.1529	1.93515	34.2123	2.56e-06	7.88e-06
evm.model.chr10.141	11512.2	-3.382	0.0964057	-35.0809	1.32e-269	1.89e-267		-3.29488	9.19867	1061.19	4.18e-24	5.1e-22
evm.model.chr10.1412	32.6536	-1.83303	0.635687	-2.88354	0.00393227	0.00706228		-1.74649	0.9022	7.67837	0.00972743	0.016307
evm.model.chr10.1415	37.962	5.48109	1.29863	4.22068	2.44e-05	5.75e-05		5.17309	1.07337	26.3246	2.8e-05	7.33e-05
evm.model.chr10.1416	2241.86	-1.62615	0.145056	-11.2105	3.62e-29	2.96e-28		-1.54971	6.85095	116.551	1.04e-10	6.37e-10
evm.model.chr10.1420	7.20263	-6.74989	1.36501	-4.94495	7.62e-07	2.08e-06		-7.31652	-1.00332	27.9994	1.47e-05	4.02e-05
evm.model.chr10.1436	647.838	-1.97746	0.126308	-15.6559	3.03e-55	4.63e-54		-1.89393	5.0832	238.21	2.2e-15	3.1e-14
evm.model.chr10.1473	72.1069	-3.17939	0.478282	-6.64751	2.98e-11	1.12e-10		-3.0947	1.99558	38.192	1.12e-06	3.65e-06
evm.model.chr10.1476	7.65126	-4.1514	1.16729	-3.55644	0.000375919	0.000777003		-3.97442	-0.938216	11.8461	0.00180174	0.00345593
evm.model.chr10.1489	18.2013	-2.34945	0.668337	-3.51537	0.000439143	0.000901062		-2.25266	0.146534	9.82778	0.00395974	0.00713982
evm.model.chr10.1499	352.937	-2.85431	0.162786	-17.5342	7.86e-69	1.54e-67		-2.77099	4.20746	175.572	1.04e-13	1.06e-12
evm.model.chr10.15	8.2389	-6.12516	1.59632	-3.83705	0.000124521	0.000271736		-5.65056	-0.807571	15.4209	0.000549669	0.00115545
evm.model.chr10.1518	22.972	-2.57079	0.792049	-3.24575	0.00117143	0.00227021		-2.48672	0.474768	10.4564	0.00308195	0.00567195
evm.model.chr10.1526	18.4357	-3.10075	0.620712	-4.99548	5.87e-07	1.62e-06		-2.99665	0.179333	16.8392	0.000345477	0.000752805
evm.model.chr10.1527	29.6246	-6.31916	0.986178	-6.40773	1.48e-10	5.35e-10		-6.1279	0.812274	45.0117	5.46e-07	1.87e-06
evm.model.chr10.1528	34.4852	-2.96766	0.490301	-6.05273	1.42e-09	4.82e-09		-2.87135	1.01402	23.7889	3.71e-05	9.51e-05
evm.model.chr10.1536	520.699	2.77745	0.13001	21.3633	2.93e-101	9.13e-100		2.88021	4.78612	496.173	1.38e-19	4.96e-18
evm.model.chr10.154	19.374	-5.32781	0.974	-5.47003	4.5e-08	1.37e-07		-5.0981	0.275287	31.6822	1.07e-05	3e-05
evm.model.chr10.1547	387.122	-6.2889	0.261786	-24.0231	1.6e-127	6.69e-126		-6.19855	4.32737	766.008	4.16e-21	2.18e-19
evm.model.chr10.1549	63.1584	1.79558	0.38178	4.70319	2.56e-06	6.66e-06		1.96985	1.77268	24.7436	2.84e-05	7.41e-05
evm.model.chr10.1572	4.14904	-6.24728	1.87148	-3.33815	0.000843393	0.00166297		-6.80991	-1.53094	18.0996	0.000368934	0.00080002
evm.model.chr10.1575	22.0897	-2.12454	0.684783	-3.1025	0.00191892	0.00360665		-2.00677	0.366783	7.25525	0.0117093	0.0193034
evm.model.chr10.1582	22.3534	-6.82405	1.30482	-5.22988	1.7e-07	4.91e-07		-7.40516	0.368428	33.8975	3.61e-06	1.09e-05
evm.model.chr10.159	155.808	-2.43448	0.250108	-9.73371	2.17e-22	1.39e-21		-2.34547	3.04774	86.4051	3.93e-10	2.17e-09
evm.model.chr10.1604	61.1131	-6.4914	0.665974	-9.74723	1.9e-22	1.22e-21		-6.33587	1.77335	97.4773	3.02e-09	1.45e-08
evm.model.chr10.1612	1015.95	1.56873	0.0991043	15.8291	1.96e-56	3.07e-55		1.6551	5.7542	285.768	2.1e-16	3.66e-15
evm.model.chr10.1617	29.7632	-3.84029	0.545363	-7.04171	1.9e-12	7.73e-12		-3.74162	0.788774	42.8297	3.91e-07	1.37e-06
evm.model.chr10.1619	483.322	6.39064	0.308056	20.745	1.36e-95	3.95e-94		6.55181	4.69054	342.285	2.33e-15	3.27e-14
evm.model.chr10.163	22.5846	-2.21501	0.717334	-3.08784	0.00201619	0.00377785		-2.08709	0.367552	8.13372	0.00799422	0.0136232
evm.model.chr10.1630	530.638	1.77683	0.124397	14.2835	2.77e-46	3.5e-45		1.86086	4.81869	236.245	2.45e-15	3.42e-14
evm.model.chr10.1634	183.82	-1.74529	0.249285	-7.00116	2.54e-12	1.02e-11		-1.6657	3.28445	47.3234	1.61e-07	5.96e-07
evm.model.chr10.1639	84.1791	-1.6783	0.319067	-5.26002	1.44e-07	4.2e-07		-1.59094	2.18137	23.6239	3.88e-05	9.93e-05
evm.model.chr10.1655	55.4676	-2.24751	0.420561	-5.34406	9.09e-08	2.7e-07		-2.14716	1.62466	25.1346	2.55e-05	6.7e-05
evm.model.chr10.1663	4.48831	-4.20488	1.86	-2.26069	0.0237786	0.0375214		-3.83487	-1.51129	5.71398	0.0236607	0.0367278
evm.model.chr10.168	41.2841	-5.58999	0.791992	-7.05814	1.69e-12	6.89e-12		-5.37133	1.23781	44.0633	3.31e-07	1.17e-06
evm.model.chr10.169	108.989	-8.656	0.874769	-9.89518	4.37e-23	2.89e-22		-8.40196	2.5585	175.079	1.39e-13	1.38e-12
evm.model.chr10.1702	93.4248	-3.05674	0.321213	-9.51623	1.8e-21	1.12e-20		-2.93287	2.34542	64.7688	1.36e-08	5.9e-08
evm.model.chr10.1717	233.583	-2.65604	0.218478	-12.157	5.26e-34	4.99e-33		-2.57009	3.62261	144.257	1.11e-12	9.54e-12
evm.model.chr10.1722	30.1878	-8.54805	1.2525	-6.82481	8.8e-12	3.44e-11		-9.10075	0.789017	76.5289	1.06e-08	4.67e-08
evm.model.chr10.1762	67.8082	-5.91466	0.945341	-6.25664	3.93e-10	1.38e-09		-5.95067	1.91264	65.8463	1.38e-08	5.97e-08
evm.model.chr10.1767	54.2759	-1.63381	0.568607	-2.87335	0.00406141	0.00727599		-1.56039	1.56468	6.92823	0.0136371	0.022187
evm.model.chr10.177	20.6238	7.17835	1.31004	5.47949	4.27e-08	1.3e-07		7.66715	0.256556	37.2507	3.46e-06	1.04e-05
evm.model.chr10.1774	118.223	-1.97896	0.290306	-6.81682	9.31e-12	3.63e-11		-1.89393	2.66761	42.6348	4.07e-07	1.42e-06
evm.model.chr10.1790	62.0087	-1.90994	0.509609	-3.74786	0.000178351	0.00038239		-1.81692	1.74695	13.2521	0.00107018	0.00213919
evm.model.chr10.1798	3241.88	-2.66599	0.131339	-20.2985	1.32e-91	3.7e-90		-2.54443	7.37484	332.196	8.68e-16	1.33e-14
evm.model.chr10.1803	47.7711	-1.74407	0.447842	-3.89438	9.85e-05	0.00021724		-1.64695	1.39623	13.383	0.0010206	0.00204543
evm.model.chr10.181	47.0409	-3.96798	0.641113	-6.18921	6.05e-10	2.1e-09		-3.85191	1.43284	35.7367	1.89e-06	5.96e-06
evm.model.chr10.1813	3.12778	-4.36263	1.78233	-2.44771	0.0143767	0.0236039		-5.01166	-1.85049	6.94535	0.013856	0.0225031
evm.model.chr10.1838	12.9949	-3.24599	1.05579	-3.07445	0.00210889	0.00394091		-3.07813	-0.280126	8.23435	0.00765835	0.0130986
evm.model.chr10.1875	5.67292	-2.95552	1.38108	-2.14	0.0323545	0.0496275		-2.82474	-1.26164	5.35899	0.0280167	0.042819
evm.model.chr10.19	30.3384	-1.68382	0.51494	-3.26994	0.00107572	0.00209506		-1.58921	0.77947	7.30353	0.0114624	0.0189383
evm.model.chr10.1904	72.3202	-2.43749	0.505013	-4.82659	1.39e-06	3.71e-06		-2.38065	1.97356	22.8485	5.07e-05	0.000127242
evm.model.chr10.1914	3.80025	-5.74197	2.19755	-2.61289	0.00897792	0.015213		-6.3433	-1.63898	9.02299	0.00642461	0.0111659
evm.model.chr10.1919	20.1591	-7.65018	1.31153	-5.83301	5.44e-09	1.77e-08		-8.22144	0.315917	40.9591	2.68e-06	8.23e-06
evm.model.chr10.1920	38.2991	-3.16514	0.514733	-6.14909	7.79e-10	2.69e-09		-3.05406	1.14893	33.6983	5.07e-06	1.5e-05
evm.model.chr10.1921	13.7957	-2.73923	0.781723	-3.50409	0.00045817	0.000937791		-2.72599	-0.134433	10.9994	0.00283556	0.00525456
evm.model.chr10.1922	50.8873	-4.19551	0.590575	-7.1041	1.21e-12	4.98e-12		-4.08688	1.50623	44.3556	4.14e-07	1.44e-06
evm.model.chr10.1932	119.62	-5.73674	0.474957	-12.0785	1.37e-33	1.28e-32		-5.61435	2.6888	121.697	1.35e-11	9.55e-11
evm.model.chr10.1969	105.688	4.77782	0.409267	11.6741	1.73e-31	1.52e-30		4.86395	2.49751	165.06	2.18e-13	2.1e-12
evm.model.chr10.1970	884.9	6.11049	0.215064	28.4125	1.42e-177	9.71e-176		6.18791	5.5681	896.658	1.68e-22	1.22e-20
evm.model.chr10.1971	83.2747	1.73194	0.293076	5.90952	3.43e-09	1.13e-08		1.82501	2.15494	36.3805	1.56e-06	4.97e-06
evm.model.chr10.198	119.873	-1.82982	0.311049	-5.88275	4.04e-09	1.32e-08		-1.74391	2.68802	26.673	1.68e-05	4.56e-05
evm.model.chr10.1981	237.8	1.93193	0.192023	10.0609	8.22e-24	5.55e-23		2.02066	3.65804	111.29	2.34e-11	1.59e-10
evm.model.chr10.1988	4.98923	-5.72675	1.97661	-2.89726	0.00376432	0.00678113		-6.31774	-1.30204	15.6193	0.00107822	0.0021542
evm.model.chr10.199	1544.7	-4.91702	0.103857	-47.344	0	0		-4.83962	6.29925	625.222	2.89e-18	7.61e-17
evm.model.chr10.1995	27.6361	-3.95186	1.1907	-3.31892	0.00090365	0.00177472		-3.58375	0.592533	11.5593	0.00200909	0.00382231
evm.model.chr10.20	436.327	1.84026	0.163821	11.2333	2.8e-29	2.3e-28		1.92856	4.53635	145.786	9.82e-13	8.47e-12
evm.model.chr10.2006	236.824	1.67035	0.182709	9.14214	6.12e-20	3.61e-19		1.75284	3.65111	100.31	7.58e-11	4.74e-10
evm.model.chr10.2060	50.253	-4.58308	0.526232	-8.70924	3.06e-18	1.68e-17		-4.44713	1.50939	64.3532	8.52e-09	3.82e-08
evm.model.chr10.2061	50.8449	-9.06274	1.26512	-7.16355	7.86e-13	3.27e-12		-8.64998	1.52958	95.1233	1.37e-10	8.2e-10
evm.model.chr10.2065	2247.42	3.74261	0.159354	23.4861	5.65e-122	2.25e-120		3.84812	6.90752	512.996	5.57e-18	1.37e-16
evm.model.chr10.2066	625.772	2.43757	0.123414	19.7512	7.84e-87	2.05e-85		2.52223	5.06042	403.005	2.25e-18	6.08e-17
evm.model.chr10.2109	102.13	-5.50797	0.393707	-13.99	1.79e-44	2.18e-43		-5.40269	2.47374	191.458	3.49e-14	3.87e-13
evm.model.chr10.2111	1518.78	4.62516	0.165059	28.0212	8.96e-173	5.83e-171		4.70716	6.32704	465.127	1.26e-16	2.31e-15
evm.model.chr10.2204	256.9	1.76737	0.202008	8.749	2.15e-18	1.19e-17		1.85972	3.77292	91.6444	2.07e-10	1.2e-09
evm.model.chr10.223	180.115	-2.19272	0.244364	-8.9732	2.88e-19	1.64e-18		-2.10657	3.25612	77.9288	2.23e-09	1.09e-08
evm.model.chr10.2243	35.2068	-9.59055	1.25292	-7.65456	1.94e-14	8.73e-14		-10.162	1.05631	93.9042	1.1e-08	4.83e-08
evm.model.chr10.226	6.67645	-7.31295	1.75414	-4.16896	3.06e-05	7.14e-05		-7.88626	-1.04853	22.9746	0.000134766	0.000314763
evm.model.chr10.2263	660.589	2.09088	0.145149	14.4051	4.81e-47	6.17e-46		2.17294	5.14042	247.745	1.33e-15	1.97e-14
evm.model.chr10.2270	12.022	8.19355	1.47068	5.57128	2.53e-08	7.86e-08		8.67893	-0.479775	32.7485	8.54e-06	2.43e-05
evm.model.chr10.2271	50.3099	10.4311	1.2366	8.43531	3.3e-17	1.72e-16		10.9061	1.43969	166.899	1.92e-12	1.57e-11
evm.model.chr10.2276	14.8856	8.38963	1.48575	5.64674	1.64e-08	5.15e-08		8.86893	-0.183879	33.773	4.99e-06	1.48e-05
evm.model.chr10.2279	26.2421	9.69025	1.31713	7.35709	1.88e-13	8.07e-13		10.1705	0.557951	75.801	5.68e-09	2.61e-08
evm.model.chr10.2280	2.58245	6.02629	2.05576	2.93142	0.00337415	0.00611585		6.52979	-2.08236	15.8629	0.000605754	0.00126279
evm.model.chr10.229	8351.91	1.69675	0.0708092	23.9623	6.87e-127	2.83e-125		1.78947	8.80123	561.991	2.54e-20	1.08e-18
evm.model.chr10.2294	37.7827	-3.22924	0.529884	-6.09425	1.1e-09	3.75e-09		-3.13704	1.11895	29.298	1.06e-05	2.98e-05
evm.model.chr10.2296	129.514	-3.08038	0.325323	-9.4687	2.83e-21	1.75e-20		-2.97234	2.79814	77.958	4.36e-09	2.04e-08
evm.model.chr10.230	34.5071	-2.87324	0.598609	-4.79985	1.59e-06	4.21e-06		-2.63554	0.939665	18.5302	0.000178809	0.000408524
evm.model.chr10.234	258.646	1.85317	0.210134	8.81897	1.16e-18	6.43e-18		1.97115	3.78119	88.741	2.94e-10	1.66e-09
evm.model.chr10.2385	27.8789	-1.63956	0.603472	-2.71688	0.00659011	0.0114093		-1.54298	0.696978	6.69298	0.0150546	0.0242636
evm.model.chr10.241	1724.01	-3.31801	0.108257	-30.6493	2.7e-206	2.25e-204		-3.12409	6.47128	456.234	4.85e-18	1.21e-16
evm.model.chr10.2426	11.541	-2.04932	0.792991	-2.5843	0.00975782	0.0164608		-1.89338	-0.411323	5.32193	0.0297942	0.0452708
evm.model.chr10.243	105.053	-5.58949	1.79864	-3.10762	0.00188603	0.00354964		-5.42597	2.50854	47.6645	2.72e-06	8.34e-06
evm.model.chr10.2456	1086.71	2.13491	0.202018	10.5679	4.2e-26	3.09e-25		2.2191	5.85051	118.951	6.57e-11	4.17e-10
evm.model.chr10.2469	58.1323	-1.87972	0.340142	-5.52628	3.27e-08	1e-07		-1.78833	1.69397	21.0565	8.21e-05	0.000199126
evm.model.chr10.2470	104.628	-1.87773	0.353628	-5.30991	1.1e-07	3.23e-07		-1.79433	2.50514	26.0524	1.98e-05	5.32e-05
evm.model.chr10.2473	5.20954	3.40654	1.49685	2.27581	0.0228574	0.0361831		3.40337	-1.44766	6.09392	0.0198067	0.0312272
evm.model.chr10.2502	22.1605	-3.11555	0.911293	-3.41882	0.000628922	0.00126282		-3.05251	0.368274	10.5008	0.00303075	0.0055859
evm.model.chr10.2505	33.0191	-2.42457	0.501117	-4.83832	1.31e-06	3.5e-06		-2.33269	0.9374	20.0108	0.000112676	0.000267233
evm.model.chr10.2509	66.9659	-10.157	1.23414	-8.23002	1.87e-16	9.37e-16		-10.7117	1.88692	118.034	2.01e-10	1.17e-09
evm.model.chr10.271	19.1168	2.3947	0.772858	3.0985	0.00194501	0.00365205		2.48701	0.0953757	9.69607	0.00417598	0.00750014
evm.model.chr10.273	74.0255	-2.21008	0.381346	-5.79549	6.81e-09	2.2e-08		-2.12153	2.02094	30.6795	5.99e-06	1.75e-05
evm.model.chr10.276	23.1145	8.64034	1.41949	6.08693	1.15e-09	3.92e-09		9.08986	0.42211	44.9466	8.57e-07	2.84e-06
evm.model.chr10.281	3264.77	2.37348	0.07643	31.0543	9.97e-212	8.58e-210		2.46548	7.43732	1043.44	5.08e-24	6.02e-22
evm.model.chr10.282	33.4284	6.35802	1.33472	4.76357	1.9e-06	5.01e-06		6.84813	0.860792	24.192	3.96e-05	0.000101045
evm.model.chr10.286	94.8847	-6.65872	0.526863	-12.6384	1.3e-36	1.32e-35		-6.46789	2.36522	144.729	2.98e-12	2.36e-11
evm.model.chr10.294	492.644	-1.65856	0.183603	-9.0334	1.66e-19	9.6e-19		-1.57275	4.69439	79.3108	9.94e-10	5.14e-09
evm.model.chr10.3	18.2209	-4.19898	0.758596	-5.53521	3.11e-08	9.58e-08		-4.06419	0.147745	24.146	7.8e-05	0.00018967
evm.model.chr10.300	21.4946	-4.76694	1.03429	-4.60888	4.05e-06	1.03e-05		-4.58881	0.385202	19.6957	0.00012686	0.000298027
evm.model.chr10.317	5.37667	3.28872	1.47037	2.23666	0.0253088	0.0396953		3.18902	-1.41165	5.97643	0.021434	0.0335432
evm.model.chr10.322	114.646	-2.59542	0.305094	-8.50694	1.79e-17	9.43e-17		-2.47638	2.6332	65.5444	7.09e-09	3.21e-08
evm.model.chr10.325	20.5372	-3.20714	0.708095	-4.52926	5.92e-06	1.49e-05		-3.07206	0.285197	16.2378	0.00037768	0.000817839
evm.model.chr10.33	300.043	3.43221	0.200255	17.1392	7.57e-66	1.41e-64		3.60806	4.00155	380.204	4.9e-18	1.22e-16
evm.model.chr10.333	41.9004	-4.79308	0.758046	-6.32293	2.57e-10	9.16e-10		-4.59239	1.23203	35.1077	2.44e-06	7.53e-06
evm.model.chr10.335	47.0417	-3.81892	0.85683	-4.45704	8.31e-06	2.06e-05		-3.58434	1.32557	19.6751	0.000124943	0.000293764
evm.model.chr10.338	44.3668	-4.47588	1.29994	-3.44313	0.000575024	0.00116109		-4.96002	1.25606	14.0527	0.00121962	0.00241225
evm.model.chr10.34	430.213	-2.67482	0.151506	-17.6548	9.35e-70	1.87e-68		-2.58877	4.48306	230.679	3.32e-15	4.49e-14
evm.model.chr10.342	21.9384	-4.50172	1.42002	-3.17019	0.0015234	0.00290497		-4.05129	0.292049	9.65444	0.00472549	0.0084075
evm.model.chr10.348	3045.43	1.83533	0.104502	17.5627	4.76e-69	9.41e-68		1.92212	7.33353	328.18	3.52e-17	7.25e-16
evm.model.chr10.350	77.926	-1.86403	0.362064	-5.14835	2.63e-07	7.49e-07		-1.77238	2.09936	16.9396	0.000303638	0.000668076
evm.model.chr10.355	51.8352	-4.26368	0.640819	-6.65349	2.86e-11	1.08e-10		-4.12237	1.5216	36.3008	2.93e-06	8.92e-06
evm.model.chr10.36	5.81284	-3.59371	1.28911	-2.78775	0.00530756	0.00931914		-3.44283	-1.1643	10.4095	0.00413096	0.00742391
evm.model.chr10.360	1488.61	7.82682	0.410349	19.0736	4.19e-81	9.93e-80		7.94574	6.29579	529.324	6.26e-17	1.23e-15
evm.model.chr10.364	542.893	1.60916	0.134019	12.007	3.27e-33	3.01e-32		1.74083	4.8501	153.306	5.36e-13	4.79e-12
evm.model.chr10.367	3959.94	1.69099	0.0792416	21.3397	4.86e-101	1.51e-99		1.77429	7.72225	486.582	1.79e-19	6.24e-18
evm.model.chr10.368	130.507	-3.26155	0.343354	-9.49912	2.12e-21	1.31e-20		-3.17499	2.80522	79.7128	9.34e-10	4.85e-09
evm.model.chr10.369	509.256	-2.58374	0.135438	-19.0769	3.93e-81	9.32e-80		-2.50499	4.72387	258.288	7.79e-16	1.21e-14
evm.model.chr10.372	156.876	-3.47269	0.313016	-11.0943	1.34e-28	1.07e-27		-3.38366	3.06445	73.2198	2.35e-08	9.86e-08
evm.model.chr10.373	15.4223	-8.10045	1.36148	-5.94976	2.69e-09	8.93e-09		-8.67054	-0.00115463	43.9181	1.64e-06	5.21e-06
evm.model.chr10.378	44.7307	-3.3276	0.530772	-6.26937	3.63e-10	1.28e-09		-3.22286	1.36323	32.4631	5.01e-06	1.48e-05
evm.model.chr10.379	30.0723	-3.70613	0.867688	-4.27127	1.94e-05	4.64e-05		-3.61239	0.825951	18.3516	0.0001977	0.000448719
evm.model.chr10.380	69.0421	-1.66433	0.426298	-3.90414	9.46e-05	0.000208968		-1.55968	1.92425	13.4934	0.000980698	0.0019705
evm.model.chr10.389	112.916	2.15397	0.261836	8.22641	1.93e-16	9.65e-16		2.34387	2.59661	85.103	4.63e-10	2.53e-09
evm.model.chr10.391	245.069	2.01434	0.193807	10.3935	2.65e-25	1.9e-24		2.09791	3.70277	122.093	8.01e-12	5.87e-11
evm.model.chr10.396	960.016	2.2158	0.109288	20.2749	2.14e-91	5.97e-90		2.30532	5.66624	465.192	3.29e-19	1.08e-17
evm.model.chr10.400	153.23	-1.82662	0.269515	-6.77745	1.22e-11	4.73e-11		-1.74118	3.02766	41.0636	5.63e-07	1.92e-06
evm.model.chr10.41	31.5021	3.1341	0.604486	5.18473	2.16e-07	6.2e-07		3.19741	0.797748	21.4987	9.96e-05	0.000238572
evm.model.chr10.411	112.769	-1.58899	0.25131	-6.32282	2.57e-10	9.16e-10		-1.50995	2.60497	35.3814	1.95e-06	6.14e-06
evm.model.chr10.413	41.4059	-5.27749	0.665187	-7.93384	2.12e-15	1.01e-14		-5.124	1.24191	45.5854	3.28e-07	1.16e-06
evm.model.chr10.423	78.5459	-2.16486	0.306527	-7.06252	1.64e-12	6.68e-12		-2.06553	2.105	41.6783	4.96e-07	1.71e-06
evm.model.chr10.444	5.04983	-5.46192	1.61817	-3.37536	0.000737192	0.00146663		-5.02266	-1.40736	13.5718	0.000953394	0.00192044
evm.model.chr10.469	25.8036	-2.95084	0.649004	-4.54672	5.45e-06	1.37e-05		-2.8364	0.554235	17.3685	0.00025983	0.000577627
evm.model.chr10.477	61.7641	3.08799	0.39717	7.775	7.54e-15	3.47e-14		3.1661	1.73124	46.8941	2.57e-07	9.25e-07
evm.model.chr10.480	332.908	-2.00361	0.930635	-2.15295	0.0313223	0.048222		-2.09135	4.13654	9.0205	0.00891335	0.0150569
evm.model.chr10.483	127.508	-4.71919	0.742241	-6.35803	2.04e-10	7.34e-10		-4.71913	2.77777	81.8775	2.45e-09	1.19e-08
evm.model.chr10.484	1974.55	-4.10441	0.140201	-29.2751	2.15e-188	1.62e-186		-3.97167	6.6598	758.136	4.03e-21	2.11e-19
evm.model.chr10.496	5250.26	-4.14335	0.110289	-37.5683	0	0		-4.05615	8.0835	1277	4.89e-25	8.14e-23
evm.model.chr10.503	45.4458	2.49889	0.494972	5.04855	4.45e-07	1.24e-06		2.57488	1.31797	26.5326	1.74e-05	4.72e-05
evm.model.chr10.51	125.512	-4.31247	0.331855	-12.995	1.31e-38	1.4e-37		-4.21964	2.75138	147.186	8.76e-13	7.6e-12
evm.model.chr10.513	37.3728	-1.80689	0.626088	-2.886	0.00390176	0.00701172		-1.71225	1.04006	7.09329	0.012581	0.0206322
evm.model.chr10.521	219.819	-3.60507	0.281925	-12.7873	1.93e-37	2.01e-36		-3.47487	3.5347	165.226	2.15e-13	2.08e-12
evm.model.chr10.529	1182.96	1.80199	0.132376	13.6127	3.36e-42	3.92e-41		1.91835	5.97891	217.882	6.86e-15	8.79e-14
evm.model.chr10.530	20.5135	-4.14314	0.749511	-5.52779	3.24e-08	9.97e-08		-4.00029	0.333392	25.004	2.64e-05	6.93e-05
evm.model.chr10.539	4.92477	-3.55015	1.62858	-2.1799	0.0292647	0.0453563		-3.37845	-1.40193	7.25167	0.0121164	0.0199289
evm.model.chr10.54	231.176	-4.10372	0.251473	-16.3187	7.27e-60	1.22e-58		-3.96816	3.60531	249.292	1.23e-15	1.83e-14
evm.model.chr10.540	55.0941	-1.99545	0.466351	-4.27886	1.88e-05	4.49e-05		-1.87219	1.61475	15.6405	0.00046216	0.000984352
evm.model.chr10.546	127.859	-3.58201	0.328903	-10.8908	1.28e-27	9.92e-27		-3.48788	2.77817	99.7661	8.06e-11	5.02e-10
evm.model.chr10.547	142.623	-4.47569	0.351245	-12.7424	3.44e-37	3.56e-36		-4.38142	2.93268	144.148	1.12e-12	9.61e-12
evm.model.chr10.559	13.54	-8.05806	1.43017	-5.63432	1.76e-08	5.53e-08		-8.61965	-0.145709	38.8193	6.17e-06	1.8e-05
evm.model.chr10.566	82.6721	-2.18991	0.37784	-5.79587	6.8e-09	2.2e-08		-2.10365	2.16526	29.7871	7.48e-06	2.15e-05
evm.model.chr10.570	60.7851	-2.48897	0.444544	-5.59893	2.16e-08	6.73e-08		-2.39224	1.73008	26.1672	1.92e-05	5.17e-05
evm.model.chr10.576	7.61234	-5.31852	1.49757	-3.55143	0.000383147	0.000791001		-4.76982	-1.01436	12.5808	0.00136878	0.0026859
evm.model.chr10.584	58.7512	-2.89855	0.470092	-6.16593	7.01e-10	2.42e-09		-2.79545	1.70785	29.8198	7.42e-06	2.14e-05
evm.model.chr10.587	1519.63	2.08998	0.147976	14.1237	2.71e-45	3.35e-44		2.22409	6.32171	222.662	4.38e-14	4.77e-13
evm.model.chr10.589	80.6966	-4.48859	0.47641	-9.42169	4.44e-21	2.72e-20		-4.40266	2.14393	73.2764	4.94e-09	2.29e-08
evm.model.chr10.591	26.1729	-2.8956	0.952364	-3.04043	0.00236241	0.00438357		-2.85564	0.61242	9.28454	0.00511332	0.00904713
evm.model.chr10.592	66.3058	-2.10267	0.423642	-4.96331	6.93e-07	1.9e-06		-2.00772	1.84962	22.3272	5.64e-05	0.000140291
evm.model.chr10.595	4.57965	-6.25281	1.8167	-3.44184	0.000577769	0.0011663		-6.77564	-1.51975	13.1501	0.0013124	0.00258308
evm.model.chr10.601	439.036	2.62206	0.191846	13.6675	1.59e-42	1.86e-41		2.73587	4.54404	215.639	7.82e-15	9.91e-14
evm.model.chr10.605	374.558	4.96538	0.275158	18.0455	8.55e-73	1.79e-71		5.06539	4.3182	425.85	1.08e-18	3.12e-17
evm.model.chr10.612	492.017	-2.07921	0.127232	-16.3419	4.97e-60	8.38e-59		-1.98856	4.69216	256.457	8.54e-16	1.31e-14
evm.model.chr10.614	494.379	-2.68687	0.122207	-21.9861	3.91e-107	1.33e-105		-2.60115	4.68037	216.323	7.65e-15	9.7e-14
evm.model.chr10.616	70.7721	-2.89377	0.30347	-9.5356	1.49e-21	9.29e-21		-2.79964	1.96366	67.4834	5.28e-09	2.44e-08
evm.model.chr10.619	78.042	-2.49477	0.354091	-7.04555	1.85e-12	7.53e-12		-2.3755	2.09772	45.2511	2.41e-07	8.7e-07
evm.model.chr10.623	855.181	2.45674	0.120351	20.4131	1.28e-92	3.6e-91		2.55194	5.51108	469.305	2.92e-19	9.63e-18
evm.model.chr10.624	349.675	3.03438	0.187997	16.1405	1.32e-58	2.17e-57		3.1119	4.2159	275.22	3.43e-16	5.69e-15
evm.model.chr10.628	21.58	3.74738	0.87785	4.26882	1.97e-05	4.68e-05		3.71295	0.311176	18.2079	0.00030045	0.000661642
evm.model.chr10.629	308.06	-8.79774	0.667766	-13.1749	1.22e-39	1.35e-38		-8.56935	4.00612	540.283	3.03e-17	6.34e-16
evm.model.chr10.64	10.9407	-7.16706	1.34735	-5.31938	1.04e-07	3.07e-07		-7.71849	-0.490592	30.4036	8.13e-06	2.33e-05
evm.model.chr10.640	1048.45	1.74882	0.0945274	18.5006	2.04e-76	4.48e-75		1.87837	5.79973	369.951	7.05e-18	1.68e-16
evm.model.chr10.657	108.333	5.9997	0.405075	14.8113	1.24e-49	1.69e-48		6.06541	2.53043	203.368	1.64e-14	1.94e-13
evm.model.chr10.658	177.455	3.30756	0.447679	7.38823	1.49e-13	6.42e-13		3.43522	3.23296	60.8604	1.92e-08	8.14e-08
evm.model.chr10.659	12.8958	3.21654	0.996269	3.22859	0.00124402	0.0024015		3.30204	-0.351733	10.6891	0.00281239	0.0052145
evm.model.chr10.669	171.182	-2.16871	0.271385	-7.99129	1.34e-15	6.41e-15		-2.0288	3.18606	57.7926	2.46e-08	1.03e-07
evm.model.chr10.671	28.9915	-5.31401	0.78701	-6.75214	1.46e-11	5.6e-11		-5.06905	0.714471	43.0303	3.75e-07	1.32e-06
evm.model.chr10.673	14.348	7.62252	1.47435	5.17008	2.34e-07	6.69e-07		8.07914	-0.21519	29.4499	2.38e-05	6.29e-05
evm.model.chr10.686	1350.84	-3.36677	0.321973	-10.4567	1.37e-25	9.89e-25		-3.28356	6.11394	248.367	1.86e-13	1.82e-12
evm.model.chr10.693	1434.23	1.69784	0.140289	12.1024	1.03e-33	9.59e-33		1.78602	6.25707	169.501	4.35e-13	3.95e-12
evm.model.chr10.696	5473.6	1.60256	0.105984	15.1207	1.18e-51	1.68e-50		1.69886	8.19456	299.306	1.15e-16	2.12e-15
evm.model.chr10.701	1351.13	1.89212	0.113362	16.691	1.53e-62	2.71e-61		1.97791	6.16642	303.134	9.74e-17	1.82e-15
evm.model.chr10.707	107.156	-2.86029	0.326076	-8.77185	1.76e-18	9.71e-18		-2.77791	2.53755	45.9302	2.58e-07	9.27e-07
evm.model.chr10.720	1568.59	2.39376	0.13655	17.5303	8.41e-69	1.65e-67		2.49954	6.38019	317.904	2.29e-16	3.96e-15
evm.model.chr10.725	25.451	-4.59194	0.663874	-6.91688	4.62e-12	1.84e-11		-4.43517	0.600083	35.9605	3.14e-06	9.54e-06
evm.model.chr10.730	2625.29	7.07092	0.328001	21.5576	4.49e-103	1.43e-101		7.17415	7.1191	702.955	2.39e-18	6.39e-17
evm.model.chr10.731	1815.1	2.53135	0.0755017	33.5271	1.94e-246	2.27e-244		2.61794	6.59548	1111.41	2.11e-24	2.76e-22
evm.model.chr10.736	27.5129	1.66851	0.534808	3.11983	0.00180955	0.00341496		1.7437	0.629401	8.99034	0.00557501	0.00979595
evm.model.chr10.75	348.602	-4.2136	0.23508	-17.9242	7.64e-72	1.58e-70		-4.0799	4.18105	301.577	8.1e-16	1.26e-14
evm.model.chr10.751	2206.58	-1.76041	0.102161	-17.2316	1.54e-66	2.9e-65		-1.67914	6.84074	295.27	1.37e-16	2.49e-15
evm.model.chr10.752	318.664	5.27159	1.54231	3.41799	0.000630849	0.00126644		5.39857	4.08976	74.3767	1.1e-07	4.19e-07
evm.model.chr10.761	56.4847	3.37141	0.379674	8.87975	6.7e-19	3.76e-18		3.44136	1.59647	81.0391	7.83e-10	4.11e-09
evm.model.chr10.764	644.118	2.74276	0.126524	21.6777	3.33e-104	1.08e-102		2.90143	5.1017	569.368	2.13e-20	9.16e-19
evm.model.chr10.769	730.472	1.79476	0.121119	14.8182	1.12e-49	1.53e-48		1.8791	5.27733	259.408	7.37e-16	1.15e-14
evm.model.chr10.772	6959.88	-4.41712	0.236662	-18.6642	9.68e-78	2.17e-76		-4.28037	8.52596	499.571	9.41e-17	1.77e-15
evm.model.chr10.781	5530.55	9.58444	1.18554	8.08444	6.24e-16	3.05e-15		10.0475	8.19977	253.517	2.01e-13	1.95e-12
evm.model.chr10.783	413.473	2.1717	0.218656	9.93201	3.02e-23	2.01e-22		2.27751	4.45385	129.556	4e-12	3.08e-11
evm.model.chr10.788	622.978	-5.92713	0.203395	-29.141	1.09e-186	8.04e-185		-5.74734	5.00062	844.71	9.51e-23	7.41e-21
evm.model.chr10.791	1900.08	-1.73421	0.0886032	-19.5728	2.64e-85	6.76e-84		-1.65021	6.64073	349.69	1.49e-17	3.29e-16
evm.model.chr10.792	1853.71	-2.78511	0.146722	-18.9822	2.39e-80	5.62e-79		-2.52296	6.59384	250.639	3.47e-14	3.85e-13
evm.model.chr10.802	946.66	3.26335	0.158638	20.571	4.99e-94	1.43e-92		3.41676	5.64953	465.174	5.54e-19	1.7e-17
evm.model.chr10.803	596.189	1.76841	0.142869	12.3778	3.45e-35	3.38e-34		1.85882	4.98541	188.185	4.32e-14	4.72e-13
evm.model.chr10.810	148.474	2.80154	0.370329	7.56501	3.88e-14	1.72e-13		2.95923	2.98647	56.5651	4.77e-08	1.91e-07
evm.model.chr10.811	501.55	-2.40995	0.215132	-11.2022	3.98e-29	3.24e-28		-2.3123	4.70899	98.0827	5.27e-10	2.84e-09
evm.model.chr10.817	2074.24	-1.67803	0.0689426	-24.3395	7.48e-131	3.28e-129		-1.57349	6.75415	461.777	3.63e-19	1.17e-17
evm.model.chr10.821	515.101	-1.87285	0.127403	-14.7002	6.43e-49	8.65e-48		-1.78578	4.74658	168.177	1.73e-13	1.7e-12
evm.model.chr10.823	15.2703	-1.93993	0.689356	-2.81411	0.00489123	0.00864356		-1.83041	-0.154931	6.30467	0.0179698	0.0285618
evm.model.chr10.827	11.5213	-7.96424	1.3472	-5.9117	3.39e-09	1.12e-08		-8.50316	-0.462732	38.2268	2.87e-06	8.76e-06
evm.model.chr10.829	463.738	2.2873	0.121394	18.842	3.42e-79	7.9e-78		2.52238	4.62859	286.736	2.01e-16	3.53e-15
evm.model.chr10.83	1599.71	2.73996	0.11444	23.9424	1.11e-126	4.55e-125		2.84213	6.41179	646.33	3.78e-21	2e-19
evm.model.chr10.831	617.288	2.01663	0.165886	12.1567	5.28e-34	5e-33		2.10145	5.03305	176.313	9.69e-14	9.92e-13
evm.model.chr10.846	36.5099	-3.32139	0.632544	-5.25084	1.51e-07	4.41e-07		-3.19955	1.05639	22.4715	5.41e-05	0.000135021
evm.model.chr10.852	320.245	-7.45596	0.619694	-12.0317	2.42e-33	2.24e-32		-7.36001	4.05794	326.527	1.04e-15	1.58e-14
evm.model.chr10.853	278.054	-6.3419	0.3034	-20.9028	5.05e-97	1.49e-95		-6.24527	3.8564	503.09	8.82e-19	2.61e-17
evm.model.chr10.856	8.77434	-4.29263	1.41004	-3.04433	0.002332	0.0043314		-4.07365	-0.727082	11.901	0.0022255	0.00420184
evm.model.chr10.86	126.826	2.92471	0.36116	8.09809	5.58e-16	2.73e-15		3.02489	2.75507	71.9484	2.74e-09	1.32e-08
evm.model.chr10.871	3.80511	4.43273	1.88121	2.35632	0.018457	0.0297123		4.91197	-1.78732	7.03392	0.0138076	0.02243
evm.model.chr10.876	9.00496	-5.62117	1.42329	-3.94942	7.83e-05	0.000174697		-6.19913	-0.824488	16.5654	0.000488603	0.00103694
evm.model.chr10.880	34.8166	4.92439	0.994389	4.95218	7.34e-07	2.01e-06		4.83642	0.952138	29.4333	1.03e-05	2.89e-05
evm.model.chr10.910	10.2864	-3.32822	1.1061	-3.00896	0.00262147	0.0048328		-3.13153	-0.641416	8.24893	0.00828257	0.0140836
evm.model.chr10.913	194.725	4.75222	0.398039	11.9391	7.4e-33	6.74e-32		4.80427	3.37066	153.58	6.72e-13	5.89e-12
evm.model.chr10.917	94.9541	-4.26871	0.322691	-13.2285	6.01e-40	6.68e-39		-4.17511	2.36958	153.741	1.5e-12	1.26e-11
evm.model.chr10.920	47.9958	2.11457	0.523754	4.03733	5.41e-05	0.000122744		2.19224	1.37903	16.996	0.000328525	0.000718435
evm.model.chr10.922	196.288	-4.13882	0.30874	-13.4055	5.61e-41	6.37e-40		-4.02456	3.37606	178.986	2.66e-13	2.52e-12
evm.model.chr10.924	8342.86	6.69235	0.0974198	68.696	0	0		6.77691	8.8075	3272.89	5.4e-31	1.36e-27
evm.model.chr10.929	105.533	-6.66262	0.480946	-13.8532	1.22e-43	1.45e-42		-6.53016	2.51807	195.086	9.58e-14	9.8e-13
evm.model.chr10.932	35.0249	1.5876	0.512232	3.09937	0.00193931	0.00364167		1.68263	0.950548	8.82512	0.00597126	0.010443
evm.model.chr10.933	74.2502	-1.87744	0.40091	-4.68295	2.83e-06	7.32e-06		-1.78443	2.01413	15.1896	0.00053937	0.00113534
evm.model.chr10.934	119.001	-2.50974	0.370359	-6.77652	1.23e-11	4.76e-11		-2.41451	2.66487	35.266	2.32e-06	7.2e-06
evm.model.chr10.955	47.1528	-3.60842	0.6464	-5.58233	2.37e-08	7.39e-08		-3.51757	1.40445	29.7823	7.79e-06	2.24e-05
evm.model.chr10.958	245.166	6.28474	1.22468	5.13173	2.87e-07	8.16e-07		6.75317	3.69669	24.989	5.69e-05	0.000141326
evm.model.chr10.968	450.374	9.81594	1.18874	8.25741	1.49e-16	7.49e-16		10.2629	4.57958	182.751	7.38e-11	4.63e-10
evm.model.chr10.969	12.6137	-2.90358	1.105	-2.62768	0.00859684	0.0146041		-2.73512	-0.32988	5.88877	0.0223183	0.0348078
evm.model.chr10.970	458.671	-2.13147	0.147419	-14.4586	2.21e-47	2.86e-46		-2.03764	4.58734	181.045	6.99e-14	7.34e-13
evm.model.chr10.984	171.871	-3.95172	0.371481	-10.6377	1.99e-26	1.48e-25		-3.843	3.18933	103.536	1.44e-10	8.57e-10
evm.model.chr10.985	325.751	-2.1503	0.233109	-9.22444	2.85e-20	1.7e-19		-2.06643	4.10064	66.8245	8.89e-09	3.97e-08
evm.model.chr10.988	123.187	3.71348	0.357204	10.396	2.59e-25	1.85e-24		3.78099	2.70324	122.673	7.58e-12	5.59e-11
evm.model.chr10.995	5.06994	4.44258	1.817	2.44501	0.0144847	0.0237531		4.23385	-1.42573	7.58466	0.0109172	0.0181239
evm.model.chr11.1002	56.072	-7.97289	1.27838	-6.23672	4.47e-10	1.57e-09		-7.55427	1.67879	77.1603	4.81e-09	2.23e-08
evm.model.chr11.1012	15.1143	-3.04716	0.87065	-3.49987	0.000465485	0.000951827		-2.91532	-0.128274	9.71105	0.00415075	0.00745748
evm.model.chr11.1017	482.208	-3.54128	0.381154	-9.29095	1.53e-20	9.2e-20		-3.43632	4.65484	129.786	1.17e-10	7.1e-10
evm.model.chr11.1019	74.8647	3.44629	0.393122	8.76647	1.84e-18	1.02e-17		3.58108	2.01066	81.1445	7.72e-10	4.06e-09
evm.model.chr11.1021	221.527	5.42619	0.335989	16.1499	1.14e-58	1.87e-57		5.54159	3.5611	308.502	7.74e-17	1.49e-15
evm.model.chr11.1022	71.3064	6.19282	0.739792	8.37103	5.71e-17	2.94e-16		6.20452	1.9398	119.458	1.03e-11	7.45e-11
evm.model.chr11.104	29.9111	-3.25556	0.634991	-5.12694	2.94e-07	8.36e-07		-3.10407	0.797583	20.6105	9.39e-05	0.000225731
evm.model.chr11.1040	18.6578	-5.75548	1.32003	-4.36012	1.3e-05	3.16e-05		-5.29594	0.197296	27.0036	3.05e-05	7.92e-05
evm.model.chr11.1048	219.132	-1.59761	0.211783	-7.5436	4.57e-14	2.02e-13		-1.51427	3.53523	52.0921	6.63e-08	2.59e-07
evm.model.chr11.1068	15.3696	-4.12387	1.08599	-3.79734	0.000146257	0.000316614		-3.89361	-0.109665	12.5198	0.00140007	0.00274114
evm.model.chr11.108	1379.11	2.09767	0.115855	18.106	2.86e-73	6.01e-72		2.17903	6.19438	362.405	9.26e-18	2.14e-16
evm.model.chr11.1094	2.94002	-5.35835	2.32144	-2.3082	0.020988	0.0334375		-5.91248	-1.93024	7.38834	0.0118631	0.0195378
evm.model.chr11.1099	10.1379	-3.15376	1.28664	-2.45116	0.0142396	0.0234047		-2.99768	-0.549397	7.10624	0.013384	0.0218264
evm.model.chr11.11	527.668	-5.88366	0.23663	-24.8644	1.81e-136	8.58e-135		-5.7584	4.76516	518.269	9.35e-19	2.76e-17
evm.model.chr11.1105	234.448	-2.70604	0.295829	-9.14731	5.84e-20	3.44e-19		-2.60529	3.6302	75.1875	2.07e-09	1.02e-08
evm.model.chr11.1109	2785.14	1.59979	0.119281	13.4119	5.15e-41	5.85e-40		1.72129	7.20361	208.773	2.42e-14	2.76e-13
evm.model.chr11.1114	125.315	-3.475	0.328717	-10.5714	4.04e-26	2.98e-25		-3.38639	2.7488	92.8012	1.8e-10	1.06e-09
evm.model.chr11.112	764.189	-4.52917	0.168692	-26.8487	8.73e-159	5.1e-157		-4.4171	5.29431	506.277	1.4e-18	3.92e-17
evm.model.chr11.1155	261.374	2.12951	0.259347	8.21106	2.19e-16	1.1e-15		2.22125	3.79924	79.0473	1.28e-09	6.49e-09
evm.model.chr11.1183	24.92	-8.84281	1.27533	-6.93376	4.1e-12	1.63e-11		-9.4143	0.599108	79.1913	1.04e-07	3.98e-07
evm.model.chr11.1192	97.629	-1.78671	0.30505	-5.85711	4.71e-09	1.54e-08		-1.7012	2.40292	30.4003	6.42e-06	1.86e-05
evm.model.chr11.1199	40.2645	-7.52829	0.966367	-7.79031	6.68e-15	3.08e-14		-7.28492	1.21376	88.7675	6.69e-09	3.04e-08
evm.model.chr11.120	122.758	3.00655	0.251047	11.9761	4.74e-33	4.35e-32		3.09656	2.70969	141.786	1.37e-12	1.15e-11
evm.model.chr11.1202	48.9757	-6.38605	1.22247	-5.22389	1.75e-07	5.07e-07		-6.31015	1.47393	61.4029	5.34e-08	2.12e-07
evm.model.chr11.1204	33.7236	-8.52555	1.25494	-6.79357	1.09e-11	4.24e-11		-8.11958	0.99571	101.347	8.33e-10	4.36e-09
evm.model.chr11.1207	512.346	-5.60863	0.231093	-24.2701	4.06e-130	1.77e-128		-5.51123	4.72312	451.918	9.69e-18	2.24e-16
evm.model.chr11.122	252.787	-3.21692	0.258198	-12.4591	1.25e-35	1.24e-34		-3.12675	3.73808	148.388	7.94e-13	6.94e-12
evm.model.chr11.123	4.74887	-6.89363	2.00669	-3.43533	0.000591831	0.00119364		-7.45819	-1.40391	22.6343	0.000196237	0.000445558
evm.model.chr11.125	94.0832	-11.0436	1.20524	-9.16295	5.05e-20	2.98e-19		-11.6141	2.36184	267.838	1.8e-12	1.48e-11
evm.model.chr11.1256	31.9827	-2.30613	0.735978	-3.13342	0.00172782	0.00326813		-2.23284	0.853795	9.45866	0.00460018	0.00820342
evm.model.chr11.1271	410.856	5.27529	0.232792	22.661	1.09e-113	4.04e-112		5.36296	4.4519	561.158	2.6e-20	1.09e-18
evm.model.chr11.1290	53.1389	-5.6679	0.544832	-10.403	2.4e-25	1.72e-24		-5.54261	1.58324	90.3771	1.06e-09	5.44e-09
evm.model.chr11.13	1559.52	-2.13923	0.483178	-4.42741	9.54e-06	2.35e-05		-2.05448	6.33115	46.2872	2.89e-06	8.82e-06
evm.model.chr11.1311	57.3754	-7.468	0.786709	-9.49272	2.25e-21	1.39e-20		-7.26149	1.68366	121.326	5.52e-11	3.54e-10
evm.model.chr11.1359	78.1789	-9.62849	1.77583	-5.42196	5.89e-08	1.77e-07		-10.1801	2.12148	95.9931	2.26e-09	1.11e-08
evm.model.chr11.136	967.759	-3.20022	0.168468	-18.996	1.84e-80	4.32e-79		-2.96648	5.63778	238.69	6.36e-14	6.73e-13
evm.model.chr11.1365	232.509	-4.90609	0.614322	-7.9862	1.39e-15	6.67e-15		-4.7853	3.6122	124.392	3.26e-10	1.83e-09
evm.model.chr11.1366	25.5762	-9.21791	2.5355	-3.63554	0.000277402	0.000582575		-9.77072	0.623887	51.6751	2.88e-07	1.03e-06
evm.model.chr11.1389	22.2596	-1.76843	0.659894	-2.67986	0.00736528	0.0126629		-1.67378	0.388531	5.38778	0.0276324	0.0422798
evm.model.chr11.142	2682.81	1.93214	0.070721	27.3206	2.41e-164	1.47e-162		2.01851	7.15733	684.955	1.7e-21	1.01e-19
evm.model.chr11.144	38.0477	-3.6616	0.540563	-6.77368	1.26e-11	4.84e-11		-3.53234	1.08721	36.671	1.46e-06	4.68e-06
evm.model.chr11.1440	14.7727	-2.8026	0.836491	-3.35042	0.000806891	0.00159569		-2.58037	-0.132411	8.76102	0.00613312	0.0107046
evm.model.chr11.146	85.0956	-5.59515	0.490072	-11.417	3.44e-30	2.9e-29		-5.44427	2.21933	115.142	1.58e-11	1.1e-10
evm.model.chr11.1475	285.447	-7.09805	0.32506	-21.8362	1.05e-105	3.49e-104		-6.99722	3.896	396.074	5.18e-16	8.34e-15
evm.model.chr11.15	58.1349	-9.30882	1.20896	-7.69983	1.36e-14	6.17e-14		-9.88226	1.68304	147.164	2.34e-11	1.59e-10
evm.model.chr11.1512	155.182	-3.83488	0.239392	-16.0193	9.37e-58	1.51e-56		-3.74099	3.04696	207.583	1.26e-14	1.54e-13
evm.model.chr11.154	129.113	2.19688	0.300551	7.30952	2.68e-13	1.14e-12		2.29454	2.79008	59.3638	5.25e-08	2.09e-07
evm.model.chr11.1564	20.3521	-2.02876	0.801548	-2.53105	0.0113721	0.0190023		-1.9292	0.257379	6.14776	0.0193186	0.0305271
evm.model.chr11.1578	23.7621	6.06642	1.34019	4.52653	6e-06	1.51e-05		6.50428	0.446237	25.6551	5.48e-05	0.00013678
evm.model.chr11.1582	29.4954	-2.90192	0.647091	-4.48457	7.31e-06	1.82e-05		-2.77203	0.728286	17.3924	0.000257812	0.000573648
evm.model.chr11.1583	25.0451	-2.31034	0.656003	-3.52185	0.000428554	0.000880636		-2.19958	0.510685	10.7821	0.00271191	0.00504166
evm.model.chr11.1614	3.38114	-5.09922	1.79701	-2.83762	0.00454519	0.00808007		-5.68237	-1.78901	10.5436	0.00361872	0.00656551
evm.model.chr11.1627	258.265	-1.8974	0.222873	-8.51338	1.69e-17	8.93e-17		-1.80155	3.76824	68.4788	4.55e-09	2.12e-08
evm.model.chr11.1641	4.79295	-4.87487	1.60973	-3.02837	0.00245874	0.00455056		-4.47599	-1.44926	10.3103	0.00345049	0.00629036
evm.model.chr11.1645	19.5256	-2.7358	0.688731	-3.97223	7.12e-05	0.000159463		-2.62853	0.197098	12.1468	0.00160891	0.00311515
evm.model.chr11.1667	19.7679	-3.67523	0.612059	-6.0047	1.92e-09	6.44e-09		-3.54042	0.247023	24.6761	2.89e-05	7.53e-05
evm.model.chr11.1674	188.493	-2.44891	0.308387	-7.94104	2e-15	9.54e-15		-2.36293	3.32191	58.852	2.96e-08	1.22e-07
evm.model.chr11.1686	8.09642	5.89525	1.64135	3.59171	0.000328521	0.000684131		6.35511	-0.946833	13.2176	0.00117292	0.00232767
evm.model.chr11.1722	58.103	-2.44694	0.529362	-4.62243	3.79e-06	9.7e-06		-2.34867	1.69093	20.2493	0.000104749	0.000249845
evm.model.chr11.1730	9.65843	-3.28543	1.09461	-3.00146	0.00268688	0.00494507		-3.09543	-0.728569	8.06782	0.00854372	0.0144775
evm.model.chr11.1731	2263	2.25135	0.184473	12.2042	2.95e-34	2.81e-33		2.34004	6.90935	127.494	2.79e-11	1.88e-10
evm.model.chr11.1734	161.107	-5.54466	0.388903	-14.2572	4.04e-46	5.09e-45		-5.42936	3.10545	161.14	3.74e-12	2.89e-11
evm.model.chr11.1739	698.52	1.79966	0.160429	11.2178	3.34e-29	2.73e-28		1.90399	5.21077	164.198	2.33e-13	2.24e-12
evm.model.chr11.1743	8.75758	-3.26331	1.32798	-2.45735	0.0139968	0.0230401		-3.24123	-0.794205	6.57622	0.0158727	0.0254578
evm.model.chr11.1750	105.943	-2.27417	0.303293	-7.49827	6.47e-14	2.84e-13		-2.16213	2.51016	50.5568	1.33e-07	5e-07
evm.model.chr11.1759	49.0569	-4.73718	0.511673	-9.25822	2.08e-20	1.25e-19		-4.61422	1.46646	83.8146	5.46e-10	2.94e-09
evm.model.chr11.1764	34.0011	-4.28736	0.679254	-6.31186	2.76e-10	9.8e-10		-4.17146	0.957685	33.4965	3.03e-06	9.23e-06
evm.model.chr11.1767	587.888	-3.18372	0.112484	-28.3039	3.1e-176	2.09e-174		-3.09841	4.93091	662.914	2.67e-21	1.48e-19
evm.model.chr11.1768	21.4222	-4.82035	1.12432	-4.28735	1.81e-05	4.33e-05		-4.50931	0.344678	28.961	1.48e-05	4.05e-05
evm.model.chr11.1769	905.817	3.70933	0.141236	26.2633	5.04e-152	2.77e-150		3.81189	5.59839	654.278	3.19e-21	1.74e-19
evm.model.chr11.1786	772.021	-7.67798	0.268335	-28.6135	4.57e-180	3.25e-178		-7.5779	5.30353	913.299	1.15e-20	5.33e-19
evm.model.chr11.1788	811.812	-8.19071	0.26327	-31.1114	1.69e-212	1.48e-210		-8.09353	5.37941	1985.98	1.76e-26	5.8e-24
evm.model.chr11.1789	69.0587	-4.2188	0.440903	-9.56854	1.08e-21	6.79e-21		-4.10901	1.91559	97.2497	1.07e-10	6.53e-10
evm.model.chr11.1791	196.913	7.65702	1.52656	5.01587	5.28e-07	1.46e-06		8.1116	3.38812	32.8157	1.25e-05	3.47e-05
evm.model.chr11.1794	89.0113	-3.03573	0.448143	-6.77403	1.25e-11	4.83e-11		-2.91944	2.25538	42.7915	8.2e-07	2.73e-06
evm.model.chr11.1798	34.224	-2.30949	0.589287	-3.91913	8.89e-05	0.000196976		-2.08448	0.9429	10.6914	0.00297823	0.00549644
evm.model.chr11.1812	853.92	2.33488	0.152647	15.296	8.13e-53	1.18e-51		2.45479	5.49832	256.634	1.82e-15	2.6e-14
evm.model.chr11.1834	9.39723	-7.79541	1.58891	-4.90615	9.29e-07	2.51e-06		-8.36493	-0.622857	28.6829	3.92e-05	0.00010027
evm.model.chr11.1842	18.7971	6.76608	1.4031	4.82222	1.42e-06	3.79e-06		6.45705	0.0903976	28.5496	1.28e-05	3.54e-05
evm.model.chr11.1843	135.018	5.89853	0.471003	12.5233	5.56e-36	5.57e-35		5.97667	2.84525	159.549	5.94e-13	5.27e-12
evm.model.chr11.1844	140.252	4.93893	0.450462	10.9641	5.68e-28	4.47e-27		5.03114	2.89873	121.947	2.24e-11	1.53e-10
evm.model.chr11.1846	5771.67	6.16594	0.255219	24.1594	5.95e-129	2.55e-127		6.26875	8.2579	738.274	1.77e-17	3.87e-16
evm.model.chr11.1847	11.0099	2.73212	1.15563	2.36419	0.0180696	0.0291404		2.65452	-0.546066	5.879	0.023035	0.0358313
evm.model.chr11.1849	2202.3	2.14046	0.136259	15.7088	1.32e-55	2.02e-54		2.2292	6.85608	273.05	3.91e-15	5.2e-14
evm.model.chr11.1850	1016.1	6.36294	0.193936	32.8095	4.31e-236	4.53e-234		6.44634	5.76304	974.667	4.22e-22	2.84e-20
evm.model.chr11.1851	152.034	4.01538	0.311727	12.8811	5.75e-38	6.06e-37		4.0965	3.01944	160.08	3.17e-13	2.96e-12
evm.model.chr11.1852	29.1208	5.89244	0.93986	6.26949	3.62e-10	1.28e-09		5.8595	0.645964	42.026	4.61e-07	1.59e-06
evm.model.chr11.1854	51.0224	6.42014	0.739119	8.68621	3.75e-18	2.05e-17		6.38689	1.44074	100.503	7.42e-11	4.65e-10
evm.model.chr11.1855	139.83	5.08559	0.320522	15.8666	1.08e-56	1.7e-55		5.1703	2.89439	258.885	7.56e-16	1.18e-14
evm.model.chr11.1856	66.9999	4.05684	0.447238	9.07087	1.18e-19	6.86e-19		4.14323	1.83744	72.1612	2.65e-09	1.29e-08
evm.model.chr11.1858	68.4886	4.184	0.596988	7.00852	2.41e-12	9.74e-12		4.24972	1.86789	51.6769	7.89e-08	3.06e-07
evm.model.chr11.1902	26.9417	-8.46672	1.29174	-6.55451	5.58e-11	2.07e-10		-9.03856	0.723146	58.6593	1.91e-07	6.99e-07
evm.model.chr11.1903	5.5092	-7.00788	1.84139	-3.80576	0.000141372	0.000306581		-7.52221	-1.24334	22.6012	0.000146998	0.000341546
evm.model.chr11.1906	214.056	-4.60052	0.275949	-16.6716	2.11e-62	3.72e-61		-4.48472	3.49723	303.359	2.54e-15	3.52e-14
evm.model.chr11.193	105.726	-3.92219	0.43341	-9.04959	1.44e-19	8.3e-19		-3.78384	2.49676	76.1151	1.52e-09	7.64e-09
evm.model.chr11.1931	2.70121	-5.40616	2.32061	-2.32963	0.0198259	0.0317392		-5.99195	-1.91011	12.9876	0.00195322	0.00372305
evm.model.chr11.200	1307.85	4.4394	0.13124	33.8267	7.99e-251	9.78e-249		4.55819	6.11615	1150.67	1.3e-24	1.85e-22
evm.model.chr11.204	435.819	-4.67487	0.193863	-24.1143	1.77e-128	7.53e-127		-4.56984	4.50327	494.467	1.44e-19	5.17e-18
evm.model.chr11.211	208.355	-2.25353	0.263922	-8.53862	1.36e-17	7.21e-17		-2.16325	3.46271	74.8761	1.81e-09	9e-09
evm.model.chr11.228	43.1466	4.25197	0.716105	5.93764	2.89e-09	9.59e-09		4.3356	1.23678	34.335	2.88e-06	8.8e-06
evm.model.chr11.231	557.162	-2.22427	0.181103	-12.2818	1.13e-34	1.1e-33		-2.14774	4.86652	150.82	8.36e-13	7.28e-12
evm.model.chr11.232	423.992	-6.45234	0.268833	-24.0013	2.69e-127	1.12e-125		-6.35778	4.457	583.195	2.57e-20	1.09e-18
evm.model.chr11.235	942.092	-2.40201	0.161466	-14.8762	4.7e-50	6.49e-49		-2.26951	5.62145	223.935	8.62e-15	1.08e-13
evm.model.chr11.236	885.676	-1.59595	0.154749	-10.3132	6.14e-25	4.33e-24		-1.51669	5.53691	107.448	4.37e-11	2.85e-10
evm.model.chr11.241	149.919	-5.44776	0.84092	-6.47834	9.27e-11	3.4e-10		-5.43842	3.00281	77.6857	1.1e-08	4.83e-08
evm.model.chr11.244	8.57059	-6.96234	2.61489	-2.66257	0.00775462	0.0132774		-7.52446	-0.767586	16.113	0.000651537	0.00135039
evm.model.chr11.261	364.748	3.32442	0.271218	12.2574	1.53e-34	1.48e-33		3.40535	4.28128	175.826	1.22e-13	1.22e-12
evm.model.chr11.263	93.3776	-4.44127	0.52781	-8.41452	3.95e-17	2.05e-16		-4.32033	2.33187	56.2836	5.17e-08	2.06e-07
evm.model.chr11.264	183.474	-2.133	0.253285	-8.42137	3.72e-17	1.94e-16		-2.04685	3.28172	65.8108	6.8e-09	3.09e-08
evm.model.chr11.267	3387.54	3.08493	0.0994722	31.013	3.6e-211	3.07e-209		3.24321	7.50005	1077.77	3.24e-24	4.05e-22
evm.model.chr11.268	11.4515	-7.69001	3.27781	-2.34608	0.018972	0.0304894		-8.25775	-0.374419	13.9784	0.001342	0.00263747
evm.model.chr11.27	55.4212	-5.95262	0.562418	-10.584	3.54e-26	2.61e-25		-5.81791	1.64214	97.6651	1.02e-10	6.25e-10
evm.model.chr11.270	316.081	1.85245	0.160912	11.5122	1.14e-30	9.82e-30		1.93732	4.07025	145.325	1.02e-12	8.78e-12
evm.model.chr11.274	195.913	-1.86352	0.25692	-7.25334	4.07e-13	1.71e-12		-1.78577	3.37513	50.6441	8.63e-08	3.33e-07
evm.model.chr11.280	41.8429	3.7661	1.59579	2.36003	0.0182734	0.0294322		3.65177	1.13823	10.0646	0.00439891	0.00787521
evm.model.chr11.287	58.8819	6.54138	1.24518	5.25335	1.49e-07	4.35e-07		7.01821	1.67898	39.8518	1.43e-06	4.6e-06
evm.model.chr11.29	23054.8	-4.87345	0.0829446	-58.7555	0	0		-4.79034	10.1901	2499.44	2.44e-29	2.72e-26
evm.model.chr11.295	2768.87	2.41424	0.0753469	32.0417	2.87e-225	2.76e-223		2.50239	7.20542	925.496	2.69e-23	2.48e-21
evm.model.chr11.3	126.217	2.52948	0.405612	6.23622	4.48e-10	1.57e-09		2.67942	2.73565	40.8401	5.9e-07	2.01e-06
evm.model.chr11.30	16.7434	2.55	0.916926	2.78103	0.00541867	0.00950139		2.61053	0.00562232	8.54009	0.00735517	0.0126316
evm.model.chr11.311	104.963	-2.45606	0.254932	-9.63419	5.73e-22	3.64e-21		-2.36128	2.49878	68.9718	4.22e-09	1.98e-08
evm.model.chr11.315	649.729	-6.45936	0.529005	-12.2104	2.74e-34	2.61e-33		-6.35183	5.05911	346.906	8.22e-15	1.04e-13
evm.model.chr11.325	702.382	-2.34745	0.124595	-18.8407	3.5e-79	8.09e-78		-2.26637	5.18514	338.274	2.3e-17	4.91e-16
evm.model.chr11.326	36.4207	-2.59181	0.411854	-6.29304	3.11e-10	1.1e-09		-2.49456	1.05534	29.9902	1.16e-05	3.24e-05
evm.model.chr11.33	7.00088	-4.88524	1.61248	-3.02965	0.00244841	0.00453264		-4.63487	-0.966451	11.8031	0.00211292	0.00400357
evm.model.chr11.332	54.7229	-2.74084	0.468165	-5.85442	4.79e-09	1.56e-08		-2.65097	1.62179	24.7172	2.86e-05	7.46e-05
evm.model.chr11.333	56.4214	-1.71368	0.389363	-4.40124	1.08e-05	2.64e-05		-1.60034	1.64084	12.4314	0.00144678	0.002826
evm.model.chr11.335	56.0295	-1.88023	0.480992	-3.90907	9.27e-05	0.000204941		-1.75113	1.61975	10.0395	0.00363708	0.00659764
evm.model.chr11.341	513.532	3.24857	0.19476	16.6798	1.84e-62	3.25e-61		3.32832	4.77612	314.52	7.98e-17	1.53e-15
evm.model.chr11.345	2437.99	1.94587	0.0808907	24.0555	7.31e-128	3.08e-126		2.02896	7.02179	616.778	7.16e-21	3.51e-19
evm.model.chr11.348	13.0764	-7.66996	1.35704	-5.65198	1.59e-08	5e-08		-8.24178	-0.238537	36.3453	4.12e-06	1.23e-05
evm.model.chr11.350	631.414	1.55613	0.158307	9.82982	8.38e-23	5.47e-22		1.66829	5.06321	129.231	4.12e-12	3.16e-11
evm.model.chr11.351	22.4104	6.56739	1.2343	5.32072	1.03e-07	3.05e-07		6.39683	0.31611	36.3745	1.56e-06	4.98e-06
evm.model.chr11.358	510.663	-4.76581	0.205006	-23.2472	1.52e-119	5.9e-118		-4.67861	4.71987	388.934	2.99e-15	4.09e-14
evm.model.chr11.369	49.8571	-3.81801	0.478386	-7.98102	1.45e-15	6.95e-15		-3.71063	1.45587	59.5885	5.08e-08	2.03e-07
evm.model.chr11.37	153.787	-4.54576	0.449785	-10.1065	5.17e-24	3.52e-23		-4.45508	3.03721	83.7393	1.11e-09	5.68e-09
evm.model.chr11.371	269.351	-2.43807	0.242027	-10.0735	7.23e-24	4.9e-23		-2.3523	3.82983	67.5911	9.81e-09	4.34e-08
evm.model.chr11.372	158.023	-3.11882	0.263483	-11.8369	2.52e-32	2.26e-31		-3.02889	3.07727	96.0965	1.22e-10	7.38e-10
evm.model.chr11.381	201.401	1.50994	0.223133	6.76703	1.31e-11	5.06e-11		1.62096	3.41937	56.2922	3.17e-08	1.3e-07
evm.model.chr11.39	454.626	-3.15819	0.18195	-17.3575	1.73e-67	3.32e-66		-3.06353	4.56112	308.832	7.63e-17	1.47e-15
evm.model.chr11.393	787.602	-3.85307	0.145078	-26.5587	2.04e-155	1.16e-153		-3.7596	5.34224	472.914	5.95e-19	1.82e-17
evm.model.chr11.396	674.546	1.53167	0.127141	12.0471	2.01e-33	1.86e-32		1.61369	5.1582	162.321	2.67e-13	2.53e-12
evm.model.chr11.40	4.3804	3.73913	1.72066	2.17308	0.0297741	0.0460806		3.66743	-1.65796	6.74891	0.015627	0.0251078
evm.model.chr11.404	327.545	-4.82378	0.22301	-21.6303	9.32e-104	3e-102		-4.7325	4.09548	373.303	6.25e-18	1.51e-16
evm.model.chr11.405	963.569	2.07871	0.100191	20.7474	1.29e-95	3.76e-94		2.17594	5.67837	492.949	1.5e-19	5.37e-18
evm.model.chr11.406	2384.15	1.79221	0.0830961	21.5679	3.6e-103	1.15e-101		1.87996	6.9871	485.736	1.84e-19	6.38e-18
evm.model.chr11.412	110.771	-4.983	0.340731	-14.6244	1.96e-48	2.61e-47		-4.87659	2.58003	134.679	2.53e-12	2.03e-11
evm.model.chr11.413	5546.77	1.5597	0.0683941	22.8047	4.12e-115	1.55e-113		1.64659	8.20448	504.629	1.1e-19	4.02e-18
evm.model.chr11.414	3.60474	-3.9785	1.79212	-2.22	0.0264188	0.0412899		-3.707	-1.704	8.59994	0.007179	0.012367
evm.model.chr11.415	144.892	-3.29653	0.395689	-8.33113	8.01e-17	4.09e-16		-3.22082	2.95393	71.4887	4.92e-09	2.28e-08
evm.model.chr11.416	780.395	1.53226	0.17608	8.70211	3.26e-18	1.79e-17		1.61305	5.37613	100.773	1.11e-10	6.74e-10
evm.model.chr11.430	524.523	1.82066	0.124861	14.5815	3.68e-48	4.87e-47		1.90496	4.79846	226.238	4.25e-15	5.62e-14
evm.model.chr11.437	11643.3	7.82678	1.18841	6.58594	4.52e-11	1.69e-10		7.5204	9.27513	135.527	6.92e-10	3.67e-09
evm.model.chr11.439	51.1644	-5.67103	0.833224	-6.80613	1e-11	3.9e-11		-5.4789	1.49225	47.4483	2.47e-07	8.91e-07
evm.model.chr11.44	1545.95	-8.19588	0.248353	-33.0009	7.88e-239	8.46e-237		-8.03842	6.29885	1170.73	1.11e-22	8.52e-21
evm.model.chr11.440	376.917	1.64994	0.159428	10.3492	4.22e-25	3e-24		1.79958	4.32457	101.057	6.98e-11	4.4e-10
evm.model.chr11.441	18.3224	-3.42087	0.887942	-3.85258	0.00011688	0.000256029		-3.28277	0.102877	12.0903	0.00164338	0.0031767
evm.model.chr11.451	21.1785	-2.56328	0.653046	-3.92511	8.67e-05	0.000192426		-2.32691	0.248564	9.17656	0.00516227	0.00912651
evm.model.chr11.453	793.659	-1.90602	0.198434	-9.60532	7.59e-22	4.78e-21		-1.78684	5.39452	76.4543	3.12e-09	1.49e-08
evm.model.chr11.454	98.8334	-2.56855	0.366059	-7.01675	2.27e-12	9.19e-12		-2.48615	2.41143	44.3657	2.87e-07	1.02e-06
evm.model.chr11.455	2.74818	-5.03801	2.06966	-2.43422	0.0149237	0.0244191		-5.63273	-1.95826	8.37337	0.00787138	0.0134355
evm.model.chr11.461	292.57	2.86802	0.259276	11.0616	1.93e-28	1.53e-27		2.94487	3.95793	133.212	2.88e-12	2.29e-11
evm.model.chr11.470	239.391	1.89299	0.241582	7.8358	4.66e-15	2.17e-14		1.98357	3.66778	73.4665	2.2e-09	1.08e-08
evm.model.chr11.472	10.3741	-4.63669	1.55572	-2.98042	0.00287851	0.00527165		-4.22521	-0.657949	8.21565	0.00771958	0.0131965
evm.model.chr11.479	108.594	-3.5783	0.322341	-11.101	1.24e-28	9.94e-28		-3.48354	2.55175	113.531	1.09e-10	6.63e-10
evm.model.chr11.49	724.611	-1.59612	0.187517	-8.51187	1.71e-17	9.04e-17		-1.51214	5.24813	74.2031	4.16e-09	1.95e-08
evm.model.chr11.493	98.1839	-6.10706	0.515962	-11.8363	2.54e-32	2.28e-31		-5.97856	2.41476	138.763	1.77e-12	1.46e-11
evm.model.chr11.50	282.042	7.20239	0.458639	15.7038	1.42e-55	2.18e-54		7.27132	3.90511	396.995	4.25e-18	1.07e-16
evm.model.chr11.51	662.947	8.09782	1.19717	6.76413	1.34e-11	5.16e-11		8.52555	5.13439	111.4	2.87e-10	1.63e-09
evm.model.chr11.513	752.915	-4.58281	0.172199	-26.6135	4.74e-156	2.7e-154		-4.50831	5.27669	677.957	1.96e-21	1.12e-19
evm.model.chr11.515	455.24	-1.99872	0.1318	-15.1648	6.05e-52	8.63e-51		-1.9071	4.57351	204.082	1.57e-14	1.87e-13
evm.model.chr11.516	1441.01	-3.19554	0.108896	-29.3448	2.79e-189	2.13e-187		-3.08636	6.20704	708.059	1.08e-21	6.69e-20
evm.model.chr11.519	76.5069	2.89514	0.468302	6.1822	6.32e-10	2.19e-09		2.9529	2.04206	33.8897	2.76e-06	8.46e-06
evm.model.chr11.52	1581.32	-5.39705	0.158238	-34.1072	5.77e-255	7.32e-253		-5.30001	6.35901	939.979	9.67e-23	7.51e-21
evm.model.chr11.524	26.1242	-4.35101	0.821722	-5.29499	1.19e-07	3.49e-07		-4.23922	0.61932	26.6782	2.57e-05	6.76e-05
evm.model.chr11.531	36.7835	-1.68231	0.5131	-3.27871	0.00104282	0.00203366		-1.59226	1.03637	9.28053	0.0049463	0.00877013
evm.model.chr11.534	3782.88	1.59522	0.082406	19.358	1.75e-83	4.27e-82		1.67915	7.64681	405.961	2.04e-18	5.56e-17
evm.model.chr11.540	122.028	1.96268	0.287716	6.82158	9e-12	3.52e-11		2.08136	2.6993	54.8167	4.09e-08	1.65e-07
evm.model.chr11.545	286.885	-2.47406	0.331152	-7.47107	7.95e-14	3.48e-13		-2.3797	3.91906	54.6165	1.15e-07	4.37e-07
evm.model.chr11.55	1430.1	3.13918	0.10976	28.6003	6.65e-180	4.68e-178		3.22906	6.24926	813.103	1.61e-22	1.18e-20
evm.model.chr11.553	39.103	-3.24939	1.22937	-2.64314	0.0082142	0.0139975		-3.1139	1.17443	11.8787	0.00209295	0.00396946
evm.model.chr11.558	15.6727	-3.35981	0.811026	-4.14267	3.43e-05	7.97e-05		-3.22293	-0.0343343	14.4574	0.000761285	0.00155764
evm.model.chr11.563	287.27	1.61141	0.176362	9.13699	6.42e-20	3.78e-19		1.69237	3.93107	96.0748	1.23e-10	7.39e-10
evm.model.chr11.567	7.17208	-5.09447	1.54002	-3.30806	0.00093946	0.00184071		-4.74372	-0.934061	13.4401	0.00118759	0.00235423
evm.model.chr11.568	8182.5	5.32128	0.155015	34.3275	3.05e-258	4.01e-256		5.53948	8.78311	772.534	1.99e-18	5.43e-17
evm.model.chr11.57	41.9574	-4.14522	0.674205	-6.14832	7.83e-10	2.7e-09		-4.00555	1.26919	32.6751	4.91e-06	1.46e-05
evm.model.chr11.574	167.143	2.46282	0.211918	11.6216	3.2e-31	2.79e-30		2.55842	3.15525	139.499	1.66e-12	1.38e-11
evm.model.chr11.579	304.766	2.59097	0.181393	14.2837	2.76e-46	3.49e-45		2.7929	4.02152	223.469	4.97e-15	6.5e-14
evm.model.chr11.58	28.3297	-5.03685	0.851533	-5.91504	3.32e-09	1.1e-08		-4.87056	0.759824	32.4632	5.01e-06	1.48e-05
evm.model.chr11.580	126.36	2.73792	0.447012	6.12493	9.07e-10	3.12e-09		2.8752	2.76212	46.6656	3.29e-07	1.16e-06
evm.model.chr11.590	94.171	-2.21628	0.472444	-4.69109	2.72e-06	7.05e-06		-2.11961	2.33813	20.2507	0.000110119	0.000261754
evm.model.chr11.592	298.404	-2.74429	0.200546	-13.6841	1.26e-42	1.48e-41		-2.65216	3.96451	192.004	3.36e-14	3.75e-13
evm.model.chr11.597	25.7225	-2.5775	0.674777	-3.81978	0.000133572	0.000290634		-2.46726	0.560391	12.9613	0.0011899	0.00235766
evm.model.chr11.602	57.5722	6.29347	1.25011	5.03432	4.8e-07	1.33e-06		6.77338	1.6339	42.6618	8.4e-07	2.79e-06
evm.model.chr11.61	807.855	1.51031	0.131624	11.4744	1.77e-30	1.51e-29		1.64119	5.42585	158.989	3.44e-13	3.19e-12
evm.model.chr11.610	305.738	-1.93964	0.615488	-3.15138	0.00162501	0.00308629		-1.8533	4.00033	34.2876	6.18e-06	1.8e-05
evm.model.chr11.625	11.2468	2.21479	0.793086	2.79263	0.00522822	0.0091948		2.28832	-0.557551	6.75662	0.0146282	0.0236351
evm.model.chr11.629	16.0929	-7.21735	1.34743	-5.35639	8.49e-08	2.53e-07		-6.78211	0.0298876	39.7557	3.3e-06	1e-05
evm.model.chr11.63	2.74991	-5.26254	2.34725	-2.24201	0.0249609	0.0392028		-5.84632	-1.88907	11.6508	0.00299694	0.00552916
evm.model.chr11.632	32.2648	-4.81689	0.700938	-6.87206	6.33e-12	2.5e-11		-4.72451	0.918949	40.0261	9.72e-07	3.2e-06
evm.model.chr11.64	224.555	4.32742	0.636919	6.79431	1.09e-11	4.22e-11		4.31118	3.57176	63.1768	1.74e-08	7.43e-08
evm.model.chr11.641	2015.48	3.57119	0.145485	24.5467	4.69e-133	2.12e-131		3.66376	6.7592	663.555	4.54e-21	2.34e-19
evm.model.chr11.647	1146.33	3.64736	0.152422	23.9294	1.52e-126	6.19e-125		3.74651	5.93298	614.602	1.27e-20	5.84e-19
evm.model.chr11.650	222.155	-1.92931	0.211155	-9.13693	6.42e-20	3.78e-19		-1.83798	3.55434	75.4994	1.66e-09	8.28e-09
evm.model.chr11.654	3397.1	4.10745	0.120684	34.0348	6.82e-254	8.49e-252		4.23007	7.50955	1062.41	1.79e-23	1.75e-21
evm.model.chr11.671	41.6099	-1.75555	0.490396	-3.57987	0.000343767	0.000714308		-1.62666	1.21743	10.8551	0.00279739	0.00518963
evm.model.chr11.688	174.391	1.67847	0.212067	7.91477	2.48e-15	1.17e-14		1.76189	3.21577	69.5715	3.87e-09	1.82e-08
evm.model.chr11.694	1223.73	-1.91725	0.0846492	-22.6494	1.41e-113	5.23e-112		-1.8338	6.00069	454.373	4.51e-19	1.43e-17
evm.model.chr11.699	2292.79	-3.18876	0.205998	-15.4796	4.77e-54	7.08e-53		-3.01974	6.86852	401.848	1.27e-16	2.32e-15
evm.model.chr11.70	161.074	-3.02999	0.332691	-9.10751	8.43e-20	4.93e-19		-2.9347	3.09862	68.9255	4.92e-09	2.28e-08
evm.model.chr11.71	31.8312	-4.11529	0.791115	-5.20189	1.97e-07	5.67e-07		-4.02097	0.883776	23.7564	3.74e-05	9.59e-05
evm.model.chr11.726	245.132	2.97847	0.309567	9.6214	6.49e-22	4.1e-21		3.05569	3.70657	103.265	1.24e-10	7.44e-10
evm.model.chr11.732	4.24599	-4.93862	1.86145	-2.65311	0.00797542	0.0136218		-4.46728	-1.53323	8.34099	0.00797616	0.0135947
evm.model.chr11.746	7550.91	2.6653	0.118726	22.4491	1.31e-111	4.72e-110		2.74778	8.65381	508.733	2.25e-18	6.07e-17
evm.model.chr11.750	1551.28	2.18815	0.0892571	24.5151	1.02e-132	4.59e-131		2.29499	6.36655	640.791	4.25e-21	2.21e-19
evm.model.chr11.76	49.1259	2.92494	0.829431	3.52644	0.000421187	0.000865841		2.95841	1.37531	11.915	0.0018495	0.00354112
evm.model.chr11.761	1879.92	2.17371	0.088446	24.5767	2.24e-133	1.02e-131		2.25961	6.63322	598.435	1.08e-20	5.05e-19
evm.model.chr11.762	636.702	1.77106	0.142214	12.4535	1.34e-35	1.33e-34		1.858	5.08261	191.052	3.58e-14	3.97e-13
evm.model.chr11.765	15621	10.5399	0.554573	19.0055	1.54e-80	3.62e-79		10.5329	9.71745	1813.53	6.52e-25	1.03e-22
evm.model.chr11.773	2194.35	3.03532	0.0870112	34.8843	1.29e-266	1.78e-264		3.12379	6.8745	1155.28	1.23e-24	1.77e-22
evm.model.chr11.791	21.8256	-4.14071	0.647656	-6.39339	1.62e-10	5.86e-10		-4.00694	0.385074	38.2761	1.02e-06	3.36e-06
evm.model.chr11.807	624.467	1.96512	0.176491	11.1344	8.54e-29	6.87e-28		2.05444	5.05171	99.1577	4.82e-10	2.62e-09
evm.model.chr11.822	10.4083	-4.38572	1.09492	-4.00551	6.19e-05	0.000139599		-4.12481	-0.606629	16.1088	0.000394409	0.000851681
evm.model.chr11.84	32.8773	-9.53359	1.25832	-7.57644	3.55e-14	1.58e-13		-10.1041	0.951164	91.0068	5.42e-09	2.5e-08
evm.model.chr11.844	2964.69	1.90354	0.0729711	26.0862	5.23e-150	2.83e-148		1.9884	7.30169	717.206	9.06e-22	5.7e-20
evm.model.chr11.845	108.448	-5.71177	0.390536	-14.6255	1.93e-48	2.58e-47		-5.61074	2.55125	150.712	1.89e-12	1.54e-11
evm.model.chr11.852	474.414	-2.2538	0.114212	-19.7335	1.11e-86	2.9e-85		-2.14664	4.62838	294.407	1.43e-16	2.57e-15
evm.model.chr11.861	1517.48	-2.90807	0.0911957	-31.8883	3.88e-223	3.62e-221		-2.8198	6.28366	887.545	4.8e-23	4.16e-21
evm.model.chr11.871	3351.79	1.89799	0.102473	18.5219	1.38e-76	3.03e-75		1.98489	7.47722	403.175	2.24e-18	6.06e-17
evm.model.chr11.872	163.627	-2.97728	0.258483	-11.5183	1.07e-30	9.16e-30		-2.89595	3.12363	114.991	1.6e-11	1.12e-10
evm.model.chr11.873	26.8127	-3.43869	0.65333	-5.26332	1.41e-07	4.13e-07		-3.30633	0.637703	21.0745	8.16e-05	0.000198126
evm.model.chr11.879	73.8324	-2.27741	0.372396	-6.11555	9.62e-10	3.3e-09		-2.19191	2.00144	32.2757	4.05e-06	1.21e-05
evm.model.chr11.88	5.49138	-7.47452	1.79371	-4.16707	3.09e-05	7.2e-05		-8.04403	-1.25866	23.9225	8.23e-05	0.000199553
evm.model.chr11.888	151.979	-2.498	0.289213	-8.63723	5.76e-18	3.12e-17		-2.40956	3.01552	74.7283	1.84e-09	9.17e-09
evm.model.chr11.89	91.4583	-2.72745	0.296482	-9.19939	3.6e-20	2.14e-19		-2.64032	2.30451	49.0741	1.73e-07	6.4e-07
evm.model.chr11.898	55.7706	8.82283	1.26169	6.99287	2.69e-12	1.09e-11		9.30476	1.60872	79.6357	1.65e-08	7.09e-08
evm.model.chr11.904	128.436	2.68497	0.29428	9.12388	7.25e-20	4.25e-19		2.74719	2.76851	93.0966	1.74e-10	1.02e-09
evm.model.chr11.905	556.232	1.74857	0.14247	12.2732	1.26e-34	1.22e-33		1.82885	4.88555	172.262	1.29e-13	1.29e-12
evm.model.chr11.91	196.669	2.57611	0.222373	11.5846	4.93e-31	4.28e-30		2.66767	3.38849	92.7531	1.83e-10	1.07e-09
evm.model.chr11.915	105.902	-3.3531	0.362522	-9.24936	2.26e-20	1.35e-19		-3.26328	2.52349	77.5042	1.26e-09	6.4e-09
evm.model.chr11.918	1470.14	2.82212	0.111095	25.4027	2.36e-142	1.18e-140		2.90578	6.29161	701.409	1.23e-21	7.48e-20
evm.model.chr11.920	796.412	-7.57665	0.49093	-15.4333	9.78e-54	1.45e-52		-7.42871	5.34837	663.571	1.02e-17	2.33e-16
evm.model.chr11.945	181.609	-3.4022	0.235154	-14.4679	1.93e-47	2.51e-46		-3.322	3.27204	179.354	7.85e-14	8.18e-13
evm.model.chr11.968	1467.93	1.52826	0.107789	14.1783	1.25e-45	1.55e-44		1.65012	6.27882	275.135	3.44e-16	5.7e-15
evm.model.chr11.999	1075.62	-4.71881	0.146626	-32.1826	3.09e-227	3.05e-225		-4.62458	5.78337	857.767	1.4e-22	1.04e-20
evm.model.chr12.1021	32.579	-5.58714	0.793175	-7.04401	1.87e-12	7.6e-12		-5.44959	0.936737	42.7971	5.59e-07	1.91e-06
evm.model.chr12.104	3466.92	-2.18065	0.140542	-15.516	2.7e-54	4.04e-53		-2.07101	7.47827	209.729	3.04e-13	2.86e-12
evm.model.chr12.1044	27.4027	-3.94298	0.875265	-4.5049	6.64e-06	1.66e-05		-3.64943	0.694641	18.1259	0.00022999	0.000515791
evm.model.chr12.1052	254.497	-7.27807	0.804016	-9.05215	1.4e-19	8.11e-19		-7.14797	3.7375	305.81	3.37e-15	4.54e-14
evm.model.chr12.1053	150.552	-6.51755	0.734163	-8.87753	6.84e-19	3.83e-18		-6.51942	3.00661	113.654	2.08e-10	1.21e-09
evm.model.chr12.1054	319.783	-9.6018	0.747921	-12.838	1e-37	1.05e-36		-9.35121	4.06122	437.696	4.83e-18	1.2e-16
evm.model.chr12.1056	4790.85	8.58419	0.796225	10.7811	4.23e-27	3.23e-26		8.59483	7.9918	201.295	5.73e-11	3.67e-10
evm.model.chr12.1058	100.915	-2.56124	0.571402	-4.48237	7.38e-06	1.84e-05		-2.43869	2.43181	18.7218	0.0002148	0.000484425
evm.model.chr12.1107	398.952	1.63168	0.169039	9.65265	4.79e-22	3.05e-21		1.7175	4.40446	108.275	3.2e-11	2.13e-10
evm.model.chr12.1109	831.62	1.63511	0.154729	10.5676	4.21e-26	3.1e-25		1.71478	5.46547	137.53	1.97e-12	1.61e-11
evm.model.chr12.1110	38.9737	3.57391	0.919339	3.88747	0.000101292	0.00022327		3.56232	1.11841	17.994	0.000239641	0.000535645
evm.model.chr12.1112	173.201	3.75074	0.322374	11.6347	2.74e-31	2.4e-30		3.83481	3.21165	137.18	2.56e-12	2.05e-11
evm.model.chr12.1114	572.191	2.51508	0.294323	8.54529	1.28e-17	6.81e-17		2.63658	4.92287	78.9009	1.53e-09	7.69e-09
evm.model.chr12.1116	40.7619	-5.01691	0.637599	-7.86844	3.59e-15	1.68e-14		-4.90699	1.23221	49.722	1.54e-07	5.74e-07
evm.model.chr12.1119	1290.01	1.77854	0.0926746	19.1912	4.38e-82	1.05e-80		1.88907	6.09906	403.845	2.19e-18	5.95e-17
evm.model.chr12.1123	86.0979	-5.74698	1.00016	-5.74603	9.14e-09	2.93e-08		-5.71286	2.24215	75.3388	4.37e-09	2.05e-08
evm.model.chr12.1126	107.086	5.69542	0.899587	6.33115	2.43e-10	8.7e-10		5.61025	2.52842	61.5158	1.5e-08	6.47e-08
evm.model.chr12.1128	26.065	-2.18644	0.505267	-4.32729	1.51e-05	3.65e-05		-2.06557	0.584569	11.0981	0.00239845	0.00450219
evm.model.chr12.119	153.972	-5.33585	0.620236	-8.60293	7.77e-18	4.17e-17		-5.23194	3.02959	109.509	1.52e-10	9.06e-10
evm.model.chr12.121	66685.5	8.51837	0.331229	25.7174	7.46e-146	3.87e-144		8.65892	11.789	438.002	2.48e-13	2.36e-12
evm.model.chr12.1239	25.6045	-5.57267	1.01643	-5.48257	4.19e-08	1.28e-07		-5.2511	0.552475	34.6974	2.29e-06	7.1e-06
evm.model.chr12.1243	261.821	-2.88714	0.245396	-11.7652	5.9e-32	5.25e-31		-2.77659	3.79201	137.481	1.98e-12	1.61e-11
evm.model.chr12.1256	5937.47	1.64362	0.0589786	27.868	6.51e-171	4.14e-169		1.72742	8.30463	684.64	1.72e-21	1.01e-19
evm.model.chr12.1274	13.3567	-4.54168	1.04284	-4.3551	1.33e-05	3.23e-05		-4.34106	-0.309625	15.8509	0.000430282	0.000921824
evm.model.chr12.1312	328.444	-3.05415	0.162966	-18.741	2.29e-78	5.23e-77		-2.96767	4.09745	279.065	1.33e-15	1.96e-14
evm.model.chr12.1333	3.81695	-6.04459	1.67304	-3.61295	0.000302739	0.00063272		-6.5781	-1.68672	14.0509	0.000875728	0.00177251
evm.model.chr12.1335	9.20675	-5.56551	1.49978	-3.71089	0.000206531	0.00043991		-5.23695	-0.63553	17.1401	0.000356299	0.000774709
evm.model.chr12.1366	20.7991	-2.59991	0.521279	-4.98756	6.11e-07	1.68e-06		-2.49213	0.300005	15.9174	0.000420713	0.000903439
evm.model.chr12.1379	2768.56	-4.36153	0.0976522	-44.664	0	0		-4.23753	7.14541	1531.02	2.41e-26	7.45e-24
evm.model.chr12.1399	5.21629	6.4581	1.92006	3.3635	0.000769615	0.00152807		6.96859	-1.40827	16.6727	0.000553216	0.00116205
evm.model.chr12.1400	8.86801	7.79018	1.56188	4.98769	6.11e-07	1.68e-06		8.26914	-0.826377	33.828	1.47e-05	4.02e-05
evm.model.chr12.1413	6.01671	-4.45402	1.59493	-2.79262	0.00522835	0.0091948		-4.0425	-1.13537	9.0731	0.00630082	0.0109745
evm.model.chr12.1431	19.7903	4.70472	2.0697	2.27314	0.0230179	0.0364177		5.28299	0.180337	8.1387	0.00979062	0.0164041
evm.model.chr12.1442	11.2418	-4.07814	0.953808	-4.27564	1.91e-05	4.55e-05		-3.92963	-0.472279	16.101	0.000493425	0.00104629
evm.model.chr12.1444	322.71	6.54827	0.58462	11.2009	4.04e-29	3.28e-28		6.55079	4.10313	305.376	4.41e-16	7.18e-15
evm.model.chr12.1446	35.7275	-9.2697	1.2705	-7.29612	2.96e-13	1.26e-12		-9.82367	1.05468	66.1305	3.76e-08	1.53e-07
evm.model.chr12.1458	116.149	-2.5215	0.457015	-5.51731	3.44e-08	1.06e-07		-2.43431	2.63063	29.2954	1.02e-05	2.87e-05
evm.model.chr12.146	113.605	-3.01655	0.272558	-11.0676	1.8e-28	1.44e-27		-2.93151	2.61275	100.537	7.39e-11	4.64e-10
evm.model.chr12.1462	218.841	-1.69055	0.251943	-6.71005	1.95e-11	7.42e-11		-1.59284	3.53606	42.2175	4.43e-07	1.54e-06
evm.model.chr12.1467	43.6258	-2.43597	0.467996	-5.20511	1.94e-07	5.58e-07		-2.34921	1.28025	22.4042	5.51e-05	0.000137432
evm.model.chr12.147	16.5712	-5.89024	1.44813	-4.06748	4.75e-05	0.00010855		-5.55726	-0.0458472	17.8521	0.000290154	0.00064037
evm.model.chr12.150	9.79776	-6.75808	1.47277	-4.58869	4.46e-06	1.13e-05		-6.22684	-0.61991	21.3831	7.44e-05	0.000181633
evm.model.chr12.1513	904.818	1.51044	0.114825	13.1543	1.61e-39	1.77e-38		1.62711	5.58769	209.672	1.11e-14	1.37e-13
evm.model.chr12.152	1096.5	-5.75107	0.167324	-34.3708	6.88e-259	9.18e-257		-5.65002	5.80919	1023.51	2.68e-23	2.48e-21
evm.model.chr12.1534	143.193	1.99606	0.333346	5.98795	2.13e-09	7.11e-09		2.10143	2.93627	43.6109	3.63e-07	1.27e-06
evm.model.chr12.1536	66.2024	-3.06796	0.449039	-6.83228	8.36e-12	3.27e-11		-2.97476	1.8629	42.6948	4.02e-07	1.4e-06
evm.model.chr12.154	544.519	1.86817	0.134557	13.8839	7.93e-44	9.49e-43		1.94957	4.85385	217.206	7.13e-15	9.13e-14
evm.model.chr12.1556	24.4435	3.0929	0.716658	4.31573	1.59e-05	3.83e-05		3.1648	0.473883	17.6328	0.000238435	0.000533245
evm.model.chr12.1563	83.5999	1.9662	0.251129	7.82945	4.9e-15	2.28e-14		2.0687	2.16589	37.7022	1.16e-06	3.78e-06
evm.model.chr12.1564	284.81	2.52051	0.164344	15.3367	4.34e-53	6.38e-52		2.60851	3.92033	258.698	7.63e-16	1.19e-14
evm.model.chr12.1583	79.6788	1.89045	0.487612	3.87695	0.000105773	0.000232752		1.93878	2.09076	16.5654	0.000338522	0.000738531
evm.model.chr12.1584	10.61	5.39492	1.35954	3.96818	7.24e-05	0.00016211		5.89963	-0.621137	17.6534	0.000304372	0.000669546
evm.model.chr12.1605	8.3255	-2.54216	0.966324	-2.63075	0.00851969	0.0144837		-2.42426	-0.863947	6.08862	0.0198555	0.0312968
evm.model.chr12.1609	4.76061	-3.96717	1.65671	-2.3946	0.0166383	0.027008		-3.67678	-1.43602	6.77451	0.0149437	0.0241042
evm.model.chr12.1653	9.32566	-4.36438	1.22515	-3.56234	0.000367568	0.0007608		-4.14776	-0.731493	11.1255	0.00237319	0.00445768
evm.model.chr12.1654	58.427	-1.95452	0.417935	-4.67661	2.92e-06	7.54e-06		-1.8568	1.68895	19.3195	0.000139517	0.000325519
evm.model.chr12.1676	46.0901	-1.60571	0.429568	-3.73796	0.00018552	0.000397025		-1.51556	1.3601	10.3103	0.00326526	0.00598032
evm.model.chr12.1681	3.97829	-4.60664	1.82539	-2.52364	0.0116146	0.0193794		-4.27128	-1.6769	6.94707	0.0138454	0.0224878
evm.model.chr12.1685	15.9492	-2.18948	0.698698	-3.13366	0.00172643	0.00326579		-2.09516	-0.0609693	7.77884	0.00931257	0.0156629
evm.model.chr12.1691	13.7741	-3.41173	0.904265	-3.77293	0.000161341	0.000347856		-3.27424	-0.249409	11.786	0.00184318	0.00352969
evm.model.chr12.1714	806.659	-3.69205	0.211788	-17.4328	4.65e-68	9.04e-67		-3.58435	5.37227	302.041	3.7e-15	4.96e-14
evm.model.chr12.1739	37.649	-2.50783	0.548982	-4.56814	4.92e-06	1.25e-05		-2.41393	1.10204	17.1615	0.000278023	0.000614945
evm.model.chr12.1741	14.891	-2.29268	1.00255	-2.28684	0.0222054	0.0352206		-2.18427	-0.0900584	5.44347	0.0269054	0.0412678
evm.model.chr12.175	87.88	-2.41268	0.280603	-8.5982	8.1e-18	4.35e-17		-2.32975	2.25509	64.3672	8.5e-09	3.81e-08
evm.model.chr12.1776	2243.43	-1.68402	0.0899323	-18.7254	3.07e-78	6.99e-77		-1.55798	6.8618	286.889	2e-16	3.51e-15
evm.model.chr12.1779	449.787	-3.87134	0.375557	-10.3082	6.47e-25	4.54e-24		-3.76151	4.57055	114.255	2.22e-11	1.52e-10
evm.model.chr12.1780	3030.3	4.19754	0.12218	34.3552	1.18e-258	1.56e-256		4.27934	7.34245	1053.6	1.96e-23	1.88e-21
evm.model.chr12.1790	2689.77	3.8638	0.118503	32.605	3.48e-233	3.55e-231		3.95731	7.16815	1057.47	5.74e-24	6.6e-22
evm.model.chr12.1795	28.6978	-4.21177	0.666408	-6.32011	2.61e-10	9.32e-10		-4.08089	0.731531	40.1475	6.83e-07	2.3e-06
evm.model.chr12.180	587.147	2.65227	0.111445	23.799	3.42e-125	1.38e-123		2.735	4.96375	453.245	4.67e-19	1.46e-17
evm.model.chr12.1815	71.3826	1.68539	0.304768	5.53006	3.2e-08	9.85e-08		1.82416	1.94587	30.0567	6.99e-06	2.02e-05
evm.model.chr12.1819	27.4934	-1.93565	0.622712	-3.10843	0.00188087	0.00354088		-1.85397	0.68443	7.50645	0.0104848	0.0174594
evm.model.chr12.1830	12.2852	-6.17477	1.41485	-4.36425	1.28e-05	3.11e-05		-5.87319	-0.315447	22.3289	7.93e-05	0.000192652
evm.model.chr12.1849	10.9599	-2.57596	0.789541	-3.2626	0.00110395	0.00214803		-2.44191	-0.449004	8.05411	0.00859323	0.014554
evm.model.chr12.1851	62.7124	-3.33696	0.521877	-6.39415	1.61e-10	5.83e-10		-3.26371	1.80505	37.3018	1.3e-06	4.19e-06
evm.model.chr12.1854	97.2091	3.10242	0.344303	9.01072	2.05e-19	1.18e-18		3.18103	2.37551	81.0426	7.83e-10	4.11e-09
evm.model.chr12.1876	30.2157	-5.44829	1.37516	-3.96194	7.43e-05	0.00016623		-6.03119	0.871189	16.658	0.00066465	0.00137559
evm.model.chr12.1879	32.0749	-9.54514	1.25078	-7.63135	2.32e-14	1.04e-13		-10.1123	0.926885	112.974	8.35e-09	3.74e-08
evm.model.chr12.188	15.6343	2.51074	0.699012	3.59184	0.000328347	0.000683837		2.57878	-0.120905	12.6651	0.00132681	0.0026099
evm.model.chr12.1880	121.109	-3.89011	0.981721	-3.96255	7.42e-05	0.000165843		-3.79881	2.71169	55.1403	3.53e-07	1.25e-06
evm.model.chr12.1881	242.125	-2.76954	0.209739	-13.2047	8.25e-40	9.14e-39		-2.68166	3.67216	149.552	2.06e-12	1.67e-11
evm.model.chr12.1886	622.954	-3.58053	0.329832	-10.8556	1.88e-27	1.45e-26		-3.52065	5.00352	220.39	1.79e-13	1.76e-12
evm.model.chr12.1901	21.0883	-5.03422	1.37061	-3.67297	0.00023975	0.000506724		-5.61858	0.417587	13.8436	0.00115233	0.00228975
evm.model.chr12.1905	39.5926	-5.19584	1.35411	-3.83709	0.000124501	0.000271722		-4.79325	1.22643	16.9112	0.000337576	0.000736546
evm.model.chr12.1915	75.6024	-6.52535	1.28541	-5.07649	3.84e-07	1.08e-06		-7.10799	2.08494	26.5195	3.04e-05	7.89e-05
evm.model.chr12.1918	27.5573	-2.05526	0.622092	-3.30379	0.000953878	0.0018679		-1.88849	0.658914	7.68585	0.00969587	0.0162573
evm.model.chr12.1925	16.7892	-3.76552	0.943178	-3.99238	6.54e-05	0.000147051		-3.59298	0.0348745	13.9502	0.000832594	0.00169065
evm.model.chr12.193	14.1645	-4.56807	1.34682	-3.39175	0.000694472	0.00138615		-4.15756	-0.297253	12.3127	0.00151215	0.00294168
evm.model.chr12.1931	7.3893	-5.26603	1.59795	-3.2955	0.00098246	0.00192116		-4.88464	-0.917668	13.49	0.00116742	0.00231745
evm.model.chr12.194	26.1466	-2.06189	0.708564	-2.90995	0.00361481	0.00652762		-1.93923	0.529757	7.85127	0.00902539	0.0152232
evm.model.chr12.1955	350.954	-3.70954	0.257701	-14.3947	5.58e-47	7.15e-46		-3.61169	4.19121	179.437	1.85e-12	1.52e-11
evm.model.chr12.1976	1347.99	2.53923	0.125406	20.2481	3.69e-91	1.02e-89		2.62973	6.17052	436.117	7.83e-19	2.34e-17
evm.model.chr12.1993	218.354	-2.49184	0.261185	-9.54054	1.42e-21	8.86e-21		-2.41589	3.52442	92.8484	1.79e-10	1.05e-09
evm.model.chr12.1999	2.32283	-5.16179	1.9309	-2.67326	0.0075118	0.0128967		-5.72048	-2.09437	9.5984	0.00456566	0.00814619
evm.model.chr12.2018	31.2847	-2.31516	0.643233	-3.59926	0.000319122	0.000665091		-2.22007	0.866427	11.7551	0.00186491	0.00356792
evm.model.chr12.2020	35.5296	-2.20116	0.57926	-3.79995	0.000144725	0.000313493		-2.12228	1.02758	13.2648	0.00106526	0.00212979
evm.model.chr12.203	24.4363	-5.16624	0.929737	-5.55667	2.75e-08	8.51e-08		-4.97341	0.548656	29.1807	1.09e-05	3.06e-05
evm.model.chr12.205	7.85449	-5.33598	1.69434	-3.1493	0.0016366	0.00310688		-4.86882	-0.903153	10.1046	0.00354378	0.00644466
evm.model.chr12.207	3.98437	-6.25181	1.88488	-3.31683	0.00091045	0.00178757		-6.77968	-1.59908	16.4929	0.000695772	0.00143381
evm.model.chr12.2070	51.8828	-1.80426	0.411641	-4.38309	1.17e-05	2.86e-05		-1.65546	1.51738	14.9074	0.000594668	0.001242
evm.model.chr12.2080	1071.44	1.85136	0.112725	16.4237	1.29e-60	2.21e-59		1.93805	5.83286	318.782	5.03e-17	1.01e-15
evm.model.chr12.2082	152.565	-2.06568	0.328566	-6.28695	3.24e-10	1.15e-09		-1.91548	3.02196	31.6492	5.24e-06	1.54e-05
evm.model.chr12.2087	5.29928	-6.37366	1.63841	-3.89014	0.000100185	0.000220922		-6.94297	-1.24823	20.0637	0.000216772	0.000488434
evm.model.chr12.2093	260.285	-2.8022	0.252415	-11.1016	1.23e-28	9.88e-28		-2.71693	3.77337	114.646	2.14e-11	1.47e-10
evm.model.chr12.2099	1801.24	-1.61879	0.0889836	-18.192	5.98e-74	1.27e-72		-1.53352	6.54185	325.152	3.88e-17	7.94e-16
evm.model.chr12.2100	183.658	-2.85391	0.239609	-11.9107	1.04e-32	9.46e-32		-2.76203	3.28636	84.9138	5.56e-10	2.99e-09
evm.model.chr12.2106	11.8691	-7.91161	1.5579	-5.07839	3.81e-07	1.07e-06		-8.45778	-0.363053	27.3515	2.81e-05	7.34e-05
evm.model.chr12.2109	241.565	2.78427	0.266986	10.4285	1.84e-25	1.32e-24		2.92193	3.68215	121.973	8.1e-12	5.94e-11
evm.model.chr12.211	39.88	-4.99857	0.817131	-6.11722	9.52e-10	3.27e-09		-4.83436	1.20985	36.6883	1.96e-06	6.16e-06
evm.model.chr12.2128	582.9	2.42865	0.137514	17.6612	8.35e-70	1.67e-68		2.51791	4.95337	366.555	7.96e-18	1.88e-16
evm.model.chr12.2138	49.2885	-3.20244	0.6018	-5.32144	1.03e-07	3.04e-07		-3.09114	1.49108	27.8351	1.23e-05	3.42e-05
evm.model.chr12.2162	559.986	1.73826	0.180491	9.63072	5.93e-22	3.75e-21		1.83159	4.89471	107.963	3.3e-11	2.2e-10
evm.model.chr12.2176	221.037	-1.67839	0.241132	-6.96046	3.39e-12	1.36e-11		-1.59625	3.55009	47.9037	1.44e-07	5.37e-07
evm.model.chr12.2187	7.59589	-3.06209	1.14454	-2.67538	0.00746454	0.0128219		-2.82126	-0.993374	6.33092	0.0182318	0.0289256
evm.model.chr12.2196	30.6796	-4.67761	0.75107	-6.22793	4.73e-10	1.65e-09		-4.54973	0.833765	30.5435	6.19e-06	1.8e-05
evm.model.chr12.2215	287.272	-2.17463	0.196656	-11.0581	2e-28	1.59e-27		-2.08619	3.92279	113.622	1.84e-11	1.27e-10
evm.model.chr12.222	1810.02	-1.599	0.080808	-19.7876	3.81e-87	1e-85		-1.50398	6.55119	372.758	6.37e-18	1.53e-16
evm.model.chr12.2222	42.2821	-5.44667	0.860406	-6.33035	2.45e-10	8.74e-10		-5.31247	1.26359	35.4339	2.59e-06	7.97e-06
evm.model.chr12.2225	745.563	-3.5227	0.167923	-20.9781	1.04e-97	3.12e-96		-3.38443	5.29335	425.068	1.1e-18	3.16e-17
evm.model.chr12.2226	308.151	-2.04435	0.188902	-10.8222	2.7e-27	2.08e-26		-1.96268	4.02434	109.148	2.92e-11	1.96e-10
evm.model.chr12.223	522.53	9.40486	1.19256	7.88626	3.11e-15	1.47e-14		9.8704	4.79303	144.707	1.76e-10	1.04e-09
evm.model.chr12.2230	420.599	-2.02715	0.200515	-10.1098	5e-24	3.41e-23		-1.94302	4.46107	108.706	3.34e-11	2.22e-10
evm.model.chr12.2239	16.2119	-5.12706	0.904205	-5.67023	1.43e-08	4.52e-08		-4.93628	0.0108722	28.8866	1.18e-05	3.27e-05
evm.model.chr12.2251	17.3578	-3.91958	0.770473	-5.08724	3.63e-07	1.02e-06		-3.74193	0.0509431	23.3301	4.22e-05	0.000107279
evm.model.chr12.2260	1807.15	3.83797	0.800243	4.79601	1.62e-06	4.29e-06		3.86876	6.58597	28.0676	7.63e-05	0.00018572
evm.model.chr12.227	17.263	-2.2984	0.670174	-3.42956	0.000604555	0.00121771		-2.16004	0.0152632	8.37919	0.00720156	0.0123984
evm.model.chr12.2278	1026.5	-3.18516	0.122733	-25.952	1.73e-148	9.14e-147		-3.10211	5.72532	661.501	2.75e-21	1.52e-19
evm.model.chr12.2288	26.3712	-2.14682	0.752931	-2.85129	0.00435428	0.00775925		-2.03502	0.625404	7.75707	0.00940078	0.0157994
evm.model.chr12.236	181.021	-1.63531	0.180953	-9.03721	1.61e-19	9.28e-19		-1.55828	3.26663	72.2312	2.63e-09	1.28e-08
evm.model.chr12.243	317.369	-2.25464	0.144978	-15.5515	1.55e-54	2.33e-53		-2.15693	4.06462	195.481	2.69e-14	3.05e-13
evm.model.chr12.25	89.5617	-2.89781	0.3727	-7.7752	7.53e-15	3.46e-14		-2.80731	2.25816	47.8156	1.46e-07	5.45e-07
evm.model.chr12.258	104.404	-5.9331	0.586853	-10.11	4.99e-24	3.4e-23		-5.8072	2.5056	96.3481	8.76e-10	4.57e-09
evm.model.chr12.272	192.668	-3.60259	0.285625	-12.613	1.79e-36	1.82e-35		-3.51605	3.34959	157.499	3.86e-13	3.54e-12
evm.model.chr12.277	347.946	-9.28971	0.660666	-14.0611	6.58e-45	8.06e-44		-9.11081	4.17568	616.426	6.93e-20	2.65e-18
evm.model.chr12.28	118.966	2.49696	0.380439	6.56337	5.26e-11	1.96e-10		2.58233	2.66661	48.0128	1.45e-07	5.41e-07
evm.model.chr12.280	36.8959	-2.30464	0.495128	-4.65464	3.25e-06	8.35e-06		-2.20464	1.07502	15.3615	0.000508405	0.00107511
evm.model.chr12.283	4233.33	3.35833	0.101048	33.2352	3.34e-242	3.68e-240		3.45346	7.82747	1001.14	9.39e-24	9.93e-22
evm.model.chr12.29	1070.69	-6.23357	0.289133	-21.5595	4.31e-103	1.37e-101		-6.1739	5.78126	579.028	1.06e-17	2.42e-16
evm.model.chr12.299	460.599	-3.48551	0.165603	-21.0474	2.42e-98	7.28e-97		-3.38389	4.57903	374.808	5.92e-18	1.44e-16
evm.model.chr12.303	65.2645	-3.11284	0.444343	-7.00548	2.46e-12	9.94e-12		-3.01711	1.83686	45.7349	2.19e-07	7.95e-07
evm.model.chr12.308	7.08711	-7.59045	1.64681	-4.60919	4.04e-06	1.03e-05		-8.14578	-0.937047	29.2417	3.51e-05	9.03e-05
evm.model.chr12.314	21.62	-5.15436	0.842924	-6.11486	9.66e-10	3.31e-09		-4.95576	0.406202	37.7447	3.14e-06	9.55e-06
evm.model.chr12.34	214.567	2.87246	1.1257	2.5517	0.0107198	0.0179743		2.94511	3.51471	11.9651	0.00302856	0.00558238
evm.model.chr12.348	124.321	-11.7599	1.2004	-9.79664	1.16e-22	7.56e-22		-12.3235	2.734	446.435	2.08e-15	2.94e-14
evm.model.chr12.35	985.938	1.68571	0.192167	8.77211	1.75e-18	9.7e-18		1.79572	5.7118	92.8056	1.45e-09	7.33e-09
evm.model.chr12.351	181.006	3.4244	0.254482	13.4563	2.83e-41	3.23e-40		3.63005	3.26788	170.082	1.51e-13	1.5e-12
evm.model.chr12.359	74.7393	-1.80217	0.482315	-3.7365	0.000186603	0.000399179		-1.7203	2.02162	11.6331	0.00212197	0.00401806
evm.model.chr12.363	27.7919	-5.35839	0.766905	-6.98703	2.81e-12	1.13e-11		-5.15669	0.732447	45.8631	3.11e-07	1.1e-06
evm.model.chr12.365	507.337	-3.55937	0.200596	-17.744	1.92e-70	3.89e-69		-3.47007	4.71175	237.784	1.95e-14	2.28e-13
evm.model.chr12.373	167.538	-7.36256	0.497024	-14.8133	1.2e-49	1.65e-48		-7.2228	3.15347	255.922	4.81e-15	6.29e-14
evm.model.chr12.374	707.087	-3.91197	0.202202	-19.3468	2.17e-83	5.29e-82		-3.81951	5.20303	262.394	2.94e-14	3.31e-13
evm.model.chr12.375	350.5	-4.17328	0.246537	-16.9276	2.82e-64	5.12e-63		-4.07726	4.2034	236.354	3.68e-15	4.93e-14
evm.model.chr12.378	79.8108	9.38188	1.25434	7.47953	7.46e-14	3.27e-13		9.84781	2.11664	119.83	6.27e-11	4e-10
evm.model.chr12.379	3125.82	4.91469	0.125284	39.2285	0	0		5.07576	7.37944	1307.24	2.71e-24	3.41e-22
evm.model.chr12.383	322.779	1.92443	0.232521	8.27638	1.27e-16	6.42e-16		2.04111	4.09637	83.4318	5.73e-10	3.08e-09
evm.model.chr12.384	2705.35	2.05291	0.0951162	21.5832	2.58e-103	8.27e-102		2.14155	7.17404	510.019	9.49e-20	3.54e-18
evm.model.chr12.385	181.549	-4.46252	0.570849	-7.81733	5.4e-15	2.5e-14		-4.36434	3.26613	98.826	6.5e-10	3.46e-09
evm.model.chr12.387	325.958	-2.59594	0.530043	-4.8976	9.7e-07	2.62e-06		-2.49765	4.08754	59.2828	1.02e-07	3.89e-07
evm.model.chr12.389	28.0981	-4.47313	0.723727	-6.18069	6.38e-10	2.22e-09		-4.34083	0.732608	30.8108	5.8e-06	1.7e-05
evm.model.chr12.4	22.6935	4.00123	1.3811	2.89713	0.0037659	0.00678338		3.73326	0.329583	8.65674	0.00668524	0.0115719
evm.model.chr12.400	100.416	-6.98483	0.966041	-7.23037	4.82e-13	2.02e-12		-6.94443	2.4567	125.934	9.18e-12	6.67e-11
evm.model.chr12.402	3.74048	6.1328	1.81115	3.38613	0.000708859	0.00141337		6.61279	-1.78197	14.4695	0.000838681	0.00170232
evm.model.chr12.404	33.3977	-2.10101	0.510519	-4.11543	3.86e-05	8.91e-05		-2.01431	0.928688	14.2117	0.000758798	0.00155334
evm.model.chr12.408	66.6959	3.24312	0.839769	3.86192	0.000112498	0.000246846		3.25279	1.80043	15.3318	0.000514305	0.00108667
evm.model.chr12.41	9.89621	-5.87712	1.378	-4.26496	2e-05	4.76e-05		-5.4418	-0.627599	22.5633	7.44e-05	0.000181551
evm.model.chr12.410	58.1908	2.01001	0.629	3.19556	0.00139561	0.00267675		2.18173	1.63887	10.796	0.00273397	0.00507939
evm.model.chr12.417	17.9644	2.4534	0.696109	3.52444	0.000424379	0.000872316		2.57241	0.0705862	12.7662	0.00127825	0.00252079
evm.model.chr12.42	348.067	-10.9281	1.03112	-10.5982	3.04e-26	2.25e-25		-10.6037	4.17603	783.712	5.25e-19	1.62e-17
evm.model.chr12.422	821.024	3.21916	0.352259	9.13861	6.33e-20	3.72e-19		3.32809	5.445	92.1017	1.17e-08	5.12e-08
evm.model.chr12.423	570.905	1.73705	0.139663	12.4374	1.64e-35	1.62e-34		1.83212	4.92459	187.755	4.45e-14	4.84e-13
evm.model.chr12.430	10.6017	-4.85575	1.22766	-3.95529	7.64e-05	0.000170644		-4.63797	-0.516852	15.2691	0.000644711	0.00133749
evm.model.chr12.436	1191.85	2.05224	0.0947607	21.6571	5.21e-104	1.68e-102		2.15709	5.98564	571.287	2.04e-20	8.81e-19
evm.model.chr12.439	2043.93	3.00522	0.106446	28.2324	2.34e-175	1.55e-173		3.09909	6.77083	860.27	7.39e-23	5.99e-21
evm.model.chr12.445	328.132	1.84921	0.217111	8.51738	1.63e-17	8.64e-17		2.04094	4.12533	71.2198	5.57e-09	2.56e-08
evm.model.chr12.446	59.9338	-1.59673	0.421738	-3.78607	0.000153049	0.00033056		-1.50681	1.72825	12.505	0.00140775	0.00275484
evm.model.chr12.447	162.19	-1.85596	0.238671	-7.77624	7.47e-15	3.44e-14		-1.77703	3.10857	55.612	3.57e-08	1.46e-07
evm.model.chr12.448	22.0726	-4.58851	2.04194	-2.24714	0.0246312	0.0387404		-4.25747	0.419024	13.524	0.00139025	0.00272297
evm.model.chr12.450	4.85576	-4.4929	1.45031	-3.09789	0.00194902	0.00365925		-4.17581	-1.37569	12.9157	0.00142376	0.00278456
evm.model.chr12.451	19.5977	-2.46266	0.624518	-3.94329	8.04e-05	0.000179013		-2.36796	0.276884	10.5888	0.00309809	0.0056977
evm.model.chr12.455	1760.79	-1.9847	0.150073	-13.2249	6.3e-40	6.99e-39		-1.90363	6.50052	177.586	5.67e-13	5.04e-12
evm.model.chr12.47	30.6592	-7.40952	1.31571	-5.63157	1.79e-08	5.61e-08		-7.9762	0.873258	42.5674	8.55e-07	2.84e-06
evm.model.chr12.471	313.914	-8.92871	1.24352	-7.1802	6.96e-13	2.9e-12		-8.68294	4.02875	323.031	1.61e-15	2.34e-14
evm.model.chr12.480	1609.65	-1.89131	0.0968948	-19.5193	7.53e-85	1.89e-83		-1.80772	6.38658	357.176	1.12e-17	2.54e-16
evm.model.chr12.483	224.754	-1.92159	0.155695	-12.342	5.38e-35	5.25e-34		-1.8375	3.57174	125.026	6.07e-12	4.54e-11
evm.model.chr12.486	122.978	5.19713	1.25913	4.12756	3.67e-05	8.48e-05		5.77129	2.69777	17.5072	0.000279226	0.000617402
evm.model.chr12.490	57.7797	6.03859	1.25546	4.80986	1.51e-06	4.02e-06		6.50948	1.60475	32.0388	7.3e-06	2.1e-05
evm.model.chr12.50	23.7355	-2.51939	0.552631	-4.55889	5.14e-06	1.3e-05		-2.42083	0.50925	14.7371	0.000630962	0.00131167
evm.model.chr12.504	20768.9	10.596	0.810345	13.0759	4.52e-39	4.91e-38		10.4887	10.1094	279.818	5.04e-11	3.26e-10
evm.model.chr12.505	619.269	8.03207	0.5331	15.0667	2.68e-51	3.79e-50		8.09911	5.05108	542.058	4.63e-19	1.45e-17
evm.model.chr12.506	72909.4	3.04898	0.679451	4.48742	7.21e-06	1.8e-05		3.21905	11.9216	18.136	0.00050855	0.00107526
evm.model.chr12.513	48.969	3.83456	0.936629	4.094	4.24e-05	9.73e-05		3.7339	1.39044	27.9245	1.89e-05	5.1e-05
evm.model.chr12.515	86.8247	-1.87669	0.392939	-4.77603	1.79e-06	4.72e-06		-1.77931	2.23687	22.5613	5.27e-05	0.000131742
evm.model.chr12.516	47039.3	5.33808	0.0875708	60.9573	0	0		5.44048	11.3011	2944.13	2.41e-30	4.85e-27
evm.model.chr12.523	1703.43	1.51187	0.078251	19.3207	3.6e-83	8.74e-82		1.59198	6.50014	386.981	3.87e-18	9.86e-17
evm.model.chr12.528	329.36	-3.59511	0.273969	-13.1223	2.45e-39	2.69e-38		-3.49868	4.10593	125.582	6.36e-11	4.04e-10
evm.model.chr12.539	239.085	-1.69398	0.235905	-7.18076	6.93e-13	2.89e-12		-1.60201	3.65778	49.3337	1.1e-07	4.19e-07
evm.model.chr12.55	73.3137	-3.31847	0.405386	-8.18597	2.7e-16	1.34e-15		-3.21107	2.00307	62.0674	1.22e-08	5.32e-08
evm.model.chr12.56	203.631	-2.51568	0.225105	-11.1756	5.37e-29	4.35e-28		-2.432	3.43141	109.671	2.76e-11	1.86e-10
evm.model.chr12.560	1966.04	4.01339	0.129469	30.9989	5.57e-211	4.73e-209		4.10038	6.71163	1184.06	8.74e-25	1.33e-22
evm.model.chr12.564	6.46975	-7.44688	1.57409	-4.73091	2.24e-06	5.84e-06		-8.01215	-1.0593	30.6421	1.85e-05	4.99e-05
evm.model.chr12.566	27.8576	-4.58626	0.792283	-5.78866	7.09e-09	2.29e-08		-4.48038	0.707839	29.0427	9.04e-06	2.56e-05
evm.model.chr12.568	212.748	-5.62163	0.538187	-10.4455	1.54e-25	1.11e-24		-5.52157	3.48972	191.655	8.66e-13	7.52e-12
evm.model.chr12.57	1102.12	-6.03435	0.585975	-10.298	7.2e-25	5.04e-24		-5.85009	5.81622	236.791	5.6e-11	3.59e-10
evm.model.chr12.577	1591.53	2.01384	0.117369	17.1582	5.46e-66	1.02e-64		2.09782	6.40721	314.408	6.03e-17	1.19e-15
evm.model.chr12.588	348.307	-3.02611	0.157279	-19.2404	1.7e-82	4.1e-81		-2.93594	4.18476	237.362	2.31e-15	3.23e-14
evm.model.chr12.591	4.97746	-6.01349	1.6228	-3.70562	0.000210872	0.000448833		-6.58494	-1.41285	16.9969	0.000503829	0.00106633
evm.model.chr12.594	2509.08	2.38338	0.0665873	35.7933	1.4e-280	2.21e-278		2.46393	7.05864	866.681	6.67e-23	5.52e-21
evm.model.chr12.598	62.0164	-3.1435	0.495038	-6.35003	2.15e-10	7.72e-10		-3.03926	1.78164	37.9891	1.09e-06	3.56e-06
evm.model.chr12.6	46.387	-4.21278	0.509618	-8.26655	1.38e-16	6.95e-16		-4.10177	1.38804	48.6129	1.26e-07	4.74e-07
evm.model.chr12.603	1893.82	-6.29407	0.119419	-52.7059	0	0		-6.17386	6.58987	1962.21	2.06e-26	6.58e-24
evm.model.chr12.608	19.1603	-1.83557	0.689349	-2.66275	0.00775042	0.0132723		-1.66173	0.208499	5.12019	0.0314418	0.047598
evm.model.chr12.621	79.3927	-4.3828	0.901462	-4.86188	1.16e-06	3.12e-06		-4.25006	2.12929	43.4571	7.39e-07	2.48e-06
evm.model.chr12.624	21.3635	-6.66021	1.01048	-6.59113	4.36e-11	1.63e-10		-6.40928	0.348247	49.3012	1.66e-07	6.16e-07
evm.model.chr12.63	3.26378	-4.9755	2.03349	-2.44677	0.0144141	0.0236467		-4.53178	-1.78476	8.74957	0.00643485	0.0111808
evm.model.chr12.631	1656.61	-4.1676	0.116423	-35.797	1.23e-280	1.95e-278		-4.08043	6.4192	1177.13	9.49e-25	1.4e-22
evm.model.chr12.639	133.902	-2.27838	0.407678	-5.58867	2.29e-08	7.13e-08		-2.18397	2.83654	31.2574	6.28e-06	1.83e-05
evm.model.chr12.643	13.0109	-3.55604	0.925611	-3.84183	0.00012212	0.000266834		-3.41412	-0.289933	12.1342	0.00161654	0.00312874
evm.model.chr12.645	11.9878	7.3462	1.67636	4.38225	1.17e-05	2.87e-05		7.80082	-0.487852	17.0522	0.000378232	0.000818771
evm.model.chr12.646	57.0628	9.7434	1.22171	7.97519	1.52e-15	7.28e-15		10.2291	1.60756	171.912	4.18e-13	3.8e-12
evm.model.chr12.649	25.8036	-3.68304	0.63586	-5.79222	6.95e-09	2.24e-08		-3.56173	0.624893	26.7729	2e-05	5.37e-05
evm.model.chr12.650	128.821	-5.74053	0.392166	-14.638	1.61e-48	2.15e-47		-5.60475	2.78549	175.616	1.02e-13	1.04e-12
evm.model.chr12.654	85.8689	-9.5406	1.20429	-7.92219	2.33e-15	1.11e-14		-9.08022	2.24252	206.912	1.85e-13	1.81e-12
evm.model.chr12.657	1448.75	1.7178	0.119073	14.4265	3.52e-47	4.54e-46		1.79686	6.27381	252.983	1.02e-15	1.55e-14
evm.model.chr12.658	237.042	-2.11165	0.206429	-10.2294	1.46e-24	1.02e-23		-1.97143	3.64523	84.8813	4.76e-10	2.59e-09
evm.model.chr12.660	1242.92	-7.38926	0.20233	-36.5209	5.17e-292	8.9e-290		-7.18668	5.98312	1280.65	1.42e-24	1.98e-22
evm.model.chr12.662	276.855	-3.17806	0.194502	-16.3394	5.17e-60	8.71e-59		-3.09424	3.86398	244.007	1.62e-15	2.34e-14
evm.model.chr12.668	42.0653	-6.13082	0.824555	-7.4353	1.04e-13	4.54e-13		-5.88535	1.26476	71.8207	9.39e-09	4.17e-08
evm.model.chr12.681	214.599	-2.35235	0.337208	-6.97598	3.04e-12	1.22e-11		-2.2526	3.5045	47.9487	2.68e-07	9.63e-07
evm.model.chr12.692	38.1601	1.87951	0.662089	2.83876	0.00452891	0.00805389		1.9487	1.08319	8.80878	0.00659959	0.0114335
evm.model.chr12.698	13.7558	-8.76617	1.36796	-6.40822	1.47e-10	5.33e-10		-9.33678	-0.178475	55.0385	1.19e-06	3.86e-06
evm.model.chr12.699	38.9472	-8.15999	1.24423	-6.55824	5.44e-11	2.02e-10		-8.72157	1.18996	85.0422	2.37e-08	9.93e-08
evm.model.chr12.702	677.631	-2.9228	0.186815	-15.6454	3.57e-55	5.44e-54		-2.84155	5.12888	255.787	2.95e-15	4.05e-14
evm.model.chr12.705	364.204	2.00708	0.185286	10.8323	2.42e-27	1.87e-26		2.19091	4.27628	140.55	1.52e-12	1.27e-11
evm.model.chr12.707	565.304	-3.57344	0.161907	-22.071	6.01e-108	2.07e-106		-3.49016	4.87831	441.038	6.74e-19	2.04e-17
evm.model.chr12.708	41.2587	1.52505	0.426182	3.5784	0.000345698	0.000718104		1.63746	1.16628	12.6153	0.00135144	0.00265393
evm.model.chr12.710	13.5299	-3.37344	1.0143	-3.32588	0.000881405	0.00173349		-3.23731	-0.263218	9.86597	0.00435373	0.00780196
evm.model.chr12.711	6730.81	12.7827	1.19083	10.7342	7.03e-27	5.32e-26		12.4536	8.47375	621.644	1.09e-14	1.35e-13
evm.model.chr12.72	252.72	1.60281	0.232644	6.88957	5.6e-12	2.22e-11		1.68533	3.74864	54.0653	4.67e-08	1.87e-07
evm.model.chr12.722	369.699	-9.73095	0.602524	-16.1503	1.13e-58	1.86e-57		-9.57086	4.25787	1150.72	1.63e-19	5.74e-18
evm.model.chr12.736	566.767	7.02414	0.376207	18.6709	8.53e-78	1.92e-76		7.16945	4.92184	749.497	4.95e-22	3.31e-20
evm.model.chr12.737	492.267	2.45234	0.153447	15.9816	1.72e-57	2.75e-56		2.53884	4.71272	278.969	2.88e-16	4.87e-15
evm.model.chr12.763	127.149	6.95553	1.04864	6.63288	3.29e-11	1.24e-10		6.74572	2.77041	172.693	4.78e-12	3.63e-11
evm.model.chr12.765	42.1706	-1.83282	0.391603	-4.68031	2.86e-06	7.41e-06		-1.73645	1.25431	17.7259	0.000231354	0.000518446
evm.model.chr12.767	37.4553	3.12341	0.562801	5.54976	2.86e-08	8.84e-08		3.20546	1.02563	26.9245	1.93e-05	5.18e-05
evm.model.chr12.769	15.7396	3.43705	0.913218	3.76367	0.000167436	0.000360399		3.45779	-0.111959	12.8069	0.00135819	0.00266642
evm.model.chr12.77	1083.49	-1.69833	0.0762203	-22.2819	5.54e-110	1.95e-108		-1.61375	5.82846	397.361	2.72e-18	7.22e-17
evm.model.chr12.777	7.46504	-2.82053	1.14193	-2.46996	0.0135127	0.0223085		-2.41855	-0.902649	5.21565	0.0300201	0.0455968
evm.model.chr12.778	52.5294	10.7097	1.24841	8.57864	9.6e-18	5.13e-17		11.1806	1.50296	171.127	5.23e-12	3.96e-11
evm.model.chr12.779	28.1927	-2.99463	0.541947	-5.52568	3.28e-08	1.01e-07		-2.89621	0.730762	24.9659	3.95e-05	0.000100923
evm.model.chr12.78	165.577	1.71815	0.255522	6.72407	1.77e-11	6.76e-11		1.79831	3.14094	51.1823	7.82e-08	3.03e-07
evm.model.chr12.789	646.865	-6.82254	1.30458	-5.2297	1.7e-07	4.91e-07		-6.66397	5.05901	224.709	1.99e-10	1.16e-09
evm.model.chr12.791	2276.24	-5.26434	0.0942956	-55.8281	0	0		-5.16963	6.86121	845.415	3.61e-20	1.48e-18
evm.model.chr12.794	85.955	2.39844	0.299263	8.0145	1.11e-15	5.33e-15		2.63175	2.202	75.9283	1.56e-09	7.82e-09
evm.model.chr12.799	13.0935	5.0841	1.48354	3.427	0.000610283	0.001228		5.57741	-0.35268	11.9251	0.00243958	0.00457427
evm.model.chr12.800	4.25052	-6.71296	1.92408	-3.48892	0.000484968	0.000989139		-7.28928	-1.50805	17.2657	0.000396047	0.000855034
evm.model.chr12.804	487.365	2.60131	0.17662	14.7283	4.24e-49	5.74e-48		2.72198	4.69151	248.866	1.26e-15	1.87e-14
evm.model.chr12.808	6.47376	-6.8229	1.4881	-4.58499	4.54e-06	1.15e-05		-7.39385	-1.07551	25.5957	5.56e-05	0.000138473
evm.model.chr12.81	17.523	3.33705	1.48019	2.25447	0.0241668	0.038108		3.8775	-0.0104865	5.10078	0.0330676	0.0498753
evm.model.chr12.822	3.51384	-4.51339	1.94435	-2.32129	0.0202713	0.0323948		-5.13564	-1.69709	6.95909	0.0142615	0.0230872
evm.model.chr12.823	54.9369	-2.27205	0.517933	-4.38677	1.15e-05	2.81e-05		-2.18791	1.62825	18.1902	0.000199263	0.000452072
evm.model.chr12.831	94.899	-7.79733	0.637487	-12.2314	2.11e-34	2.03e-33		-7.6341	2.37363	219.696	9.55e-14	9.78e-13
evm.model.chr12.844	239.633	1.54064	0.199848	7.70906	1.27e-14	5.75e-14		1.63555	3.66848	72.9135	2.38e-09	1.16e-08
evm.model.chr12.858	2.18994	-5.15673	2.09394	-2.46269	0.0137899	0.0227265		-5.74222	-2.16929	9.90952	0.00457902	0.00816785
evm.model.chr12.861	23.5669	-7.69589	1.32684	-5.80018	6.62e-09	2.14e-08		-7.30149	0.514172	47.6474	2.24e-07	8.13e-07
evm.model.chr12.87	2062.59	2.50329	0.20712	12.0862	1.25e-33	1.16e-32		2.5924	6.77738	130.095	2.46e-11	1.67e-10
evm.model.chr12.876	21.276	-8.13108	1.31025	-6.20577	5.44e-10	1.9e-09		-8.70319	0.411331	58.4538	8.04e-07	2.68e-06
evm.model.chr12.882	8.07097	-7.2723	1.68341	-4.31998	1.56e-05	3.76e-05		-7.84539	-0.816892	21.0005	0.000169846	0.000390038
evm.model.chr12.890	1330.95	3.91664	0.145344	26.9474	6.11e-160	3.61e-158		4.07577	6.15365	826.89	1.28e-22	9.55e-21
evm.model.chr12.892	331.399	3.15951	0.238683	13.2372	5.35e-40	5.95e-39		3.27083	4.13501	182.587	6.29e-14	6.66e-13
evm.model.chr12.893	205.046	3.1399	0.310461	10.1137	4.8e-24	3.28e-23		3.25875	3.44067	109.432	2.83e-11	1.9e-10
evm.model.chr12.896	1464.51	3.13507	0.174066	18.0107	1.6e-72	3.35e-71		3.22172	6.28489	349.865	7.9e-17	1.51e-15
evm.model.chr12.898	956.946	3.72334	0.146821	25.3597	7.03e-142	3.48e-140		3.81501	5.67358	753.888	4.56e-22	3.06e-20
evm.model.chr12.899	540.256	1.83605	0.15206	12.0746	1.44e-33	1.34e-32		1.95254	4.84091	169.154	1.61e-13	1.59e-12
evm.model.chr12.9	60.3678	-9.02081	1.54392	-5.84281	5.13e-09	1.67e-08		-8.61532	1.76556	72.9362	8.37e-09	3.75e-08
evm.model.chr12.901	496.656	3.39454	0.242647	13.9896	1.8e-44	2.19e-43		3.52771	4.72194	201.634	6.86e-14	7.21e-13
evm.model.chr12.903	140.195	1.99845	0.318517	6.27425	3.51e-10	1.24e-09		2.13069	2.89255	48.5696	1.27e-07	4.77e-07
evm.model.chr12.904	179.946	3.11466	0.367987	8.46405	2.58e-17	1.35e-16		3.15667	3.25704	70.3395	3.48e-09	1.65e-08
evm.model.chr12.908	45.6488	-4.43745	0.597562	-7.42592	1.12e-13	4.87e-13		-4.35227	1.37182	49.0568	1.74e-07	6.42e-07
evm.model.chr12.91	67.0749	-3.81714	0.374065	-10.2045	1.89e-24	1.31e-23		-3.72165	1.89608	83.6807	5.55e-10	2.99e-09
evm.model.chr12.914	74.5622	-4.85534	0.495395	-9.80094	1.12e-22	7.25e-22		-4.7595	2.04261	81.4396	1.44e-09	7.29e-09
evm.model.chr12.916	727.245	-1.9565	0.0991852	-19.7257	1.3e-86	3.37e-85		-1.86397	5.24506	349.812	1.48e-17	3.28e-16
evm.model.chr12.928	1158.82	2.50398	0.129873	19.2802	7.88e-83	1.91e-81		2.58851	5.94373	402.364	2.3e-18	6.18e-17
evm.model.chr12.930	27.7133	-3.4513	0.796834	-4.33127	1.48e-05	3.59e-05		-3.32762	0.688209	16.5734	0.000425847	0.000913392
evm.model.chr12.932	29.7522	-3.60561	0.598491	-6.02451	1.7e-09	5.72e-09		-3.44052	0.828781	25.8689	2.08e-05	5.57e-05
evm.model.chr12.938	34.4859	-3.83507	0.586451	-6.53946	6.17e-11	2.29e-10		-3.72759	0.996211	30.6595	6.02e-06	1.76e-05
evm.model.chr12.945	1784.51	-2.33233	0.0879368	-26.5228	5.29e-155	2.97e-153		-2.2416	6.52473	575.038	1.86e-20	8.16e-19
evm.model.chr12.951	33.6861	1.50897	0.463103	3.25839	0.00112045	0.00217748		1.58562	0.916762	10.4126	0.0031357	0.00575875
evm.model.chr12.96	499.282	2.24162	0.149719	14.9721	1.12e-50	1.56e-49		2.32808	4.73469	268.491	4.72e-16	7.65e-15
evm.model.chr12.97	146.304	2.08363	0.32702	6.37156	1.87e-10	6.73e-10		2.18422	2.95006	35.8943	1.74e-06	5.5e-06
evm.model.chr12.974	5512.83	-4.29664	0.122192	-35.1631	7.33e-271	1.08e-268		-4.18131	8.13344	927.252	1.58e-21	9.42e-20
evm.model.chr12.977	73.791	-3.38609	0.378398	-8.94849	3.6e-19	2.04e-18		-3.20113	2.03349	48.6983	1.24e-07	4.67e-07
evm.model.chr12.978	1622.1	-2.07907	0.121922	-17.0525	3.35e-65	6.17e-64		-1.99348	6.39981	307.569	8.05e-17	1.54e-15
evm.model.chr12.982	25.5869	1.93673	0.636781	3.04143	0.00235454	0.00437052		2.11152	0.518699	9.38157	0.0047458	0.00843991
evm.model.chr12.984	5.99111	-7.10907	1.6476	-4.31479	1.6e-05	3.85e-05		-7.67308	-1.12226	26.7118	5.9e-05	0.000146136
evm.model.chr12.990	20.2392	-2.12314	0.776915	-2.73279	0.00628008	0.0109107		-2.02044	0.260504	6.12064	0.0195628	0.0308766
evm.model.chr13.101	487.597	1.68062	0.145218	11.5731	5.64e-31	4.88e-30		1.77716	4.68901	162.465	2.65e-13	2.51e-12
evm.model.chr13.1018	244.611	2.09411	0.296844	7.05458	1.73e-12	7.07e-12		2.18177	3.70269	58.0996	3e-08	1.24e-07
evm.model.chr13.1019	1110.66	1.62533	0.108088	15.037	4.2e-51	5.89e-50		1.70647	5.88214	269.706	4.46e-16	7.24e-15
evm.model.chr13.1025	1269.83	6.29702	0.593098	10.6172	2.48e-26	1.84e-25		6.32381	6.07687	109.296	1.81e-07	6.66e-07
evm.model.chr13.103	231.221	-1.79243	0.331811	-5.40196	6.59e-08	1.98e-07		-1.66396	3.61446	24.4119	3.81e-05	9.77e-05
evm.model.chr13.1032	77.338	-3.94303	0.538681	-7.31977	2.48e-13	1.06e-12		-3.84784	2.08329	51.5823	9.25e-08	3.55e-07
evm.model.chr13.1040	30.7207	-2.16602	0.686633	-3.15455	0.00160744	0.0030557		-2.09418	0.819627	9.44306	0.00462808	0.00824952
evm.model.chr13.1049	610.98	-2.10014	0.107462	-19.5432	4.72e-85	1.2e-83		-1.96781	4.98371	314.144	6.1e-17	1.2e-15
evm.model.chr13.1062	16.8613	-2.63379	0.892444	-2.95121	0.00316533	0.00575891		-2.51465	0.0557753	7.51452	0.0104479	0.0174065
evm.model.chr13.1074	228.107	9.67015	1.30841	7.39079	1.46e-13	6.3e-13		10.1397	3.59588	90.4959	1.76e-07	6.5e-07
evm.model.chr13.1076	19.0599	-1.95292	0.656672	-2.97397	0.00293978	0.00537535		-1.84698	0.206797	7.58054	0.0114458	0.018914
evm.model.chr13.1079	11.7099	-7.20577	1.53084	-4.70708	2.51e-06	6.54e-06		-6.77479	-0.372593	26.4265	3.49e-05	9e-05
evm.model.chr13.109	74.9715	-2.12413	0.479462	-4.43024	9.41e-06	2.33e-05		-2.01744	2.03967	17.9116	0.000225468	0.000506667
evm.model.chr13.1090	286.613	-4.09881	0.229679	-17.8458	3.11e-71	6.38e-70		-4.02256	3.90561	211.396	1.1e-13	1.12e-12
evm.model.chr13.1104	134.385	-4.15656	0.350758	-11.8502	2.15e-32	1.93e-31		-4.06728	2.84771	104.442	7.43e-11	4.66e-10
evm.model.chr13.1107	1379.08	-6.18425	0.135206	-45.7395	0	0		-6.09934	6.13434	1239.65	5.85e-23	4.98e-21
evm.model.chr13.114	146.037	1.97332	0.223192	8.84135	9.46e-19	5.28e-18		2.06139	2.96348	79.2548	9.93e-10	5.14e-09
evm.model.chr13.1157	309.154	-3.83371	0.218834	-17.5188	1.03e-68	2.02e-67		-3.74363	4.0142	303.58	9.55e-17	1.79e-15
evm.model.chr13.119	60.3098	-2.1252	0.505355	-4.20536	2.61e-05	6.13e-05		-2.00776	1.74421	16.6582	0.000366213	0.000794462
evm.model.chr13.1204	233.318	-5.25973	0.385047	-13.66	1.76e-42	2.06e-41		-5.14547	3.61632	200.089	1.03e-13	1.05e-12
evm.model.chr13.1206	383.189	-2.77897	0.168622	-16.4805	5.07e-61	8.74e-60		-2.69566	4.3254	270.907	4.21e-16	6.87e-15
evm.model.chr13.1230	88.5604	-5.24455	0.443767	-11.8183	3.14e-32	2.82e-31		-5.12342	2.27887	132.136	3.17e-12	2.49e-11
evm.model.chr13.124	53.3811	-4.36997	0.551618	-7.92209	2.34e-15	1.11e-14		-4.20892	1.58731	48.9184	1.78e-07	6.56e-07
evm.model.chr13.125	67.9675	-4.4176	0.532702	-8.29282	1.11e-16	5.61e-16		-4.31725	1.91419	52.2928	7.97e-08	3.09e-07
evm.model.chr13.127	352.056	-4.04569	0.393484	-10.2817	8.52e-25	5.96e-24		-3.88725	4.19473	209.792	8.23e-14	8.51e-13
evm.model.chr13.128	11.412	2.28896	0.6817	3.35772	0.000785882	0.00155799		2.35476	-0.548266	9.77999	0.00403677	0.00726788
evm.model.chr13.130	15.9009	3.95584	1.49282	2.64992	0.00805112	0.0137353		4.45684	-0.124424	6.74256	0.0170248	0.0271735
evm.model.chr13.133	21.4289	-8.07253	1.33741	-6.03596	1.58e-09	5.34e-09		-7.67427	0.37342	50.9004	1.98e-07	7.23e-07
evm.model.chr13.136	35.0616	-2.88026	0.494442	-5.82528	5.7e-09	1.85e-08		-2.77628	1.02094	25.3572	2.4e-05	6.34e-05
evm.model.chr13.139	12.5586	-2.67653	0.831103	-3.22046	0.00127986	0.00246555		-2.56029	-0.293089	8.55637	0.00730679	0.0125549
evm.model.chr13.14	1351.24	-3.0396	0.106755	-28.4726	2.56e-178	1.77e-176		-2.95502	6.12214	467.103	5.38e-19	1.66e-17
evm.model.chr13.142	44.8912	-5.9987	0.801335	-7.48589	7.11e-14	3.11e-13		-5.78124	1.35501	58.9668	2.02e-08	8.57e-08
evm.model.chr13.1423	111.856	-5.05948	0.478086	-10.5828	3.58e-26	2.64e-25		-4.93847	2.5986	103.876	7.5e-11	4.7e-10
evm.model.chr13.1431	131.209	-2.16578	0.256887	-8.43085	3.43e-17	1.79e-16		-2.08035	2.81544	54.4501	4.36e-08	1.75e-07
evm.model.chr13.145	25.6715	-2.89628	0.533367	-5.43019	5.63e-08	1.7e-07		-2.78881	0.606257	20.4653	9.81e-05	0.000235207
evm.model.chr13.1457	149.994	-2.80819	0.238287	-11.7849	4.67e-32	4.17e-31		-2.69472	2.99793	134.473	2.57e-12	2.06e-11
evm.model.chr13.1475	40.1349	-5.22713	0.601481	-8.69044	3.61e-18	1.98e-17		-5.09145	1.21377	59.8234	4.91e-08	1.96e-07
evm.model.chr13.1476	18.5956	-6.83595	1.2847	-5.32104	1.03e-07	3.05e-07		-6.51663	0.180593	33.6771	5.09e-06	1.51e-05
evm.model.chr13.1479	22.4424	-5.33592	1.03963	-5.13251	2.86e-07	8.13e-07		-5.22741	0.462623	26.8757	1.96e-05	5.26e-05
evm.model.chr13.1483	24.9587	-4.05054	1.66495	-2.43283	0.0149812	0.0245036		-3.93022	0.581603	11.9128	0.00224768	0.00423975
evm.model.chr13.149	1382.66	2.77676	0.151478	18.3312	4.67e-75	1.01e-73		2.93848	6.21074	385.167	6.32e-18	1.52e-16
evm.model.chr13.151	123.866	-2.32569	0.308817	-7.53097	5.04e-14	2.23e-13		-2.17299	2.73069	49.7332	1.02e-07	3.9e-07
evm.model.chr13.1511	173.998	-6.67505	0.403329	-16.5499	1.6e-61	2.78e-60		-6.56633	3.20978	239.952	2.8e-15	3.85e-14
evm.model.chr13.152	4304.21	1.74346	0.136842	12.7407	3.51e-37	3.63e-36		1.84788	7.83438	207.463	9.49e-14	9.73e-13
evm.model.chr13.156	293.619	-1.7462	0.214452	-8.1426	3.87e-16	1.91e-15		-1.64656	3.96	55.4772	3.65e-08	1.49e-07
evm.model.chr13.1562	31.055	-2.55959	0.720915	-3.55047	0.000384543	0.000793647		-2.4322	0.819718	10.9577	0.00253261	0.00473459
evm.model.chr13.1582	9.84481	-2.70965	0.837133	-3.23682	0.00120868	0.00233847		-2.56621	-0.662067	8.3536	0.00728007	0.0125154
evm.model.chr13.1585	11.8608	-3.63813	0.988443	-3.68067	0.000232619	0.000492752		-3.53122	-0.411987	11.1135	0.00238423	0.00447716
evm.model.chr13.1588	41.2168	-2.57897	0.636753	-4.05019	5.12e-05	0.000116401		-2.47753	1.2037	15.4658	0.000490561	0.00104055
evm.model.chr13.1589	17.0071	-4.03279	0.96	-4.20082	2.66e-05	6.25e-05		-3.89055	0.0390269	14.6201	0.000657278	0.00136187
evm.model.chr13.1599	2863.56	4.42593	0.103095	42.9305	0	0		4.51008	7.25974	1537.43	2.27e-26	7.13e-24
evm.model.chr13.1615	122.997	-4.13595	0.321912	-12.8481	8.82e-38	9.23e-37		-4.04489	2.7298	141.944	1.35e-12	1.14e-11
evm.model.chr13.1617	354.588	-1.80235	0.183284	-9.83369	8.06e-23	5.27e-22		-1.72148	4.21868	100.323	7.57e-11	4.73e-10
evm.model.chr13.162	9.29035	-5.43023	1.43166	-3.79296	0.00014886	0.000321947		-5.939	-0.778925	13.5725	0.00103477	0.00207212
evm.model.chr13.1622	105.454	3.50191	0.465002	7.53095	5.04e-14	2.23e-13		3.60682	2.49253	58.6109	3.15e-08	1.3e-07
evm.model.chr13.1627	82.4641	4.08117	0.602521	6.77349	1.26e-11	4.85e-11		4.0967	2.15457	68.1781	4.75e-09	2.21e-08
evm.model.chr13.166	80.783	-3.11194	0.365854	-8.50598	1.8e-17	9.5e-17		-3.01583	2.14337	54.9224	6.33e-08	2.48e-07
evm.model.chr13.1664	10.6733	-7.73888	1.43346	-5.39873	6.71e-08	2.01e-07		-8.29765	-0.446049	37.0679	8.29e-06	2.37e-05
evm.model.chr13.1666	7.11098	-4.7261	1.50331	-3.1438	0.00166768	0.00316098		-4.57062	-0.937759	15.631	0.000887018	0.0017941
evm.model.chr13.1687	47.396	-1.7176	0.647868	-2.65116	0.00802157	0.0136928		-1.59007	1.34427	5.5562	0.0267147	0.0410004
evm.model.chr13.169	737.329	2.2277	0.177601	12.5433	4.33e-36	4.35e-35		2.30572	5.28983	183.561	5.99e-14	6.36e-13
evm.model.chr13.1691	30.4634	-4.93454	1.35738	-3.63534	0.000277611	0.000582955		-4.53276	0.733615	14.7899	0.000754253	0.00154451
evm.model.chr13.170	1138.05	3.05232	0.0917526	33.2669	1.16e-242	1.29e-240		3.13889	5.91443	898.475	4.05e-23	3.54e-21
evm.model.chr13.171	237.59	4.6166	0.544138	8.48424	2.17e-17	1.14e-16		4.65439	3.66469	70.3399	8.27e-08	3.2e-07
evm.model.chr13.1720	117.173	-3.60855	0.7003	-5.15287	2.57e-07	7.32e-07		-3.59448	2.65953	37.3457	3.47e-06	1.05e-05
evm.model.chr13.1731	101.469	-2.3814	0.4746	-5.0177	5.23e-07	1.45e-06		-2.31026	2.43752	24.281	3.87e-05	9.9e-05
evm.model.chr13.175	100.409	-5.68283	0.447672	-12.6942	6.37e-37	6.55e-36		-5.57434	2.451	147.754	2.36e-12	1.9e-11
evm.model.chr13.177	1798.98	3.58958	0.368505	9.74092	2.02e-22	1.3e-21		3.6419	6.57913	67.3366	3.04e-08	1.25e-07
evm.model.chr13.179	223.267	-2.3907	0.290142	-8.23975	1.73e-16	8.66e-16		-2.31032	3.56095	67.4959	9.16e-09	4.08e-08
evm.model.chr13.1803	7.52886	-4.14685	1.4241	-2.9119	0.00359234	0.00648984		-3.89657	-0.964769	8.5269	0.00676602	0.0117017
evm.model.chr13.1805	34.1919	-1.81765	0.542438	-3.35089	0.000805533	0.00159361		-1.7259	0.925411	8.11613	0.00805453	0.0137202
evm.model.chr13.1814	607.957	6.67191	0.341151	19.5571	3.59e-85	9.17e-84		6.74493	5.02582	1173.86	9.87e-25	1.44e-22
evm.model.chr13.182	62.4485	-3.04447	0.373359	-8.15426	3.51e-16	1.74e-15		-2.9307	1.78557	51.985	6.76e-08	2.64e-07
evm.model.chr13.1829	63.3583	-1.6714	0.384011	-4.35248	1.35e-05	3.27e-05		-1.58311	1.80371	16.993	0.000293853	0.000647894
evm.model.chr13.184	3.92381	-6.45941	1.60399	-4.02709	5.65e-05	0.000127928		-6.99785	-1.63458	20.0756	0.000148742	0.00034528
evm.model.chr13.1853	215.95	4.02466	1.29518	3.10741	0.00188732	0.00355175		4.55089	3.51012	11.5412	0.00252589	0.00472334
evm.model.chr13.1857	2.67012	-5.3942	2.2207	-2.42906	0.0151381	0.0247407		-6.00114	-1.97204	10.5162	0.00397669	0.00716845
evm.model.chr13.1866	887.834	-5.51731	0.402111	-13.7209	7.61e-43	8.97e-42		-5.4092	5.50533	392.154	1.19e-14	1.46e-13
evm.model.chr13.1881	3.9648	-4.2449	1.94821	-2.17887	0.0293414	0.0454616		-4.85442	-1.72223	5.46313	0.0272251	0.0417104
evm.model.chr13.1890	2263.08	2.49616	0.13423	18.5962	3.45e-77	7.7e-76		2.61201	6.91287	339.097	2e-16	3.52e-15
evm.model.chr13.1894	110.137	-2.12763	0.391372	-5.43633	5.44e-08	1.64e-07		-2.04437	2.56884	26.4771	1.9e-05	5.11e-05
evm.model.chr13.1902	251.394	-1.64055	0.159274	-10.3002	7.03e-25	4.93e-24		-1.55069	3.73192	88.2313	3.13e-10	1.77e-09
evm.model.chr13.1910	798.499	6.63346	0.826562	8.02535	1.01e-15	4.89e-15		6.58407	5.42308	164.467	3.15e-12	2.48e-11
evm.model.chr13.1911	5.84926	-6.41975	1.56678	-4.09742	4.18e-05	9.59e-05		-6.99544	-1.15304	21.082	0.00013479	0.000314781
evm.model.chr13.1915	1905.93	2.9791	0.0871835	34.1705	6.63e-256	8.52e-254		3.05787	6.66337	1193.74	7.81e-25	1.22e-22
evm.model.chr13.1925	5.88809	-2.79508	1.18019	-2.36832	0.0178689	0.0288392		-2.64622	-1.23014	5.78135	0.0234572	0.0364401
evm.model.chr13.1929	21.405	-4.87388	0.908563	-5.36438	8.12e-08	2.42e-07		-4.71522	0.366137	25.5867	2.25e-05	5.98e-05
evm.model.chr13.193	97.7458	-2.72135	0.354426	-7.67817	1.61e-14	7.28e-14		-2.63735	2.40141	52.8635	5.77e-08	2.28e-07
evm.model.chr13.1932	61.1837	-2.74224	0.628153	-4.36557	1.27e-05	3.09e-05		-2.62867	1.7591	17.003	0.000349436	0.000760691
evm.model.chr13.1933	2.94102	-4.76077	1.99788	-2.38291	0.0171762	0.0278161		-4.35018	-1.85878	8.80301	0.00661491	0.0114571
evm.model.chr13.1939	9.8794	-3.8254	1.20718	-3.16888	0.0015303	0.00291786		-3.65016	-0.658952	9.39664	0.00471666	0.00839476
evm.model.chr13.195	12.8027	-4.08653	1.09178	-3.743	0.000181838	0.000389586		-3.89194	-0.245667	15.1959	0.000745898	0.00152849
evm.model.chr13.1956	8.49229	-3.14149	0.991532	-3.16832	0.00153324	0.00292319		-2.95899	-0.875524	8.90842	0.00576779	0.0101091
evm.model.chr13.1958	16.5192	-2.33828	0.822009	-2.84459	0.00444687	0.00791815		-2.23927	-0.0308513	6.03793	0.0203286	0.0319697
evm.model.chr13.1968	35.722	-6.36646	0.943967	-6.74437	1.54e-11	5.9e-11		-6.18108	1.04882	46.8134	2.88e-07	1.03e-06
evm.model.chr13.197	864.569	6.28464	0.557239	11.2782	1.68e-29	1.39e-28		6.30809	5.5247	138.416	1.16e-10	7.02e-10
evm.model.chr13.198	10.349	-4.56966	0.964195	-4.73936	2.14e-06	5.62e-06		-4.36319	-0.576048	19.1983	0.000165455	0.000380912
evm.model.chr13.199	68.232	-4.14857	1.15004	-3.60732	0.000309378	0.000645948		-4.06116	1.93105	31.721	1.41e-05	3.87e-05
evm.model.chr13.200	63.0745	-4.28051	1.02851	-4.16185	3.16e-05	7.36e-05		-4.19557	1.80446	44.4573	6.76e-07	2.28e-06
evm.model.chr13.2001	74.2349	4.1719	0.535811	7.78615	6.91e-15	3.18e-14		4.34124	1.96775	60.3461	1.62e-08	6.98e-08
evm.model.chr13.2004	37.0803	-3.06752	0.687227	-4.46362	8.06e-06	2e-05		-2.99044	1.05341	15.526	0.000531553	0.00112065
evm.model.chr13.2019	6.1439	-5.78052	1.61146	-3.58712	0.000334345	0.000695634		-6.33806	-1.19778	13.7322	0.00119536	0.00236777
evm.model.chr13.2023	8119.45	-8.82848	0.227237	-38.8514	0	0		-8.67061	8.68002	1757.04	5.44e-23	4.67e-21
evm.model.chr13.2027	364.405	-2.63624	0.177854	-14.8225	1.05e-49	1.44e-48		-2.52865	4.25092	206.403	1.36e-14	1.65e-13
evm.model.chr13.2029	29.4826	-1.86222	0.600711	-3.10003	0.00193498	0.00363453		-1.75512	0.788018	7.15655	0.0122323	0.020108
evm.model.chr13.203	13.6939	-2.36294	0.944615	-2.50148	0.0123674	0.0205481		-2.21682	-0.23174	5.31401	0.0292172	0.0444377
evm.model.chr13.2033	168.394	-2.43942	0.203712	-11.9748	4.81e-33	4.41e-32		-2.35396	3.16051	139.417	1.68e-12	1.39e-11
evm.model.chr13.204	59.9815	-5.29432	0.598176	-8.85077	8.69e-19	4.86e-18		-5.16373	1.7574	74.9843	1.27e-08	5.52e-08
evm.model.chr13.2041	612.682	-1.84838	0.207337	-8.91486	4.88e-19	2.75e-18		-1.76737	4.99985	83.7354	1.56e-09	7.82e-09
evm.model.chr13.2042	46.8421	-2.38315	0.506381	-4.70623	2.52e-06	6.57e-06		-2.29987	1.36307	16.4562	0.000351067	0.000764076
evm.model.chr13.2054	115.002	9.25008	1.21177	7.6335	2.28e-14	1.03e-13		9.71417	2.63262	192.912	6.6e-12	4.91e-11
evm.model.chr13.2056	7.97061	-3.71572	1.14193	-3.2539	0.00113831	0.00221056		-3.58606	-0.829819	12.0551	0.00210896	0.00399681
evm.model.chr13.2059	7.12175	-4.55849	1.62587	-2.80372	0.0050517	0.00890897		-4.28261	-0.958599	9.93586	0.00379134	0.00685583
evm.model.chr13.2095	1712.15	2.64004	0.09777	27.0025	1.38e-160	8.18e-159		2.72091	6.50777	699.736	1.27e-21	7.71e-20
evm.model.chr13.211	435.555	2.22299	0.181957	12.2171	2.52e-34	2.41e-33		2.3179	4.53481	179.625	7.7e-14	8.05e-13
evm.model.chr13.2118	14.183	-4.49012	0.995295	-4.51135	6.44e-06	1.61e-05		-4.30246	-0.174678	16.1886	0.000426575	0.000914856
evm.model.chr13.2121	12.5482	-3.26911	0.982997	-3.32566	0.000882091	0.00173467		-3.14409	-0.335331	9.54357	0.00444244	0.00794395
evm.model.chr13.2133	65.9615	-2.3017	0.492707	-4.67153	2.99e-06	7.72e-06		-2.2207	1.86849	20.9118	8.68e-05	0.000209771
evm.model.chr13.2135	21.7134	-2.76203	0.807854	-3.41898	0.000628571	0.00126224		-2.65498	0.4061	11.3246	0.00219795	0.00415332
evm.model.chr13.2138	3.64485	-3.90609	1.81867	-2.14777	0.0317321	0.04877		-3.70472	-1.66948	6.74724	0.0151259	0.0243669
evm.model.chr13.2156	1900.66	-3.16644	0.106113	-29.8403	1.17e-195	9.34e-194		-3.08288	6.61813	893.677	4.36e-23	3.8e-21
evm.model.chr13.2158	4.20172	-5.78344	1.96642	-2.94109	0.00327055	0.00593841		-5.35058	-1.5049	16.4968	0.000695026	0.00143271
evm.model.chr13.2161	14.9889	-2.64401	1.06505	-2.48252	0.0130456	0.0215957		-2.50794	-0.0340769	7.28816	0.0123802	0.0203246
evm.model.chr13.218	389.098	6.60688	0.284858	23.1936	5.28e-119	2.03e-117		6.70878	4.37537	449.702	9.86e-18	2.26e-16
evm.model.chr13.2183	58.14	-1.6302	0.460957	-3.53655	0.000405391	0.000834441		-1.53103	1.68991	10.7705	0.00272429	0.00506282
evm.model.chr13.2184	344.082	-5.00536	0.204906	-24.4276	8.72e-132	3.87e-130		-4.91697	4.1639	455.712	4.34e-19	1.37e-17
evm.model.chr13.2185	185.507	7.31382	1.23476	5.92326	3.16e-09	1.04e-08		7.78476	3.29889	50.4157	1.24e-06	4.02e-06
evm.model.chr13.2191	30.6662	-2.39503	0.528854	-4.52871	5.93e-06	1.49e-05		-2.3011	0.805269	15.0131	0.000573263	0.0011999
evm.model.chr13.2198	30.4378	-2.69741	0.473376	-5.69825	1.21e-08	3.85e-08		-2.53068	0.800408	21.7595	6.66e-05	0.000163619
evm.model.chr13.22	1113.95	-2.10985	0.15893	-13.2753	3.22e-40	3.6e-39		-1.98424	5.84649	164.969	1.13e-12	9.66e-12
evm.model.chr13.2205	97.4539	2.18621	0.407722	5.36202	8.23e-08	2.45e-07		2.26465	2.38942	28.9475	1.48e-05	4.06e-05
evm.model.chr13.2211	6.71167	-3.21893	1.24932	-2.57654	0.00997945	0.0168033		-3.03228	-1.02402	7.56354	0.0115265	0.0190301
evm.model.chr13.2218	15.8901	4.63113	1.50879	3.06943	0.00214466	0.00400309		5.16438	-0.116471	8.99074	0.00696019	0.012021
evm.model.chr13.2221	1548.91	12.5615	1.20185	10.4519	1.44e-25	1.04e-24		13.0063	6.36221	211.581	1.13e-08	4.95e-08
evm.model.chr13.2233	327.981	-4.05634	0.187112	-21.6786	3.27e-104	1.06e-102		-3.97631	4.09637	408.554	8.29e-17	1.58e-15
evm.model.chr13.2234	230.671	-2.02336	0.205063	-9.86701	5.79e-23	3.81e-22		-1.92459	3.60974	92.6473	1.83e-10	1.07e-09
evm.model.chr13.2238	116.31	-2.24821	0.457824	-4.91064	9.08e-07	2.46e-06		-2.17857	2.64547	24.6917	3.84e-05	9.83e-05
evm.model.chr13.2242	37.1095	-2.29102	0.803892	-2.8499	0.00437323	0.00779235		-2.25172	1.06887	8.34287	0.0076859	0.0131423
evm.model.chr13.2244	44.0544	-1.99685	0.411257	-4.85548	1.2e-06	3.22e-06		-1.8942	1.297	15.2128	0.000535067	0.00112735
evm.model.chr13.2249	58.7867	-2.85112	0.495374	-5.75549	8.64e-09	2.77e-08		-2.76408	1.7151	27.5517	1.36e-05	3.75e-05
evm.model.chr13.225	182.018	3.7321	0.27385	13.6283	2.72e-42	3.18e-41		3.8693	3.27771	201.04	1.89e-14	2.22e-13
evm.model.chr13.2263	34.7539	-2.04026	0.536783	-3.8009	0.000144171	0.00031239		-1.94303	0.967118	11.9501	0.00173237	0.00333622
evm.model.chr13.2280	82.7141	1.52968	0.327985	4.66388	3.1e-06	8e-06		1.65543	2.14673	25.124	2.55e-05	6.72e-05
evm.model.chr13.2284	199.606	5.04301	1.25183	4.0285	5.61e-05	0.000127227		5.53516	3.40198	13.1454	0.0018652	0.00356812
evm.model.chr13.2288	1272.22	10.7222	1.18785	9.02655	1.77e-19	1.02e-18		10.0869	6.08702	693.653	2.74e-19	9.11e-18
evm.model.chr13.2290	1424.65	-2.53441	0.102346	-24.7632	2.24e-135	1.05e-133		-2.45305	6.19191	464.335	3.37e-19	1.1e-17
evm.model.chr13.2306	196.231	-2.60209	0.388762	-6.69328	2.18e-11	8.3e-11		-2.54373	3.37624	44.0097	8.38e-07	2.78e-06
evm.model.chr13.2316	57.288	-1.72873	0.438099	-3.94598	7.95e-05	0.000177109		-1.6438	1.65241	14.0353	0.000807778	0.00164457
evm.model.chr13.2318	80.6865	-2.47902	0.265663	-9.33144	1.04e-20	6.32e-20		-2.39299	2.13618	70.2218	3.51e-09	1.66e-08
evm.model.chr13.2324	87.0076	-1.77874	0.374353	-4.75151	2.02e-06	5.3e-06		-1.69886	2.24646	21.2955	7.64e-05	0.000185986
evm.model.chr13.2325	24.4063	-1.66679	0.587589	-2.83666	0.00455884	0.00810018		-1.54579	0.504775	5.91884	0.0214896	0.0336244
evm.model.chr13.2338	7.56919	-6.68626	1.45993	-4.57983	4.65e-06	1.18e-05		-7.22556	-0.870699	21.1629	9.25e-05	0.000222444
evm.model.chr13.2342	273.541	-1.94038	0.232231	-8.35541	6.52e-17	3.34e-16		-1.86474	3.84614	74.7225	1.85e-09	9.17e-09
evm.model.chr13.2343	42.0201	3.82269	0.701151	5.45202	4.98e-08	1.51e-07		3.83178	1.16167	34.3501	2.48e-06	7.65e-06
evm.model.chr13.2350	78.7751	-1.86643	0.394336	-4.7331	2.21e-06	5.78e-06		-1.78043	2.09281	20.1876	0.000106741	0.000254145
evm.model.chr13.2351	28.5843	-3.39913	0.634354	-5.3584	8.4e-08	2.5e-07		-3.29134	0.75934	23.261	4.31e-05	0.000109238
evm.model.chr13.2352	45.608	-9.9456	1.22746	-8.10257	5.38e-16	2.63e-15		-10.5082	1.38705	137.514	1.5e-11	1.06e-10
evm.model.chr13.2353	44.1724	-4.19131	0.67053	-6.25074	4.09e-10	1.44e-09		-4.02099	1.34509	38.6815	1.83e-06	5.77e-06
evm.model.chr13.2355	53.44	2.98697	0.537697	5.55512	2.77e-08	8.58e-08		3.08279	1.53723	33.1581	3.28e-06	9.94e-06
evm.model.chr13.2364	48.3074	-2.51869	0.627264	-4.01536	5.94e-05	0.000134187		-2.4547	1.43159	15.8977	0.000435393	0.000931979
evm.model.chr13.2366	326.11	-5.05959	0.769425	-6.5758	4.84e-11	1.8e-10		-5.03044	4.08369	150.111	1.45e-10	8.62e-10
evm.model.chr13.2369	3.48915	-6.17699	2.1914	-2.81875	0.00482117	0.00852877		-6.76018	-1.69084	14.3844	0.00109947	0.00219228
evm.model.chr13.2371	9.80936	-7.18744	1.52757	-4.70515	2.54e-06	6.6e-06		-7.7477	-0.566183	26.5952	6.04e-05	0.000149531
evm.model.chr13.2372	98.1559	-3.60726	0.46934	-7.68581	1.52e-14	6.87e-14		-3.53995	2.41764	52.0139	1.1e-07	4.19e-07
evm.model.chr13.2376	40.8448	-4.24267	0.606987	-6.98973	2.75e-12	1.11e-11		-4.13683	1.24036	40.5136	6.32e-07	2.14e-06
evm.model.chr13.2380	104.994	-3.40228	0.519667	-6.54703	5.87e-11	2.18e-10		-3.36111	2.50378	43.9758	5.71e-07	1.95e-06
evm.model.chr13.2383	24.6976	-8.97176	1.28455	-6.98436	2.86e-12	1.15e-11		-9.5377	0.574976	78.7803	4.25e-08	1.71e-07
evm.model.chr13.2384	482.22	-6.07155	0.374627	-16.2069	4.51e-59	7.48e-58		-6.00764	4.63866	394.762	1.56e-16	2.79e-15
evm.model.chr13.2396	30.8707	3.51429	0.669487	5.24923	1.53e-07	4.44e-07		3.54053	0.782579	21.3456	7.53e-05	0.000183452
evm.model.chr13.2397	1040.93	-3.40303	0.197744	-17.2093	2.26e-66	4.26e-65		-3.24465	5.74208	266.002	3.24e-14	3.62e-13
evm.model.chr13.240	9972.75	-1.97085	0.0850268	-23.1792	7.39e-119	2.84e-117		-1.86809	9.03208	467.524	3.07e-19	1.01e-17
evm.model.chr13.2403	8.46963	-3.58022	1.36039	-2.63175	0.00849452	0.0144444		-3.49049	-0.804859	7.7846	0.00928935	0.0156265
evm.model.chr13.2407	8.23456	-6.82113	1.49283	-4.56925	4.89e-06	1.24e-05		-7.35604	-0.763473	24.7206	6.81e-05	0.000167056
evm.model.chr13.2411	10.0365	-5.9118	1.49543	-3.95325	7.71e-05	0.000172054		-5.48113	-0.545535	16.5159	0.000344145	0.000749985
evm.model.chr13.2412	103.553	3.1675	0.353568	8.95868	3.29e-19	1.86e-18		3.23104	2.46482	89.0611	2.83e-10	1.6e-09
evm.model.chr13.2419	6111.96	2.68021	0.078717	34.0487	4.24e-254	5.32e-252		2.77188	8.35083	1220.66	5.72e-25	9.28e-23
evm.model.chr13.2426	30.1108	-4.39847	0.8049	-5.46461	4.64e-08	1.41e-07		-4.20645	0.804321	28.6703	9.94e-06	2.8e-05
evm.model.chr13.2427	1145.15	8.12072	1.19517	6.79461	1.09e-11	4.21e-11		8.58351	5.92592	97.8339	2.85e-09	1.37e-08
evm.model.chr13.2434	8.24856	-7.49157	1.42005	-5.27557	1.32e-07	3.87e-07		-8.06289	-0.849859	29.8799	1.19e-05	3.31e-05
evm.model.chr13.2435	5.94051	-6.5985	1.78884	-3.68871	0.000225394	0.000478178		-7.16574	-1.16804	20.8506	0.000223448	0.000502352
evm.model.chr13.244	68.7998	-7.48906	0.804383	-9.31032	1.27e-20	7.69e-20		-7.08423	1.93567	132.022	6.75e-11	4.27e-10
evm.model.chr13.2441	38.5448	-4.14268	0.683649	-6.05966	1.36e-09	4.63e-09		-4.02195	1.15561	29.5955	8.28e-06	2.37e-05
evm.model.chr13.2442	47.2109	-3.09219	0.400419	-7.72237	1.14e-14	5.19e-14		-2.9824	1.41366	39.8344	7.31e-07	2.45e-06
evm.model.chr13.2443	8.36121	-7.42989	1.65331	-4.49395	6.99e-06	1.75e-05		-7.97678	-0.798001	21.2523	0.00012877	0.000302089
evm.model.chr13.245	11663.2	3.63668	0.0928999	39.1462	0	0		3.75716	9.29149	1392.69	9.06e-26	2.17e-23
evm.model.chr13.2450	2.91025	-5.10904	2.02455	-2.52354	0.0116179	0.0193818		-5.72884	-1.8718	8.5327	0.00703653	0.0121403
evm.model.chr13.2451	314.416	-2.86705	0.218026	-13.15	1.7e-39	1.87e-38		-2.77454	4.04164	156.158	4.28e-13	3.89e-12
evm.model.chr13.2455	155.931	5.08983	0.315065	16.1549	1.05e-58	1.73e-57		5.16594	3.05472	303.81	9.46e-17	1.77e-15
evm.model.chr13.2459	108.226	-5.13409	0.385775	-13.3085	2.07e-40	2.32e-39		-4.98989	2.55206	176.094	9.84e-14	1.01e-12
evm.model.chr13.2463	4883.95	1.70852	0.0993559	17.196	2.85e-66	5.35e-65		1.8317	8.02347	322.944	4.24e-17	8.63e-16
evm.model.chr13.2465	4554.18	3.85142	0.101276	38.0288	0	0		4.00088	7.92399	1362.63	1.23e-25	2.71e-23
evm.model.chr13.2470	15402.2	3.25169	0.0815256	39.8855	0	0		3.37383	9.68531	1652.24	8.26e-27	3.33e-24
evm.model.chr13.2471	392.995	1.93074	0.167614	11.519	1.06e-30	9.08e-30		2.03022	4.38715	149.877	7.04e-13	6.17e-12
evm.model.chr13.2473	47.6396	-3.41413	0.463167	-7.37127	1.69e-13	7.27e-13		-3.31069	1.42345	34.7127	2.28e-06	7.08e-06
evm.model.chr13.2483	114.692	-6.2566	0.443659	-14.1023	3.68e-45	4.52e-44		-6.01397	2.62457	165.985	2.04e-13	1.98e-12
evm.model.chr13.2488	25.7333	-2.28364	0.690416	-3.30763	0.000940898	0.00184318		-2.16669	0.560746	8.35367	0.00793494	0.0135291
evm.model.chr13.2495	21.7459	3.04167	0.869275	3.49909	0.000466858	0.000954353		3.11818	0.298239	12.0439	0.00167226	0.00322787
evm.model.chr13.2504	462.037	2.39753	0.161841	14.8141	1.19e-49	1.63e-48		2.4816	4.61692	248.415	1.29e-15	1.91e-14
evm.model.chr13.2505	155.672	-9.56088	1.42824	-6.69419	2.17e-11	8.25e-11		-9.34447	3.05425	78.8276	3.13e-08	1.29e-07
evm.model.chr13.2508	576.025	2.72043	0.169267	16.0718	4.02e-58	6.53e-57		2.80742	4.93719	288.357	1.91e-16	3.37e-15
evm.model.chr13.2514	32.6227	8.04705	1.28018	6.2859	3.26e-10	1.15e-09		8.51988	0.865834	66.8856	1.44e-07	5.39e-07
evm.model.chr13.2523	10.356	-2.5174	0.985714	-2.55389	0.0106528	0.0178706		-2.38775	-0.5679	5.46179	0.0266709	0.0409455
evm.model.chr13.2524	3452.54	-10.0445	0.906322	-11.0828	1.52e-28	1.21e-27		-9.8537	7.44895	1121.53	6.09e-20	2.34e-18
evm.model.chr13.2527	1926.21	4.38895	0.195252	22.4784	6.76e-112	2.45e-110		4.47115	6.65888	515.609	9.49e-17	1.78e-15
evm.model.chr13.2529	39.9064	-2.21563	0.544578	-4.06853	4.73e-05	0.000108086		-2.13853	1.19239	14.0798	0.000795113	0.00162141
evm.model.chr13.2532	18.8286	-2.89654	0.725531	-3.99231	6.54e-05	0.00014708		-2.82496	0.189698	13.4149	0.0010089	0.00202373
evm.model.chr13.2534	41.1804	-2.20213	0.591135	-3.72526	0.000195114	0.000416743		-2.11421	1.23089	13.5701	0.000953984	0.00192143
evm.model.chr13.2545	655.672	4.48884	0.173937	25.8073	7.34e-147	3.83e-145		4.56385	5.13029	683.325	1.76e-21	1.03e-19
evm.model.chr13.2547	1098.19	3.06772	0.117558	26.0955	4.1e-150	2.23e-148		3.14696	5.87128	702.702	1.2e-21	7.34e-20
evm.model.chr13.2553	324.672	2.21158	0.242991	9.10148	8.91e-20	5.21e-19		2.30702	4.10832	92.259	2.28e-10	1.31e-09
evm.model.chr13.256	522.621	-3.89645	0.337426	-11.5475	7.6e-31	6.54e-30		-3.8153	4.75525	205.653	5.64e-13	5.02e-12
evm.model.chr13.2575	183.431	5.37457	0.323003	16.6394	3.61e-62	6.35e-61		5.52584	3.29021	295.209	1.38e-16	2.49e-15
evm.model.chr13.2585	5.6297	-6.25708	1.82292	-3.43245	0.000598154	0.00120558		-6.83298	-1.23267	13.0918	0.00147935	0.00288486
evm.model.chr13.2587	98.8833	-5.15501	1.19707	-4.30636	1.66e-05	3.99e-05		-5.09447	2.43164	52.1115	2.57e-07	9.25e-07
evm.model.chr13.2588	29.7379	-7.0804	1.32555	-5.34146	9.22e-08	2.73e-07		-6.81644	0.821506	34.6845	2.66e-06	8.17e-06
evm.model.chr13.2591	12.1145	-5.20009	1.47076	-3.53566	0.000406761	0.000837176		-4.92923	-0.31288	14.355	0.000788513	0.0016091
evm.model.chr13.26	3363.9	3.47379	0.120235	28.8917	1.52e-183	1.1e-181		3.57093	7.47906	782.712	1.81e-21	1.05e-19
evm.model.chr13.2603	144.618	3.63089	0.834535	4.3508	1.36e-05	3.29e-05		3.55319	2.94393	19.6685	0.000134335	0.000313827
evm.model.chr13.2610	419.624	-4.51673	0.15298	-29.5249	1.38e-191	1.07e-189		-4.43618	4.44477	434.78	8.16e-19	2.43e-17
evm.model.chr13.2612	492.413	3.06948	0.187625	16.3597	3.71e-60	6.27e-59		3.14786	4.71253	307.701	8.03e-17	1.53e-15
evm.model.chr13.269	104.253	-2.3446	0.490957	-4.77557	1.79e-06	4.73e-06		-2.2406	2.46964	20.8254	8.81e-05	0.000212849
evm.model.chr13.270	48.2328	6.23203	1.28085	4.86556	1.14e-06	3.07e-06		5.9902	1.37157	36.247	1.61e-06	5.11e-06
evm.model.chr13.275	164.702	-5.44405	0.602367	-9.03777	1.6e-19	9.23e-19		-5.36168	3.12838	140.358	7.55e-12	5.57e-11
evm.model.chr13.292	214.724	-1.58619	0.253889	-6.24759	4.17e-10	1.46e-09		-1.50015	3.50835	36.908	1.38e-06	4.45e-06
evm.model.chr13.304	153.525	-1.83301	0.290363	-6.3128	2.74e-10	9.74e-10		-1.71768	3.03038	35.5831	1.87e-06	5.88e-06
evm.model.chr13.31	50.0807	-3.06925	0.502879	-6.10336	1.04e-09	3.55e-09		-2.94855	1.48571	33.1905	3.26e-06	9.87e-06
evm.model.chr13.315	5822.22	-1.81458	0.0776448	-23.3703	8.57e-121	3.37e-119		-1.71997	8.25859	445.341	5.91e-19	1.81e-17
evm.model.chr13.320	2.69169	-5.62435	1.95318	-2.87958	0.003982	0.00714973		-6.20619	-1.98115	12.3059	0.00214678	0.0040616
evm.model.chr13.323	798.022	-1.6056	0.12775	-12.5683	3.15e-36	3.19e-35		-1.52335	5.37942	97.308	1.6e-10	9.48e-10
evm.model.chr13.334	366.742	2.63191	0.209649	12.5539	3.78e-36	3.81e-35		2.71233	4.28586	186.948	4.77e-14	5.16e-13
evm.model.chr13.339	734.847	1.64575	0.112975	14.5674	4.53e-48	5.97e-47		1.73221	5.28878	241.651	1.83e-15	2.62e-14
evm.model.chr13.353	84.6897	-1.93884	0.307605	-6.30303	2.92e-10	1.04e-09		-1.84587	2.21644	20.1656	0.000109929	0.000261427
evm.model.chr13.354	143.878	-2.00898	0.189671	-10.5919	3.25e-26	2.4e-25		-1.88716	2.94127	85.7701	4.26e-10	2.34e-09
evm.model.chr13.369	7.22633	-3.23498	1.30639	-2.47628	0.0132761	0.0219563		-3.02408	-1.02021	6.1039	0.0197152	0.0311025
evm.model.chr13.372	206.65	3.23908	0.262116	12.3574	4.44e-35	4.35e-34		3.43868	3.44908	168.516	1.69e-13	1.66e-12
evm.model.chr13.376	432.307	10.3204	1.19853	8.61091	7.25e-18	3.9e-17		10.8016	4.52413	269.712	7.07e-13	6.19e-12
evm.model.chr13.382	168.993	-2.61502	0.239573	-10.9154	9.74e-28	7.6e-27		-2.52952	3.16948	90.6205	2.34e-10	1.35e-09
evm.model.chr13.385	27.9483	-1.90965	0.539259	-3.54124	0.000398245	0.000820461		-1.82027	0.674824	10.472	0.00306302	0.00564157
evm.model.chr13.39	17.2036	-2.92274	0.848072	-3.44633	0.000568253	0.00114809		-2.82659	0.11239	10.4576	0.00347336	0.00632919
evm.model.chr13.391	176.609	2.40254	0.292863	8.20364	2.33e-16	1.16e-15		2.57672	3.23239	79.6196	9.45e-10	4.91e-09
evm.model.chr13.395	136.695	-3.25432	0.301542	-10.7923	3.74e-27	2.87e-26		-3.04748	2.86293	96.9493	1.11e-10	6.74e-10
evm.model.chr13.396	133.425	-4.56555	0.375989	-12.1428	6.27e-34	5.91e-33		-4.32573	2.82838	146.446	9.3e-13	8.04e-12
evm.model.chr13.397	40.0073	-6.7494	0.813535	-8.29639	1.07e-16	5.44e-16		-6.48039	1.18491	84.3711	5.08e-10	2.75e-09
evm.model.chr13.399	8815.8	2.00447	0.052996	37.823	0	0		2.0875	8.87665	1027.83	6.27e-24	7.16e-22
evm.model.chr13.414	416.39	2.17019	0.197054	11.0132	3.3e-28	2.61e-27		2.25732	4.46888	143.322	1.21e-12	1.02e-11
evm.model.chr13.419	1390.67	3.26675	0.108362	30.1466	1.19e-199	9.67e-198		3.36355	6.20924	947.416	1.94e-23	1.88e-21
evm.model.chr13.420	88.3851	-3.31578	0.376212	-8.8136	1.21e-18	6.74e-18		-3.18996	2.27256	60.9501	1.46e-08	6.32e-08
evm.model.chr13.422	477.843	1.62632	0.125053	13.0051	1.14e-38	1.23e-37		1.70816	4.6664	165.567	2.1e-13	2.03e-12
evm.model.chr13.445	54.2603	-1.66114	0.359448	-4.62136	3.81e-06	9.75e-06		-1.55548	1.597	14.8991	0.000596383	0.00124532
evm.model.chr13.450	157.806	-2.8949	0.320598	-9.0297	1.72e-19	9.92e-19		-2.71447	3.064	71.7136	2.83e-09	1.37e-08
evm.model.chr13.457	31.973	-8.02734	1.25892	-6.37636	1.81e-10	6.53e-10		-7.61725	0.892524	82.3736	6.58e-10	3.5e-09
evm.model.chr13.458	82.0119	-2.33281	0.491866	-4.74277	2.11e-06	5.53e-06		-2.23951	2.16666	21.4418	8.3e-05	0.000201131
evm.model.chr13.462	385.014	1.5531	0.213243	7.28326	3.26e-13	1.38e-12		1.63584	4.35246	65.8382	7.69e-09	3.46e-08
evm.model.chr13.474	28.7972	-3.17571	0.724249	-4.38484	1.16e-05	2.83e-05		-3.05376	0.740063	15.0612	0.000620106	0.0012911
evm.model.chr13.475	18.4257	-4.03273	0.885318	-4.55513	5.24e-06	1.32e-05		-3.87544	0.208442	19.0781	0.000171603	0.000393715
evm.model.chr13.480	2127.13	2.41911	0.110639	21.8649	5.61e-106	1.87e-104		2.51587	6.82032	578.256	1.73e-20	7.61e-19
evm.model.chr13.481	1786.16	2.52057	0.0868049	29.0372	2.23e-185	1.65e-183		2.63709	6.56648	844.799	9.49e-23	7.41e-21
evm.model.chr13.482	135.398	-3.74739	0.309167	-12.1209	8.19e-34	7.68e-33		-3.63534	2.84458	100.508	7.42e-11	4.65e-10
evm.model.chr13.485	79.2976	-5.19388	0.540149	-9.61564	6.87e-22	4.34e-21		-5.02549	2.12984	89.8927	1.35e-09	6.81e-09
evm.model.chr13.494	5.29333	-4.88226	1.69623	-2.8783	0.00399831	0.00717778		-5.47849	-1.48112	10.4622	0.00372861	0.00675271
evm.model.chr13.495	225.008	-3.98218	0.237185	-16.7893	2.92e-63	5.2e-62		-3.87213	3.56763	239.746	2.03e-15	2.88e-14
evm.model.chr13.497	3.74285	-4.8303	2.24945	-2.14732	0.0317674	0.0488207		-5.43151	-1.56553	10.3364	0.00522427	0.0092272
evm.model.chr13.498	6.43373	-7.42413	1.80337	-4.11681	3.84e-05	8.86e-05		-7.99541	-1.04734	27.3492	7.43e-05	0.000181291
evm.model.chr13.500	7687.93	5.76735	0.126208	45.6971	0	0		5.86052	8.68726	1456.35	2.51e-23	2.35e-21
evm.model.chr13.508	9.61522	-7.19545	1.48589	-4.84252	1.28e-06	3.43e-06		-7.76792	-0.70043	22.5787	6.18e-05	0.000152524
evm.model.chr13.51	20.2953	2.35303	0.682144	3.44945	0.000561722	0.00113622		2.41018	0.247913	10.5281	0.00299604	0.00552801
evm.model.chr13.510	2254.56	1.79605	0.0878011	20.4559	5.33e-93	1.51e-91		1.87997	6.90056	426.334	1.06e-18	3.09e-17
evm.model.chr13.517	4.14052	-5.86119	1.88992	-3.10129	0.00192682	0.00362051		-6.34586	-1.65063	10.8967	0.00294595	0.00544107
evm.model.chr13.538	20.5904	-4.18135	0.73283	-5.70576	1.16e-08	3.69e-08		-4.01618	0.30879	29.3311	1.05e-05	2.96e-05
evm.model.chr13.541	4.72285	-5.27115	1.4935	-3.52938	0.000416533	0.000856612		-4.94075	-1.45015	16.3203	0.000460303	0.000980501
evm.model.chr13.544	59.7624	-3.60731	1.16189	-3.10469	0.00190482	0.00358175		-3.51652	1.7554	30.5396	9.21e-06	2.61e-05
evm.model.chr13.55	385.084	-2.39455	0.139716	-17.1387	7.63e-66	1.42e-64		-2.30856	4.33568	249.209	1.23e-15	1.84e-14
evm.model.chr13.555	305.334	-8.27345	0.589604	-14.0322	9.9e-45	1.21e-43		-8.11562	3.99218	354.952	3.85e-15	5.12e-14
evm.model.chr13.559	132.555	-4.57391	0.300465	-15.2228	2.5e-52	3.59e-51		-4.48088	2.83607	219.337	1.98e-12	1.61e-11
evm.model.chr13.560	164.509	-2.01515	0.233144	-8.64337	5.46e-18	2.96e-17		-1.93143	3.12987	53.264	5.38e-08	2.13e-07
evm.model.chr13.571	111.799	-2.24011	0.37093	-6.03919	1.55e-09	5.24e-09		-2.15183	2.59345	26.4909	2.15e-05	5.74e-05
evm.model.chr13.575	5.33942	-6.46607	1.75966	-3.67461	0.000238216	0.000503634		-7.03067	-1.23633	21.4903	0.000191309	0.000435057
evm.model.chr13.577	199.774	-3.56082	0.291528	-12.2143	2.61e-34	2.49e-33		-3.47605	3.40349	114.315	3.05e-11	2.04e-10
evm.model.chr13.581	1050.25	-2.04852	0.0946931	-21.6332	8.75e-104	2.82e-102		-1.9471	5.77092	334.676	2.65e-17	5.6e-16
evm.model.chr13.582	150.941	-2.09655	0.284707	-7.3639	1.79e-13	7.67e-13		-1.9253	2.9967	48.2663	1.34e-07	5.04e-07
evm.model.chr13.586	41.8905	-2.11372	0.664793	-3.17951	0.00147524	0.00281831		-1.882	1.16184	6.68418	0.0151147	0.0243527
evm.model.chr13.588	1360.97	-2.21411	0.151634	-14.6016	2.74e-48	3.64e-47		-2.10529	6.16698	194.454	1.05e-13	1.07e-12
evm.model.chr13.589	137.125	-5.1775	0.360607	-14.3577	9.53e-47	1.21e-45		-5.07454	2.8737	178.242	8.47e-14	8.76e-13
evm.model.chr13.592	150.605	3.42118	0.32249	10.6087	2.72e-26	2.01e-25		3.50268	3.00601	122.294	7.86e-12	5.78e-11
evm.model.chr13.598	44.8561	-4.50336	0.512694	-8.78371	1.58e-18	8.76e-18		-4.30078	1.32403	73.3884	2.23e-09	1.09e-08
evm.model.chr13.601	51.0818	-3.94477	1.37452	-2.86993	0.00410567	0.0073496		-4.53446	1.41998	5.55027	0.0262789	0.0403869
evm.model.chr13.61	4284.08	2.10805	0.0857802	24.575	2.34e-133	1.06e-131		2.21179	7.84291	650.347	3.47e-21	1.87e-19
evm.model.chr13.611	55.6433	-3.99385	0.851155	-4.69227	2.7e-06	7.01e-06		-3.7197	1.58942	21.2248	9.08e-05	0.000218889
evm.model.chr13.614	18.5884	3.83143	1.20271	3.18567	0.00144418	0.00276252		3.6281	0.0986043	12.2988	0.00152003	0.00295615
evm.model.chr13.618	2228.41	-3.42236	0.121574	-28.1504	2.37e-174	1.55e-172		-3.22298	6.84793	485.156	4.42e-18	1.11e-16
evm.model.chr13.619	53.0141	-2.87531	0.581227	-4.94697	7.54e-07	2.06e-06		-2.7565	1.5318	19.4264	0.000134949	0.000315117
evm.model.chr13.623	379.083	-2.28062	0.128502	-17.7477	1.79e-70	3.65e-69		-2.19152	4.31187	192.142	3.33e-14	3.72e-13
evm.model.chr13.63	1523.68	3.22961	0.12326	26.2016	2.55e-151	1.39e-149		3.31594	6.35097	722.508	8.19e-22	5.18e-20
evm.model.chr13.656	521.208	1.52768	0.138274	11.0482	2.24e-28	1.77e-27		1.64283	4.79084	157.47	3.87e-13	3.55e-12
evm.model.chr13.659	61.7956	-2.1804	0.368805	-5.91206	3.38e-09	1.12e-08		-2.06001	1.75762	27.0181	1.88e-05	5.07e-05
evm.model.chr13.672	145.852	1.93219	0.338094	5.71497	1.1e-08	3.5e-08		2.03718	2.96335	34.7274	2.36e-06	7.31e-06
evm.model.chr13.68	410.143	-2.40931	0.176049	-13.6855	1.24e-42	1.45e-41		-2.31826	4.4285	183.236	6.02e-14	6.39e-13
evm.model.chr13.680	82.6785	-1.91952	0.312627	-6.13996	8.25e-10	2.84e-09		-1.82391	2.16343	30.6642	6.01e-06	1.75e-05
evm.model.chr13.684	70.1659	1.97097	0.392888	5.01662	5.26e-07	1.45e-06		2.08441	1.92366	27.806	1.24e-05	3.45e-05
evm.model.chr13.690	129.753	1.5821	0.235403	6.72081	1.81e-11	6.91e-11		1.69412	2.7885	49.2113	1.12e-07	4.27e-07
evm.model.chr13.709	127.022	1.87836	0.449665	4.17725	2.95e-05	6.9e-05		1.97258	2.73351	18.2587	0.000207779	0.000469908
evm.model.chr13.717	68.064	1.83679	0.318571	5.76571	8.13e-09	2.62e-08		1.93794	1.88156	33.2831	3.19e-06	9.67e-06
evm.model.chr13.726	10.8875	2.02228	0.842876	2.39926	0.0164281	0.0266959		2.08244	-0.631924	5.08236	0.0320256	0.048409
evm.model.chr13.727	54.1649	-2.72875	0.447955	-6.09156	1.12e-09	3.81e-09		-2.63516	1.56172	32.9309	3.46e-06	1.05e-05
evm.model.chr13.729	64.4547	-3.58604	0.454395	-7.8919	2.98e-15	1.4e-14		-3.30304	1.79918	49.4649	1.07e-07	4.09e-07
evm.model.chr13.740	2902.36	-4.02284	0.130245	-30.8867	1.8e-209	1.52e-207		-3.90847	7.21189	814.832	2.43e-21	1.36e-19
evm.model.chr13.744	8.70784	-4.06317	1.27765	-3.18018	0.00147183	0.00281231		-3.86635	-0.791369	11.1929	0.0031348	0.00575763
evm.model.chr13.746	135.654	8.43683	1.20979	6.97382	3.08e-12	1.24e-11		8.89668	2.8625	132.227	6.65e-11	4.21e-10
evm.model.chr13.752	139.28	-11.2907	1.3203	-8.55157	1.21e-17	6.47e-17		-11.8589	2.90303	202.372	8.69e-13	7.54e-12
evm.model.chr13.756	1228.44	2.04715	0.140996	14.5192	9.15e-48	1.2e-46		2.25618	6.02576	305.09	1.16e-16	2.14e-15
evm.model.chr13.758	151.3	1.68805	0.275191	6.13412	8.56e-10	2.95e-09		1.78209	3.00698	45.2506	2.41e-07	8.7e-07
evm.model.chr13.765	9.80917	-4.27376	1.26032	-3.39102	0.000696335	0.00138973		-4.03135	-0.677809	10.5924	0.00292117	0.00539927
evm.model.chr13.777	20.2721	-1.9974	0.585005	-3.41433	0.000639398	0.00128249		-1.90212	0.272001	9.47243	0.00507325	0.00898018
evm.model.chr13.779	45.2625	-2.91874	0.551688	-5.29057	1.22e-07	3.58e-07		-2.82022	1.3641	26.7307	1.65e-05	4.5e-05
evm.model.chr13.784	5979.62	-3.40503	0.109075	-31.2173	6.21e-214	5.52e-212		-3.30555	8.30529	963.417	1.54e-23	1.53e-21
evm.model.chr13.788	563.599	-1.75221	0.175316	-9.99458	1.61e-23	1.08e-22		-1.67191	4.88564	104.355	4.86e-11	3.15e-10
evm.model.chr13.79	260.128	-1.66991	0.219986	-7.59097	3.18e-14	1.42e-13		-1.58412	3.77908	54.6191	4.24e-08	1.71e-07
evm.model.chr13.791	303.46	2.53562	0.174638	14.5193	9.15e-48	1.2e-46		2.65275	4.00942	244.728	1.56e-15	2.27e-14
evm.model.chr13.800	503.034	1.55307	0.121034	12.8318	1.09e-37	1.14e-36		1.63453	4.7363	177.346	9.02e-14	9.29e-13
evm.model.chr13.816	1558.82	2.56677	0.0977443	26.26	5.49e-152	3.01e-150		2.65294	6.37242	688.608	1.58e-21	9.43e-20
evm.model.chr13.838	12.2377	-6.20139	1.29959	-4.7718	1.83e-06	4.82e-06		-5.91457	-0.332517	24.9099	3.26e-05	8.45e-05
evm.model.chr13.854	36.3912	-1.69269	0.466718	-3.62679	0.000286964	0.000601442		-1.5924	0.993543	10.4731	0.00306166	0.00563977
evm.model.chr13.865	11324.7	6.81222	0.77477	8.79257	1.46e-18	8.1e-18		6.8857	9.23435	323.339	5.01e-13	4.5e-12
evm.model.chr13.87	14.8484	-2.63528	0.768063	-3.43108	0.00060119	0.00121134		-2.51917	-0.0832626	9.56623	0.00440171	0.00787953
evm.model.chr13.872	422.585	-1.60939	0.154703	-10.4031	2.4e-25	1.72e-24		-1.52683	4.46766	111.694	2.24e-11	1.53e-10
evm.model.chr13.874	78.7785	4.10202	0.443411	9.25104	2.22e-20	1.33e-19		4.18593	2.06878	89.5207	2.67e-10	1.52e-09
evm.model.chr13.897	1346.27	1.54819	0.0912124	16.9734	1.29e-64	2.36e-63		1.63196	6.16016	344.519	1.81e-17	3.95e-16
evm.model.chr13.899	55.7072	-1.67642	0.386246	-4.3403	1.42e-05	3.45e-05		-1.5653	1.60807	15.4755	0.000488939	0.00103754
evm.model.chr13.90	173.334	1.52975	0.252191	6.06582	1.31e-09	4.46e-09		1.62428	3.20539	43.3894	3.49e-07	1.23e-06
evm.model.chr13.901	66.4616	-4.68357	0.460105	-10.1794	2.45e-24	1.69e-23		-4.58281	1.8904	80.0869	8.88e-10	4.63e-09
evm.model.chr13.914	98.9455	-3.29088	0.291978	-11.271	1.83e-29	1.51e-28		-3.1901	2.42687	108.885	3e-11	2.01e-10
evm.model.chr13.922	29.4118	-2.57253	0.617414	-4.16663	3.09e-05	7.21e-05		-2.45837	0.741885	12.7544	0.00128382	0.00253078
evm.model.chr13.927	47.3093	-3.71306	0.667612	-5.56171	2.67e-08	8.28e-08		-3.61081	1.43489	31.0694	5.86e-06	1.71e-05
evm.model.chr13.931	6.91833	-5.78631	1.47768	-3.91582	9.01e-05	0.000199506		-6.37235	-1.11342	15.5477	0.000589064	0.00123093
evm.model.chr13.943	31.8979	1.66026	0.754603	2.20017	0.0277948	0.0432552		1.75141	0.844407	6.13189	0.0194678	0.0307435
evm.model.chr13.954	1128.72	-2.85864	0.12742	-22.4347	1.8e-111	6.5e-110		-2.757	5.87216	530.913	5.51e-20	2.14e-18
evm.model.chr13.97	225.4	2.76562	0.276008	10.0201	1.24e-23	8.37e-23		2.83783	3.57947	110.293	2.59e-11	1.75e-10
evm.model.chr13.970	13.8335	-5.0715	1.01541	-4.99452	5.9e-07	1.62e-06		-4.83873	-0.175076	22.8871	5.67e-05	0.000140906
evm.model.chr13.98	3466.22	3.49296	0.0998873	34.969	6.66e-268	9.36e-266		3.58653	7.52084	1350.49	1.39e-25	3.02e-23
evm.model.chr14.1007	26.0203	-1.70077	0.542337	-3.13601	0.00171264	0.00324236		-1.565	0.596052	6.2637	0.0183118	0.0290434
evm.model.chr14.1027	9.32664	-6.12581	1.42873	-4.28759	1.81e-05	4.33e-05		-5.62564	-0.652907	22.2824	9.81e-05	0.000235199
evm.model.chr14.1056	21.7918	-2.64303	0.658736	-4.01228	6.01e-05	0.000135773		-2.55177	0.379403	13.0699	0.00114357	0.00227347
evm.model.chr14.1082	22.8478	-5.41393	0.871538	-6.21192	5.23e-10	1.83e-09		-5.23923	0.471126	34.9396	5.45e-06	1.6e-05
evm.model.chr14.1117	41.6902	-4.85828	0.588034	-8.2619	1.43e-16	7.22e-16		-4.72815	1.25878	55.6952	3.52e-08	1.44e-07
evm.model.chr14.1127	12.879	-3.86857	0.869988	-4.44669	8.72e-06	2.16e-05		-3.72447	-0.279461	14.8328	0.000610273	0.00127155
evm.model.chr14.1133	12.1106	-4.23359	0.839706	-5.04175	4.61e-07	1.28e-06		-4.07968	-0.330474	19.5546	0.000172877	0.000396231
evm.model.chr14.1179	135.36	-1.85997	0.353062	-5.26812	1.38e-07	4.03e-07		-1.77729	2.85376	27.6593	1.36e-05	3.74e-05
evm.model.chr14.119	227.212	-3.98077	0.218903	-18.1851	6.78e-74	1.43e-72		-3.83378	3.57828	199.73	2.05e-14	2.38e-13
evm.model.chr14.1194	502.792	-1.85988	0.133189	-13.9642	2.58e-44	3.12e-43		-1.77955	4.71287	178.603	8.27e-14	8.55e-13
evm.model.chr14.124	493.181	2.06224	0.194977	10.5768	3.82e-26	2.82e-25		2.20391	4.7129	131.309	6.46e-12	4.81e-11
evm.model.chr14.1241	1235.16	2.22673	0.117619	18.9317	6.25e-80	1.46e-78		2.32904	6.0393	388.365	3.69e-18	9.48e-17
evm.model.chr14.1252	14.3245	-4.03474	1.10929	-3.63724	0.000275572	0.000578908		-3.95168	-0.139075	13.3406	0.00112294	0.00223598
evm.model.chr14.127	14.05	-8.54418	1.39833	-6.11029	9.94e-10	3.41e-09		-9.07755	-0.142829	47.005	1.75e-06	5.53e-06
evm.model.chr14.1270	48.3369	1.77328	0.572099	3.09961	0.00193778	0.00363913		1.89964	1.41003	11.917	0.00175417	0.00337562
evm.model.chr14.1276	1981.01	-1.91388	0.0909763	-21.0372	3e-98	9.02e-97		-1.82831	6.6922	384.553	4.21e-18	1.06e-16
evm.model.chr14.128	23.734	-4.12402	0.87241	-4.72716	2.28e-06	5.95e-06		-4.01439	0.508085	20.1916	0.00010661	0.000253893
evm.model.chr14.1299	39.9915	2.00647	0.646612	3.10305	0.00191536	0.0036006		2.07703	1.10023	9.71309	0.00436222	0.0078144
evm.model.chr14.133	175.251	-3.78694	0.219374	-17.2625	9.02e-67	1.71e-65		-3.6938	3.21696	210.563	1.06e-14	1.31e-13
evm.model.chr14.1342	14.0164	-2.47158	0.727728	-3.39629	0.000683061	0.00136509		-2.35572	-0.248191	8.39194	0.00716281	0.0123433
evm.model.chr14.1430	131.143	-2.63968	0.400103	-6.59751	4.18e-11	1.56e-10		-2.54753	2.80337	42.665	4.95e-07	1.7e-06
evm.model.chr14.1431	134.376	-2.31413	0.236773	-9.7736	1.46e-22	9.47e-22		-2.2014	2.84063	84.7131	4.87e-10	2.64e-09
evm.model.chr14.147	100.046	-2.3856	0.379618	-6.28422	3.3e-10	1.17e-09		-2.29085	2.4323	37.2991	1.27e-06	4.1e-06
evm.model.chr14.1474	80.4165	-5.42223	0.472628	-11.4725	1.81e-30	1.54e-29		-5.29868	2.13465	126.145	5.47e-12	4.13e-11
evm.model.chr14.1483	64.7116	-2.46821	0.341017	-7.23779	4.56e-13	1.92e-12		-2.37819	1.8407	28.6815	9.91e-06	2.79e-05
evm.model.chr14.1487	29.348	4.84336	1.14134	4.24359	2.2e-05	5.22e-05		4.65548	0.674437	30.3901	8.16e-06	2.33e-05
evm.model.chr14.1506	21.1876	-8.55481	1.33292	-6.41811	1.38e-10	5.01e-10		-9.12946	0.375569	52.9308	7.73e-07	2.58e-06
evm.model.chr14.154	23.1958	4.24722	1.15244	3.68542	0.000228328	0.000484254		4.06635	0.399215	17.0241	0.000369329	0.000800703
evm.model.chr14.1571	539.009	2.02533	0.139278	14.5417	6.6e-48	8.67e-47		2.11515	4.83913	231.888	3.11e-15	4.23e-14
evm.model.chr14.1581	36.269	-1.79972	0.696522	-2.58386	0.00977008	0.0164788		-1.70304	1.00935	6.03308	0.0204895	0.0321979
evm.model.chr14.1591	16.4812	-2.65354	0.757313	-3.50389	0.000458518	0.000938411		-2.52406	-0.045507	9.4689	0.00457958	0.00816813
evm.model.chr14.16	34.8247	5.67269	0.771424	7.35352	1.93e-13	8.27e-13		5.75173	0.934664	57.8898	3.91e-08	1.58e-07
evm.model.chr14.1601	11.2416	4.6355	1.50728	3.07541	0.00210213	0.00392969		5.1616	-0.518318	10.365	0.00419729	0.00753504
evm.model.chr14.162	3667.5	2.59814	0.0927578	28.0099	1.23e-172	7.98e-171		2.73763	7.61967	699.209	1.28e-21	7.76e-20
evm.model.chr14.1635	53.2769	1.87226	0.476845	3.92636	8.62e-05	0.000191472		2.01637	1.51939	18.1015	0.000204999	0.000464143
evm.model.chr14.1642	423.46	2.09806	0.134409	15.6096	6.27e-55	9.49e-54		2.1856	4.49447	280.939	2.62e-16	4.48e-15
evm.model.chr14.1666	8.55464	-7.00066	2.55556	-2.73939	0.00615541	0.0107039		-7.57236	-0.748818	20.2919	0.000256471	0.00057079
evm.model.chr14.1668	9.94385	-3.16681	1.34814	-2.34903	0.0188226	0.030268		-2.88371	-0.653325	5.18511	0.030467	0.0461988
evm.model.chr14.1674	372.066	-5.02133	0.42909	-11.7023	1.24e-31	1.1e-30		-4.9108	4.27201	267.856	8.75e-15	1.1e-13
evm.model.chr14.1699	53.2173	5.93111	0.589016	10.0695	7.53e-24	5.1e-23		6.04606	1.50747	99.2323	1.01e-09	5.23e-09
evm.model.chr14.17	121.799	2.55755	0.278422	9.18587	4.08e-20	2.42e-19		2.70819	2.70165	82.9159	6.13e-10	3.28e-09
evm.model.chr14.1701	97.5319	11.4369	1.372	8.33596	7.69e-17	3.93e-16		11.938	2.39244	140.133	2.29e-11	1.56e-10
evm.model.chr14.173	207.192	-2.70336	0.302731	-8.92989	4.26e-19	2.41e-18		-2.54123	3.46034	71.1611	3.62e-09	1.71e-08
evm.model.chr14.176	17.132	3.62463	1.14669	3.16097	0.00157247	0.00299415		3.44287	-0.0827726	14.7311	0.000632286	0.00131409
evm.model.chr14.179	343.012	1.60746	0.13309	12.078	1.38e-33	1.28e-32		1.70303	4.18734	156.878	4.05e-13	3.7e-12
evm.model.chr14.180	695.04	3.12911	0.177327	17.646	1.09e-69	2.18e-68		3.20837	5.20945	345.101	5.77e-17	1.14e-15
evm.model.chr14.1818	81.9124	3.92703	0.642435	6.11272	9.79e-10	3.36e-09		3.96095	2.15026	47.1309	2.46e-07	8.89e-07
evm.model.chr14.1820	3.79804	-4.98371	2.26954	-2.19592	0.028098	0.0436944		-5.5554	-1.57077	10.5187	0.00491939	0.00872394
evm.model.chr14.1822	77.2753	5.38442	0.495473	10.8672	1.65e-27	1.28e-26		5.51664	2.04903	95.4056	1.5e-10	8.92e-10
evm.model.chr14.1842	435.615	1.92363	0.31135	6.17833	6.48e-10	2.25e-09		2.10299	4.52679	38.3602	2.27e-06	7.06e-06
evm.model.chr14.1845	219.441	-8.20518	1.49938	-5.47239	4.44e-08	1.35e-07		-7.90163	3.52443	203.4	7.72e-11	4.82e-10
evm.model.chr14.1857	53.0538	-2.69308	0.405407	-6.6429	3.08e-11	1.16e-10		-2.60157	1.54227	36.2336	1.61e-06	5.12e-06
evm.model.chr14.1861	7.96126	2.07802	0.862232	2.41005	0.0159505	0.025981		2.15882	-0.934268	5.94852	0.0211936	0.0332108
evm.model.chr14.1862	26.0865	2.40008	0.571504	4.19959	2.67e-05	6.28e-05		2.47752	0.554695	16.4779	0.000348536	0.000758813
evm.model.chr14.1865	18.6456	2.48226	0.65274	3.80283	0.00014305	0.000310027		2.55364	0.0967906	13.2934	0.00105427	0.00210886
evm.model.chr14.1871	6.69862	-3.23715	1.2315	-2.62862	0.0085732	0.0145687		-3.06882	-1.09151	7.5182	0.0112278	0.0185874
evm.model.chr14.1874	141.686	-1.88717	0.242775	-7.77332	7.65e-15	3.51e-14		-1.80307	2.91956	52.5489	6.11e-08	2.4e-07
evm.model.chr14.1880	5.33668	-7.07901	1.9811	-3.57327	0.000352557	0.000731696		-7.59521	-1.26803	17.1784	0.000406465	0.000875218
evm.model.chr14.1897	501.677	-1.60723	0.121107	-13.2712	3.4e-40	3.79e-39		-1.5175	4.71417	161.022	2.95e-13	2.78e-12
evm.model.chr14.1898	203.483	-2.67561	0.235402	-11.3661	6.17e-30	5.17e-29		-2.55195	3.43095	120.044	9.76e-12	7.07e-11
evm.model.chr14.19	13.9741	3.38061	1.10167	3.06863	0.00215045	0.00401317		3.40218	-0.273919	9.39565	0.00471856	0.00839741
evm.model.chr14.1900	68.2821	-4.36276	0.561986	-7.76311	8.29e-15	3.8e-14		-4.28628	1.9146	55.4231	4.21e-08	1.7e-07
evm.model.chr14.1908	20.4474	-2.79675	0.695073	-4.02367	5.73e-05	0.000129746		-2.70003	0.314824	12.5528	0.00138305	0.0027102
evm.model.chr14.1911	1091.84	2.22905	0.112655	19.7866	3.88e-87	1.02e-85		2.33943	5.86699	370.733	6.85e-18	1.64e-16
evm.model.chr14.1923	18.7868	-2.06019	0.636098	-3.23879	0.00120037	0.00232325		-1.90501	0.158592	8.44386	0.0073005	0.0125452
evm.model.chr14.1925	17.9973	-2.49711	0.645134	-3.87069	0.00010853	0.000238616		-2.36698	0.117941	11.5682	0.00200228	0.00381116
evm.model.chr14.1926	37.0076	-3.59992	0.466414	-7.71829	1.18e-14	5.35e-14		-3.49926	1.09395	46.9042	1.74e-07	6.43e-07
evm.model.chr14.1928	1687.45	2.0131	0.120719	16.6759	1.96e-62	3.47e-61		2.10419	6.48248	309.466	8.44e-17	1.6e-15
evm.model.chr14.1932	2149.88	1.85972	0.134295	13.848	1.31e-43	1.56e-42		1.9959	6.8366	219.009	1.93e-14	2.26e-13
evm.model.chr14.1939	1192.82	-2.08048	0.121622	-17.1061	1.34e-65	2.48e-64		-1.98514	5.95415	317.057	5.41e-17	1.08e-15
evm.model.chr14.1955	6.36908	-3.96869	1.63452	-2.42804	0.0151805	0.0248023		-3.68641	-1.15618	6.5842	0.016267	0.0260301
evm.model.chr14.1962	622.388	6.46306	0.673514	9.59603	8.31e-22	5.23e-21		6.49867	5.04666	174.395	1.27e-12	1.07e-11
evm.model.chr14.1971	30.4288	-9.37095	1.25999	-7.43734	1.03e-13	4.48e-13		-9.93121	0.844786	85.9582	3.77e-09	1.78e-08
evm.model.chr14.1978	60.7161	-6.84251	0.839736	-8.14841	3.69e-16	1.82e-15		-6.59069	1.76799	92.0617	8.82e-10	4.6e-09
evm.model.chr14.1995	26.0375	-1.59798	0.559768	-2.85473	0.00430741	0.00768626		-1.50481	0.562556	6.01869	0.0205114	0.0322297
evm.model.chr14.1996	376.348	-6.1914	0.74144	-8.35051	6.8e-17	3.48e-16		-6.15333	4.28357	261.451	7.43e-14	7.78e-13
evm.model.chr14.1997	60.4417	-10.2537	2.98388	-3.43637	0.000589573	0.0011892		-10.7954	1.76327	100.978	3.44e-09	1.63e-08
evm.model.chr14.1999	99.1773	-7.21283	1.05311	-6.84907	7.43e-12	2.92e-11		-6.88157	2.4473	141.454	3.45e-11	2.28e-10
evm.model.chr14.2004	34.1625	-1.64537	0.513718	-3.20286	0.00136072	0.00261343		-1.54661	0.955078	8.52453	0.00677278	0.0117124
evm.model.chr14.2006	13.6007	-6.85359	1.41863	-4.83112	1.36e-06	3.63e-06		-7.42124	-0.179933	23.4504	4.85e-05	0.000122008
evm.model.chr14.2007	2.81368	-6.12902	2.09564	-2.92466	0.00344833	0.0062427		-6.68443	-1.92042	17.2763	0.000561105	0.00117727
evm.model.chr14.2016	16.8828	-4.23118	0.748819	-5.65047	1.6e-08	5.05e-08		-4.07547	0.0823563	25.8907	3.97e-05	0.000101362
evm.model.chr14.2019	538.652	-2.60004	0.134106	-19.3879	9.77e-84	2.4e-82		-2.51696	4.81212	316.025	5.64e-17	1.12e-15
evm.model.chr14.2031	475.709	-2.39675	0.108621	-22.0653	6.81e-108	2.34e-106		-2.3189	4.63179	376.607	5.56e-18	1.37e-16
evm.model.chr14.2033	427.999	2.23849	0.192328	11.639	2.61e-31	2.28e-30		2.32588	4.50767	151.281	6.29e-13	5.55e-12
evm.model.chr14.2036	324.606	-2.54113	0.176414	-14.4044	4.86e-47	6.22e-46		-2.45525	4.09596	190.194	3.79e-14	4.19e-13
evm.model.chr14.2038	52.0588	-3.17569	0.43159	-7.35811	1.87e-13	8.01e-13		-3.08432	1.54825	47.5506	1.54e-07	5.73e-07
evm.model.chr14.2039	5181.37	3.07854	0.0573815	53.6504	0	0		3.16165	8.11091	2350.43	5.8e-29	5.3e-26
evm.model.chr14.2049	446.682	-4.2038	0.180325	-23.3124	3.32e-120	1.29e-118		-4.12535	4.532	493.346	1.49e-19	5.32e-18
evm.model.chr14.205	2158.49	-1.71708	0.0856659	-20.0439	2.28e-89	6.14e-88		-1.63889	6.81791	378.046	5.28e-18	1.31e-16
evm.model.chr14.2083	13.27	5.52283	1.39757	3.95175	7.76e-05	0.000173098		5.99044	-0.338299	17.8619	0.000394238	0.000851494
evm.model.chr14.2084	169.732	4.00733	0.53847	7.44207	9.91e-14	4.32e-13		4.04833	3.17776	58.1096	3.27e-08	1.34e-07
evm.model.chr14.2096	228.647	-2.87092	0.185899	-15.4435	8.35e-54	1.23e-52		-2.77955	3.59484	210.959	1.03e-14	1.28e-13
evm.model.chr14.2102	29.5375	3.76236	1.02145	3.68336	0.00023018	0.000487884		3.69202	0.731555	16.8304	0.000451055	0.000962535
evm.model.chr14.2106	477.283	1.72246	0.131076	13.1409	1.92e-39	2.11e-38		1.80418	4.66268	216.649	7.37e-15	9.38e-14
evm.model.chr14.2109	452.553	-2.32885	0.129474	-17.987	2.46e-72	5.12e-71		-2.24338	4.56647	276.91	3.17e-16	5.28e-15
evm.model.chr14.2110	81.8204	-3.48777	0.374172	-9.3213	1.15e-20	6.95e-20		-3.37938	2.16689	60.847	1.49e-08	6.42e-08
evm.model.chr14.2116	16.8298	-3.17251	1.08562	-2.92231	0.00347449	0.00628787		-3.07188	0.0212541	8.26714	0.00763308	0.0130609
evm.model.chr14.2123	1072.63	-3.4186	0.114011	-29.985	1.54e-197	1.24e-195		-3.32937	5.78272	356.48	2.4e-16	4.14e-15
evm.model.chr14.2124	1290.21	4.03397	0.10783	37.4104	2.64e-306	5.14e-304		4.1127	6.10411	1234.29	4.9e-25	8.14e-23
evm.model.chr14.2126	158.439	-4.91979	0.29718	-16.5549	1.48e-61	2.56e-60		-4.81575	3.07402	267.182	5.03e-16	8.11e-15
evm.model.chr14.2127	1791.18	2.20815	0.232079	9.51464	1.82e-21	1.13e-20		2.33096	6.58467	79.1991	4.67e-08	1.87e-07
evm.model.chr14.2129	41.1785	-1.97671	0.438529	-4.5076	6.56e-06	1.64e-05		-1.88449	1.22356	16.3635	0.000362109	0.000786322
evm.model.chr14.2130	431.094	1.92716	0.216466	8.90283	5.44e-19	3.06e-18		2.01266	4.51717	91.8367	4.83e-10	2.63e-09
evm.model.chr14.2131	1364.98	2.42743	0.154232	15.7388	8.2e-56	1.27e-54		2.51662	6.18	293.777	1.1e-15	1.67e-14
evm.model.chr14.2140	757.429	-1.98103	0.134534	-14.7251	4.45e-49	6.02e-48		-1.89478	5.29343	201.728	1.81e-14	2.13e-13
evm.model.chr14.2142	64.5069	2.46728	0.491919	5.01562	5.29e-07	1.46e-06		2.54307	1.82095	28.1637	1.13e-05	3.16e-05
evm.model.chr14.2143	318.782	2.28447	0.185575	12.3102	7.98e-35	7.74e-34		2.36954	4.08073	174.525	1.1e-13	1.12e-12
evm.model.chr14.2147	1072.89	2.25494	0.15508	14.5405	6.71e-48	8.81e-47		2.34143	5.82644	239.54	9.35e-15	1.17e-13
evm.model.chr14.2151	156.65	-2.54983	0.327658	-7.78199	7.14e-15	3.29e-14		-2.46812	3.06066	58.392	2.56e-08	1.06e-07
evm.model.chr14.2153	45.8272	1.6903	0.446534	3.78539	0.000153469	0.000331398		1.78308	1.33558	14.8595	0.00060463	0.00126084
evm.model.chr14.2154	8.49715	-4.75476	1.41424	-3.36207	0.000773614	0.00153528		-4.52522	-0.753022	12.9035	0.00131194	0.00258243
evm.model.chr14.2158	128.636	-2.35128	0.65334	-3.59887	0.000319601	0.000666023		-2.26939	2.78757	26.8225	2.53e-05	6.67e-05
evm.model.chr14.2159	307.84	-2.93432	0.273333	-10.7353	6.95e-27	5.26e-26		-2.83557	4.0059	124.172	1.89e-11	1.31e-10
evm.model.chr14.2160	73.5169	-5.97749	0.464375	-12.8721	6.46e-38	6.8e-37		-5.77296	2.01052	145.444	8.34e-12	6.1e-11
evm.model.chr14.2162	66.3416	-5.87496	1.07994	-5.44007	5.33e-08	1.61e-07		-5.67762	1.86508	82.9637	3.56e-09	1.69e-08
evm.model.chr14.2163	68.8037	-8.15044	1.24732	-6.53438	6.39e-11	2.36e-10		-8.71841	1.95197	79.0841	4.13e-08	1.67e-07
evm.model.chr14.2165	235.615	2.30357	0.202671	11.3661	6.17e-30	5.17e-29		2.38949	3.64817	151.279	6.29e-13	5.55e-12
evm.model.chr14.217	108.51	-8.65936	0.862184	-10.0435	9.81e-24	6.61e-23		-8.41746	2.55965	242.075	1.53e-13	1.51e-12
evm.model.chr14.2176	98.9199	-5.13721	0.426048	-12.0578	1.76e-33	1.64e-32		-4.91953	2.43357	148.319	7.42e-11	4.65e-10
evm.model.chr14.2178	264.115	3.81334	0.9736	3.91674	8.98e-05	0.000198829		4.02807	3.81224	32.4074	2.44e-05	6.46e-05
evm.model.chr14.218	27.0203	-9.19284	1.28884	-7.13267	9.84e-13	4.07e-12		-9.74473	0.6764	70.9005	2.07e-08	8.74e-08
evm.model.chr14.219	3.65187	-6.66723	2.23477	-2.9834	0.00285063	0.00522336		-7.22876	-1.64426	20.7268	0.000301289	0.000663345
evm.model.chr14.2192	683.375	-1.80602	0.108334	-16.6709	2.13e-62	3.77e-61		-1.72431	5.15763	247.474	1.35e-15	2e-14
evm.model.chr14.2193	133.831	-4.12218	0.303717	-13.5724	5.84e-42	6.76e-41		-4.02312	2.84665	188.014	4.37e-14	4.77e-13
evm.model.chr14.2194	63.8741	-5.4156	0.942192	-5.74788	9.04e-09	2.9e-08		-5.19216	1.83587	64.6889	3.46e-08	1.42e-07
evm.model.chr14.2195	16.4971	-3.46188	1.14421	-3.02555	0.00248179	0.00459035		-3.292	0.0305084	9.20986	0.00541135	0.00953253
evm.model.chr14.2198	585.738	4.0187	0.208605	19.2646	1.06e-82	2.57e-81		4.11762	4.96013	490.12	1.63e-19	5.74e-18
evm.model.chr14.2199	144.115	-3.04963	0.277275	-10.9986	3.88e-28	3.06e-27		-2.95798	2.94209	84.8209	4.8e-10	2.61e-09
evm.model.chr14.22	705.499	-2.05062	0.112635	-18.2059	4.64e-74	9.85e-73		-1.95829	5.19064	250.962	1.13e-15	1.7e-14
evm.model.chr14.220	26.2898	-5.65998	2.09998	-2.69526	0.00703347	0.0121245		-5.49481	0.638191	27.6163	2.49e-05	6.58e-05
evm.model.chr14.2204	310.046	-2.80059	0.149703	-18.7076	4.29e-78	9.74e-77		-2.72414	4.024	325.348	3.85e-17	7.88e-16
evm.model.chr14.221	15.869	-8.58861	1.44006	-5.96406	2.46e-09	8.2e-09		-9.15527	0.00382615	41.2426	1.64e-06	5.21e-06
evm.model.chr14.222	109.309	-4.16619	0.267027	-15.6021	7.04e-55	1.07e-53		-4.03851	2.56223	189.129	1.38e-13	1.37e-12
evm.model.chr14.2227	875.841	2.04916	0.125904	16.2755	1.47e-59	2.47e-58		2.14796	5.54099	292.854	1.53e-16	2.74e-15
evm.model.chr14.2235	127.354	5.03843	0.894469	5.63288	1.77e-08	5.57e-08		4.93717	2.76716	45.2289	5.96e-07	2.03e-06
evm.model.chr14.224	309.912	-7.3095	0.327218	-22.3383	1.57e-110	5.56e-109		-7.15982	4.01129	673.825	2.15e-20	9.23e-19
evm.model.chr14.2244	185.179	2.18963	0.23379	9.36582	7.55e-21	4.59e-20		2.29443	3.30024	95.1145	1.37e-10	8.2e-10
evm.model.chr14.2245	221.667	-2.00933	0.21695	-9.2617	2.01e-20	1.21e-19		-1.92326	3.5536	81.47	7.4e-10	3.9e-09
evm.model.chr14.2248	39.3588	-2.25022	0.628365	-3.58108	0.000342182	0.000711227		-2.12702	1.15969	11.5111	0.00204637	0.00388919
evm.model.chr14.2251	34.7083	-2.01674	0.55067	-3.66234	0.000249924	0.000527262		-1.91492	0.938231	9.75488	0.00407788	0.00733639
evm.model.chr14.226	56.5432	-3.98451	0.450181	-8.85091	8.68e-19	4.85e-18		-3.84691	1.67573	58.2295	6.22e-08	2.45e-07
evm.model.chr14.2260	12.702	-7.92377	1.36795	-5.79244	6.94e-09	2.24e-08		-8.40974	-0.320463	38.2575	1.97e-06	6.17e-06
evm.model.chr14.2266	190.966	-1.68762	0.242852	-6.94915	3.67e-12	1.47e-11		-1.60009	3.33961	46.8542	1.76e-07	6.49e-07
evm.model.chr14.227	146.509	-8.38076	0.673319	-12.4469	1.45e-35	1.44e-34		-8.17427	2.97	376.255	2.15e-16	3.74e-15
evm.model.chr14.2273	9228.59	-3.11128	0.110378	-28.1874	8.34e-175	5.49e-173		-3.00091	8.91568	727.007	2.92e-21	1.6e-19
evm.model.chr14.2275	4864.18	-4.40057	0.145668	-30.2097	1.77e-200	1.44e-198		-4.27995	7.97875	704.438	8.84e-19	2.61e-17
evm.model.chr14.2282	188.08	-3.22362	0.273645	-11.7803	4.93e-32	4.4e-31		-3.14432	3.31651	117.906	1.2e-11	8.55e-11
evm.model.chr14.2289	43.0365	1.54388	0.5849	2.63957	0.00830124	0.0141342		1.60918	1.23132	6.11512	0.0196129	0.0309532
evm.model.chr14.229	58.9791	-6.60719	0.664711	-9.93994	2.79e-23	1.86e-22		-6.41686	1.72101	104.389	2.54e-10	1.45e-09
evm.model.chr14.2297	9.9475	-7.60223	1.67558	-4.53706	5.7e-06	1.44e-05		-8.10962	-0.583238	20.3751	0.000116382	0.000275146
evm.model.chr14.2306	72.477	-1.70424	0.348964	-4.88372	1.04e-06	2.81e-06		-1.61996	1.96977	20.6877	9.17e-05	0.00022081
evm.model.chr14.2312	49.5967	7.77141	1.22461	6.34602	2.21e-10	7.92e-10		8.23355	1.44907	93.1939	1.81e-09	9e-09
evm.model.chr14.2321	1514.11	3.52049	0.158449	22.2185	2.28e-109	7.92e-108		3.62255	6.34103	618.903	6.83e-21	3.37e-19
evm.model.chr14.2324	286.409	-3.06329	0.183846	-16.6623	2.46e-62	4.34e-61		-2.97325	3.91183	285.888	2.09e-16	3.65e-15
evm.model.chr14.2325	6.37469	-6.03067	1.60185	-3.76482	0.000166671	0.000358789		-6.61157	-1.1116	14.3342	0.000877392	0.0017755
evm.model.chr14.2326	38.9266	4.65466	1.25808	3.69983	0.000215748	0.000458414		4.50891	1.07708	14.0648	0.000854917	0.00173318
evm.model.chr14.2329	116.918	-3.61087	0.292608	-12.3403	5.49e-35	5.36e-34		-3.51337	2.64997	126.102	5.49e-12	4.14e-11
evm.model.chr14.2339	377.883	1.90686	0.143017	13.3331	1.49e-40	1.67e-39		1.98728	4.32384	192.806	3.19e-14	3.58e-13
evm.model.chr14.2343	71.6412	-3.55556	0.438579	-8.107	5.19e-16	2.54e-15		-3.46756	1.98672	59.3222	3.12e-08	1.28e-07
evm.model.chr14.2345	495.991	3.23058	0.17633	18.3212	5.61e-75	1.21e-73		3.3104	4.72569	426.697	1.05e-18	3.06e-17
evm.model.chr14.2356	833.782	-4.26842	0.193509	-22.058	8e-108	2.75e-106		-4.18547	5.41962	482.366	2.28e-18	6.14e-17
evm.model.chr14.2372	9507.01	7.39684	0.135813	54.4634	0	0		7.48247	8.99716	2503.73	3.76e-28	2.52e-25
evm.model.chr14.2374	23.3883	-3.10911	0.652669	-4.76369	1.9e-06	5e-06		-2.99278	0.487302	19.1849	0.000192569	0.000437575
evm.model.chr14.2375	8.01254	-6.09921	1.43307	-4.25606	2.08e-05	4.94e-05		-6.57799	-0.95269	19.9615	0.000222699	0.00050078
evm.model.chr14.238	396.812	-2.82787	0.230103	-12.2896	1.03e-34	9.99e-34		-2.73779	4.39153	142.856	1.85e-12	1.52e-11
evm.model.chr14.2384	83.226	2.13794	0.479816	4.45575	8.36e-06	2.07e-05		2.16058	2.16045	20.4785	0.000102792	0.000245702
evm.model.chr14.2392	9.92069	-3.28881	0.830517	-3.95995	7.5e-05	0.000167528		-3.12736	-0.624505	11.9647	0.00172285	0.00331884
evm.model.chr14.2401	108.508	-2.27824	0.367246	-6.20359	5.52e-10	1.92e-09		-2.1129	2.55045	28.7634	1.03e-05	2.9e-05
evm.model.chr14.2402	146.874	-1.88709	0.283131	-6.66507	2.65e-11	1e-10		-1.75643	2.97074	41.122	5.56e-07	1.9e-06
evm.model.chr14.2403	151.457	-3.35881	0.240648	-13.9574	2.84e-44	3.43e-43		-3.25947	3.01354	165.156	2.16e-13	2.09e-12
evm.model.chr14.2405	163.097	-3.15827	0.226556	-13.9404	3.6e-44	4.34e-43		-3.07655	3.11921	130.127	3.8e-12	2.93e-11
evm.model.chr14.2411	15.4842	-2.35481	0.883942	-2.66399	0.00772195	0.0132291		-2.21483	-0.077798	5.97163	0.0209662	0.0328852
evm.model.chr14.2419	630.179	3.07648	0.194485	15.8186	2.32e-56	3.62e-55		3.15325	5.06686	246.479	3.08e-15	4.19e-14
evm.model.chr14.2422	19.2793	-3.72576	0.906815	-4.10862	3.98e-05	9.17e-05		-3.49896	0.157567	15.4088	0.000500228	0.00105971
evm.model.chr14.2423	97.8295	1.86294	0.382672	4.86823	1.13e-06	3.03e-06		1.93803	2.38914	21.0279	8.57e-05	0.000207397
evm.model.chr14.2429	365.658	-2.45232	0.298021	-8.22868	1.89e-16	9.48e-16		-2.38048	4.25217	72.4792	1.5e-08	6.48e-08
evm.model.chr14.2436	17.0361	-3.54944	1.05909	-3.35142	0.000803991	0.00159071		-3.39592	0.109461	13.2854	0.00125245	0.00247306
evm.model.chr14.245	184.172	-1.81846	0.24868	-7.31245	2.62e-13	1.12e-12		-1.7277	3.28929	47.434	1.57e-07	5.85e-07
evm.model.chr14.2469	22.078	-2.34436	0.761235	-3.07968	0.00207223	0.00387623		-2.23584	0.419153	8.92169	0.0059972	0.0104847
evm.model.chr14.2473	28.8242	-1.88634	0.754652	-2.49962	0.0124327	0.0206451		-1.79004	0.706002	5.54533	0.025637	0.0394758
evm.model.chr14.2475	2171.41	1.89234	0.0714842	26.4722	2.02e-154	1.13e-152		1.99073	6.85172	647.17	3.71e-21	1.98e-19
evm.model.chr14.2476	1840.48	-2.75441	0.142855	-19.2812	7.73e-83	1.88e-81		-2.67473	6.5659	387.191	2.31e-17	4.91e-16
evm.model.chr14.2477	278.61	-2.86797	0.26196	-10.9481	6.78e-28	5.32e-27		-2.78731	3.87079	93.9143	4.95e-10	2.68e-09
evm.model.chr14.248	335.402	-2.14467	0.261391	-8.20485	2.31e-16	1.15e-15		-2.03084	4.14772	73.3421	2.24e-09	1.1e-08
evm.model.chr14.2483	118.781	-2.88863	0.656889	-4.39744	1.1e-05	2.68e-05		-2.78459	2.67633	35.6325	3.2e-06	9.71e-06
evm.model.chr14.249	92.8351	4.21093	0.868224	4.85005	1.23e-06	3.31e-06		4.16682	2.29477	23.1245	5.34e-05	0.000133549
evm.model.chr14.2495	818.747	2.22591	0.149824	14.8569	6.28e-50	8.65e-49		2.31171	5.45025	267.374	4.99e-16	8.05e-15
evm.model.chr14.2498	199.694	2.14146	0.20765	10.3128	6.17e-25	4.34e-24		2.28609	3.40987	144.07	1.13e-12	9.66e-12
evm.model.chr14.25	12.5026	-2.74169	0.972713	-2.8186	0.00482341	0.00853168		-2.57925	-0.400134	6.30379	0.0179771	0.0285688
evm.model.chr14.2501	111.741	-4.43784	0.537497	-8.25649	1.5e-16	7.55e-16		-4.25695	2.58341	56.1529	7.22e-08	2.81e-07
evm.model.chr14.2510	1224.37	1.63773	0.115293	14.2049	8.54e-46	1.07e-44		1.72435	6.02472	229.552	3.53e-15	4.75e-14
evm.model.chr14.2516	17.7736	-5.25076	0.871426	-6.02548	1.69e-09	5.68e-09		-5.06221	0.136242	31.0377	1.23e-05	3.41e-05
evm.model.chr14.2525	122.931	-5.51149	0.360592	-15.2846	9.69e-53	1.41e-51		-5.40876	2.72904	222.725	5.19e-15	6.76e-14
evm.model.chr14.2527	960.279	2.78754	0.162564	17.1473	6.58e-66	1.23e-64		2.8909	5.67949	325.185	8.73e-17	1.66e-15
evm.model.chr14.2529	225.194	4.41108	0.340848	12.9415	2.62e-38	2.79e-37		4.48317	3.5851	185.25	7.22e-14	7.58e-13
evm.model.chr14.2530	423.694	1.75993	0.132711	13.2614	3.88e-40	4.32e-39		1.85734	4.49208	203.458	1.63e-14	1.93e-13
evm.model.chr14.2540	33.1705	-3.87726	0.645834	-6.0035	1.93e-09	6.49e-09		-3.78173	0.96481	28.4094	1.06e-05	2.98e-05
evm.model.chr14.2544	33.7428	-4.93462	0.816464	-6.04389	1.5e-09	5.09e-09		-4.7208	0.909098	45.8892	4.67e-07	1.61e-06
evm.model.chr14.2552	124.358	-4.53855	1.42397	-3.18726	0.00143629	0.00274867		-4.42829	2.74499	57.4629	4.07e-07	1.42e-06
evm.model.chr14.2553	105.557	-8.64234	0.874593	-9.88156	5e-23	3.3e-22		-8.40458	2.52207	255.19	4.71e-13	4.26e-12
evm.model.chr14.2554	68.5232	-5.3547	2.18826	-2.44701	0.0144048	0.0236378		-5.15044	1.9338	48.9006	1.44e-06	4.61e-06
evm.model.chr14.2556	235.24	-4.7494	0.216448	-21.9425	1.02e-106	3.43e-105		-4.6521	3.62833	302.19	5.02e-16	8.09e-15
evm.model.chr14.2557	13.6443	-3.00459	0.929439	-3.23269	0.00122629	0.0023699		-2.91079	-0.164587	9.961	0.00419723	0.00753504
evm.model.chr14.257	471.043	-2.53091	0.145166	-17.4346	4.51e-68	8.76e-67		-2.40147	4.61502	250.724	1.14e-15	1.72e-14
evm.model.chr14.2577	19.9911	-3.35822	0.676634	-4.96313	6.94e-07	1.9e-06		-3.149	0.22027	18.111	0.000204378	0.000462893
evm.model.chr14.2587	134.507	-2.6389	0.354771	-7.43831	1.02e-13	4.45e-13		-2.55677	2.84067	54.851	4.1e-08	1.65e-07
evm.model.chr14.2603	37.3816	-2.69883	0.469053	-5.75378	8.73e-09	2.8e-08		-2.56943	1.08589	27.8113	1.24e-05	3.44e-05
evm.model.chr14.2605	1351.16	-1.77529	0.108264	-16.3979	1.98e-60	3.36e-59		-1.69548	6.13844	273.437	3.73e-16	6.14e-15
evm.model.chr14.261	3410.76	1.92015	0.0952385	20.1615	2.13e-90	5.84e-89		2.01554	7.50521	415.871	1.48e-18	4.11e-17
evm.model.chr14.2618	8.24343	-7.25909	1.5092	-4.80988	1.51e-06	4.02e-06		-7.82932	-0.823514	24.2265	5.97e-05	0.000147806
evm.model.chr14.262	1708.33	2.47594	0.152711	16.2132	4.07e-59	6.76e-58		2.60897	6.50413	271.253	1.44e-14	1.73e-13
evm.model.chr14.2622	25.3258	-3.83702	0.607823	-6.31272	2.74e-10	9.75e-10		-3.69281	0.612416	29.3694	8.32e-06	2.37e-05
evm.model.chr14.2624	25839.6	11.0832	0.671374	16.5082	3.2e-61	5.55e-60		11.0326	10.4218	819.83	4.34e-17	8.8e-16
evm.model.chr14.2625	2845.49	12.7584	1.19487	10.6776	1.3e-26	9.73e-26		13.1905	7.23636	571.281	1.99e-14	2.32e-13
evm.model.chr14.2626	2387.09	7.87156	1.19644	6.57913	4.73e-11	1.76e-10		7.60612	6.98719	104.079	9.46e-09	4.2e-08
evm.model.chr14.264	27.8191	2.62456	0.733435	3.57845	0.000345633	0.000718041		2.66724	0.597747	14.2965	0.00073642	0.00151015
evm.model.chr14.2643	30.1996	4.5541	0.693943	6.56265	5.29e-11	1.96e-10		4.58216	0.72824	35.5537	1.88e-06	5.92e-06
evm.model.chr14.2652	142.133	-3.05262	0.251612	-12.1323	7.13e-34	6.7e-33		-2.96343	2.92888	113.809	1.81e-11	1.25e-10
evm.model.chr14.2657	8.47349	4.41469	1.8284	2.41451	0.0157566	0.025683		4.06183	-0.868314	7.27595	0.0136535	0.0222101
evm.model.chr14.2661	17.8078	7.49965	1.4419	5.20123	1.98e-07	5.69e-07		7.99172	0.073599	33.4007	1.58e-05	4.32e-05
evm.model.chr14.2665	759.298	-2.50675	0.144925	-17.2969	4.97e-67	9.44e-66		-2.4237	5.29594	294.764	1.4e-16	2.53e-15
evm.model.chr14.2666	23.1521	-8.97088	1.38694	-6.46809	9.92e-11	3.63e-10		-9.54335	0.50705	48.4928	4.76e-07	1.64e-06
evm.model.chr14.2684	665.371	4.76727	0.211011	22.5925	5.13e-113	1.88e-111		4.89704	5.15037	647.15	3.71e-21	1.98e-19
evm.model.chr14.2687	28.9693	-1.88995	0.51061	-3.70136	0.000214444	0.000455923		-1.78592	0.752916	9.23772	0.00503402	0.00891623
evm.model.chr14.2691	17.0883	-4.91156	0.904617	-5.42943	5.65e-08	1.71e-07		-4.69318	0.042519	26.5166	1.75e-05	4.74e-05
evm.model.chr14.2692	10.3802	-4.43703	1.12624	-3.93968	8.16e-05	0.000181591		-4.22856	-0.501347	15.2186	0.000655402	0.00135813
evm.model.chr14.2693	149.068	2.17963	0.328697	6.63112	3.33e-11	1.25e-10		2.25913	2.99509	50.0685	1.06e-07	4.03e-07
evm.model.chr14.2718	66.9106	-3.27187	0.333229	-9.81869	9.35e-23	6.1e-22		-3.15492	1.89618	72.7349	4.42e-09	2.07e-08
evm.model.chr14.2720	156.67	-2.65111	0.234209	-11.3194	1.05e-29	8.78e-29		-2.53641	3.06239	72.91	2.38e-09	1.16e-08
evm.model.chr14.2728	65.689	-5.84342	0.504901	-11.5734	5.62e-31	4.87e-30		-5.72206	1.87326	106.673	3.79e-11	2.49e-10
evm.model.chr14.2730	353.559	4.94725	0.259539	19.0617	5.25e-81	1.24e-79		5.13284	4.23913	403.845	3.38e-18	8.77e-17
evm.model.chr14.2732	289.154	1.66619	0.229394	7.26344	3.77e-13	1.59e-12		1.75879	3.94439	66.726	5.92e-09	2.71e-08
evm.model.chr14.2736	257.21	-3.9869	0.251294	-15.8654	1.1e-56	1.73e-55		-3.90361	3.75737	205.569	1.71e-14	2.03e-13
evm.model.chr14.2742	115.929	2.10171	0.388924	5.4039	6.52e-08	1.96e-07		2.18157	2.61956	31.789	4.56e-06	1.35e-05
evm.model.chr14.2751	94.8597	-5.22438	1.04621	-4.99363	5.93e-07	1.63e-06		-5.01133	2.37173	59.4013	1.22e-07	4.62e-07
evm.model.chr14.2754	433.531	2.11155	0.138376	15.2595	1.42e-52	2.07e-51		2.19326	4.52431	243.413	1.67e-15	2.41e-14
evm.model.chr14.2756	86.6667	1.63272	0.364021	4.48524	7.28e-06	1.82e-05		1.70591	2.2247	24.2854	3.22e-05	8.35e-05
evm.model.chr14.2758	153.107	2.23226	0.248999	8.96495	3.1e-19	1.76e-18		2.31695	3.03248	86.8714	3.71e-10	2.05e-09
evm.model.chr14.2759	352.573	3.34856	0.183635	18.2348	2.73e-74	5.83e-73		3.52085	4.23262	338.105	2.32e-17	4.93e-16
evm.model.chr14.2761	3638.73	2.63707	0.0768713	34.305	6.61e-258	8.59e-256		2.77332	7.59711	1037.68	5.49e-24	6.42e-22
evm.model.chr14.2763	250.995	1.97971	0.201823	9.80912	1.03e-22	6.69e-22		2.10571	3.73592	118.307	1.16e-11	8.24e-11
evm.model.chr14.2775	8.49786	-8.13854	1.59376	-5.1065	3.28e-07	9.27e-07		-8.70488	-0.785426	36.5643	1.47e-05	4.03e-05
evm.model.chr14.278	1807.02	2.36826	0.152731	15.506	3.16e-54	4.7e-53		2.47095	6.59309	247.117	2.04e-14	2.37e-13
evm.model.chr14.2790	96.9366	3.28868	0.393723	8.35277	6.67e-17	3.42e-16		3.3683	2.38333	66.4648	6.16e-09	2.81e-08
evm.model.chr14.2797	5.68383	-4.5727	1.73483	-2.63582	0.00839352	0.0142832		-4.44482	-1.22431	11.5829	0.00248894	0.00465945
evm.model.chr14.28	2174.82	2.12269	0.0768021	27.6385	3.84e-168	2.4e-166		2.20464	6.85641	740.904	5.8e-22	3.79e-20
evm.model.chr14.2800	25.3845	-2.07165	0.881763	-2.34944	0.0188016	0.0302389		-1.93517	0.595955	5.52306	0.0260597	0.0400806
evm.model.chr14.2801	29.5785	-1.69398	0.569438	-2.97483	0.00293148	0.0053611		-1.60172	0.767009	6.6921	0.0150606	0.0242714
evm.model.chr14.2806	560.721	2.5652	0.158549	16.1792	7.07e-59	1.17e-57		2.65453	4.89549	312.07	6.66e-17	1.31e-15
evm.model.chr14.2815	87.777	-2.04958	0.337719	-6.06889	1.29e-09	4.38e-09		-1.96792	2.24035	33.3246	3.15e-06	9.58e-06
evm.model.chr14.2818	20.1998	-4.23607	0.961963	-4.40356	1.06e-05	2.61e-05		-4.04465	0.260166	17.0786	0.00028569	0.000631003
evm.model.chr14.282	199.201	-7.55345	0.543148	-13.9068	5.76e-44	6.91e-43		-7.41204	3.39983	364.526	3.1e-16	5.18e-15
evm.model.chr14.2821	69.7758	-2.76436	0.385822	-7.16484	7.79e-13	3.24e-12		-2.66288	1.94697	35.7957	1.78e-06	5.62e-06
evm.model.chr14.2824	140.104	11.4321	1.21775	9.38784	6.12e-21	3.74e-20		11.9083	2.90866	311.525	4.82e-13	4.34e-12
evm.model.chr14.2831	50.6779	-2.60395	0.45659	-5.70304	1.18e-08	3.75e-08		-2.50553	1.50067	28.3164	1.09e-05	3.05e-05
evm.model.chr14.2843	170.433	2.84418	0.252378	11.2695	1.86e-29	1.53e-28		2.945	3.18277	140.503	1.53e-12	1.27e-11
evm.model.chr14.2848	10.9298	-8.1767	3.05983	-2.67227	0.00753399	0.0129326		-8.73636	-0.453346	27.8203	3.37e-05	8.71e-05
evm.model.chr14.2850	4.08988	-6.05518	2.17434	-2.78483	0.00535551	0.0093954		-6.62264	-1.55976	11.89	0.00223407	0.00421565
evm.model.chr14.2854	4630.26	-2.55031	0.0653842	-39.0051	0	0		-2.47171	7.90208	1098.14	2.5e-24	3.2e-22
evm.model.chr14.2857	495.312	6.11086	0.624164	9.79047	1.24e-22	8.03e-22		6.09723	4.71506	203.753	3.4e-14	3.78e-13
evm.model.chr14.2860	939.542	2.46118	0.125876	19.5524	3.93e-85	9.99e-84		2.5677	5.64292	429.615	9.58e-19	2.82e-17
evm.model.chr14.290	375.85	-3.85072	0.4576	-8.41504	3.93e-17	2.04e-16		-3.65089	4.31139	84.6017	5.18e-09	2.4e-08
evm.model.chr14.2926	42.296	-2.03513	0.379121	-5.36803	7.96e-08	2.37e-07		-1.94286	1.25819	19.2454	0.000142776	0.000332506
evm.model.chr14.293	436.563	2.84256	0.220563	12.8877	5.28e-38	5.56e-37		2.96801	4.53497	175.862	3.37e-13	3.14e-12
evm.model.chr14.2941	36.4831	-2.94324	0.679228	-4.33321	1.47e-05	3.56e-05		-2.82935	1.03128	16.0227	0.00040601	0.00087448
evm.model.chr14.2945	1720.33	-2.08237	0.0784606	-26.5403	3.32e-155	1.88e-153		-2.00319	6.47256	554.692	3.04e-20	1.26e-18
evm.model.chr14.2952	685.984	-3.14387	0.194976	-16.1244	1.72e-58	2.81e-57		-3.05826	5.14463	268.286	2.99e-15	4.08e-14
evm.model.chr14.2968	4.74084	-3.97703	1.62084	-2.45368	0.0141402	0.0232505		-3.70256	-1.46856	6.47535	0.0166187	0.0265632
evm.model.chr14.2973	16.5142	-1.62398	0.598962	-2.71133	0.00670141	0.0115933		-1.53027	-0.0374549	5.43563	0.0270065	0.0414039
evm.model.chr14.2983	158.51	-7.31912	0.516418	-14.1729	1.35e-45	1.68e-44		-7.1861	3.07897	221.624	4.42e-14	4.81e-13
evm.model.chr14.2990	2229.32	-7.32782	0.46023	-15.9221	4.45e-57	7.07e-56		-7.29804	6.82583	576.159	1.83e-14	2.15e-13
evm.model.chr14.2993	106.439	5.55688	1.3061	4.25455	2.09e-05	4.97e-05		6.02516	2.49432	13.0463	0.00143047	0.00279631
evm.model.chr14.2995	824.317	2.34783	0.163039	14.4004	5.14e-47	6.59e-46		2.43319	5.44531	186.303	9.39e-14	9.64e-13
evm.model.chr14.2997	373.21	2.40488	0.181184	13.2732	3.31e-40	3.7e-39		2.49929	4.31262	201.129	1.88e-14	2.21e-13
evm.model.chr14.30	184.026	-2.16277	0.305725	-7.07422	1.5e-12	6.15e-12		-2.06706	3.28101	43.0154	3.76e-07	1.32e-06
evm.model.chr14.3006	95.7971	-1.88321	0.360038	-5.23058	1.69e-07	4.89e-07		-1.78768	2.37024	26.049	1.98e-05	5.32e-05
evm.model.chr14.3012	692.159	4.03791	0.266301	15.1629	6.22e-52	8.88e-51		4.10744	5.19759	272.133	4.05e-16	6.64e-15
evm.model.chr14.3014	143.187	-2.87371	0.346221	-8.30021	1.04e-16	5.27e-16		-2.79664	2.9366	71.2495	3.22e-09	1.53e-08
evm.model.chr14.3018	995.789	-2.45336	0.169526	-14.4719	1.82e-47	2.37e-46		-2.34003	5.68459	193.027	2.12e-13	2.05e-12
evm.model.chr14.3019	1885.9	-1.97203	0.144944	-13.6055	3.71e-42	4.32e-41		-1.8181	6.6301	179.501	2.45e-13	2.34e-12
evm.model.chr14.3020	447.425	2.27504	0.202221	11.2503	2.31e-29	1.9e-28		2.46655	4.57345	168.238	2.25e-13	2.17e-12
evm.model.chr14.3021	11119.7	5.48575	0.113474	48.3435	0	0		5.57374	9.21993	2022.69	2.97e-27	1.46e-24
evm.model.chr14.3022	1870.42	3.33518	0.107713	30.9636	1.67e-210	1.41e-208		3.41475	6.64495	1017.84	7.18e-24	8.03e-22
evm.model.chr14.3028	323.984	3.03879	0.173948	17.4695	2.45e-68	4.77e-67		3.11443	4.10758	327.804	3.49e-17	7.2e-16
evm.model.chr14.3036	1182.96	1.77618	0.105049	16.9082	3.92e-64	7.09e-63		1.87517	5.97372	310.576	7.09e-17	1.38e-15
evm.model.chr14.3038	10.8822	6.09116	1.54916	3.93192	8.43e-05	0.000187316		6.53588	-0.543884	18.3781	0.000418167	0.00089826
evm.model.chr14.3039	483.163	2.17073	0.157062	13.8209	1.91e-43	2.27e-42		2.26104	4.68355	214.719	8.25e-15	1.04e-13
evm.model.chr14.3041	719.64	3.01821	0.151883	19.8719	7.13e-88	1.89e-86		3.11248	5.25815	433.807	8.41e-19	2.5e-17
evm.model.chr14.3043	76.7115	3.91551	0.333947	11.725	9.5e-32	8.42e-31		3.99724	2.03775	127.064	5.02e-12	3.81e-11
evm.model.chr14.3044	31.5313	-8.83698	1.24592	-7.09272	1.32e-12	5.4e-12		-9.40335	0.906074	90.8331	5.51e-09	2.53e-08
evm.model.chr14.3058	638.43	-2.31248	0.162529	-14.2281	6.13e-46	7.69e-45		-2.20214	5.05931	203.738	1.6e-14	1.91e-13
evm.model.chr14.3070	221.204	-1.74162	0.167682	-10.3865	2.86e-25	2.04e-24		-1.65106	3.54766	72.6671	2.47e-09	1.2e-08
evm.model.chr14.3073	1090.07	1.91328	0.281286	6.8019	1.03e-11	4.01e-11		2.03534	5.85278	78.2873	1.03e-08	4.53e-08
evm.model.chr14.3075	201.612	-3.18885	0.236448	-13.4865	1.88e-41	2.15e-40		-3.09894	3.41471	153.4	5.32e-13	4.76e-12
evm.model.chr14.3080	23.584	-3.02169	0.792608	-3.81233	0.00013766	0.000298968		-2.93835	0.487599	11.8665	0.00178788	0.00343197
evm.model.chr14.3089	198.936	1.5973	0.231739	6.89266	5.48e-12	2.17e-11		1.67679	3.40366	54.6892	4.19e-08	1.69e-07
evm.model.chr14.3107	1539.3	1.60596	0.128331	12.5142	6.24e-36	6.24e-35		1.68565	6.35573	189.853	5.17e-14	5.56e-13
evm.model.chr14.3115	72.5438	-5.40039	0.528588	-10.2166	1.67e-24	1.16e-23		-5.2973	2.00497	78.3843	1.29e-09	6.57e-09
evm.model.chr14.3121	196.736	-2.41411	0.251993	-9.58008	9.7e-22	6.09e-21		-2.30618	3.38396	78.9592	1.03e-09	5.32e-09
evm.model.chr14.322	101.222	-11.2304	1.20259	-9.33852	9.77e-21	5.92e-20		-11.796	2.46203	243.148	1.46e-13	1.45e-12
evm.model.chr14.33	574.323	-1.98501	0.172654	-11.4971	1.36e-30	1.17e-29		-1.90468	4.90557	136.631	2.16e-12	1.75e-11
evm.model.chr14.332	2.41724	-5.07381	2.07691	-2.44296	0.0145674	0.0238771		-5.68465	-2.03411	11.1056	0.00359125	0.00652451
evm.model.chr14.343	266.082	1.95798	0.235142	8.32681	8.3e-17	4.23e-16		2.03897	3.82184	86.5562	3.86e-10	2.13e-09
evm.model.chr14.349	14.5256	-5.01662	1.21291	-4.13601	3.53e-05	8.19e-05		-4.70073	-0.188951	18.7496	0.000166817	0.000383651
evm.model.chr14.376	579.661	-1.97027	0.158324	-12.4446	1.5e-35	1.48e-34		-1.88495	4.93589	155.185	4.62e-13	4.18e-12
evm.model.chr14.380	23.2658	-3.02032	0.911979	-3.31183	0.000926887	0.00181778		-2.88055	0.400797	8.73347	0.00626555	0.0109159
evm.model.chr14.390	18.553	-2.58772	0.870591	-2.97237	0.00295509	0.00539954		-2.47404	0.142343	7.86115	0.00898701	0.0151635
evm.model.chr14.395	237.053	-1.64682	0.239928	-6.86383	6.7e-12	2.64e-11		-1.53904	3.64987	43.9369	4.48e-07	1.55e-06
evm.model.chr14.400	207.202	-2.10152	0.24216	-8.67823	4.02e-18	2.2e-17		-2.01859	3.45719	68.9348	4.25e-09	1.99e-08
evm.model.chr14.403	102.572	-5.04895	0.392042	-12.8786	5.94e-38	6.26e-37		-4.9481	2.48367	114.846	1.63e-11	1.14e-10
evm.model.chr14.404	80.6916	-5.82821	0.894817	-6.5133	7.35e-11	2.71e-10		-5.67083	2.15564	90.6134	1.6e-09	7.99e-09
evm.model.chr14.406	33.2708	-2.65906	0.507395	-5.24062	1.6e-07	4.64e-07		-2.54409	0.913163	22.3042	6.67e-05	0.000163885
evm.model.chr14.410	1451.57	2.09868	0.106422	19.7204	1.44e-86	3.74e-85		2.19089	6.2766	421.67	1.23e-18	3.49e-17
evm.model.chr14.417	1376.17	8.49056	1.22763	6.91622	4.64e-12	1.84e-11		8.9202	6.19204	94.787	2.75e-08	1.14e-07
evm.model.chr14.418	7745.05	7.17254	1.22989	5.83188	5.48e-09	1.78e-08		7.61227	8.68648	50.1404	2.3e-06	7.14e-06
evm.model.chr14.42	466.235	-6.54481	0.224416	-29.1637	5.6e-187	4.16e-185		-6.45285	4.58852	815.195	1.87e-21	1.08e-19
evm.model.chr14.432	56.157	-4.3099	0.67869	-6.35032	2.15e-10	7.71e-10		-4.20363	1.67583	41.4852	8.71e-07	2.88e-06
evm.model.chr14.433	116867	14.3414	0.644863	22.2395	1.43e-109	4.98e-108		14.357	12.5978	1155.67	2.68e-17	5.65e-16
evm.model.chr14.434	237.694	-3.8464	0.240647	-15.9835	1.66e-57	2.67e-56		-3.7521	3.64304	192.781	3.26e-14	3.64e-13
evm.model.chr14.436	320.925	1.54809	0.185955	8.3251	8.43e-17	4.29e-16		1.67991	4.09114	84.9402	4.73e-10	2.58e-09
evm.model.chr14.438	133.722	-2.37805	0.266353	-8.92821	4.33e-19	2.45e-18		-2.28072	2.83822	72.2245	2.63e-09	1.28e-08
evm.model.chr14.441	3010.53	3.24138	0.104009	31.1643	3.25e-213	2.86e-211		3.37608	7.32501	1069.86	3.59e-24	4.43e-22
evm.model.chr14.443	178.69	-5.36599	0.637145	-8.42193	3.7e-17	1.93e-16		-5.29366	3.24188	137.447	1.31e-11	9.27e-11
evm.model.chr14.446	50.9212	-1.7405	0.457595	-3.80357	0.000142625	0.000309136		-1.64406	1.5012	12.3303	0.00150223	0.00292551
evm.model.chr14.448	165.077	-1.99057	0.319079	-6.23847	4.42e-10	1.55e-09		-1.9037	3.13409	38.1538	1.12e-06	3.66e-06
evm.model.chr14.453	33.0649	-2.0392	0.527997	-3.86215	0.000112394	0.000246695		-1.93496	0.923644	13.0332	0.001159	0.00230209
evm.model.chr14.455	16.8402	-2.27324	0.761682	-2.9845	0.00284042	0.0052074		-2.13225	0.060229	7.75517	0.00940856	0.0158085
evm.model.chr14.458	70.1569	-2.27237	0.354913	-6.40263	1.53e-10	5.52e-10		-2.17849	1.94637	34.0645	2.65e-06	8.14e-06
evm.model.chr14.46	4892.91	3.75293	0.0886005	42.358	0	0		3.8341	8.03799	1505.26	3.05e-26	8.9e-24
evm.model.chr14.464	7.60026	-4.37401	1.64442	-2.65991	0.00781613	0.0133706		-3.92824	-0.932549	6.64116	0.0158579	0.0254382
evm.model.chr14.466	116.486	-5.38515	0.758994	-7.09511	1.29e-12	5.31e-12		-5.34906	2.65419	85.6274	1.74e-09	8.68e-09
evm.model.chr14.468	7.21832	-5.73877	1.39776	-4.10569	4.03e-05	9.28e-05		-6.29015	-1.03114	17.2061	0.000307215	0.000675136
evm.model.chr14.469	43.3381	-3.24533	1.39061	-2.33375	0.0196087	0.0314232		-3.90077	1.30966	5.85682	0.0240037	0.0372172
evm.model.chr14.47	4809.63	2.16197	0.0937244	23.0673	9.87e-118	3.77e-116		2.24979	8.00315	580.052	1.65e-20	7.33e-19
evm.model.chr14.477	112.434	-1.67548	0.328757	-5.0964	3.46e-07	9.75e-07		-1.58995	2.59569	24.6025	2.95e-05	7.68e-05
evm.model.chr14.493	428.973	6.65781	0.310744	21.4254	7.75e-102	2.43e-100		6.73219	4.51972	839.61	1.03e-22	8e-21
evm.model.chr14.498	17.4981	-3.15213	0.626588	-5.03064	4.89e-07	1.36e-06		-3.01003	0.122474	16.8881	0.000304185	0.000669207
evm.model.chr14.5	28.9275	-2.54142	0.658941	-3.85683	0.000114869	0.000251756		-2.42544	0.728731	11.8528	0.00179721	0.00344823
evm.model.chr14.50	93.6924	-1.79899	0.254522	-7.06811	1.57e-12	6.43e-12		-1.70747	2.33723	40.2252	6.72e-07	2.27e-06
evm.model.chr14.501	14.6071	-2.37543	0.845002	-2.81115	0.0049365	0.00872207		-2.27583	-0.129204	6.87643	0.0138607	0.022509
evm.model.chr14.508	26.2881	-6.49151	1.14051	-5.69178	1.26e-08	3.99e-08		-6.16946	0.675575	47.0355	2.5e-07	9.03e-07
evm.model.chr14.511	72.4616	-6.31196	0.545662	-11.5675	6.02e-31	5.2e-30		-6.17636	2.00089	123.964	4.42e-11	2.88e-10
evm.model.chr14.512	94.3741	-7.9261	0.878463	-9.02269	1.84e-19	1.06e-18		-7.68129	2.37241	149.271	6.33e-12	4.73e-11
evm.model.chr14.513	543.059	-4.2679	0.217961	-19.581	2.25e-85	5.76e-84		-4.18652	4.80952	385.542	1.78e-17	3.9e-16
evm.model.chr14.514	133.9	-6.11228	0.418038	-14.6214	2.05e-48	2.73e-47		-5.99539	2.84099	163.708	3.13e-13	2.93e-12
evm.model.chr14.516	118.727	-5.51891	0.437865	-12.6041	2e-36	2.03e-35		-5.433	2.67921	128.284	5.92e-12	4.43e-11
evm.model.chr14.521	88.0546	-1.76624	0.313408	-5.63559	1.74e-08	5.49e-08		-1.67561	2.25305	26.4793	1.77e-05	4.78e-05
evm.model.chr14.523	394.766	-3.20264	0.196449	-16.3026	9.46e-60	1.59e-58		-3.11334	4.37235	268.286	4.77e-16	7.72e-15
evm.model.chr14.524	4.49748	-6.38378	1.77296	-3.60062	0.000317455	0.000661849		-6.95992	-1.45196	16.4853	0.000387296	0.00083731
evm.model.chr14.526	14.8899	-5.09113	1.03453	-4.92121	8.6e-07	2.34e-06		-4.86914	-0.0989458	22.349	6.59e-05	0.000161985
evm.model.chr14.531	483.968	-2.57707	0.193218	-13.3376	1.4e-40	1.58e-39		-2.48955	4.65255	178.789	1.15e-13	1.17e-12
evm.model.chr14.532	36.4444	-2.71356	0.476603	-5.69353	1.24e-08	3.96e-08		-2.61877	1.06142	19.9305	0.000132777	0.000310622
evm.model.chr14.533	44.0266	-4.45253	0.551981	-8.06645	7.24e-16	3.52e-15		-4.32716	1.32213	53.3389	8.25e-08	3.19e-07
evm.model.chr14.541	27.1694	-1.97116	0.644941	-3.05634	0.00224057	0.00417181		-1.87985	0.682788	7.59054	0.0101066	0.0168855
evm.model.chr14.546	26.4157	-1.80215	0.646715	-2.78663	0.00532598	0.0093491		-1.68775	0.571008	5.59636	0.0250153	0.0385924
evm.model.chr14.55	203.191	-1.68703	0.150531	-11.2071	3.76e-29	3.07e-28		-1.59669	3.42829	96.1134	1.22e-10	7.36e-10
evm.model.chr14.557	685.931	-2.34882	0.172296	-13.6325	2.57e-42	3e-41		-2.26833	5.16408	173.928	2.14e-13	2.07e-12
evm.model.chr14.558	3105.46	-3.13361	0.0738738	-42.4184	0	0		-3.0489	7.32237	1322.85	1.86e-25	3.67e-23
evm.model.chr14.559	2535.76	-5.68389	0.141783	-40.0888	0	0		-5.59931	7.01523	1193.98	6.14e-23	5.17e-21
evm.model.chr14.56	53.0857	-3.47181	0.473264	-7.33588	2.2e-13	9.42e-13		-3.37167	1.57554	46.1871	2e-07	7.31e-07
evm.model.chr14.560	628.114	3.65116	0.135722	26.9018	2.09e-159	1.23e-157		3.73288	5.06667	762.647	3.89e-22	2.65e-20
evm.model.chr14.575	20.5476	-1.80876	0.591598	-3.05742	0.00223252	0.00415813		-1.71753	0.274222	7.53972	0.0103334	0.0172314
evm.model.chr14.579	114.366	-3.30824	0.330869	-9.99865	1.54e-23	1.04e-22		-3.22405	2.62349	93.472	1.66e-10	9.83e-10
evm.model.chr14.582	455.393	-3.63519	0.189865	-19.1462	1.04e-81	2.48e-80		-3.56034	4.55927	375.72	5.74e-18	1.4e-16
evm.model.chr14.593	85.8118	-4.0834	0.415491	-9.8279	8.54e-23	5.57e-22		-3.9953	2.23138	80.2263	8.72e-10	4.56e-09
evm.model.chr14.6	71.0303	-2.45553	0.362628	-6.77149	1.27e-11	4.91e-11		-2.36302	1.95083	40.7304	6.04e-07	2.05e-06
evm.model.chr14.639	211.211	1.75697	0.222825	7.88498	3.15e-15	1.48e-14		1.85554	3.49124	74.3548	1.94e-09	9.62e-09
evm.model.chr14.646	9.33691	-3.95441	1.28689	-3.07284	0.0021203	0.00396046		-3.72862	-0.711622	8.9266	0.0057244	0.0100369
evm.model.chr14.647	1011.15	1.68526	0.105137	16.0291	8e-58	1.29e-56		1.76158	5.744	285.503	2.13e-16	3.7e-15
evm.model.chr14.649	448.226	-1.80408	0.190096	-9.49036	2.3e-21	1.42e-20		-1.72709	4.54503	93.4697	1.81e-10	1.06e-09
evm.model.chr14.662	1773.26	4.80659	1.30599	3.68042	0.000232849	0.00049319		5.29811	6.55751	8.11172	0.0115741	0.0190993
evm.model.chr14.665	64.5361	-3.59003	0.341294	-10.5189	7.07e-26	5.17e-25		-3.49081	1.82694	54.2092	4.55e-08	1.83e-07
evm.model.chr14.666	101.085	-4.88832	0.537303	-9.09788	9.21e-20	5.38e-19		-4.82503	2.44189	65.6509	1.37e-08	5.92e-08
evm.model.chr14.669	8.29815	-5.97269	1.43181	-4.17144	3.03e-05	7.07e-05		-6.54481	-0.898507	17.6216	0.000269329	0.00059716
evm.model.chr14.681	3985.32	2.11064	0.071203	29.6426	4.22e-193	3.3e-191		2.20299	7.73014	828.582	1.24e-22	9.31e-21
evm.model.chr14.707	169.162	-4.47976	0.413138	-10.8433	2.15e-27	1.66e-26		-4.39229	3.16884	126.417	1.52e-11	1.06e-10
evm.model.chr14.708	214.435	5.16443	0.277137	18.635	1.67e-77	3.75e-76		5.24587	3.51347	507.978	1e-19	3.73e-18
evm.model.chr14.709	18.0045	-1.64065	0.477797	-3.43379	0.000595216	0.00119977		-1.53227	0.0889656	7.55374	0.0102703	0.0171319
evm.model.chr14.713	1292	1.62782	0.092642	17.5711	4.1e-69	8.11e-68		1.70807	6.10047	328.628	3.37e-17	6.99e-16
evm.model.chr14.722	180.182	-2.79747	0.230463	-12.1385	6.6e-34	6.22e-33		-2.67612	3.26066	139.456	1.67e-12	1.38e-11
evm.model.chr14.729	93.6178	-2.60343	0.34567	-7.53157	5.01e-14	2.22e-13		-2.47746	2.3242	41.6796	4.95e-07	1.71e-06
evm.model.chr14.731	31.8013	-2.30759	0.634307	-3.63797	0.000274791	0.000577382		-2.1971	0.843776	10.5738	0.00294258	0.00543584
evm.model.chr14.732	62.0925	-1.85855	0.405831	-4.57962	4.66e-06	1.18e-05		-1.76745	1.76289	19.2869	0.000140941	0.000328596
evm.model.chr14.743	75.6702	-2.51506	0.480806	-5.23091	1.69e-07	4.88e-07		-2.45209	2.04605	24.5452	3.13e-05	8.12e-05
evm.model.chr14.774	59.3393	-2.38164	0.410888	-5.79633	6.78e-09	2.19e-08		-2.28856	1.6991	28.4404	1.06e-05	2.96e-05
evm.model.chr14.777	110.31	-3.03482	0.316687	-9.58304	9.42e-22	5.92e-21		-2.94078	2.57081	75.1238	3.21e-09	1.53e-08
evm.model.chr14.781	5642.42	4.74802	0.136251	34.8477	4.62e-266	6.32e-264		4.86437	8.24451	796.591	4.58e-19	1.44e-17
evm.model.chr14.782	56.0941	1.86524	0.623578	2.9912	0.00277887	0.00509966		2.0256	1.56349	9.99562	0.00370157	0.00670616
evm.model.chr14.783	1554.49	-2.24455	0.151831	-14.7832	1.88e-49	2.56e-48		-2.14139	6.31941	223.093	3.34e-14	3.72e-13
evm.model.chr14.784	511.156	1.77073	0.12773	13.8631	1.06e-43	1.26e-42		1.85203	4.76567	211.095	1.02e-14	1.27e-13
evm.model.chr14.796	10.31	2.16866	0.894092	2.42555	0.0152853	0.0249598		2.36442	-0.666784	6.09218	0.0198226	0.0312499
evm.model.chr14.797	285.312	-4.15192	0.223494	-18.5774	4.9e-77	1.09e-75		-4.01282	3.9054	265.591	5.44e-16	8.69e-15
evm.model.chr14.808	58.506	-5.8026	0.677258	-8.56779	1.05e-17	5.63e-17		-5.72063	1.70745	61.8938	1.63e-08	7e-08
evm.model.chr14.813	318.84	-2.03605	0.214997	-9.47016	2.79e-21	1.72e-20		-1.95808	4.06811	87.7089	3.34e-10	1.87e-09
evm.model.chr14.838	7.76168	-7.58181	1.59459	-4.75469	1.99e-06	5.22e-06		-8.14195	-0.853656	27.4583	3.65e-05	9.38e-05
evm.model.chr14.871	16.588	-8.06126	1.46426	-5.50535	3.68e-08	1.13e-07		-8.51221	0.0847405	29.1774	1.4e-05	3.87e-05
evm.model.chr14.88	28.1353	-1.64781	0.603543	-2.73023	0.00632908	0.0109876		-1.56029	0.665197	5.59664	0.0250121	0.0385903
evm.model.chr14.886	4.9186	-6.55181	1.80774	-3.6243	0.000289742	0.000606775		-7.12259	-1.34662	22.0978	0.000165481	0.000380927
evm.model.chr14.89	689.034	-3.38613	0.115491	-29.3194	5.86e-189	4.47e-187		-3.29361	5.15186	469.464	2.91e-19	9.6e-18
evm.model.chr14.900	65.5545	6.62205	1.23271	5.37194	7.79e-08	2.33e-07		6.2989	1.81398	60.2475	2.7e-08	1.12e-07
evm.model.chr14.907	92.8041	3.51906	0.41367	8.50693	1.79e-17	9.43e-17		3.61368	2.31638	72.0243	2.71e-09	1.31e-08
evm.model.chr14.908	4.23661	-5.82615	2.24247	-2.59809	0.00937435	0.0158476		-6.37971	-1.55961	10.474	0.00403691	0.00726788
evm.model.chr14.91	326.025	4.71577	0.357775	13.1808	1.13e-39	1.25e-38		4.89524	4.11429	226.79	6.16e-15	7.96e-14
evm.model.chr14.937	17.7303	-3.87269	1.11653	-3.46849	0.000523389	0.0010623		-3.791	0.14865	12.4411	0.00155001	0.00300753
evm.model.chr14.946	62.618	-1.925	0.447649	-4.30025	1.71e-05	4.1e-05		-1.8352	1.80389	18.0824	0.000206261	0.000466737
evm.model.chr14.953	399.401	-2.57164	0.204548	-12.5723	3e-36	3.03e-35		-2.49088	4.38167	161.767	3.04e-13	2.86e-12
evm.model.chr14.958	117.499	-2.31448	0.337	-6.8679	6.52e-12	2.57e-11		-2.23919	2.66627	44.9508	2.55e-07	9.19e-07
evm.model.chr14.98	385.952	1.9687	0.224855	8.75542	2.03e-18	1.12e-17		2.07244	4.35844	90.8201	2.7e-10	1.54e-09
evm.model.chr14.996	1008.33	1.68259	0.11446	14.7003	6.42e-49	8.64e-48		1.82359	5.74306	249.718	1.2e-15	1.8e-14
evm.model.chr15.1015	1878.01	3.07055	0.114097	26.9118	1.6e-159	9.42e-158		3.14788	6.64963	726.026	7.66e-22	4.88e-20
evm.model.chr15.1016	44.0935	-3.42143	0.591539	-5.78394	7.3e-09	2.35e-08		-3.31772	1.30063	24.9627	2.67e-05	7e-05
evm.model.chr15.1022	20.7786	-2.4953	0.640709	-3.89459	9.84e-05	0.000217068		-2.3859	0.300509	11.2626	0.00225096	0.00424494
evm.model.chr15.1029	75.1163	-2.57003	0.472353	-5.44091	5.3e-08	1.6e-07		-2.46348	2.0334	28.9499	9.28e-06	2.63e-05
evm.model.chr15.1031	355.959	-2.5715	0.198991	-12.9227	3.35e-38	3.55e-37		-2.48238	4.22289	170.837	1.43e-13	1.42e-12
evm.model.chr15.1044	29.9805	3.13236	0.587125	5.33508	9.55e-08	2.83e-07		3.2291	0.705621	25.7166	2.17e-05	5.78e-05
evm.model.chr15.1056	38.5167	-3.19283	0.606684	-5.26276	1.42e-07	4.14e-07		-3.09907	1.139	23.3839	4.16e-05	0.000105793
evm.model.chr15.1057	43.3106	-2.78048	0.729583	-3.81105	0.000138378	0.000300402		-2.59575	1.2863	14.0491	0.000856718	0.00173648
evm.model.chr15.1083	45.0325	7.37547	1.60999	4.58107	4.63e-06	1.17e-05		7.7796	1.28224	23.3682	6.76e-05	0.000165874
evm.model.chr15.1089	10.2248	-2.51815	0.990372	-2.54263	0.0110021	0.0184179		-2.36965	-0.561734	5.99341	0.0212673	0.0333134
evm.model.chr15.1110	93.1847	-1.98646	0.341302	-5.82026	5.88e-09	1.91e-08		-1.89617	2.33556	31.3162	5.12e-06	1.51e-05
evm.model.chr15.1115	370.433	-4.53127	0.291456	-15.547	1.67e-54	2.5e-53		-4.42329	4.26951	244.934	1.39e-14	1.68e-13
evm.model.chr15.1164	15.2437	-6.33584	1.2478	-5.0776	3.82e-07	1.07e-06		-6.03227	-0.0171007	30.3482	1.43e-05	3.92e-05
evm.model.chr15.1169	91.2301	-1.71355	0.303623	-5.64365	1.66e-08	5.24e-08		-1.62201	2.30091	26.4299	1.79e-05	4.84e-05
evm.model.chr15.1171	115.435	-1.70461	0.247658	-6.88291	5.86e-12	2.32e-11		-1.59546	2.62726	39.3504	8.1e-07	2.7e-06
evm.model.chr15.1178	105.517	-4.90627	0.430203	-11.4046	3.97e-30	3.34e-29		-4.7217	2.51561	113.098	1.94e-11	1.34e-10
evm.model.chr15.1181	9.37199	-7.97136	1.44153	-5.5298	3.21e-08	9.86e-08		-8.4971	-0.661719	37.9298	7.16e-06	2.06e-05
evm.model.chr15.1182	912.573	-7.15938	0.20543	-34.8508	4.15e-266	5.71e-264		-6.99269	5.54349	1421.37	6.81e-26	1.76e-23
evm.model.chr15.1190	99.7961	-3.80605	0.414507	-9.18212	4.23e-20	2.51e-19		-3.71273	2.41792	83.2968	5.84e-10	3.13e-09
evm.model.chr15.1191	78.6037	-1.70391	0.292191	-5.8315	5.49e-09	1.79e-08		-1.60649	2.08351	27.2217	1.45e-05	3.98e-05
evm.model.chr15.1211	29.6446	-1.72631	0.460096	-3.75206	0.000175389	0.000376506		-1.60976	0.767084	10.4391	0.00349765	0.0063694
evm.model.chr15.1214	394.619	-3.77084	0.194931	-19.3445	2.27e-83	5.53e-82		-3.66832	4.36908	369.49	7.16e-18	1.7e-16
evm.model.chr15.1215	4.3899	-6.00652	1.73882	-3.45436	0.000551604	0.00111662		-6.58755	-1.48971	16.6789	0.000552227	0.00116022
evm.model.chr15.1228	523.674	3.38217	0.195625	17.289	5.69e-67	1.08e-65		3.49071	4.79686	326.673	4.8e-17	9.64e-16
evm.model.chr15.1235	6.2713	-3.84295	1.57766	-2.43585	0.0148567	0.0243135		-3.47215	-1.19118	5.84785	0.0222161	0.0346781
evm.model.chr15.1282	8.20196	2.31073	1.03005	2.24331	0.0248766	0.0390792		2.36603	-0.946873	5.47625	0.0270571	0.041472
evm.model.chr15.1298	17273.6	-4.97516	0.0756384	-65.7756	0	0		-4.88213	9.77515	3352.02	3.85e-31	1.11e-27
[truncated: 4,635 more rows]

## Sheet: R-V
	DESeq2 pipeline							EdgeR pipeline
GENEID	BaseMean	log2FoldChange	lfcSE	stat	p-Value	padj		logFC	logCPM	F	p-Value	FDR
evm.model.chr1.101	18.8119	-3.93969	1.32289	-2.97809	0.00290049	0.00759326		-3.61002	0.156211	9.41196	0.00468722	0.0122725
evm.model.chr1.1031	311.021	-4.79985	1.21157	-3.96169	7.44e-05	0.000263515		-4.48533	4.01944	24.3326	4.65e-05	0.000203196
evm.model.chr1.1033	358.306	2.21939	0.192006	11.559	6.65e-31	1.52e-29		2.27944	4.24489	151.39	6.24e-13	1.55e-11
evm.model.chr1.1042	1098.3	6.02326	0.513179	11.7372	8.22e-32	1.93e-30		6.05471	5.8641	133.823	7.79e-10	9.57e-09
evm.model.chr1.1059	11.2872	-3.80625	1.38905	-2.74019	0.00614045	0.0148903		-3.59299	-0.418931	7.19337	0.0124281	0.0285958
evm.model.chr1.1068	286.553	-2.42803	0.243938	-9.95346	2.44e-23	3.99e-22		-2.35927	3.92281	86.4869	3.89e-10	5.13e-09
evm.model.chr1.1081	60.2284	-2.27218	0.593061	-3.83128	0.000127478	0.000434784		-2.17239	1.72978	11.2075	0.00233233	0.00666348
evm.model.chr1.1083	1389.79	-4.7018	0.611166	-7.69316	1.44e-14	1.42e-13		-4.58254	6.16865	67.0328	3.16e-08	2.71e-07
evm.model.chr1.1130	483.977	-2.39496	0.476698	-5.02406	5.06e-07	2.47e-06		-2.39107	4.67019	29.5935	2.64e-05	0.000122256
evm.model.chr1.1133	105.528	-4.70842	1.2313	-3.82392	0.000131344	0.000446925		-4.38623	2.51421	24.0484	4.12e-05	0.000182292
evm.model.chr1.1136	142.891	-3.69891	0.567991	-6.51227	7.4e-11	5.45e-10		-3.64168	2.93227	40.8312	1.03e-06	6.47e-06
evm.model.chr1.1138	497.006	1.77129	0.205572	8.61639	6.91e-18	8.48e-17		1.81296	4.71692	81.4743	9.5e-10	1.15e-08
evm.model.chr1.1163	520.565	-3.56829	0.762665	-4.67872	2.89e-06	1.27e-05		-3.42002	4.74669	30.1779	6.78e-06	3.56e-05
evm.model.chr1.1166	52.3943	-3.58542	1.02659	-3.49254	0.000478454	0.00147282		-3.42623	1.57084	11.3286	0.00223405	0.00641183
evm.model.chr1.1168	120.357	-2.91907	0.325273	-8.97422	2.85e-19	3.79e-18		-2.87377	2.69007	82.3058	6.64e-10	8.28e-09
evm.model.chr1.1175	1477.86	2.59922	0.15524	16.7433	6.34e-63	3.93e-61		2.63946	6.25096	287.897	9.69e-16	5.09e-14
evm.model.chr1.1182	29305.7	-7.03242	1.25082	-5.62224	1.88e-08	1.08e-07		-7.82159	10.6065	26.6935	8.74e-05	0.000358478
evm.model.chr1.1193	129.667	-4.61737	0.604599	-7.63707	2.22e-14	2.16e-13		-4.50726	2.79961	56.9461	3.23e-08	2.76e-07
evm.model.chr1.1196	278.857	-2.25643	0.273805	-8.241	1.71e-16	1.9e-15		-2.22295	3.87728	66.336	6.79e-09	6.76e-08
evm.model.chr1.1202	463.341	-2.47659	0.140782	-17.5916	2.86e-69	2.04e-67		-2.42394	4.61004	262.457	6.34e-16	3.44e-14
evm.model.chr1.1204	241.768	1.51962	0.179958	8.4443	3.06e-17	3.61e-16		1.56408	3.68315	77.3508	1.28e-09	1.51e-08
evm.model.chr1.1215	50.9609	-2.72775	0.500495	-5.45011	5.03e-08	2.77e-07		-2.63134	1.48034	27.3604	1.4e-05	6.85e-05
evm.model.chr1.1249	103.793	-2.39531	0.312138	-7.67388	1.67e-14	1.64e-13		-2.34012	2.48566	59.9965	1.71e-08	1.55e-07
evm.model.chr1.1252	11.8738	-4.68904	1.6383	-2.86214	0.00420798	0.0106207		-5.50021	-0.476266	7.49426	0.011342	0.0264171
evm.model.chr1.1254	516.381	-2.78294	0.177986	-15.6357	4.16e-55	2.11e-53		-2.71653	4.76412	215.206	8.02e-15	3.33e-13
evm.model.chr1.1275	93.5772	5.74527	0.838903	6.84856	7.46e-12	5.95e-11		5.88299	2.3076	63.25	2.94e-08	2.55e-07
evm.model.chr1.1278	25.1836	-1.75256	0.510933	-3.43011	0.000603328	0.0018242		-1.7001	0.528805	9.73984	0.00410274	0.010943
evm.model.chr1.1279	76.8749	-1.79284	0.490719	-3.6535	0.00025869	0.000833938		-1.7216	2.0602	13.2599	0.00106717	0.00333081
evm.model.chr1.1281	253.778	-2.29029	0.267579	-8.55929	1.14e-17	1.37e-16		-2.30539	3.74951	82.8559	6.78e-10	8.45e-09
evm.model.chr1.1288	56.0658	-5.14646	0.924554	-5.56643	2.6e-08	1.47e-07		-4.95388	1.64582	45.6956	2.2e-07	1.6e-06
evm.model.chr1.1313	679.447	1.73683	0.125891	13.7963	2.68e-43	9.54e-42		1.77533	5.17111	194.541	2.86e-14	1.02e-12
evm.model.chr1.134	1645.75	2.73045	0.105956	25.7697	1.94e-146	5.07e-144		2.7751	6.45869	640.582	4.27e-21	1.13e-18
evm.model.chr1.1346	156.235	-2.63715	0.420652	-6.2692	3.63e-10	2.5e-09		-2.58118	3.05858	30.12	7.31e-06	3.8e-05
evm.model.chr1.135	29.0612	2.65506	0.578439	4.59004	4.43e-06	1.9e-05		2.75687	0.67486	19.845	0.000118565	0.000472454
evm.model.chr1.1350	2369.85	-4.14265	0.325153	-12.7406	3.52e-37	1.02e-35		-4.12443	6.93418	215.049	1.21e-11	2.19e-10
evm.model.chr1.1355	23.7574	-4.98682	1.9974	-2.49666	0.0125368	0.0279164		-5.76913	0.531554	10.3545	0.00387963	0.0104072
evm.model.chr1.1387	6.18474	5.47373	2.20204	2.48576	0.0129277	0.0286659		6.20484	-1.15629	7.47013	0.0122572	0.0282607
evm.model.chr1.1401	207.433	1.84299	0.33422	5.51431	3.5e-08	1.96e-07		1.8732	3.46302	37.9134	1.79e-06	1.07e-05
evm.model.chr1.1412	223.814	3.16133	0.325505	9.71207	2.68e-22	4.13e-21		3.20099	3.57096	91.4169	2.62e-10	3.59e-09
evm.model.chr1.1415	3.92328	-4.55119	1.96107	-2.32077	0.0202991	0.0426156		-5.38331	-1.63441	7.17039	0.0130202	0.0297876
evm.model.chr1.1423	68.7458	-3.56049	0.387757	-9.18228	4.22e-20	5.84e-19		-3.5104	1.88315	72.3344	2.59e-09	2.85e-08
evm.model.chr1.1427	421.18	2.05703	0.198286	10.374	3.25e-25	5.86e-24		2.1173	4.47217	119.204	1.06e-11	1.94e-10
evm.model.chr1.1428	39.4421	-2.49055	0.574079	-4.33834	1.44e-05	5.7e-05		-2.43662	1.1489	17.1995	0.000274584	0.00100039
evm.model.chr1.1430	216.361	-1.75402	0.307312	-5.70761	1.15e-08	6.77e-08		-1.69768	3.52485	33.9017	3.44e-06	1.93e-05
evm.model.chr1.1432	145.156	-3.50896	0.427815	-8.20205	2.36e-16	2.6e-15		-3.4142	2.95076	91.0286	2.23e-10	3.11e-09
evm.model.chr1.1455	630.503	1.79101	0.135318	13.2355	5.47e-40	1.73e-38		1.84075	5.06573	196.077	2.59e-14	9.28e-13
evm.model.chr1.1470	445.981	1.83594	0.358149	5.1262	2.96e-07	1.48e-06		1.90353	4.53074	15.7072	0.000595245	0.00198012
evm.model.chr1.148	126.796	-2.14743	0.367315	-5.84631	5.03e-09	3.08e-08		-2.06229	2.76303	32.7492	3.62e-06	2.02e-05
evm.model.chr1.1486	188.57	-6.1806	1.41999	-4.35255	1.35e-05	5.38e-05		-6.92209	3.31809	19.8452	0.000284637	0.00103146
evm.model.chr1.1487	153.206	-6.30135	1.2144	-5.18888	2.12e-07	1.08e-06		-7.08348	3.03278	39.3828	1.57e-06	9.55e-06
evm.model.chr1.1509	708.291	1.72599	0.119728	14.416	4.11e-47	1.67e-45		1.78084	5.23573	221.86	5.45e-15	2.36e-13
evm.model.chr1.1640	262.149	-1.68752	0.343143	-4.91783	8.75e-07	4.13e-06		-1.6485	3.79485	26.1826	3.35e-05	0.000151562
evm.model.chr1.17	30.3499	-2.97033	0.690674	-4.30063	1.7e-05	6.7e-05		-2.88901	0.813384	12.8764	0.00122749	0.00378076
evm.model.chr1.1702	20.3963	-5.52905	1.40577	-3.93311	8.39e-05	0.000294356		-6.36089	0.298636	15.3592	0.000561097	0.00187832
evm.model.chr1.1704	69.547	-2.52801	0.6275	-4.0287	5.61e-05	0.000202994		-2.44293	1.94711	15.011	0.000628989	0.00208115
evm.model.chr1.1727	35.6057	-6.11191	1.641	-3.72449	0.000195709	0.000645699		-6.87026	0.977242	15.4519	0.00090368	0.00286832
evm.model.chr1.1729	52.2701	-6.78671	1.23811	-5.48149	4.22e-08	2.34e-07		-7.60913	1.51246	56.8592	2.42e-07	1.75e-06
evm.model.chr1.174	28.0447	3.93234	0.976574	4.02667	5.66e-05	0.000204543		3.82897	0.706657	18.0545	0.000208114	0.000780475
evm.model.chr1.175	121.031	-6.09249	1.2263	-4.96819	6.76e-07	3.24e-06		-6.88603	2.69605	41.9897	9.53e-07	6.04e-06
evm.model.chr1.179	9.60876	-4.08179	1.55676	-2.62198	0.00874211	0.020311		-3.77264	-0.756544	6.50269	0.0164128	0.0363748
evm.model.chr1.1816	42.8289	-4.41921	1.31559	-3.35911	0.00078195	0.00231312		-5.24485	1.16878	10.9398	0.00270853	0.00760448
evm.model.chr1.1847	32.9157	2.53458	0.865868	2.92721	0.00342019	0.00879995		2.62543	0.921533	8.67262	0.00658977	0.016527
evm.model.chr1.1893	874.587	-1.68037	0.103997	-16.1579	1e-58	5.54e-57		-1.64304	5.53033	199.782	2.05e-14	7.6e-13
evm.model.chr1.1933	360.033	1.93367	0.123789	15.6208	5.26e-55	2.66e-53		1.97827	4.25486	258.451	7.73e-16	4.11e-14
evm.model.chr1.1949	131.1	1.76897	0.287239	6.15853	7.34e-10	4.93e-09		1.80565	2.8072	41.3696	5.28e-07	3.52e-06
evm.model.chr1.1952	198.285	-2.37654	0.264451	-8.98668	2.55e-19	3.39e-18		-2.33134	3.3951	79.234	9.95e-10	1.19e-08
evm.model.chr1.1957	319.88	-2.11938	0.197871	-10.711	9.04e-27	1.75e-25		-2.07992	4.07734	118.529	1.13e-11	2.06e-10
evm.model.chr1.1994	7.35262	-5.01737	1.59379	-3.14808	0.00164345	0.00453191		-5.83044	-0.939739	10.2933	0.0036965	0.00997449
evm.model.chr1.200	19.3475	1.84081	0.612514	3.00534	0.00265282	0.00701029		1.8526	0.160083	8.09069	0.00814269	0.0198381
evm.model.chr1.2007	10.375	-5.52078	1.52126	-3.62907	0.000284444	0.00091106		-6.31217	-0.602355	11.9931	0.00182592	0.00537859
evm.model.chr1.2010	2379.25	-2.83276	0.143945	-19.6795	3.23e-86	3.35e-84		-2.78215	6.97305	410.996	2.25e-18	2.54e-16
evm.model.chr1.2025	308.772	-2.60214	0.203559	-12.7832	2.03e-37	5.95e-36		-2.56319	4.02411	167.746	1.79e-13	5.06e-12
evm.model.chr1.2027	114.646	-2.03528	0.348021	-5.84817	4.97e-09	3.05e-08		-1.98609	2.61519	36.2269	1.61e-06	9.76e-06
evm.model.chr1.2029	104.685	-5.74952	1.23303	-4.6629	3.12e-06	1.37e-05		-6.53829	2.50603	26.7359	2.02e-05	9.57e-05
evm.model.chr1.2033	19.8356	-2.93596	1.01524	-2.8919	0.00382924	0.00976255		-2.79405	0.209376	7.07327	0.0126935	0.0291198
evm.model.chr1.2034	288.867	3.14536	0.244138	12.8835	5.57e-38	1.67e-36		3.20556	3.93275	161.748	3.05e-13	8.12e-12
evm.model.chr1.2037	204.043	-6.37063	0.694519	-9.17272	4.61e-20	6.37e-19		-6.24171	3.43751	155.473	5.25e-13	1.33e-11
evm.model.chr1.2044	45.543	-5.78576	1.33178	-4.34438	1.4e-05	5.56e-05		-6.58818	1.3607	17.0518	0.000326958	0.00116591
evm.model.chr1.2058	86.0284	-1.93598	0.475562	-4.07092	4.68e-05	0.000171866		-1.9068	2.21783	16.5146	0.000355195	0.00125283
evm.model.chr1.2060	22019.4	2.17159	0.070304	30.8885	1.7e-209	8.91e-207		2.2282	10.2041	874.013	5.93e-23	3.14e-20
evm.model.chr1.2074	63.169	-2.18512	0.386119	-5.65917	1.52e-08	8.84e-08		-2.13744	1.79463	28.1295	1.14e-05	5.71e-05
evm.model.chr1.2081	10.1598	2.71544	0.885092	3.06798	0.00215513	0.00579187		2.68405	-0.641319	7.84336	0.0090563	0.0217609
evm.model.chr1.2098	27.1893	-3.19667	1.33904	-2.38729	0.0169733	0.0364663		-2.89801	0.674475	6.79014	0.0148404	0.0333938
evm.model.chr1.2184	38.6313	-2.32573	0.50223	-4.63081	3.64e-06	1.58e-05		-2.28819	1.13067	17.9008	0.000282329	0.00102401
evm.model.chr1.2186	86.6384	-5.84065	1.22371	-4.77289	1.82e-06	8.23e-06		-6.62371	2.22886	35.4212	2.57e-06	1.48e-05
evm.model.chr1.2187	81.27	-4.39983	0.664448	-6.62179	3.55e-11	2.68e-10		-4.27507	2.15821	45.4766	2.3e-07	1.67e-06
evm.model.chr1.2189	8.10415	-4.38615	1.40643	-3.11865	0.00181683	0.0049664		-5.22141	-0.836416	11.8605	0.00206962	0.00599204
evm.model.chr1.219	60.3682	1.62817	0.522932	3.11354	0.0018486	0.00504446		1.7353	1.7139	10.6321	0.00287603	0.00801757
evm.model.chr1.2193	15.7983	-4.36827	1.32376	-3.2999	0.000967187	0.00280866		-4.05513	-0.0616832	13.3328	0.00103932	0.0032545
evm.model.chr1.2213	416.385	-2.01151	0.214012	-9.39906	5.51e-21	7.98e-20		-1.96229	4.43761	90.1484	2.48e-10	3.41e-09
evm.model.chr1.2245	383.472	2.17289	0.186083	11.677	1.67e-31	3.9e-30		2.22574	4.3353	159.023	3.44e-13	9.06e-12
evm.model.chr1.2255	1422.86	-9.84326	1.18466	-8.30891	9.66e-17	1.1e-15		-10.5905	6.23845	473.464	1.26e-16	8.55e-15
evm.model.chr1.2298	798.922	-4.70366	0.281945	-16.6829	1.75e-62	1.06e-60		-4.65333	5.3692	216.853	2.13e-13	5.94e-12
evm.model.chr1.230	69.0283	-4.84938	1.24746	-3.8874	0.000101322	0.000351629		-4.54451	1.95215	22.5575	5.27e-05	0.000227828
evm.model.chr1.2300	95.6171	-4.09124	0.457829	-8.93616	4.03e-19	5.31e-18		-4.05712	2.36375	79.9705	1.07e-09	1.27e-08
evm.model.chr1.2308	444.185	2.69786	0.169296	15.9357	3.58e-57	1.92e-55		2.74348	4.54665	316.897	5.44e-17	4.07e-15
evm.model.chr1.2309	20.7265	-6.94001	1.3327	-5.20747	1.91e-07	9.79e-07		-7.71328	0.282272	34.4791	3.17e-06	1.79e-05
evm.model.chr1.232	429.352	-4.85117	0.87673	-5.53326	3.14e-08	1.76e-07		-4.75396	4.48135	63.2564	1.83e-07	1.36e-06
evm.model.chr1.2324	124.468	-5.27123	1.25352	-4.20514	2.61e-05	9.97e-05		-6.0833	2.75269	16.0071	0.000464913	0.00159102
evm.model.chr1.2346	941.342	3.59162	0.367876	9.76314	1.62e-22	2.52e-21		3.64435	5.64525	142.227	2.37e-10	3.28e-09
evm.model.chr1.2348	1865.28	-6.56446	0.632192	-10.3837	2.94e-25	5.32e-24		-6.39151	6.62959	149.829	5.61e-11	8.91e-10
evm.model.chr1.235	140.638	-3.31312	0.900773	-3.67809	0.000234988	0.000764534		-3.24816	2.91228	15.3503	0.000679518	0.00222767
evm.model.chr1.2358	10.8763	-5.74944	1.57233	-3.65663	0.000255549	0.000824986		-6.57413	-0.544041	12.7312	0.00167128	0.00496388
evm.model.chr1.2364	7.72688	-5.11992	1.56325	-3.27517	0.00105598	0.00304378		-4.79311	-0.945638	10.9652	0.00252529	0.00714777
evm.model.chr1.2376	64.225	-2.63637	0.408857	-6.44815	1.13e-10	8.18e-10		-2.58804	1.81812	40.0352	7e-07	4.56e-06
evm.model.chr1.2377	89.5997	-2.19459	0.581989	-3.77084	0.0001627	0.000545973		-2.10803	2.2776	12.8084	0.00125856	0.00386874
evm.model.chr1.2380	452.338	-2.06101	0.399953	-5.15313	2.56e-07	1.29e-06		-1.98822	4.58339	36.482	3.3e-06	1.86e-05
evm.model.chr1.2384	10.5514	3.1081	1.07073	2.9028	0.00369845	0.00945865		3.02216	-0.605492	8.03537	0.00833797	0.0202452
evm.model.chr1.2385	520.126	3.10006	0.238275	13.0104	1.07e-38	3.27e-37		3.1376	4.76043	199.046	2.14e-14	7.93e-13
evm.model.chr1.2386	187.194	-3.04959	0.387055	-7.87896	3.3e-15	3.37e-14		-2.98085	3.31082	68.351	4.63e-09	4.79e-08
evm.model.chr1.2390	34.3349	2.11671	0.800269	2.64499	0.00816929	0.0191401		2.12871	0.997376	6.96875	0.0132993	0.0303538
evm.model.chr1.2394	129.674	5.58657	0.405933	13.7623	4.3e-43	1.51e-41		5.66022	2.77629	178.993	8.18e-14	2.55e-12
evm.model.chr1.2419	10.7043	-5.95786	1.53439	-3.88289	0.000103224	0.000357802		-6.76345	-0.519547	15.667	0.000743737	0.00241772
evm.model.chr1.2429	15.8474	-1.96602	0.694307	-2.83163	0.00463111	0.0116025		-1.90061	-0.10247	6.93132	0.0135239	0.0308174
evm.model.chr1.2430	28.0056	-3.1751	0.829477	-3.82784	0.000129274	0.000440248		-3.08507	0.61425	12.929	0.0012053	0.0037181
evm.model.chr1.2431	343.217	-1.66386	0.259772	-6.40508	1.5e-10	1.07e-09		-1.61334	4.16642	43.7279	4.92e-07	3.3e-06
evm.model.chr1.2439	73.4535	-1.79443	0.353863	-5.07097	3.96e-07	1.95e-06		-1.72565	2.00326	23.083	4.53e-05	0.000198681
evm.model.chr1.2442	815.214	3.8904	0.131339	29.6209	8.03e-193	3.49e-190		3.93911	5.43986	713.502	9.73e-22	2.92e-19
evm.model.chr1.2443	368.775	-2.64033	0.779518	-3.38713	0.000706284	0.0021077		-2.56022	4.2601	9.12984	0.00571439	0.0146047
evm.model.chr1.2446	285.19	-2.28912	0.195529	-11.7073	1.17e-31	2.74e-30		-2.24749	3.92034	135.734	2.31e-12	4.93e-11
evm.model.chr1.2449	14.0266	-6.61432	1.51343	-4.37041	1.24e-05	4.98e-05		-7.40394	-0.172938	17.8242	0.000252716	0.000928815
evm.model.chr1.2450	150.48	-2.24451	0.403441	-5.56342	2.65e-08	1.5e-07		-2.1848	3.00673	29.6659	7.72e-06	3.99e-05
evm.model.chr1.252	211.533	-6.51534	1.34128	-4.85755	1.19e-06	5.53e-06		-7.29062	3.47604	21.5948	0.000166043	0.000639136
evm.model.chr1.254	104.16	8.07404	1.20456	6.70292	2.04e-11	1.57e-10		8.78135	2.47047	137.748	5.2e-12	1.03e-10
evm.model.chr1.269	6.18322	-4.36215	1.80993	-2.41012	0.0159471	0.034494		-5.22638	-1.22574	6.22836	0.0191005	0.0414903
evm.model.chr1.272	7.50184	4.63434	1.64702	2.81378	0.00489631	0.0121787		4.38523	-1.00913	10.5569	0.00360116	0.00974599
evm.model.chr1.293	14.0884	-7.26259	1.3002	-5.58574	2.33e-08	1.33e-07		-8.03787	-0.235934	42.6417	5.76e-07	3.81e-06
evm.model.chr1.313	13.3063	-5.14831	1.51002	-3.40944	0.00065097	0.00195579		-6.00897	-0.300897	10.6537	0.00302163	0.00837935
evm.model.chr1.322	24.9054	-2.82162	0.497328	-5.67356	1.4e-08	8.16e-08		-2.77728	0.525303	20.2828	0.000119597	0.000476187
evm.model.chr1.334	94.6559	3.56359	0.378497	9.4151	4.73e-21	6.87e-20		3.5941	2.32792	90.2106	2.46e-10	3.39e-09
evm.model.chr1.338	128.116	-6.45625	1.12841	-5.72155	1.06e-08	6.26e-08		-6.31062	2.78159	64.0718	2.16e-08	1.92e-07
evm.model.chr1.339	66.6757	-3.36918	0.552156	-6.10187	1.05e-09	6.92e-09		-3.29156	1.87	39.7038	7.51e-07	4.85e-06
evm.model.chr1.352	25.6005	-6.04561	1.34203	-4.50483	6.64e-06	2.79e-05		-6.82425	0.609279	19.2256	0.000164089	0.000632434
evm.model.chr1.359	277.286	-1.81419	0.180891	-10.0292	1.13e-23	1.88e-22		-1.74661	3.87561	101.852	6.39e-11	1e-09
evm.model.chr1.363	174.81	-1.63122	0.322542	-5.05739	4.25e-07	2.08e-06		-1.53378	3.21434	22.4616	5.63e-05	0.000242108
evm.model.chr1.375	55.2101	-4.51216	0.616243	-7.32204	2.44e-13	2.19e-12		-4.41243	1.61372	58.7637	2.09e-08	1.86e-07
evm.model.chr1.378	1001.18	-2.54487	0.433639	-5.86863	4.39e-09	2.72e-08		-2.45187	5.67578	31.3366	7.53e-06	3.9e-05
evm.model.chr1.391	6.04133	-4.61146	1.63427	-2.82173	0.00477651	0.0119185		-5.43715	-1.18194	8.32971	0.00801303	0.0195862
evm.model.chr1.399	2292.37	-2.75677	0.13321	-20.6949	3.85e-95	4.68e-93		-2.70319	6.90284	500.723	1.22e-19	1.99e-17
evm.model.chr1.406	2751.8	-3.85857	0.285287	-13.5252	1.11e-41	3.73e-40		-3.81593	7.13217	189.464	1.66e-12	3.69e-11
evm.model.chr1.41	9.35721	-4.08112	1.44199	-2.83019	0.00465207	0.0116465		-3.74311	-0.627015	7.51601	0.0108066	0.0253342
evm.model.chr1.420	18.6686	3.61224	1.44688	2.49657	0.01254	0.0279204		4.4109	0.0871971	6.64482	0.015832	0.0353249
evm.model.chr1.422	1888.36	-2.5746	0.31888	-8.07388	6.81e-16	7.31e-15		-2.54469	6.6413	77.7335	4.25e-08	3.58e-07
evm.model.chr1.444	99.8433	4.1298	0.358067	11.5336	8.93e-31	2.02e-29		4.16959	2.40173	84.3813	6.11e-10	7.69e-09
evm.model.chr1.450	48.7389	3.56602	0.486109	7.33586	2.2e-13	1.98e-12		3.59277	1.3933	41.5451	5.09e-07	3.41e-06
evm.model.chr1.453	28.7175	-3.22946	0.690409	-4.6776	2.9e-06	1.28e-05		-3.11143	0.705696	19.2911	0.000140755	0.000550529
evm.model.chr1.454	68.6533	-4.988	1.26516	-3.94257	8.06e-05	0.000283765		-4.65417	1.88567	22.0867	7.09e-05	0.000298499
evm.model.chr1.461	88.55	-1.65004	0.3757	-4.39191	1.12e-05	4.55e-05		-1.59709	2.25375	18.7995	0.000164206	0.000632644
evm.model.chr1.466	32.7016	-6.34506	1.4187	-4.47243	7.73e-06	3.22e-05		-7.11802	0.867384	18.4975	0.000290589	0.00104981
evm.model.chr1.469	659.215	-8.27798	1.19241	-6.94222	3.86e-12	3.15e-11		-9.04804	5.08813	144.967	1.13e-11	2.06e-10
evm.model.chr1.486	513.538	-1.85409	0.195756	-9.4714	2.76e-21	4.05e-20		-1.81175	4.76275	71.7688	2.83e-09	3.08e-08
evm.model.chr1.488	494.982	-1.93729	0.154045	-12.5761	2.86e-36	8.03e-35		-1.82649	4.69892	160.631	3.04e-13	8.11e-12
evm.model.chr1.49	114.232	-5.39829	1.23716	-4.36345	1.28e-05	5.14e-05		-5.384	2.61895	19.6715	0.000348164	0.001231
evm.model.chr1.493	564.37	-2.5316	0.191481	-13.2211	6.62e-40	2.09e-38		-2.48987	4.87475	171.45	1.37e-13	4.01e-12
evm.model.chr1.510	662.532	3.09366	0.322039	9.60648	7.51e-22	1.13e-20		3.11628	5.14374	156.431	1.18e-11	2.15e-10
evm.model.chr1.516	191.689	-1.72846	0.207196	-8.34217	7.29e-17	8.4e-16		-1.68661	3.34591	59.2895	1.92e-08	1.72e-07
evm.model.chr1.522	140.36	-2.74787	0.831886	-3.30318	0.00095595	0.00278032		-2.61645	2.91524	15.9281	0.000594565	0.00197851
evm.model.chr1.53	20.6205	-3.59535	1.34441	-2.6743	0.00748853	0.0177193		-3.28708	0.28676	7.09992	0.0125439	0.0288382
evm.model.chr1.533	157.357	-6.59164	1.20922	-5.45114	5e-08	2.75e-07		-7.3801	3.06184	83.4143	2.29e-09	2.55e-08
evm.model.chr1.543	649.395	-11.321	1.19363	-9.48445	2.44e-21	3.58e-20		-12.1014	5.1075	456.233	6.15e-14	1.99e-12
evm.model.chr1.569	89.654	-1.69821	0.504363	-3.36704	0.000759803	0.00225511		-1.63941	2.28234	9.87144	0.00389077	0.0104343
evm.model.chr1.570	247.827	-5.78629	1.34777	-4.29325	1.76e-05	6.91e-05		-6.60932	3.69952	12.3782	0.00208066	0.0060214
evm.model.chr1.573	61.8475	-6.74047	1.2664	-5.32254	1.02e-07	5.42e-07		-7.49196	1.77486	37.7586	1.56e-06	9.45e-06
evm.model.chr1.582	32.7662	-2.8032	0.489901	-5.72199	1.05e-08	6.24e-08		-2.73252	0.875493	27.5131	1.34e-05	6.6e-05
evm.model.chr1.585	1114.38	1.6102	0.124974	12.8843	5.52e-38	1.66e-36		1.64366	5.88171	181.383	6.83e-14	2.17e-12
evm.model.chr1.595	545.157	1.57098	0.162668	9.65756	4.57e-22	6.97e-21		1.6146	4.85411	108.129	3.25e-11	5.38e-10
evm.model.chr1.611	145.944	-2.62742	0.356134	-7.37762	1.61e-13	1.46e-12		-2.57121	2.96636	52.5095	6.15e-08	5e-07
evm.model.chr1.629	9.32733	-3.70797	1.48279	-2.50067	0.0123958	0.0276327		-4.5543	-0.736502	6.92089	0.0140062	0.0317582
evm.model.chr1.643	122.431	-8.22755	1.21517	-6.77069	1.28e-11	1.01e-10		-9.01576	2.72175	107.281	8.07e-11	1.25e-09
evm.model.chr1.645	272.631	-8.58639	1.19878	-7.16263	7.91e-13	6.84e-12		-9.3885	3.84902	151.299	5.49e-12	1.08e-10
evm.model.chr1.646	910.741	-5.61466	0.742822	-7.55856	4.08e-14	3.89e-13		-5.46171	5.5878	92.4921	8.88e-10	1.08e-08
evm.model.chr1.648	545.925	-6.4871	1.03691	-6.25619	3.94e-10	2.71e-09		-6.23108	4.81675	122.126	1.04e-11	1.91e-10
evm.model.chr1.649	4907.6	-7.80732	1.24132	-6.28951	3.18e-10	2.2e-09		-8.59772	7.95505	51.3217	2.19e-06	1.28e-05
evm.model.chr1.65	2197.51	-9.03674	0.729775	-12.3829	3.23e-35	8.74e-34		-8.87982	6.81101	543.46	1.42e-17	1.28e-15
evm.model.chr1.656	1781.4	-1.90996	0.143051	-13.3515	1.16e-40	3.76e-39		-1.81625	6.54748	172.533	1.66e-13	4.73e-12
evm.model.chr1.658	8.48417	-4.38812	1.66512	-2.63531	0.00840598	0.019606		-4.0929	-0.785526	6.65109	0.0153427	0.0343703
evm.model.chr1.66	249.51	-3.31573	0.325809	-10.1769	2.51e-24	4.31e-23		-3.2609	3.71451	95.6589	2.37e-10	3.29e-09
evm.model.chr1.670	1045.47	-4.34277	0.275098	-15.7863	3.87e-56	2.01e-54		-4.24647	5.75611	216.127	9.03e-14	2.79e-12
evm.model.chr1.672	423.185	-6.88619	0.738724	-9.32174	1.14e-20	1.63e-19		-6.69072	4.46662	201.241	4.81e-14	1.6e-12
evm.model.chr1.674	4.61077	6.16056	1.7778	3.46528	0.00052968	0.0016183		5.88857	-1.62787	15.2103	0.000535536	0.00180115
evm.model.chr1.682	514.216	-5.35604	1.22103	-4.38647	1.15e-05	4.66e-05		-6.19135	4.76915	17.8899	0.0003319	0.00117977
evm.model.chr1.686	35.4804	-2.32631	0.596432	-3.90038	9.6e-05	0.000334558		-2.28522	1.01235	15.0135	0.00057318	0.00191336
evm.model.chr1.700	1470.34	1.52531	0.101343	15.0509	3.4e-51	1.58e-49		1.57621	6.29035	248.381	1.29e-15	6.55e-14
evm.model.chr1.719	1085.06	1.8692	0.119528	15.6381	4e-55	2.04e-53		1.92417	5.83112	244.169	1.61e-15	7.78e-14
evm.model.chr1.740	120.375	1.9943	0.307768	6.47986	9.18e-11	6.69e-10		2.03618	2.67857	44.5565	2.76e-07	1.96e-06
evm.model.chr1.742	166.304	1.84928	0.267571	6.91134	4.8e-12	3.89e-11		1.90593	3.1442	57.3656	2.64e-08	2.31e-07
evm.model.chr1.753	31.7196	-5.71386	1.34887	-4.23605	2.27e-05	8.79e-05		-6.52864	0.88954	15.8537	0.000533909	0.00179597
evm.model.chr1.756	11.9076	-6.04013	1.44148	-4.19022	2.79e-05	0.000106016		-6.83059	-0.455316	19.575	0.000203694	0.000764717
evm.model.chr1.760	117.042	-1.62397	0.278942	-5.82189	5.82e-09	3.54e-08		-1.55591	2.65237	31.5615	4.82e-06	2.62e-05
evm.model.chr1.765	252.845	-1.92365	0.192432	-9.99649	1.58e-23	2.6e-22		-1.88006	3.75222	83.1469	5.95e-10	7.51e-09
evm.model.chr1.774	94.7726	-1.84308	0.392909	-4.69087	2.72e-06	1.2e-05		-1.76813	2.3586	14.7266	0.000634071	0.00209645
evm.model.chr1.779	24.4981	-4.20504	0.768498	-5.47177	4.46e-08	2.47e-07		-4.05348	0.551643	26.6462	1.69e-05	8.14e-05
evm.model.chr1.792	1275.4	-2.68509	0.163157	-16.4571	7.46e-61	4.36e-59		-2.64024	6.05159	330.159	3.17e-17	2.53e-15
evm.model.chr1.796	9.30147	-2.89344	0.905401	-3.19576	0.00139465	0.00390656		-2.79356	-0.790923	8.4358	0.00732496	0.0181268
evm.model.chr1.804	73.4286	-3.40592	0.786813	-4.32875	1.5e-05	5.94e-05		-3.26969	2.01072	16.8697	0.00031603	0.00113155
evm.model.chr1.811	372.295	4.69095	0.522044	8.98574	2.57e-19	3.42e-18		4.70275	4.31121	202.171	8.56e-13	2.04e-11
evm.model.chr1.813	57.8432	-1.56873	0.449903	-3.48682	0.000488806	0.0015031		-1.51837	1.63675	10.9987	0.00249259	0.00706515
evm.model.chr1.817	11.6133	-5.24304	1.48607	-3.52813	0.000418508	0.00130144		-6.07656	-0.437366	12.4716	0.00203175	0.00589427
evm.model.chr1.818	18.3532	-5.50585	1.34696	-4.08761	4.36e-05	0.000160856		-6.36601	0.155295	20.6614	0.000151019	0.000587214
evm.model.chr1.819	32.6274	-6.70835	1.26184	-5.31633	1.06e-07	5.6e-07		-7.52326	0.906501	46.0457	1.17e-06	7.27e-06
evm.model.chr1.822	8.9799	2.58119	1.03924	2.48372	0.0130019	0.0288011		2.59431	-0.763558	5.92484	0.0214294	0.0458364
evm.model.chr1.836	395.539	-3.14165	0.23543	-13.3443	1.28e-40	4.13e-39		-3.09285	4.36532	173.99	1.14e-13	3.42e-12
evm.model.chr1.84	16.5921	4.08157	1.18355	3.44858	0.000563541	0.00171406		3.89892	0.0548212	15.2575	0.000526901	0.00177537
evm.model.chr1.847	6.96053	-6.41611	1.74035	-3.68669	0.00022719	0.000741765		-7.18515	-1.09439	13.9257	0.00112174	0.00348275
evm.model.chr1.85	20.5998	-3.07972	0.848705	-3.62873	0.00028482	0.000912122		-2.99161	0.296421	11.3827	0.00214949	0.00618854
evm.model.chr1.858	87.9601	-4.72172	1.53619	-3.07366	0.0021145	0.00569768		-4.42415	2.2089	7.70187	0.0113856	0.0265002
evm.model.chr1.864	13.1248	-5.04379	1.34681	-3.745	0.000180394	0.000600215		-5.84809	-0.305641	14.3844	0.000862806	0.00275668
evm.model.chr1.869	49.8681	-1.89573	0.477744	-3.96809	7.25e-05	0.000257166		-1.82205	1.4495	14.214	0.000758193	0.00246034
evm.model.chr1.884	9.81961	-4.95057	1.5425	-3.20944	0.00132994	0.00373865		-5.7585	-0.727461	10.8484	0.00353576	0.00958963
evm.model.chr1.885	2550.88	-5.29608	0.271966	-19.4733	1.85e-84	1.85e-82		-5.24187	7.08216	533.804	6.83e-18	6.64e-16
evm.model.chr1.889	47.5389	-2.03448	0.489652	-4.15495	3.25e-05	0.000122766		-1.95132	1.38525	13.0951	0.00113313	0.00351431
evm.model.chr1.893	49.1262	-4.6892	1.61777	-2.89857	0.00374873	0.00958123		-5.46121	1.49564	8.26148	0.00841842	0.0204184
evm.model.chr1.895	26.6179	-6.96586	1.33965	-5.19976	2e-07	1.02e-06		-7.74697	0.667341	29.1395	1.11e-05	5.54e-05
evm.model.chr1.933	108.073	-1.88646	0.55179	-3.4188	0.000628969	0.00189499		-1.80191	2.53622	8.8037	0.00636509	0.0160395
evm.model.chr1.934	119.94	-2.68561	0.629476	-4.26642	1.99e-05	7.73e-05		-2.5963	2.68899	14.1271	0.000801694	0.00258317
evm.model.chr1.935	66.0373	1.91363	0.399812	4.78632	1.7e-06	7.73e-06		1.97427	1.83624	21.0205	8.3e-05	0.000341949
evm.model.chr1.94	265.517	1.59898	0.155275	10.2977	7.22e-25	1.27e-23		1.64323	3.81581	97.0725	1.09e-10	1.63e-09
evm.model.chr1.942	93.4445	2.3607	0.279245	8.45384	2.82e-17	3.34e-16		2.41363	2.30871	63.8497	9.22e-09	8.94e-08
evm.model.chr1.944	45.1008	1.52444	0.463409	3.28962	0.00100324	0.00290466		1.57861	1.29981	10.8601	0.0026306	0.00741557
evm.model.chr1.948	199.327	-4.73597	0.589627	-8.03214	9.58e-16	1.02e-14		-4.63085	3.40172	81.4805	8.84e-10	1.08e-08
evm.model.chr1.961	2951.58	2.58798	0.0709334	36.4846	1.95e-291	2.48e-288		2.64616	7.29711	1145.07	1.39e-24	2.16e-21
evm.model.chr1.968	335.178	2.16848	0.244869	8.85565	8.32e-19	1.08e-17		2.2184	4.13668	82.3679	1.14e-09	1.34e-08
evm.model.chr1.969	162.328	2.25233	0.232569	9.68457	3.51e-22	5.38e-21		2.30036	3.11045	93.3474	1.69e-10	2.44e-09
evm.model.chr1.983	1310.27	1.88976	0.103328	18.289	1.01e-74	8.1e-73		1.93919	6.13628	167.997	4.4e-12	8.89e-11
evm.model.chr1.988	298.648	2.15941	0.186748	11.5632	6.33e-31	1.45e-29		2.21185	3.98696	144.728	1.07e-12	2.47e-11
evm.model.chr1.995	33.2889	3.60233	0.936264	3.84755	0.000119303	0.000409158		3.55719	0.879931	14.1216	0.000854549	0.00273333
evm.model.chr1.998	238.899	-1.54692	0.265937	-5.81689	6e-09	3.64e-08		-1.51306	3.6652	37.7685	1.23e-06	7.6e-06
evm.model.chr10.1008	171.046	-3.26465	0.269379	-12.1192	8.36e-34	2.13e-32		-3.1873	3.19007	134.057	2.67e-12	5.63e-11
evm.model.chr10.102	31.9999	-3.40762	1.18637	-2.87231	0.00407479	0.0103215		-3.16656	0.845898	9.4562	0.00460335	0.0121049
evm.model.chr10.1022	233.872	-1.65293	0.264855	-6.24091	4.35e-10	2.97e-09		-1.57975	3.63032	33.7086	2.9e-06	1.65e-05
evm.model.chr10.1028	102.956	1.62844	0.449229	3.62496	0.000289007	0.000924368		1.67449	2.45669	11.0716	0.00242319	0.0068899
evm.model.chr10.1067	216.62	-2.51687	0.37838	-6.6517	2.9e-11	2.2e-10		-2.4748	3.51544	39.4515	1.31e-06	8.05e-06
evm.model.chr10.1068	130.208	-2.99007	0.330087	-9.05844	1.32e-19	1.79e-18		-2.94274	2.8022	57.3218	2.84e-08	2.46e-07
evm.model.chr10.107	8.35895	3.44184	1.45077	2.37242	0.017672	0.0378023		3.32401	-0.853297	5.95954	0.0210848	0.0451858
evm.model.chr10.1078	19396.3	-5.33607	0.429341	-12.4285	1.83e-35	4.97e-34		-5.28176	10.0107	208.579	4.31e-11	7e-10
evm.model.chr10.1087	86.8473	-1.98939	0.282082	-7.05252	1.76e-12	1.47e-11		-1.94279	2.23488	42.9479	3.82e-07	2.63e-06
evm.model.chr10.1102	375.594	-4.16839	1.26329	-3.29964	0.000968095	0.00281089		-4.98896	4.27987	7.86292	0.0107607	0.02525
evm.model.chr10.1123	46.1705	-3.02733	0.831119	-3.64248	0.000270028	0.000867611		-2.87336	1.39694	12.9785	0.00127719	0.00392122
evm.model.chr10.1125	8.962	3.62033	1.49241	2.42582	0.0152738	0.0331748		3.44359	-0.748234	6.41534	0.0170806	0.037635
evm.model.chr10.1129	5336.76	5.08406	0.190157	26.7362	1.79e-157	5.45e-155		5.12544	8.17	646.236	1.46e-14	5.68e-13
evm.model.chr10.1132	293.985	4.26318	0.280113	15.2195	2.62e-52	1.26e-50		4.2842	3.97134	245.852	1.94e-14	7.27e-13
evm.model.chr10.1133	164.657	5.12374	0.339507	15.0917	1.84e-51	8.65e-50		5.14612	3.13459	231.149	5.43e-14	1.77e-12
evm.model.chr10.1157	124.197	-2.1167	0.840494	-2.5184	0.011789	0.0264659		-2.09534	2.7393	6.242	0.0209361	0.0449007
evm.model.chr10.116	77.915	-6.93156	1.22624	-5.65269	1.58e-08	9.17e-08		-7.71075	2.06443	60.0632	4.74e-08	3.93e-07
evm.model.chr10.1181	32.2561	2.38848	0.637613	3.74597	0.000179695	0.000597987		2.40776	0.829115	12.6731	0.00132285	0.00404783
evm.model.chr10.119	27.8309	6.24582	1.33009	4.6958	2.66e-06	1.17e-05		6.94079	0.59137	25.0868	4.83e-05	0.000209975
evm.model.chr10.1216	2215.44	-3.61886	0.141457	-25.5828	2.37e-144	5.9e-142		-3.54166	6.83808	532.362	1.33e-18	1.6e-16
evm.model.chr10.1220	76.1007	-3.90393	0.439821	-8.8762	6.92e-19	9e-18		-3.83776	2.04187	66.0494	6.56e-09	6.57e-08
evm.model.chr10.1227	17.7423	-6.26795	1.40957	-4.4467	8.72e-06	3.59e-05		-7.07361	0.154112	20.0074	0.000129771	0.000512034
evm.model.chr10.1228	16.6646	-4.31388	1.4818	-2.91124	0.00360001	0.00923119		-5.1347	0.0783318	7.88595	0.0100987	0.0239228
evm.model.chr10.1229	11.1719	-4.68923	1.49265	-3.14154	0.00168062	0.0046213		-4.3626	-0.448204	10.3942	0.00333995	0.00912872
evm.model.chr10.1235	38.8112	-5.84799	1.36302	-4.29045	1.78e-05	6.99e-05		-6.64101	1.17296	16.7288	0.000413725	0.00143835
evm.model.chr10.1240	34.7679	-4.30811	1.35811	-3.17214	0.00151322	0.00420519		-5.1306	1.02585	7.91779	0.00949623	0.0226825
evm.model.chr10.1244	17.449	-4.81553	1.59821	-3.01308	0.00258612	0.00685178		-5.62031	0.0228644	7.43869	0.0116821	0.0270899
evm.model.chr10.129	138.923	-8.39649	1.21374	-6.91786	4.59e-12	3.72e-11		-9.16621	2.89354	121.042	5.66e-11	8.97e-10
evm.model.chr10.1298	1088.29	1.76222	0.178159	9.89128	4.54e-23	7.29e-22		1.85533	5.85756	112.515	1.84e-10	2.62e-09
evm.model.chr10.1312	1011.04	-2.66388	0.439443	-6.06196	1.34e-09	8.81e-09		-2.68612	5.74705	39.2306	2.6e-06	1.5e-05
evm.model.chr10.133	119.97	-2.44284	0.62742	-3.89346	9.88e-05	0.000343522		-2.3378	2.69037	17.7163	0.00023207	0.000860967
evm.model.chr10.1330	2446.84	2.49427	0.0745122	33.4746	1.13e-245	9.2e-243		2.53541	7.02719	1010.18	7.97e-24	6.17e-21
evm.model.chr10.1345	187.798	-2.04828	0.320493	-6.39103	1.65e-10	1.17e-09		-1.98768	3.31916	42.301	4.36e-07	2.96e-06
evm.model.chr10.135	80.9156	1.60389	0.350272	4.57898	4.67e-06	2e-05		1.64065	2.11141	22.2964	5.69e-05	0.000244337
evm.model.chr10.1351	1933.19	1.7694	0.149945	11.8003	3.89e-32	9.29e-31		1.82439	6.63315	151.466	3.29e-12	6.77e-11
evm.model.chr10.1373	58.6262	-3.6455	1.13205	-3.22027	0.00128069	0.00361613		-3.40608	1.71499	10.5731	0.00294347	0.0081897
evm.model.chr10.1406	886.106	-1.80743	0.152587	-11.8452	2.28e-32	5.49e-31		-1.76729	5.53781	158.865	3.48e-13	9.16e-12
evm.model.chr10.1407	530.135	-1.73835	0.169931	-10.2297	1.46e-24	2.54e-23		-1.69645	4.78844	107.022	3.65e-11	6.01e-10
evm.model.chr10.141	11512.2	-5.11644	0.14358	-35.6348	4.06e-278	4.36e-275		-5.06162	9.19867	1529.07	2.56e-26	7.36e-23
evm.model.chr10.1415	37.962	-6.1346	1.29864	-4.72387	2.31e-06	1.03e-05		-6.92537	1.07337	26.4849	2.69e-05	0.000124372
evm.model.chr10.1416	2241.86	-3.00295	0.155631	-19.2953	5.88e-83	5.68e-81		-2.95596	6.85095	324.751	1.76e-15	8.53e-14
evm.model.chr10.1433	8.61215	-3.81608	1.516	-2.51721	0.0118289	0.0265428		-4.60605	-0.842244	6.46665	0.0171484	0.0377512
evm.model.chr10.1448	5.11412	-4.38875	1.82148	-2.40945	0.0159767	0.0345433		-5.1756	-1.35884	6.35682	0.0192408	0.0417456
evm.model.chr10.1451	17.9713	-3.8978	0.984269	-3.9601	7.49e-05	0.00026509		-3.76712	0.106614	14.2547	0.000747363	0.00242793
evm.model.chr10.1473	72.1069	-1.74261	0.58169	-2.99578	0.00273746	0.00720875		-1.63136	1.99558	6.50294	0.0165148	0.0365565
evm.model.chr10.1475	9.99921	-4.54057	1.40794	-3.22499	0.00125979	0.00356352		-5.3572	-0.648113	10.571	0.00311938	0.00860416
evm.model.chr10.1491	20.6506	-5.97918	1.28434	-4.65544	3.23e-06	1.41e-05		-6.77376	0.300577	28.2866	1.37e-05	6.7e-05
evm.model.chr10.1494	285.504	-2.71021	0.23882	-11.3483	7.56e-30	1.65e-28		-2.66892	3.91248	140.131	1.58e-12	3.51e-11
evm.model.chr10.1499	352.937	-4.14471	0.375185	-11.0471	2.26e-28	4.63e-27		-4.07429	4.20746	134.631	2.57e-12	5.43e-11
evm.model.chr10.1526	18.4357	-4.03445	1.32728	-3.03962	0.00236873	0.00632096		-3.71174	0.179333	9.61083	0.00454311	0.0119668
evm.model.chr10.1536	520.699	-1.91095	0.125701	-15.2024	3.41e-52	1.63e-50		-1.8551	4.78612	225.258	4.49e-15	1.99e-13
evm.model.chr10.1547	387.122	-6.23665	1.20648	-5.1693	2.35e-07	1.19e-06		-7.02374	4.32737	53.2135	8.43e-08	6.65e-07
evm.model.chr10.1562	720.856	-1.79294	0.16479	-10.8802	1.43e-27	2.86e-26		-1.73374	5.22943	128.962	4.28e-12	8.67e-11
evm.model.chr10.164	113.826	-2.3953	0.428431	-5.59087	2.26e-08	1.29e-07		-2.34284	2.61244	30.6348	6.05e-06	3.21e-05
evm.model.chr10.1641	39.2942	-2.35838	0.731751	-3.22293	0.00126886	0.0035872		-2.18897	1.08996	8.51491	0.0068003	0.0169704
evm.model.chr10.1702	93.4248	-4.61515	0.889532	-5.18829	2.12e-07	1.08e-06		-4.39561	2.34542	41.5976	7.08e-07	4.6e-06
evm.model.chr10.1717	233.583	-2.31792	0.294763	-7.86368	3.73e-15	3.8e-14		-2.25909	3.62261	66.3937	6.22e-09	6.25e-08
evm.model.chr10.177	20.6238	-6.87006	1.31005	-5.24412	1.57e-07	8.1e-07		-7.66715	0.256556	32.2583	9.47e-06	4.81e-05
evm.model.chr10.1799	16.0558	-3.1379	0.905292	-3.46617	0.000527933	0.00161369		-2.99957	-0.0152023	10.4689	0.00306673	0.00848453
evm.model.chr10.186	261.879	1.83825	0.218242	8.42298	3.67e-17	4.31e-16		1.94283	3.79168	83.202	5.91e-10	7.47e-09
evm.model.chr10.19	30.3384	1.7721	0.516932	3.42811	0.000607792	0.00183715		1.80837	0.77947	9.31829	0.00487033	0.0126843
evm.model.chr10.191	28.4635	-5.32861	1.36244	-3.91108	9.19e-05	0.000320954		-6.15419	0.573672	16.3336	0.000406864	0.00141597
evm.model.chr10.1921	13.7957	-4.13091	1.40898	-2.93184	0.00336965	0.00868306		-3.80716	-0.134433	8.71198	0.00686153	0.0171041
evm.model.chr10.1922	50.8873	2.61255	0.601619	4.34254	1.41e-05	5.6e-05		2.62472	1.50623	17.7097	0.000261966	0.000959143
evm.model.chr10.1929	400.676	-1.63594	0.146169	-11.1921	4.46e-29	9.38e-28		-1.60208	4.40748	66.1809	7.79e-09	7.66e-08
evm.model.chr10.1951	20.5349	-2.04021	0.688097	-2.965	0.00302679	0.00789261		-1.99847	0.243652	7.26819	0.0116426	0.0270127
evm.model.chr10.197	13.6683	-5.41833	1.45438	-3.72553	0.000194905	0.000643268		-6.23363	-0.236802	13.6844	0.000994985	0.00312881
evm.model.chr10.1978	33.0744	-2.17251	0.586131	-3.70653	0.000210122	0.000689126		-2.116	0.902769	13.1758	0.0011003	0.00342305
evm.model.chr10.198	119.873	-4.05507	0.491992	-8.24216	1.69e-16	1.88e-15		-3.98954	2.68802	64.3787	8.49e-09	8.29e-08
evm.model.chr10.199	1544.7	-2.25266	0.161642	-13.9361	3.82e-44	1.41e-42		-2.20341	6.29925	81.8568	4.58e-09	4.74e-08
evm.model.chr10.1992	72.1653	3.26564	0.3752	8.70374	3.21e-18	4.04e-17		3.29721	1.93989	69.4097	3.96e-09	4.16e-08
evm.model.chr10.1993	13.8072	2.47665	0.880356	2.81324	0.0049045	0.0121961		2.49469	-0.335981	7.16186	0.0122036	0.0281531
evm.model.chr10.1995	27.6361	7.15988	1.16842	6.12785	8.91e-10	5.92e-09		6.91803	0.592533	51.1468	7.87e-08	6.25e-07
evm.model.chr10.2006	236.824	-1.64416	0.18462	-8.90568	5.31e-19	6.96e-18		-1.59945	3.65111	82.6366	6.36e-10	7.98e-09
evm.model.chr10.2012	51.1857	-3.30886	0.50958	-6.49331	8.4e-11	6.15e-10		-3.25183	1.49827	40.3863	6.5e-07	4.26e-06
evm.model.chr10.2048	42.7137	-1.8067	0.526701	-3.43022	0.000603098	0.00182377		-1.73091	1.22075	10.0385	0.00363864	0.00983551
evm.model.chr10.2057	1080.13	1.53832	0.0947749	16.2313	3.03e-59	1.7e-57		1.58926	5.83029	281.444	2.56e-16	1.57e-14
evm.model.chr10.2094	3587.75	1.75163	0.0720979	24.2952	2.2e-130	4.5e-128		1.79908	7.58134	528.771	5.82e-20	1.1e-17
evm.model.chr10.2111	1518.78	-7.0863	0.280368	-25.275	6.01e-141	1.41e-138		-7.02608	6.32704	605.428	7.12e-18	6.85e-16
evm.model.chr10.2192	100.258	-1.69752	0.257855	-6.58323	4.6e-11	3.45e-10		-1.65553	2.43331	35.1553	2.06e-06	1.21e-05
evm.model.chr10.2229	1017.53	-1.74499	0.134746	-12.9502	2.34e-38	7.12e-37		-1.68453	5.74872	176.224	9.75e-14	2.99e-12
evm.model.chr10.2263	660.589	1.77867	0.129228	13.7638	4.21e-43	1.48e-41		1.824	5.14042	214.159	8.53e-15	3.52e-13
evm.model.chr10.2270	12.022	-2.63721	0.935375	-2.81942	0.00481111	0.0119931		-2.57564	-0.479775	7.59684	0.0113691	0.0264709
evm.model.chr10.2271	50.3099	-3.58996	0.42712	-8.40504	4.28e-17	5e-16		-3.55875	1.43969	60.019	4.77e-08	3.95e-07
evm.model.chr10.2276	14.8856	-5.1381	1.14457	-4.48911	7.15e-06	2.99e-05		-5.02575	-0.183879	20.0415	0.000150207	0.000584527
evm.model.chr10.2279	26.2421	-3.9309	0.658534	-5.96917	2.38e-09	1.52e-08		-3.84842	0.557951	30.1712	1.11e-05	5.58e-05
evm.model.chr10.2280	2.58245	-4.75618	2.05578	-2.31357	0.0206915	0.0433413		-4.44151	-2.08236	9.7498	0.00486296	0.0126684
evm.model.chr10.2294	37.7827	-5.96943	1.28963	-4.6288	3.68e-06	1.59e-05		-6.75132	1.11895	23.6041	4.65e-05	0.000202909
evm.model.chr10.2296	129.514	-6.97445	1.22087	-5.71267	1.11e-08	6.58e-08		-7.76117	2.79814	55.7079	9.15e-08	7.18e-07
evm.model.chr10.231	893.759	-2.11	0.141443	-14.9177	2.53e-50	1.12e-48		-2.05442	5.5314	222.73	5.19e-15	2.26e-13
evm.model.chr10.2426	11.541	-4.43078	1.41379	-3.13397	0.00172459	0.00473201		-4.16834	-0.411323	11.08	0.00275216	0.00770749
evm.model.chr10.2456	1086.71	-3.0568	0.225708	-13.5432	8.7e-42	2.94e-40		-3.00063	5.85051	166.327	1.93e-12	4.2e-11
evm.model.chr10.2469	58.1323	-3.27772	0.522969	-6.26753	3.67e-10	2.53e-09		-3.21382	1.69397	38.5639	9.61e-07	6.08e-06
evm.model.chr10.247	10.9531	-3.96104	1.13722	-3.4831	0.000495652	0.00152255		-3.81859	-0.537939	11.1994	0.00230643	0.00660165
evm.model.chr10.2470	104.628	-2.79166	0.430662	-6.48225	9.04e-11	6.59e-10		-2.74011	2.50514	38.613	9.5e-07	6.03e-06
evm.model.chr10.25	94.7389	-2.26758	0.354004	-6.40552	1.5e-10	1.07e-09		-2.20331	2.3632	32.8332	3.55e-06	1.98e-05
evm.model.chr10.2508	9.67955	-5.06294	1.38715	-3.64989	0.00026235	0.000844743		-4.74671	-0.672538	16.0182	0.000406625	0.00141538
evm.model.chr10.262	27.5453	4.23344	0.668934	6.32863	2.47e-10	1.72e-09		4.28062	0.568643	36.9959	1.36e-06	8.33e-06
evm.model.chr10.27	31.1463	-4.89326	0.785937	-6.22602	4.78e-10	3.26e-09		-4.75482	0.856539	36.8379	2.62e-06	1.51e-05
evm.model.chr10.276	23.1145	-8.33205	1.4195	-5.8697	4.37e-09	2.7e-08		-9.08986	0.42211	40.0642	2.03e-06	1.2e-05
evm.model.chr10.29	65.5221	-1.61893	0.444582	-3.64147	0.000271084	0.000870592		-1.57916	1.83664	12.4484	0.00143766	0.00435278
evm.model.chr10.3	18.2209	-3.97986	1.39731	-2.84822	0.00439641	0.0110552		-4.81632	0.147745	7.69579	0.0115213	0.0267702
evm.model.chr10.306	359.265	-3.45828	0.259394	-13.3321	1.51e-40	4.86e-39		-3.41045	4.23358	141.255	2.46e-12	5.23e-11
evm.model.chr10.324	47.9999	4.36902	0.766908	5.69693	1.22e-08	7.18e-08		4.31762	1.32333	30.1645	8.92e-06	4.55e-05
evm.model.chr10.33	300.043	-1.80092	0.185335	-9.71707	2.55e-22	3.93e-21		-1.75541	4.00155	109.907	2.7e-11	4.51e-10
evm.model.chr10.335	47.0417	2.53702	0.894153	2.83734	0.00454912	0.0114069		2.53713	1.32557	7.86725	0.00896335	0.0215504
evm.model.chr10.34	430.213	-3.45085	0.267527	-12.8991	4.56e-38	1.38e-36		-3.38244	4.48306	182.225	6.45e-14	2.07e-12
evm.model.chr10.350	77.926	-3.17725	0.488245	-6.50748	7.64e-11	5.62e-10		-3.10228	2.09936	30.0438	7.24e-06	3.77e-05
evm.model.chr10.355	51.8352	-4.1264	1.33757	-3.08499	0.00203557	0.00550389		-4.93517	1.5216	7.04397	0.0137479	0.0312394
evm.model.chr10.356	191.581	-7.81171	1.2295	-6.35357	2.1e-10	1.48e-09		-8.58933	3.34933	58.6725	6.8e-08	5.46e-07
evm.model.chr10.360	1488.61	-11.4043	1.19392	-9.55197	1.27e-21	1.9e-20		-11.0654	6.29579	487.108	1.51e-16	9.96e-15
evm.model.chr10.369	509.256	-2.4898	0.188855	-13.1837	1.09e-39	3.41e-38		-2.4473	4.72387	155.602	4.47e-13	1.16e-11
evm.model.chr10.372	156.876	-3.53146	0.552637	-6.39019	1.66e-10	1.17e-09		-3.44457	3.06445	28.6579	2.45e-05	0.000114023
evm.model.chr10.378	44.7307	-6.12461	1.29032	-4.74659	2.07e-06	9.29e-06		-6.91843	1.36323	24.1678	3.98e-05	0.000177065
evm.model.chr10.380	69.0421	-2.42226	0.509685	-4.75247	2.01e-06	9.04e-06		-2.35047	1.92425	20.0213	0.000112315	0.000449596
evm.model.chr10.39	433.204	-2.288	0.251319	-9.10395	8.71e-20	1.18e-18		-2.22859	4.51691	112.296	2.11e-11	3.64e-10
evm.model.chr10.408	39.0016	-4.24061	1.16802	-3.63059	0.000282771	0.000905986		-4.00856	1.12491	15.3947	0.000502659	0.00170454
evm.model.chr10.41	31.5021	-7.52566	1.26807	-5.93476	2.94e-09	1.85e-08		-8.30525	0.797748	44.3645	6.14e-07	4.04e-06
evm.model.chr10.430	445.676	-3.01444	0.543348	-5.54791	2.89e-08	1.63e-07		-2.97353	4.55216	61.4353	8.01e-08	6.34e-07
evm.model.chr10.456	6.86174	-2.77447	1.12166	-2.47355	0.0133779	0.0295634		-2.67439	-1.08351	6.12644	0.0200091	0.0431609
evm.model.chr10.469	25.8036	2.6122	0.655962	3.98224	6.83e-05	0.000243167		2.61927	0.554235	14.5514	0.000673272	0.00221152
evm.model.chr10.477	61.7641	-1.54949	0.379717	-4.08065	4.49e-05	0.00016539		-1.50684	1.73124	12.4769	0.00153001	0.00459902
evm.model.chr10.478	163.003	-2.4412	0.27804	-8.78005	1.63e-18	2.09e-17		-2.39924	3.11987	75.7201	1.61e-09	1.85e-08
evm.model.chr10.480	332.908	-5.735	1.49644	-3.83244	0.00012688	0.000432889		-6.35569	4.13654	6.56273	0.0216896	0.0463143
evm.model.chr10.503	45.4458	-3.39788	0.516553	-6.57799	4.77e-11	3.57e-10		-3.35066	1.31797	39.7014	7.52e-07	4.86e-06
evm.model.chr10.51	125.512	-1.9654	0.47366	-4.1494	3.33e-05	0.000125596		-1.90912	2.75138	15.6688	0.000457735	0.00157046
evm.model.chr10.510	11.9718	-5.10225	1.51935	-3.35819	0.00078455	0.00232022		-4.8143	-0.410144	11.5118	0.00204581	0.00592994
evm.model.chr10.516	4.7331	-4.97542	1.90622	-2.6101	0.00905163	0.020949		-5.76424	-1.52098	8.53684	0.00777508	0.0190997
evm.model.chr10.522	240.192	-2.14424	0.240526	-8.91477	4.89e-19	6.43e-18		-2.08861	3.67176	85.8937	4.19e-10	5.47e-09
evm.model.chr10.524	28.7608	-1.5769	0.530866	-2.97042	0.0029739	0.00776425		-1.53143	0.725958	7.48116	0.0106015	0.0249551
evm.model.chr10.556	376.887	-1.67151	0.162897	-10.2612	1.05e-24	1.84e-23		-1.63268	4.3181	100.843	7.14e-11	1.11e-09
evm.model.chr10.573	17.9932	2.21322	0.618511	3.57831	0.000345825	0.00108987		2.23888	0.0177337	10.0671	0.00359717	0.00973651
evm.model.chr10.576	7.61234	5.85581	1.49545	3.91574	9.01e-05	0.000315188		5.64763	-1.01436	17.8775	0.000220299	0.000820778
evm.model.chr10.577	218.222	1.6353	0.234595	6.97075	3.15e-12	2.59e-11		1.69808	3.5282	58.8902	2.05e-08	1.83e-07
evm.model.chr10.582	11.4921	2.37755	0.94885	2.50572	0.0122202	0.0272978		2.38334	-0.53877	5.80257	0.0232272	0.0491644
evm.model.chr10.584	58.7512	-1.77766	0.571738	-3.10922	0.00187579	0.0051091		-1.71057	1.70785	7.37352	0.0111144	0.025959
evm.model.chr10.587	1519.63	-3.12938	0.153174	-20.4302	9e-93	1.07e-90		-3.02948	6.32171	361.473	1.51e-16	9.96e-15
evm.model.chr10.589	80.6966	-4.19117	1.1256	-3.72351	0.000196471	0.000647896		-3.93439	2.14393	15.1987	0.000610376	0.00202609
evm.model.chr10.601	439.036	1.57892	0.159425	9.90383	4.01e-23	6.45e-22		1.62294	4.54404	108.036	3.28e-11	5.42e-10
evm.model.chr10.606	6.95097	4.30298	1.42154	3.02698	0.00247007	0.00656219		4.12697	-1.14809	11.7982	0.00230706	0.00660253
evm.model.chr10.614	494.379	-6.96061	0.656157	-10.6082	2.73e-26	5.14e-25		-6.81772	4.68037	317.325	5.47e-17	4.08e-15
evm.model.chr10.616	70.7721	-6.194	1.21523	-5.09698	3.45e-07	1.71e-06		-5.86637	1.96366	68.6101	4.46e-09	4.62e-08
evm.model.chr10.628	21.58	-6.57908	1.3158	-5.00004	5.73e-07	2.78e-06		-7.35807	0.311176	27.917	2.47e-05	0.000114577
evm.model.chr10.648	89.3214	-2.10639	0.385581	-5.4629	4.68e-08	2.59e-07		-2.06082	2.27973	29.3032	8.46e-06	4.34e-05
evm.model.chr10.655	552.728	1.59762	0.278665	5.73312	9.86e-09	5.87e-08		1.62595	4.87535	31.0722	7.01e-06	3.66e-05
evm.model.chr10.657	108.333	-2.0544	0.289052	-7.10737	1.18e-12	1e-11		-1.9982	2.53043	38.4599	9.83e-07	6.21e-06
evm.model.chr10.658	177.455	-3.00333	0.447939	-6.70477	2.02e-11	1.56e-10		-2.93161	3.23296	43.275	4.28e-07	2.91e-06
evm.model.chr10.659	12.8958	-5.55171	1.43882	-3.85852	0.000114074	0.000392544		-5.21365	-0.351733	15.9133	0.000421295	0.00146013
evm.model.chr10.662	195.348	-2.08033	0.241224	-8.62408	6.46e-18	7.95e-17		-2.03785	3.37616	72.5691	2.5e-09	2.77e-08
evm.model.chr10.663	1860.56	2.97286	0.133548	22.2606	8.91e-110	1.33e-107		3.026	6.62811	577.394	1.82e-20	3.93e-18
evm.model.chr10.671	28.9915	5.35764	0.78821	6.79723	1.07e-11	8.42e-11		5.368	0.714471	47.8526	1.45e-07	1.1e-06
evm.model.chr10.673	14.348	-7.31422	1.47437	-4.96093	7.02e-07	3.36e-06		-8.07914	-0.21519	25.9938	5.07e-05	0.000219956
evm.model.chr10.686	1350.84	-3.40377	0.352671	-9.65139	4.85e-22	7.39e-21		-3.36608	6.11394	140.221	5.23e-11	8.36e-10
evm.model.chr10.69	91.623	2.49385	0.373724	6.67297	2.51e-11	1.92e-10		2.53352	2.2802	46.8824	1.75e-07	1.3e-06
evm.model.chr10.706	162.887	-2.21544	0.270032	-8.20438	2.32e-16	2.56e-15		-2.17047	3.1179	67.4079	5.34e-09	5.44e-08
evm.model.chr10.707	107.156	-4.39733	0.63263	-6.95087	3.63e-12	2.97e-11		-4.2903	2.53755	42.0456	5.52e-07	3.67e-06
evm.model.chr10.724	420.028	-1.61153	0.185352	-8.69444	3.49e-18	4.38e-17		-1.5564	4.46705	74.9311	1.79e-09	2.04e-08
evm.model.chr10.725	25.451	-4.08827	1.34939	-3.02972	0.00244777	0.00650635		-4.926	0.600083	8.79597	0.00663363	0.0166184
evm.model.chr10.730	2625.29	-7.24157	0.355759	-20.3552	4.17e-92	4.81e-90		-7.18057	7.1191	631.796	7.57e-18	7.22e-16
evm.model.chr10.75	348.602	-8.41486	1.20098	-7.00666	2.44e-12	2.03e-11		-9.21129	4.18105	126.838	1.7e-11	2.98e-10
evm.model.chr10.758	61.1628	-3.23029	0.540471	-5.97681	2.28e-09	1.46e-08		-3.1388	1.69812	32.2812	4.05e-06	2.24e-05
evm.model.chr10.770	288.459	1.57262	0.212853	7.38829	1.49e-13	1.36e-12		1.60674	3.94142	65.554	7.08e-09	7.02e-08
evm.model.chr10.772	6959.88	-5.68916	0.686791	-8.28369	1.19e-16	1.35e-15		-5.51988	8.52596	112.508	3.55e-10	4.74e-09
evm.model.chr10.781	5530.55	-8.3144	1.18555	-7.0131	2.33e-12	1.94e-11		-7.96768	8.19977	201.077	1.99e-12	4.34e-11
evm.model.chr10.783	413.473	-5.47576	0.470719	-11.6328	2.81e-31	6.51e-30		-5.37614	4.45385	298.548	1.19e-16	8.11e-15
evm.model.chr10.787	31.6044	-4.19681	0.83634	-5.01807	5.22e-07	2.54e-06		-4.06902	0.873863	22.9622	4.69e-05	0.000204583
evm.model.chr10.798	139.874	-2.01675	0.342901	-5.88144	4.07e-09	2.52e-08		-1.91375	2.89836	23.7267	3.95e-05	0.000175968
evm.model.chr10.811	501.55	-3.64369	0.323445	-11.2653	1.95e-29	4.15e-28		-3.58475	4.70899	97.9278	5.35e-10	6.83e-09
evm.model.chr10.815	1925.88	2.39599	0.0758741	31.5785	7.28e-219	4.13e-216		2.44228	6.67949	911.296	3.33e-23	1.97e-20
evm.model.chr10.821	515.101	-3.7281	0.208291	-17.8985	1.21e-71	9.01e-70		-3.67009	4.74658	377.227	5.44e-18	5.42e-16
evm.model.chr10.824	273.65	1.56772	0.17647	8.88377	6.46e-19	8.43e-18		1.6016	3.86051	86.7978	3.74e-10	4.97e-09
evm.model.chr10.846	36.5099	-3.27194	1.19762	-2.73203	0.00629445	0.0152222		-3.0177	1.05639	7.08734	0.0126143	0.0289778
evm.model.chr10.880	34.8166	-7.08758	1.30328	-5.43828	5.38e-08	2.95e-07		-7.87139	0.952138	34.5764	3.1e-06	1.75e-05
evm.model.chr10.883	8.82576	-4.50433	1.77019	-2.54455	0.010942	0.0247844		-5.33589	-0.739401	6.10664	0.0207786	0.0445772
evm.model.chr10.917	94.9541	-6.19174	1.22046	-5.07326	3.91e-07	1.93e-06		-6.98213	2.36958	48.5748	1.89e-07	1.4e-06
evm.model.chr10.918	88.4861	2.7246	0.581652	4.68425	2.81e-06	1.24e-05		2.81115	2.24754	20.6317	0.00010511	0.000423789
evm.model.chr10.920	47.9958	-7.78095	1.26564	-6.14784	7.85e-10	5.25e-09		-8.57023	1.37903	58.9866	3.28e-08	2.81e-07
evm.model.chr10.922	196.288	-6.51579	1.21734	-5.35248	8.68e-08	4.64e-07		-6.18413	3.37606	63.9451	1.55e-08	1.43e-07
evm.model.chr10.929	105.533	-3.58181	1.27184	-2.81624	0.00485898	0.0120991		-3.26816	2.51807	7.74255	0.00980681	0.0233026
evm.model.chr10.932	35.0249	-2.61899	0.582554	-4.4957	6.93e-06	2.91e-05		-2.51699	0.950548	15.9712	0.000413133	0.00143704
evm.model.chr10.933	74.2502	-3.60158	0.815427	-4.4168	1e-05	4.09e-05		-3.43224	2.01413	19.6188	0.000127137	0.000503121
evm.model.chr10.934	119.001	-1.87887	0.466249	-4.02976	5.58e-05	0.000202192		-1.81581	2.66487	11.2774	0.00231154	0.00661346
evm.model.chr10.967	150.956	-3.23065	0.25868	-12.489	8.57e-36	2.37e-34		-3.18862	3.01239	150.618	6.63e-13	1.63e-11
evm.model.chr10.968	450.374	-3.76276	0.309215	-12.1687	4.56e-34	1.17e-32		-3.6857	4.57958	93.5331	1.51e-08	1.39e-07
evm.model.chr10.974	636.852	-2.80731	0.154368	-18.1858	6.68e-74	5.24e-72		-2.75715	5.06602	317.377	5.33e-17	4e-15
evm.model.chr10.984	171.871	-2.02748	0.46789	-4.33325	1.47e-05	5.83e-05		-1.95709	3.18933	14.2025	0.000849712	0.00272002
evm.model.chr10.985	325.751	-2.53976	0.339531	-7.48022	7.42e-14	6.95e-13		-2.48791	4.10064	43.7663	4.26e-07	2.9e-06
evm.model.chr11.1017	482.208	-1.83494	0.41071	-4.46773	7.91e-06	3.28e-05		-1.77059	4.65484	20.5728	0.000165682	0.000637962
evm.model.chr11.1028	415.206	-2.46881	0.243205	-10.1511	3.28e-24	5.6e-23		-2.41233	4.44474	89.2965	3.38e-10	4.53e-09
evm.model.chr11.1099	10.1379	-4.5102	1.74009	-2.59193	0.0095438	0.0219314		-5.35846	-0.549397	6.2736	0.0192793	0.0418019
evm.model.chr11.1105	234.448	-3.33416	0.561677	-5.93608	2.92e-09	1.84e-08		-3.2385	3.6302	34.8334	2.4e-06	1.4e-05
evm.model.chr11.1108	260.604	-3.11279	0.308256	-10.0981	5.63e-24	9.5e-23		-3.09265	3.78943	92.2247	3.21e-10	4.32e-09
evm.model.chr11.1109	2785.14	-3.32608	0.12827	-25.9304	3.03e-148	8.24e-146		-3.24712	7.20361	599.769	3.57e-20	7.41e-18
evm.model.chr11.1110	45.2326	-2.52008	0.58434	-4.31269	1.61e-05	6.36e-05		-2.46863	1.3499	15.8643	0.000428343	0.00148071
evm.model.chr11.112	764.189	-3.20484	0.278797	-11.4953	1.39e-30	3.13e-29		-3.14184	5.29431	110.054	7.67e-11	1.19e-09
evm.model.chr11.121	44.1669	1.71067	0.511865	3.34203	0.000831691	0.0024497		1.73925	1.26097	10.7369	0.00276023	0.00772688
evm.model.chr11.1290	53.1389	-4.31653	1.29669	-3.3289	0.000871906	0.00255818		-5.13689	1.58324	10.354	0.00361219	0.00976929
evm.model.chr11.13	1559.52	-2.26946	0.487095	-4.65918	3.17e-06	1.39e-05		-2.20598	6.33115	42.6703	4.83e-06	2.62e-05
evm.model.chr11.1471	9.23968	-4.88735	1.53895	-3.17577	0.00149439	0.00415796		-5.70397	-0.732523	10.0036	0.00388964	0.0104327
evm.model.chr11.1475	285.447	-4.40484	1.22176	-3.60532	0.000311765	0.000990174		-4.09915	3.896	13.3627	0.00131517	0.00402616
evm.model.chr11.149	919.239	-2.8937	0.18673	-15.4967	3.65e-54	1.82e-52		-2.84034	5.59926	207.404	2.56e-14	9.21e-13
evm.model.chr11.1512	155.182	-6.52737	1.20154	-5.43252	5.56e-08	3.04e-07		-6.20627	3.04696	97.1776	1.08e-10	1.62e-09
evm.model.chr11.154	129.113	-8.68541	1.20167	-7.22777	4.91e-13	4.3e-12		-9.46353	2.79008	178.025	9.58e-13	2.25e-11
evm.model.chr11.1543	277.717	-1.57944	0.197395	-8.00139	1.23e-15	1.3e-14		-1.53851	3.87316	58.5498	2.17e-08	1.92e-07
evm.model.chr11.1578	23.7621	-5.75814	1.34021	-4.29646	1.74e-05	6.81e-05		-6.50428	0.446237	21.5551	0.000147412	0.00057443
evm.model.chr11.1627	258.265	-1.67167	0.319036	-5.23974	1.61e-07	8.29e-07		-1.62035	3.76824	29.0154	9.1e-06	4.64e-05
evm.model.chr11.1630	1640.88	-2.54753	0.113357	-22.4734	7.55e-112	1.19e-109		-2.50242	6.40472	503.398	1.13e-19	1.88e-17
evm.model.chr11.1637	4.31882	-3.97741	1.70987	-2.32615	0.0200105	0.0420833		-4.81524	-1.52801	5.85821	0.0226359	0.0480494
evm.model.chr11.1672	90.5862	-2.10443	0.325122	-6.47275	9.62e-11	6.99e-10		-2.0595	2.29725	34.1648	2.59e-06	1.49e-05
evm.model.chr11.1674	188.493	-3.72323	0.437291	-8.5143	1.68e-17	2.01e-16		-3.64461	3.32191	66.1345	9.69e-09	9.34e-08
evm.model.chr11.1712	7.2253	-4.15599	1.59383	-2.60755	0.00911929	0.0210793		-3.81182	-1.00428	6.36737	0.01746	0.0383432
evm.model.chr11.1731	2263	-5.46684	0.424733	-12.8712	6.54e-38	1.96e-36		-5.41105	6.90935	265.33	8.88e-15	3.63e-13
evm.model.chr11.1734	161.107	-4.89078	1.2396	-3.94545	7.97e-05	0.000280574		-5.70252	3.10545	13.1076	0.00136254	0.00414718
evm.model.chr11.1738	67.7367	-2.3169	0.503675	-4.6	4.22e-06	1.82e-05		-2.24553	1.87935	20.2327	0.000105282	0.000424399
evm.model.chr11.1750	105.943	-5.99164	1.21427	-4.93434	8.04e-07	3.82e-06		-5.63625	2.51016	64.5393	1.41e-08	1.31e-07
evm.model.chr11.1786	772.021	-2.22969	0.529068	-4.21437	2.5e-05	9.61e-05		-2.16486	5.30353	13.7558	0.00109062	0.00339872
evm.model.chr11.1788	811.812	-5.80043	1.20694	-4.80591	1.54e-06	7.07e-06		-6.58469	5.37941	49.1358	1.71e-07	1.28e-06
evm.model.chr11.1791	196.913	-2.99238	1.0618	-2.81821	0.00482921	0.0120309		-2.85086	3.38812	13.5089	0.00147328	0.00444658
evm.model.chr11.1794	89.0113	-5.8115	1.25768	-4.6208	3.82e-06	1.65e-05		-6.6073	2.25538	24.7487	4.18e-05	0.000184774
evm.model.chr11.1798	34.224	-5.25479	1.31098	-4.00828	6.12e-05	0.000219695		-6.05991	0.9429	15.8384	0.000478561	0.00163134
evm.model.chr11.1812	853.92	-2.77883	0.155546	-17.8649	2.21e-71	1.64e-69		-2.68698	5.49832	290.897	3.78e-16	2.2e-14
evm.model.chr11.1835	277.064	-1.57848	0.182652	-8.64202	5.52e-18	6.86e-17		-1.52725	3.87048	54.4249	4.38e-08	3.67e-07
evm.model.chr11.1846	5771.67	-6.02534	0.257334	-23.4144	3.05e-121	5.45e-119		-5.94722	8.2579	663.822	5.08e-17	3.84e-15
evm.model.chr11.1847	11.0099	-4.82732	1.41841	-3.40333	0.000665691	0.00199649		-5.6387	-0.546066	11.6869	0.00220372	0.00633291
evm.model.chr11.1849	2202.3	-4.86467	0.148188	-32.8276	2.38e-236	1.73e-233		-4.80667	6.85608	911.369	1.77e-21	4.96e-19
evm.model.chr11.1898	13.4659	-5.39888	1.57391	-3.43024	0.000603054	0.00182377		-6.19456	-0.237457	10.3819	0.00357424	0.00968097
evm.model.chr11.190	976.365	-1.60565	0.128882	-12.4583	1.26e-35	3.45e-34		-1.5659	5.67431	173.597	1.17e-13	3.5e-12
evm.model.chr11.1906	214.056	-7.11818	1.20947	-5.88537	3.97e-09	2.47e-08		-7.89033	3.49723	79.2633	3.73e-09	3.94e-08
evm.model.chr11.1927	72.2148	-6.16253	0.880511	-6.99881	2.58e-12	2.14e-11		-6.00286	1.98699	62.4995	1.33e-08	1.24e-07
evm.model.chr11.199	49.1305	-3.85836	0.632246	-6.10263	1.04e-09	6.89e-09		-3.75071	1.45122	36.9258	1.38e-06	8.45e-06
evm.model.chr11.204	435.819	-4.11757	0.618755	-6.6546	2.84e-11	2.16e-10		-3.96954	4.50327	73.0354	2.34e-09	2.6e-08
evm.model.chr11.228	43.1466	-2.54962	0.685582	-3.71892	0.000200074	0.000659033		-2.49675	1.23678	14.2797	0.000776317	0.00251105
evm.model.chr11.235	942.092	-2.18464	0.193298	-11.3019	1.28e-29	2.78e-28		-2.0924	5.62145	122.82	1.1e-11	2.02e-10
evm.model.chr11.24	93.7151	-2.91201	0.842451	-3.4566	0.000547041	0.0016676		-2.846	2.33727	9.58286	0.00464751	0.0121934
evm.model.chr11.242	15.8147	-2.50943	0.679446	-3.69335	0.000221322	0.000723651		-2.44443	-0.0868301	10.9013	0.00258873	0.00730918
evm.model.chr11.260	135.496	1.57571	0.227041	6.94022	3.92e-12	3.19e-11		1.6074	2.85004	48.9819	1.17e-07	9.04e-07
evm.model.chr11.261	364.748	3.21892	0.21798	14.767	2.39e-49	1.03e-47		3.2593	4.28128	255.111	1.16e-15	5.98e-14
evm.model.chr11.265	1281.35	-2.5904	0.119788	-21.6248	1.05e-103	1.39e-101		-2.54919	6.07221	436.28	7.79e-19	1e-16
evm.model.chr11.280	41.8429	5.19587	1.25156	4.15153	3.3e-05	0.000124526		5.22592	1.13823	50.9954	3.63e-07	2.51e-06
evm.model.chr11.287	58.8819	-6.23311	1.24519	-5.00574	5.56e-07	2.7e-06		-7.01821	1.67898	33.0716	5.81e-06	3.1e-05
evm.model.chr11.302	3470.55	-1.99506	0.0817544	-24.4031	1.59e-131	3.34e-129		-1.90885	7.51532	587.613	1.39e-20	3.24e-18
evm.model.chr11.304	57.5963	-2.58793	0.933717	-2.77165	0.00557736	0.0136448		-2.41171	1.62845	7.70689	0.00960765	0.022901
evm.model.chr11.315	649.729	-4.14553	0.888916	-4.66357	3.11e-06	1.36e-05		-4.02045	5.05911	19.4308	0.000230052	0.000853952
evm.model.chr11.326	36.4207	-6.18586	1.24508	-4.96823	6.76e-07	3.24e-06		-6.96826	1.05534	41.7396	9.99e-07	6.3e-06
evm.model.chr11.332	54.7229	-2.27697	0.627777	-3.62704	0.000286694	0.000917546		-2.19475	1.62179	9.81004	0.00398814	0.0106656
evm.model.chr11.333	56.4214	-3.61778	0.666225	-5.43028	5.63e-08	3.07e-07		-3.48224	1.64084	27.6399	1.3e-05	6.41e-05
evm.model.chr11.335	56.0295	-3.01632	0.859468	-3.50952	0.000448922	0.00138904		-2.8388	1.61975	10.3713	0.00318733	0.00876568
evm.model.chr11.338	77.6982	1.70009	0.339251	5.0113	5.41e-07	2.63e-06		1.72539	2.05524	22.4625	5.42e-05	0.00023385
evm.model.chr11.346	258.982	-1.79803	0.235329	-7.64049	2.16e-14	2.11e-13		-1.75755	3.77311	59.7186	1.79e-08	1.62e-07
evm.model.chr11.349	483.092	-2.0351	0.20006	-10.1725	2.63e-24	4.51e-23		-1.98856	4.66849	95.5505	1.32e-10	1.94e-09
evm.model.chr11.354	180.604	-3.35486	0.297754	-11.2672	1.9e-29	4.07e-28		-3.30526	3.26092	117.054	1.31e-11	2.34e-10
evm.model.chr11.358	510.663	-6.7455	1.04052	-6.4828	9e-11	6.57e-10		-6.49441	4.71987	107.515	7.99e-10	9.79e-09
evm.model.chr11.368	466.146	-4.28264	0.575581	-7.44055	1e-13	9.29e-13		-4.18041	4.61085	142.91	2.81e-11	4.69e-10
evm.model.chr11.369	49.8571	-5.07771	1.26886	-4.00179	6.29e-05	0.000225375		-5.87545	1.45587	21.4642	0.000100542	0.000407329
evm.model.chr11.371	269.351	-1.8252	0.311146	-5.86607	4.46e-09	2.76e-08		-1.78815	3.82983	22.0189	7.41e-05	0.000310197
evm.model.chr11.372	158.023	-3.69517	0.572435	-6.45518	1.08e-10	7.82e-10		-3.59576	3.07727	45.8906	2.12e-07	1.55e-06
evm.model.chr11.374	423.3	2.24993	0.177484	12.6768	7.95e-37	2.27e-35		2.29247	4.49103	174.607	1.09e-13	3.3e-12
evm.model.chr11.39	454.626	-2.3618	0.251222	-9.40125	5.39e-21	7.83e-20		-2.31613	4.56112	96.6283	1.15e-10	1.72e-09
evm.model.chr11.393	787.602	-3.66836	0.29294	-12.5226	5.62e-36	1.56e-34		-3.60265	5.34224	161.492	4.46e-13	1.16e-11
evm.model.chr11.396	674.546	-1.7557	0.130402	-13.4637	2.56e-41	8.5e-40		-1.71372	5.1582	175.082	1.06e-13	3.2e-12
evm.model.chr11.404	327.545	-2.5604	0.414564	-6.17613	6.57e-10	4.43e-09		-2.49573	4.09548	35.7541	1.79e-06	1.07e-05
evm.model.chr11.42	133.828	2.42969	0.295798	8.21403	2.14e-16	2.36e-15		2.5064	2.8252	72.2275	2.63e-09	2.88e-08
evm.model.chr11.437	11643.3	-8.48032	1.18842	-7.1358	9.62e-13	8.24e-12		-9.26508	9.27513	114.235	2.72e-09	2.98e-08
evm.model.chr11.44	1545.95	-2.74067	0.638767	-4.29056	1.78e-05	6.98e-05		-2.57337	6.29885	14.1085	0.000912712	0.00289407
evm.model.chr11.441	18.3224	2.36142	0.908892	2.59813	0.00937337	0.0215811		2.35489	0.102877	5.90849	0.0215938	0.0461294
evm.model.chr11.451	21.1785	3.95018	0.644096	6.1329	8.63e-10	5.75e-09		3.92929	0.248564	25.2825	2.44e-05	0.000113718
evm.model.chr11.453	793.659	3.92268	0.194717	20.1455	2.95e-90	3.34e-88		3.99121	5.39452	393.934	2.88e-17	2.33e-15
evm.model.chr11.461	292.57	1.6971	0.221203	7.67212	1.69e-14	1.66e-13		1.74842	3.95793	69.1184	4.13e-09	4.32e-08
evm.model.chr11.478	69.4267	-2.24295	0.402546	-5.57191	2.52e-08	1.43e-07		-2.19449	1.91583	29.3389	8.38e-06	4.3e-05
evm.model.chr11.479	108.594	2.21031	0.329269	6.71277	1.91e-11	1.48e-10		2.24985	2.55175	47.2103	3.7e-07	2.56e-06
evm.model.chr11.489	24.8734	-4.63759	0.846166	-5.48072	4.24e-08	2.35e-07		-4.50212	0.525121	28.5512	1.03e-05	5.18e-05
evm.model.chr11.50	282.042	-5.55329	0.337222	-16.4677	6.26e-61	3.68e-59		-5.47566	3.90511	293.503	2.15e-16	1.35e-14
evm.model.chr11.51	662.947	-4.93832	0.752138	-6.56571	5.18e-11	3.85e-10		-4.66716	5.13439	70.5935	1.9e-08	1.71e-07
evm.model.chr11.519	76.5069	-5.1792	0.808625	-6.40494	1.5e-10	1.07e-09		-5.02029	2.04206	54.1042	4.64e-08	3.85e-07
evm.model.chr11.52	1581.32	-3.63114	0.462189	-7.85639	3.95e-15	4.03e-14		-3.55108	6.35901	78.3758	1.6e-09	1.84e-08
evm.model.chr11.524	26.1242	-4.31235	1.43361	-3.00803	0.0026295	0.00695588		-5.11798	0.61932	7.69064	0.0104413	0.0246299
evm.model.chr11.532	17.5999	-4.28551	1.36737	-3.13413	0.00172363	0.00473065		-3.95217	0.00859315	10.9445	0.00270365	0.00759492
evm.model.chr11.568	8182.5	2.42429	0.135778	17.8548	2.65e-71	1.96e-69		2.52868	8.78311	251.244	2.15e-13	5.97e-12
evm.model.chr11.57	41.9574	-4.86865	1.35507	-3.59293	0.000326985	0.00103545		-5.6948	1.26919	10.1193	0.00374057	0.0100772
evm.model.chr11.570	12.8677	-2.93202	0.902368	-3.24925	0.00115708	0.00330646		-2.7565	-0.321937	7.99971	0.00846653	0.0205103
evm.model.chr11.580	126.36	-3.75682	0.465095	-8.07753	6.61e-16	7.1e-15		-3.70178	2.76212	64.8116	1.79e-08	1.62e-07
evm.model.chr11.582	1258.03	-1.90883	0.136046	-14.0307	1.01e-44	3.81e-43		-1.87085	6.05742	209.503	1.13e-14	4.47e-13
evm.model.chr11.592	298.404	-2.45369	0.266999	-9.18986	3.93e-20	5.45e-19		-2.40374	3.96451	94.9567	1.4e-10	2.05e-09
evm.model.chr11.597	25.7225	2.13337	0.684432	3.117	0.00182703	0.00499094		2.14702	0.560391	9.55298	0.00442548	0.0116934
evm.model.chr11.6	340.052	-1.62478	0.199283	-8.15313	3.55e-16	3.86e-15		-1.58193	4.15951	72.2561	2.62e-09	2.87e-08
evm.model.chr11.604	6.34834	6.10448	1.58464	3.85229	0.00011702	0.000402007		6.78774	-1.24657	16.2586	0.000536395	0.00180373
evm.model.chr11.610	305.738	-3.43779	0.644313	-5.3356	9.52e-08	5.06e-07		-3.31429	4.00033	61.9519	6.47e-08	5.23e-07
evm.model.chr11.622	43.0028	-2.57389	0.401437	-6.41168	1.44e-10	1.03e-09		-2.50572	1.26021	27.3805	1.39e-05	6.82e-05
evm.model.chr11.632	32.2648	-4.51073	1.36899	-3.29494	0.00098441	0.00285461		-5.30525	0.918949	8.9379	0.00595767	0.0151475
evm.model.chr11.64	224.555	-3.27234	0.515171	-6.35195	2.13e-10	1.49e-09		-3.1815	3.57176	39.8671	1.01e-06	6.36e-06
evm.model.chr11.641	2015.48	2.92367	0.11933	24.5008	1.45e-132	3.11e-130		2.97921	6.7592	618.579	1.17e-20	2.8e-18
evm.model.chr11.655	6.18634	4.25947	1.63499	2.60521	0.00918191	0.0212		4.09833	-1.26929	8.34387	0.00761056	0.0187414
evm.model.chr11.671	41.6099	-4.39883	1.2673	-3.47102	0.000518481	0.00158646		-4.06771	1.21743	18.7815	0.000187858	0.000712848
evm.model.chr11.682	15.9081	-5.37267	1.44258	-3.72435	0.000195823	0.000645968		-6.16908	-0.0119899	12.6996	0.00141166	0.0042844
evm.model.chr11.699	2292.79	-3.06786	0.222112	-13.8122	2.15e-43	7.66e-42		-2.9439	6.86852	275.671	9.15e-15	3.71e-13
evm.model.chr11.7	15.9484	-3.19185	1.22498	-2.60564	0.00917015	0.0211801		-3.07211	0.0199202	6.73113	0.0152346	0.0341547
evm.model.chr11.707	285.388	-4.06973	0.52471	-7.75615	8.75e-15	8.76e-14		-3.97778	3.92007	99.2048	8.58e-11	1.32e-09
evm.model.chr11.72	34.072	-2.21986	0.658043	-3.37343	0.00074238	0.00220638		-2.08366	0.96954	10.5456	0.00297544	0.00826835
evm.model.chr11.74	667.133	-2.44652	0.130906	-18.6891	6.07e-78	5.18e-76		-2.39811	5.13785	398.205	2.65e-18	2.88e-16
evm.model.chr11.757	70.3046	-1.86666	0.402234	-4.64074	3.47e-06	1.51e-05		-1.81161	1.93705	19.4943	0.000132137	0.00052035
evm.model.chr11.761	1879.92	-2.11179	0.0890019	-23.7275	1.88e-124	3.48e-122		-2.0593	6.63322	499.746	1.25e-19	2.02e-17
evm.model.chr11.765	15621	4.57231	0.101981	44.8348	0	0		4.60632	9.71745	1218.29	8.82e-23	4.03e-20
evm.model.chr11.79	8.62797	-4.3202	1.54852	-2.7899	0.00527244	0.0129986		-5.15201	-0.815234	7.60582	0.0108203	0.0253605
evm.model.chr11.798	22.196	2.44685	0.823098	2.97273	0.00295165	0.00771307		2.488	0.311532	8.41002	0.00710822	0.0176382
evm.model.chr11.80	2412.42	-3.34313	0.272168	-12.2833	1.11e-34	2.94e-33		-3.2604	6.96769	172.069	9.95e-11	1.51e-09
evm.model.chr11.868	37.1435	1.53089	0.60845	2.51605	0.0118679	0.0266158		1.57389	1.02996	6.52786	0.0162257	0.0360394
evm.model.chr11.873	26.8127	-4.01002	1.34366	-2.9844	0.00284132	0.00745626		-3.68129	0.637703	8.65659	0.00640712	0.0161373
evm.model.chr11.888	151.979	-3.84394	0.433219	-8.87296	7.12e-19	9.26e-18		-3.76852	3.01552	90.077	2.5e-10	3.43e-09
evm.model.chr11.89	91.4583	-5.41161	0.705861	-7.66669	1.76e-14	1.73e-13		-5.27384	2.30451	72.238	4.73e-09	4.88e-08
evm.model.chr11.892	109.448	-1.73122	0.282683	-6.12424	9.11e-10	6.04e-09		-1.684	2.55586	35.397	1.95e-06	1.15e-05
evm.model.chr11.893	147.718	-2.90138	0.451845	-6.42118	1.35e-10	9.67e-10		-2.84693	2.98253	33.3719	4.32e-06	2.37e-05
evm.model.chr11.898	55.7706	-8.51455	1.2617	-6.74846	1.49e-11	1.17e-10		-9.30476	1.60872	69.5467	4.98e-08	4.12e-07
evm.model.chr11.902	29.0346	3.4755	0.55642	6.24618	4.21e-10	2.88e-09		3.4605	0.656809	30.1307	8.69e-06	4.44e-05
evm.model.chr11.904	128.436	1.81152	0.22502	8.05048	8.25e-16	8.82e-15		1.8536	2.76851	60.4262	1.59e-08	1.46e-07
evm.model.chr11.920	796.412	-6.28272	1.27608	-4.92345	8.5e-07	4.02e-06		-7.12659	5.34837	25.4962	4.91e-05	0.000213331
evm.model.chr11.943	198.863	-3.20318	0.262013	-12.2253	2.28e-34	5.95e-33		-3.16207	3.39693	166.76	1.92e-13	5.42e-12
evm.model.chr11.945	181.609	-4.20582	0.686544	-6.12607	9.01e-10	5.98e-09		-4.07787	3.27204	71.5724	2.89e-09	3.14e-08
evm.model.chr11.970	1982.34	1.61888	0.0851457	19.0131	1.33e-80	1.22e-78		1.66851	6.69847	365.913	8.15e-18	7.74e-16
evm.model.chr11.977	20.4999	1.84165	0.544841	3.38017	0.000724415	0.00215833		1.83571	0.22284	10.3304	0.00323932	0.00889233
evm.model.chr11.999	1075.62	-7.62244	1.03001	-7.40034	1.36e-13	1.24e-12		-7.36071	5.78337	285.95	3.01e-16	1.79e-14
evm.model.chr12.1030	165.47	-1.79653	0.292268	-6.14687	7.9e-10	5.28e-09		-1.74432	3.13818	36.983	1.36e-06	8.35e-06
evm.model.chr12.1045	17.548	-1.81881	0.579465	-3.13878	0.00169652	0.00466125		-1.77318	0.0528705	8.24671	0.00761818	0.0187578
evm.model.chr12.1050	5695.01	-5.58132	0.111086	-50.2431	0	0		-5.50404	8.19906	2303.73	7.7e-29	5.16e-25
evm.model.chr12.1053	150.552	2.64784	0.747265	3.54337	0.000395043	0.00123336		2.8091	3.00661	16.0762	0.000543279	0.00182414
evm.model.chr12.1054	319.783	3.36212	0.783647	4.29035	1.78e-05	6.99e-05		3.28795	4.06122	17.4227	0.000285842	0.00103489
evm.model.chr12.1056	4790.85	-5.93999	0.554561	-10.7112	9.02e-27	1.75e-25		-5.85806	7.9918	146.147	7.2e-10	8.9e-09
evm.model.chr12.1074	21.7259	1.77817	0.54822	3.24352	0.00118061	0.00336052		1.81122	0.292225	9.69855	0.0041718	0.0111095
evm.model.chr12.1103	17.9054	-2.53879	0.814873	-3.11557	0.00183591	0.00501318		-2.44477	0.107472	7.7342	0.00949446	0.022681
evm.model.chr12.1110	38.9737	-5.46832	1.34644	-4.06132	4.88e-05	0.000178507		-5.14809	1.11841	21.7398	7.83e-05	0.000325203
evm.model.chr12.1112	173.201	-2.47525	0.309446	-7.99899	1.25e-15	1.32e-14		-2.43099	3.21165	64.7609	9.06e-09	8.8e-08
evm.model.chr12.1126	107.086	-4.36075	0.6751	-6.45941	1.05e-10	7.62e-10		-4.24294	2.52842	42.0744	4.94e-07	3.32e-06
evm.model.chr12.1150	334.859	1.64426	0.194949	8.43431	3.33e-17	3.92e-16		1.71324	4.1525	84.2758	5.15e-10	6.6e-09
evm.model.chr12.121	66685.5	-10.4678	0.359826	-29.0913	4.62e-186	1.78e-183		-10.3773	11.789	483.682	1.12e-13	3.38e-12
evm.model.chr12.1280	15.8649	-5.20725	1.40074	-3.7175	0.000201202	0.000662184		-6.00307	-0.0869219	14.6387	0.000792876	0.00255926
evm.model.chr12.1312	328.444	-9.49974	1.18896	-7.98997	1.35e-15	1.42e-14		-10.2834	4.09745	329.136	1.76e-16	1.13e-14
evm.model.chr12.1358	18.1342	-3.75778	1.00487	-3.73956	0.000184339	0.000612144		-3.62423	0.14295	12.7377	0.00129173	0.00395922
evm.model.chr12.1377	2086.59	3.72559	0.171965	21.6648	4.41e-104	5.88e-102		3.8163	6.79763	397.153	1.48e-15	7.32e-14
evm.model.chr12.1399	5.21629	-6.14979	1.92007	-3.20289	0.00136055	0.00381733		-6.96859	-1.40827	14.5038	0.00105948	0.00330886
evm.model.chr12.1400	8.86801	-7.48186	1.5619	-4.79024	1.67e-06	7.59e-06		-8.26914	-0.826377	30.1757	2.92e-05	0.000133751
evm.model.chr12.1442	11.2418	-3.71298	1.51113	-2.4571	0.0140064	0.0307659		-4.55524	-0.472279	6.04771	0.0213383	0.0456707
evm.model.chr12.1444	322.71	-8.04419	1.04137	-7.72461	1.12e-14	1.12e-13		-7.78324	4.10313	278.922	1.33e-15	6.71e-14
evm.model.chr12.146	113.605	-2.8198	0.442686	-6.36974	1.89e-10	1.33e-09		-2.7593	2.61275	45.9927	2.08e-07	1.53e-06
evm.model.chr12.1481	96.6578	-1.99672	0.334768	-5.9645	2.45e-09	1.56e-08		-1.94609	2.39151	33.6724	2.91e-06	1.65e-05
evm.model.chr12.1534	143.193	-3.24364	0.346947	-9.34911	8.84e-21	1.26e-19		-3.18329	2.93627	85.352	5.26e-10	6.74e-09
evm.model.chr12.1551	11.7309	-3.105	1.01732	-3.05213	0.00227226	0.0060866		-3.01575	-0.48152	8.23918	0.00764262	0.0188157
evm.model.chr12.1556	24.4435	-3.25591	0.74216	-4.38707	1.15e-05	4.65e-05		-3.17204	0.473883	16.65	0.000329136	0.0011728
evm.model.chr12.1564	284.81	-1.68965	0.159699	-10.5802	3.68e-26	6.86e-25		-1.63813	3.92033	110.472	2.54e-11	4.29e-10
evm.model.chr12.1584	10.61	-5.08664	1.35956	-3.7414	0.000183001	0.000608196		-5.89963	-0.621137	14.9043	0.000726377	0.00236628
evm.model.chr12.1614	39.9975	-2.73162	0.594323	-4.59618	4.3e-06	1.85e-05		-2.65978	1.16924	17.6057	0.000240534	0.000888597
evm.model.chr12.162	6.98304	-5.257	1.53458	-3.42569	0.00061323	0.00185249		-6.04976	-1.03678	11.2085	0.00244625	0.00694753
evm.model.chr12.1676	46.0901	-2.47389	0.571523	-4.3286	1.5e-05	5.94e-05		-2.40757	1.3601	16.2415	0.000377205	0.00132374
evm.model.chr12.1682	11.8901	-5.55426	1.48191	-3.74805	0.000178218	0.000593457		-6.35799	-0.392332	12.7274	0.0013976	0.00424747
evm.model.chr12.17	11.9593	-5.6305	1.50554	-3.73986	0.00018412	0.000611517		-6.43117	-0.374884	13.2769	0.00125614	0.00386281
evm.model.chr12.176	1926.21	1.71928	0.079838	21.5347	7.37e-103	9.71e-101		1.76549	6.66181	429.093	9.74e-19	1.22e-16
evm.model.chr12.1779	449.787	2.80218	0.388928	7.20489	5.81e-13	5.07e-12		2.80912	4.57055	49.3525	1.23e-07	9.45e-07
evm.model.chr12.1785	21.2034	-2.44411	0.679868	-3.59498	0.000324417	0.00102796		-2.36821	0.288641	9.92649	0.00380563	0.0102317
evm.model.chr12.1791	5.10937	-5.46387	1.58868	-3.43926	0.000583311	0.00176997		-6.28065	-1.37199	13.8303	0.00103959	0.00325482
evm.model.chr12.180	587.147	-1.57236	0.107087	-14.683	8.28e-49	3.52e-47		-1.53391	4.96375	157.959	3.73e-13	9.76e-12
evm.model.chr12.184	208.278	-1.72669	0.223319	-7.73195	1.06e-14	1.05e-13		-1.68862	3.46765	59.6548	1.81e-08	1.63e-07
evm.model.chr12.1849	10.9599	-4.50496	1.41009	-3.1948	0.00139925	0.00391891		-5.33354	-0.449004	10.3726	0.00336805	0.00919177
evm.model.chr12.1851	62.7124	-3.2534	0.827083	-3.93358	8.37e-05	0.000293833		-3.11435	1.80505	13.8285	0.000875167	0.00278997
evm.model.chr12.188	15.6343	-4.67466	1.15567	-4.04498	5.23e-05	0.000190644		-4.41517	-0.120905	23.3967	4.14e-05	0.000183275
evm.model.chr12.1880	121.109	-3.17862	1.13252	-2.80667	0.00500568	0.0124205		-3.14423	2.71169	12.5625	0.00202629	0.0058846
evm.model.chr12.1881	242.125	-6.3186	0.858007	-7.36428	1.78e-13	1.61e-12		-6.12866	3.67216	165.526	6.46e-13	1.6e-11
evm.model.chr12.1886	622.954	-1.76672	0.356846	-4.95093	7.39e-07	3.52e-06		-1.69523	5.00352	31.5661	9.28e-06	4.72e-05
evm.model.chr12.190	253.371	1.5257	0.22035	6.924	4.39e-12	3.57e-11		1.57257	3.74727	53.4974	5.16e-08	4.25e-07
evm.model.chr12.193	14.1645	6.27148	1.33009	4.71509	2.42e-06	1.07e-05		5.9728	-0.297253	27.8619	1.23e-05	6.07e-05
evm.model.chr12.194	26.1466	4.96608	0.678333	7.32101	2.46e-13	2.2e-12		4.96304	0.529757	53.5121	5.15e-08	4.24e-07
evm.model.chr12.1955	350.954	-4.78767	0.570506	-8.39197	4.78e-17	5.58e-16		-4.70072	4.19121	79.2363	5.68e-09	5.76e-08
evm.model.chr12.2020	35.5296	-2.40118	0.752138	-3.19247	0.00141059	0.00394687		-2.30127	1.02758	9.32844	0.00485011	0.0126431
evm.model.chr12.2082	152.565	-3.91849	0.556876	-7.03655	1.97e-12	1.65e-11		-3.80882	3.02196	46.6615	2.15e-07	1.57e-06
evm.model.chr12.2094	123.527	2.15689	0.395044	5.45987	4.76e-08	2.63e-07		2.24177	2.70606	30.0138	8.01e-06	4.12e-05
evm.model.chr12.2096	230.103	-1.92789	0.286992	-6.71757	1.85e-11	1.43e-10		-1.86257	3.60726	46.9383	1.73e-07	1.29e-06
evm.model.chr12.2100	183.658	-3.29067	0.395101	-8.32868	8.17e-17	9.38e-16		-3.20823	3.28636	53.9994	5.24e-08	4.31e-07
evm.model.chr12.2159	10.8769	-4.59284	1.46075	-3.14417	0.00166559	0.00458679		-5.38228	-0.471176	9.68811	0.00440566	0.0116567
evm.model.chr12.2169	328.039	-1.83563	0.212672	-8.63127	6.07e-18	7.49e-17		-1.79191	4.10876	78.7187	1.07e-09	1.27e-08
evm.model.chr12.217	15.0286	-6.85042	1.32991	-5.15102	2.59e-07	1.3e-06		-7.6244	-0.0990811	33.9785	4.77e-06	2.6e-05
evm.model.chr12.218	494.695	-2.35694	0.12192	-19.3319	2.9e-83	2.84e-81		-2.30828	4.70398	342.143	1.98e-17	1.72e-15
evm.model.chr12.2189	24.0059	-5.56374	1.16181	-4.78886	1.68e-06	7.64e-06		-5.31138	0.510021	31.6472	4.72e-06	2.57e-05
evm.model.chr12.2200	10.3385	-4.92247	1.6527	-2.97843	0.00289727	0.00758846		-5.7121	-0.691627	8.44766	0.00805531	0.0196657
evm.model.chr12.2201	9.33805	-4.6108	1.56574	-2.94481	0.00323153	0.00836411		-5.4366	-0.763615	8.20362	0.00843808	0.0204586
evm.model.chr12.2224	1513.57	-1.83731	0.153591	-11.9624	5.6e-33	1.37e-31		-1.77914	6.30625	139.388	7.84e-12	1.49e-10
evm.model.chr12.2225	745.563	3.29096	0.169134	19.4577	2.51e-84	2.5e-82		3.38292	5.29335	417.554	1.4e-18	1.68e-16
evm.model.chr12.223	522.53	-4.92533	0.492976	-9.991	1.67e-23	2.75e-22		-4.82863	4.79303	94.0493	6.63e-09	6.62e-08
evm.model.chr12.2251	17.3578	2.55549	0.795265	3.21338	0.00131184	0.00369181		2.54394	0.0509431	10.2737	0.003313	0.00907231
evm.model.chr12.2257	1583.38	-1.80102	0.135268	-13.3144	1.91e-40	6.15e-39		-1.76084	6.36289	187.821	6.33e-14	2.04e-12
evm.model.chr12.2260	1807.15	-7.33526	1.32609	-5.53148	3.18e-08	1.78e-07		-8.1691	6.58597	32.653	3.41e-05	0.000153832
evm.model.chr12.236	181.021	-1.66056	0.241361	-6.87998	5.99e-12	4.81e-11		-1.61381	3.26663	54.4059	4.4e-08	3.68e-07
evm.model.chr12.249	51.6937	-1.87311	0.516797	-3.62446	0.000289567	0.000925725		-1.83558	1.52899	12.6534	0.00133254	0.00407313
evm.model.chr12.25	89.5617	-2.22867	0.626884	-3.55515	0.000377759	0.00118455		-2.14083	2.25816	11.5908	0.00198513	0.00578152
evm.model.chr12.258	104.404	-4.95175	1.31543	-3.76437	0.000166972	0.000558968		-5.7538	2.5056	8.90454	0.00653879	0.0164237
evm.model.chr12.269	128.657	-1.74296	0.217787	-8.00305	1.21e-15	1.28e-14		-1.70171	2.78389	55.9661	3.36e-08	2.87e-07
evm.model.chr12.299	460.599	-2.4828	0.252542	-9.83122	8.26e-23	1.3e-21		-2.41391	4.57903	98.3647	9.44e-11	1.44e-09
evm.model.chr12.331	16.2133	2.87085	0.704537	4.0748	4.61e-05	0.000169175		2.90768	-0.100189	12.7691	0.00127687	0.00392084
evm.model.chr12.346	1122.93	2.46004	0.144553	17.0182	6.02e-65	3.9e-63		2.51051	5.90189	334.772	4.19e-17	3.28e-15
evm.model.chr12.351	181.006	-2.59742	0.243731	-10.6569	1.62e-26	3.08e-25		-2.4825	3.26788	88.1351	3.17e-10	4.27e-09
evm.model.chr12.359	74.7393	-6.42178	1.26885	-5.06111	4.17e-07	2.05e-06		-7.20007	2.02162	26.7766	2.11e-05	9.92e-05
evm.model.chr12.374	707.087	-3.14548	0.32722	-9.61272	7.07e-22	1.06e-20		-3.09592	5.20303	62.6753	4.37e-08	3.66e-07
evm.model.chr12.375	350.5	-2.56296	0.483798	-5.29758	1.17e-07	6.16e-07		-2.48844	4.2034	24.2654	3.41e-05	0.00015397
evm.model.chr12.376	123.045	-5.60803	1.23036	-4.55806	5.16e-06	2.2e-05		-6.39955	2.72033	35.1963	2.7e-06	1.55e-05
evm.model.chr12.378	79.8108	-9.07361	1.25435	-7.2337	4.7e-13	4.13e-12		-9.84781	2.11664	104.694	2.47e-10	3.4e-09
evm.model.chr12.383	322.779	-1.75648	0.234941	-7.47626	7.65e-14	7.15e-13		-1.67963	4.09637	55.1353	3.87e-08	3.28e-07
evm.model.chr12.387	325.958	-2.22706	0.550144	-4.04814	5.16e-05	0.00018826		-2.14457	4.08754	28.7483	2.12e-05	9.96e-05
evm.model.chr12.4	22.6935	-4.65475	1.38111	-3.37029	0.000750889	0.00223037		-5.46772	0.329583	10.2316	0.00355777	0.00964283
evm.model.chr12.402	3.74048	-3.9819	1.7158	-2.32072	0.0203019	0.042617		-3.72792	-1.78197	7.3084	0.0122738	0.0282924
evm.model.chr12.408	66.6959	-5.13676	1.29348	-3.97128	7.15e-05	0.00025383		-4.81227	1.80043	18.3329	0.000190714	0.00072273
evm.model.chr12.410	58.1908	-1.68257	0.627999	-2.67925	0.00737876	0.017492		-1.63224	1.63887	5.90752	0.0217217	0.0463727
evm.model.chr12.415	42.2759	3.96677	0.694398	5.71253	1.11e-08	6.59e-08		3.9728	1.1563	30.0994	6.92e-06	3.62e-05
evm.model.chr12.422	821.024	-9.35048	1.2117	-7.71681	1.19e-14	1.18e-13		-10.148	5.445	138.587	4.3e-10	5.6e-09
evm.model.chr12.43	11.0743	-2.58561	0.928217	-2.78557	0.00534339	0.0131549		-2.46726	-0.477456	6.61302	0.0156097	0.0348962
evm.model.chr12.455	1760.79	-2.39345	0.162102	-14.7651	2.46e-49	1.05e-47		-2.34842	6.50052	211.478	7.89e-14	2.47e-12
evm.model.chr12.460	1431.28	-1.57713	0.180542	-8.73554	2.42e-18	3.08e-17		-1.52258	6.20983	69.5145	2.06e-08	1.84e-07
evm.model.chr12.461	26.9088	-3.81399	1.12668	-3.38514	0.000711411	0.00212269		-3.66789	0.642867	10.5336	0.00305011	0.00844784
evm.model.chr12.463	17.1599	2.52554	1.06624	2.36865	0.0178529	0.0381393		2.57954	0.0159998	5.77508	0.0231704	0.0490668
evm.model.chr12.474	6.0463	-3.79166	1.47631	-2.56834	0.0102188	0.023317		-3.5416	-1.19794	7.13343	0.0123585	0.0284519
evm.model.chr12.486	122.978	6.5795	0.446318	14.7417	3.48e-49	1.48e-47		6.52884	2.69777	204.556	5.48e-14	1.78e-12
evm.model.chr12.490	57.7797	4.34456	0.438349	9.91118	3.72e-23	6e-22		4.39536	1.60475	80.9334	3.06e-09	3.3e-08
evm.model.chr12.494	66.5407	8.91672	1.07173	8.31992	8.8e-17	1.01e-15		8.75179	1.80439	170.03	1.57e-12	3.51e-11
evm.model.chr12.504	20768.9	-13.1249	1.23227	-10.651	1.72e-26	3.27e-25		-13.8111	10.1094	248.435	1.16e-10	1.73e-09
evm.model.chr12.506	72909.4	-4.02699	0.838156	-4.80458	1.55e-06	7.11e-06		-3.93137	11.9216	17.3751	0.000619189	0.00205298
evm.model.chr12.509	249.535	-1.79265	0.214401	-8.36118	6.21e-17	7.19e-16		-1.75273	3.71697	69.3225	4.01e-09	4.2e-08
evm.model.chr12.513	48.969	-5.95408	1.25171	-4.75676	1.97e-06	8.87e-06		-6.73054	1.39044	35.8327	3.22e-06	1.82e-05
evm.model.chr12.528	329.36	-2.95108	0.392836	-7.51224	5.81e-14	5.49e-13		-2.84979	4.10593	34.7505	4.74e-06	2.58e-05
evm.model.chr12.531	17.0863	-4.88918	1.34706	-3.62952	0.000283944	0.0009096		-5.68752	0.00434725	13.6757	0.00109566	0.00341072
evm.model.chr12.568	212.748	-1.91603	0.701815	-2.73011	0.00633134	0.0152987		-1.87252	3.48972	6.82464	0.0154195	0.0345192
evm.model.chr12.572	39.7207	-8.76723	1.86757	-4.69447	2.67e-06	1.18e-05		-8.23883	1.15841	31.2669	2.28e-05	0.000106755
evm.model.chr12.573	40367.8	1.5813	0.0825865	19.1472	1.02e-81	9.51e-80		1.66928	11.0737	454.59	4.48e-19	6.1e-17
evm.model.chr12.574	158.704	1.52664	0.276326	5.52477	3.3e-08	1.85e-07		1.56476	3.07853	34.5967	2.34e-06	1.36e-05
evm.model.chr12.578	59.8705	3.55539	0.564294	6.30059	2.97e-10	2.06e-09		3.58652	1.66058	40.0526	7.42e-07	4.8e-06
evm.model.chr12.6	46.387	-3.15921	1.13862	-2.77459	0.00552716	0.0135382		-2.92515	1.38804	7.89705	0.0088489	0.0213313
evm.model.chr12.603	1893.82	-2.87889	0.281627	-10.2223	1.58e-24	2.74e-23		-2.78051	6.58987	130.556	9.46e-12	1.75e-10
evm.model.chr12.631	1656.61	2.82727	0.117951	23.9699	5.74e-127	1.14e-124		2.88132	6.4192	612.295	7.91e-21	1.92e-18
evm.model.chr12.649	25.8036	-4.96233	1.33576	-3.71499	0.000203212	0.000668075		-5.76136	0.624893	14.0598	0.000873034	0.00278493
evm.model.chr12.650	128.821	-3.65454	1.09263	-3.34472	0.000823671	0.00242748		-3.3762	2.78549	12.6044	0.00135688	0.00413232
evm.model.chr12.657	1448.75	1.66382	0.11046	15.0627	2.85e-51	1.32e-49		1.70582	6.27381	261.133	6.76e-16	3.66e-14
evm.model.chr12.66	147.078	-2.3537	0.331533	-7.09942	1.25e-12	1.06e-11		-2.30416	2.97731	52.8884	5.75e-08	4.7e-07
evm.model.chr12.662	276.855	1.90288	0.199192	9.55298	1.26e-21	1.88e-20		1.94192	3.86398	95.5593	1.3e-10	1.92e-09
evm.model.chr12.681	214.599	-2.04046	0.384769	-5.30307	1.14e-07	5.98e-07		-2.01144	3.5045	23.6295	5.13e-05	0.000222073
evm.model.chr12.692	38.1601	-6.42007	1.30194	-4.93115	8.17e-07	3.88e-06		-7.20138	1.08319	30.247	1.1e-05	5.5e-05
evm.model.chr12.711	6730.81	-13.4362	1.19085	-11.2829	1.59e-29	3.42e-28		-14.1944	8.47375	557.815	2.64e-14	9.46e-13
evm.model.chr12.712	43.5142	-1.68605	0.356466	-4.72989	2.25e-06	1e-05		-1.6255	1.26421	17.2224	0.000272531	0.000993487
evm.model.chr12.713	43.4864	-1.68605	0.356416	-4.73057	2.24e-06	1e-05		-1.6255	1.2642	17.2224	0.000272531	0.000993487
evm.model.chr12.722	369.699	-3.29935	1.32297	-2.4939	0.0126347	0.0280944		-4.16148	4.25787	8.24779	0.00926139	0.0221901
evm.model.chr12.731	22.1059	-4.92311	1.11285	-4.42387	9.69e-06	3.96e-05		-4.63932	0.384401	27.2497	1.44e-05	7.03e-05
evm.model.chr12.758	82.2124	-2.44239	0.375908	-6.49732	8.18e-11	6e-10		-2.39718	2.15519	38.2888	1.02e-06	6.43e-06
evm.model.chr12.763	127.149	-8.49523	1.20184	-7.0685	1.57e-12	1.32e-11		-9.23566	2.77041	159.677	1.04e-11	1.92e-10
evm.model.chr12.767	37.4553	-8.53083	1.27768	-6.67681	2.44e-11	1.87e-10		-9.30357	1.02563	62.5319	1.9e-08	1.71e-07
evm.model.chr12.769	15.7396	-6.85117	1.39136	-4.92408	8.48e-07	4.01e-06		-7.6355	-0.111959	23.9561	4.22e-05	0.000186439
evm.model.chr12.771	71.5176	-3.62265	0.45462	-7.96852	1.61e-15	1.68e-14		-3.59694	1.97768	53.4824	5.17e-08	4.26e-07
evm.model.chr12.778	52.5294	-2.00723	0.426909	-4.70179	2.58e-06	1.14e-05		-1.95813	1.50296	21.9642	0.000106601	0.00042899
evm.model.chr12.779	28.1927	-5.46017	1.29328	-4.22197	2.42e-05	9.32e-05		-6.24062	0.730762	22.5336	7.5e-05	0.000313617
evm.model.chr12.791	2276.24	-4.8659	0.362204	-13.4342	3.81e-41	1.26e-39		-4.77161	6.86121	193.357	5.94e-13	1.49e-11
evm.model.chr12.799	13.0935	-4.77582	1.48355	-3.21917	0.0012856	0.00362648		-5.57741	-0.35268	9.97314	0.00483476	0.0126096
evm.model.chr12.819	8.43504	-5.8579	1.68521	-3.47606	0.000508841	0.00155884		-6.65772	-0.769511	13.3329	0.00153344	0.00460812
evm.model.chr12.823	54.9369	-2.63094	0.625284	-4.2076	2.58e-05	9.88e-05		-2.55582	1.62825	15.7454	0.000445968	0.00153401
evm.model.chr12.839	234.154	-2.64332	0.264464	-9.99501	1.6e-23	2.64e-22		-2.57419	3.63434	81.8733	7.02e-10	8.71e-09
evm.model.chr12.86	22.2621	3.11449	0.606599	5.13436	2.83e-07	1.42e-06		3.14376	0.307547	22.6401	5.15e-05	0.000222872
evm.model.chr12.861	23.5669	4.35726	1.36224	3.1986	0.00138097	0.00387143		4.12462	0.514172	11.4126	0.00226548	0.0064937
evm.model.chr12.865	440.28	-4.431	0.265998	-16.658	2.65e-62	1.6e-60		-4.33741	4.5312	267.69	2.27e-15	1.08e-13
evm.model.chr12.870	12.8434	2.69804	0.869174	3.10414	0.00190835	0.00518879		2.71646	-0.431266	8.70682	0.00654887	0.0164433
evm.model.chr12.890	1330.95	2.30103	0.103454	22.242	1.35e-109	1.98e-107		2.32009	6.15365	428.054	1.01e-18	1.25e-16
evm.model.chr12.892	331.399	1.83987	0.182939	10.0573	8.53e-24	1.42e-22		1.88203	4.13501	97.6275	1.03e-10	1.55e-09
evm.model.chr12.893	205.046	1.89023	0.228044	8.28888	1.14e-16	1.29e-15		1.93828	3.44067	65.6093	7.02e-09	6.96e-08
evm.model.chr12.896	1464.51	2.01509	0.146495	13.7554	4.73e-43	1.65e-41		2.05486	6.28489	217.492	2.56e-14	9.2e-13
evm.model.chr12.903	140.195	1.52921	0.265789	5.75349	8.74e-09	5.23e-08		1.56299	2.89255	36.4617	1.53e-06	9.31e-06
evm.model.chr12.904	179.946	2.30742	0.282776	8.15989	3.35e-16	3.66e-15		2.36354	3.25704	68.3301	4.68e-09	4.84e-08
evm.model.chr12.908	45.6488	-4.02537	1.31917	-3.05145	0.00227736	0.00609787		-3.69957	1.37182	9.06108	0.00566651	0.0145025
evm.model.chr12.91	67.0749	-1.85716	0.570196	-3.25706	0.00112573	0.00322274		-1.79368	1.89608	10.3026	0.00327522	0.00898108
evm.model.chr12.914	74.5622	-5.51148	1.27698	-4.31603	1.59e-05	6.27e-05		-6.2979	2.04261	17.162	0.000312103	0.00111969
evm.model.chr12.930	27.7133	-4.8405	1.41871	-3.41189	0.000645139	0.00194027		-5.64213	0.688209	9.15279	0.00575843	0.0147037
evm.model.chr12.932	29.7522	-3.82156	1.31782	-2.89992	0.00373262	0.00954245		-3.52591	0.828781	8.29904	0.00745058	0.0184014
evm.model.chr12.934	4.03976	-5.08499	1.93669	-2.62561	0.00864931	0.0201229		-5.8626	-1.66455	7.82099	0.00988697	0.0234709
evm.model.chr12.946	533.311	-2.95381	0.202796	-14.5655	4.66e-48	1.94e-46		-2.90204	4.81732	196.05	3.64e-14	1.26e-12
evm.model.chr12.951	33.6861	-2.63631	0.491526	-5.36352	8.16e-08	4.38e-07		-2.58523	0.916762	24.2202	3.28e-05	0.000148818
evm.model.chr12.97	146.304	2.48544	0.255025	9.74586	1.92e-22	2.98e-21		2.5258	2.95006	71.2422	3.03e-09	3.27e-08
evm.model.chr12.977	73.791	-3.45251	0.742755	-4.64824	3.35e-06	1.46e-05		-3.27668	2.03349	19.148	0.000147187	0.000573885
evm.model.chr12.98	237.651	1.56541	0.207033	7.56113	4e-14	3.82e-13		1.60318	3.65721	64.6495	8.14e-09	7.98e-08
evm.model.chr12.981	268.341	-1.92594	0.236898	-8.12983	4.3e-16	4.66e-15		-1.88084	3.82741	62.6625	1.11e-08	1.06e-07
evm.model.chr12.982	25.5869	-1.85472	0.640294	-2.89667	0.00377144	0.00962964		-1.75985	0.518699	6.52684	0.0162332	0.0360481
evm.model.chr13.1018	244.611	2.20225	0.27583	7.98408	1.42e-15	1.49e-14		2.24978	3.70269	77.6317	1.71e-09	1.96e-08
evm.model.chr13.1025	1269.83	-10.007	1.22771	-8.15097	3.61e-16	3.93e-15		-10.79	6.07687	102.453	2.59e-07	1.86e-06
evm.model.chr13.1049	610.98	-2.83358	0.16561	-17.11	1.25e-65	8.23e-64		-2.74283	4.98371	374.56	5.98e-18	5.89e-16
evm.model.chr13.1052	12.4427	-4.29116	1.43218	-2.99624	0.00273333	0.00719973		-5.10031	-0.416516	8.75059	0.00675572	0.0168801
evm.model.chr13.1060	19.2934	-5.76386	1.30771	-4.40761	1.05e-05	4.24e-05		-6.5791	0.187604	25.4413	3.5e-05	0.000157547
evm.model.chr13.1074	228.107	-9.36187	1.30842	-7.15511	8.36e-13	7.21e-12		-10.1397	3.59588	77.0878	4.64e-07	3.14e-06
evm.model.chr13.1076	19.0599	-5.81259	1.3434	-4.32676	1.51e-05	5.99e-05		-6.61011	0.206797	21.9551	0.000106857	0.000429885
evm.model.chr13.1081	10.8215	-3.56558	1.36291	-2.61615	0.00889263	0.0206185		-3.34179	-0.485883	6.82473	0.0141863	0.0320907
evm.model.chr13.1090	286.613	-2.93671	0.389601	-7.53774	4.78e-14	4.54e-13		-2.86452	3.90561	43.8692	6.19e-07	4.07e-06
evm.model.chr13.1104	134.385	-2.24781	0.48383	-4.64586	3.39e-06	1.48e-05		-2.19933	2.84771	15.5533	0.000502108	0.00170324
evm.model.chr13.1107	1379.08	-7.57945	1.18564	-6.39271	1.63e-10	1.15e-09		-7.25673	6.13434	162.639	1.7e-12	3.77e-11
evm.model.chr13.1151	155.118	-5.11176	0.872445	-5.85913	4.65e-09	2.87e-08		-4.92116	3.05634	82.6104	1.24e-09	1.45e-08
evm.model.chr13.1169	34.7071	-1.91945	0.610703	-3.14302	0.00167212	0.00460291		-1.87854	0.998457	9.25543	0.00499754	0.0129887
evm.model.chr13.1230	88.5604	-2.95969	0.94185	-3.14242	0.00167558	0.0046093		-2.78646	2.27887	10.8115	0.00268096	0.00753961
evm.model.chr13.125	67.9675	-3.61063	1.14407	-3.15596	0.00159973	0.00442791		-3.368	1.91419	8.62806	0.00662393	0.0165982
evm.model.chr13.127	352.056	-3.4072	0.507448	-6.71438	1.89e-11	1.46e-10		-3.35301	4.19473	58.4032	4.7e-08	3.91e-07
evm.model.chr13.128	11.412	-2.30733	0.697838	-3.30641	0.000945012	0.00275288		-2.25213	-0.548266	8.72093	0.00623677	0.0157615
evm.model.chr13.1366	309.772	-10.4753	1.19118	-8.79407	1.44e-18	1.85e-17		-11.2361	4.03589	476.065	1.77e-18	2.07e-16
evm.model.chr13.139	12.5586	-4.71426	1.4353	-3.28452	0.00102155	0.00295223		-5.52542	-0.293089	10.2735	0.00372441	0.0100404
evm.model.chr13.14	1351.24	-4.27424	0.226366	-18.882	1.6e-79	1.41e-77		-4.21448	6.12214	395.658	4.78e-18	4.83e-16
evm.model.chr13.1423	111.856	1.95706	0.496676	3.94032	8.14e-05	0.000286343		2.00979	2.5986	14.7659	0.000652512	0.00215176
evm.model.chr13.1457	149.994	2.02595	0.244853	8.27412	1.29e-16	1.46e-15		2.06935	2.99793	76.9801	1.35e-09	1.58e-08
evm.model.chr13.1475	40.1349	-4.20875	1.32096	-3.18613	0.00144187	0.00402502		-5.03224	1.21377	8.9366	0.00627039	0.0158306
evm.model.chr13.149	1382.66	2.61666	0.130707	20.0192	3.75e-89	4.16e-87		2.72732	6.21074	442.525	1.02e-18	1.25e-16
evm.model.chr13.151	123.866	-1.78083	0.407717	-4.3678	1.26e-05	5.04e-05		-1.65059	2.73069	16.7905	0.000314163	0.00112547
evm.model.chr13.152	4304.21	-3.97844	0.151221	-26.3087	1.52e-152	4.38e-150		-3.90182	7.83438	674.684	7.49e-20	1.35e-17
evm.model.chr13.156	293.619	-5.63989	0.857009	-6.5809	4.68e-11	3.51e-10		-5.43983	3.96	114.165	1.74e-11	3.05e-10
evm.model.chr13.1609	259.87	2.29231	0.243382	9.41856	4.57e-21	6.65e-20		2.34134	3.78297	94.2794	1.51e-10	2.21e-09
evm.model.chr13.162	9.29035	7.36719	1.41322	5.21304	1.86e-07	9.52e-07		8.11303	-0.778925	28.8715	1.18e-05	5.88e-05
evm.model.chr13.1627	82.4641	-1.68665	0.404524	-4.16948	3.05e-05	0.000115538		-1.62861	2.15457	16.8391	0.000309149	0.00110968
evm.model.chr13.1658	514.437	-9.72052	1.19423	-8.13957	3.97e-16	4.31e-15		-10.4906	4.76605	258.402	3.7e-14	1.27e-12
evm.model.chr13.166	80.783	-3.84315	0.803034	-4.78579	1.7e-06	7.75e-06		-3.68194	2.14337	27.3979	1.71e-05	8.21e-05
evm.model.chr13.167	61.5239	-4.93065	1.33961	-3.68067	0.000232618	0.000757429		-4.74373	1.72787	17.1296	0.0003358	0.00119237
evm.model.chr13.1687	47.396	-4.65394	1.33057	-3.4977	0.000469284	0.00144656		-5.48441	1.34427	10.7653	0.00309394	0.0085504
evm.model.chr13.1697	23.9094	2.24003	0.686846	3.26133	0.00110891	0.00317769		2.26443	0.42955	8.87577	0.00584663	0.0149029
evm.model.chr13.170	1138.05	-4.96175	0.108521	-45.7216	0	0		-4.90022	5.91443	1711.63	5.03e-27	2.03e-23
evm.model.chr13.1703	26.69	-3.87047	0.758174	-5.10499	3.31e-07	1.64e-06		-3.76637	0.644142	30.2888	6.6e-06	3.47e-05
evm.model.chr13.171	237.59	-2.1325	0.526159	-4.05296	5.06e-05	0.000184552		-2.08287	3.66469	20.121	0.000253457	0.000931039
evm.model.chr13.1720	117.173	-2.15003	0.776074	-2.77039	0.00559884	0.0136925		-2.0414	2.65953	6.30169	0.0197525	0.0426717
evm.model.chr13.1721	196.718	-1.66098	0.217764	-7.62743	2.39e-14	2.32e-13		-1.62489	3.38346	58.8915	2.05e-08	1.83e-07
evm.model.chr13.1742	8.97889	-3.89319	1.54523	-2.5195	0.0117522	0.0263997		-3.57778	-0.753577	5.78978	0.0228304	0.0484265
evm.model.chr13.175	100.409	-5.03249	1.25943	-3.99585	6.45e-05	0.000230738		-5.83276	2.451	15.6773	0.000504742	0.00171081
evm.model.chr13.179	223.267	-7.18341	1.21151	-5.92932	3.04e-09	1.91e-08		-7.94998	3.56095	67.1477	9.63e-09	9.29e-08
evm.model.chr13.1794	6.92764	-4.56006	1.80325	-2.5288	0.0114453	0.0257926		-5.35986	-1.11986	6.03228	0.0214876	0.0459332
evm.model.chr13.1814	607.957	1.57609	0.113201	13.9229	4.6e-44	1.69e-42		1.60931	5.02582	197.296	2.39e-14	8.7e-13
evm.model.chr13.1816	715.056	-1.68485	0.184491	-9.1324	6.7e-20	9.16e-19		-1.64439	5.2435	84.8496	5.14e-10	6.6e-09
evm.model.chr13.1829	63.3583	-1.56643	0.4349	-3.60181	0.000316012	0.00100288		-1.50794	1.80371	12.1386	0.00161387	0.00481599
evm.model.chr13.183	6750.18	1.84719	0.105508	17.5076	1.25e-68	8.77e-67		1.90578	8.48552	314.821	1.43e-16	9.51e-15
evm.model.chr13.1853	215.95	4.19701	0.552796	7.59233	3.14e-14	3.02e-13		4.17365	3.51012	96.2331	1.34e-09	1.57e-08
evm.model.chr13.1881	3.9648	6.471	1.91463	3.37977	0.000725473	0.00216117		7.14229	-1.72223	13.9066	0.000920719	0.00291624
evm.model.chr13.1895	341.482	-4.5121	0.557242	-8.09721	5.62e-16	6.06e-15		-4.45482	4.17698	108.92	3.89e-10	5.13e-09
evm.model.chr13.1907	32.8794	-2.15724	0.481433	-4.48087	7.43e-06	3.1e-05		-2.11423	0.88263	16.4425	0.000352672	0.00124543
evm.model.chr13.191	588.668	1.7659	0.118726	14.8737	4.88e-50	2.14e-48		1.80329	4.96145	231.31	3.21e-15	1.47e-13
evm.model.chr13.1910	798.499	4.73504	0.40675	11.6412	2.54e-31	5.91e-30		4.7893	5.42308	471.732	2.78e-17	2.27e-15
evm.model.chr13.1944	72.1073	1.63589	0.395042	4.14106	3.46e-05	0.000129869		1.68052	1.95726	17.188	0.000275619	0.00100329
evm.model.chr13.195	12.8027	-4.23375	1.60311	-2.64095	0.00826735	0.0193357		-5.10584	-0.245667	6.87837	0.0153643	0.034412
evm.model.chr13.197	864.569	3.80716	0.227292	16.7501	5.65e-63	3.52e-61		3.91116	5.5247	224.79	1.24e-12	2.83e-11
evm.model.chr13.1987	200.912	-2.0218	0.346055	-5.84241	5.15e-09	3.15e-08		-1.96775	3.41082	31.5189	6.35e-06	3.36e-05
evm.model.chr13.199	68.232	-4.91309	1.64452	-2.98756	0.00281215	0.00739017		-5.70081	1.93105	7.39574	0.0128959	0.0295269
evm.model.chr13.2012	40.7443	-3.62302	0.552674	-6.55544	5.55e-11	4.12e-10		-3.54551	1.19261	34.2909	2.51e-06	1.45e-05
evm.model.chr13.202	22.1346	-6.05498	1.3725	-4.41165	1.03e-05	4.17e-05		-6.83911	0.358904	20.8033	0.000120947	0.000480895
evm.model.chr13.2022	557.327	1.64647	0.151219	10.888	1.32e-27	2.63e-26		1.69364	4.88359	144.036	1.14e-12	2.61e-11
evm.model.chr13.2023	8119.45	-3.42157	0.395501	-8.65124	5.09e-18	6.34e-17		-3.3171	8.68002	72.5201	1.62e-08	1.48e-07
evm.model.chr13.2031	192.858	-2.02965	0.24326	-8.34355	7.21e-17	8.31e-16		-1.94883	3.35431	59.2434	1.93e-08	1.74e-07
evm.model.chr13.204	59.9815	-4.3313	1.31966	-3.28212	0.0010303	0.00297583		-5.14292	1.7574	9.15091	0.00611378	0.0154875
evm.model.chr13.2054	115.002	-8.94181	1.21179	-7.37904	1.59e-13	1.45e-12		-9.71417	2.63262	166.138	2.63e-11	4.44e-10
evm.model.chr13.213	297.647	-2.27143	0.183983	-12.3459	5.13e-35	1.37e-33		-2.2286	3.96883	164.711	2.24e-13	6.18e-12
evm.model.chr13.2133	65.9615	-1.77935	0.559003	-3.18308	0.00145718	0.00406218		-1.71759	1.86849	8.84379	0.00594672	0.0151254
evm.model.chr13.2135	21.7134	-4.58061	1.42496	-3.21455	0.00130651	0.00367834		-4.27662	0.4061	10.3713	0.00318734	0.00876568
evm.model.chr13.2161	14.9889	-4.09725	1.58342	-2.5876	0.00966479	0.0221819		-3.81716	-0.0340769	6.58389	0.0168004	0.0371231
evm.model.chr13.2176	25.9848	-2.28732	0.751376	-3.04418	0.00233317	0.00623667		-2.24213	0.574389	8.66166	0.00639351	0.0161051
evm.model.chr13.2184	344.082	-2.32913	0.388865	-5.98955	2.1e-09	1.35e-08		-2.26738	4.1639	34.1661	2.59e-06	1.49e-05
evm.model.chr13.2185	185.507	-7.00555	1.23477	-5.67355	1.4e-08	8.16e-08		-7.78476	3.29889	41.3344	4.61e-06	2.52e-05
evm.model.chr13.22	1113.95	-2.32929	0.173228	-13.4464	3.23e-41	1.07e-39		-2.24238	5.84649	162.404	1.35e-12	3.06e-11
evm.model.chr13.2205	97.4539	-7.77436	1.22088	-6.36782	1.92e-10	1.35e-09		-8.55373	2.38942	80.7086	3.14e-09	3.38e-08
evm.model.chr13.2217	90.2497	-1.76847	0.362514	-4.87836	1.07e-06	5.01e-06		-1.72128	2.2849	20.0751	0.000110479	0.000443215
evm.model.chr13.2218	15.8901	-4.32285	1.5088	-2.86509	0.00416893	0.0105326		-5.16438	-0.116471	7.43115	0.0128179	0.0293649
evm.model.chr13.2219	103.413	-6.47956	1.22741	-5.27903	1.3e-07	6.78e-07		-7.3077	2.46269	40.1932	1.34e-06	8.25e-06
evm.model.chr13.2221	1548.91	-12.2533	1.20186	-10.1953	2.08e-24	3.6e-23		-13.0063	6.36221	185.418	2.29e-08	2.02e-07
evm.model.chr13.2228	60.1092	-7.51559	1.09444	-6.86706	6.55e-12	5.26e-11		-7.25699	1.74039	87.2969	3.52e-10	4.7e-09
evm.model.chr13.2233	327.981	-8.30727	1.19248	-6.96639	3.25e-12	2.67e-11		-9.08071	4.09637	175.964	1.09e-12	2.5e-11
evm.model.chr13.2238	116.31	-1.79184	0.500408	-3.58076	0.000342592	0.00108051		-1.71986	2.64547	10.8969	0.0028491	0.00795132
evm.model.chr13.2244	44.0544	-1.68442	0.525248	-3.2069	0.00134176	0.00376925		-1.62734	1.297	7.72654	0.00952606	0.0227402
evm.model.chr13.2249	58.7867	-1.76275	0.578914	-3.04492	0.00232739	0.00622283		-1.71224	1.7151	7.283	0.0116058	0.0269408
evm.model.chr13.225	182.018	-2.83852	0.260037	-10.9158	9.68e-28	1.94e-26		-2.74832	3.27771	113.379	1.89e-11	3.28e-10
evm.model.chr13.2263	34.7539	-3.29214	0.890307	-3.69776	0.000217513	0.000712022		-3.13757	0.967118	14.484	0.000689378	0.00225742
evm.model.chr13.2264	61.2714	-2.35071	0.513836	-4.57482	4.77e-06	2.04e-05		-2.2837	1.74628	16.4372	0.000353827	0.00124888
evm.model.chr13.2265	137.984	-2.71388	0.356142	-7.62023	2.53e-14	2.45e-13		-2.67783	2.88505	56.7024	2.96e-08	2.56e-07
evm.model.chr13.2284	199.606	-4.73474	1.25184	-3.78221	0.000155441	0.000523162		-5.53516	3.40198	10.6209	0.00424152	0.0112773
evm.model.chr13.2287	683.327	2.23366	0.166081	13.4492	3.11e-41	1.03e-39		2.2728	5.1818	195.713	3.24e-14	1.13e-12
evm.model.chr13.2288	1272.22	2.41747	0.153963	15.7017	1.47e-55	7.59e-54		2.45282	6.08702	274.699	1.09e-14	4.36e-13
evm.model.chr13.2290	1424.65	-4.91236	0.195377	-25.143	1.69e-139	3.82e-137		-4.86592	6.19191	856.128	7.9e-23	3.69e-20
evm.model.chr13.2306	196.231	-1.89736	0.426025	-4.45364	8.44e-06	3.49e-05		-1.81351	3.37624	15.2341	0.000699164	0.00228723
evm.model.chr13.2320	23.5694	-4.95851	0.890794	-5.5664	2.6e-08	1.47e-07		-4.79808	0.470104	32.9332	3.46e-06	1.94e-05
evm.model.chr13.2327	42.581	-2.49254	0.561268	-4.44091	8.96e-06	3.69e-05		-2.443	1.21197	17.8012	0.000225789	0.000840142
evm.model.chr13.2329	12.2485	-5.91095	1.40841	-4.19689	2.71e-05	0.000103213		-5.58716	-0.422936	19.0358	0.000152448	0.000591991
evm.model.chr13.2343	42.0201	1.7838	0.44965	3.96709	7.28e-05	0.00025816		1.82157	1.16167	14.3671	0.000718321	0.00234228
evm.model.chr13.2349	307.336	2.77426	0.234018	11.8549	2.03e-32	4.91e-31		2.82101	4.03092	147.991	1.05e-12	2.43e-11
evm.model.chr13.2351	28.5843	-3.01796	1.04185	-2.89674	0.00377064	0.0096288		-2.84593	0.75934	7.99628	0.00847904	0.0205381
evm.model.chr13.2353	44.1724	-5.41206	1.35397	-3.99716	6.41e-05	0.000229538		-6.2524	1.34509	14.6047	0.000805196	0.00259279
evm.model.chr13.2355	53.44	-1.65881	0.50089	-3.31173	0.000927199	0.00270524		-1.5836	1.53723	10.3316	0.00323781	0.0088906
evm.model.chr13.2356	325.291	-2.40324	0.169941	-14.1416	2.1e-45	8.21e-44		-2.37263	4.10427	220.416	5.92e-15	2.56e-13
evm.model.chr13.2376	40.8448	-4.06119	1.32327	-3.06906	0.00214733	0.00577165		-3.73001	1.24036	8.80796	0.00601414	0.0152734
evm.model.chr13.2380	104.994	-3.68454	0.783776	-4.701	2.59e-06	1.15e-05		-3.52307	2.50378	17.3115	0.000322195	0.00115035
evm.model.chr13.2384	482.22	-5.10954	1.087	-4.70058	2.59e-06	1.15e-05		-4.82784	4.63866	29.9642	1.21e-05	5.99e-05
evm.model.chr13.2396	30.8707	-2.63757	0.615707	-4.2838	1.84e-05	7.18e-05		-2.5622	0.782579	12.4254	0.00144997	0.00438494
evm.model.chr13.2411	10.0365	4.15392	1.52548	2.72302	0.00646876	0.0155827		3.87427	-0.545535	7.3393	0.0112831	0.0263072
evm.model.chr13.2426	30.1108	3.50341	0.816821	4.28907	1.79e-05	7.03e-05		3.45647	0.804321	18.3979	0.000186484	0.000708035
evm.model.chr13.2427	1145.15	-5.37769	0.857256	-6.27314	3.54e-10	2.44e-09		-5.1781	5.92592	67.4699	6.22e-08	5.05e-07
evm.model.chr13.2442	47.2109	-2.84466	0.708715	-4.01382	5.97e-05	0.000215201		-2.72201	1.41366	15.9495	0.000416171	0.00144536
evm.model.chr13.2459	108.226	-4.56027	1.23875	-3.68135	0.000232	0.000755777		-4.21478	2.55206	21.1345	8.02e-05	0.000331973
evm.model.chr13.2469	18.4205	-1.68521	0.611634	-2.75527	0.00586442	0.0142804		-1.64756	0.116011	6.17093	0.0191127	0.0415123
evm.model.chr13.2488	25.7333	-4.26755	1.35339	-3.15323	0.00161474	0.00446179		-5.09179	0.560746	9.33857	0.00534686	0.0137544
evm.model.chr13.2505	155.672	4.19342	1.44818	2.89565	0.00378378	0.00965509		4.20201	3.05425	6.85187	0.0168301	0.0371766
evm.model.chr13.2514	32.6227	-7.73875	1.28019	-6.04501	1.49e-09	9.74e-09		-8.51988	0.865834	58.343	3.89e-07	2.67e-06
evm.model.chr13.252	10.4136	-4.08518	1.56467	-2.6109	0.00903051	0.0209049		-4.92804	-0.646347	6.25184	0.0188977	0.0411164
evm.model.chr13.2527	1926.21	-11.3914	1.18406	-9.62057	6.55e-22	9.89e-21		-12.1612	6.65888	667.141	6.17e-18	6.06e-16
evm.model.chr13.2529	39.9064	-1.73299	0.646254	-2.68159	0.00732731	0.0173882		-1.66943	1.19239	5.86361	0.0220525	0.0469795
evm.model.chr13.2534	41.1804	-2.71162	0.744552	-3.64195	0.000270576	0.000869097		-2.57529	1.23089	11.9345	0.00174263	0.00515891
evm.model.chr13.2557	1142.79	3.52083	0.274538	12.8246	1.19e-37	3.54e-36		3.57134	5.92817	223.296	8.83e-13	2.1e-11
evm.model.chr13.2580	65.9599	-2.79915	0.475771	-5.88339	4.02e-09	2.5e-08		-2.69815	1.84466	30.2006	6.75e-06	3.54e-05
evm.model.chr13.2590	213.642	-2.01689	0.20692	-9.7472	1.9e-22	2.94e-21		-2.01631	3.50017	87.008	3.64e-10	4.86e-09
evm.model.chr13.2599	19.7221	-5.23013	1.35025	-3.87345	0.000107304	0.000370748		-6.04931	0.217817	15.9674	0.000458652	0.0015728
evm.model.chr13.26	3363.9	-2.31362	0.117883	-19.6264	9.2e-86	9.39e-84		-2.23862	7.47906	348.669	5.84e-17	4.34e-15
evm.model.chr13.2602	193.959	-2.4022	0.253798	-9.46498	2.94e-21	4.3e-20		-2.35509	3.36869	85.189	4.58e-10	5.94e-09
evm.model.chr13.2609	43.4719	-3.32406	0.60529	-5.49167	3.98e-08	2.21e-07		-3.3617	1.27182	27.5874	1.32e-05	6.48e-05
evm.model.chr13.2610	419.624	-3.25605	0.380786	-8.55087	1.22e-17	1.47e-16		-3.18553	4.44477	72.9772	2.36e-09	2.62e-08
evm.model.chr13.30	445.911	-1.78828	0.20696	-8.64068	5.59e-18	6.93e-17		-1.7472	4.55794	72.2762	3.1e-09	3.34e-08
evm.model.chr13.306	403.211	-4.34126	0.327875	-13.2406	5.11e-40	1.62e-38		-4.28363	4.40893	232.857	2.95e-15	1.36e-13
evm.model.chr13.315	5822.22	1.6059	0.0778887	20.6178	1.9e-94	2.29e-92		1.65765	8.25859	413.592	1.59e-18	1.89e-16
evm.model.chr13.325	37.9803	-7.46823	1.23055	-6.06903	1.29e-09	8.45e-09		-8.26221	1.09797	69.2594	1.31e-08	1.23e-07
evm.model.chr13.348	12.0992	-5.99672	1.34567	-4.45629	8.34e-06	3.45e-05		-6.80376	-0.346711	22.1739	8.27e-05	0.000341044
evm.model.chr13.353	84.6897	-3.92302	0.488879	-8.02452	1.02e-15	1.08e-14		-3.83593	2.21644	44.4441	2.99e-07	2.11e-06
evm.model.chr13.361	3667.81	-2.63925	0.118062	-22.3547	1.09e-110	1.65e-108		-2.55616	7.57221	437.711	4.82e-18	4.85e-16
evm.model.chr13.364	53.9544	2.42237	0.867932	2.79097	0.00525506	0.0129636		2.37357	1.55388	6.96738	0.0133075	0.030369
evm.model.chr13.370	9.0708	-3.43815	1.30925	-2.62604	0.0086385	0.0201046		-3.20992	-0.772667	6.78174	0.0144635	0.0326442
evm.model.chr13.376	432.307	-10.0122	1.19854	-8.35363	6.62e-17	7.65e-16		-10.8016	4.52413	229.114	3.1e-12	6.41e-11
evm.model.chr13.382	168.993	-2.923	0.493561	-5.92226	3.18e-09	1.99e-08		-2.85027	3.16948	42.6595	4.05e-07	2.77e-06
evm.model.chr13.394	405.442	-2.2995	0.166698	-13.7944	2.75e-43	9.77e-42		-2.25694	4.41806	190.636	3.68e-14	1.26e-12
evm.model.chr13.400	753.046	2.45267	0.26916	9.11231	8.06e-20	1.1e-18		2.49737	5.31929	61.4244	4.44e-08	3.71e-07
evm.model.chr13.408	117.384	-2.43017	0.326738	-7.43769	1.02e-13	9.48e-13		-2.38849	2.66095	42.9763	3.79e-07	2.62e-06
evm.model.chr13.414	416.39	2.27679	0.162808	13.9845	1.94e-44	7.23e-43		2.31498	4.46888	209.226	1.14e-14	4.53e-13
evm.model.chr13.420	88.3851	-2.62914	0.634447	-4.14399	3.41e-05	0.000128361		-2.54028	2.27256	16.0802	0.000398218	0.00138996
evm.model.chr13.450	157.806	2.31126	0.323363	7.14758	8.83e-13	7.6e-12		2.35507	3.064	53.1721	5.47e-08	4.48e-07
evm.model.chr13.457	31.973	5.77319	1.27165	4.53992	5.63e-06	2.38e-05		5.48673	0.892524	36.3412	1.57e-06	9.54e-06
evm.model.chr13.482	135.398	-2.96683	0.782396	-3.79199	0.000149447	0.000504067		-2.81895	2.84458	15.7121	0.000451045	0.00155015
evm.model.chr13.485	79.2976	-5.35256	1.2951	-4.13293	3.58e-05	0.000134182		-6.18351	2.12984	15.594	0.000597338	0.00198642
evm.model.chr13.494	5.29333	7.46489	1.6695	4.47134	7.77e-06	3.23e-05		8.1698	-1.48112	26.9319	3.1e-05	0.000141418
evm.model.chr13.495	225.008	-2.07823	0.364455	-5.70229	1.18e-08	6.97e-08		-2.0216	3.56763	31.5807	4.8e-06	2.61e-05
evm.model.chr13.508	9.61522	5.34437	1.51225	3.53406	0.000409228	0.00127453		6.07981	-0.70043	12.1202	0.00174262	0.00515891
evm.model.chr13.517	4.14052	5.21492	1.90414	2.73873	0.00616771	0.0149475		5.92987	-1.65063	9.03833	0.0060212	0.0152878
evm.model.chr13.538	20.5904	-3.54155	1.38208	-2.56248	0.0103927	0.0236716		-4.38607	0.30879	7.45652	0.0110873	0.0259106
evm.model.chr13.540	18.1928	-1.95995	0.741121	-2.64458	0.00817928	0.0191558		-1.90454	0.0991473	6.63836	0.0158778	0.035407
evm.model.chr13.559	132.555	-6.48093	1.21508	-5.33376	9.62e-08	5.11e-07		-7.27178	2.83607	57.4093	2.25e-07	1.63e-06
evm.model.chr13.560	164.509	-3.33284	0.321486	-10.367	3.5e-25	6.28e-24		-3.27509	3.12987	91.4847	2.11e-10	2.96e-09
evm.model.chr13.571	111.799	-4.35942	1.08176	-4.02994	5.58e-05	0.000202111		-4.10162	2.59345	22.0481	7.17e-05	0.000301297
evm.model.chr13.577	199.774	-3.42501	0.522603	-6.55376	5.61e-11	4.16e-10		-3.34382	3.40349	37.4556	1.5e-06	9.14e-06
evm.model.chr13.582	150.941	2.98223	0.281583	10.5909	3.28e-26	6.14e-25		3.04745	2.9967	121.378	8.58e-12	1.61e-10
evm.model.chr13.586	41.8905	5.78221	0.630817	9.16622	4.9e-20	6.75e-19		5.73579	1.16184	70.9697	3.15e-09	3.39e-08
evm.model.chr13.588	1360.97	3.80898	0.150605	25.2911	4e-141	9.5e-139		3.85852	6.16698	607.842	8.8e-20	1.5e-17
evm.model.chr13.589	137.125	-5.32409	1.23147	-4.32335	1.54e-05	6.08e-05		-5.01002	2.8737	28.423	1.06e-05	5.33e-05
evm.model.chr13.593	2295.35	3.19853	0.342952	9.32646	1.09e-20	1.56e-19		3.26292	6.93116	107.695	3.89e-09	4.09e-08
evm.model.chr13.597	252.38	3.85051	0.511018	7.53498	4.88e-14	4.64e-13		3.86398	3.73805	47.9472	2.64e-07	1.89e-06
evm.model.chr13.598	44.8561	3.08511	0.524865	5.8779	4.15e-09	2.58e-08		3.11669	1.32403	37.4615	1.22e-06	7.59e-06
evm.model.chr13.600	16.0952	-2.85216	0.957757	-2.97796	0.00290174	0.00759531		-2.67873	-0.048494	8.00177	0.00878508	0.0211927
evm.model.chr13.601	51.0818	8.65181	1.29745	6.66832	2.59e-11	1.98e-10		9.39621	1.41998	58.3229	4.12e-08	3.46e-07
evm.model.chr13.603	389.263	-2.44175	0.162267	-15.0477	3.58e-51	1.65e-49		-2.38848	4.35937	139.757	2.06e-12	4.46e-11
evm.model.chr13.605	114.929	3.8362	0.356149	10.7713	4.7e-27	9.23e-26		3.87788	2.60665	110.037	2.66e-11	4.46e-10
evm.model.chr13.606	7.03391	-5.15912	1.45289	-3.55094	0.000383859	0.00120138		-5.95962	-1.06156	13.9875	0.000895187	0.00284433
evm.model.chr13.611	55.6433	5.1078	0.844028	6.05169	1.43e-09	9.37e-09		5.08053	1.58942	44.2257	4.24e-07	2.89e-06
evm.model.chr13.618	2228.41	1.82311	0.122901	14.834	8.83e-50	3.85e-48		1.93544	6.84793	183.738	3.87e-13	1.01e-11
evm.model.chr13.619	53.0141	1.67857	0.598703	2.80367	0.00505243	0.0125243		1.78165	1.5318	7.38475	0.0110596	0.0258551
evm.model.chr13.623	379.083	-1.82902	0.17866	-10.2375	1.35e-24	2.35e-23		-1.77902	4.31187	86.7377	3.77e-10	5e-09
evm.model.chr13.641	29.2046	-3.7	1.17207	-3.1568	0.00159511	0.00441653		-3.45039	0.762055	11.7936	0.00183792	0.00540602
evm.model.chr13.659	61.7956	-3.96649	0.804844	-4.92828	8.3e-07	3.94e-06		-3.77564	1.75762	33.9196	3.59e-06	2.01e-05
evm.model.chr13.672	145.852	-7.49497	1.06668	-7.02643	2.12e-12	1.77e-11		-7.21141	2.96335	125.941	6.36e-12	1.23e-10
evm.model.chr13.695	5.5748	-5.20676	1.58766	-3.27951	0.00103987	0.00300009		-4.88475	-1.30511	13.3087	0.00113567	0.00352166
evm.model.chr13.723	9.29784	-5.49271	1.70226	-3.22671	0.00125224	0.00354463		-6.29512	-0.684638	9.59216	0.00484146	0.0126238
evm.model.chr13.729	64.4547	-2.11171	0.845451	-2.49773	0.0124992	0.0278448		-1.94853	1.79918	6.18071	0.0190264	0.0413606
evm.model.chr13.746	135.654	-8.12856	1.2098	-6.71894	1.83e-11	1.42e-10		-8.89668	2.8625	111.269	3.47e-10	4.64e-09
evm.model.chr13.748	845.149	-1.59819	0.137177	-11.6506	2.28e-31	5.3e-30		-1.51589	5.4616	152.859	5.55e-13	1.4e-11
evm.model.chr13.752	139.28	4.50943	1.38672	3.25186	0.00114653	0.00327859		5.29228	2.90303	8.7067	0.00723995	0.0179407
evm.model.chr13.77	13.9712	3.91538	1.24064	3.15593	0.00159987	0.00442791		3.72205	-0.203455	10.4451	0.00309566	0.00855399
evm.model.chr13.771	300.28	1.77506	0.172747	10.2755	9.09e-25	1.6e-23		1.81579	3.99463	111.429	2.3e-11	3.93e-10
evm.model.chr13.777	20.2721	-6.11155	1.311	-4.66174	3.14e-06	1.37e-05		-6.88823	0.272001	27.9315	1.89e-05	9.01e-05
evm.model.chr13.784	5979.62	2.58197	0.109646	23.5481	1.31e-122	2.41e-120		2.64807	8.30529	639.683	4.35e-21	1.14e-18
evm.model.chr13.807	967.659	-4.57452	0.14251	-32.0996	4.47e-226	2.76e-223		-4.53093	5.6584	1354.64	1.34e-25	2.44e-22
evm.model.chr13.820	400.355	-1.83659	0.219267	-8.37605	5.47e-17	6.36e-16		-1.79413	4.39638	73.8757	3.13e-09	3.37e-08
evm.model.chr13.832	1433.83	-2.24111	0.116141	-19.2964	5.76e-83	5.62e-81		-2.13691	6.22487	335.004	2.62e-17	2.16e-15
evm.model.chr13.839	790.019	1.88915	0.112496	16.7931	2.74e-63	1.72e-61		1.93236	5.3927	306.252	8.52e-17	6.01e-15
evm.model.chr13.854	36.3912	2.86523	0.460067	6.22786	4.73e-10	3.22e-09		2.89896	0.993543	33.8705	2.77e-06	1.59e-05
evm.model.chr13.857	7.89628	3.0912	1.23371	2.50561	0.012224	0.0273033		3.08693	-1.00761	8.08505	0.00886044	0.021354
evm.model.chr13.865	11324.7	-7.1144	0.80516	-8.83601	9.92e-19	1.28e-17		-7.10326	9.23435	281.818	1.63e-12	3.63e-11
evm.model.chr13.876	401.255	-3.42596	0.412625	-8.30285	1.02e-16	1.15e-15		-3.359	4.41053	65.9359	8.92e-09	8.68e-08
evm.model.chr13.898	612.325	-1.74859	0.153789	-11.3701	5.9e-30	1.3e-28		-1.69463	5.01188	127.41	4.87e-12	9.69e-11
evm.model.chr13.901	66.4616	-2.40153	0.854313	-2.81106	0.00493779	0.0122744		-2.26089	1.8904	6.8871	0.0137945	0.0313384
evm.model.chr13.924	522.81	-4.89947	0.546506	-8.96507	3.1e-19	4.11e-18		-4.7925	4.79233	134.138	9.27e-12	1.72e-10
evm.model.chr13.943	31.8979	-3.23669	0.817231	-3.96056	7.48e-05	0.000264645		-3.17888	0.844407	15.4811	0.00048867	0.00166242
evm.model.chr13.949	9.46731	-4.17853	1.50258	-2.7809	0.00542082	0.0133178		-5.00096	-0.717744	7.64422	0.0106469	0.0250356
evm.model.chr13.954	1128.72	1.51565	0.1297	11.6858	1.51e-31	3.52e-30		1.58173	5.87216	177.107	9.17e-14	2.82e-12
evm.model.chr13.96	955.397	-2.46404	0.181387	-13.5845	4.95e-42	1.68e-40		-2.41193	5.63252	167.716	1.03e-12	2.39e-11
evm.model.chr13.97	225.4	-1.56355	0.241093	-6.48524	8.86e-11	6.47e-10		-1.51213	3.57947	37.4666	1.22e-06	7.58e-06
evm.model.chr13.98	3466.22	-2.53384	0.098575	-25.7048	1.03e-145	2.64e-143		-2.46612	7.52084	707.026	1.1e-21	3.17e-19
evm.model.chr14.109	17.6856	-2.87715	0.886789	-3.24446	0.00117674	0.0033523		-2.79481	0.0537607	8.81926	0.00598588	0.0152097
evm.model.chr14.111	1851.75	2.05564	0.106757	19.2554	1.27e-82	1.22e-80		2.09851	6.61133	436.768	7.68e-19	9.96e-17
evm.model.chr14.1117	41.6902	-3.31993	1.31451	-2.5256	0.01155	0.0259943		-3.02749	1.25878	5.88242	0.021859	0.0466315
evm.model.chr14.1133	12.1106	-3.60125	1.44197	-2.49746	0.0125088	0.0278632		-4.4427	-0.330474	6.25256	0.0194615	0.0421606
evm.model.chr14.115	88.273	-2.00259	0.344547	-5.81225	6.16e-09	3.74e-08		-1.91161	2.25239	30.6762	5.99e-06	3.19e-05
evm.model.chr14.119	227.212	-1.72661	0.302136	-5.71469	1.1e-08	6.51e-08		-1.64036	3.57828	21.9543	6.29e-05	0.000267559
evm.model.chr14.1270	48.3369	-2.15544	0.583528	-3.69381	0.000220921	0.000722571		-2.09236	1.41003	13.367	0.00102653	0.00321957
evm.model.chr14.1299	39.9915	-2.65328	0.698702	-3.79744	0.000146196	0.00049392		-2.5912	1.10023	12.7984	0.00136236	0.00414718
evm.model.chr14.1324	512.056	-1.72658	0.177609	-9.72124	2.45e-22	3.78e-21		-1.68459	4.73875	95.6813	1.28e-10	1.89e-09
evm.model.chr14.133	175.251	-5.96003	1.04199	-5.71988	1.07e-08	6.32e-08		-5.69967	3.21696	102.446	5.98e-11	9.44e-10
evm.model.chr14.148	176.834	-4.07336	0.730107	-5.57912	2.42e-08	1.37e-07		-4.05806	3.23382	41.0393	1.62e-06	9.78e-06
evm.model.chr14.1501	161.722	-2.49547	0.302498	-8.24954	1.59e-16	1.78e-15		-2.46288	3.10986	72.3138	2.6e-09	2.85e-08
evm.model.chr14.1601	11.2416	-4.32721	1.50729	-2.87086	0.00409363	0.0103628		-5.1616	-0.518318	8.61202	0.008042	0.0196379
evm.model.chr14.162	3667.5	2.90005	0.0796067	36.4298	1.44e-290	1.73e-287		2.96523	7.61967	932.202	2.43e-23	1.48e-20
evm.model.chr14.1632	45.0205	1.56611	0.464232	3.37355	0.000742067	0.00220577		1.5814	1.28159	10.6378	0.00286955	0.00800357
evm.model.chr14.1701	97.5319	-1.96513	0.708133	-2.77509	0.00551866	0.0135236		-1.9051	2.39244	17.3875	0.000357402	0.00125951
evm.model.chr14.173	207.192	2.76651	0.303397	9.11844	7.62e-20	1.04e-18		2.83575	3.46034	87.2751	4.3e-10	5.6e-09
evm.model.chr14.176	17.132	3.42273	0.529928	6.45886	1.05e-10	7.64e-10		3.48114	-0.0827726	28.2441	1.11e-05	5.56e-05
evm.model.chr14.1763	6.77249	-4.11875	1.6448	-2.50411	0.0122761	0.0273928		-4.95844	-1.0434	6.34802	0.0186499	0.0406255
evm.model.chr14.180	695.04	-1.60276	0.174157	-9.20299	3.48e-20	4.85e-19		-1.55964	5.20945	94.6537	2.41e-10	3.33e-09
evm.model.chr14.1818	81.9124	-7.28091	1.22615	-5.93804	2.88e-09	1.82e-08		-8.05608	2.15026	60.7779	2.48e-08	2.18e-07
evm.model.chr14.1830	361.294	-4.79474	0.784549	-6.11146	9.87e-10	6.53e-09		-4.68157	4.25831	49.5498	2e-07	1.47e-06
evm.model.chr14.1842	435.615	-3.56051	0.400104	-8.89896	5.64e-19	7.38e-18		-3.52036	4.52679	63.9085	3.58e-08	3.04e-07
evm.model.chr14.1872	31.2154	6.02485	0.862054	6.98895	2.77e-12	2.29e-11		6.01702	0.742257	45.0673	3.61e-07	2.5e-06
evm.model.chr14.1888	1267.55	-3.75314	0.14578	-25.7452	3.65e-146	9.43e-144		-3.71116	6.03163	790.022	2.39e-22	8.76e-20
evm.model.chr14.1891	15.9606	2.24437	0.714212	3.14244	0.00167546	0.0046093		2.27531	-0.0494993	7.47432	0.0106334	0.0250067
evm.model.chr14.1923	18.7868	-4.94578	1.32982	-3.71915	0.000199897	0.000658557		-5.79027	0.158592	17.5071	0.000279237	0.00101407
evm.model.chr14.1932	2149.88	1.78563	0.1268	14.0823	4.88e-45	1.87e-43		1.88949	6.8366	226.072	1.32e-14	5.13e-13
evm.model.chr14.1936	14.4577	2.54159	0.773657	3.28516	0.00101924	0.00294639		2.58072	-0.236164	9.75803	0.00407271	0.0108701
evm.model.chr14.1962	622.388	-6.47248	0.745717	-8.67954	3.97e-18	4.98e-17		-6.29289	5.04666	138.526	1.46e-11	2.58e-10
evm.model.chr14.1964	39.8452	-4.5371	1.35456	-3.34949	0.000809602	0.00239015		-5.30982	1.12643	9.01938	0.00606677	0.0153841
evm.model.chr14.1973	213.479	-3.31654	0.348829	-9.50764	1.95e-21	2.89e-20		-3.2532	3.49615	89.8706	5.38e-10	6.86e-09
evm.model.chr14.1996	376.348	-2.06526	0.826538	-2.49869	0.0124655	0.0277818		-1.98289	4.28357	8.45038	0.0080684	0.0196952
evm.model.chr14.2002	482.67	-1.78367	0.145514	-12.2577	1.53e-34	4.01e-33		-1.72949	4.66007	155.59	4.48e-13	1.16e-11
evm.model.chr14.2006	13.6007	4.16893	1.48766	2.80235	0.00507317	0.0125711		4.91507	-0.179933	7.41414	0.0112921	0.0263192
evm.model.chr14.2016	16.8828	-3.73225	1.39142	-2.68234	0.007311	0.0173535		-4.58665	0.0823563	7.56787	0.0115059	0.0267398
evm.model.chr14.2049	446.682	-6.06725	0.851425	-7.12599	1.03e-12	8.82e-12		-5.87747	4.532	166.539	1.95e-13	5.5e-12
evm.model.chr14.2068	34.3139	-3.74248	0.774875	-4.82978	1.37e-06	6.31e-06		-3.58351	0.978676	20.9387	8.5e-05	0.00034959
evm.model.chr14.2083	13.27	-5.21454	1.39758	-3.73113	0.000190623	0.000630754		-5.99044	-0.338299	15.0691	0.000890658	0.00283172
evm.model.chr14.2084	169.732	-5.69441	0.899007	-6.3341	2.39e-10	1.67e-09		-5.51686	3.17776	62.9887	1.52e-08	1.4e-07
evm.model.chr14.2092	231.03	-1.58476	0.269485	-5.88067	4.09e-09	2.53e-08		-1.5387	3.60983	34.554	2.36e-06	1.38e-05
evm.model.chr14.2102	29.5375	-5.90724	1.32075	-4.47264	7.73e-06	3.21e-05		-6.71775	0.731555	23.2439	7.65e-05	0.000318832
evm.model.chr14.2110	81.8204	-2.34189	0.555105	-4.21882	2.46e-05	9.43e-05		-2.26165	2.16689	13.8173	0.000873021	0.00278493
evm.model.chr14.2123	1072.63	-4.86531	0.295738	-16.4514	8.2e-61	4.78e-59		-4.79767	5.78272	255.337	1.16e-14	4.58e-13
evm.model.chr14.2126	158.439	1.79773	0.316566	5.67883	1.36e-08	7.94e-08		1.83644	3.07402	34.4768	2.41e-06	1.4e-05
evm.model.chr14.2127	1791.18	2.435	0.226313	10.7594	5.35e-27	1.05e-25		2.50241	6.58467	106.385	4.85e-09	4.99e-08
evm.model.chr14.2129	41.1785	-2.43419	0.541101	-4.49859	6.84e-06	2.87e-05		-2.36647	1.22356	18.1416	0.000202382	0.000760076
evm.model.chr14.2137	885.25	-2.92322	0.136192	-21.4639	3.39e-102	4.43e-100		-2.85255	5.54093	491.276	1.58e-19	2.5e-17
evm.model.chr14.2140	757.429	-1.62721	0.152692	-10.6568	1.62e-26	3.08e-25		-1.5696	5.29343	109.864	2.71e-11	4.53e-10
evm.model.chr14.2142	64.5069	-4.04356	0.553219	-7.30915	2.69e-13	2.4e-12		-3.97256	1.82095	52.2543	6.44e-08	5.22e-07
evm.model.chr14.2143	318.782	-2.45142	0.188688	-12.9919	1.36e-38	4.15e-37		-2.40051	4.08073	173.707	1.16e-13	3.48e-12
evm.model.chr14.2147	1072.89	-2.26135	0.155839	-14.5109	1.03e-47	4.27e-46		-2.21657	5.82644	213.554	3.65e-14	1.26e-12
evm.model.chr14.2149	94.9642	-2.39711	0.413581	-5.79598	6.79e-09	4.1e-08		-2.32437	2.36088	28.426	1.06e-05	5.33e-05
evm.model.chr14.2151	156.65	-1.81182	0.372515	-4.86374	1.15e-06	5.37e-06		-1.74949	3.06066	20.7639	9.34e-05	0.000381037
evm.model.chr14.2153	45.8272	-3.16147	0.484279	-6.5282	6.66e-11	4.91e-10		-3.08347	1.33558	36.6506	1.47e-06	8.95e-06
evm.model.chr14.2158	128.636	-4.62388	0.823899	-5.61219	2e-08	1.15e-07		-4.55115	2.78757	40.4211	1.33e-06	8.17e-06
evm.model.chr14.2159	307.84	-3.45964	0.357419	-9.6795	3.69e-22	5.64e-21		-3.42654	4.0059	91.4786	4.85e-10	6.25e-09
evm.model.chr14.2160	73.5169	-2.54411	0.85523	-2.97477	0.00293213	0.00766599		-2.37782	2.01052	8.70221	0.0068886	0.0171525
evm.model.chr14.2162	66.3416	-4.24407	1.59763	-2.65647	0.00789624	0.0185784		-3.94381	1.86508	8.92102	0.00649491	0.0163298
evm.model.chr14.2176	98.9199	-4.97091	1.25153	-3.97188	7.13e-05	0.000253281		-5.85352	2.43357	20.4811	0.000194302	0.000734583
evm.model.chr14.2178	264.115	2.29997	0.95452	2.40956	0.0159719	0.0345402		2.33962	3.81224	18.4854	0.000465302	0.00159153
evm.model.chr14.2194	63.8741	-4.78507	1.50755	-3.17408	0.00150312	0.00417883		-5.67744	1.83587	9.59383	0.00501437	0.0130224
evm.model.chr14.22	705.499	-2.05212	0.138449	-14.8222	1.05e-49	4.57e-48		-1.99401	5.19064	197.669	2.34e-14	8.54e-13
evm.model.chr14.222	109.309	-6.77941	1.2072	-5.61582	1.96e-08	1.12e-07		-7.58302	2.56223	76.0872	2.83e-09	3.08e-08
evm.model.chr14.2225	32.2528	-2.27925	0.568048	-4.01242	6.01e-05	0.000216293		-2.26152	0.869551	14.0733	0.00079693	0.0025707
evm.model.chr14.2235	127.354	-7.17814	1.22451	-5.86208	4.57e-09	2.82e-08		-7.94029	2.76716	46.587	4.7e-07	3.17e-06
evm.model.chr14.224	309.912	-4.3357	1.22236	-3.547	0.000389644	0.00121818		-4.0335	4.01129	19.8032	0.000137914	0.000540874
evm.model.chr14.2249	486.891	2.59305	0.214376	12.0958	1.11e-33	2.81e-32		2.6257	4.69557	144.868	1.84e-12	4.03e-11
evm.model.chr14.226	56.5432	-5.93205	1.25979	-4.70876	2.49e-06	1.11e-05		-6.74454	1.67573	25.9828	3.05e-05	0.000139508
evm.model.chr14.2260	12.702	3.82936	1.46547	2.61306	0.00897365	0.0207874		4.60825	-0.320463	7.6755	0.0105079	0.0247637
evm.model.chr14.2273	9228.59	1.84078	0.110815	16.6113	5.78e-62	3.48e-60		1.92008	8.91568	317.943	1.33e-16	8.87e-15
evm.model.chr14.2282	188.08	-2.19143	0.368008	-5.95486	2.6e-09	1.65e-08		-2.13444	3.31651	30.3575	6.49e-06	3.42e-05
evm.model.chr14.229	58.9791	-3.52376	1.35155	-2.6072	0.00912854	0.0210983		-4.37152	1.72101	5.8521	0.0233192	0.0493281
evm.model.chr14.2301	750.686	-1.76462	0.146488	-12.0462	2.03e-33	5.08e-32		-1.7075	5.29984	141.73	1.38e-12	3.12e-11
evm.model.chr14.2312	49.5967	-3.79579	0.638616	-5.94378	2.79e-09	1.76e-08		-3.68426	1.44907	45.9455	7.24e-07	4.7e-06
evm.model.chr14.2321	1514.11	3.17926	0.103843	30.6162	7.46e-206	3.62e-203		3.24397	6.34103	819.938	1.43e-22	6.01e-20
evm.model.chr14.2326	38.9266	2.1242	0.762768	2.78486	0.00535507	0.0131816		2.1556	1.07708	8.3757	0.00744268	0.0183857
evm.model.chr14.2343	71.6412	-4.39681	1.11236	-3.95269	7.73e-05	0.000272969		-4.14373	1.98672	23.1089	5.33e-05	0.000230012
evm.model.chr14.2350	37.2332	-3.51489	0.791287	-4.44199	8.91e-06	3.67e-05		-3.2907	1.11092	19.4719	0.000133057	0.000523665
evm.model.chr14.2351	27.5719	-4.34776	0.722809	-6.01508	1.8e-09	1.16e-08		-4.21795	0.669235	28.6103	1.01e-05	5.1e-05
evm.model.chr14.2356	833.782	-2.17716	0.255055	-8.53604	1.39e-17	1.67e-16		-2.14863	5.41962	65.0453	1.47e-08	1.36e-07
evm.model.chr14.2374	23.3883	-5.05418	1.34271	-3.76415	0.000167114	0.000559312		-5.86951	0.487302	15.2482	0.000649116	0.00214302
evm.model.chr14.238	396.812	3.70497	0.229099	16.1719	7.96e-59	4.44e-57		3.75261	4.39153	264.228	1.03e-15	5.38e-14
evm.model.chr14.2380	10.9048	-2.90888	0.904824	-3.21485	0.00130512	0.00367493		-2.78794	-0.55769	8.0197	0.00839418	0.0203645
evm.model.chr14.2389	806.358	-3.46946	0.153795	-22.559	1.1e-112	1.75e-110		-3.42583	5.40596	510.836	9.29e-20	1.57e-17
evm.model.chr14.239	6.99595	6.45616	1.54024	4.19167	2.77e-05	0.000105381		7.19232	-1.16703	20.2684	0.000140759	0.000550529
evm.model.chr14.2401	108.508	-2.3481	0.470853	-4.98692	6.13e-07	2.96e-06		-2.21586	2.55045	17.8768	0.000227629	0.000845895
evm.model.chr14.2405	163.097	-3.47934	0.489717	-7.10479	1.21e-12	1.02e-11		-3.39444	3.11921	60.6627	1.53e-08	1.41e-07
evm.model.chr14.2416	405.761	4.0157	0.224391	17.896	1.27e-71	9.4e-70		4.11582	4.4348	376.013	9.25e-18	8.65e-16
evm.model.chr14.2422	19.2793	3.05981	0.924455	3.30985	0.000933452	0.00272115		2.98251	0.157567	10.5353	0.00298748	0.00829608
evm.model.chr14.244	87.6763	-2.25071	0.752299	-2.99177	0.00277363	0.00729552		-2.19319	2.26419	14.5267	0.000819832	0.00263359
evm.model.chr14.2468	161.667	-6.54649	1.05362	-6.21336	5.19e-10	3.52e-09		-6.28037	3.10805	110.81	5.7e-11	9.02e-10
evm.model.chr14.2477	278.61	-4.20753	0.476802	-8.82448	1.1e-18	1.42e-17		-4.12823	3.87079	69.8486	9.01e-09	8.76e-08
evm.model.chr14.2483	118.781	-4.42031	0.909569	-4.85979	1.18e-06	5.47e-06		-4.34336	2.67633	27.857	1.85e-05	8.85e-05
evm.model.chr14.2495	818.747	2.3434	0.129004	18.1653	9.72e-74	7.6e-72		2.38238	5.45025	364.358	8.63e-18	8.15e-16
evm.model.chr14.2501	111.741	-4.38602	1.29218	-3.39428	0.000688085	0.0020579		-5.21715	2.58341	7.69818	0.0102655	0.0242578
evm.model.chr14.2504	393.718	-1.6349	0.153113	-10.6777	1.29e-26	2.48e-25		-1.59654	4.37897	123.8	6.81e-12	1.32e-10
evm.model.chr14.2519	7.05267	-4.09973	1.4879	-2.75539	0.0058623	0.0142777		-4.93478	-1.06829	7.91555	0.00950509	0.0226983
evm.model.chr14.2525	122.931	-2.60951	0.804069	-3.24539	0.00117292	0.00334187		-2.46707	2.72904	12.309	0.00151425	0.0045586
evm.model.chr14.2547	1291.72	-1.78462	0.167826	-10.6338	2.08e-26	3.92e-25		-1.74785	6.09708	114.679	3.84e-11	6.28e-10
evm.model.chr14.2556	235.24	-5.35219	1.04257	-5.13367	2.84e-07	1.42e-06		-5.09008	3.62833	61.0811	2.37e-08	2.09e-07
evm.model.chr14.2557	13.6443	-4.72552	1.49566	-3.15948	0.00158051	0.00437908		-5.51946	-0.164587	8.98067	0.00616107	0.0155898
evm.model.chr14.2571	2609.51	-2.77773	0.0951066	-29.2065	1.6e-187	6.54e-185		-2.7319	7.09811	791.678	2.33e-22	8.67e-20
evm.model.chr14.2587	134.507	2.7318	0.35528	7.68914	1.48e-14	1.46e-13		2.77638	2.84067	63.8139	9.34e-09	9.05e-08
evm.model.chr14.2611	65.3739	-1.91699	0.419426	-4.57052	4.87e-06	2.08e-05		-1.80786	1.81786	18.0105	0.000211077	0.000790664
evm.model.chr14.2624	25839.6	-4.39265	0.197142	-22.2817	5.56e-110	8.41e-108		-4.29482	10.4218	392.209	3.83e-14	1.31e-12
evm.model.chr14.2625	2845.49	-9.28513	0.677222	-13.7106	8.77e-43	3.04e-41		-9.15109	7.23636	491.793	6.77e-14	2.15e-12
evm.model.chr14.2626	2387.09	-8.5251	1.19646	-7.12529	1.04e-12	8.86e-12		-9.27462	6.98719	83.111	4.97e-08	4.12e-07
evm.model.chr14.2641	840.333	-2.56137	0.235045	-10.8973	1.19e-27	2.37e-26		-2.49049	5.4646	100.293	8.46e-10	1.03e-08
evm.model.chr14.2657	8.47349	-5.06817	1.82842	-2.77189	0.00557326	0.0136381		-5.81054	-0.868314	8.77307	0.00756067	0.018639
evm.model.chr14.2661	17.8078	-7.19135	1.44191	-4.98737	6.12e-07	2.95e-06		-7.99172	0.073599	29.249	3.5e-05	0.000157562
evm.model.chr14.2682	1382.81	-2.04964	0.0938822	-21.8321	1.15e-105	1.59e-103		-2.01149	6.18469	452.774	4.73e-19	6.39e-17
evm.model.chr14.2691	17.0883	3.05043	0.932613	3.27084	0.00107227	0.00308352		2.95757	0.042519	9.81799	0.00397539	0.0106358
evm.model.chr14.2693	149.068	-2.53765	0.334132	-7.59475	3.08e-14	2.96e-13		-2.49311	2.99509	57.7665	2.76e-08	2.4e-07
evm.model.chr14.2705	723.309	-1.6102	0.126217	-12.7575	2.83e-37	8.23e-36		-1.57288	5.23685	153.601	5.23e-13	1.33e-11
evm.model.chr14.2716	16.3143	-4.14732	1.44412	-2.87188	0.0040804	0.0103319		-4.97451	-0.0399186	8.13059	0.00869555	0.0210044
evm.model.chr14.2718	66.9106	-6.54058	1.22279	-5.3489	8.85e-08	4.72e-07		-7.33269	1.89618	54.4596	6.84e-08	5.49e-07
evm.model.chr14.2737	575.335	-2.20542	0.158564	-13.9087	5.61e-44	2.05e-42		-2.16658	4.90919	213.105	9.08e-15	3.7e-13
evm.model.chr14.2742	115.929	2.7784	0.301059	9.22875	2.74e-20	3.83e-19		2.83059	2.61956	81.9187	6.98e-10	8.67e-09
evm.model.chr14.2751	94.8597	-5.43331	1.57487	-3.45	0.000560586	0.00170583		-6.2752	2.37173	9.70326	0.0051155	0.0132508
evm.model.chr14.2762	316.924	-1.89218	0.192036	-9.85323	6.64e-23	1.05e-21		-1.82175	4.06398	90.4321	2.39e-10	3.31e-09
evm.model.chr14.2763	250.995	1.51116	0.180676	8.36391	6.07e-17	7.03e-16		1.57711	3.73592	80.818	8.06e-10	9.87e-09
evm.model.chr14.2773	50.2107	-5.48196	1.29509	-4.23288	2.31e-05	8.9e-05		-6.27027	1.43758	18.1827	0.000259307	0.000950319
evm.model.chr14.2776	21.4923	6.58079	1.90476	3.45491	0.000550467	0.00167779		7.29825	0.283739	12.5034	0.00172689	0.00511534
evm.model.chr14.278	1807.02	1.62184	0.145556	11.1424	7.8e-29	1.63e-27		1.67582	6.59309	136.026	1.43e-11	2.54e-10
evm.model.chr14.2781	270.69	-2.19732	0.371396	-5.91639	3.29e-09	2.06e-08		-2.15055	3.84378	34.8834	2.2e-06	1.29e-05
evm.model.chr14.2790	96.9366	-3.19977	0.399414	-8.01115	1.14e-15	1.2e-14		-3.1625	2.38333	57.2134	2.71e-08	2.36e-07
evm.model.chr14.2792	8.71618	-6.78442	1.81931	-3.72913	0.000192144	0.000635167		-7.58835	-0.816061	15.3143	0.000635314	0.00209986
evm.model.chr14.2818	20.1998	2.63976	0.988138	2.67145	0.00755237	0.0178517		2.67574	0.260166	6.842	0.0140767	0.0319
evm.model.chr14.282	199.201	-3.70667	1.29666	-2.85862	0.00425485	0.0107297		-4.54327	3.39983	7.96598	0.00930807	0.0222966
evm.model.chr14.2821	69.7758	-1.92167	0.544108	-3.53178	0.000412775	0.00128513		-1.83332	1.94697	9.48605	0.00454767	0.0119773
evm.model.chr14.2824	140.104	-11.1238	1.21777	-9.13458	6.57e-20	8.98e-19		-11.9083	2.90866	279.935	1.23e-12	2.8e-11
evm.model.chr14.2843	170.433	-1.80173	0.245378	-7.34267	2.09e-13	1.89e-12		-1.73214	3.18277	54.206	4.55e-08	3.79e-07
evm.model.chr14.2844	25.1604	-4.20147	1.35174	-3.1082	0.00188232	0.00512551		-3.86052	0.510716	10.6673	0.00300589	0.00834146
evm.model.chr14.2845	10.7533	-4.81516	1.55841	-3.08979	0.00200296	0.00542145		-5.61447	-0.566545	8.35247	0.00758334	0.018688
evm.model.chr14.2857	495.312	-5.38698	0.549887	-9.79653	1.17e-22	1.83e-21		-5.28358	4.71506	159.074	6.51e-13	1.61e-11
evm.model.chr14.2858	242.264	-5.10162	0.556675	-9.16445	4.98e-20	6.86e-19		-5.02998	3.69046	92.5187	5.92e-10	7.48e-09
evm.model.chr14.2891	365.955	-3.56843	0.213378	-16.7235	8.84e-63	5.45e-61		-3.52325	4.26475	314.433	6.03e-17	4.46e-15
evm.model.chr14.290	375.85	2.20134	0.463926	4.74501	2.08e-06	9.36e-06		2.26581	4.31139	27.3527	2.98e-05	0.000136452
evm.model.chr14.2926	42.296	-4.5379	0.912397	-4.9736	6.57e-07	3.16e-06		-4.34679	1.25819	37.5372	1.2e-06	7.47e-06
evm.model.chr14.2983	158.51	-4.17459	1.28577	-3.24677	0.00116725	0.00332991		-4.99951	3.07897	7.36526	0.0117592	0.0272468
evm.model.chr14.2985	208.873	-1.9963	0.223484	-8.93263	4.16e-19	5.48e-18		-1.93173	3.47289	70.3919	3.43e-09	3.66e-08
evm.model.chr14.2990	2229.32	-2.90068	0.57689	-5.02812	4.95e-07	2.42e-06		-2.76423	6.82583	18.4855	0.000494942	0.00168148
evm.model.chr14.2993	106.439	3.30735	0.57309	5.77108	7.88e-09	4.73e-08		3.36794	2.49432	32.5856	7.58e-06	3.93e-05
evm.model.chr14.2995	824.317	-3.92977	0.210501	-18.6687	8.91e-78	7.57e-76		-3.88002	5.44531	324.615	9.71e-17	6.74e-15
evm.model.chr14.30	184.026	-3.5808	0.77707	-4.60808	4.06e-06	1.75e-05		-3.43357	3.28101	29.5289	7.99e-06	4.12e-05
evm.model.chr14.3001	48009.7	3.58761	0.333895	10.7447	6.28e-27	1.22e-25		3.63879	11.3182	112.406	3.67e-09	3.9e-08
evm.model.chr14.3004	75.0968	-4.67013	0.583287	-8.00657	1.18e-15	1.25e-14		-4.55965	2.03515	71.3474	2.98e-09	3.23e-08
evm.model.chr14.3012	692.159	-3.28714	0.238379	-13.7896	2.95e-43	1.04e-41		-3.24371	5.19759	185.021	5.43e-14	1.77e-12
evm.model.chr14.3014	143.187	-1.59637	0.393569	-4.05612	4.99e-05	0.000182284		-1.54028	2.9366	15.4346	0.000500907	0.00169974
evm.model.chr14.3018	995.789	-6.15907	0.420765	-14.6378	1.61e-48	6.84e-47		-6.08117	5.68459	345.452	2.43e-16	1.5e-14
evm.model.chr14.3038	10.8822	-5.78286	1.54917	-3.73287	0.000189307	0.000626804		-6.53588	-0.543884	15.7295	0.000862445	0.00275596
evm.model.chr14.3042	11.9389	-4.63292	1.40345	-3.30108	0.000963117	0.00279883		-5.41943	-0.447673	10.4564	0.00326047	0.00894671
evm.model.chr14.3045	4434.18	-3.2338	0.130325	-24.8133	6.44e-136	1.44e-133		-3.17285	7.83471	475.089	2.66e-17	2.18e-15
evm.model.chr14.3052	657.712	1.54323	0.168764	9.1443	6e-20	8.23e-19		1.58958	5.12692	105.614	4.24e-11	6.91e-10
evm.model.chr14.3073	1090.07	-2.73829	0.291365	-9.39816	5.55e-21	8.04e-20		-2.68484	5.85278	111.385	4.27e-10	5.57e-09
evm.model.chr14.3079	90.205	-1.82272	0.378087	-4.82089	1.43e-06	6.58e-06		-1.77371	2.27984	20.5583	9.54e-05	0.00038797
evm.model.chr14.3084	36.414	-5.51305	1.03376	-5.33302	9.66e-08	5.12e-07		-5.33474	1.04212	28.8665	9.96e-06	5.04e-05
evm.model.chr14.3095	3513.69	-1.75281	0.0583029	-30.0639	1.44e-198	6.51e-196		-1.69299	7.52405	675.12	2.08e-21	5.65e-19
evm.model.chr14.364	696.718	-2.23436	0.177454	-12.5912	2.36e-36	6.65e-35		-2.19128	5.20725	167.249	1.86e-13	5.24e-12
evm.model.chr14.394	28.7125	-4.88935	1.41142	-3.46414	0.000531923	0.00162467		-5.70718	0.692888	10.7458	0.00311659	0.00859883
evm.model.chr14.395	237.053	-7.02124	1.20053	-5.84843	4.96e-09	3.05e-08		-6.72243	3.64987	122.658	1.88e-11	3.27e-10
evm.model.chr14.397	1312.32	7.1389	0.457596	15.6009	7.18e-55	3.62e-53		7.18699	6.1373	371.715	2.56e-13	6.97e-12
evm.model.chr14.403	102.572	-2.25202	0.753918	-2.98709	0.00281646	0.00739866		-2.13122	2.48367	6.68993	0.0150754	0.0338619
evm.model.chr14.404	80.6916	-4.56244	1.47851	-3.08584	0.00202976	0.0054889		-5.41905	2.15564	8.70944	0.00707347	0.0175606
evm.model.chr14.406	33.2708	-3.02662	1.13255	-2.67239	0.00753126	0.0178101		-2.77689	0.913163	9.898	0.00405468	0.0108277
evm.model.chr14.407	8.90454	-3.61718	1.11813	-3.23502	0.00121633	0.00345065		-3.42327	-0.773036	9.62348	0.0043006	0.0114162
evm.model.chr14.417	1376.17	-5.73234	0.898143	-6.38244	1.74e-10	1.23e-09		-5.50028	6.19204	66.7341	3.16e-07	2.22e-06
evm.model.chr14.418	7745.05	-6.86429	1.2299	-5.58119	2.39e-08	1.36e-07		-7.61227	8.68648	40.4438	8.56e-06	4.38e-05
evm.model.chr14.42	466.235	-4.30019	0.862293	-4.98693	6.13e-07	2.96e-06		-4.11751	4.58852	45.3443	3.43e-07	2.39e-06
evm.model.chr14.432	56.157	-5.1911	1.35793	-3.82281	0.000131941	0.000448806		-5.98361	1.67583	11.3524	0.00240082	0.00683874
evm.model.chr14.433	116867	-11.7587	0.561132	-20.9553	1.68e-97	2.08e-95		-11.6531	12.5978	1028.48	7.25e-17	5.21e-15
evm.model.chr14.434	237.694	-4.35625	0.594531	-7.3272	2.35e-13	2.11e-12		-4.23916	3.64304	69.444	3.97e-09	4.17e-08
evm.model.chr14.468	7.21832	4.19436	1.45484	2.88303	0.00393869	0.0100153		4.91885	-1.03114	8.83331	0.00621772	0.0157233
evm.model.chr14.501	14.6071	-2.86798	1.10779	-2.58892	0.00962787	0.0221047		-2.71127	-0.129204	5.85993	0.0220906	0.0470357
evm.model.chr14.511	72.4616	-4.17504	1.29738	-3.21806	0.00129061	0.0036386		-4.99142	2.00089	8.85958	0.00646654	0.0162707
evm.model.chr14.523	394.766	1.62463	0.201564	8.06016	7.62e-16	8.16e-15		1.66456	4.37235	74.5876	1.88e-09	2.14e-08
evm.model.chr14.532	36.4444	-2.21592	0.687029	-3.22537	0.00125808	0.00355968		-2.10599	1.06142	7.422	0.0112538	0.0262449
evm.model.chr14.533	44.0266	-3.32766	1.29812	-2.56345	0.0103638	0.023619		-3.02516	1.32213	6.51917	0.0167483	0.0370162
evm.model.chr14.541	27.1694	-3.02652	0.859253	-3.52227	0.000427868	0.00132853		-2.9214	0.682788	10.402	0.00314884	0.00867352
evm.model.chr14.557	685.931	-2.44364	0.216449	-11.2897	1.48e-29	3.18e-28		-2.40648	5.16408	115.651	2.4e-11	4.07e-10
evm.model.chr14.559	2535.76	-2.57317	0.213002	-12.0805	1.34e-33	3.38e-32		-2.5317	7.01523	125.205	2.49e-11	4.21e-10
evm.model.chr14.579	114.366	-2.08122	0.434441	-4.79056	1.66e-06	7.58e-06		-2.02806	2.62349	22.2466	5.77e-05	0.0002476
evm.model.chr14.582	455.393	-2.0211	0.241351	-8.3741	5.56e-17	6.46e-16		-1.97459	4.55927	72.2879	2.61e-09	2.86e-08
evm.model.chr14.583	4.60892	-4.6261	1.6983	-2.72395	0.00645056	0.0155444		-5.4662	-1.47773	7.71223	0.00993455	0.02357
evm.model.chr14.600	23.6898	-3.08841	0.730487	-4.22788	2.36e-05	9.09e-05		-2.99183	0.500048	15.6759	0.00045663	0.00156693
evm.model.chr14.639	211.211	-2.8343	0.235732	-12.0234	2.68e-33	6.66e-32		-2.77269	3.49124	143.403	1.2e-12	2.74e-11
evm.model.chr14.649	448.226	-2.64582	0.223662	-11.8295	2.75e-32	6.59e-31		-2.61323	4.54503	141.984	1.52e-12	3.41e-11
evm.model.chr14.662	1773.26	-4.49833	1.306	-3.44436	0.000572413	0.00173949		-5.29811	6.55751	6.52239	0.0211643	0.0453272
evm.model.chr14.665	64.5361	-2.74095	0.675193	-4.05951	4.92e-05	0.000179807		-2.612	1.82694	13.0614	0.00114712	0.00355442
evm.model.chr14.674	37.8342	-2.51203	0.720414	-3.48692	0.000488621	0.00150276		-2.41815	1.07283	10.3109	0.00326453	0.00895542
evm.model.chr14.688	26.3802	-1.57556	0.563345	-2.79679	0.00516129	0.0127647		-1.50826	0.628854	5.94814	0.0211973	0.0453884
evm.model.chr14.698	145.669	-2.03704	0.253318	-8.04142	8.88e-16	9.48e-15		-1.99861	2.95919	67.0213	5.66e-09	5.75e-08
evm.model.chr14.720	316.785	2.78796	0.260296	10.7107	9.06e-27	1.75e-25		2.8673	4.06853	131.558	5.21e-12	1.03e-10
evm.model.chr14.722	180.182	2.5637	0.233315	10.9882	4.36e-28	8.81e-27		2.63653	3.26066	132.668	3.02e-12	6.27e-11
evm.model.chr14.727	159.473	2.65981	0.266112	9.99509	1.6e-23	2.64e-22		2.72929	3.0827	97.9791	9.86e-11	1.5e-09
evm.model.chr14.729	93.6178	2.3741	0.347858	6.8249	8.8e-12	6.97e-11		2.4417	2.3242	40.0022	7.05e-07	4.59e-06
evm.model.chr14.743	75.6702	-1.82914	0.590952	-3.09524	0.00196654	0.00533279		-1.74999	2.04605	7.26794	0.0117312	0.0271912
evm.model.chr14.749	16.0004	2.6713	0.654334	4.08248	4.46e-05	0.000164156		2.69497	-0.124546	13.7344	0.000977732	0.00307985
evm.model.chr14.777	110.31	2.53991	0.32005	7.93597	2.09e-15	2.17e-14		2.58487	2.57081	57.4243	4.21e-08	3.54e-07
evm.model.chr14.783	1554.49	-2.18623	0.165402	-13.2177	6.94e-40	2.18e-38		-2.13124	6.31941	172.923	6.15e-13	1.53e-11
evm.model.chr14.885	283.252	-1.74566	0.254317	-6.86411	6.69e-12	5.36e-11		-1.70768	3.89847	47.6521	1.56e-07	1.17e-06
evm.model.chr14.89	689.034	-2.5526	0.187325	-13.6265	2.79e-42	9.57e-41		-2.49796	5.15186	154.547	4.86e-13	1.25e-11
evm.model.chr14.900	65.5545	-3.23903	0.600925	-5.39008	7.04e-08	3.81e-07		-3.10145	1.81398	27.3969	1.71e-05	8.21e-05
evm.model.chr14.91	326.025	1.59257	0.234475	6.79207	1.11e-11	8.72e-11		1.708	4.11429	62.9852	1.23e-08	1.16e-07
evm.model.chr14.940	17.2494	-3.57456	1.00588	-3.55365	0.000379918	0.00119033		-3.42938	0.068471	11.9987	0.00170095	0.00504517
evm.model.chr14.946	62.618	-1.65765	0.495107	-3.34805	0.000813811	0.00240119		-1.6174	1.80389	10.987	0.002504	0.0070925
evm.model.chr15.1031	355.959	1.73274	0.201665	8.59214	8.54e-18	1.04e-16		1.7913	4.22289	88.0161	3.22e-10	4.33e-09
evm.model.chr15.1053	191.553	-2.8033	0.34121	-8.21576	2.11e-16	2.33e-15		-2.7478	3.3437	52.6075	6.08e-08	4.95e-07
evm.model.chr15.1056	38.5167	-3.01733	0.88033	-3.4275	0.000609165	0.00184048		-2.89771	1.139	10.0213	0.00366374	0.00989804
evm.model.chr15.1163	229.283	-1.87119	0.27682	-6.75959	1.38e-11	1.08e-10		-1.81868	3.60547	46.3419	1.94e-07	1.44e-06
evm.model.chr15.1202	489.629	-7.95272	1.03286	-7.6997	1.36e-14	1.35e-13		-7.67626	4.68937	381.641	4.66e-18	4.75e-16
evm.model.chr15.1211	29.6446	-6.08468	1.25923	-4.83208	1.35e-06	6.24e-06		-6.88764	0.767084	37.3339	2.37e-06	1.38e-05
evm.model.chr15.1298	17273.6	-2.05597	0.0861791	-23.857	8.58e-126	1.68e-123		-1.99782	9.77515	623.15	6.22e-21	1.58e-18
evm.model.chr15.1307	10.2888	-4.84406	1.79941	-2.69202	0.00710206	0.0169127		-5.69029	-0.674997	6.56947	0.0164147	0.0363748
evm.model.chr15.1314	52.851	1.92966	0.482199	4.0018	6.29e-05	0.000225375		1.98345	1.50762	15.2966	0.000519872	0.00175462
evm.model.chr15.1316	493.262	-2.21178	0.216565	-10.213	1.73e-24	3e-23		-2.14233	4.69526	104.75	1.08e-10	1.62e-09
evm.model.chr15.1318	457.034	-1.69952	0.147481	-11.5236	1e-30	2.26e-29		-1.64833	4.5768	137.949	1.9e-12	4.15e-11
evm.model.chr15.1321	46.2747	-3.96264	1.31299	-3.01802	0.00254433	0.00674806		-3.6369	1.351	10.084	0.00376891	0.010144
evm.model.chr15.1324	6.35973	2.82003	1.04973	2.68643	0.0072219	0.017158		2.88342	-1.19965	7.66394	0.00978868	0.023265
evm.model.chr15.1333	279.76	-2.5972	0.721847	-3.59799	0.000320689	0.00101709		-2.47482	3.86882	8.58124	0.00702256	0.0174493
evm.model.chr15.1344	79.4923	-5.42819	0.7947	-6.83049	8.46e-12	6.71e-11		-5.24597	2.09697	59.0528	2e-08	1.79e-07
evm.model.chr15.1346	40.4517	2.08606	0.559599	3.72778	0.000193177	0.000638375		2.1384	1.18215	12.1465	0.00160907	0.00480379
evm.model.chr15.1361	234.125	-1.62237	0.246585	-6.57933	4.73e-11	3.54e-10		-1.58113	3.63189	41.4942	5.15e-07	3.44e-06
evm.model.chr15.1375	608.928	-1.74852	0.113455	-15.4115	1.37e-53	6.75e-52		-1.69671	5.00962	215.901	7.7e-15	3.21e-13
evm.model.chr15.1376	449.243	-10.2679	1.19547	-8.589	8.77e-18	1.07e-16		-11.0471	4.57166	294.718	2.36e-15	1.12e-13
evm.model.chr15.1380	553.261	-8.8465	1.19428	-7.40741	1.29e-13	1.18e-12		-9.61137	4.87367	172.369	5.65e-11	8.97e-10
evm.model.chr15.1382	267.919	-5.06352	0.752364	-6.73015	1.69e-11	1.32e-10		-4.90276	3.83023	93.9589	1.57e-10	2.28e-09
evm.model.chr15.1391	655.386	-1.64799	0.171049	-9.63459	5.71e-22	8.66e-21		-1.5998	5.10098	100.636	7.31e-11	1.13e-09
evm.model.chr15.1413	248.241	-3.04808	0.313735	-9.71545	2.59e-22	3.99e-21		-2.99958	3.71186	92.1237	1.95e-10	2.76e-09
evm.model.chr15.1475	26.9907	-3.57809	1.38597	-2.58166	0.00983273	0.0225243		-4.55624	0.646639	7.2484	0.0125923	0.0289305
evm.model.chr15.1493	3225.28	-4.17758	0.103109	-40.5162	0	0		-4.1061	7.37947	1357.89	1.29e-25	2.44e-22
evm.model.chr15.1579	549.25	-5.99462	0.663318	-9.03733	1.61e-19	2.16e-18		-5.85574	4.84475	176.7	1.48e-13	4.27e-12
evm.model.chr15.1587	26.7612	-2.27571	0.662813	-3.43341	0.000596051	0.00180514		-2.19582	0.635774	9.59063	0.0043583	0.0115451
evm.model.chr15.1594	4263.07	-4.14581	0.232644	-17.8204	4.91e-71	3.6e-69		-4.06474	7.81859	251.147	4.36e-12	8.83e-11
evm.model.chr15.1605	192.291	-2.78088	0.270972	-10.2626	1.04e-24	1.82e-23		-2.73653	3.34844	123.536	6.99e-12	1.35e-10
evm.model.chr15.1608	61.5585	-2.20287	0.376651	-5.84858	4.96e-09	3.04e-08		-2.14326	1.75354	31.7793	4.57e-06	2.5e-05
evm.model.chr15.1613	146.885	-3.28301	0.544243	-6.03226	1.62e-09	1.05e-08		-3.17617	2.96842	38.6257	9.48e-07	6.01e-06
evm.model.chr15.1615	44.4166	-6.88523	1.32737	-5.18713	2.14e-07	1.09e-06		-7.67225	1.28559	29.7798	1.23e-05	6.07e-05
evm.model.chr15.1617	30.6368	1.5213	0.470657	3.23228	0.00122805	0.00348049		1.6002	0.756071	9.66834	0.00422312	0.0112298
evm.model.chr15.1636	25.1076	-2.97842	0.967228	-3.07934	0.00207461	0.00560054		-2.79596	0.564724	10.5497	0.00297069	0.00825744
evm.model.chr15.1639	60.8472	-6.53909	1.34089	-4.8767	1.08e-06	5.04e-06		-7.27378	1.70806	19.7865	0.000166237	0.00063949
evm.model.chr15.1645	99.3224	-1.81567	0.397835	-4.56389	5.02e-06	2.14e-05		-1.71478	2.42931	17.6836	0.000234539	0.000869162
evm.model.chr15.1650	544.466	-1.69901	0.132475	-12.8251	1.19e-37	3.52e-36		-1.624	4.8508	164.61	2.25e-13	6.21e-12
evm.model.chr15.1659	342.204	-1.79522	0.353539	-5.07784	3.82e-07	1.88e-06		-1.72387	4.15467	20.4937	0.00013468	0.000529329
evm.model.chr15.1677	2801.89	-3.6	0.156046	-23.07	9.26e-118	1.6e-115		-3.55635	7.19344	559.335	8.63e-20	1.5e-17
evm.model.chr15.1679	111.587	2.12857	0.309311	6.88163	5.92e-12	4.76e-11		2.17968	2.57167	51.9015	6.86e-08	5.5e-07
evm.model.chr15.1687	50.3199	-3.06006	0.532936	-5.74188	9.36e-09	5.59e-08		-3.02375	1.47518	33.1417	3.29e-06	1.85e-05
evm.model.chr15.1692	684.803	-1.70571	0.14137	-12.0656	1.61e-33	4.03e-32		-1.66473	5.17398	150.72	6.58e-13	1.62e-11
evm.model.chr15.1694	600.691	-9.91742	1.18543	-8.36607	5.96e-17	6.91e-16		-10.6962	4.96694	415.475	9.77e-18	9.1e-16
evm.model.chr15.1704	1502.96	-2.47726	0.176117	-14.066	6.14e-45	2.34e-43		-2.37963	6.28503	168.28	3.1e-12	6.41e-11
evm.model.chr15.1720	293.722	2.32278	0.617185	3.7635	0.000167552	0.000560685		2.36972	3.9743	53.4642	2.09e-07	1.53e-06
evm.model.chr15.1721	28.4288	3.23198	0.655208	4.93276	8.11e-07	3.85e-06		3.26987	0.609896	20.4913	0.000132106	0.000520327
evm.model.chr15.1725	21.4309	-4.7012	1.29364	-3.63409	0.000278962	0.000894999		-5.5105	0.386588	15.4577	0.00054296	0.00182337
evm.model.chr15.1752	10.4824	-3.16047	1.17861	-2.68152	0.00732889	0.0173899		-3.07022	-0.578244	6.38632	0.0173091	0.038068
evm.model.chr15.1759	2119.38	-8.43986	0.598015	-14.1131	3.15e-45	1.22e-43		-8.315	6.81097	478.915	9.7e-17	6.74e-15
evm.model.chr15.1767	24.2875	3.71358	0.934884	3.97224	7.12e-05	0.000252991		3.61856	0.487367	24.2619	3.24e-05	0.000147235
evm.model.chr15.1770	255.073	-2.98491	0.231629	-12.8866	5.35e-38	1.61e-36		-2.93686	3.75959	161.624	2.82e-13	7.57e-12
evm.model.chr15.1773	182.716	-4.58236	1.06111	-4.31846	1.57e-05	6.2e-05		-4.31119	3.27536	37.0473	2.51e-06	1.45e-05
evm.model.chr15.1775	115.662	-3.341	0.392513	-8.51181	1.71e-17	2.05e-16		-3.29725	2.63396	67.1739	5.53e-09	5.62e-08
evm.model.chr15.1790	3.58074	-4.0769	1.7569	-2.3205	0.0203137	0.0426375		-4.92375	-1.67848	7.00311	0.0145712	0.0328617
evm.model.chr15.1791	58.4713	1.55092	0.429518	3.61084	0.000305213	0.00097133		1.62971	1.65985	13.9413	0.000835246	0.00267798
evm.model.chr15.1793	295.534	-3.23498	0.317036	-10.2039	1.91e-24	3.3e-23		-3.18664	3.9715	99.164	6.29e-10	7.9e-09
evm.model.chr15.1798	310.585	-2.03412	0.287354	-7.0788	1.45e-12	1.23e-11		-1.96294	4.01953	36.3817	1.73e-06	1.04e-05
evm.model.chr15.1810	24669.5	1.8409	0.120072	15.3316	4.7e-53	2.26e-51		1.88258	10.3465	238.262	5.56e-14	1.81e-12
evm.model.chr15.1819	20.8817	4.43103	1.45619	3.04289	0.00234318	0.00625931		4.19411	0.323227	9.21364	0.00508409	0.0131813
evm.model.chr15.1867	37.8064	-3.58421	0.931674	-3.84707	0.00011954	0.000409629		-3.38455	1.12524	15.3825	0.000504765	0.00171081
evm.model.chr15.1876	477.298	-2.11433	0.554315	-3.81431	0.000136562	0.00046352		-2.06352	4.62538	15.5926	0.000566381	0.00189318
evm.model.chr15.1881	122.316	2.19102	0.340372	6.43713	1.22e-10	8.76e-10		2.24633	2.70992	42.6497	4.06e-07	2.77e-06
evm.model.chr15.1897	439.548	-1.97754	0.154117	-12.8314	1.09e-37	3.26e-36		-1.90421	4.53673	150.87	6.5e-13	1.61e-11
evm.model.chr15.1926	1479.79	1.64005	0.1309	12.529	5.18e-36	1.44e-34		1.6962	6.27779	190.271	4.9e-14	1.62e-12
evm.model.chr15.1964	33.4505	-1.67079	0.646808	-2.58313	0.00979077	0.0224383		-1.60175	0.946882	6.25257	0.0184059	0.0401942
evm.model.chr15.1966	87.8524	-2.41575	0.518447	-4.6596	3.17e-06	1.39e-05		-2.37136	2.25483	19.3586	0.00015624	0.000605079
evm.model.chr15.2005	5.15276	-4.37489	1.8745	-2.3339	0.019601	0.0413414		-5.20987	-1.40589	5.98935	0.0219091	0.0467234
evm.model.chr15.2006	35.5329	-6.57945	1.28899	-5.10435	3.32e-07	1.65e-06		-7.35979	1.02402	30.0964	1.13e-05	5.67e-05
evm.model.chr15.2017	48.0675	-6.6882	1.24462	-5.37371	7.71e-08	4.15e-07		-7.47618	1.43183	49.6116	2.45e-07	1.77e-06
evm.model.chr15.2058	112.464	-2.86559	0.279679	-10.246	1.23e-24	2.15e-23		-2.8263	2.59603	93.2054	1.72e-10	2.47e-09
evm.model.chr15.2066	68.421	-2.2279	0.466774	-4.77297	1.82e-06	8.23e-06		-2.17171	1.88673	21.358	7.5e-05	0.000313617
evm.model.chr15.232	64.7824	-5.97653	1.24499	-4.80045	1.58e-06	7.24e-06		-6.78793	1.83763	32.1324	9.72e-06	4.92e-05
evm.model.chr15.269	107.029	-1.58069	0.27331	-5.78349	7.32e-09	4.41e-08		-1.53411	2.5271	31.434	4.97e-06	2.69e-05
evm.model.chr15.343	3.90899	4.71602	2.02531	2.32854	0.0198832	0.0418544		5.40859	-1.65323	8.22113	0.00935845	0.0224039
evm.model.chr15.395	56.1922	-1.5828	0.431033	-3.6721	0.000240566	0.000780816		-1.52689	1.62579	12.2224	0.00156404	0.00469445
evm.model.chr15.582	124.494	2.73012	0.308842	8.83983	9.59e-19	1.24e-17		2.77745	2.73244	81.1109	7.76e-10	9.54e-09
evm.model.chr15.603	4.15016	4.93388	1.67559	2.94456	0.00323416	0.00836986		5.6454	-1.69995	10.6588	0.00321991	0.0088463
evm.model.chr15.854	139.771	1.92245	0.276837	6.94435	3.8e-12	3.11e-11		1.95458	2.89541	47.9121	1.44e-07	1.09e-06
evm.model.chr15.855	55.0894	-6.43693	1.28937	-4.99231	5.97e-07	2.89e-06		-7.21084	1.58557	24.4519	4.73e-05	0.000205955
evm.model.chr15.869	83.5305	-2.04278	0.323152	-6.32142	2.59e-10	1.8e-09		-1.98518	2.17066	33.8269	2.8e-06	1.6e-05
evm.model.chr15.879	217.096	-2.7958	0.399551	-6.99735	2.61e-12	2.16e-11		-2.73379	3.52225	37.7634	1.25e-06	7.72e-06
evm.model.chr15.887	224.744	-5.72039	1.0414	-5.49296	3.95e-08	2.2e-07		-5.45943	3.57701	97.838	1e-10	1.52e-09
evm.model.chr15.910	71.823	1.5742	0.372622	4.22465	2.39e-05	9.21e-05		1.61324	1.95992	19.0168	0.000153362	0.00059531
evm.model.chr15.924	173.157	2.01836	0.502485	4.01676	5.9e-05	0.000212761		2.03433	3.18397	14.4416	0.000699722	0.00228869
evm.model.chr15.931	6.23974	-4.24736	1.52165	-2.79128	0.00525005	0.0129544		-5.07854	-1.17539	8.15588	0.00823317	0.0200294
evm.model.chr15.972	20.9292	-6.14087	1.36136	-4.51083	6.46e-06	2.71e-05		-6.93376	0.274714	23.4996	9.11e-05	0.00037235
evm.model.chr16.1	1187.97	1.91445	0.124296	15.4023	1.58e-53	7.77e-52		1.95608	5.95705	269.766	4.44e-16	2.52e-14
evm.model.chr16.100	137.201	-2.2177	0.301314	-7.3601	1.84e-13	1.66e-12		-2.13889	2.87512	49.6497	1.04e-07	8.05e-07
evm.model.chr16.101	60.0458	-3.30467	0.518581	-6.37251	1.86e-10	1.31e-09		-3.19973	1.69319	40.981	5.73e-07	3.8e-06
evm.model.chr16.103	62.6562	-1.89116	0.571067	-3.31162	0.00092756	0.0027059		-1.80901	1.75415	11.1593	0.00245614	0.0069746
evm.model.chr16.1031	16.7674	-3.55174	1.44698	-2.4546	0.0141043	0.0309708		-4.40379	-0.0418331	6.03859	0.0214264	0.045835
evm.model.chr16.1075	468.906	1.90351	0.375077	5.07498	3.88e-07	1.91e-06		2.01736	4.64748	30.4799	2.95e-05	0.00013511
evm.model.chr16.1082	102.127	1.5219	0.307082	4.95602	7.2e-07	3.44e-06		1.62912	2.43892	27.2968	1.42e-05	6.96e-05
evm.model.chr16.1093	35.5219	-6.02243	1.33993	-4.4946	6.97e-06	2.92e-05		-6.81817	0.956348	21.113	9.38e-05	0.000382325
evm.model.chr16.1161	653.054	4.49878	0.47263	9.51861	1.76e-21	2.61e-20		4.5509	5.13327	245.613	1.52e-13	4.38e-12
evm.model.chr16.12	12682.8	-11.1607	0.853174	-13.0813	4.21e-39	1.3e-37		-10.9418	9.3964	1018.94	4.03e-20	8.27e-18
evm.model.chr16.120	156.252	5.96054	0.342088	17.424	5.42e-68	3.73e-66		5.9905	3.05032	224.08	1.19e-13	3.54e-12
evm.model.chr16.1234	35.7647	-1.88658	0.513581	-3.67339	0.000239355	0.00077738		-1.84555	1.03472	10.8925	0.00259767	0.00733304
evm.model.chr16.1241	7.37559	-3.54362	1.1973	-2.95968	0.00307961	0.00801768		-3.41027	-0.951578	8.44478	0.00700452	0.0174066
evm.model.chr16.1313	116.886	-7.06134	1.20662	-5.85218	4.85e-09	2.99e-08		-7.83869	2.6601	91.9298	8.94e-10	1.09e-08
evm.model.chr16.1339	36.1853	1.86532	0.508657	3.66714	0.00024528	0.000794726		1.95106	0.951638	13.2963	0.00105316	0.0032925
evm.model.chr16.1353	2097.37	5.00611	0.179726	27.8542	9.59e-171	3.32e-168		5.05193	6.79266	662.571	8.64e-19	1.1e-16
evm.model.chr16.1374	11.4482	-4.62189	1.7865	-2.58711	0.00967833	0.0222055		-5.53396	-0.496069	6.9615	0.0148306	0.0333755
evm.model.chr16.1418	2186.58	-1.7827	0.0857103	-20.7992	4.4e-96	5.38e-94		-1.73417	6.83638	404.259	2.16e-18	2.46e-16
evm.model.chr16.1439	6.39182	-4.73351	1.52504	-3.10385	0.00191019	0.00519241		-4.38394	-1.2324	10.4255	0.00329971	0.00904149
evm.model.chr16.1468	255.26	-6.3777	1.21464	-5.25071	1.52e-07	7.85e-07		-7.16631	3.74393	46.3589	2.84e-07	2.02e-06
evm.model.chr16.1484	18919.5	1.589	0.0875225	18.1553	1.17e-73	9.04e-72		1.65925	9.98965	337.777	2.35e-17	1.99e-15
evm.model.chr16.1497	22.5457	-4.4104	1.33049	-3.31488	0.000916837	0.00267768		-5.22438	0.403672	11.1598	0.00267225	0.0075214
evm.model.chr16.151	520.304	1.58643	0.148729	10.6666	1.46e-26	2.79e-25		1.64978	4.78078	135.388	2.38e-12	5.07e-11
evm.model.chr16.1549	7.80533	-4.93793	1.50506	-3.28088	0.00103485	0.00298687		-5.70843	-0.982374	12.0836	0.00231264	0.00661474
evm.model.chr16.1551	5602.87	-5.92372	0.212933	-27.8197	2.51e-170	8.52e-168		-5.80276	8.16706	856.083	1.56e-19	2.5e-17
evm.model.chr16.1580	194.269	-5.51292	1.2291	-4.48531	7.28e-06	3.04e-05		-6.305	3.35858	20.0671	0.000155875	0.000603897
evm.model.chr16.1607	12947.4	1.80663	0.0597509	30.2361	7.96e-201	3.78e-198		1.85066	9.43139	794.612	2.21e-22	8.39e-20
evm.model.chr16.1613	241.471	-3.67722	0.619279	-5.93791	2.89e-09	1.82e-08		-3.57316	3.66699	28.0784	1.64e-05	7.94e-05
evm.model.chr16.1632	986.171	-4.39018	0.538199	-8.15717	3.43e-16	3.74e-15		-4.26104	5.7068	106.887	4.65e-11	7.5e-10
evm.model.chr16.1642	61.3544	-2.46993	0.389919	-6.33446	2.38e-10	1.66e-09		-2.4333	1.75345	37.8601	1.12e-06	7e-06
evm.model.chr16.1643	54.5838	-3.75413	1.35026	-2.78031	0.00543064	0.0133328		-4.57533	1.59114	6.35436	0.0185974	0.040529
evm.model.chr16.1658	566.878	-2.63231	0.16161	-16.2881	1.2e-59	6.78e-58		-2.59679	4.89781	248.088	1.31e-15	6.63e-14
evm.model.chr16.1662	32.3822	1.76405	0.558027	3.16123	0.00157104	0.00435521		1.76407	0.856171	9.76978	0.00405343	0.0108258
evm.model.chr16.1666	2381.42	-3.51023	0.228869	-15.3373	4.31e-53	2.08e-51		-3.43937	6.9236	385.339	4.1e-18	4.27e-16
evm.model.chr16.1667	395.757	-7.46508	1.03919	-7.18352	6.79e-13	5.89e-12		-7.19042	4.39406	201.103	9.16e-14	2.82e-12
evm.model.chr16.1679	28.7661	-5.68357	1.31493	-4.32232	1.54e-05	6.1e-05		-6.47466	0.737674	22.3381	6.61e-05	0.000279647
evm.model.chr16.1698	44.377	-5.01097	1.2864	-3.89534	9.81e-05	0.000341123		-5.76441	1.24167	18.2267	0.00035614	0.00125573
evm.model.chr16.1699	522.729	-1.82289	0.68711	-2.65298	0.00797846	0.0187503		-1.68358	4.79195	10.4568	0.00371871	0.010029
evm.model.chr16.1709	96.0145	-1.72969	0.502443	-3.44256	0.000576227	0.0017503		-1.67975	2.36511	9.25751	0.0051444	0.0133188
evm.model.chr16.1718	890.591	2.01466	0.195354	10.3129	6.16e-25	1.09e-23		2.04285	5.56544	133.359	9.77e-12	1.81e-10
evm.model.chr16.1725	25.079	-3.32448	0.890252	-3.73431	0.000188227	0.000623433		-3.17095	0.50126	14.0447	0.000805086	0.00259279
evm.model.chr16.1727	27.8488	-3.07675	1.02304	-3.00746	0.00263437	0.00696694		-2.89883	0.720227	8.18238	0.00782985	0.0192132
evm.model.chr16.1748	23.2845	-5.14661	1.44654	-3.55789	0.000373847	0.00117365		-5.96271	0.486413	10.6734	0.00299887	0.0083254
evm.model.chr16.1767	159.742	-7.74443	1.20145	-6.44589	1.15e-10	8.3e-10		-7.38954	3.08764	181.491	6.78e-14	2.15e-12
evm.model.chr16.1781	52.6814	-4.16715	1.2838	-3.24594	0.00117064	0.00333772		-3.85	1.5035	13.681	0.000916713	0.00290492
evm.model.chr16.1786	48.6509	-1.66213	0.365811	-4.54369	5.53e-06	2.34e-05		-1.62526	1.39193	11.5653	0.0020045	0.00582699
evm.model.chr16.1791	170.465	-1.72582	0.325841	-5.2965	1.18e-07	6.2e-07		-1.69271	3.18539	27.4922	1.71e-05	8.23e-05
evm.model.chr16.1792	138.178	-1.54649	0.295707	-5.22981	1.7e-07	8.72e-07		-1.50784	2.88222	24.9474	3.23e-05	0.000146718
evm.model.chr16.1793	69.4402	-2.14745	0.435139	-4.93509	8.01e-07	3.81e-06		-2.11025	1.8988	24.1457	3.35e-05	0.000151483
evm.model.chr16.1794	222.6	3.47874	0.284684	12.2197	2.44e-34	6.34e-33		3.50957	3.56431	154.127	6.88e-13	1.68e-11
evm.model.chr16.1796	15.9971	3.7803	0.82868	4.56184	5.07e-06	2.16e-05		3.77704	-0.126867	17.6265	0.000238915	0.000882942
evm.model.chr16.1838	38.1938	5.16388	1.31805	3.91781	8.94e-05	0.000312656		5.921	1.1506	16.9897	0.000430011	0.00148573
evm.model.chr16.1841	28.9844	-4.5881	1.40678	-3.26141	0.00110858	0.00317719		-4.2843	0.677802	10.0884	0.00356676	0.0096646
evm.model.chr16.1883	29.1103	-4.92404	1.32659	-3.71181	0.000205781	0.000676085		-4.60894	0.782074	16.9799	0.00033022	0.00117525
evm.model.chr16.1888	300.583	-2.68276	0.376375	-7.12788	1.02e-12	8.71e-12		-2.60889	3.9747	48.4929	1.43e-07	1.09e-06
evm.model.chr16.1892	797.215	-1.60696	0.141741	-11.3373	8.58e-30	1.87e-28		-1.55399	5.37704	126.758	5.17e-12	1.03e-10
evm.model.chr16.1893	2253.49	1.84952	0.153208	12.0719	1.49e-33	3.73e-32		1.92437	6.90818	154.477	7.53e-12	1.44e-10
evm.model.chr16.1897	96.3045	3.36121	0.577321	5.82208	5.81e-09	3.53e-08		3.37591	2.33359	28.5015	1.04e-05	5.25e-05
evm.model.chr16.1932	95.7788	-4.62044	1.25954	-3.66836	0.000244108	0.00079118		-5.48616	2.38518	12.28	0.00195081	0.00569725
evm.model.chr16.1959	192.466	2.43036	0.35475	6.85093	7.34e-12	5.86e-11		2.46649	3.34733	50.7571	9.02e-08	7.08e-07
evm.model.chr16.1976	3002.41	1.75696	0.0979419	17.9388	5.87e-72	4.42e-70		1.81315	7.33116	310.79	7.02e-17	5.07e-15
evm.model.chr16.2001	1937.78	3.44511	0.25493	13.514	1.29e-41	4.33e-40		3.48347	6.6777	228.577	2.41e-13	6.61e-12
evm.model.chr16.2008	82.9706	2.3698	0.351189	6.74793	1.5e-11	1.17e-10		2.39264	2.17506	48.9597	1.18e-07	9.07e-07
evm.model.chr16.2036	11.3101	-4.61952	1.50679	-3.06581	0.00217083	0.00583252		-5.42618	-0.501844	9.52336	0.00570221	0.0145809
evm.model.chr16.2051	558.987	-4.48477	0.754682	-5.9426	2.81e-09	1.77e-08		-4.32695	4.85052	57.0926	3.13e-08	2.7e-07
evm.model.chr16.2061	260.858	-6.47179	0.643506	-10.0571	8.55e-24	1.42e-22		-6.33012	3.79421	154.25	5.76e-12	1.13e-10
evm.model.chr16.2064	56.2649	-3.71323	1.31717	-2.8191	0.00481584	0.0120008		-4.59041	1.66057	10.2597	0.00401813	0.0107372
evm.model.chr16.2066	404.593	-3.20024	0.484887	-6.59996	4.11e-11	3.1e-10		-3.07827	4.39704	29.699	1.16e-05	5.77e-05
evm.model.chr16.2072	173.899	-1.77572	0.226117	-7.85312	4.06e-15	4.13e-14		-1.75571	3.21138	56.1754	3.24e-08	2.77e-07
evm.model.chr16.2090	3152.3	-1.76535	0.100891	-17.4975	1.5e-68	1.04e-66		-1.72634	7.36626	287.362	1.96e-16	1.23e-14
evm.model.chr16.2092	52.5698	-3.00991	0.511522	-5.88422	4e-09	2.48e-08		-2.96224	1.55357	32.853	3.53e-06	1.97e-05
evm.model.chr16.2095	46.6906	1.91173	0.3946	4.84474	1.27e-06	5.87e-06		1.96481	1.36494	22.9859	4.66e-05	0.00020328
evm.model.chr16.2132	9.81309	-4.39265	1.49624	-2.93579	0.003327	0.00858942		-5.18105	-0.704528	8.19883	0.00808615	0.0197312
evm.model.chr16.2178	108.746	-2.49859	0.318226	-7.85164	4.11e-15	4.18e-14		-2.4569	2.55356	56.4762	3.08e-08	2.65e-07
evm.model.chr16.2179	191.611	-2.23594	0.250364	-8.93074	4.23e-19	5.57e-18		-2.19695	3.34648	81.0781	7.79e-10	9.57e-09
evm.model.chr16.2180	604.733	-2.25201	0.164942	-13.6533	1.93e-42	6.65e-41		-2.21289	4.97848	202.037	1.78e-14	6.74e-13
evm.model.chr16.2181	834.923	-1.55097	0.167829	-9.24137	2.43e-20	3.42e-19		-1.51104	5.45189	90.6914	3.69e-10	4.91e-09
evm.model.chr16.2188	55.0599	-3.14702	0.521987	-6.02892	1.65e-09	1.07e-08		-3.05363	1.59425	33.8385	2.79e-06	1.6e-05
evm.model.chr16.2207	11.9952	-5.92221	1.3852	-4.27536	1.91e-05	7.44e-05		-5.60076	-0.395194	21.6506	8.03e-05	0.000332441
evm.model.chr16.2240	93.4467	-5.04325	0.732899	-6.88124	5.93e-12	4.77e-11		-4.8845	2.35025	43.2037	6.38e-07	4.19e-06
evm.model.chr16.2241	117.683	-2.36915	0.462016	-5.12785	2.93e-07	1.47e-06		-2.36349	2.66342	26.0885	2.18e-05	0.000102398
evm.model.chr16.2258	21.5908	-4.77088	0.836769	-5.70155	1.19e-08	7e-08		-4.67885	0.309514	28.8897	9.4e-06	4.78e-05
evm.model.chr16.2262	46.3625	3.84709	0.453018	8.49214	2.03e-17	2.42e-16		3.90454	1.33359	67.4237	5.32e-09	5.43e-08
evm.model.chr16.2279	22.0663	-2.22657	0.718422	-3.09924	0.00194015	0.00526612		-2.16691	0.394326	8.13332	0.00831153	0.0201981
evm.model.chr16.2323	54.2222	-1.99725	0.540746	-3.69351	0.000221178	0.000723296		-1.93078	1.58435	11.303	0.00221625	0.00636435
evm.model.chr16.2327	119.412	2.15254	0.44718	4.8136	1.48e-06	6.81e-06		2.19616	2.66527	25.7974	3.64e-05	0.00016345
evm.model.chr16.2349	605.733	1.54916	0.129149	11.9951	3.77e-33	9.33e-32		1.58773	4.99879	156.792	4.08e-13	1.06e-11
evm.model.chr16.2367	25.7598	-4.73024	1.39978	-3.37927	0.000726794	0.00216447		-5.5152	0.637326	9.02112	0.00606257	0.0153773
evm.model.chr16.2368	644.8	-3.99115	0.533842	-7.47627	7.65e-14	7.15e-13		-3.87368	5.06179	92.8193	1.8e-10	2.56e-09
evm.model.chr16.2382	802.183	1.66274	0.115605	14.3829	6.62e-47	2.67e-45		1.71352	5.39417	217.624	6.96e-15	2.94e-13
evm.model.chr16.2418	37.374	-4.84697	1.38721	-3.49406	0.000475743	0.00146492		-4.47898	1.11511	12.1787	0.00171966	0.0050969
evm.model.chr16.2433	254.846	-2.54772	0.222213	-11.4652	1.97e-30	4.41e-29		-2.50775	3.75327	126.826	5.14e-12	1.02e-10
evm.model.chr16.2435	11.792	-5.02026	1.41287	-3.55323	0.000380526	0.00119187		-5.82486	-0.375279	12.7935	0.00148586	0.00448118
evm.model.chr16.2437	283.068	-2.84648	0.220567	-12.9053	4.2e-38	1.27e-36		-2.80123	3.90663	164.671	2.24e-13	6.19e-12
evm.model.chr16.2448	62.9135	2.56421	0.512906	4.99938	5.75e-07	2.79e-06		2.61414	1.79175	21.4904	7.21e-05	0.000302748
evm.model.chr16.2452	2606.82	-3.98037	0.137562	-28.935	4.33e-184	1.64e-181		-3.89916	7.07405	612.533	2.94e-19	4.31e-17
evm.model.chr16.25	42.0158	1.62515	0.513372	3.16564	0.00154743	0.00429382		1.66793	1.21851	10.3643	0.00319619	0.00878713
evm.model.chr16.298	135.281	-1.54447	0.452788	-3.41103	0.00064718	0.00194498		-1.51608	2.84237	8.18818	0.00849767	0.0205783
evm.model.chr16.299	5.65599	3.15496	1.30986	2.40862	0.016013	0.0346034		3.05894	-1.26609	6.37269	0.0174175	0.038264
evm.model.chr16.311	22.1589	-4.97083	1.37293	-3.6206	0.000293924	0.000938185		-4.62328	0.327741	15.0238	0.000627979	0.0020787
evm.model.chr16.316	43.3709	-4.65441	1.30964	-3.55396	0.000379472	0.00118911		-5.45692	1.30045	11.3336	0.00233366	0.00666634
evm.model.chr16.360	4986	1.67789	0.0971777	17.2662	8.46e-67	5.66e-65		1.75343	8.02022	393.097	3.14e-18	3.36e-16
evm.model.chr16.367	1262.33	-11.9305	1.18666	-10.0539	8.83e-24	1.47e-22		-12.7147	6.0588	959.535	2.45e-18	2.71e-16
evm.model.chr16.379	2721.84	1.97966	0.107869	18.3524	3.16e-75	2.54e-73		2.05853	7.18965	381.551	4.67e-18	4.75e-16
evm.model.chr16.422	125.589	-1.74657	0.295248	-5.91561	3.31e-09	2.07e-08		-1.69864	2.74497	35.5261	1.89e-06	1.13e-05
evm.model.chr16.43	37.3449	-5.0254	1.36213	-3.68938	0.000224805	0.000734214		-5.81912	1.09845	11.2693	0.00256667	0.00725468
evm.model.chr16.430	563.518	1.65477	0.157799	10.4866	9.95e-26	1.83e-24		1.69376	4.90601	116.319	1.41e-11	2.49e-10
evm.model.chr16.479	194.299	-2.25544	0.223314	-10.0998	5.53e-24	9.35e-23		-2.20551	3.37063	99.4794	8.32e-11	1.28e-09
evm.model.chr16.480	78.6803	-2.17997	0.298662	-7.29914	2.9e-13	2.58e-12		-2.14228	2.08781	46.173	2.01e-07	1.48e-06
evm.model.chr16.53	11.4493	-4.96467	1.4657	-3.38722	0.000706044	0.00210735		-5.77508	-0.506499	11.0864	0.00256186	0.00724212
evm.model.chr16.564	15.3923	-7.36303	1.45344	-5.06592	4.06e-07	2e-06		-8.1305	-0.134918	26.2917	2.83e-05	0.000129961
evm.model.chr16.57	6.34362	-5.9231	1.51793	-3.9021	9.54e-05	0.000332356		-6.7165	-1.16959	16.528	0.00043115	0.00148941
evm.model.chr16.587	17.9252	-3.96975	1.49188	-2.66092	0.00779286	0.0183648		-4.75172	0.170617	5.96965	0.0221055	0.0470626
evm.model.chr16.626	42.0183	1.9226	0.470772	4.08392	4.43e-05	0.000163258		1.95251	1.21645	16.0745	0.000398991	0.00139194
evm.model.chr16.685	89.5526	-1.8604	0.408941	-4.54932	5.38e-06	2.28e-05		-1.80856	2.28162	17.2425	0.000270744	0.000988403
evm.model.chr16.769	44.5925	-1.80035	0.492444	-3.65595	0.000256234	0.000827067		-1.75544	1.30893	12.1484	0.00160794	0.00480249
evm.model.chr16.788	1019.21	-11.9022	1.18437	-10.0494	9.24e-24	1.53e-22		-12.6402	5.75207	1211.84	9.64e-20	1.62e-17
evm.model.chr16.789	25529.1	-10.3805	0.851767	-12.187	3.65e-34	9.4e-33		-10.2729	10.4032	583.234	7.15e-15	3.02e-13
evm.model.chr16.792	54.1375	-2.33843	0.45834	-5.10196	3.36e-07	1.67e-06		-2.26967	1.57737	22.1695	5.9e-05	0.0002527
evm.model.chr16.793	100.737	-4.55747	0.466696	-9.76539	1.59e-22	2.47e-21		-4.45759	2.44122	126.442	1.35e-11	2.4e-10
evm.model.chr16.795	84.791	-4.2931	0.539509	-7.95742	1.76e-15	1.83e-14		-4.204	2.19962	60.1231	1.67e-08	1.53e-07
evm.model.chr16.796	55.1824	-3.87227	0.581202	-6.66252	2.69e-11	2.05e-10		-3.76235	1.60093	40.0675	6.95e-07	4.53e-06
evm.model.chr16.801	70.3255	-2.03167	0.435278	-4.66751	3.05e-06	1.34e-05		-1.96484	1.93747	20.6502	9.27e-05	0.000378324
evm.model.chr16.803	47.0384	-3.20559	0.543733	-5.89553	3.73e-09	2.33e-08		-3.12508	1.37928	32.9467	3.45e-06	1.93e-05
evm.model.chr16.804	40.6313	-3.72433	0.737994	-5.04656	4.5e-07	2.2e-06		-3.64422	1.16851	21.6554	8.14e-05	0.00033617
evm.model.chr16.806	38.6954	-6.74446	1.28953	-5.23017	1.69e-07	8.71e-07		-7.52626	1.11678	39.6624	1.05e-06	6.58e-06
evm.model.chr16.808	162.481	-3.08976	0.371681	-8.31295	9.34e-17	1.07e-15		-3.03066	3.11595	58.9273	2.82e-08	2.44e-07
evm.model.chr16.827	177.414	-2.33055	0.34683	-6.71955	1.82e-11	1.41e-10		-2.25825	3.23857	45.542	3.36e-07	2.35e-06
evm.model.chr16.87	206.501	-1.54898	0.295236	-5.24658	1.55e-07	8.01e-07		-1.5199	3.44822	27.1692	1.47e-05	7.17e-05
evm.model.chr16.882	8.27453	-2.59984	1.05045	-2.47497	0.0133248	0.029459		-2.5208	-0.904927	5.97414	0.0214567	0.0458851
evm.model.chr17.101	1161.56	-3.01578	0.124631	-24.1975	2.36e-129	4.72e-127		-2.9755	5.94601	612.442	7.88e-21	1.92e-18
evm.model.chr17.1022	2309.07	-1.73692	0.122729	-14.1524	1.8e-45	7.07e-44		-1.69298	6.88803	183.716	6.74e-14	2.15e-12
evm.model.chr17.1023	169.303	-2.91889	0.566743	-5.15028	2.6e-07	1.31e-06		-2.84116	3.17045	19.4281	0.000199386	0.000750329
evm.model.chr17.1047	88.5856	-2.05745	0.574757	-3.57969	0.000344006	0.00108464		-1.97843	2.26581	10.2466	0.00334883	0.00914802
evm.model.chr17.1085	209.11	-6.40142	1.21042	-5.28858	1.23e-07	6.46e-07		-7.17836	3.46348	48.9855	2.73e-07	1.95e-06
evm.model.chr17.1090	25.0842	-2.46733	0.884466	-2.78963	0.00527691	0.0130081		-2.34259	0.534883	6.59425	0.0157432	0.0351502
evm.model.chr17.1099	136.502	1.78849	0.224084	7.98132	1.45e-15	1.52e-14		1.82422	2.85872	60.2884	1.63e-08	1.49e-07
evm.model.chr17.11	731.685	-3.5805	0.663353	-5.39757	6.75e-08	3.66e-07		-3.32578	5.25524	24.3619	5.65e-05	0.000243055
evm.model.chr17.1110	106.252	-2.27406	0.372727	-6.10112	1.05e-09	6.95e-09		-2.22633	2.50891	33.3012	3.17e-06	1.79e-05
evm.model.chr17.1116	240.681	-5.9587	1.21004	-4.92439	8.46e-07	4.01e-06		-5.62675	3.66762	41.12	6.32e-07	4.16e-06
evm.model.chr17.1128	5.58765	-3.97369	1.61869	-2.45488	0.0140931	0.030953		-4.79723	-1.30852	5.90669	0.0221343	0.0471189
evm.model.chr17.1132	539.923	-2.5389	0.167067	-15.1969	3.71e-52	1.77e-50		-2.4894	4.84234	246.268	1.44e-15	7.15e-14
evm.model.chr17.1141	6.54628	-5.23808	1.6047	-3.26421	0.00109768	0.00314818		-6.02649	-1.13442	11.7206	0.00261479	0.00737617
evm.model.chr17.1158	96.7775	-3.73453	0.350966	-10.6407	1.93e-26	3.65e-25		-3.67096	2.38481	98.3925	9.41e-11	1.44e-09
evm.model.chr17.1164	1422.27	1.87947	0.108423	17.3345	2.58e-67	1.75e-65		1.92034	6.24705	252.299	1.08e-15	5.58e-14
evm.model.chr17.1175	36.6473	2.62429	0.679344	3.86297	0.000112016	0.00038618		2.66551	0.990184	14.2478	0.000754399	0.00244961
evm.model.chr17.118	170.401	-2.74405	0.868614	-3.15911	0.00158251	0.00438402		-2.60494	3.17731	8.40916	0.00780615	0.019169
evm.model.chr17.1185	638.681	-1.99643	0.174777	-11.4227	3.22e-30	7.14e-29		-1.96176	5.05563	128.83	4.27e-12	8.66e-11
evm.model.chr17.1187	36.2009	-6.53913	1.27585	-5.12533	2.97e-07	1.48e-06		-6.23633	0.997458	48.3727	4.86e-07	3.26e-06
evm.model.chr17.1198	14.9195	-4.32749	1.43871	-3.0079	0.00263055	0.00695776		-3.99382	-0.0594935	9.25298	0.0052433	0.0135365
evm.model.chr17.122	81.4343	-2.09913	0.92588	-2.26717	0.0233798	0.0482432		-2.06316	2.15975	6.41414	0.0187027	0.0407228
[truncated: 2,290 more rows]

## Sheet: S-R
	DESeq2 pipeline							EdgeR pipeline
[truncated: 6,751 more rows]
