# Supplementary material for: Transcriptome Profiling During Muscadine Berry Development Reveals the Dynamic of Polyphenols Metabolism
Source: Front Plant Sci. 2022 Feb 2;12:818071. doi: 10.3389/fpls.2021.818071 (PMC8849228; doi:10.3389/fpls.2021.818071)
Supplement: Supplementary file 5 [file Table_4.XLSX]

## Sheet: DE_Genes
Table S4.1: Differentially expressed genes when muscadine C5 stages were compared to its corresponding C6 ones. Genes that are differentially expressed when C5 stages were compared to its corresponding C6 stages, using DESeq2 and/or EdgeR pipelines. As a result, 7772 genes were significantly expressed with log2fold change > 1.5 or < -1.5, where some genes were overlapped among the comparison.
	DESq2			EdgeR			Common genes between DESq2 + EdgeR	unique in DESq2	unique in EdgeR	common + unique genes between DESq2 + EdgeR
Condition	SigGenes	Log2fold > 1.5 or ˂ -1.5		SigGenes	Log2fold > 1.5 or ˂ -1.5		Log2fold > 1.5 or ˂ -1.5	Log2fold > 1.5 or ˂ -1.5	Log2fold > 1.5 or ˂ -1.5	Log2fold > 1.5 or ˂ -1.5
C5FS-C6FS	2320	574		1902	536		364	210	172	746
C5V-C6V	10712	3725		10397	5128		3206	519	1922	5647
C5R-C6R	7553	1689		6987	1883		1093	596	790	2479
C5S-C6S	5543	1289		5095	1626		919	370	707	1996
Table S4.2: Genes that are differentially expressed when C5 stages were compared to its corresponding C6 stages, as well as those that are uniquely picked by DESeq2 and/or EdgeR pipeline when each stage was compared to each consecutive time point, and the log2fold change > 1.5 or ˂ -1.5 were further checked.
	Induced		Repressed
	DESeq2	EdgeR	DESeq2	EdgeR
C5FS-C6FS	249	241	325	295
C5V-C6V	2880	3333	845	1795
C5R-C6R	724	763	965	1120
C5S-C6S	593	792	696	834
	Total No. of genes DE (FDR<0.05)
		Induced	Repressed
C5FS-C6FS	746	330	416
C5V-C6V	5647	3717	1930
C5R-C6R	2479	1051	1428
C5S-C6S	1996	957	1039

## Sheet: C5FS-C6FS
	DESeq2 pipeline							EdgeR pipeline					Transcript per million (TPM) for RNA-seq of each sample
GENEID	BaseMean	log2FoldChange	lfcSE	stat	p-Value	padj		logFC	unshrunk.logFC	logCPM	p-Value	FDR	C5_FS	C5_V	C5_R	C5_S	C6_FS	C6_V	C6_R	C6_S
evm.model.chr1.1002	31.355	2.68719	0.452507	5.93846	2.88e-09	1.3e-07		2.66978	2.68153	0.853107	9.08e-05	0.00563907	3.62599	1.5967	1.16586	1.01753	0.577412	0.0970437	0.00868167	0.631388
evm.model.chr1.101	18.8119	1.74665	0.570235	3.06304	0.00219104	0.0237694		NA	NA	NA	NA	NA	5.31932	8.23935	0.50248	1.40922	1.60644	0.715257	0.039249	1.43058
evm.model.chr1.1052	NA	NA	NA	NA	NA	NA		-1.38089	-1.38089	9.77392	8.67e-14	5.63e-11	507.863	299.603	171.946	653.696	1345.89	157.91	176.634	401.087
evm.model.chr1.1075	5.75796	6.58589	2.24782	2.9299	0.00339069	0.033834		NA	NA	NA	NA	NA	1.38837	1.00362	0.180906	0.196028	0	0	0.0649707	0.400986
evm.model.chr1.1079	315.717	-1.98421	0.144478	-13.7336	6.38e-43	3.26e-40		-1.98931	-1.98958	4.03222	4.27e-09	8.1e-07	18.1695	0	0	0	73.3962	0	0	0
evm.model.chr1.1205	NA	NA	NA	NA	NA	NA		-1.07689	-1.07854	5.93306	0.00101819	0.0408695	2.27508	22.898	29.4401	86.3872	4.89148	19.207	16.4938	52.3801
evm.model.chr1.1279	76.8749	3.86305	0.414233	9.32579	1.1e-20	1.91e-18		3.82722	3.85403	2.0602	1.18e-09	2.44e-07	9.47219	27.2782	7.68016	2.90289	0.658576	1.45518	0.341868	0.339283
evm.model.chr1.1302	NA	NA	NA	NA	NA	NA		1.07085	1.07109	6.17718	1.79e-06	0.000190238	27.2157	55.2681	26.3874	12.4078	13.1806	35.7728	72.7416	13.7472
evm.model.chr1.1316	21.8669	-4.83542	1.52165	-3.17775	0.00148423	0.0172738		NA	NA	NA	NA	NA	0	0.0943757	0.0147263	0.220568	0.317629	0.168599	0.014466	7.74716
evm.model.chr1.1401	207.433	-1.9818	0.376017	-5.27051	1.36e-07	4.61e-06		-1.96889	-1.97518	3.46302	0.000157506	0.00890128	3.23384	6.37729	16.7392	2.05279	12.8644	29.7511	84.8241	7.04666
evm.model.chr1.1443	158.126	3.52893	0.291049	12.1249	7.8e-34	2.89e-31		3.52248	3.53551	3.06893	4.45e-13	2.29e-10	16.6421	27.0253	22.4116	20.3603	1.46089	3.71376	4.39536	4.74783
evm.model.chr1.1445	24.3635	7.87284	1.27474	6.17601	6.57e-10	3.3e-08		8.17375	144269485	0.45988	2.11e-07	2.92e-05	7.35272	6.49156	8.92228	5.32713	0	0	0	0.352176
evm.model.chr1.1455	NA	NA	NA	NA	NA	NA		-1.28329	-1.28451	5.06573	3.1e-06	0.000307595	6.62947	16.8215	36.4241	88.5907	16.3702	11.6139	32.5333	37.8107
evm.model.chr1.1504	44.7155	1.72313	0.520786	3.30871	0.000937265	0.0118207		NA	NA	NA	NA	NA	6.50075	2.06417	1.23154	0.669395	2.01732	0.605475	0.200852	0.220554
evm.model.chr1.1643	500.004	2.34162	0.177096	13.2223	6.52e-40	2.77e-37		2.33671	2.33877	4.73314	3.73e-12	1.42e-09	16.3461	26.4536	32.2078	7.7875	3.32185	21.2158	16.6095	5.53886
evm.model.chr1.1683	NA	NA	NA	NA	NA	NA		1.08234	1.08254	4.86931	3.43e-05	0.00251136	29.6331	13.835	7.2249	10.2389	14.2541	4.6824	4.48616	18.6931
evm.model.chr1.1787	15.6873	-2.04582	0.735264	-2.78243	0.00539534	0.0482671		NA	NA	NA	NA	NA	1.65916	5.57359	4.48206	2.12713	7.28992	19.1987	10.8315	2.57962
evm.model.chr1.1853	NA	NA	NA	NA	NA	NA		-1.44171	-1.44245	4.33368	4.06e-08	6.49e-06	19.8566	18.6938	19.2833	24.5436	55.0623	45.8913	44.1907	56.6279
evm.model.chr1.1880	793.851	-1.58736	0.179858	-8.82563	1.09e-18	1.53e-16		-1.57547	-1.5772	5.3967	1.62e-07	2.28e-05	4.63157	15.5769	4.33341	108.187	14.1843	37.6668	22.8959	70.9177
evm.model.chr1.1882	124.397	3.8443	0.326247	11.7834	4.75e-32	1.62e-29		3.82618	3.83445	2.73207	5.75e-11	1.5e-08	10.1307	6.27883	1.99829	5.10993	0.723568	0.434518	0.831813	1.28995
evm.model.chr1.1992	6.67588	6.1851	1.48247	4.17217	3.02e-05	0.000622521		6.59194	1.44269e+08	-1.12791	0.000190568	0.0103903	3.07931	4.38281	1.00253	1.65271	0	0	0	0.157384
evm.model.chr1.2044	45.543	1.64321	0.59166	2.77729	0.00548134	0.0488012		NA	NA	NA	NA	NA	5.89433	7.71221	0.01302	0.726244	1.92008	0.516998	0	2.41868
evm.model.chr1.2058	86.0284	-1.9475	0.454414	-4.28574	1.82e-05	0.000399209		-1.95611	-1.95886	2.21783	0.000468765	0.0220868	0.777746	2.41683	0.597377	0.167125	3.07456	1.22502	0.253495	0.507032
evm.model.chr1.213	44.7229	1.79945	0.413123	4.35572	1.33e-05	0.0003024		NA	NA	NA	NA	NA	21.3774	0.157801	0.019894	0.468558	6.23813	0	0	0.099514
evm.model.chr1.2175	102.47	-2.4146	0.307612	-7.84948	4.18e-15	3.98e-13		-2.40297	-2.40773	2.45172	1.33e-07	1.93e-05	1.78025	1.58632	1.98652	0.755672	9.6298	8.63266	6.64733	4.68065
evm.model.chr1.2179	1134.35	1.82646	0.131139	13.9276	4.31e-44	2.31e-41		1.82229	1.82248	5.89832	1.19e-11	3.88e-09	170.356	113.427	137.428	3.10496	48.9682	18.021	21.7803	0.064182
evm.model.chr1.224	62.6954	-1.59617	0.370497	-4.30818	1.65e-05	0.000365899		NA	NA	NA	NA	NA	2.08262	0.950963	0.595082	1.64366	6.44639	0.448686	0.638293	2.4287
evm.model.chr1.2419	10.7043	-2.91066	1.00902	-2.88464	0.0039186	0.0378205		NA	NA	NA	NA	NA	0.176655	0.522986	0	0	1.36033	0.263164	0	0
evm.model.chr1.264	900.055	-3.08487	0.199073	-15.4961	3.68e-54	2.89e-51		-3.07537	-3.08317	5.58884	2.99e-15	2.41e-12	1.21342	5.36393	26.2799	11.8613	10.0897	107.358	97.3741	10.5558
evm.model.chr1.280	18.0782	-2.10926	0.649964	-3.2452	0.00117369	0.0142561		NA	NA	NA	NA	NA	1.09893	0.742137	0.352777	1.03651	4.89093	1.06552	2.35469	4.16472
evm.model.chr1.323	230.821	-1.58454	0.243453	-6.50861	7.58e-11	4.23e-09		-1.58611	-1.58855	3.61628	2.33e-05	0.00179907	1.5453	6.42167	0.281903	7.76902	4.73736	1.82914	0.661426	17.3674
evm.model.chr1.339	66.6757	1.55606	0.369357	4.21289	2.52e-05	0.000528207		NA	NA	NA	NA	NA	14.762	23.0034	0.658267	0.470855	5.05657	4.44991	0.344268	9.00926
evm.model.chr1.381	25.744	-1.57707	0.542435	-2.90738	0.00364467	0.035808		NA	NA	NA	NA	NA	0.806551	4.49323	0	0.404666	2.47013	0.132569	0.0243127	0.932581
evm.model.chr1.392	2858.07	-2.51128	0.133469	-18.8155	5.64e-79	1.05e-75		-2.51039	-2.51207	7.25764	5.62e-16	5.95e-13	2.20447	15.9419	45.4799	23.8252	12.7362	118.551	133.49	16.0322
evm.model.chr1.410	2561.71	3.35703	0.458263	7.32555	2.38e-13	1.83e-11		3.30415	3.35339	7.10246	1.39e-10	3.42e-08	2.25786	99.607	351.744	44.8687	0.231787	269.552	141.413	25.1692
evm.model.chr1.450	48.7389	-1.58783	0.445405	-3.56491	0.000363988	0.00537288		NA	NA	NA	NA	NA	1.94877	0.219904	0.855662	1.75821	5.9599	0.580692	5.25049	1.14678
evm.model.chr1.468	106.713	1.58738	0.372779	4.25823	2.06e-05	0.000442128		NA	NA	NA	NA	NA	2.02483	2.15026	0.19588	2.71962	0.679464	2.94444	0.901336	3.01517
evm.model.chr1.475	37.6203	-2.72216	0.617514	-4.40826	1.04e-05	0.000243022		-2.71743	-2.72638	1.06257	0.000313381	0.015723	0.310586	0.718576	0.103921	0.232596	2.07272	0.490921	0.294587	0.261465
evm.model.chr1.477	21.8994	-1.78635	0.517214	-3.45379	0.000552774	0.00764221		NA	NA	NA	NA	NA	0.51457	0.291214	0.0427747	0.172462	1.79756	0.59522	0.301153	0.180754
evm.model.chr1.510	662.532	1.66719	0.398447	4.18422	2.86e-05	0.000591609		NA	NA	NA	NA	NA	1.71709	3.1205	38.2157	39.4542	0.540037	3.96327	27.6978	22.4095
evm.model.chr1.545	158.296	1.84705	0.270257	6.83445	8.23e-12	5.14e-10		1.83977	1.84633	3.07334	3.29e-06	0.00031978	3.93859	8.75542	7.87025	8.1647	1.12101	4.98619	4.80653	8.09613
evm.model.chr1.609	89.1542	2.39301	0.345022	6.93581	4.04e-12	2.63e-10		2.36763	2.37385	2.26888	1.85e-06	0.000195681	5.82505	9.09227	1.13279	0.937543	1.13201	3.26775	1.73046	3.47496
evm.model.chr1.62	NA	NA	NA	NA	NA	NA		-1.29804	-1.299	2.9065	0.0011899	0.0462155	4.57512	4.75036	1.87311	1.11406	11.4467	4.98852	4.48208	3.2317
evm.model.chr1.634	163334	2.23125	0.295761	7.54408	4.55e-14	3.87e-12		2.23466	2.2438	13.1006	1.56e-06	0.000169248	8.41846	4874.26	29810.6	1151	1.8614	33021	27591.3	618.587
evm.model.chr1.643	122.431	-3.76527	0.911974	-4.1287	3.65e-05	0.000734889		-3.51377	-3.70778	2.72175	0.00012218	0.0071732	0.26237	53.9889	2.5942	16.5054	3.68938	15.0842	0	144.363
evm.model.chr1.648	545.925	2.28453	0.157253	14.5277	8.09e-48	5.16e-45		2.29595	2.29616	4.81675	4.44e-12	1.62e-09	533.815	38.2927	0.210232	0.506016	110.585	7.52416	0.064731	0.035639
evm.model.chr1.682	514.216	-3.63571	1.25737	-2.89152	0.00383385	0.0371656		NA	NA	NA	NA	NA	0.117075	5.71463	0	793.925	2.18397	3.59463	0	718.169
evm.model.chr1.694	NA	NA	NA	NA	NA	NA		-1.10762	-1.10827	3.41214	0.00127759	0.0486587	3.65426	2.77131	0.757346	2.53416	8.06542	2.08489	3.87447	6.29808
evm.model.chr1.733	11.5558	-2.0161	0.611772	-3.29551	0.000982421	0.0122764		NA	NA	NA	NA	NA	1.06791	0.0415957	0.155001	0.095979	4.44414	0.380894	0.44442	0.0355873
evm.model.chr1.734	32.5887	-4.94497	1.15357	-4.28667	1.81e-05	0.0003984		-4.64056	-4.93956	0.820144	6.55e-05	0.00433365	0.0285223	0.0741897	0.495197	2.06126	0.968413	1.25255	1.58496	3.60034
evm.model.chr1.818	18.3532	-2.69375	0.638533	-4.21866	2.46e-05	0.000517002		-2.61379	-2.62667	0.155295	0.00127458	0.0486587	5.23139	17.7555	0.0869957	0	32.5084	2.96523	0	0
evm.model.chr1.819	32.6274	-2.44398	0.443256	-5.51369	3.51e-08	1.33e-06		-2.41906	-2.42446	0.906501	0.00019158	0.0104173	5.11544	9.50816	0	0	27.8496	2.99599	0	0
evm.model.chr1.83	NA	NA	NA	NA	NA	NA		1.32113	1.32193	3.63505	4.55e-05	0.00314865	8.29154	9.30756	1.69742	2.28917	3.38154	5.37076	1.80269	3.86243
evm.model.chr1.84	16.5921	1.74602	0.604703	2.88739	0.0038845	0.0375992		NA	NA	NA	NA	NA	2.02696	0.307728	0.436285	0.207497	0.614363	0.022576	0.244605	0.0865397
evm.model.chr1.859	33.7986	8.5004	1.28724	6.60359	4.01e-11	2.31e-09		8.87599	1.44269e+08	0.893932	3.49e-08	5.71e-06	6.55987	5.27119	2.97889	5.86968	0	0.204587	0.0499047	1.01963
evm.model.chr1.86	238.133	-2.24186	0.28044	-7.99409	1.31e-15	1.31e-13		-2.24373	-2.25131	3.66649	1.59e-07	2.26e-05	0.781439	1.07024	11.9162	2.1084	3.69285	17.0491	11.2174	4.3369
evm.model.chr1.864	13.1248	-5.52614	1.18206	-4.67499	2.94e-06	7.56e-05		-5.20676	-5.50927	-0.305641	4.32e-05	0.00299987	0.0458667	4.30519	0	0.145712	2.24896	0.462332	0	0.804496
evm.model.chr1.885	2550.88	3.67054	1.29016	2.84503	0.00444067	0.0413396		NA	NA	NA	NA	NA	0.105835	59.1413	0.220279	227.171	0	19.9799	0.421243	374.794
evm.model.chr1.908	218.118	-1.53807	0.286301	-5.37222	7.78e-08	2.76e-06		-1.54628	-1.54657	3.51777	0.000253709	0.0131863	13.3479	0.434329	0.030423	0.04963	39.686	0.927995	0.318939	1.25528
evm.model.chr1.911	NA	NA	NA	NA	NA	NA		-1.07162	-1.07201	5.67283	0.000224072	0.011925	36.8455	54.1598	28.262	82.531	79.0028	268.132	167.66	83.4614
evm.model.chr1.914	NA	NA	NA	NA	NA	NA		-1.01926	-1.0199	5.28544	0.000537843	0.0249329	7.055	13.7123	6.74444	41.6826	14.5507	45.0917	26.2585	40.3548
evm.model.chr1.988	NA	NA	NA	NA	NA	NA		-1.17518	-1.1772	3.98696	0.000969152	0.039874	2.55121	18.2337	1.90938	6.4748	5.89919	8.31504	29.8546	10.9108
evm.model.chr1.995	33.2889	5.13642	1.37573	3.7336	0.000188761	0.00303534		NA	NA	NA	NA	NA	0.925087	24.8503	1.23168	3.27973	0	0.182497	1.93073	0.591222
evm.model.chr10.1134	4.24063	5.00922	1.71748	2.9166	0.00353867	0.0350024		NA	NA	NA	NA	NA	0.35088	0.441792	0.295076	0	0	0.101101	0.23724	0.213754
evm.model.chr10.1185	NA	NA	NA	NA	NA	NA		1.03931	1.03932	8.53078	0.000360567	0.0176502	3499.99	194.036	4.68307	2.83598	1732.86	18.7733	17.4758	1.56178
evm.model.chr10.1292	7.82033	4.76438	1.46311	3.25634	0.00112858	0.0137903		NA	NA	NA	NA	NA	0.596926	2.20156	1.32401	1.78166	0	0	0	0.541185
evm.model.chr10.1312	1011.04	-2.21655	0.558732	-3.96711	7.27e-05	0.00133741		NA	NA	NA	NA	NA	1.85431	23.4656	2.59054	1324.19	8.74111	31.8183	4.20598	1405.53
evm.model.chr10.1322	NA	NA	NA	NA	NA	NA		-0.804568	-0.804655	6.28201	0.000860158	0.0360532	25.4465	34.8625	18.3598	24.3639	45.2192	51.3951	28.1749	23.2211
evm.model.chr10.1331	NA	NA	NA	NA	NA	NA		-1.35678	-1.35881	3.15575	0.00060263	0.0272456	2.70783	5.80404	5.20004	3.89584	7.12274	7.70864	9.42607	5.91769
evm.model.chr10.1348	91.8864	-4.62138	1.24418	-3.71441	0.000203681	0.00325475		-4.194	-4.73189	2.28598	6.19e-05	0.00413753	0.0314837	6.06057	9.62747	3.80158	0.880184	15.1155	20.8299	4.55115
evm.model.chr10.1365	83.4165	2.26699	0.274143	8.26936	1.35e-16	1.51e-14		2.26151	2.26296	2.21297	2.74e-06	0.000277517	17.3143	2.60548	0.015047	0	3.67437	0.00799733	0	0.0372737
evm.model.chr10.1376	70.1199	-9.64977	1.23889	-7.78902	6.75e-15	6.29e-13		-9.86013	-1.44269e+08	1.91368	2.9e-11	8.58e-09	0	2.27498	0	1.50125	11.3468	8.34019	7.13071	8.97284
evm.model.chr10.1381	NA	NA	NA	NA	NA	NA		1.37491	1.37605	3.24012	7.51e-05	0.00481232	24.1746	14.7082	13.4456	13.2115	9.51111	8.20634	7.40637	9.87096
evm.model.chr10.1387	180.287	10.0361	0.863685	11.6201	3.26e-31	1.07e-28		9.76288	9.9503	3.26581	2.65e-20	6.66e-17	377.541	143.203	15.8667	2.61071	0.397065	0.139041	0.109127	0.0885017
evm.model.chr10.1451	17.9713	-4.56268	0.819709	-5.56621	2.6e-08	9.97e-07		-4.47997	-4.5193	0.106614	3.51e-05	0.00255909	1.04555	0.493204	0.171713	0.050253	25.359	5.35891	0.285787	1.0352
evm.model.chr10.1619	483.322	-1.96113	0.532913	-3.68002	0.000233219	0.0036468		NA	NA	NA	NA	NA	1.61	163.436	262.96	45.7454	5.86545	384.688	448.615	89.1926
evm.model.chr10.191	28.4635	-5.08178	1.35435	-3.75218	0.000175301	0.00284582		-4.5932	-5.13538	0.573672	0.000421869	0.0201127	0.0804167	1.57976	0.215927	25.4189	2.24643	1.45551	0	1.46601
evm.model.chr10.215	158.897	-1.66926	0.312649	-5.33909	9.34e-08	3.29e-06		-1.66562	-1.66862	3.08397	0.000104828	0.0063525	1.70474	3.4555	19.8712	0.123117	5.56087	4.77678	1.5925	0.00860533
evm.model.chr10.22	18.7228	3.79213	1.03929	3.64878	0.000263487	0.00406403		NA	NA	NA	NA	NA	1.26612	0.816756	0.484422	2.50363	0.10016	0.09133	0.0867457	0.842859
evm.model.chr10.338	44.3668	3.03699	0.564606	5.37895	7.49e-08	2.67e-06		3.00464	3.04583	1.25606	3.62e-05	0.00262994	5.74029	0	0	17.1649	0.704191	0	0	22.8127
evm.model.chr10.445	17.6153	-2.87488	0.75539	-3.80582	0.000141334	0.00237763		NA	NA	NA	NA	NA	0.209145	0.122183	0.160112	0.170681	1.55529	1.07066	1.1459	0.236055
evm.model.chr10.447	3.2618	-5.23169	1.81126	-2.88843	0.00387169	0.0374968		NA	NA	NA	NA	NA	0	0	0.0587883	0	1.64858	1.94478	2.01404	0
evm.model.chr10.464	7.88045	-7.72801	1.46377	-5.27951	1.3e-07	4.41e-06		-7.94724	-1.44269e+08	-0.959838	7.04e-06	0.000632741	0	0	0.005425	0.027429	0.838309	0.25818	0.19001	0.0702993
evm.model.chr10.477	61.7641	-1.6108	0.467978	-3.44203	0.00057736	0.00791847		NA	NA	NA	NA	NA	0.314878	0.848354	2.78464	0.148236	0.977619	5.87449	1.61212	0
evm.model.chr10.503	45.4458	-1.60615	0.535964	-2.99675	0.00272872	0.0284093		NA	NA	NA	NA	NA	0.437655	1.53752	0.317862	0.226996	1.37856	5.56066	0.409258	0.168228
evm.model.chr10.513	37.3728	-1.96279	0.621117	-3.1601	0.00157713	0.0181236		NA	NA	NA	NA	NA	0.9029	4.17755	0.015928	3.0609	3.65334	0.780152	0.280708	4.29431
evm.model.chr10.605	374.558	2.14934	0.287945	7.46442	8.37e-14	6.8e-12		2.19199	2.20206	4.3182	2.61e-07	3.48e-05	87.5843	159.213	558.176	384.496	20.0071	449.952	770.182	222.584
evm.model.chr10.629	NA	NA	NA	NA	NA	NA		1.15926	1.1594	4.00612	0.000519754	0.02415	165.096	4.7109	0	0	75.2433	0.145627	0	0.0419337
evm.model.chr10.684	NA	NA	NA	NA	NA	NA		1.32534	1.329	3.7674	0.000611411	0.0274576	4.53505	11.5897	1.72633	24.915	1.83728	3.52104	1.27362	33.9996
evm.model.chr10.736	27.5129	1.99169	0.526835	3.78048	0.000156526	0.00257795		NA	NA	NA	NA	NA	2.5972	1.46825	1.30734	1.02396	0.669389	1.51781	0.854369	1.83699
evm.model.chr10.753	180.678	-6.40596	0.628688	-10.1894	2.21e-24	5.01e-22		-6.12923	-6.22682	3.27065	6.35e-14	4.26e-11	0.0504527	0.450674	0.040653	1.58358	3.65594	6.83404	5.15512	9.66709
evm.model.chr10.827	11.5213	-2.22143	0.695388	-3.19451	0.00140067	0.0165024		NA	NA	NA	NA	NA	2.35058	2.35907	0	3.02658	10.9116	0	0	0.255126
evm.model.chr10.831	NA	NA	NA	NA	NA	NA		1.02552	1.02605	5.03305	0.000982206	0.040079	13.9982	31.3591	19.2882	12.6598	6.99975	20.5509	15.8358	16.8335
evm.model.chr10.851	15.1984	-5.00719	0.98886	-5.0636	4.11e-07	1.26e-05		-4.84066	-5.00017	-0.146959	3.65e-05	0.00263319	0.099843	0.811866	0.151875	0.53071	3.51918	2.93212	1.14037	0.797941
evm.model.chr10.937	5.01555	7.35179	1.71782	4.27973	1.87e-05	0.000407082		7.73825	1.44269e+08	-1.35904	5.53e-05	0.00375624	3.92338	1.08369	0.279281	0.028303	0	0	0	0.0318847
evm.model.chr11.1002	56.072	1.84484	0.498399	3.70154	0.000214294	0.0033957		NA	NA	NA	NA	NA	18.3731	1.28881	0	0	5.21435	0.0183023	0.0114573	0.0232413
evm.model.chr11.1017	NA	NA	NA	NA	NA	NA		-1.3086	-1.3088	4.65484	0.00126033	0.0483478	13.8106	14.0353	0.680879	6.90945	34.746	2.13707	0.485724	11.2676
evm.model.chr11.1021	221.527	1.79611	0.355296	5.05526	4.3e-07	1.31e-05		1.81447	1.82678	3.5611	0.000202985	0.0109279	7.58618	63.1637	28.6381	14.6136	2.22961	69.6242	44.0773	19.9937
evm.model.chr11.1022	71.3064	3.67192	0.754953	4.86377	1.15e-06	3.27e-05		3.5478	3.6547	1.9398	1.53e-05	0.00122886	8.94575	67.809	26.9477	13.2831	0.774624	40.0622	22.3157	9.67132
evm.model.chr11.1026	NA	NA	NA	NA	NA	NA		0.905996	0.906183	10.3411	0.000272468	0.0139485	24.5039	78.4407	17.8658	1789.53	13.3252	18.56	24.1054	1592.99
evm.model.chr11.1039	30.2451	7.76752	1.1571	6.7129	1.91e-11	1.15e-09		7.48713	7.76233	0.841192	2.39e-08	4.07e-06	6.02676	3.91244	0.145003	0.0699597	0.029311	0	0	0.00941667
evm.model.chr11.1040	18.6578	1.95029	0.601953	3.23993	0.0011956	0.0144619		NA	NA	NA	NA	NA	12.7953	6.66979	0.472783	0	3.32508	0.056086	0	0
evm.model.chr11.1053	80.037	-10.1632	1.21202	-8.38528	5.06e-17	6.04e-15		-10.3879	-1.44269e+08	2.09211	4.87e-13	2.3e-10	0	0	0.00673233	0	4.71587	4.56436	3.92935	0.00615033
evm.model.chr11.1089	NA	NA	NA	NA	NA	NA		-4.79173	-4.9522	-1.57381	0.00101976	0.0408695	0.043273	0	0	0	1.48039	0.0304157	0	0
evm.model.chr11.1105	234.448	-1.75814	0.274147	-6.41311	1.43e-10	7.74e-09		-1.76238	-1.7644	3.6302	1.4e-05	0.00115254	5.0521	6.15692	0.639438	38.193	17.2657	1.89238	0.149773	30.4745
evm.model.chr11.121	44.1669	-5.10178	1.26806	-4.0233	5.74e-05	0.00108735		-4.67507	-5.22344	1.26097	4.07e-05	0.0028566	0.0134323	0.566585	1.32704	2.57594	0.534556	0.354194	0.936376	6.63137
evm.model.chr11.1559	283.562	1.58175	0.21098	7.49719	6.52e-14	5.39e-12		1.57203	1.57256	3.90627	1.5e-06	0.000163623	25.0308	15.4798	7.77843	2.83662	8.5541	4.50744	1.96568	3.17691
evm.model.chr11.1564	20.3521	-2.67007	0.806958	-3.30882	0.000936912	0.0118207		NA	NA	NA	NA	NA	1.2724	0.850239	0.476355	0.0688507	8.2046	1.56742	0.962695	1.24484
evm.model.chr11.1575	6.6225	6.03371	1.42983	4.21989	2.44e-05	0.000514725		6.39873	1.44269e+08	-1.18995	0.000146447	0.00839421	0.995724	0.574775	0.362374	1.52227	0	0	0	0.108591
evm.model.chr11.168	NA	NA	NA	NA	NA	NA		-11.1619	-11.7266	2.57769	2.3e-13	1.32e-10	0.0237513	0	0	0	63.4273	0	0	0
evm.model.chr11.1791	196.913	4.77748	1.55987	3.06274	0.00219322	0.0237805		NA	NA	NA	NA	NA	1.204	288.503	0.057403	0.893845	0	6.32372	0.610607	6.40854
evm.model.chr11.1849	NA	NA	NA	NA	NA	NA		-1.0095	-1.00964	6.85608	0.000403682	0.0193576	45.1822	516.151	2.71357	2.83635	92.2979	292.976	8.14453	3.435
evm.model.chr11.1850	1016.1	-1.51597	0.267977	-5.65709	1.54e-08	6.16e-07		-1.49684	-1.50401	5.76304	0.000714002	0.0308925	0.977418	48.4496	23.7052	5.63615	2.98527	177.019	93.6237	6.02097
evm.model.chr11.1851	152.034	-2.47666	0.422511	-5.86176	4.58e-09	2.04e-07		-2.46579	-2.4883	3.01944	2.06e-05	0.00160901	0.491718	6.01429	2.51962	0.221235	2.67245	31.1759	16.2946	0.530576
evm.model.chr11.1858	68.4886	-3.69016	1.17515	-3.14015	0.0016886	0.0191431		NA	NA	NA	NA	NA	0.0405677	5.30387	1.37656	0.601952	0.485882	6.33223	10.5807	0.676419
evm.model.chr11.24	93.7151	-2.09519	0.571714	-3.66476	0.000247572	0.00385057		NA	NA	NA	NA	NA	0.459577	23.0038	0.0296743	0.352155	2.03831	0.46144	0.0565573	1.06773
evm.model.chr11.341	513.532	-1.54847	0.228622	-6.77304	1.26e-11	7.75e-10		-1.54648	-1.5497	4.77612	1.8e-05	0.00141775	0.59833	3.87094	10.5712	2.97075	1.7971	12.354	10.3507	2.55189
evm.model.chr11.497	44.3952	-4.15815	0.557912	-7.45305	9.12e-14	7.39e-12		-4.13866	-4.18347	1.27975	2.13e-07	2.93e-05	0.508731	0.638957	0.608538	0.557247	9.90061	12.7433	8.35448	4.67685
evm.model.chr11.52	NA	NA	NA	NA	NA	NA		0.985882	0.985925	6.35901	0.000305489	0.0154151	91.8789	15.0349	0.0629373	52.4633	47.2285	0.792061	0.053783	19.8728
evm.model.chr11.568	NA	NA	NA	NA	NA	NA		1.16358	1.16457	8.78311	0.00100342	0.0406194	176.949	1734.4	15381.6	1083.65	81.1567	2538.58	11311.4	820.088
evm.model.chr11.61	NA	NA	NA	NA	NA	NA		-1.10255	-1.103	5.42585	6.18e-05	0.00413753	42.3106	75.4001	108.37	53.6444	92.1079	195.277	237.593	71.3115
evm.model.chr11.627	NA	NA	NA	NA	NA	NA		-1.49154	-1.49223	4.73607	2.87e-07	3.74e-05	7.22476	25.0038	16.9077	5.52894	20.7039	13.392	21.3377	13.4466
evm.model.chr11.89	91.4583	-2.66013	0.292819	-9.08457	1.04e-19	1.71e-17		-2.66309	-2.66494	2.30451	8.6e-07	0.000101173	3.3857	0.222556	0	0.848183	21.803	2.35631	0.050065	0.025648
evm.model.chr11.902	29.0346	-2.86033	0.81145	-3.52496	0.000423546	0.00609513		NA	NA	NA	NA	NA	0.0863257	0	1.15073	1.72496	0.54221	0.270351	2.34237	1.91973
evm.model.chr12.1062	63.1846	9.28696	1.2267	7.57068	3.71e-14	3.2e-12		9.6446	1.44269e+08	1.76801	9.79e-11	2.46e-08	14.3315	12.6427	7.45279	15.6511	0	0.0916627	0	1.85705
evm.model.chr12.1114	572.191	-2.80855	0.580669	-4.83676	1.32e-06	3.69e-05		-2.72118	-2.79296	4.92287	0.0002543	0.0131863	0.558919	1.78109	3.48816	380.49	3.4693	14.6551	7.24609	257.84
evm.model.chr12.1150	334.859	-2.1747	0.282482	-7.69856	1.38e-14	1.24e-12		-2.16147	-2.17135	4.1525	2.39e-07	3.23e-05	0.658458	6.26123	4.48714	20.9075	3.13177	5.71237	14.807	29.979
evm.model.chr12.1444	322.71	2.17463	0.630021	3.45168	0.000557102	0.00768886		NA	NA	NA	NA	NA	0.576716	33.1675	0	7.34742	0.127222	8.95119	0.025636	65.0167
evm.model.chr12.1551	11.7309	-4.00003	1.19618	-3.34399	0.00082582	0.0107199		NA	NA	NA	NA	NA	0.046697	0.135585	0.038759	0.320244	0.794333	1.43802	0.133949	0.489392
evm.model.chr12.1583	79.6788	-3.38586	0.949805	-3.56479	0.000364143	0.00537288		-3.11977	-3.29838	2.09076	0.000984097	0.040079	0.042078	0.452794	0.215596	5.96852	0.37608	0.968474	0.461527	9.68743
evm.model.chr12.160	5.60942	5.34264	1.73033	3.08763	0.00201757	0.0220872		5.05921	5.32827	-1.22369	0.000625137	0.0280114	0.69797	0.480898	0	0	0.0169443	0	0	0
evm.model.chr12.164	7.05361	7.18282	1.49329	4.81005	1.51e-06	4.13e-05		7.55173	1.44269e+08	-1.01322	3.02e-05	0.00224456	0.696644	0.687649	0	0.050013	0	0	0	0
evm.model.chr12.1685	15.9492	-2.03086	0.684754	-2.96582	0.00301875	0.0307388		NA	NA	NA	NA	NA	0.468002	0.0107037	0.05985	0.36692	1.97338	0.314604	0.0792887	0.983591
evm.model.chr12.1727	324.142	-10.7662	1.34773	-7.9884	1.37e-15	1.37e-13		-10.9695	-1.44269e+08	4.10767	2.94e-10	6.73e-08	0	1.19709	0	4.21318	27.7269	49.4032	68.4569	40.4745
evm.model.chr12.1777	16.6283	3.18056	0.869683	3.65714	0.000255044	0.00394573		NA	NA	NA	NA	NA	2.89517	0.234866	0.194842	1.50318	0.328504	0.0898893	0.157585	0.649929
evm.model.chr12.1780	NA	NA	NA	NA	NA	NA		-1.32922	-1.33012	7.34245	1.07e-06	0.000123198	5.01834	51.1602	85.8661	38.6826	12.7213	167.452	238.863	43.5448
evm.model.chr12.1876	30.2157	4.76678	0.711363	6.7009	2.07e-11	1.24e-09		4.74373	4.76525	0.871189	2.04e-06	0.000214701	5.13624	0.222042	0	0	0.193887	0	0	0
evm.model.chr12.1877	66.9468	10.6316	1.23541	8.60574	7.58e-18	1.02e-15		10.2047	10.7002	1.93346	2.65e-12	1.04e-09	209.233	7.59622	0.494169	0.257411	0.127775	0	0	0
evm.model.chr12.1901	21.0883	4.52565	0.703579	6.43232	1.26e-10	6.86e-09		4.50918	4.53787	0.417587	5.65e-06	0.000517146	8.39062	0.928167	0.064882	0.0151123	0.376276	0	0	0
evm.model.chr12.1905	39.5926	4.34788	0.669424	6.49496	8.31e-11	4.61e-09		4.32366	4.33653	1.22643	6.86e-07	8.22e-05	7.21844	0.246442	0.0949087	0.244605	0.358554	0.00858833	0.0130923	0
evm.model.chr12.1915	75.6024	4.88136	0.51557	9.46789	2.86e-21	5.2e-19		4.86032	4.87038	2.08494	5.3e-09	9.78e-07	12.1217	1.3129	0.177674	0.00954333	0.415794	0	0.023831	0
evm.model.chr12.1947	NA	NA	NA	NA	NA	NA		4.96964	5.10934	-1.21594	0.000610149	0.0274576	2.18939	0.0691733	0.0104083	0	0.068607	0	0	0
evm.model.chr12.1981	385.154	-1.50806	0.180561	-8.35208	6.71e-17	7.69e-15		-1.50935	-1.51	4.35062	1.75e-06	0.00018697	7.3101	11.5758	7.30599	1.08444	21.2082	24.9753	16.1702	4.1305
evm.model.chr12.2138	49.2885	1.67145	0.524481	3.18687	0.00143823	0.0168477		NA	NA	NA	NA	NA	5.92381	0.659136	0.0919693	0.25231	1.89626	0.144223	0.28846	0.237429
evm.model.chr12.2155	NA	NA	NA	NA	NA	NA		-0.976527	-0.976782	4.39137	0.000404104	0.0193576	6.12577	4.58998	1.9347	5.70648	12.2571	3.4955	1.48482	7.86405
evm.model.chr12.2156	NA	NA	NA	NA	NA	NA		-0.906113	-0.906232	5.3555	0.00102424	0.040937	16.6334	11.7963	5.34918	11.8608	31.7078	12.7954	5.97871	18.4433
evm.model.chr12.2161	27.317	1.64737	0.57335	2.87323	0.00406295	0.0387604		NA	NA	NA	NA	NA	4.74867	7.0549	1.26474	0.0953593	1.54134	1.40693	1.42606	0.150231
evm.model.chr12.2225	NA	NA	NA	NA	NA	NA		1.06379	1.06393	5.29335	7.73e-05	0.00492178	147.04	5.88136	60.3948	51.3881	71.5049	4.60884	37.6978	101.149
evm.model.chr12.2287	5.11025	4.08558	1.27177	3.21253	0.00131573	0.0156827		3.97426	4.08548	-1.31758	0.00114308	0.0448297	0.707115	0.314307	0	0.007659	0.0422127	0	0	0
evm.model.chr12.2291	63.9697	9.74365	1.21161	8.0419	8.85e-16	9.16e-14		9.31045	9.81937	1.831	4.28e-14	2.97e-11	8.55649	2.15626	2.09154	0.763093	0.00906333	0.019987	0	0.072365
evm.model.chr12.283	NA	NA	NA	NA	NA	NA		-0.947197	-0.947419	7.82747	0.000203142	0.0109279	25.1328	39.1379	295.465	17.7014	49.3898	367.297	592.617	31.1631
evm.model.chr12.348	124.321	-1.71111	0.237133	-7.21584	5.36e-13	3.84e-11		-1.70366	-1.7043	2.734	1.43e-05	0.00116666	17.1028	10.4287	0	0	56.8036	0	0.018032	0
evm.model.chr12.376	123.045	3.65306	0.280884	13.0055	1.14e-38	4.55e-36		3.63288	3.63866	2.72033	4.59e-12	1.65e-09	24.0328	7.84468	1.45025	12.5896	1.95196	0.469296	0	3.49586
evm.model.chr12.408	66.6959	3.06467	0.836667	3.66295	0.000249324	0.00387192		NA	NA	NA	NA	NA	1.0875	5.22922	0.420145	18.8168	0.129625	0.92655	0.0225657	3.85225
evm.model.chr12.47	30.6592	2.48784	0.588814	4.22516	2.39e-05	0.00050334		2.47606	2.48079	0.873258	0.000578249	0.0264404	4.33763	0.230171	0.0113073	0.123597	0.79454	0	0	0.238324
evm.model.chr12.513	48.969	3.15317	0.944443	3.33865	0.00084186	0.010859		2.96984	3.13847	1.39044	0.000949437	0.0391429	0.282537	2.24846	0	3.64747	0.030071	0.329133	0	3.01063
evm.model.chr12.560	1966.04	3.32535	0.130053	25.5693	3.35e-144	3.42e-140		3.32035	3.32239	6.71163	5.43e-21	2.18e-17	23.1606	40.8873	83.5692	45.0438	2.34925	27.4255	49.097	31.6503
evm.model.chr12.578	59.8705	-3.8734	1.19295	-3.24691	0.00116664	0.0141789		NA	NA	NA	NA	NA	0.0449193	0.819022	7.66756	3.30419	0.797488	1.44132	13.98	2.16344
evm.model.chr12.624	21.3635	-3.68296	0.640227	-5.75258	8.79e-09	3.69e-07		-3.66289	-3.68338	0.348247	3.79e-05	0.00271383	0.0898413	0.0212437	0.002482	0.0379787	1.20077	0.009922	0	0.396669
evm.model.chr12.699	38.9472	2.0287	0.403906	5.02271	5.09e-07	1.54e-05		2.02135	2.02393	1.18996	0.0005826	0.0265189	8.03875	1.23242	0	0	2.00473	0	0	0
evm.model.chr12.708	41.2587	-1.68929	0.478755	-3.5285	0.000417917	0.00603113		NA	NA	NA	NA	NA	2.28399	9.40644	4.5981	1.45401	7.03491	15.0317	7.94804	4.28085
evm.model.chr12.809	16.2123	6.37645	1.00304	6.35715	2.06e-10	1.1e-08		6.22152	6.36478	0.0652107	2.17e-06	0.000227901	2.24482	0.526603	0.0290263	0	0.026598	0.00509133	0	0
evm.model.chr12.827	NA	NA	NA	NA	NA	NA		7.48241	1.44269e+08	-1.88104	0.000506502	0.0237536	0.56873	0	0	0	0	0	0	0
evm.model.chr12.87	2062.59	-1.6012	0.302733	-5.28915	1.23e-07	4.23e-06		NA	NA	NA	NA	NA	0.832416	25.7658	15.6028	523.516	2.72788	11.0051	24.3183	251.534
evm.model.chr12.892	331.399	1.84506	0.244913	7.53354	4.94e-14	4.15e-12		1.88771	1.89304	4.13501	1.42e-06	0.000156583	127.077	130.082	218.789	718.78	35.183	226.4	655.099	217.867
evm.model.chr12.893	205.046	1.96019	0.317958	6.16492	7.05e-10	3.51e-08		2.00703	2.0175	3.44067	1.47e-05	0.00118963	71.4927	179.597	71.7877	408.898	18.1125	119.488	350.65	246.007
evm.model.chr12.896	1464.51	1.5929	0.178467	8.92547	4.44e-19	6.66e-17		1.58775	1.58954	6.28489	5.46e-07	6.78e-05	23.1892	77.3168	67.3876	332.923	7.76532	49.037	159.526	122.251
evm.model.chr12.898	NA	NA	NA	NA	NA	NA		1.04781	1.04907	5.67358	0.000394161	0.0190171	22.7006	95.2865	100.545	103.859	11.3029	106.862	214.517	80.8253
evm.model.chr12.899	NA	NA	NA	NA	NA	NA		1.02719	1.02824	4.84091	0.000734103	0.0314243	245.533	643.63	266.765	1085.39	122.809	320.536	507.727	790.727
evm.model.chr12.901	496.656	1.57183	0.249904	6.28972	3.18e-10	1.66e-08		1.61668	1.62052	4.72194	5.83e-05	0.00394648	133.018	555.557	372.768	948.673	45.807	344.524	684.897	460.715
evm.model.chr13.1025	1269.83	-4.18036	1.31756	-3.17281	0.00150972	0.0175042		NA	NA	NA	NA	NA	0	9.6961	0	88.8019	0.113198	6.3416	0	172.405
evm.model.chr13.103	231.221	1.85187	0.301869	6.13468	8.53e-10	4.19e-08		1.84564	1.84678	3.61446	1.19e-05	0.00100982	21.6531	40.4388	0.58718	4.28159	6.15389	1.31361	0.954379	4.37949
evm.model.chr13.1617	354.588	-1.5456	0.181187	-8.53042	1.46e-17	1.91e-15		-1.53294	-1.53326	4.21868	2.86e-07	3.74e-05	16.0886	8.49563	10.1222	0.956252	47.2882	9.76816	9.44126	1.03388
evm.model.chr13.1697	23.9094	3.00317	0.801999	3.74461	0.000180674	0.00292374		NA	NA	NA	NA	NA	1.76205	5.57795	1.99281	0.886152	0.226226	0.498641	1.87674	0.194851
evm.model.chr13.171	237.59	-2.02794	0.620514	-3.26816	0.00108248	0.0133388		NA	NA	NA	NA	NA	11.7952	359.091	107.928	331.667	50.0584	825.713	153.003	569.663
evm.model.chr13.2219	103.413	-6.50381	1.23061	-5.28504	1.26e-07	4.3e-06		-6.66711	-1.44269e+08	2.46269	3.48e-06	0.000336427	0	341.847	0.723805	97.4985	10.0462	10.1939	0	7.00097
evm.model.chr13.2455	155.931	-1.53877	0.495464	-3.10573	0.00189813	0.0209595		NA	NA	NA	NA	NA	6.55941	369.938	174.774	62.0047	19.2703	462.981	395.843	34.2056
evm.model.chr13.2599	19.7221	2.06514	0.723863	2.85295	0.00433161	0.0405462		NA	NA	NA	NA	NA	5.96366	24.9458	0.178579	2.64799	1.42531	1.83057	0	4.567
evm.model.chr13.267	39.6742	-1.58361	0.491488	-3.22209	0.00127261	0.0152489		NA	NA	NA	NA	NA	2.52111	2.8291	0.271071	0.386987	7.62111	4.50062	2.50503	0.196913
evm.model.chr13.270	48.2328	3.8566	1.31553	2.93161	0.00337215	0.0337149		NA	NA	NA	NA	NA	2.05777	11.8447	13.5118	57.4635	0.167686	9.69776	5.84844	32.3294
evm.model.chr13.329	NA	NA	NA	NA	NA	NA		-1.17176	-1.1725	5.91364	1.15e-06	0.000130423	8.89518	84.0053	122.357	54.5876	20.268	32.1871	53.5932	13.0064
evm.model.chr13.364	53.9544	3.88022	0.505203	7.68052	1.58e-14	1.42e-12		3.84309	3.87668	1.55388	8.38e-07	9.92e-05	4.37693	5.82627	4.24879	3.44156	0.303965	0.0584253	0.252712	0.49426
evm.model.chr13.394	NA	NA	NA	NA	NA	NA		-1.42705	-1.42757	4.41806	2.17e-07	2.97e-05	11.0243	39.8652	8.23128	9.769	30.2633	16.893	2.74414	9.46903
evm.model.chr13.425	218.505	-8.97841	0.770382	-11.6545	2.18e-31	7.28e-29		-8.81245	-8.97748	3.52998	1.23e-15	1.13e-12	0.0998863	1.65907	0.136205	0.772164	51.629	23.8821	38.501	11.262
evm.model.chr13.427	NA	NA	NA	NA	NA	NA		1.163	1.1632	5.00771	3.19e-06	0.00031185	113.11	35.7183	68.4136	29.6613	51.4018	18.7505	31.0447	16.0229
evm.model.chr13.51	20.2953	2.02755	0.682092	2.97255	0.0029534	0.0302676		NA	NA	NA	NA	NA	0.668956	0.785998	0.036068	0.051208	0.16785	0.621671	0.292622	0.0350527
evm.model.chr13.571	111.799	2.19159	0.304571	7.19567	6.22e-13	4.43e-11		2.18124	2.18324	2.59345	8.51e-06	0.000747503	7.93412	9.35293	0	0.0711463	1.78293	0.284224	0.00989033	0.0211983
evm.model.chr13.605	114.929	1.93681	0.300647	6.44216	1.18e-10	6.44e-09		1.96236	1.96754	2.60665	1.79e-05	0.00141122	27.116	10.418	24.3541	47.9208	7.00458	2.50762	26.5538	22.5125
evm.model.chr13.611	55.6433	-1.82866	0.55615	-3.28807	0.00100877	0.0125595		NA	NA	NA	NA	NA	1.61601	0	0.480064	21.4967	5.66469	0.356363	7.75665	43.084
evm.model.chr13.614	18.5884	5.5269	1.17618	4.69901	2.61e-06	6.81e-05		5.18425	5.45186	0.0986043	1.84e-05	0.00144349	7.08734	2.00741	3.29721	8.82197	0.158597	1.59363	1.81342	3.43097
evm.model.chr13.706	NA	NA	NA	NA	NA	NA		-0.976095	-0.976284	4.46556	0.000270177	0.0138666	15.0445	12.3568	4.82651	4.52749	30.1383	11.7472	5.06258	4.67519
evm.model.chr13.722	1294.11	-1.53327	0.0897206	-17.0893	1.78e-65	2.14e-62		-1.53948	-1.53959	6.08244	9.76e-11	2.46e-08	55.9277	14.4632	30.5472	1.442	165.398	89.8148	50.9262	1.8154
evm.model.chr13.77	13.9712	4.91258	0.947196	5.18645	2.14e-07	6.94e-06		4.77077	4.88413	-0.203455	6.42e-05	0.00426345	3.86587	1.15542	0.881835	0.927472	0.128318	0.0568943	0.547364	0.333459
evm.model.chr13.857	7.89628	-6.42287	1.66969	-3.84675	0.000119694	0.00206094		-6.65684	-1.44269e+08	-1.00761	0.000678569	0.0298734	0	0	0.034673	0.0235997	0.510952	0.12865	0.938551	0.107486
evm.model.chr14.1268	5.90082	-7.11547	1.55801	-4.56701	4.95e-06	0.000121779		-7.29646	-1.44269e+08	-1.26588	6.85e-05	0.00445763	0	0	0	0	1.90919	1.02239	0.684711	0.041837
evm.model.chr14.1839	10.2294	6.63074	1.52989	4.33412	1.46e-05	0.00033044		6.99939	1.44269e+08	-0.663782	0.000286918	0.014577	0.822104	0.379395	0.686744	0.989817	0	0.0503837	0	0.043149
evm.model.chr14.1899	18.7443	3.62307	1.0602	3.41733	0.000632374	0.00853454		3.57309	3.591	0.245324	0.0013307	0.0499484	204.561	30.0768	2.384	0	17.0225	3.43809	7.93642	0
evm.model.chr14.1962	622.388	2.15345	0.728957	2.95415	0.00313536	0.0317362		NA	NA	NA	NA	NA	1.44346	63.1471	0.0409933	227.341	0.28873	20.4234	0.197625	371.329
evm.model.chr14.1999	99.1773	2.72795	0.266127	10.2506	1.18e-24	2.76e-22		2.77807	2.77963	2.4473	3.21e-08	5.34e-06	361.483	14.0965	0	0	53.7767	0.300304	0	0.2128
evm.model.chr14.2057	62.0812	2.19324	0.778007	2.81905	0.00481653	0.0441114		NA	NA	NA	NA	NA	9.60616	10.403	24.0297	157.032	2.24303	2.71701	5.97858	103.723
evm.model.chr14.2160	73.5169	-4.18196	0.391267	-10.6882	1.16e-26	2.84e-24		-4.12754	-4.13317	2.01052	1.17e-09	2.44e-07	18.0339	0.135793	0	0	328.944	4.01619	0.59647	1.97954
evm.model.chr14.2162	NA	NA	NA	NA	NA	NA		-2.46633	-2.46827	1.86508	0.00014468	0.00836441	50.3835	1.90323	0	0	282.607	3.87262	0.141418	0.961937
evm.model.chr14.2163	68.8037	3.04849	0.411719	7.4043	1.32e-13	1.05e-11		3.05429	3.05731	1.95197	1.34e-06	0.000149002	148.796	16.251	0	0	18.2131	0	0	0
evm.model.chr14.2198	NA	NA	NA	NA	NA	NA		1.45904	1.46382	4.96013	2.75e-05	0.0020604	4.32609	34.7325	22.3344	55.1855	1.57186	18.6408	11.9991	53.1022
evm.model.chr14.2350	37.2332	1.5498	0.439985	3.52239	0.000427671	0.00615014		NA	NA	NA	NA	NA	69.1784	15.9836	0.098721	0.139365	22.536	7.39051	0.590996	11.7456
evm.model.chr14.2739	13.9736	-6.93705	1.56628	-4.42899	9.47e-06	0.00022206		-7.17017	-144269484	-0.263926	0.000316969	0.0158634	0	0.871858	0.255222	0.023071	0.6805	0.534475	0.113411	0.671029
evm.model.chr14.283	NA	NA	NA	NA	NA	NA		1.249	1.25104	5.02215	1.36e-05	0.00112771	3.96755	9.62503	0.939678	52.1339	1.69482	1.40698	0.861022	30.5472
evm.model.chr14.2878	19.9467	-3.05493	0.807424	-3.78355	0.000154608	0.00255875		NA	NA	NA	NA	NA	0.216197	0	0.0167933	0	1.89353	2.05099	0.894623	0.11329
evm.model.chr14.2886	NA	NA	NA	NA	NA	NA		8.58543	1.44269e+08	-0.865978	0.000169909	0.0095274	5.72234	0.830404	0	0	0	0	0	0
evm.model.chr14.3052	NA	NA	NA	NA	NA	NA		-1.43749	-1.44105	5.12692	2.23e-05	0.00172579	1.69535	10.576	12.0672	55.3899	4.64311	5.91609	13.7812	73.0639
evm.model.chr14.311	568.14	12.0697	0.842453	14.3268	1.49e-46	8.68e-44		11.8723	12.0626	4.87578	1.28e-22	1.28e-18	160.091	23.9705	0.00863767	0.03287	0.0412173	0	0	0
evm.model.chr14.469	43.3381	6.92653	0.740839	9.34956	8.8e-21	1.55e-18		6.81857	6.91721	1.30966	4.11e-10	8.98e-08	3.10575	0.513863	0.529111	0.2556	0.025332	0	0	0
evm.model.chr14.471	10.0514	5.3623	1.09246	4.90847	9.18e-07	2.65e-05		5.19645	5.33969	-0.547316	8.26e-05	0.00522462	3.06944	1.32168	0.059776	0.118559	0.0729977	0	0	0.0790717
evm.model.chr14.598	30.0802	3.01701	0.576132	5.23666	1.64e-07	5.45e-06		3.00337	3.01071	0.851669	0.000102651	0.00627455	4.79686	0.317789	0.119472	0.068213	0.606335	0.207589	0.120445	0
evm.model.chr14.656	8.52213	-4.73393	1.49087	-3.17528	0.00149691	0.0173853		NA	NA	NA	NA	NA	0	5.58089	1.63811	0.27944	0.877424	1.66894	0.445798	0.716619
evm.model.chr14.720	NA	NA	NA	NA	NA	NA		1.20075	1.20129	4.06853	0.000997465	0.0404597	23.4362	9.16022	23.4529	9.58961	10.3597	2.53341	14.6883	6.56658
evm.model.chr14.727	159.473	-3.51466	0.328784	-10.6899	1.14e-26	2.83e-24		-3.49505	-3.50821	3.0827	1.59e-10	3.8e-08	0.989227	1.76321	1.13166	4.93038	11.4289	4.54961	23.3608	20.0765
evm.model.chr14.781	5642.42	-2.84133	0.161036	-17.6441	1.13e-69	1.54e-66		-2.83552	-2.83768	8.24451	6.6e-12	2.29e-09	7.46304	48.9201	1062.02	54.8188	53.1149	1046.39	641.165	52.9418
evm.model.chr14.782	56.0941	-3.243	1.16892	-2.77434	0.00553138	0.0491394		NA	NA	NA	NA	NA	0.113198	5.19597	1.01951	26.9185	0.854144	2.23318	1.05523	12.8443
evm.model.chr14.969	8.11322	-5.64685	1.39483	-4.04843	5.16e-05	0.000994507		-5.38105	-5.58715	-0.89251	0.000245471	0.0128276	0.0338577	0.0454503	0.009359	0	1.77143	0.37167	0.321595	0.020723
evm.model.chr15.1083	45.0325	4.8256	1.63902	2.9442	0.0032379	0.0326123		NA	NA	NA	NA	NA	0.5675	9.45983	0.812187	15.5963	0	2.77404	0.61499	9.0917
evm.model.chr15.1190	99.7961	-4.1403	0.414509	-9.98843	1.71e-23	3.64e-21		-4.12481	-4.13052	2.41792	2.54e-10	5.87e-08	2.36611	2.19532	2.0782	1.15446	42.5335	2.2501	4.35726	0.81779
evm.model.chr15.1191	78.6037	-2.03239	0.292117	-6.95743	3.47e-12	2.3e-10		-2.02643	-2.02893	2.08351	5.46e-06	0.000506179	4.85151	3.35252	4.40209	2.63721	20.0427	4.49863	3.74061	1.55476
evm.model.chr15.1202	NA	NA	NA	NA	NA	NA		1.3878	1.38843	4.68937	8.35e-07	9.92e-05	16.8892	45.5774	0.0226393	9.89269	6.55746	4.76189	0.0161733	25.7547
evm.model.chr15.1273	8.37618	3.33267	1.0966	3.0391	0.00237287	0.0253295		NA	NA	NA	NA	NA	5.76197	1.96334	0.179702	1.08707	0.558918	0.265424	0.411028	1.02975
evm.model.chr15.1286	167.114	2.45895	0.274883	8.94546	3.7e-19	5.68e-17		2.45867	2.46203	3.15159	2.08e-08	3.6e-06	13.3893	11.9722	11.126	8.6544	2.47656	2.23094	1.3348	3.0193
evm.model.chr15.1314	52.851	-2.5483	0.488654	-5.21494	1.84e-07	6.03e-06		-2.53973	-2.54824	1.50762	0.000127408	0.00742989	0.685958	0.204088	2.33537	0.389795	4.0863	0.830201	2.52834	1.20101
evm.model.chr15.1362	31.191	-1.96227	0.442634	-4.43317	9.29e-06	0.000218047		NA	NA	NA	NA	NA	0.766714	0.686247	0.0318747	0.954477	3.04012	1.20455	0.557466	1.84251
evm.model.chr15.1371	78.8175	2.53373	0.554181	4.57202	4.83e-06	0.000119479		2.51164	2.5504	2.06565	0.000434241	0.0206049	2.02981	6.88142	1.35287	14.8939	0.388253	2.66992	0.740575	9.23101
evm.model.chr15.1421	420.935	-2.64197	0.335136	-7.88328	3.19e-15	3.1e-13		-2.62503	-2.64434	4.48823	1.12e-07	1.64e-05	0.399525	12.7685	20.3102	11.3723	2.53996	33.8671	28.2911	4.64674
evm.model.chr15.1426	NA	NA	NA	NA	NA	NA		1.2327	1.23332	3.61131	8.29e-05	0.00522462	29.4695	18.8897	4.56254	16.4384	12.7559	5.34162	6.78021	11.1295
evm.model.chr15.1432	88.8016	6.95688	1.23894	5.61517	1.96e-08	7.75e-07		7.35754	1.44269e+08	2.25233	5.15e-07	6.48e-05	0.818928	3.2468	13.0299	1.26531	0	0.0717383	0.008305	0.881669
evm.model.chr15.1458	NA	NA	NA	NA	NA	NA		-7.1795	-7.29396	0.777861	3.42e-08	5.65e-06	0.082374	0.016812	0	0	13.9946	0	0	0
evm.model.chr15.1459	518.719	3.98099	0.248195	16.0398	6.74e-58	5.98e-55		3.97312	3.97486	4.76471	4.15e-13	2.2e-10	82.4026	42.6948	7.99513	30.045	5.30848	2.48204	0.719506	8.15877
evm.model.chr15.1475	26.9907	8.89296	1.28088	6.94286	3.84e-12	2.52e-10		9.26738	1.44269e+08	0.646639	1.87e-08	3.34e-06	4.25463	1.96347	1.55947	0.691265	0	0.122695	0	0.867934
evm.model.chr15.1532	83.946	-1.6551	0.594926	-2.78202	0.0054021	0.0482852		NA	NA	NA	NA	NA	0.672075	15.5188	3.17046	8.17933	1.84053	39.1958	20.6715	8.09423
evm.model.chr15.1561	343.235	-2.07469	0.160534	-12.9237	3.31e-38	1.3e-35		-2.07277	-2.07343	4.1752	9.7e-12	3.2e-09	14.3196	7.9999	2.37551	3.97522	61.4937	22.2973	21.8495	16.8637
evm.model.chr15.1584	182.597	-3.51164	0.239863	-14.6402	1.56e-48	1.06e-45		-3.50946	-3.5146	3.28045	1.82e-13	1.07e-10	1.74724	6.94617	22.6682	0.249513	20.3131	5.25691	2.75909	0.239501
evm.model.chr15.1587	26.7612	-1.73673	0.558476	-3.10976	0.0018724	0.0207203		NA	NA	NA	NA	NA	2.34364	0.632621	0.0155113	0.328687	7.9088	1.58969	0.267246	1.41832
evm.model.chr15.1645	99.3224	2.85354	0.329593	8.65777	4.81e-18	6.5e-16		2.84126	2.8438	2.42931	3.56e-08	5.78e-06	23.505	1.15984	1.19451	3.31922	3.3457	2.20176	0.503912	1.05411
evm.model.chr15.1721	28.4288	-4.65875	1.2199	-3.81894	0.000134025	0.00227341		-4.35559	-4.65249	0.609896	0.000641872	0.0286974	0.0244903	0.196772	0	0	0.664958	0.733252	5.45536	0.11845
evm.model.chr15.1770	NA	NA	NA	NA	NA	NA		-1.19865	-1.19962	3.75959	0.0010145	0.0408537	4.10164	20.3311	1.22574	1.62087	9.5207	20.6078	2.08251	1.60469
evm.model.chr15.1791	58.4713	1.86723	0.459139	4.06682	4.77e-05	0.000930657		NA	NA	NA	NA	NA	1.87875	2.01833	1.4711	5.41732	0.529725	0.599463	1.52806	13.356
evm.model.chr15.1810	NA	NA	NA	NA	NA	NA		1.00514	1.00515	10.3465	0.000145801	0.00838103	459.971	449.609	409.458	336.809	233.21	94.6965	273.511	395.08
evm.model.chr15.1871	586.019	-2.32185	0.126751	-18.3183	5.92e-75	1.01e-71		-2.31944	-2.3202	4.95363	1.55e-13	9.46e-11	9.77203	17.8739	13.9707	0.179916	49.6698	36.4408	51.1698	1.57421
evm.model.chr15.1970	23.2797	7.63296	1.28188	5.9545	2.61e-09	1.19e-07		7.2174	7.73099	0.435939	7.92e-08	1.19e-05	22.0695	12.4322	6.80015	9.49541	0.116356	0.0812293	0.074814	0.544453
evm.model.chr15.1971	56.9535	-6.28338	0.897575	-7.00039	2.55e-12	1.71e-10		-6.07193	-6.28292	1.62029	2.27e-09	4.58e-07	0.037446	0.17493	0	0.806537	3.30044	4.25216	4.23225	4.44463
evm.model.chr15.1974	166.993	-8.92409	0.555815	-16.0559	5.2e-58	4.82e-55		-8.85017	-8.91804	3.1375	1.38e-15	1.2e-12	0.0624623	0	0	0	33.1358	0.614859	0.592175	0.196384
evm.model.chr15.1979	34.3235	-3.24679	0.623211	-5.20977	1.89e-07	6.18e-06		-3.18371	-3.207	0.933823	0.000118576	0.00703723	2.3379	4.20092	2.1103	1.6324	22.2576	15.5277	8.7725	16.2444
evm.model.chr15.1990	12.0234	-5.00665	1.58435	-3.16006	0.00157736	0.0181236		NA	NA	NA	NA	NA	0	0	0	0.848772	1.9179	9.63171	11.1484	5.58876
evm.model.chr15.2020	14.5621	3.82067	1.00957	3.78446	0.000154043	0.00255353		3.76399	3.79771	-0.0868454	0.00092586	0.0384863	2.17294	0.610157	0.065755	0.137709	0.153877	0.0417823	0.0234603	0.146184
evm.model.chr15.2021	4.11454	5.50203	1.76734	3.11317	0.00185089	0.0205603		5.1808	5.45312	-1.47305	0.000707417	0.0307398	0.851155	0.0836337	0	0.0242	0.018237	0	0	0.049501
evm.model.chr15.2059	85.9802	-3.81542	1.32683	-2.87559	0.00403276	0.0384998		NA	NA	NA	NA	NA	0	2.12225	0	24.0204	0.209429	0	0	18.4838
evm.model.chr15.924	173.157	1.54691	0.411829	3.75619	0.000172517	0.00280526		NA	NA	NA	NA	NA	4.16911	0.175628	1.04185	129.463	1.45054	0.620987	2.16393	40.4311
evm.model.chr16.1072	313.133	-1.83334	0.522524	-3.50862	0.000450436	0.00640976		NA	NA	NA	NA	NA	0.744893	39.2647	72.5034	31.3893	2.41226	63.4298	92.6744	29.1632
evm.model.chr16.1598	5.12701	-6.92603	1.57461	-4.39856	1.09e-05	0.00025298		-7.15922	-144269484	-1.44303	0.000103008	0.00627455	0	0.0750917	0.0420227	0.0198647	0.911724	0.571654	0.113463	0
evm.model.chr16.1783	47.233	-4.59889	1.29745	-3.54456	0.000393267	0.00573624		-4.86884	-1.44269e+08	1.34419	0.000550116	0.0253848	0	1.87274	3.36771	2.38958	0.31354	7.20194	4.64709	1.81259
evm.model.chr16.1795	64.4986	-5.08908	1.26338	-4.02816	5.62e-05	0.00106908		-5.34179	-1.44269e+08	1.78426	8.95e-05	0.00557639	0	0.928053	6.41721	3.32129	0.496103	11.0166	9.02842	2.61084
evm.model.chr16.1803	62.7705	2.75528	0.96854	2.84478	0.00444426	0.0413541		NA	NA	NA	NA	NA	1.50738	5.97685	17.4058	3.44166	0.260837	29.5463	25.7728	3.96951
evm.model.chr16.1975	11.1382	2.30623	0.774196	2.97887	0.00289312	0.0297565		NA	NA	NA	NA	NA	1.50349	0.594869	0.103936	0.286344	0.311789	0.0274297	0.13706	0.189868
evm.model.chr16.1976	3002.41	3.70762	0.162046	22.8801	7.34e-116	2.99e-112		3.69601	3.70032	7.33116	8.9e-20	1.99e-16	11.2081	49.0899	143.008	4.68487	0.865949	37.5802	102.593	0.461824
evm.model.chr16.1994	NA	NA	NA	NA	NA	NA		1.31099	1.31128	5.1348	4.24e-07	5.36e-05	32.7924	32.995	5.75767	11.5153	13.4314	14.0322	7.94443	25.7786
evm.model.chr16.2006	NA	NA	NA	NA	NA	NA		-1.24937	-1.24966	7.665	3.15e-08	5.28e-06	34.7445	344.761	302.494	119.479	84.1585	503.433	452.022	111.302
evm.model.chr16.2013	NA	NA	NA	NA	NA	NA		1.2939	1.2948	2.68846	0.00126162	0.0483478	28.2175	18.2821	1.11674	2.70093	11.6899	3.4902	0.969862	9.64524
evm.model.chr16.2062	NA	NA	NA	NA	NA	NA		4.89862	4.95068	0.0463952	0.000119972	0.00709763	5.53896	0	0.0573357	0.462321	0.193191	0	0	0
evm.model.chr16.2134	43.6215	2.3849	0.507189	4.70219	2.57e-06	6.72e-05		2.36935	2.37421	1.30998	0.000324145	0.0161206	4.10012	1.69782	0.588092	0.306879	0.808433	0.282202	0.0637997	0.0907233
evm.model.chr16.2135	12.5605	7.65899	1.4163	5.40773	6.38e-08	2.3e-06		7.26039	7.7717	-0.296024	3.19e-06	0.00031185	10.0677	1.35937	0.926641	1.49087	0.042164	0	0	0
evm.model.chr16.2197	NA	NA	NA	NA	NA	NA		0.97315	0.973186	7.75664	0.000324512	0.0161206	71.7861	76.2905	27.1568	42.085	37.2279	44.6397	29.0188	43.8006
evm.model.chr16.2241	117.683	1.89341	0.407117	4.65078	3.31e-06	8.43e-05		1.90166	1.90321	2.66342	0.000156799	0.00888631	19.6831	13.654	3.087	1.98702	5.34434	3.5813	0.568183	0.506922
evm.model.chr16.2291	27.8111	2.13843	0.597866	3.57677	0.000347861	0.00518514		NA	NA	NA	NA	NA	3.58213	1.55899	0.331528	0.610594	0.826138	0.342221	0.346441	0.794314
evm.model.chr16.2333	798.271	-3.77096	0.209224	-18.0235	1.27e-72	2e-69		-3.76443	-3.77286	5.41511	4.92e-17	6.6e-14	1.34349	2.33988	41.5877	6.22392	17.7866	70.1198	109.866	17.9288
evm.model.chr16.2345	154.698	-8.87247	1.20943	-7.33605	2.2e-13	1.7e-11		-8.2892	-8.81838	3.04314	2.6e-14	1.87e-11	0.0403053	5.80429	0.0361073	5.22968	20.1503	26.6558	38.2724	37.1738
evm.model.chr16.2350	10.6219	-2.41483	0.836512	-2.88679	0.00389196	0.0376395		NA	NA	NA	NA	NA	0.170867	0.187378	0.257221	0.190111	0.952381	0.423735	0.248583	0.156701
evm.model.chr16.2365	1577.3	1.59094	0.48853	3.25659	0.0011276	0.0137866		NA	NA	NA	NA	NA	3.98099	1.95953	0.372587	759.072	1.30923	1.46629	0.715503	284.34
evm.model.chr16.2402	NA	NA	NA	NA	NA	NA		-1.10433	-1.10473	4.09682	0.000236667	0.0123997	4.81157	2.45393	3.78326	2.82503	10.5461	6.15993	3.73263	4.51477
evm.model.chr16.298	135.281	-3.8102	1.32124	-2.8838	0.00392906	0.0378369		NA	NA	NA	NA	NA	0	10.8087	0	91.4856	0.509746	3.96898	1.06114	85.0252
evm.model.chr16.379	2721.84	3.15055	0.148636	21.1964	1.03e-99	3.51e-96		3.14304	3.14568	7.18965	2.17e-18	3.35e-15	27.84	85.476	291.551	12.7074	3.15723	73.6118	239.068	0.699786
evm.model.chr16.564	15.3923	-4.85235	1.12	-4.33247	1.47e-05	0.000331724		-4.67571	-4.83731	-0.134918	0.000275487	0.0140673	0.17425	2.67427	0	3.17071	5.10744	4.08052	0	1.10015
evm.model.chr16.592	8.06331	4.76241	1.55807	3.05662	0.00223851	0.0241616		NA	NA	NA	NA	NA	5.46362	16.3564	13.1252	15.2161	0	0	0.879801	1.93337
evm.model.chr16.925	42.3215	-1.61006	0.439714	-3.6616	0.000250646	0.00388654		NA	NA	NA	NA	NA	0.622723	0.266835	0.445218	1.12052	1.94893	0.39179	0.402978	0.82942
evm.model.chr17.1047	88.5856	-1.64023	0.327938	-5.00165	5.68e-07	1.71e-05		-1.64216	-1.64297	2.26581	0.000608684	0.0274576	5.94429	1.24169	0.0794703	0.0183153	18.8927	0.485711	0.0953973	0.216739
evm.model.chr17.11	731.685	10.0059	0.591488	16.9165	3.4e-64	3.85e-61		9.871	9.93333	5.25524	4.98e-18	7.16e-15	144.213	63.1226	25.8556	16.3748	0.168211	1.18926	0.0945887	4.03646
evm.model.chr17.1175	36.6473	-4.63945	0.765467	-6.06094	1.35e-09	6.48e-08		-4.56685	-4.62128	0.990184	8.1e-06	0.000714571	0.37292	0.524532	4.95937	2.75164	9.66146	1.18458	5.86159	1.3601
evm.model.chr17.1329	NA	NA	NA	NA	NA	NA		-1.47041	-1.47109	2.48696	0.000321365	0.0160436	6.9337	2.55121	0.017824	0	19.5992	2.25964	0.284573	0.704905
evm.model.chr17.152	177.715	-2.49655	0.539045	-4.63144	3.63e-06	9.15e-05		-2.44218	-2.49832	3.24177	0.000182132	0.0100577	0.767907	15.2107	78.359	19.8715	5.17907	56.9885	118.085	21.817
evm.model.chr17.1550	5.08739	4.57532	1.50795	3.03413	0.00241227	0.0257183		NA	NA	NA	NA	NA	1.53342	4.48527	0.735502	3.42546	0	0.139916	1.19149	0.705955
evm.model.chr17.1626	146.212	-1.50542	0.353443	-4.2593	2.05e-05	0.00044049		-1.50879	-1.50995	2.96	0.0010849	0.0427146	1.97936	0.776789	0.742041	0.945584	5.73314	2.58371	2.3184	2.63821
evm.model.chr17.1717	58.7769	-1.50714	0.487353	-3.09249	0.00198483	0.0217638		NA	NA	NA	NA	NA	0.950609	11.8974	7.99512	2.77992	2.80566	12.8222	13.0847	1.89265
evm.model.chr17.176	44.256	1.59035	0.565076	2.8144	0.00488687	0.0445782		NA	NA	NA	NA	NA	1.44994	6.37571	0.194415	1.06688	0.500491	1.47157	0.359771	0.539261
evm.model.chr17.1963	11.2177	-3.66113	0.884099	-4.14109	3.46e-05	0.000701143		-3.60712	-3.64893	-0.485763	0.00121719	0.0470938	0.225956	0.449889	0.193686	0.0292537	2.8937	0.329623	0.0630463	0.421318
evm.model.chr17.207	122.806	1.94705	0.32976	5.90444	3.54e-09	1.59e-07		1.93558	1.94252	2.72396	6.58e-05	0.0043405	3.88921	22.5394	0.122603	1.11287	1.03089	3.43326	0.0105943	7.66265
evm.model.chr17.216	179.47	2.61281	0.268979	9.71379	2.63e-22	5.11e-20		2.60564	2.6069	3.2554	1.41e-09	2.9e-07	29.9377	8.72553	1.60531	1.9805	4.99264	0.929675	1.36867	2.20141
evm.model.chr17.217	23.1828	2.04994	0.479387	4.27617	1.9e-05	0.000411656		NA	NA	NA	NA	NA	194.511	73.8325	7.6646	8.36524	48.5284	0	0	8.64987
evm.model.chr17.218	37.0414	1.83064	0.537012	3.40893	0.000652179	0.00876127		NA	NA	NA	NA	NA	11.8666	2.99558	0.159948	0.77367	3.38358	0.432667	0.0914843	0.312423
evm.model.chr17.23	NA	NA	NA	NA	NA	NA		1.16709	1.1676	7.17769	7.33e-08	1.12e-05	17.7016	38.3411	123.923	191.79	8.06775	21.0694	44.1619	108.526
evm.model.chr17.300	96.6448	2.90432	0.398678	7.28488	3.22e-13	2.42e-11		2.90898	2.91878	2.37603	1.66e-06	0.000178532	3.78983	2.22271	7.89135	1.0307	0.526061	0.179662	1.01345	0.305369
evm.model.chr17.314	NA	NA	NA	NA	NA	NA		1.06697	1.06699	7.13703	0.000804951	0.0340229	821.437	4.9018	0.048974	4.54677	398.829	1.09731	0.08518	4.94818
evm.model.chr17.361	10.7789	-3.77967	1.06581	-3.54628	0.000390713	0.00570307		-3.5683	-3.76524	-0.608675	0.000975149	0.0400388	0.122673	1.08653	1.15621	0.501168	1.66443	2.45681	1.75476	0.535558
evm.model.chr17.4	NA	NA	NA	NA	NA	NA		-0.953697	-0.953718	7.62527	2.15e-05	0.00167391	202.83	149.903	48.399	27.7467	399.985	181.121	118.085	105.275
evm.model.chr17.468	35.4545	1.58966	0.422209	3.7651	0.000166481	0.00272212		NA	NA	NA	NA	NA	1.15387	2.04504	0.465273	0.038531	0.3924	1.50988	0.456872	0.0981327
evm.model.chr17.535	NA	NA	NA	NA	NA	NA		-1.34104	-1.34125	3.63767	0.000165612	0.00933316	24.1936	2.50631	0.325551	0.617128	62.373	0.457711	0.0117857	0
evm.model.chr17.537	160.183	-1.71672	0.239906	-7.15577	8.32e-13	5.81e-11		-1.71745	-1.71895	3.0932	3.81e-05	0.00272016	4.48182	32.8505	0.265992	0.0559177	14.9694	4.68961	0.498462	0.0780393
evm.model.chr17.583	1562.07	4.05119	0.866576	4.67493	2.94e-06	7.56e-05		3.81994	4.00231	6.3728	0.000105955	0.00640151	3.37577	271.315	0.921251	873.368	0.239692	47.4813	0.115259	906.306
evm.model.chr17.613	19.8774	-1.72482	0.555599	-3.10443	0.00190645	0.0210286		NA	NA	NA	NA	NA	1.85212	12.0292	0	0.544746	6.0764	1.33027	0	0.109735
evm.model.chr17.674	87.6808	-3.50489	0.937553	-3.73834	0.000185238	0.00298576		NA	NA	NA	NA	NA	0.13695	49.5608	0.22157	11.0086	1.82929	4.59814	0.368222	37.7887
evm.model.chr17.722	NA	NA	NA	NA	NA	NA		-7.44725	-1.44269e+08	-1.74317	0.000932314	0.0386747	0	0.0457073	0	0	2.84418	0.39159	0	0.125789
evm.model.chr17.801	29.7063	-2.86165	0.733141	-3.90328	9.49e-05	0.00167955		-2.87918	-2.88498	0.792277	0.000661052	0.0292945	1.07123	0.088908	0	0	7.93055	0.0944437	0.0313427	0
evm.model.chr17.851	10.0845	-6.62796	1.46087	-4.53699	5.71e-06	0.00014012		-6.84942	-1.44269e+08	-0.676225	0.000106806	0.00643361	0	0.208064	0	0.0659927	0.449527	0.538758	0.276687	0.328225
evm.model.chr17.878	11.0396	2.76054	0.929589	2.96963	0.00298157	0.0304788		NA	NA	NA	NA	NA	34.8018	16.5911	5.86382	0	5.18563	4.04249	0.776936	1.30503
evm.model.chr17.897	NA	NA	NA	NA	NA	NA		0.875645	0.875655	7.47663	0.00110139	0.0432792	1701.44	216.017	51.7631	9.53921	943.795	43.5912	112.927	6.62159
evm.model.chr17.953	23.3973	-1.93302	0.684491	-2.82402	0.00474248	0.0435531		NA	NA	NA	NA	NA	0.361868	0.27488	0.004344	0.004135	1.40796	0.956805	0.181039	0.152226
evm.model.chr17.997	90.7432	-1.64459	0.343996	-4.78085	1.75e-06	4.73e-05		-1.63162	-1.64113	2.28466	0.000519269	0.02415	0.705384	7.67926	2.44994	1.84052	2.20084	9.00816	1.46032	2.57441
evm.model.chr17.998	164.005	-2.22396	0.479905	-4.63416	3.58e-06	9.04e-05		-2.19758	-2.23604	3.1299	0.000508032	0.0237597	0.332869	23.5024	8.11515	4.06403	1.61034	31.2649	5.62396	9.79047
evm.model.chr18.1087	NA	NA	NA	NA	NA	NA		-0.912897	-0.912996	6.85725	0.000263183	0.0135769	73.5254	124.978	41.5777	239.545	140.639	114.467	50.163	276.358
evm.model.chr18.1090	NA	NA	NA	NA	NA	NA		1.46434	1.46505	2.73488	0.000847379	0.0355917	60.8608	25.3245	0.252166	2.00345	22.404	2.39929	0.455676	6.33064
evm.model.chr18.1198	12.2559	-3.34323	1.20693	-2.77003	0.00560509	0.0496		NA	NA	NA	NA	NA	0.996683	2.94376	6.50033	5.54568	10.5675	25.3391	14.3776	6.6316
evm.model.chr18.1217	28.9455	2.69957	0.653925	4.12826	3.66e-05	0.000735595		NA	NA	NA	NA	NA	5.52919	3.9062	0.231201	1.84849	0.865758	0.0898607	0	0.251416
evm.model.chr18.126	14.8221	2.36695	0.754197	3.13838	0.00169886	0.0192274		NA	NA	NA	NA	NA	2.12945	2.25812	0.646438	4.26733	0.416098	0.402497	0.217492	3.20859
evm.model.chr18.1280	307.11	3.08133	0.214013	14.3979	5.34e-47	3.3e-44		3.07535	3.0773	4.0186	6.22e-13	2.78e-10	34.6379	20.0432	1.17877	16.5715	4.17419	1.48934	0.310321	17.2009
evm.model.chr18.1311	NA	NA	NA	NA	NA	NA		1.10287	1.1036	5.56166	4.9e-05	0.00337731	14.9043	24.6866	57.519	10.1117	7.07576	43.1632	77.8557	14.7612
evm.model.chr18.1423	29.3899	-1.79446	0.574976	-3.12093	0.00180279	0.0201246		NA	NA	NA	NA	NA	2.341	0.947543	1.38967	1.11547	8.27664	0.220514	0.178649	0
evm.model.chr18.1528	176.122	4.87664	0.577324	8.44698	2.99e-17	3.77e-15		4.77502	4.85744	3.21907	5.31e-11	1.43e-08	3.47196	8.26373	12.6405	25.034	0.119712	0.0185993	0	3.36148
evm.model.chr18.1627	32.3714	-4.84982	0.595788	-8.14019	3.95e-16	4.26e-14		-4.8179	-4.85516	0.88181	5.92e-07	7.26e-05	0.0567663	0.025844	0	0.0871213	1.68261	0.0991263	0.0202717	0.769769
evm.model.chr18.1715	NA	NA	NA	NA	NA	NA		0.907395	0.907725	6.20916	0.000365926	0.0178258	44.4241	106.047	93.2531	158.924	24.0296	54.3792	138.421	70.2155
evm.model.chr18.1864	NA	NA	NA	NA	NA	NA		-1.09945	-1.09981	6.65001	2.72e-05	0.00205105	15.2925	100.347	43.2986	59.1462	33.3182	39.5654	161.586	139.15
evm.model.chr18.1869	NA	NA	NA	NA	NA	NA		0.804896	0.804938	8.98854	0.00021724	0.0115932	214.591	240.186	279.545	1389.31	125.093	151.222	166.031	748.207
evm.model.chr18.1870	2378.93	1.66029	0.122492	13.5542	7.48e-42	3.63e-39		1.65834	1.65887	6.98409	1.92e-11	6.05e-09	41.7319	130.052	90.8007	154.472	13.3823	26.3076	193.221	82.1141
evm.model.chr18.1894	58.5233	-4.26787	0.949467	-4.49502	6.96e-06	0.00016859		-4.06903	-4.27356	1.66626	2.52e-05	0.0019078	0.089508	21.4757	2.35676	1.42093	2.00823	12.1487	4.23142	2.46025
evm.model.chr18.199	NA	NA	NA	NA	NA	NA		-1.44418	-1.44563	3.0805	0.000179639	0.00995904	13.297	20.8443	7.78356	29.7217	36.8513	12.4656	15.068	21.7625
evm.model.chr18.212	305.413	-2.28367	0.46798	-4.87984	1.06e-06	3.06e-05		-2.23732	-2.27981	4.01524	0.000173891	0.00971808	0.207674	16.9652	0.257249	39.0429	0.96977	1.8293	2.16811	32.4482
evm.model.chr18.2138	3.99289	-5.84012	1.8565	-3.14578	0.00165647	0.0188357		NA	NA	NA	NA	NA	0	11.7222	0	1.27593	18.1606	3.11788	8.03749	8.39595
evm.model.chr18.2285	60.2612	-2.75443	0.630959	-4.36546	1.27e-05	0.000291838		-2.73322	-2.73766	1.71749	0.000427026	0.0203105	1.77914	3.81576	0.405912	1.5753	12.2637	1.79446	0	0.669302
evm.model.chr18.2345	723.745	1.75047	0.135651	12.9043	4.26e-38	1.64e-35		1.74655	1.74679	5.24093	5.75e-11	1.5e-08	126.54	101.876	16.4892	12.9773	38.3825	9.23926	4.17562	32.1459
evm.model.chr18.2352	NA	NA	NA	NA	NA	NA		-0.952405	-0.952558	4.87442	0.00065134	0.0289278	40.7375	28.7038	2.17298	24.2459	80.2954	14.7878	7.41456	57.1573
evm.model.chr18.2366	66.0626	7.74399	0.653982	11.8413	2.39e-32	8.26e-30		7.65584	7.75449	1.88956	2.58e-15	2.17e-12	51.4276	9.80086	1.13427	0.274886	0.248019	0.598863	2.17413	0.0290453
evm.model.chr18.2382	31335.3	-4.45877	1.28967	-3.45728	0.000545651	0.00755398		NA	NA	NA	NA	NA	0	30.4274	0.0785007	11768.2	0.395896	15.8408	0.105512	8446.39
evm.model.chr18.2597	1822.93	-2.6785	0.508414	-5.26833	1.38e-07	4.66e-06		-2.62725	-2.68537	6.60156	6.95e-05	0.00451259	0.0890117	14.8384	26.0294	113.992	0.500783	16.5677	24.7933	83.7159
evm.model.chr18.2672	38.6365	-20.2514	2.73765	-7.39736	1.39e-13	1.1e-11		NA	NA	NA	NA	NA	0	0.714572	2.69837	0.510778	0.42525	1.73732	0.893084	1.54712
evm.model.chr18.2991	78.6004	2.5848	0.459883	5.62056	1.9e-08	7.54e-07		2.57703	2.58038	2.102	1.39e-05	0.00114577	8.19565	3.55451	1.55223	0.13078	1.40087	0.827702	0.356466	0.371493
evm.model.chr18.3004	NA	NA	NA	NA	NA	NA		-1.38721	-1.38817	4.41981	2.54e-06	0.000257716	5.27817	22.5334	7.36664	2.00357	14.0386	48.7582	6.24843	2.28991
evm.model.chr18.3060	NA	NA	NA	NA	NA	NA		-1.30373	-1.30392	4.70556	2.83e-07	3.74e-05	14.679	13.0712	2.36407	0.180102	36.8993	18.8673	2.83291	1.07691
evm.model.chr18.3070	11.241	7.84615	1.46461	5.35714	8.45e-08	2.99e-06		8.21028	1.44269e+08	-0.462879	1.5e-05	0.00121016	1.26504	0.860161	0.228309	0.19955	0	0	0	0
evm.model.chr18.3092	NA	NA	NA	NA	NA	NA		-1.29731	-1.29958	2.80326	0.000697301	0.0304317	1.03425	3.03935	1.24418	1.16696	2.61075	5.55692	1.03128	1.59845
evm.model.chr18.3199	11.6489	3.21387	0.800312	4.01577	5.93e-05	0.00111644		NA	NA	NA	NA	NA	4.41647	3.20747	1.27241	0.421321	0.509222	0.169464	0	0.120089
evm.model.chr18.3201	6.53395	-7.05585	1.69975	-4.15112	3.31e-05	0.000675149		-7.25449	-1.44269e+08	-1.16922	0.000305712	0.0154151	0	0.349683	0	0.246233	4.29726	0.868345	0.777688	2.60174
evm.model.chr18.3202	NA	NA	NA	NA	NA	NA		-7.35325	-1.44269e+08	-1.84137	0.0005439	0.0251557	0	0	0	0	0.833483	0.146449	0	0
evm.model.chr18.3207	68.3456	-3.23802	0.333368	-9.71306	2.65e-22	5.11e-20		-3.23139	-3.23885	1.89309	1.39e-08	2.53e-06	0.571951	0.844372	0.0269157	0.148941	5.54433	1.73209	1.20036	1.93737
evm.model.chr18.3209	44.6171	-2.06484	0.464355	-4.44667	8.72e-06	0.000206213		-2.05574	-2.06491	1.28753	0.000675697	0.02984	0.473622	0.596016	0.575862	0.201308	1.97823	2.27902	1.50582	0.519252
evm.model.chr18.3300	201.041	-2.79008	0.720409	-3.87291	0.000107542	0.00187565		NA	NA	NA	NA	NA	0.0524013	5.40166	0.65236	16.6858	0.401514	2.14062	0.693674	14.1813
evm.model.chr18.3332	32.3804	-1.65843	0.541894	-3.06044	0.00221012	0.0239002		NA	NA	NA	NA	NA	3.27302	2.19077	0.0884737	5.8897	10.4024	3.87692	0.403098	4.13433
evm.model.chr18.3402	31.3249	8.83359	1.23062	7.17815	7.07e-13	4.99e-11		9.17789	144269486	0.837325	1.05e-09	2.22e-07	8.36584	6.67618	5.17662	1.89893	0	0	0	0.0257377
evm.model.chr18.3454	35.8795	-2.57013	0.595662	-4.31474	1.6e-05	0.000355575		-2.55969	-2.56766	1.02152	0.000694295	0.0303663	0.317209	0.173683	0.0624823	0.194298	1.93428	0.374339	0.118137	0.904499
evm.model.chr18.3602	38.8223	-2.9318	0.408742	-7.17275	7.35e-13	5.15e-11		-2.90546	-2.91605	1.11433	2.44e-06	0.000251361	3.9341	2.64919	1.27426	5.02711	30.3626	5.67467	5.02821	12.9602
evm.model.chr18.3604	NA	NA	NA	NA	NA	NA		1.29381	1.29487	5.62556	0.00018677	0.0102109	15.4061	305.418	0.0938177	0.481962	6.43528	26.3587	0.0514213	20.7564
evm.model.chr18.382	61.5011	-2.14571	0.48134	-4.45778	8.28e-06	0.000197189		-2.12157	-2.13091	1.72739	0.00055579	0.025588	0.994341	2.85793	1.53547	2.38286	4.53842	5.68439	3.7531	2.7957
evm.model.chr18.3836	NA	NA	NA	NA	NA	NA		-7.67932	-1.44269e+08	-1.81467	0.00025562	0.0132206	0	0	0	0	1.26305	0	0	0
evm.model.chr18.3930	NA	NA	NA	NA	NA	NA		1.48378	1.48455	4.98864	0.000120299	0.00709763	17.8014	26.9087	2.09505	35.7073	6.44104	5.19801	0.0951397	50.4362
evm.model.chr18.3988	9.04142	3.68033	1.15784	3.17862	0.00147977	0.0172353		NA	NA	NA	NA	NA	2.17081	0.17025	0.111051	0.0208147	0.174412	0.143766	0	0.0452693
evm.model.chr18.4002	16.6668	2.3564	0.799878	2.94595	0.00321968	0.0324608		NA	NA	NA	NA	NA	1.95623	0.974254	0.530917	0.117752	0.390825	0.059226	0	0.190156
evm.model.chr18.424	261.81	-1.99298	0.466876	-4.26875	1.97e-05	0.000423131		-1.9454	-1.97749	3.80316	0.00115445	0.0450996	0.241161	38.6377	9.22231	0.805624	1.03564	34.3516	7.77025	0.82445
evm.model.chr18.522	45.0908	-2.59829	0.679692	-3.82274	0.000131976	0.00224238		-2.51574	-2.57845	1.27715	0.00132302	0.0497969	0.610996	7.4236	4.57881	8.88283	3.4421	7.94368	9.47204	16.5956
evm.model.chr18.642	NA	NA	NA	NA	NA	NA		-1.10121	-1.10283	7.21334	0.00127941	0.0486587	5.08353	421.774	67.5067	25.5214	10.9197	532.097	243.279	24.5481
evm.model.chr18.673	NA	NA	NA	NA	NA	NA		1.49692	1.49777	3.46032	8.35e-05	0.00523655	78.6614	63.0324	0.996221	28.4618	28.3128	9.25823	0.222573	55.6888
evm.model.chr18.693	NA	NA	NA	NA	NA	NA		1.47148	1.47167	5.30298	9.5e-06	0.000823754	108.816	178.654	2.9109	0.0373337	39.9403	10.2429	1.27728	0.136417
evm.model.chr18.698	122.151	-4.4955	0.334615	-13.4349	3.78e-41	1.71e-38		-4.47325	-4.48062	2.70602	4.91e-13	2.3e-10	2.48967	11.8625	1.81041	0.663353	57.3863	5.06373	5.83412	7.37972
evm.model.chr18.700	NA	NA	NA	NA	NA	NA		1.40988	1.41028	3.40819	0.000726554	0.031301	41.5562	19.1778	0.429948	0.253431	15.9046	3.70595	0.118881	0.483203
evm.model.chr18.740	3.59198	-5.49391	1.97935	-2.77561	0.0055099	0.0489913		NA	NA	NA	NA	NA	0.0114597	0.0252073	0.0385673	0	0.611234	0.208327	0.217428	0
evm.model.chr18.761	40.7767	-1.76813	0.43653	-4.05043	5.11e-05	0.000987909		NA	NA	NA	NA	NA	0.654834	1.83658	0.520137	0.662701	2.2564	3.1573	1.46252	4.23741
evm.model.chr18.818	804.474	1.51362	0.485538	3.11741	0.00182449	0.0203223		NA	NA	NA	NA	NA	21.172	220.548	641.288	2122.13	7.0417	167.493	584.872	1494.44
evm.model.chr18.851	3130.21	1.7878	0.163465	10.9369	7.68e-28	2.15e-25		1.82689	1.82805	7.39144	4.64e-08	7.35e-06	591.254	2530.02	8017.3	578.061	169.218	4126	7600.45	423.569
evm.model.chr18.869	NA	NA	NA	NA	NA	NA		-1.02939	-1.02943	6.76437	3.58e-07	4.62e-05	50.5236	21.8501	8.42608	13.4216	104.943	39.5251	15.0851	24.7375
evm.model.chr18.934	20.2346	-2.58022	0.919057	-2.80747	0.00499329	0.0453463		NA	NA	NA	NA	NA	2.11502	20.8298	13.8184	33.4586	13.1176	16.5546	44.3714	14.9768
evm.model.chr18.963	41.4849	6.71318	1.29444	5.18619	2.15e-07	6.94e-06		7.09069	1.44269e+08	1.17624	1.23e-05	0.00103386	24.9372	26.7129	0	3.41617	0	192.523	85.1008	9.97706
evm.model.chr18.965	NA	NA	NA	NA	NA	NA		1.12588	1.12744	7.03959	0.000688878	0.0301951	8.88922	101.884	1.74235	320.384	4.1801	27.3319	4.55214	364.37
evm.model.chr19.115	151.675	2.22535	0.274707	8.10083	5.46e-16	5.8e-14		2.23971	2.24044	3.02553	2.88e-07	3.74e-05	125.45	7.08605	0	0	27.0283	1.34432	0.803176	0.083865
evm.model.chr19.1710	3.26579	-6.49234	2.31607	-2.80317	0.00506023	0.0458115		NA	NA	NA	NA	NA	0	0.22299	0.0348503	0	2.47916	0.180227	0.85233	0.213903
evm.model.chr19.1728	9.96113	-6.32404	1.40586	-4.49835	6.85e-06	0.000166165		-5.86246	-6.40327	-0.693137	6.69e-05	0.00438735	0.0140293	0.254955	0.026517	0.035951	1.40333	1.80821	0.314595	0
evm.model.chr19.1729	17.5486	-3.4267	0.933795	-3.66965	0.000242886	0.00378346		NA	NA	NA	NA	NA	0.223512	0.62189	0.0276223	0.014416	2.56689	2.7612	1.2264	0.207464
evm.model.chr19.2049	14.2904	-5.54171	1.34758	-4.11234	3.92e-05	0.0007828		-5.78256	-1.44269e+08	-0.244388	0.000170005	0.0095274	0	2.01278	0.428823	0.615035	1.05963	3.02267	0.703675	4.58779
evm.model.chr19.2250	74.4103	-2.11995	0.424736	-4.99122	6e-07	1.8e-05		-2.09239	-2.10217	1.97487	0.000300141	0.0152104	3.46319	28.5344	0	45.5418	14.6047	1.55702	0	0.397774
evm.model.chr19.285	NA	NA	NA	NA	NA	NA		-7.50519	-1.44269e+08	-1.93661	0.000345233	0.0169822	0	0	0	0	1.13391	0	0	0
evm.model.chr19.322	40.7427	-9.99207	1.2371	-8.07699	6.64e-16	6.95e-14		-10.2077	-1.44269e+08	1.16961	4.77e-11	1.3e-08	0	0	0	0.0579947	15.1538	3.83559	3.74381	4.06006
evm.model.chr19.323	15.6565	-8.54662	1.31078	-6.52025	7.02e-11	3.92e-09		-8.69889	-1.44269e+08	-0.101352	5.83e-07	7.19e-05	0	0	0	0.128805	8.69696	3.41935	1.57284	2.76104
evm.model.chr19.386	NA	NA	NA	NA	NA	NA		-1.32488	-1.32531	9.00553	7.36e-12	2.51e-09	29.7296	140.211	657.112	2609.34	75.6502	144.886	622.017	1296.73
evm.model.chr19.501	54.4751	-1.69456	0.573903	-2.9527	0.00315006	0.0318692		NA	NA	NA	NA	NA	0.436896	0.423893	0.274406	0.660707	1.44419	1.62446	2.2971	2.31092
evm.model.chr19.513	70.5461	-8.65089	1.21967	-7.09279	1.31e-12	9.03e-11		-8.86323	-1.44269e+08	1.92818	4.54e-11	1.25e-08	0	0.67285	0	1.69702	1.62223	2.39763	0.763056	3.83148
evm.model.chr19.519	30.0187	-1.93075	0.610724	-3.16141	0.00157008	0.0180804		NA	NA	NA	NA	NA	0.099326	0.661783	0.547436	0.118895	0.412414	1.65141	0.913337	0.350798
evm.model.chr19.520	96.196	-2.23207	0.68597	-3.25389	0.00113837	0.0138767		NA	NA	NA	NA	NA	0.0791903	1.38511	5.87577	0.205484	0.410012	6.42032	2.78158	0.253053
evm.model.chr19.569	396.516	-1.58398	0.449819	-3.52138	0.000429308	0.00616499		NA	NA	NA	NA	NA	0.136303	0.301047	7.17043	25.209	0.442569	0.536151	14.7156	13.9133
evm.model.chr19.579	106.037	-10.7667	1.21785	-8.84073	9.51e-19	1.36e-16		-10.9496	-1.44269e+08	2.50255	4.3e-12	1.6e-09	0	1.17112	0	1.48364	144.115	72.5949	71.0078	80.6859
evm.model.chr19.634	NA	NA	NA	NA	NA	NA		-8.24914	-1.44269e+08	-1.4065	6.36e-05	0.00423672	0	0	0	0.020776	1.38972	0	0	0.00775167
evm.model.chr19.655	115.455	4.64159	0.378516	12.2626	1.44e-34	5.44e-32		4.62406	4.62914	2.65835	3.46e-11	9.81e-09	30.4709	1.22881	0.008874	0.006969	1.23479	0	0	0.062209
evm.model.chr19.665	14.5998	-3.18139	0.797898	-3.98722	6.69e-05	0.00123978		-3.16107	-3.17593	-0.116065	0.00104477	0.0413776	0.838542	0.517443	0	0	7.82422	0	0.11917	0
evm.model.chr19.674	61783.8	3.90993	1.22349	3.19572	0.00139482	0.0164525		NA	NA	NA	NA	NA	1.02821	29350.6	0.268804	2463.16	0.0611747	8167.04	1.66514	4112.67
evm.model.chr19.682	20.2233	2.03528	0.630031	3.23045	0.00123596	0.0148534		NA	NA	NA	NA	NA	0.77664	0.324869	0.602168	0.99235	0.196191	0.0899837	0.306946	0.460519
evm.model.chr19.694	5.08044	-5.4068	1.69734	-3.18546	0.00144525	0.0169104		-5.16412	-5.37268	-1.40466	0.000747888	0.0318787	0.0561113	0	0	0	2.49879	0.065993	0.138026	0.159515
evm.model.chr19.702	42.3172	3.35608	0.483382	6.94292	3.84e-12	2.52e-10		3.3231	3.33205	1.2714	2.84e-06	0.000283856	13.1062	2.65404	2.24969	1.13669	1.30616	0.374513	0.216216	0.0297347
evm.model.chr19.773	16.9334	3.97572	0.649118	6.12481	9.08e-10	4.43e-08		3.95915	3.98258	0.131249	1.17e-05	0.000999528	4.20201	0.102105	0.212509	0	0.274679	0	0.00900933	0
evm.model.chr19.795	NA	NA	NA	NA	NA	NA		1.41537	1.41586	3.46047	7.73e-06	0.000687865	8.17591	3.17913	1.34767	0.743043	3.12494	1.22501	0.23169	0.797291
evm.model.chr19.849	104614	3.41248	0.111135	30.7056	4.79e-207	9.77e-203		3.43562	3.43575	12.4564	2.86e-21	1.44e-17	2798.85	12374	65052.5	8362.39	263.245	8870.06	9695.18	782.683
evm.model.chr19.851	129398	-2.40211	0.115808	-20.7422	1.44e-95	3.68e-92		-2.37668	-2.37672	12.7617	3.15e-16	3.52e-13	895.966	8368.4	58882.4	8639.61	4734.77	29313.7	26329.7	6121.37
evm.model.chr19.854	2016.99	-3.69177	0.593975	-6.21536	5.12e-10	2.61e-08		-3.55366	-3.64503	6.74671	3.93e-05	0.00278475	2.03272	141.556	741.249	6797.4	25.3707	470.119	331.952	3557.74
evm.model.chr19.857	2226.55	-2.76776	0.177279	-15.6124	5.99e-55	4.89e-52		-2.71201	-2.71306	6.88662	4.98e-13	2.3e-10	157.881	164.438	1042.66	4743.85	1040.64	1057.18	1104.23	3657.14
evm.model.chr19.860	72.2986	-9.48683	1.25444	-7.56259	3.95e-14	3.37e-12		-9.59444	-1.44269e+08	1.97774	8.01e-11	2.07e-08	0	0.283472	0.320361	0.535154	120.341	25.9684	20.0345	345.62
evm.model.chr19.874	160.978	-1.77328	0.358193	-4.95063	7.4e-07	2.18e-05		-1.75892	-1.76257	3.10452	0.00020892	0.0111789	2.34929	3.29566	3.91824	5.033	8.28698	17.9702	8.03447	15.5052
evm.model.chr19.878	761.648	5.55617	1.35267	4.10756	4e-05	0.000796843		NA	NA	NA	NA	NA	0.395336	49.1778	0.198764	66.1737	0	7.5849	1.52767	83.539
evm.model.chr19.968	36.3597	7.88561	1.26905	6.2138	5.17e-10	2.63e-08		7.45819	7.96183	1.03405	4.96e-09	9.33e-07	6.66652	5.83643	5.25985	1.47664	0.031138	0.039277	0	0.399512
evm.model.chr19.978	31.2417	1.72978	0.590532	2.92919	0.00339851	0.0338788		NA	NA	NA	NA	NA	1.80989	0.890657	0.940563	1.96047	0.54803	0.631914	3.42704	2.54165
evm.model.chr2.1055	69.2565	-3.46114	0.981131	-3.5277	0.000419186	0.00604516		NA	NA	NA	NA	NA	0.026587	3.8446	0.0546813	4.10784	0.307827	1.12262	0.233561	3.82009
evm.model.chr2.1149	22.5534	-3.39956	0.895989	-3.7942	0.000148122	0.00247549		NA	NA	NA	NA	NA	0.0430143	3.33454	0	0.0149367	0.489858	0.304895	0	0.136153
evm.model.chr2.1153	24.22	1.98301	0.617169	3.21307	0.00131322	0.0156711		NA	NA	NA	NA	NA	13.4928	2.71677	3.10168	5.17867	3.40223	1.86057	3.8587	4.02905
evm.model.chr2.1167	9.51832	-6.15443	1.28901	-4.77455	1.8e-06	4.85e-05		-5.82621	-6.13639	-0.702336	2.35e-05	0.00180793	0.013066	0	0	0.162199	1.01719	0.008843	0.00568933	0.540307
evm.model.chr2.118	142.751	2.12903	0.291044	7.31514	2.57e-13	1.96e-11		2.11777	2.11933	2.93665	5.58e-06	0.000512403	5.71996	3.47763	0.597546	0.131094	1.34742	2.86954	0.0442873	0.070787
evm.model.chr2.1243	47.4578	-2.04389	0.475985	-4.29403	1.75e-05	0.000386235		-2.02201	-2.03802	1.37999	0.000835752	0.0351768	0.159008	1.29135	0.743768	0.112516	0.676182	1.18736	0.358908	0.873282
evm.model.chr2.15	160.172	3.07497	0.803656	3.82623	0.000130122	0.00221827		2.93376	3.06472	3.10381	0.000687533	0.0301951	0.809741	17.1732	0	4.4231	0.097392	6.34366	0	43.9266
evm.model.chr2.1549	30.6562	1.81352	0.478463	3.79031	0.000150461	0.00249618		NA	NA	NA	NA	NA	12.0491	2.84901	0.0160217	0	3.52389	0.033311	0	0
evm.model.chr2.1685	15.6927	4.53207	1.00887	4.49222	7.05e-06	0.000170616		4.4533	4.56494	-0.083189	0.000309711	0.0155777	1.25375	0.693404	0.561491	0.535426	0.0593653	0.171477	0.042248	0.037913
evm.model.chr2.1763	NA	NA	NA	NA	NA	NA		1.22028	1.22049	5.58067	5.48e-08	8.48e-06	51.1832	54.7389	36.4075	13.864	22.3324	27.4108	27.9477	6.03127
evm.model.chr2.1777	NA	NA	NA	NA	NA	NA		-1.09392	-1.09417	5.28057	0.000395278	0.0190253	16.443	18.8549	13.2976	3.73372	35.8333	46.7854	41.2236	13.9459
evm.model.chr2.1785	594.25	-2.32976	0.170064	-13.6993	1.02e-42	5.1e-40		-2.3399	-2.34086	4.97652	1.49e-12	6.1e-10	6.33437	9.15334	6.83628	1.3354	32.9157	40.8558	37.9863	11.3214
evm.model.chr2.1789	15.0985	-7.71966	1.36859	-5.64061	1.69e-08	6.75e-07		-7.92104	-1.44269e+08	-0.189251	3.78e-06	0.000360742	0	0	0	0.171725	2.91109	1.42329	2.64383	1.09013
evm.model.chr2.1814	13.9823	-6.37759	1.44894	-4.40154	1.07e-05	0.000250092		-6.58608	-1.44269e+08	-0.314756	0.000236121	0.0123997	0	0.266191	1.09272	0.208471	1.14866	0.848187	2.92909	0.627956
evm.model.chr2.221	10.4281	-3.11458	1.11151	-2.80211	0.00507693	0.0458812		NA	NA	NA	NA	NA	0.049778	0.10409	0	0.155145	0.446555	0.0644823	0	0.967192
evm.model.chr2.2283	37.4713	-1.96039	0.611057	-3.2082	0.00133571	0.0158745		NA	NA	NA	NA	NA	0.127383	2.50395	0.59804	1.26458	0.513976	0.993617	0.413502	1.31726
evm.model.chr2.2319	4.71466	-6.84915	2.12589	-3.22178	0.00127395	0.015256		-6.11514	-6.57189	-1.47538	0.000338547	0.0167352	0.0237553	0	0	0.028082	1.85919	0.127735	0	0.011262
evm.model.chr2.355	95.4991	-2.21376	0.40416	-5.47743	4.32e-08	1.6e-06		-2.19579	-2.20172	2.35864	3.9e-05	0.00277545	1.80103	8.8233	2.02544	2.5166	8.54239	16.5818	2.03213	2.8571
evm.model.chr2.484	23.3417	2.06053	0.435745	4.72875	2.26e-06	5.94e-05		NA	NA	NA	NA	NA	5.92633	2.68778	0.827014	0.793782	1.44459	0.0520337	0.348939	0.49612
evm.model.chr2.496	211.897	-1.51386	0.373345	-4.05486	5.02e-05	0.000972698		NA	NA	NA	NA	NA	0.235233	1.30244	3.74762	11.8057	0.684207	0.987436	1.87384	10.0666
evm.model.chr2.515	1441.72	-2.66563	0.312474	-8.53071	1.45e-17	1.91e-15		-2.68366	-2.68471	6.25792	1.25e-06	0.000140277	12.6583	18.196	11.9553	40.675	81.8899	154.44	50.0824	332.399
evm.model.chr2.524	414.141	-3.68946	1.08875	-3.38872	0.000702192	0.00932266		NA	NA	NA	NA	NA	0.0771813	13.6575	29.6348	5.32547	0.905798	31.8767	137.892	80.4373
evm.model.chr2.525	1151.64	-2.72406	0.322988	-8.43395	3.34e-17	4.16e-15		-2.70428	-2.72174	5.9487	4.72e-06	0.00044206	0.798363	12.2724	76.7978	7.97882	5.23274	117.592	265.539	26.7093
evm.model.chr2.526	77.036	-2.10311	0.452408	-4.64871	3.34e-06	8.49e-05		-2.05339	-2.06766	2.04377	0.00103162	0.040937	1.18468	10.0486	6.32713	1.52422	5.41451	21.0629	11.9427	2.16903
evm.model.chr2.528	379.327	-1.70122	0.337501	-5.04063	4.64e-07	1.41e-05		-1.69854	-1.70816	4.33908	0.000981455	0.040079	1.91769	4.99951	49.7058	11.0456	6.1055	61.4698	125.719	15.2768
evm.model.chr2.539	838.862	-2.89949	0.395434	-7.33241	2.26e-13	1.74e-11		-2.89601	-2.89813	5.47387	2.96e-06	0.000294853	5.50252	17.9784	40.8343	144.956	42.2097	9.59249	29.2782	56.2399
evm.model.chr2.558	181.598	-3.07373	0.71779	-4.28221	1.85e-05	0.000404287		-2.93037	-3.05054	3.27499	3.7e-05	0.00265784	0.130858	74.3226	3.80839	7.2266	1.25129	27.7092	8.52851	4.38684
evm.model.chr2.583	17.2272	5.06166	1.39808	3.62043	0.000294111	0.00447152		5.47762	1.44269e+08	-0.0385201	0.00124109	0.0479259	0.169438	0	0.217198	0.435057	0	0.572531	0.534586	0.865004
evm.model.chr2.596	4.06463	-6.01901	1.92849	-3.12109	0.0018018	0.0201245		NA	NA	NA	NA	NA	0	0.038494	0	0	1.33689	1.38136	0.362806	0.453012
evm.model.chr2.697	86.6734	4.19062	0.916983	4.57001	4.88e-06	0.00012034		3.96127	4.14207	2.21795	6.74e-05	0.00440479	0.527489	0.0632497	0	5.29933	0.0291727	0.183294	0.016869	10.5127
evm.model.chr2.743	7194.25	3.99364	1.26427	3.15885	0.00158394	0.018189		4.44021	1.44269e+08	8.57779	0.00129541	0.0490817	0.0901173	158.52	0.00675833	477.374	0	23.3999	0	595.699
evm.model.chr2.849	301.506	-10.3034	0.856563	-12.0288	2.51e-33	8.98e-31		-9.84194	-10.0197	3.99077	6.54e-21	2.19e-17	0.036158	3.2978	0	3.39028	36.9892	10.8979	2.68392	15.3053
evm.model.chr2.932	10.6568	3.01129	0.910775	3.30629	0.000945405	0.0118866		NA	NA	NA	NA	NA	2.53966	1.23592	0.0495933	0.240464	0.32351	0.205034	0	0.806437
evm.model.chr2.968	10.2533	7.7469	1.49447	5.18373	2.17e-07	7.02e-06		8.086	1.44269e+08	-0.586698	3.31e-05	0.00244868	3.55472	2.55757	0.380881	0.532704	0	0	0	0.069982
evm.model.chr2.976	60.1376	4.86176	0.648716	7.49443	6.66e-14	5.48e-12		4.80957	4.83945	1.73527	2.46e-07	3.29e-05	10.024	10.2919	2.07995	1.43044	0.338274	0.0663883	0.030295	0.279405
evm.model.chr2.978	42.303	3.9771	0.549563	7.23684	4.59e-13	3.32e-11		3.94834	3.97961	1.24056	8.66e-07	0.000101344	9.24325	15.2482	0.961589	2.04075	0.619799	0.532813	0.06569	0.692117
evm.model.chr2.985	18.6945	4.51415	0.739095	6.10768	1.01e-09	4.89e-08		4.43847	4.50277	0.158645	3.38e-05	0.002483	1.52876	0.645838	0.133387	0.434326	0.0659607	0.0416433	0	0.300303
evm.model.chr20.1040	NA	NA	NA	NA	NA	NA		1.10387	1.10411	4.93958	0.000122369	0.0071732	26.9501	22.7271	0.45128	9.81318	12.7769	7.86097	0.43052	32.2875
evm.model.chr20.112	NA	NA	NA	NA	NA	NA		-0.933924	-0.934226	5.99332	0.000587672	0.0266607	7.30169	45.381	7.57136	7.07912	14.1559	77.8599	12.5728	8.96424
evm.model.chr20.119	17.1867	2.30074	0.729759	3.15274	0.00161744	0.0185215		NA	NA	NA	NA	NA	3.3971	1.13916	0.616841	1.71176	0.706963	0.031311	0.023529	2.38928
evm.model.chr20.169	126.28	-3.58448	0.334235	-10.7244	7.82e-27	1.97e-24		-3.56407	-3.56841	2.75119	8.05e-10	1.74e-07	7.21107	3.65092	0.615413	4.95364	86.5109	22.0108	19.4973	9.72795
evm.model.chr20.332	108.251	-1.88061	0.389109	-4.83311	1.34e-06	3.75e-05		-1.87286	-1.8874	2.52554	0.000195827	0.010591	0.633685	4.30684	4.53994	8.84741	2.33687	8.81772	4.76089	5.84032
evm.model.chr20.353	220.777	1.67823	0.167318	10.0301	1.12e-23	2.47e-21		1.67507	1.67539	3.54119	5.29e-07	6.61e-05	51.1473	2.39711	0.0403627	0.588855	16.3142	0.115852	0	0.617894
evm.model.chr20.355	NA	NA	NA	NA	NA	NA		1.39781	1.3979	5.11716	3.88e-06	0.000368396	128.925	18.5334	0.505221	0.43076	49.8068	2.87253	1.21346	0.343085
evm.model.chr20.431	NA	NA	NA	NA	NA	NA		0.953163	0.953231	9.63258	1.19e-07	1.74e-05	68.7371	147.674	405.711	573.933	36.1465	255.704	315.967	319.991
evm.model.chr20.46	72.9002	-2.17131	0.30242	-7.1798	6.98e-13	4.95e-11		-2.13894	-2.14129	1.99093	7.81e-06	0.000692121	14.8182	26.4544	1.38545	3.04351	66.7417	12.9999	0.722949	1.38457
evm.model.chr20.512	41.569	-3.15601	0.651872	-4.84146	1.29e-06	3.63e-05		-3.07114	-3.13408	1.1908	7.34e-05	0.00473291	0.457439	30.1215	2.23291	2.48981	4.05835	6.27203	0.782774	0.573058
evm.model.chr20.647	NA	NA	NA	NA	NA	NA		-1.19364	-1.19665	5.24678	0.000155784	0.00885375	1.42452	53.3055	21.8294	3.18606	3.41394	53.3671	31.5637	7.10193
evm.model.chr20.704	NA	NA	NA	NA	NA	NA		1.19699	1.19796	3.72397	0.000676327	0.02984	21.0567	64.4492	0.0358083	14.7321	9.3161	5.43622	0	21.1225
evm.model.chr20.916	127.047	-3.62013	1.28209	-2.82362	0.0047485	0.0435692		NA	NA	NA	NA	NA	0.00584367	3.1949	0	5.42995	0.0811037	0.432365	0	7.77865
evm.model.chr3.1006	55.7489	1.94361	0.382933	5.0756	3.86e-07	1.19e-05		1.93973	1.94168	1.66221	0.000581308	0.0265189	22.7762	4.28736	0.0727863	0.050788	6.01418	1.76733	0.186038	0.858925
evm.model.chr3.1023	97.4577	-2.32881	0.341802	-6.81331	9.54e-12	5.93e-10		-2.32667	-2.32884	2.39091	3.58e-06	0.00034434	8.42306	5.61196	0.808589	1.74936	42.916	13.6976	5.08931	4.48685
evm.model.chr3.1047	193.294	-2.63617	0.218988	-12.038	2.24e-33	8.18e-31		-2.63685	-2.63774	3.34913	1.9e-10	4.51e-08	11.6866	5.54467	4.7256	1.06182	74.0651	1.24777	1.08112	0.0600883
evm.model.chr3.1052	NA	NA	NA	NA	NA	NA		-8.84987	-1.44269e+08	-0.972018	3.33e-05	0.00245447	0	0	0	0	3.63027	0	0	0.040151
evm.model.chr3.1054	576.651	-2.11629	0.442826	-4.77905	1.76e-06	4.76e-05		-2.10727	-2.14302	4.94604	0.000717649	0.0309836	0.319137	0.0691133	2.32483	0.0560383	1.59526	75.9049	179.75	8.62673
evm.model.chr3.1060	NA	NA	NA	NA	NA	NA		-8.96455	-1.44269e+08	-0.883719	1.64e-05	0.0013091	0	0	0	0	9.85574	0	0.0631833	0
evm.model.chr3.1061	NA	NA	NA	NA	NA	NA		-8.99729	-1.44269e+08	-0.845185	6.81e-06	0.000617315	0	0	0	0	18.836	0.0961387	0	0.063851
evm.model.chr3.1067	24.466	1.71215	0.560735	3.0534	0.00226266	0.0243373		NA	NA	NA	NA	NA	5.19603	0.983517	0.85568	1.47536	1.59263	0.211484	0.0319983	0.301471
evm.model.chr3.1069	54.5186	-1.83118	0.630459	-2.90452	0.0036782	0.0360679		NA	NA	NA	NA	NA	1.50095	0.83111	0.0683767	0	5.13494	41.7922	40.4151	1.38071
evm.model.chr3.1079	14.1184	-2.78112	0.75295	-3.69363	0.000221074	0.00348627		NA	NA	NA	NA	NA	9.03481	21.3321	13.8633	0.631495	64.9092	1.12058	15.6984	15.8415
evm.model.chr3.109	NA	NA	NA	NA	NA	NA		-7.5249	-1.44269e+08	-1.94363	0.00039396	0.0190171	0	0	0	0	1.36234	0	0	0
evm.model.chr3.110	NA	NA	NA	NA	NA	NA		-8.10264	-144269485	-1.47095	0.000193669	0.0105025	0	0	0	0	2.03612	0.0622943	0	0
evm.model.chr3.1136	100.852	-4.69114	1.2942	-3.62474	0.000289257	0.00441811		NA	NA	NA	NA	NA	0	0.066978	3.38378	2.79999	0.907862	42.8522	73.1829	13.7318
evm.model.chr3.1139	13.7953	-4.09859	1.42162	-2.88305	0.0039385	0.037892		NA	NA	NA	NA	NA	0.0740537	1.86709	0.685623	0.514556	1.05288	6.72353	5.36603	0.517425
evm.model.chr3.1140	11.4718	-3.09952	1.09136	-2.84005	0.00451059	0.0417619		NA	NA	NA	NA	NA	0.246447	0.054233	0	0.389389	2.28602	7.55024	3.37233	1.00305
evm.model.chr3.1208	20.6853	-4.00742	1.02511	-3.90925	9.26e-05	0.00164711		-3.89445	-3.96027	0.247258	0.00114763	0.0449206	0.223427	1.00915	0.275266	0.156435	3.33327	2.1213	1.89131	1.30296
evm.model.chr3.1231	NA	NA	NA	NA	NA	NA		-1.20573	-1.20725	5.622	0.000110147	0.00659541	1.32686	10.8259	22.4876	6.4168	3.08242	28.1173	16.4547	7.9256
evm.model.chr3.1318	10.1114	-3.63929	1.26318	-2.88106	0.00396343	0.0380635		NA	NA	NA	NA	NA	0.0532773	0.0899927	0.0493917	0.0186703	0.694142	0.476636	0.330394	0.25608
evm.model.chr3.134	139.521	1.76816	0.316298	5.59018	2.27e-08	8.77e-07		1.7597	1.76084	2.90434	4.15e-05	0.00289388	9.55523	6.32321	1.62801	1.43583	2.86244	0.623574	0.516976	0.677331
evm.model.chr3.140	10.8629	-2.35319	0.802896	-2.93088	0.00338007	0.0337776		NA	NA	NA	NA	NA	0.0649537	0.317255	0.0484487	0.231813	0.360098	0.0763923	0.0523067	0.381692
evm.model.chr3.150	41.7871	-3.20273	0.460963	-6.94791	3.71e-12	2.45e-10		-3.1914	-3.19626	1.24983	4.93e-06	0.000459203	1.06423	0	0.00795767	0	10.0211	0	0	0
evm.model.chr3.1757	11.3361	2.77682	0.852954	3.25554	0.00113177	0.013821		NA	NA	NA	NA	NA	17.0718	24.9508	9.52425	4.61209	2.64896	7.60965	11.3581	2.25256
evm.model.chr3.1773	9.5462	3.98908	0.952509	4.18797	2.81e-05	0.000583678		3.93047	3.98242	-0.598431	0.000508993	0.0237597	1.86703	0.236882	0.030557	0.153211	0.119448	0.070216	0	0.073227
evm.model.chr3.1805	19.7986	-3.9419	0.826351	-4.77025	1.84e-06	4.91e-05		-3.88306	-3.92214	0.215992	0.000186631	0.0102109	0.136941	0.064536	0.0137153	0.0651483	2.23511	1.04382	0.202436	0.806875
evm.model.chr3.1914	NA	NA	NA	NA	NA	NA		-1.11932	-1.11994	6.19732	1.41e-06	0.000155622	8.88149	34.1458	208.287	8.3418	19.7734	14.0229	104.119	9.11066
evm.model.chr3.1923	15.565	-2.28655	0.813776	-2.8098	0.00495724	0.0451376		NA	NA	NA	NA	NA	0.22437	2.57652	0.138058	0.115619	1.08453	1.31633	0.375584	0.0877657
evm.model.chr3.2017	11.1892	-3.87404	1.02133	-3.79312	0.000148765	0.00247864		-3.73945	-3.86457	-0.514829	0.00132419	0.0497969	0.0323207	0.177676	0.0564463	0.00565167	0.526033	0.212914	0.183512	0.735025
evm.model.chr3.2065	275.365	-7.6795	1.20486	-6.37375	1.84e-10	9.93e-09		-7.2164	-7.7595	3.87591	2.23e-11	6.86e-09	0.505809	0.549773	0.426685	12.5356	119.185	1018.62	1267.04	443.581
evm.model.chr3.220	298.293	7.16115	0.736118	9.72827	2.28e-22	4.53e-20		7.05426	7.08941	3.97699	2.56e-13	1.43e-10	41.3066	30.4753	11.6203	23.4644	0.283437	0.498872	0.186536	2.29006
evm.model.chr3.2248	NA	NA	NA	NA	NA	NA		-1.32189	-1.32298	4.57409	4.04e-05	0.00284529	3.53221	7.7213	26.0562	0.0986103	8.97545	5.75285	31.7147	0.225016
evm.model.chr3.2249	105.461	-2.84896	0.293098	-9.72018	2.47e-22	4.85e-20		-2.84799	-2.8524	2.49379	7.97e-08	1.19e-05	1.27225	2.82659	3.29639	0.0881017	9.53718	4.70691	3.1675	0.0242243
evm.model.chr3.226	363.941	-1.64875	0.199894	-8.24815	1.61e-16	1.78e-14		-1.65148	-1.65189	4.25879	3.69e-07	4.73e-05	17.1706	6.49131	1.7896	7.00035	54.8146	12.738	9.6564	24.3023
evm.model.chr3.227	173.855	-1.86693	0.198876	-9.38744	6.15e-21	1.11e-18		-1.86572	-1.86665	3.20411	5.58e-08	8.57e-06	8.58108	5.02564	1.56498	1.7383	31.7521	9.33663	5.80127	6.32637
evm.model.chr3.2288	86.2468	-2.91763	0.330002	-8.84124	9.47e-19	1.36e-16		-2.92048	-2.92516	2.21422	2.59e-08	4.37e-06	0.708155	0.81565	0.167741	0.339988	5.4164	1.61645	0.832005	1.86003
evm.model.chr3.231	NA	NA	NA	NA	NA	NA		0.961051	0.961141	6.20021	0.00010323	0.00627455	97.5812	103.226	53.5397	38.0027	51.0564	28.2823	43.0914	17.3374
evm.model.chr3.303	NA	NA	NA	NA	NA	NA		1.11441	1.11451	4.58243	0.00125729	0.0483478	93.0344	11.3364	0.0273067	0.894893	43.7332	0.256294	0.041728	0.768044
evm.model.chr3.325	NA	NA	NA	NA	NA	NA		-1.47858	-1.48001	2.77276	0.00100978	0.0407947	6.9474	2.98589	6.5639	10.116	19.7057	3.2174	7.31439	8.87145
evm.model.chr3.464	14731.6	3.65281	1.31299	2.78206	0.00540156	0.0482852		NA	NA	NA	NA	NA	0.156498	34.2969	0.272774	3918.64	0	8.70517	0.482999	2503.08
evm.model.chr3.470	44.4192	-1.63398	0.582123	-2.80693	0.00500166	0.0454021		NA	NA	NA	NA	NA	0.201839	1.02812	3.08126	0.927682	0.61669	2.1386	1.46985	0.826853
evm.model.chr3.492	NA	NA	NA	NA	NA	NA		-1.13413	-1.13422	7.22138	2.3e-08	3.96e-06	67.5166	46.5721	202.028	29.5667	150.893	181.782	286.848	49.3514
evm.model.chr3.493	616.384	-2.77431	0.158228	-17.5335	7.95e-69	1.01e-65		-2.78284	-2.78351	5.01885	9.35e-16	8.96e-13	7.61546	2.24961	7.10127	1.51223	53.0441	23.8423	24.1413	5.81327
evm.model.chr3.553	NA	NA	NA	NA	NA	NA		2.03444	2.03502	3.01716	0.000436295	0.0206537	325.839	3.41945	0	0	81.0105	0.539439	0	0
evm.model.chr3.630	52.5472	4.38744	1.02452	4.28244	1.85e-05	0.000404287		4.35877	4.36903	1.59729	1.49e-06	0.000163249	15.5612	1.46463	0.0831053	0.355674	0.762091	0	0.00927933	0.0362453
evm.model.chr3.638	49.9216	1.57984	0.440739	3.58453	0.000337681	0.00506297		NA	NA	NA	NA	NA	12.415	0.856992	0	0.045605	4.2319	0	0	0.0788503
evm.model.chr3.723	38.5522	-2.87999	0.546228	-5.2725	1.35e-07	4.58e-06		-2.86467	-2.87196	1.11037	0.00010024	0.00616738	1.70442	0.487357	0.415573	0.567017	12.7324	1.09901	1.86242	2.16242
evm.model.chr3.724	17.3075	-2.95321	0.840612	-3.51316	0.000442808	0.00632176		NA	NA	NA	NA	NA	0.859031	0.175426	0.174235	0.144592	6.8224	0.284021	0.999225	0.533085
evm.model.chr3.731	21.9945	-2.5565	0.835056	-3.06147	0.0022025	0.0238684		NA	NA	NA	NA	NA	0.775018	0.398579	1.63202	0.016227	4.58978	0.653786	2.67241	0.674762
evm.model.chr3.848	NA	NA	NA	NA	NA	NA		0.951657	0.951699	5.68068	0.000700792	0.0305178	156.902	1.11502	0.13975	23.8397	82.5808	0.632896	0.0243023	16.4278
evm.model.chr3.926	NA	NA	NA	NA	NA	NA		-1.25865	-1.25941	5.13404	1.01e-05	0.000871676	10.6451	4.85465	25.5206	97.8085	26.1838	11.8292	27.4777	67.2423
evm.model.chr3.977	29.6903	-3.1072	0.609484	-5.09808	3.43e-07	1.07e-05		-3.07767	-3.1057	0.718806	0.000461163	0.0217797	0.946197	0.223207	0.104232	0.449858	7.70992	5.8694	7.06182	3.97589
evm.model.chr3.978	82.9685	9.6679	1.21674	7.94571	1.93e-15	1.91e-13		10.0342	1.44269e+08	2.15351	4.7e-12	1.66e-09	4.01557	3.37585	2.43213	3.95853	0	0.055774	0	0.755285
evm.model.chr3.983	21.9258	-2.18438	0.624987	-3.49508	0.00047392	0.00671119		NA	NA	NA	NA	NA	1.00389	0.753129	0.396346	0.54023	4.59935	4.86461	4.72659	2.4175
evm.model.chr3.984	80.9276	-1.70273	0.366702	-4.64335	3.43e-06	8.7e-05		-1.70706	-1.71148	2.12163	0.000559303	0.0256909	1.14398	2.08874	0.887866	2.12229	3.80526	3.60832	1.93749	3.4722
evm.model.chr3.985	25.2779	-1.93236	0.481782	-4.01085	6.05e-05	0.00113576		NA	NA	NA	NA	NA	14.5492	3.59284	1.17456	5.67731	54.3689	8.03875	5.84389	4.58329
evm.model.chr4.1073	6.72477	-4.33959	1.37911	-3.14665	0.0016515	0.0188166		NA	NA	NA	NA	NA	0.0182417	0.253387	0.140802	0.147143	0.428406	0.144795	0.220239	0.270372
evm.model.chr4.1169	NA	NA	NA	NA	NA	NA		-3.37781	-3.38824	0.461221	0.000730336	0.0313548	1.13313	0	0	0	11.647	0	0	0
evm.model.chr4.1308	1435.79	4.23865	0.285146	14.8648	5.57e-50	4.06e-47		4.24393	4.26114	6.26676	3.39e-12	1.31e-09	29.7494	147.077	412.202	7.66729	1.5848	145.348	416.765	0.616135
evm.model.chr4.1313	5530.38	6.47759	0.26403	24.5336	6.48e-133	3.3e-129		6.46563	6.48318	8.21255	7.46e-22	5.01e-18	141.32	671.362	1550.63	36.4243	1.55147	544.412	1567.29	3.90039
evm.model.chr4.1942	83.2722	3.60365	0.32574	11.063	1.9e-28	5.53e-26		3.59294	3.59792	2.18919	8.97e-10	1.92e-07	14.857	0.453375	0.0573087	0.807934	1.25329	0.0351973	2.80655	0.779406
evm.model.chr4.2063	NA	NA	NA	NA	NA	NA		-1.4295	-1.42987	5.20461	2.19e-06	0.000228071	16.9709	2.57644	118.214	0.773416	46.7477	7.24064	25.7871	1.24316
evm.model.chr4.2102	38.8748	-1.55816	0.444564	-3.50492	0.000456752	0.00648156		NA	NA	NA	NA	NA	0.965577	1.20572	2.23694	1.57385	2.94472	1.93328	2.03745	2.65984
evm.model.chr4.2396	NA	NA	NA	NA	NA	NA		1.08126	1.08159	5.67021	1.2e-05	0.00101093	54.8476	87.8024	103.531	39.7133	26.285	81.2534	58.9374	29.1569
evm.model.chr4.2410	13.1044	-3.30626	0.960682	-3.44157	0.000578345	0.00791847		NA	NA	NA	NA	NA	0.0954683	0.113758	0.0235607	0.288013	0.935043	0.549067	0.485212	1.83769
evm.model.chr4.2481	13.4059	-2.02945	0.674577	-3.00848	0.00262561	0.027476		NA	NA	NA	NA	NA	0.369731	0	0	0	1.52739	0.452986	0.195782	0.31844
evm.model.chr4.2501	39.4179	-2.39463	0.419219	-5.71211	1.12e-08	4.6e-07		-2.39192	-2.39925	1.12045	0.000179688	0.00995904	0.703318	0.194539	0.188436	0.837023	3.78623	0.795918	0.708323	1.63542
evm.model.chr4.2505	134.184	-1.84908	0.262046	-7.05631	1.71e-12	1.16e-10		-1.85624	-1.85934	2.83915	4.31e-06	0.000407563	0.649913	0.793765	0.145693	0.121213	2.37266	5.83168	2.11255	0.142568
evm.model.chr4.2523	80.3909	6.61214	1.24426	5.31411	1.07e-07	3.73e-06		6.86803	1.44269e+08	2.10113	1.3e-06	0.000145323	1.95539	13.7033	5.30182	8.74003	1.3e-05	8.64822	10.9643	8.82497
evm.model.chr4.2647	3.13668	-5.57404	1.90315	-2.92884	0.00340225	0.0338996		NA	NA	NA	NA	NA	0	6.7608	0	0.410034	5.27755	0.261748	0.164189	2.77785
evm.model.chr4.418	108.42	-2.80497	0.299809	-9.35584	8.29e-21	1.47e-18		-2.80388	-2.8053	2.54497	1.52e-07	2.19e-05	5.70162	0	0	0	40.7757	0	0	0
evm.model.chr4.619	5.54314	-4.62454	1.59029	-2.90799	0.00363759	0.0357838		NA	NA	NA	NA	NA	0	1.85257	5.20651	0	1.67868	4.70355	1.23228	0.10645
evm.model.chr4.679	NA	NA	NA	NA	NA	NA		-1.27557	-1.27631	5.27696	3.62e-06	0.000346975	10.834	66.5661	30.1511	27.3861	26.6036	104.051	34.3001	10.6574
evm.model.chr4.801	259.275	4.5205	1.26757	3.56626	0.000362109	0.00535449		NA	NA	NA	NA	NA	1.22721	8.07734	0	170.352	0	5.45914	0	219.819
evm.model.chr5.1028	NA	NA	NA	NA	NA	NA		-0.963632	-0.964152	5.47371	0.000806168	0.0340229	6.98881	5.56683	34.7187	20.0839	13.9308	12.0284	66.1434	20.1456
evm.model.chr5.1065	32.685	-1.54044	0.425231	-3.62259	0.000291667	0.00444161		NA	NA	NA	NA	NA	1.72893	1.57699	0.671582	1.22512	5.15192	2.78284	1.38786	3.053
evm.model.chr5.1109	4.44681	5.24489	1.543	3.39915	0.00067595	0.00903895		5.66688	1.44269e+08	-1.55957	0.00105885	0.0418527	6.99347	9.72567	8.32124	4.38664	0	0	0	0
evm.model.chr5.1121	17912.9	2.05916	0.425867	4.83523	1.33e-06	3.71e-05		NA	NA	NA	NA	NA	6.4697	41.0096	6.19808	10286.5	1.59658	31.4616	58.8322	9450.68
evm.model.chr5.1150	NA	NA	NA	NA	NA	NA		-1.17288	-1.17308	5.50977	2.37e-05	0.00180992	14.9152	22.1929	7.84358	1.53189	34.2325	53.1409	16.6	3.47222
evm.model.chr5.123	515.918	-1.66662	0.425009	-3.92138	8.8e-05	0.00158268		NA	NA	NA	NA	NA	0.239193	10.3406	33.5037	16.2906	0.853313	14.062	59.8291	18.5128
evm.model.chr5.1236	NA	NA	NA	NA	NA	NA		1.20792	1.20851	3.66231	0.000730922	0.0313548	8.71374	3.29465	3.94182	3.96085	3.83378	2.6211	1.48958	4.13612
evm.model.chr5.132	NA	NA	NA	NA	NA	NA		1.13575	1.13592	6.18192	8.81e-06	0.000770822	74.514	244.936	18.3208	47.2968	34.5012	20.2949	12.8565	54.7888
evm.model.chr5.1359	17.3211	-8.22622	1.30014	-6.32718	2.5e-10	1.33e-08		-8.46027	-1.44269e+08	0.00897012	1.53e-07	2.19e-05	0	0.072776	0.00509467	0	1.05569	1.3689	0.151977	0
evm.model.chr5.145	217.331	-2.0123	0.351005	-5.73298	9.87e-09	4.13e-07		-2.01166	-2.01426	3.52171	6.08e-05	0.00408922	3.17913	2.9818	7.10655	19.5374	13.0794	6.42482	10.1724	9.89001
evm.model.chr5.1663	NA	NA	NA	NA	NA	NA		1.27662	1.27718	3.36155	0.000488664	0.0229706	17.9224	8.9403	0.684677	10.246	7.5207	2.39629	0.445982	0.799157
evm.model.chr5.1701	2.67687	-5.75714	1.85594	-3.10201	0.00192213	0.0211902		NA	NA	NA	NA	NA	0	0.404529	0	0.117617	1.16971	0.4415	0.36305	0.0325553
evm.model.chr5.1708	4.16592	-6.82994	1.94827	-3.50564	0.000455517	0.00646854		-7.05359	-1.44269e+08	-1.59515	0.000574171	0.0263138	0	0	0	0	1.12933	0.337005	0.141725	0.284429
evm.model.chr5.1769	12.7369	-6.6507	1.17401	-5.66496	1.47e-08	5.94e-07		-6.40544	-6.61784	-0.305903	6.66e-06	0.000606226	0.0269773	0.296272	0	0.07732	3.03242	0.209092	0.0466297	0.134319
evm.model.chr5.1806	6.4036	-3.71592	1.23866	-2.99994	0.00270031	0.0281854		NA	NA	NA	NA	NA	0.11057	0.0171633	0.0136247	0	1.48209	0.075164	0	0
evm.model.chr5.1843	NA	NA	NA	NA	NA	NA		-0.940498	-0.940583	5.55645	0.0010316	0.040937	79.0594	163.973	5.80271	0.633723	154.354	71.591	6.45657	0.593203
evm.model.chr5.1870	409.311	-2.05564	0.290872	-7.06715	1.58e-12	1.08e-10		-2.04378	-2.05314	4.43415	2.78e-06	0.000280033	0.677911	8.77316	2.87096	63.4979	2.94097	3.14631	4.21112	9.78758
evm.model.chr5.1931	156.547	-4.16074	0.292254	-14.2367	5.42e-46	3.07e-43		-4.16286	-4.18096	3.06098	2.97e-13	1.62e-10	0.709967	0.720103	0.744906	0.286904	13.4481	26.1641	19.08	9.06901
evm.model.chr5.1933	25.5073	-4.76285	0.635741	-7.49181	6.79e-14	5.57e-12		-4.61648	-4.68617	0.523718	7.65e-08	1.16e-05	0.213796	0.213284	0.306381	0.0336993	5.49096	2.55973	3.224	1.41398
evm.model.chr5.1963	NA	NA	NA	NA	NA	NA		-7.99358	-1.44269e+08	-0.937749	4.16e-05	0.00289388	0	0.806178	0	0	1.10337	0	0	0
evm.model.chr5.2102	30.7391	9.56938	1.26043	7.59216	3.15e-14	2.72e-12		9.94865	1.44269e+08	0.835211	5.09e-09	9.49e-07	8.52463	4.5903	0.59073	0.75414	0	0.0449343	0	0.0833863
evm.model.chr5.218	NA	NA	NA	NA	NA	NA		1.38227	1.38289	6.27683	3.19e-06	0.00031185	31.0701	97.2326	0.040486	132.586	12.2258	26.5443	0	237.553
evm.model.chr5.2242	6.11663	-7.04567	1.66671	-4.22728	2.37e-05	0.000499649		-7.26799	-1.44269e+08	-1.22953	0.000234901	0.0123716	0	0.183651	0	0	0.860856	0.401182	0.0704217	0.252878
evm.model.chr5.2253	16.9831	-1.9324	0.672898	-2.87176	0.00408189	0.0388845		NA	NA	NA	NA	NA	0.909318	1.47871	0	0.12557	3.55292	0	0	0.536568
evm.model.chr5.2259	292.595	13.0412	1.19487	10.9143	9.85e-28	2.72e-25		13.4104	1.44269e+08	3.94692	2.53e-19	5.09e-16	29.8784	9.45383	4.44975	1.12549	0	0.00478	0	0
evm.model.chr5.2263	94.6347	7.17807	0.782427	9.17411	4.55e-20	7.68e-18		7.02728	7.17205	2.35477	1.3e-12	5.45e-10	4.58633	4.40713	5.14846	1.18025	0.0320803	0	0.0110297	0.026354
evm.model.chr5.2322	10.7646	-8.9886	1.41696	-6.34358	2.24e-10	1.2e-08		-9.21337	-1.44269e+08	-0.507629	1.08e-06	0.000123724	0	0	0	0	1.45337	0.0694507	0	0.0842563
evm.model.chr5.233	453.745	-5.80497	1.22456	-4.74046	2.13e-06	5.63e-05		-6.03997	-1.44269e+08	4.59967	0.000117152	0.00697329	0	2.38168	55.2657	29.1387	0.431125	5.02493	27.3587	2.37251
evm.model.chr5.2342	8.3441	3.75149	1.3035	2.87801	0.00400193	0.0382944		NA	NA	NA	NA	NA	4.75359	0.93643	1.62764	2.37979	0.350168	0.464428	0.291453	1.29231
evm.model.chr5.2345	6.64244	5.47244	1.84288	2.96951	0.00298275	0.0304788		NA	NA	NA	NA	NA	1.51779	5.82216	0.582302	0.861816	0	0	0	0
evm.model.chr5.2346	107.157	7.35681	1.22067	6.02686	1.67e-09	7.88e-08		7.73183	1.44269e+08	2.47875	5.04e-08	7.93e-06	3.4127	3.33329	1.77753	52.175	0	0	0.104531	4.10616
evm.model.chr5.2369	50.9648	-1.71251	0.490679	-3.49009	0.000482851	0.006814		NA	NA	NA	NA	NA	0.544227	8.63165	5.39211	0.607875	1.81975	8.26322	4.51559	0.63987
evm.model.chr5.2384	NA	NA	NA	NA	NA	NA		-1.4436	-1.45271	4.52799	0.000980712	0.040079	1.30736	14.4829	109.277	23.6455	3.72705	12.4125	56.7539	13.8049
evm.model.chr5.2388	52.7553	-4.26876	1.29095	-3.30669	0.000944043	0.0118821		NA	NA	NA	NA	NA	0.110007	3.72107	37.7083	7.66791	2.27404	11.0578	42.9559	12.2264
evm.model.chr5.250	NA	NA	NA	NA	NA	NA		1.35944	1.35952	5.10459	6.86e-07	8.22e-05	146.602	5.09362	0	0	58.1876	0.793071	0	0.0412827
evm.model.chr5.645	58.7273	-2.81668	0.72682	-3.87535	0.00010647	0.00186012		-2.74304	-2.84238	1.65499	0.000879307	0.0367028	0.362152	20.6826	6.97567	11.7671	2.4525	13.6852	8.63551	4.71816
evm.model.chr5.806	NA	NA	NA	NA	NA	NA		1.32146	1.32156	6.16956	3.15e-10	7.03e-08	50.3262	23.124	8.42974	26.3335	20.5068	4.31815	3.44906	18.2101
evm.model.chr5.807	NA	NA	NA	NA	NA	NA		1.06459	1.06478	7.94296	1.92e-08	3.39e-06	50.877	137.185	298.837	85.2458	24.7493	262.377	247.551	62.2733
evm.model.chr5.885	21.2395	-1.75793	0.560136	-3.1384	0.00169871	0.0192274		NA	NA	NA	NA	NA	1.04179	1.23929	0.030765	0.253878	3.54116	2.25928	1.284	0.672325
evm.model.chr5.892	NA	NA	NA	NA	NA	NA		-1.04393	-1.04486	3.9823	0.00102902	0.040937	7.40875	36.3755	7.38057	9.28094	15.5482	23.6979	17.4545	10.8443
evm.model.chr5.906	28.5567	-3.48497	0.57121	-6.10104	1.05e-09	5.08e-08		-3.44578	-3.47299	0.683813	1.24e-05	0.00103403	0.938071	8.86001	0.546865	3.32474	10.7815	2.23725	0.406744	2.41726
evm.model.chr5.91	NA	NA	NA	NA	NA	NA		-0.789039	-0.789082	9.94377	0.000878126	0.0367028	205.549	2214.36	3904.65	225.865	361.571	1460.53	2873.04	284.351
evm.model.chr5.914	770.573	-1.88968	0.198087	-9.53966	1.43e-21	2.68e-19		-1.8781	-1.87834	5.33283	5.47e-08	8.48e-06	89.9538	47.6802	36.6838	22.2706	335.921	104.586	52.6193	104.319
evm.model.chr5.917	241.971	-2.23413	0.246292	-9.07108	1.18e-19	1.91e-17		-2.21711	-2.218	3.67248	1.85e-08	3.33e-06	31.7932	18.6469	7.64005	21.9054	149.907	41.3119	11.1765	30.9326
evm.model.chr5.924	208.869	-2.37738	0.470166	-5.05648	4.27e-07	1.31e-05		-2.29728	-2.33533	3.4588	0.000130481	0.00758714	2.11692	0.285498	79.3959	433.586	12.0309	6.87425	1.90462	149.834
evm.model.chr5.947	121.11	-1.55882	0.272129	-5.72824	1.01e-08	4.23e-07		-1.55857	-1.56161	2.69017	9.65e-05	0.005953	1.79595	7.32678	1.65978	2.95259	5.38258	7.46472	5.14937	0.396165
evm.model.chr6.1002	36.1013	10.4369	1.30382	8.00489	1.2e-15	1.21e-13		10.7883	1.44269e+08	1.08469	3.25e-09	6.29e-07	11.7302	1.83691	0	0.45579	0	0	0	0.0959807
evm.model.chr6.1006	20.442	-6.48731	1.97829	-3.27925	0.00104084	0.0129271		NA	NA	NA	NA	NA	0	0.473865	0	0.196851	0.687078	0.269899	0.784346	3.63473
evm.model.chr6.1080	NA	NA	NA	NA	NA	NA		-1.37665	-1.377	4.34577	1.05e-06	0.00012176	19.7538	10.5205	7.65955	7.44805	52.2647	25.307	19.2878	8.80631
evm.model.chr6.1102	NA	NA	NA	NA	NA	NA		-1.01621	-1.01731	5.19319	0.00131683	0.0497062	2.53023	14.5878	4.93367	27.4499	5.1928	13.7914	8.10383	36.5823
evm.model.chr6.1112	570.056	2.06265	0.14854	13.8862	7.68e-44	4.02e-41		2.05482	2.05576	4.92145	3.3e-11	9.5e-09	42.1926	9.92438	23.6045	0.454688	10.2772	111.511	33.9206	0.957917
evm.model.chr6.1115	31.5622	-4.85637	1.3324	-3.64483	0.000267567	0.00411453		-4.39526	-4.93629	0.773671	0.000946927	0.0391195	0.097675	1.52535	4.39699	18.7657	3.17751	16.3714	5.96832	16.873
evm.model.chr6.1243	349.096	-1.78285	0.29673	-6.00832	1.87e-09	8.77e-08		-1.77988	-1.78971	4.21608	6.66e-05	0.00437632	0.514724	0.622585	10.8933	5.96188	1.78581	2.66473	37.1899	6.14489
evm.model.chr6.1282	128.33	4.00342	0.346255	11.5621	6.41e-31	2.04e-28		3.98421	3.99608	2.77985	1.26e-10	3.12e-08	6.49003	6.2501	3.35896	3.54797	0.414594	0.585527	0.153529	1.25837
evm.model.chr6.1732	225.648	-1.72266	0.426979	-4.03454	5.47e-05	0.00104435		NA	NA	NA	NA	NA	0.599848	2.54019	13.4736	0.728045	2.10381	33.441	18.4135	2.5367
evm.model.chr6.1885	85.7192	-2.10062	0.371004	-5.66198	1.5e-08	6.02e-07		-2.09653	-2.10158	2.19881	4.96e-05	0.00339697	0.78026	0.317164	0.533235	0.725669	3.49263	3.68076	3.2495	2.08733
evm.model.chr6.1904	NA	NA	NA	NA	NA	NA		-1.17692	-1.17799	4.14633	0.000265911	0.0136825	4.31408	2.58847	7.64282	16.5971	9.98645	5.78504	21.2533	14.0494
evm.model.chr6.1971	16.8857	-6.46765	1.33631	-4.83994	1.3e-06	3.65e-05		-5.82551	-6.06523	-0.0023726	3.65e-05	0.00263319	0.0188943	0.0701883	0.0102387	0.0397693	1.40675	0.415907	0.391461	0.931078
evm.model.chr6.1976	14.8284	3.01829	0.920975	3.27727	0.00104816	0.0129864		NA	NA	NA	NA	NA	0.999933	0.25902	0.406157	0.753314	0.122064	0	0.0643547	0.139637
evm.model.chr6.1977	41.3561	1.57855	0.527231	2.99403	0.00275317	0.0286346		NA	NA	NA	NA	NA	3.3536	2.15646	1.67519	0.916143	1.14571	1.05532	0.707186	0.527999
evm.model.chr6.1988	7.99555	8.26263	1.66995	4.94783	7.5e-07	2.2e-05		8.64367	1.44269e+08	-0.797652	1.7e-05	0.00134787	3.31493	0.729476	0	0	0	0	0	0
evm.model.chr6.2017	202.538	2.44411	0.754956	3.23742	0.00120615	0.0145637		NA	NA	NA	NA	NA	0.547614	68.5209	0.0283217	2.19941	0.10127	4.09205	0	11.3842
evm.model.chr6.2027	NA	NA	NA	NA	NA	NA		1.22615	1.22645	4.40091	6.97e-06	0.000628834	45.6717	57.7728	6.6664	2.52413	19.8422	11.1401	3.13402	2.36878
evm.model.chr6.2063	62.3228	-2.51709	0.87275	-2.88409	0.00392551	0.0378205		NA	NA	NA	NA	NA	0.0418617	11.8613	0.0973447	0.413155	0.261769	3.63567	0.217369	0.194005
evm.model.chr6.2066	NA	NA	NA	NA	NA	NA		1.10684	1.10719	5.89474	2.51e-05	0.00190464	29.4309	68.4065	18.7109	1.6925	13.9005	141.828	47.174	4.08976
evm.model.chr6.2083	NA	NA	NA	NA	NA	NA		1.35573	1.35583	5.01858	1.09e-05	0.000934682	1014.35	191.472	24.0877	5.51544	403.408	12.3162	19.9846	2.27271
evm.model.chr6.2088	101.439	-7.95218	0.897278	-8.86256	7.82e-19	1.15e-16		-7.90271	-7.96488	2.44674	4.28e-11	1.2e-08	0.270726	0	0	0.0961807	66.2016	1.41216	2.52308	0.27814
evm.model.chr6.2093	114.327	-3.82363	0.552358	-6.92237	4.44e-12	2.88e-10		-3.74676	-3.81645	2.60133	2.07e-08	3.6e-06	0.289109	5.03723	21.6491	3.01235	3.90926	10.6562	22.6561	2.45244
evm.model.chr6.2110	36.3867	-8.33211	1.25061	-6.66245	2.69e-11	1.59e-09		-8.53773	-1.44269e+08	1.01402	2.61e-09	5.09e-07	0	0.397176	0	0.283064	1.33776	1.36658	0.721546	1.89644
evm.model.chr6.2115	NA	NA	NA	NA	NA	NA		-1.13406	-1.13487	3.4464	0.00036465	0.0178068	14.843	12.0943	6.67932	9.09736	33.0526	20.4817	22.9987	30.1874
evm.model.chr6.2117	NA	NA	NA	NA	NA	NA		-1.30656	-1.30666	7.69368	1.74e-12	7e-10	51.0199	64.8675	87.5572	60.7797	128.538	192.434	326.566	128.325
evm.model.chr6.2120	NA	NA	NA	NA	NA	NA		-0.982666	-0.982805	6.17515	0.000893694	0.0372261	58.7747	87.4688	37.2678	69.6289	117.87	113.996	89.0905	146.816
evm.model.chr6.2121	110.206	-2.53981	0.329356	-7.71144	1.24e-14	1.13e-12		-2.54048	-2.54414	2.55626	1.89e-07	2.64e-05	4.68113	7.86962	4.08562	1.55515	27.4737	13.667	10.4203	7.52919
evm.model.chr6.237	NA	NA	NA	NA	NA	NA		1.01222	1.01259	4.00445	0.00036989	0.0179754	21.6871	10.8513	7.05665	4.22793	10.9276	10.0685	5.79208	11.836
evm.model.chr6.243	NA	NA	NA	NA	NA	NA		1.26507	1.26523	6.52499	0.000150609	0.00860824	699.38	815.646	875.483	648.416	296.385	353.758	405.34	301.91
evm.model.chr6.245	613.142	-10.3119	1.03879	-9.92681	3.18e-23	6.7e-21		-9.79397	-10.0678	5.02529	4.76e-15	3.61e-12	0.350446	20.5515	0.57617	40.6949	288.724	434.144	439.156	313.233
evm.model.chr6.44	NA	NA	NA	NA	NA	NA		6.33161	6.60634	-0.720273	0.000107797	0.00647394	2.10707	0.277831	0	0	0.020347	0	0	0
evm.model.chr6.5	41.0623	-3.818	1.35632	-2.81498	0.004878	0.0445172		NA	NA	NA	NA	NA	0	4.7391	0.704001	0.537293	0.0843783	3.1249	0.380799	0.215432
evm.model.chr6.575	27.6369	-2.61914	0.566729	-4.6215	3.81e-06	9.56e-05		-2.60367	-2.61078	0.657482	0.000588366	0.0266607	2.30762	0.766707	0.781687	1.53913	14.3849	0.0470097	0	1.62737
evm.model.chr6.762	30.4224	-3.61718	0.527646	-6.85532	7.12e-12	4.47e-10		-3.59071	-3.60459	0.798068	5.54e-06	0.000510992	1.74773	0.644511	0.403015	0.128268	22.1111	2.96171	3.08703	1.7078
evm.model.chr6.781	NA	NA	NA	NA	NA	NA		7.76865	1.44269e+08	-1.59907	0.000333347	0.0165187	7.47826	0	0	0	0	0	0	0
evm.model.chr6.782	22.5961	1.91962	0.568415	3.37714	0.000732433	0.00964883		NA	NA	NA	NA	NA	6.51817	10.3676	1.25822	0.846533	1.7144	1.59842	0.103438	0.255816
evm.model.chr6.835	NA	NA	NA	NA	NA	NA		0.863638	0.863729	5.73208	0.00130113	0.0492059	69.0851	38.2671	40.4063	15.4585	38.6603	25.0627	23.2193	11.6711
evm.model.chr6.859	38.5997	-3.11662	0.761161	-4.09455	4.23e-05	0.000838817		-3.16496	-3.1906	1.07641	0.000647715	0.0288406	0.331305	0.683986	0.304341	0.646402	2.88738	1.13651	1.97975	2.87374
evm.model.chr6.860	55.0551	1.54489	0.509414	3.03269	0.00242386	0.0257879		NA	NA	NA	NA	NA	4.82431	3.94186	1.35598	1.71688	1.70386	0.377148	0.829921	1.66901
evm.model.chr6.875	217.606	2.49712	0.272919	9.14968	5.71e-20	9.55e-18		2.48528	2.48983	3.53092	2.48e-09	4.9e-07	8.78225	2.35383	0.594814	19.2478	1.57964	0.453132	0.526133	23.2173
evm.model.chr6.904	111.408	2.47469	0.314443	7.87007	3.54e-15	3.41e-13		2.47006	2.47175	2.59424	2.47e-06	0.000252731	24.0565	1.93662	0.0680463	3.3315	4.41244	0.475196	0.463057	3.79821
evm.model.chr6.981	18.5925	7.85658	1.51159	5.19755	2.02e-07	6.55e-06		8.25373	1.44269e+08	0.137139	4.04e-05	0.00284529	9.27429	7.83892	4.36279	5.07242	0	0	0	0.807024
evm.model.chr6.996	168.921	-2.2684	0.325332	-6.97257	3.11e-12	2.07e-10		-2.26052	-2.26187	3.16476	6.73e-07	8.15e-05	5.50599	3.07181	1.17671	5.0201	27.0538	5.06027	2.16048	9.23811
evm.model.chr7.1003	17.1154	5.12289	0.883696	5.79711	6.75e-09	2.89e-07		4.91497	5.02274	0.0584143	2.94e-05	0.00219402	11.8919	5.05366	3.56502	3.87259	0.36611	0	0	0.566726
evm.model.chr7.1088	NA	NA	NA	NA	NA	NA		1.07036	1.07082	6.08218	2.75e-05	0.0020604	25.4501	58.482	150.479	83.6761	12.3562	17.3843	10.4603	35.5537
evm.model.chr7.1196	13.8831	1.86645	0.61113	3.0541	0.0022574	0.0242957		NA	NA	NA	NA	NA	1.05321	0.298599	0.31274	0.070674	0.297993	0.368328	0.144314	0.032702
evm.model.chr7.1210	17.4915	2.23822	0.582383	3.84321	0.000121437	0.00208414		NA	NA	NA	NA	NA	1.86827	0.699485	0.468966	0.0601613	0.406277	0.230543	0.0518977	0.0467673
evm.model.chr7.1214	46.6802	4.57292	1.0849	4.21505	2.5e-05	0.000524268		4.48976	4.52831	1.3621	2.43e-05	0.00185239	4.31605	2.97767	1.45757	2.15496	0.182826	0.251142	0.0524953	0.780469
evm.model.chr7.1224	67.1348	8.59735	1.20916	7.11018	1.16e-12	8.02e-11		8.99042	1.44269e+08	1.85458	9.26e-12	3.11e-09	3.36993	6.97559	1.76749	4.83969	0	0.314667	0	2.8958
evm.model.chr7.1226	30.5545	3.92374	0.806172	4.86712	1.13e-06	3.22e-05		3.90517	3.92792	0.843057	8.31e-05	0.00522462	2.85336	1.4741	0.195722	0.0926977	0.19997	0.337319	0.118872	0.0256793
evm.model.chr7.1240	10.9226	5.62304	1.39575	4.02869	5.61e-05	0.00106765		5.17071	5.65152	-0.551072	0.000224641	0.011925	5.53136	7.382	5.41039	3.76975	0.124082	0.09663	0	0.348779
evm.model.chr7.1274	21.5129	5.38452	1.31164	4.10518	4.04e-05	0.000804288		4.97421	5.46975	0.289388	7.1e-05	0.00459146	0.627889	0.656602	0.336278	1.71306	0.01345	0	0	2.20871
evm.model.chr7.1280	519.456	9.45857	0.659436	14.3434	1.17e-46	7.03e-44		9.32575	9.44596	4.77564	1.22e-20	3.5e-17	163.903	140.545	95.3977	74.9066	0.219461	0.257485	0	36.1669
evm.model.chr7.1281	NA	NA	NA	NA	NA	NA		8.03985	1.44269e+08	-1.45206	7.64e-05	0.00487963	0.909279	0.00684167	0	0.010634	0	0	0	0
evm.model.chr7.1375	18.0735	8.01051	1.3789	5.80934	6.27e-09	2.71e-07		8.3821	1.44269e+08	0.0993096	2.42e-06	0.000251152	1.18768	0.455072	1.33751	0.105245	0	0	0	0.00611033
evm.model.chr7.1377	6.83422	6.86722	1.64735	4.16864	3.06e-05	0.000630337		7.23373	1.44269e+08	-1.05085	0.00017658	0.00984101	5.06134	1.12606	4.90468	0.232777	0	0	0	0
evm.model.chr7.1489	244.119	9.72517	1.04248	9.3289	1.07e-20	1.87e-18		9.62535	9.98389	3.68966	2.09e-18	3.35e-15	31.7396	29.9415	9.44813	22.0198	0.0270543	1.03785	0.0235043	10.6263
evm.model.chr7.1491	NA	NA	NA	NA	NA	NA		-0.962563	-0.963	4.67237	0.0010257	0.040937	13.9563	16.2638	11.1687	12.804	27.7162	32.4233	23.3674	59.1997
evm.model.chr7.1575	24.4678	2.84778	0.588197	4.84155	1.29e-06	3.63e-05		2.83761	2.85536	0.491187	0.000276785	0.0140978	92.1438	60.4066	17.441	23.9993	13.0958	6.66878	2.40963	12.7877
evm.model.chr7.1577	14.5	2.5144	0.846458	2.97049	0.00297322	0.0304423		NA	NA	NA	NA	NA	28.4085	12.564	11.5986	19.008	5.08694	9.27569	3.04733	8.71904
evm.model.chr7.1645	747.305	9.47982	0.845865	11.2072	3.76e-29	1.11e-26		9.34769	9.55374	5.31445	8.09e-16	8.14e-13	39.3534	61.793	134.869	27.9843	0.0470733	0.728539	0.190486	0.962177
evm.model.chr7.1646	53.8615	6.70147	0.910072	7.36366	1.79e-13	1.39e-11		6.71769	6.94015	1.54623	3.07e-10	6.93e-08	7.16411	5.71705	1.80202	6.40363	0.054113	0.022808	0	3.52136
evm.model.chr7.1647	119.551	9.48228	1.20647	7.85949	3.86e-15	3.7e-13		9.81937	1.44269e+08	2.67241	1.11e-12	4.77e-10	6.75012	5.77883	21.2614	5.05753	0	0.0291217	0.0134577	0.114035
evm.model.chr7.1648	1435.96	-3.95707	0.298558	-13.2539	4.28e-40	1.9e-37		-3.98685	-3.99091	6.26058	4.81e-13	2.3e-10	2.79422	7.06902	13.169	2.56531	43.614	195.508	174.889	60.8979
evm.model.chr7.1649	77.0967	-2.53884	0.439791	-5.77284	7.79e-09	3.31e-07		-2.53468	-2.54076	2.06367	1.46e-05	0.00118963	2.07155	3.05855	1.06045	2.94966	12.15	6.60385	1.72145	9.68526
evm.model.chr7.1650	121.946	-6.0022	0.59985	-10.0062	1.43e-23	3.11e-21		-5.84613	-5.92684	2.70611	2.25e-11	6.86e-09	0.117862	0.738026	1.94183	0.671616	7.83723	18.7187	7.15324	4.92207
evm.model.chr7.1685	29.2363	-2.34656	0.527154	-4.45137	8.53e-06	0.000202456		-2.33974	-2.34771	0.739973	0.000713295	0.0308925	0.40488	0.252401	0.157971	0.197373	2.11652	0.35705	0.1563	0.78863
evm.model.chr7.1689	3.44605	6.24636	1.98834	3.1415	0.00168087	0.0190767		NA	NA	NA	NA	NA	0.358681	0.152801	0.109836	0.005706	0	0	0.0114213	0.0311047
evm.model.chr7.1769	1741.5	-1.56686	0.0883389	-17.7369	2.17e-70	3.17e-67		-1.56718	-1.56732	6.52289	5.02e-13	2.3e-10	76.572	64.2892	52.9508	32.1367	231.099	194.872	184.349	113.461
evm.model.chr7.1771	485.91	11.7062	1.18624	9.86832	5.71e-23	1.17e-20		11.0879	11.5173	4.681	1.19e-23	2.39e-19	164.974	112.815	99.5917	56.843	0.055231	1.47827	0.125448	21.6955
evm.model.chr7.1808	27.2386	-5.54953	1.94093	-2.85921	0.004247	0.0400356		NA	NA	NA	NA	NA	0	17.7824	0.133632	0.295516	0.998933	1.66198	0.213911	2.86337
evm.model.chr7.1828	658.309	-1.52629	0.116078	-13.1489	1.73e-39	7.19e-37		-1.52913	-1.5298	5.1269	2.3e-10	5.38e-08	7.78955	22.7206	17.6008	6.04625	22.7969	45.1073	28.0344	15.9585
evm.model.chr7.1851	194.591	2.77004	0.305122	9.07846	1.1e-19	1.8e-17		2.74565	2.7567	3.36844	2.46e-09	4.9e-07	2.64105	4.24889	3.64853	3.8512	0.400557	1.90519	5.96545	6.40737
evm.model.chr7.296	52.0459	-1.51209	0.469415	-3.22123	0.00127641	0.0152765		NA	NA	NA	NA	NA	0.866784	1.28674	3.81967	2.67529	2.5867	7.59078	4.69818	4.05188
evm.model.chr7.299	NA	NA	NA	NA	NA	NA		1.01919	1.02022	5.21676	0.00116913	0.0454966	10.6987	43.3565	33.6986	24.7815	5.38193	44.888	32.0705	32.8222
evm.model.chr7.426	169.22	-2.16207	0.414027	-5.22205	1.77e-07	5.85e-06		-2.1375	-2.16146	3.16322	0.000100778	0.00618155	0.509574	4.21019	6.66377	11.5343	2.23203	8.30155	30.139	7.98865
evm.model.chr7.533	7.9885	-3.62961	1.26394	-2.87167	0.00408315	0.0388845		NA	NA	NA	NA	NA	0.284387	0.272124	0.016883	0.472783	3.55716	0.198871	0	0
evm.model.chr7.56	NA	NA	NA	NA	NA	NA		1.50465	1.50859	4.30657	8.02e-05	0.00509198	16.9548	332.358	21.4934	3.11241	5.93388	34.3567	37.3128	7.76254
evm.model.chr7.564	419.482	-1.77935	0.26812	-6.63641	3.21e-11	1.88e-09		-1.76227	-1.76717	4.48338	8.55e-05	0.0053425	6.34	106.938	23.418	1.90431	21.2002	351.987	51.2645	1.3722
evm.model.chr7.668	31.8142	-1.50416	0.491449	-3.06066	0.00220849	0.0238953		NA	NA	NA	NA	NA	3.19213	2.06793	0.203761	1.3135	9.28578	6.60421	0.440725	2.27994
evm.model.chr7.724	8.07051	3.16205	0.865328	3.65417	0.000258019	0.0039827		NA	NA	NA	NA	NA	1.41709	1.77651	0	0.0423193	0.164003	0	0	0.246006
evm.model.chr7.830	115.456	-1.60793	0.311886	-5.15552	2.53e-07	8.05e-06		-1.61147	-1.61252	2.62841	0.000145214	0.0083712	6.47326	2.83597	0.330754	0.198273	20.1311	8.72241	3.91392	1.04326
evm.model.chr7.860	199281	1.86918	0.578223	3.23263	0.00122658	0.014758		NA	NA	NA	NA	NA	0.654784	27739	0.296648	6945.09	0.175349	2225.84	0.378696	8665.74
evm.model.chr7.920	NA	NA	NA	NA	NA	NA		1.27201	1.27233	4.39832	0.00126667	0.048449	15.679	24.3927	0	2.06918	6.60999	1.93816	0	2.44949
evm.model.chr8.1013	NA	NA	NA	NA	NA	NA		-1.35686	-1.35977	3.42568	0.000122649	0.0071732	2.24473	35.5317	0.403162	2.38515	5.79081	9.47756	1.07744	14.4411
evm.model.chr8.1020	17.075	-3.48137	0.707071	-4.92365	8.49e-07	2.46e-05		-3.44067	-3.46716	0.0427309	0.000208041	0.0111616	0.527784	2.7516	0	0	6.13827	0.441664	0	1.07537
evm.model.chr8.1040	68.8226	-2.76058	0.491687	-5.61451	1.97e-08	7.77e-07		-2.73303	-2.75875	1.89861	6.07e-05	0.00408922	0.117618	1.94388	0.0166503	1.46528	0.825294	0.536854	0	3.1592
evm.model.chr8.1100	14.7404	5.09527	1.28691	3.9593	7.52e-05	0.00137418		4.79526	4.92213	-0.137232	0.000806647	0.0340229	2.4242	1.45049	0.049804	0.0832127	0.0786307	0.628575	0.42418	0.719217
evm.model.chr8.1102	26.2811	2.65622	0.741236	3.5835	0.000339025	0.00507567		NA	NA	NA	NA	NA	7.48704	1.2195	0.31203	0.094126	1.2164	0.350586	0	1.13598
evm.model.chr8.1117	NA	NA	NA	NA	NA	NA		-1.05691	-1.05725	6.00675	9.58e-06	0.000827194	15.3464	27.974	51.9961	31.2479	32.6834	64.5377	98.6696	44.3087
evm.model.chr8.1201	298.074	-4.02235	0.99239	-4.05319	5.05e-05	0.000977231		NA	NA	NA	NA	NA	2.42494	18.8677	59.6577	904.952	41.6314	292.208	255.968	1337.28
evm.model.chr8.1262	NA	NA	NA	NA	NA	NA		-4.5864	-4.74233	-1.53257	0.00119546	0.0463419	0.0483027	0.0336467	0.0466213	0	1.23872	0.027316	0.0392973	0
evm.model.chr8.1305	NA	NA	NA	NA	NA	NA		1.35021	1.35031	6.23282	3.02e-11	8.81e-09	156.242	112.606	40.2488	41.6937	62.3359	30.0913	29.1258	35.0048
evm.model.chr8.1324	80.1213	-1.68643	0.365436	-4.61485	3.93e-06	9.85e-05		-1.62935	-1.63061	2.11842	0.000997262	0.0404597	115.733	46.3057	63.4944	5.48383	363.965	42.7277	25.7872	8.94205
evm.model.chr8.1386	NA	NA	NA	NA	NA	NA		1.37099	1.37155	5.14643	3.72e-08	5.99e-06	54.71	59.4905	145.142	6.29767	21.5064	46.8334	61.2364	2.58072
evm.model.chr8.1390	61.0327	1.96275	0.498498	3.93732	8.24e-05	0.00148926		NA	NA	NA	NA	NA	9.26987	2.65288	0.0848687	0.843285	2.42595	0.280225	0	1.57206
evm.model.chr8.1559	3081.7	-2.01957	0.0792447	-25.4853	2.87e-143	1.95e-139		-2.01952	-2.01983	7.35962	1.07e-18	1.95e-15	26.9856	48.7586	122.21	66.1691	111.524	241.757	278.207	129.368
evm.model.chr8.1583	46.7853	3.20718	0.582658	5.5044	3.7e-08	1.39e-06		3.13793	3.19701	1.34925	1.65e-05	0.00131146	0.673016	2.97667	0.992658	0.766934	0.0758797	1.65586	0.3185	0.0808853
evm.model.chr8.1630	38.2474	2.14236	0.529668	4.04473	5.24e-05	0.00100667		2.17207	2.17655	1.13684	0.000747568	0.0318787	37.2255	12.9449	1.49916	5.40574	8.38414	0.535619	0	3.66323
evm.model.chr8.1631	42.824	2.89661	0.542996	5.33449	9.58e-08	3.37e-06		2.89843	2.90732	1.26409	7.49e-05	0.00481232	15.8398	10.8603	1.42805	2.85655	2.14893	0.100307	0.162203	0.957765
evm.model.chr8.1671	NA	NA	NA	NA	NA	NA		1.45637	1.45702	3.91109	0.000749818	0.0318934	16.7446	35.0635	0	1.10439	6.1981	0.944244	0	6.24011
evm.model.chr8.1674	580.658	1.99376	0.17458	11.4203	3.31e-30	1.02e-27		1.98634	1.98658	4.91502	1.53e-10	3.7e-08	69.2237	35.521	1.3619	0.909642	17.7769	4.55164	1.58892	0.396042
evm.model.chr8.1711	62.843	-2.68641	0.745871	-3.60171	0.000316136	0.00477503		-2.56008	-2.67087	1.75079	0.00128248	0.0486834	0.0683723	4.50665	2.45879	1.10701	0.386539	3.75336	2.19394	1.43551
evm.model.chr8.1732	NA	NA	NA	NA	NA	NA		-0.918244	-0.918292	6.73128	1.53e-05	0.00122886	92.7832	47.1947	47.3952	69.9996	178.527	74.6993	60.8174	79.5686
evm.model.chr8.184	189.571	-2.05774	0.226114	-9.10046	8.99e-20	1.49e-17		-2.05474	-2.05693	3.33114	9.31e-08	1.38e-05	1.78893	0.700913	0.981731	1.26004	7.59359	5.07892	8.26395	5.7699
evm.model.chr8.1908	390.761	1.92943	0.184155	10.4772	1.1e-25	2.61e-23		1.92769	1.92845	4.37247	4.12e-07	5.25e-05	62.2775	20.7452	55.4269	1.37319	16.652	14.8928	43.5522	0.383906
evm.model.chr8.1916	NA	NA	NA	NA	NA	NA		1.16355	1.16369	6.62861	1.72e-09	3.51e-07	59.54	78.2134	90.5891	20.1814	27.002	48.192	47.6315	28.6167
evm.model.chr8.1992	NA	NA	NA	NA	NA	NA		0.947245	0.947554	6.67918	0.000182467	0.0100577	26.7343	62.1799	59.695	83.806	14.0954	54.5645	135.357	62.0083
evm.model.chr8.2160	1196.86	-1.54838	0.193352	-8.00808	1.17e-15	1.19e-13		-1.53621	-1.53948	5.99936	4.57e-06	0.000429289	2.73538	20.2798	86.5673	71.8266	8.27	73.1396	124.251	80.9881
evm.model.chr8.2213	102.214	2.54107	0.80648	3.15082	0.00162815	0.0186338		2.444	2.56458	2.43117	0.0010153	0.0408537	1.21198	1.43586	15.5778	5.35403	0.195823	1.29355	50.347	9.00606
evm.model.chr8.2244	7130.98	-1.72758	0.12399	-13.9333	3.98e-44	2.19e-41		-1.72722	-1.7284	8.58626	2.72e-11	8.17e-09	6.68447	13.5051	1192.19	19.1542	22.4783	191.276	738.008	14.7741
evm.model.chr8.2246	8.63751	-4.06888	1.26759	-3.20992	0.00132771	0.0157978		NA	NA	NA	NA	NA	0.0351943	0.326578	0.009714	0.215763	0.631196	0.109616	0.604859	0.42858
evm.model.chr8.2441	NA	NA	NA	NA	NA	NA		-1.03519	-1.03598	5.20225	0.000233165	0.0123125	4.44521	18.1696	20.5493	11.7933	9.19426	33.3712	26.3581	18.8404
evm.model.chr8.2446	102.864	-2.75243	0.476041	-5.78192	7.39e-09	3.15e-07		-2.73079	-2.75419	2.46315	4.95e-05	0.00339697	0.359378	0.114298	0.736605	4.27258	2.45539	1.14129	3.58196	17.2114
evm.model.chr8.2588	731.624	-2.38561	0.454519	-5.24863	1.53e-07	5.13e-06		-2.34309	-2.38228	5.28604	0.000382667	0.0185515	0.121496	0.267194	43.177	52.2204	0.702219	0.981981	7.53813	21.8946
evm.model.chr8.287	22.9327	3.72896	0.542329	6.87583	6.16e-12	3.91e-10		3.70568	3.72925	0.44742	1.38e-05	0.00114058	9.59586	4.69012	1.10158	0.338246	0.734054	0.0999203	0	0
evm.model.chr8.334	NA	NA	NA	NA	NA	NA		-6.22776	-6.53877	-1.15585	0.000113423	0.00677137	0.0344927	0.120313	0	0	3.68455	0	0	0
evm.model.chr8.336	NA	NA	NA	NA	NA	NA		-7.93144	-1.44269e+08	-1.65174	0.000134148	0.00777787	0	0	0	0	2.41465	0	0	0.0314247
evm.model.chr8.51	27.5576	-2.06885	0.628263	-3.29297	0.000991348	0.0123803		NA	NA	NA	NA	NA	0.342895	1.28865	1.75369	0.391498	1.44906	4.43845	3.02503	0.34194
evm.model.chr8.622	360.665	1.59569	0.507971	3.1413	0.00168201	0.019079		NA	NA	NA	NA	NA	0.533237	62.2377	1.78737	1.57146	0.178048	29.1364	1.19702	0.384048
evm.model.chr8.717	134.535	9.92535	1.20115	8.26324	1.42e-16	1.58e-14		9.45914	9.94616	2.84909	1.08e-16	1.36e-13	6.71715	5.69839	4.40915	1.32081	0.00630533	0	0.0152667	0.132459
evm.model.chr8.733	79.7063	6.94597	0.695305	9.98982	1.69e-23	3.63e-21		6.8045	6.92006	2.11373	1.48e-13	9.32e-11	3.49602	3.25736	1.69804	0.985681	0.0291063	0.004231	0.00464433	0.178968
evm.model.chr8.738	93.2048	-9.91639	1.20285	-8.2441	1.66e-16	1.84e-14		-9.45189	-10.0076	2.32202	4.85e-15	3.61e-12	0.00542467	0.0179537	0	0.786012	6.11793	2.21714	0.9966	2.79589
evm.model.chr8.797	103.466	-2.02167	0.520334	-3.88533	0.00010219	0.00179148		NA	NA	NA	NA	NA	0.465183	10.2049	2.41596	20.8703	2.06266	2.4628	2.12031	41.0805
evm.model.chr8.801	3609.53	-2.21658	0.517895	-4.27998	1.87e-05	0.000407051		-2.16313	-2.21597	7.60044	0.000351968	0.0172713	0.192172	12.8802	525.503	141.376	0.926665	177.024	403.8	69.0802
evm.model.chr8.880	NA	NA	NA	NA	NA	NA		-1.27798	-1.27956	3.38125	0.00018355	0.0100897	4.01194	4.56872	8.54881	5.02368	9.84595	18.3838	10.2238	4.81055
evm.model.chr8.924	2547.18	-7.10662	0.358865	-19.803	2.8e-87	5.72e-84		-6.99527	-7.0169	7.09288	3.1e-16	3.52e-13	3.03828	3.15786	3.6054	0.090287	421.74	792.228	3903.44	29.7275
evm.model.chr8.96	38.0466	-3.30535	0.767795	-4.30499	1.67e-05	0.000369767		-3.321	-3.3381	1.06632	0.000341101	0.0168201	0.398814	0.458261	0.118662	0.562614	3.85179	0.760679	0.8549	2.16014
evm.model.chr8.98	NA	NA	NA	NA	NA	NA		1.32678	1.32854	2.36376	0.00106997	0.0422093	5.84814	2.64764	2.55945	2.89021	2.38349	1.92689	0.903658	2.61801
evm.model.chr9.102	NA	NA	NA	NA	NA	NA		-0.845668	-0.845706	6.89204	0.000647943	0.0288406	48.3379	39.757	11.63	7.80984	88.328	91.4068	30.176	12.5081
evm.model.chr9.1145	59.4206	2.21356	0.417544	5.30138	1.15e-07	3.96e-06		2.19831	2.20188	1.72425	0.000232922	0.0123125	4.41878	2.82653	0.38001	0.034151	0.985183	1.24114	0.113611	0
evm.model.chr9.116	NA	NA	NA	NA	NA	NA		1.19436	1.19536	4.41691	0.00125746	0.0483478	15.2079	42.2132	42.1536	1.57349	6.72068	2.11847	32.6017	4.24387
evm.model.chr9.1218	34.8128	2.78404	0.4051	6.87247	6.31e-12	3.99e-10		2.76549	2.7787	0.974667	5.32e-05	0.00362842	1.65524	0.880766	1.10739	0.434388	0.243453	0.0264283	0	0.146501
evm.model.chr9.123	18.6643	1.76245	0.626616	2.81265	0.00491349	0.044781		NA	NA	NA	NA	NA	7.52806	0.907474	0	0.0377613	2.27134	0	0	0
evm.model.chr9.1256	22.0313	1.98622	0.612168	3.24456	0.00117632	0.0142796		NA	NA	NA	NA	NA	1.20204	0.655463	0.59003	0.0959853	0.311113	0.779912	0.4004	0.216483
evm.model.chr9.1282	96.8436	11.3461	1.23464	9.18982	3.94e-20	6.69e-18		11.6934	1.44269e+08	2.39455	8.37e-13	3.66e-10	14.3308	2.28336	3.55953	1.81585	0	0	0	0.153499
evm.model.chr9.130	NA	NA	NA	NA	NA	NA		-9.83468	-1.44269e+08	-0.124732	6.24e-07	7.61e-05	0	0	0	0	8.40459	0	0.032878	0
evm.model.chr9.1304	37.1806	-9.29908	1.2523	-7.4256	1.12e-13	9.02e-12		-9.4886	-1.44269e+08	1.03623	4.13e-09	7.92e-07	0	0	0	2.12554	95.1089	38.779	55.9211	41.9562
evm.model.chr9.131	NA	NA	NA	NA	NA	NA		-9.61773	-1.44269e+08	-0.329317	1.22e-05	0.00102774	0	0	0	0	7.37749	0.11967	0	0
evm.model.chr9.1404	12.3129	2.55873	0.924174	2.76867	0.00562855	0.0497213		NA	NA	NA	NA	NA	1.26569	0.185117	0.117275	0.061122	0.222293	0.147742	0.068591	0.159597
evm.model.chr9.1949	158.023	-3.49596	0.492843	-7.09346	1.31e-12	9.02e-11		-3.45246	-3.49417	3.06915	2.47e-06	0.000252731	0.155071	0.123724	14.7203	0.0446443	1.93026	2.55381	15.5191	0.0290157
evm.model.chr9.1992	39.2575	-1.79018	0.503693	-3.55411	0.000379262	0.00555181		NA	NA	NA	NA	NA	7.30767	4.03709	0	0.155903	25.5735	0.132743	0	0.029441
evm.model.chr9.2022	127.361	1.83369	0.277053	6.61855	3.63e-11	2.11e-09		1.82742	1.83094	2.76598	8.87e-06	0.000772927	8.5302	16.5442	1.55276	8.90472	2.42336	3.08726	1.37244	6.97813
evm.model.chr9.2048	115.708	-3.05903	0.405601	-7.54197	4.63e-14	3.92e-12		-3.0555	-3.06242	2.6262	2.35e-07	3.2e-05	0.509141	0.221684	0.113119	0.238765	4.34371	5.41625	2.37423	2.3382
evm.model.chr9.2214	4.64503	-5.74322	2.04921	-2.80264	0.00506858	0.0458261		NA	NA	NA	NA	NA	0	0	0.0695967	0.0723477	0.449561	0.0557513	0.776248	0.061291
evm.model.chr9.2239	91.4268	-3.43992	0.909402	-3.78262	0.000155186	0.00256364		-3.2368	-3.42995	2.28558	0.000410613	0.0196226	0.046673	0.28196	2.42827	2.53909	0.407053	5.65185	4.43516	6.4275
evm.model.chr9.2247	7.62366	5.12958	1.63827	3.13109	0.00174156	0.0196019		NA	NA	NA	NA	NA	0.176589	0.0722213	0.250886	0.557117	0	0.0401033	0	0.130309
evm.model.chr9.2298	62.9785	1.99743	0.331372	6.02778	1.66e-09	7.87e-08		1.99583	1.99719	1.83296	0.000252271	0.0131488	20.3129	0.0827857	0	0	5.17428	0	0	0
evm.model.chr9.347	14.0576	-3.64593	0.943063	-3.86605	0.000110613	0.00192262		NA	NA	NA	NA	NA	0.076628	0.176458	0.006071	0.0619873	0.946986	0.295447	0.161123	0.767106
evm.model.chr9.349	4.40653	-4.82584	1.63166	-2.95763	0.00310016	0.0314267		NA	NA	NA	NA	NA	0.0287527	0.0499203	0.040058	0.00999467	0.864024	0.0572487	0.119668	0.048176
evm.model.chr9.354	12.5285	-2.62473	0.788518	-3.32869	0.00087256	0.0111914		NA	NA	NA	NA	NA	0.207857	0.409975	0.0847863	0.0874983	1.29923	0.269063	0.451676	0.241806
evm.model.chr9.375	28.9822	-3.25447	0.654471	-4.97267	6.6e-07	1.96e-05		-3.19263	-3.24796	0.676291	0.000155003	0.00883432	0.309239	0.366968	1.44042	1.05988	3.07157	1.33643	4.24985	5.97801
evm.model.chr9.44	25.3123	-1.60449	0.575315	-2.78888	0.00528908	0.0474414		NA	NA	NA	NA	NA	1.72562	6.74731	0.0819487	1.00704	5.32962	0.740296	0	0.705187
evm.model.chr9.45	NA	NA	NA	NA	NA	NA		-6.55118	-1.44269e+08	-2.33049	0.00116443	0.0454014	0	0	0.040862	0	1.1838	0	0.0493507	0.0412087
evm.model.chr9.472	NA	NA	NA	NA	NA	NA		1.16838	1.16898	3.1964	0.000934627	0.0386909	10.8562	7.03246	1.07635	3.93602	4.89469	0.880503	0.170849	3.63397
evm.model.chr9.51	225.605	-2.01675	0.228387	-8.83044	1.04e-18	1.48e-16		-2.02121	-2.02254	3.57747	9.82e-07	0.00011421	4.57856	25.6347	0.121306	3.43289	18.8827	8.30066	0.192987	4.5392
evm.model.chr9.552	34.9918	-2.74294	0.524207	-5.23255	1.67e-07	5.56e-06		-2.72388	-2.74275	0.951049	9.18e-05	0.00568305	0.307405	0.25786	0.265708	0.974966	2.07182	1.90104	0.794299	1.14081
evm.model.chr9.559	1145.82	-1.91001	0.144209	-13.2448	4.84e-40	2.1e-37		-1.9144	-1.91626	5.93949	1.32e-11	4.2e-09	2.47303	6.24512	73.4587	13.7973	9.35877	41.0881	47.4681	8.5759
evm.model.chr9.601	49.3747	2.56551	0.371268	6.91013	4.84e-12	3.1e-10		2.56581	2.57024	1.473	7.66e-06	0.000684824	7.76431	1.04168	1.5657	0.804589	1.318	0.504759	0.022811	0.132952
evm.model.chr9.652	29.5497	-4.53307	1.30748	-3.46702	0.000526255	0.00733521		NA	NA	NA	NA	NA	0.00982567	0.0543923	0.0773833	2.26828	0.264577	0.0262143	1.67961	1.5861
evm.model.chr9.726	2.93712	-5.21421	1.88395	-2.7677	0.00564532	0.0497926		NA	NA	NA	NA	NA	0	0.005586	0	0.005676	0.11974	0.133163	0.084799	0.0316573
evm.model.chr9.730	2.97209	6.69672	2.29553	2.91729	0.00353088	0.0349593		7.08779	1.44269e+08	-1.80641	0.000806585	0.0340229	0.418733	0.044539	0.00992467	0.0261083	0	0.032202	0	0.00512033
evm.model.chr9.731	32.2144	1.71383	0.526638	3.25428	0.00113679	0.0138657		NA	NA	NA	NA	NA	1.27579	1.87846	0.565561	0.172541	0.394282	0.161882	0.0241373	0.0521983
evm.model.chr9.733	67.5199	4.37517	0.388359	11.2658	1.94e-29	5.81e-27		4.35717	4.36864	1.9165	3.45e-10	7.64e-08	7.90145	3.27727	0.642892	0.121268	0.386629	0.0870327	0	0.011182
evm.model.chr9.74	59.4114	2.37971	0.5852	4.06649	4.77e-05	0.00093107		NA	NA	NA	NA	NA	0.345149	0.892193	0.270899	1.3546	0.068877	0.0607653	0.0966837	1.35332
evm.model.chr9.743	8.70963	-3.87705	1.10863	-3.49715	0.000470255	0.00666853		NA	NA	NA	NA	NA	0.0629147	0.347138	0	0.21713	0.972552	0.457205	0.188703	0.569415
evm.model.chr9.831	32.1332	-2.51622	0.768439	-3.27445	0.00105868	0.0131009		NA	NA	NA	NA	NA	1.97956	124.227	6.47707	22.9343	12.6414	39.6748	13.5017	17.2879
evm.model.chr9.852	NA	NA	NA	NA	NA	NA		1.1856	1.18564	6.53252	1.26e-08	2.31e-06	211.742	25.9787	45.9818	1.51668	94.7694	14.3475	25.8371	0.644388
evm.model.chr9.882	2079.21	2.7464	0.786514	3.49186	0.000479671	0.00678321		NA	NA	NA	NA	NA	1.09908	1.81486	0.202217	465.921	0.163201	0.650205	0.549828	349.063
evm.model.chr9.98	200.236	-2.0035	0.28451	-7.04193	1.9e-12	1.28e-10		-1.98962	-1.99573	3.41339	1.24e-06	0.000140277	2.38996	51.157	9.06174	5.07404	9.7706	34.2487	10.9068	6.14663

## Sheet: C5V-C6V
	DESeq2 pipeline							EdgeR pipeline					Transcript per million (TPM) for RNA-seq of each sample
GENEID	BaseMean	log2FoldChange	lfcSE	stat	p-Value	padj		logFC	unshrunk.logFC	logCPM	p-Value	FDR	C5_FS	C5_V	C5_R	C5_S	C6_FS	C6_V	C6_R	C6_S
evm.model.chr1.1002	31.355	3.94505	0.629744	6.26453	3.74e-10	2.35e-09		3.85924	3.91148	0.853107	4.14e-06	4.06e-05	3.62599	1.5967	1.16586	1.01753	0.577412	0.0970437	0.00868167	0.631388
evm.model.chr1.101	18.8119	3.43904	0.610425	5.63384	1.76e-08	9.23e-08		3.3634	3.38875	0.156211	0.000139809	0.000963954	5.31932	8.23935	0.50248	1.40922	1.60644	0.715257	0.039249	1.43058
evm.model.chr1.1029	NA	NA	NA	NA	NA	NA		1.03889	1.0391	5.05788	0.000228715	0.00149545	50.7412	52.1761	21.0979	26.7254	47.4103	22.8003	24.4656	35.1805
evm.model.chr1.1031	311.021	2.84418	0.297915	9.54695	1.34e-21	1.87e-20		2.78124	2.79444	4.01944	5.97e-08	8.99e-07	55.481	2.3888	0	0	36.2233	0.317483	0.009269	0.0960013
evm.model.chr1.1042	1098.3	3.36451	0.522183	6.44316	1.17e-10	7.64e-10		3.32221	3.34925	5.8641	0.000261747	0.00168893	7.23398	2.47763	8.26078	234.226	3.46449	0.223047	11.4523	3.46755
evm.model.chr1.1052	NA	NA	NA	NA	NA	NA		0.762621	0.762633	9.77392	0.00153224	0.00806569	507.863	299.603	171.946	653.696	1345.89	157.91	176.634	401.087
evm.model.chr1.1054	10.5467	2.7443	0.906494	3.02737	0.0024669	0.00617838		NA	NA	NA	NA	NA	8.24574	6.55398	0.235875	3.73947	11.1348	0.976448	1.81692	5.34611
evm.model.chr1.1063	25.5758	-1.98741	0.685679	-2.89846	0.00375006	0.00905216		NA	NA	NA	NA	NA	0.181601	0.185801	0.858165	0.55434	0.199714	0.663481	0.715353	0.870887
evm.model.chr1.1065	3023.72	-2.29409	0.0831182	-27.6003	1.1e-167	3.64e-165		-2.32738	-2.32757	7.34103	1.37e-19	5.01e-17	3.39654	27.2221	175.457	82.7946	3.25737	121.743	188.144	73.5726
evm.model.chr1.1066	2.54701	5.0485	1.82831	2.76129	0.00575731	0.013293		NA	NA	NA	NA	NA	0.100368	0.424865	0	0.178243	0.274972	0	0	0.40393
evm.model.chr1.1068	286.553	2.14527	0.202339	10.6024	2.9e-26	5.03e-25		2.13066	2.13128	3.92281	2.5e-09	5.16e-08	3.78856	60.8353	1.51734	29.6194	4.09014	12.3547	1.89193	16.4341
evm.model.chr1.1069	63.7219	1.62341	0.46844	3.46557	0.000529115	0.00151874		1.56449	1.56852	1.77363	0.00800088	0.0333409	3.56649	8.17618	0.22829	10.8007	4.75069	2.4878	0.947626	13.0828
evm.model.chr1.1074	NA	NA	NA	NA	NA	NA		1.43119	1.43162	4.67267	3.88e-07	4.81e-06	36.4209	30.5627	3.82697	13.3944	37.5083	10.0472	16.4735	22.3374
evm.model.chr1.1075	5.75796	6.28852	2.25012	2.79475	0.00519397	0.0121146		6.87589	1.44269e+08	-1.30695	0.00709223	0.0300777	1.38837	1.00362	0.180906	0.196028	0	0	0.0649707	0.400986
evm.model.chr1.1081	60.2284	2.09166	0.496474	4.21303	2.52e-05	9.07e-05		2.07604	2.0799	1.72978	0.00146609	0.00776013	1.87646	2.13303	0.014874	0.617422	1.67798	0.44461	0.0761623	0.50129
evm.model.chr1.1083	1389.79	6.5498	0.27527	23.7941	3.84e-125	7.47e-123		6.55858	6.5611	6.16865	7.22e-19	2.2e-16	76.3374	155.683	0.0319707	0.890611	63.3312	1.43149	0.043103	0.693065
evm.model.chr1.1123	196.671	1.62522	0.305623	5.31771	1.05e-07	5.06e-07		1.60886	1.61234	3.38124	0.000215188	0.00141483	21.6722	2.54893	0.814344	0.451885	18.6969	0.762387	0.35779	0.357764
evm.model.chr1.113	NA	NA	NA	NA	NA	NA		1.08673	1.08754	3.3599	0.0008567	0.00484973	2.55319	2.81211	1.86951	2.47979	1.7444	1.16498	1.37343	2.28796
evm.model.chr1.1133	105.528	4.64023	0.362116	12.8142	1.36e-37	3.81e-36		4.59186	4.60778	2.51421	5.89e-12	2.22e-10	12.1959	10.2964	0	0.0975427	16.0505	0.380504	0.00992533	0.284011
evm.model.chr1.1136	142.891	3.43884	0.454009	7.5744	3.61e-14	3.13e-13		3.39104	3.39287	2.93227	3.91e-08	6.15e-07	1.26561	37.0093	0.665805	0.770871	2.21151	3.13208	0.195178	0.538829
evm.model.chr1.1141	NA	NA	NA	NA	NA	NA		-1.10906	-1.10957	3.24512	0.00669617	0.028725	2.49517	6.8958	9.52038	0.774233	5.33973	13.2477	7.92624	0.886797
evm.model.chr1.1146	NA	NA	NA	NA	NA	NA		1.06566	1.06585	5.18446	2.53e-05	0.000207791	34.1244	18.978	3.9974	5.9599	32.5697	8.15241	3.39528	5.87903
evm.model.chr1.1152	NA	NA	NA	NA	NA	NA		-1.07671	-1.0768	6.96184	0.000758278	0.00435756	17.7897	22.1559	97.2729	73.6178	16.8628	41.3389	46.7343	46.0277
evm.model.chr1.1157	211.069	2.48888	0.307524	8.09329	5.81e-16	5.72e-15		2.46167	2.46345	3.48084	8.21e-08	1.2e-06	11.566	8.94249	0.563605	0.795007	12.4383	1.47295	0.548146	1.2659
evm.model.chr1.1160	NA	NA	NA	NA	NA	NA		-0.85284	-0.852946	5.61481	0.00230711	0.0115407	92.7812	29.6835	24.1331	3.12307	92.152	48.0094	24.614	5.8637
evm.model.chr1.1163	520.565	4.73041	0.250961	18.8492	2.99e-79	2.55e-77		4.68462	4.69411	4.74669	1.9e-17	3.11e-15	58.8281	11.899	0.026993	0.393909	61.2328	0.42358	0.0273427	0.0338477
evm.model.chr1.1166	52.3943	2.20357	0.607298	3.62848	0.000285092	0.000861318		2.11599	2.1255	1.57084	0.00402488	0.0186025	14.9133	4.45943	0.0414517	0.0380973	17.1658	0.861682	0.0569773	0.2968
evm.model.chr1.1169	43.5149	6.37698	1.2688	5.02598	5.01e-07	2.23e-06		6.98766	1.44269e+08	1.31106	2.93e-05	0.00023615	8.32655	0.742757	0	0.0574253	11.5571	0	0	0.0517197
evm.model.chr1.1172	90.8717	2.57125	0.435047	5.91028	3.42e-09	1.93e-08		2.51959	2.53102	2.32123	0.000111817	0.000788522	20.0919	2.91269	0.182935	0.0391983	11.8906	0.449767	0.0996737	0.064376
evm.model.chr1.1176	199.496	2.11614	0.312773	6.76575	1.33e-11	9.36e-11		2.04871	2.05094	3.40232	2.38e-06	2.45e-05	1.93438	15.3384	0.800267	29.731	1.15335	3.27246	1.67222	28.7346
evm.model.chr1.1184	111.106	5.76599	1.25724	4.58623	4.51e-06	1.79e-05		6.39191	1.44269e+08	2.56003	0.000167967	0.00113477	0.870799	0.350897	0.0173473	11.5005	1.09023	0	0	10.5127
evm.model.chr1.1193	NA	NA	NA	NA	NA	NA		1.41637	1.41805	2.79961	0.00320134	0.0153176	7.5465	2.87141	0.021904	0.414373	8.09382	0.946289	0.0324423	0.177961
evm.model.chr1.1195	NA	NA	NA	NA	NA	NA		-1.22757	-1.22855	3.69933	0.000161017	0.00109216	14.993	13.277	26.5403	41.3975	11.9239	27.7693	33.1673	46.0143
evm.model.chr1.1208	102.724	-2.1714	0.497506	-4.36458	1.27e-05	4.77e-05		-2.21219	-2.23013	2.45282	0.000849812	0.00481616	1.01116	0.786787	1.48145	23.7147	0.539919	3.18666	5.39169	31.0089
evm.model.chr1.1209	NA	NA	NA	NA	NA	NA		6.4554	1.44269e+08	-1.71227	0.00840086	0.0347271	0	0.481119	0	0.330002	0	0	0	0.39589
evm.model.chr1.1211	61.9704	2.67233	0.460862	5.79854	6.69e-09	3.66e-08		2.6103	2.62259	1.76774	0.000118604	0.000832878	13.3392	5.5449	0.786249	3.41349	9.57155	0.791651	0.455962	5.72278
evm.model.chr1.1213	NA	NA	NA	NA	NA	NA		1.36057	1.36101	3.65585	0.000103611	0.000737629	20.5242	20.3957	0.175514	0.356331	16.8596	7.08615	2.6083	0.373684
evm.model.chr1.1222	NA	NA	NA	NA	NA	NA		-1.29453	-1.29486	5.18643	2.04e-06	2.15e-05	37.6666	39.4888	80.5016	57.845	34.8923	86.641	135.901	112.83
evm.model.chr1.1226	NA	NA	NA	NA	NA	NA		-1.18672	-1.18679	6.18564	2.12e-06	2.22e-05	15.9564	52.1316	63.1145	12.4939	25.4105	105.378	51.9847	10.4246
evm.model.chr1.1229	NA	NA	NA	NA	NA	NA		-1.11926	-1.11935	6.57195	5.42e-08	8.23e-07	85.4263	51.6971	109.729	60.7184	91.6883	99.9622	101.754	57.3843
evm.model.chr1.1235	872.494	-2.36189	0.154164	-15.3207	5.56e-53	2.47e-51		-2.36635	-2.36666	5.54151	4.96e-14	3.21e-12	9.39406	14.0864	49.1137	5.94908	8.54262	64.485	22.2614	8.11402
evm.model.chr1.1239	NA	NA	NA	NA	NA	NA		0.993442	0.993555	5.14192	0.000198058	0.00131379	76.803	110.713	21.8453	12.0745	67.8938	49.6632	33.5797	18.3342
evm.model.chr1.1256	12.1386	3.5307	1.09312	3.22993	0.00123822	0.00329674		3.32954	3.47446	-0.430134	0.00632099	0.0273253	2.32972	1.11573	0.441891	1.41927	2.04878	0.111838	0.355583	1.10988
evm.model.chr1.1265	1015.54	-2.81335	0.118475	-23.7464	1.2e-124	2.29e-122		-2.85658	-2.85724	5.76681	1.08e-18	3.05e-16	7.29728	9.40622	101.23	8.83856	4.35707	60.832	70.5507	10.0465
evm.model.chr1.1273	NA	NA	NA	NA	NA	NA		1.16067	1.16087	5.95094	7.14e-06	6.64e-05	200.267	62.5228	37.0846	11.795	202.985	25.1942	41.2147	14.3652
evm.model.chr1.1275	93.5772	3.45084	0.847151	4.07347	4.63e-05	0.000159955		3.51766	3.56857	2.3076	0.000364025	0.00226114	0.480038	4.09584	28.4984	10.1751	0.728968	0.385754	14.3782	4.33785
evm.model.chr1.1276	314.709	1.53689	0.280831	5.47265	4.43e-08	2.24e-07		1.49687	1.4982	4.06001	0.000251883	0.00163209	3.13151	10.7537	2.33044	36.2629	3.21468	3.41388	2.83635	31.8181
evm.model.chr1.1279	76.8749	4.09118	0.323024	12.6653	9.21e-37	2.48e-35		4.0191	4.02737	2.0602	2.69e-11	8.8e-10	9.47219	27.2782	7.68016	2.90289	0.658576	1.45518	0.341868	0.339283
evm.model.chr1.128	NA	NA	NA	NA	NA	NA		-1.12605	-1.12729	2.03985	0.0118342	0.0469516	2.52005	1.72858	1.01188	0.209885	3.2814	3.38315	1.11048	0.459454
evm.model.chr1.1284	NA	NA	NA	NA	NA	NA		-0.942896	-0.943011	6.02807	4.8e-05	0.000370438	32.9739	13.4582	21.702	16.2108	28.6464	23.125	14.7645	20.3289
evm.model.chr1.132	NA	NA	NA	NA	NA	NA		-1.24032	-1.24038	6.56083	4.54e-08	7.03e-07	24.1358	59.5086	97.1283	5.64296	43.5606	125.286	54.0971	5.03817
evm.model.chr1.1326	16.3296	2.19477	0.881658	2.48937	0.012797	0.027047		NA	NA	NA	NA	NA	1.27063	0.406579	0.229978	0.509037	1.25576	0.07769	0.0176597	0.95498
evm.model.chr1.1332	NA	NA	NA	NA	NA	NA		0.788881	0.78897	5.43549	0.00771229	0.0323369	58.1387	53.2497	14.1176	10.0823	60.4903	27.5445	9.22067	18.6492
evm.model.chr1.1346	156.235	1.5748	0.292687	5.38048	7.43e-08	3.64e-07		1.53492	1.53716	3.05858	0.000889901	0.00501229	29.117	6.90339	0.413453	0.455086	30.0231	2.09351	0.271567	0.36919
evm.model.chr1.1350	2369.85	2.2606	0.311452	7.25825	3.92e-13	3.13e-12		2.1861	2.18619	6.93418	9.3e-08	1.34e-06	541.36	601.317	4.65024	1.74994	480.53	117.576	5.24983	2.56023
evm.model.chr1.1362	NA	NA	NA	NA	NA	NA		1.28867	1.29006	3.69949	0.000112191	0.000790882	35.0766	9.70982	1.90994	9.30452	34.1213	3.5167	2.6961	16.007
evm.model.chr1.1367	130.705	-1.60215	0.219449	-7.30078	2.86e-13	2.31e-12		-1.68381	-1.68527	2.80628	5.3e-06	5.06e-05	39.3403	17.4315	13.6645	4.24092	68.2045	49.9918	24.1189	5.8849
evm.model.chr1.1370	NA	NA	NA	NA	NA	NA		-1.4419	-1.44242	4.57081	4.18e-08	6.54e-07	34.1156	24.6438	76.8314	26.179	37.163	60.3283	66.1853	40.9061
evm.model.chr1.1379	36.7469	-1.51282	0.506546	-2.98655	0.00282147	0.0069932		NA	NA	NA	NA	NA	0.642972	0.468291	2.67845	1.26261	0.881024	1.22426	0.514197	1.19808
evm.model.chr1.1382	7.65283	-2.97093	1.09318	-2.71769	0.00657389	0.0149773		NA	NA	NA	NA	NA	0.298535	0.251238	2.41112	2.49151	0.983521	1.83017	0.747353	0.923326
evm.model.chr1.1383	NA	NA	NA	NA	NA	NA		-0.812023	-0.812155	5.3072	0.0103551	0.0416584	33.0831	21.6152	26.665	19.0068	31.1854	33.8416	23.7187	19.8547
evm.model.chr1.1389	NA	NA	NA	NA	NA	NA		-0.863352	-0.863372	7.68499	0.000122912	0.000860125	130.843	102.094	84.0177	29.9935	147.899	165.979	75.3927	34.2195
evm.model.chr1.1397	NA	NA	NA	NA	NA	NA		0.909899	0.910183	4.07916	0.00843831	0.0348461	16.6827	25.1534	10.8499	10.4063	15.7426	11.8744	7.46803	14.0081
evm.model.chr1.1401	207.433	-2.29734	0.350968	-6.54573	5.92e-11	3.96e-10		-2.37145	-2.3741	3.46302	2.03e-06	2.14e-05	3.23384	6.37729	16.7392	2.05279	12.8644	29.7511	84.8241	7.04666
evm.model.chr1.141	39.6042	5.63726	1.27229	4.43079	9.39e-06	3.58e-05		5.25588	5.68243	1.21297	1.96e-05	0.000165283	26.8766	2.2071	0	0	18.914	0.05038	0	0
evm.model.chr1.1415	3.92328	-4.74987	1.96107	-2.42208	0.0154319	0.0319096		-5.38331	-1.44269e+08	-1.63441	0.00988457	0.0400116	0.827799	0	0.116563	0.0745377	2.66507	0.525767	0	0.031743
evm.model.chr1.1416	NA	NA	NA	NA	NA	NA		1.26197	1.26223	5.28116	1.68e-05	0.000143908	342.903	134.86	20.9798	39.5307	264.237	50.3454	43.3055	25.5923
evm.model.chr1.142	NA	NA	NA	NA	NA	NA		-9.19528	-1.44269e+08	-0.813422	3.55e-05	0.000281084	0	0	0	0	0	2.85471	0	0
evm.model.chr1.1423	NA	NA	NA	NA	NA	NA		-1.2431	-1.24427	1.88315	0.0102848	0.041404	0.382433	7.75294	1.99852	5.09025	0.40321	16.7205	1.12236	10.4137
evm.model.chr1.1427	NA	NA	NA	NA	NA	NA		1.13098	1.1318	4.47217	0.000979786	0.00543638	42.1517	17.2577	15.4808	50.5647	36.5913	7.05171	23.8176	19.6028
evm.model.chr1.1432	NA	NA	NA	NA	NA	NA		1.38712	1.38871	2.95076	0.000235858	0.00153667	2.30147	2.6711	0.0139343	3.48522	1.62444	0.913677	0.0644407	4.78363
evm.model.chr1.1436	NA	NA	NA	NA	NA	NA		-1.27352	-1.27356	7.43329	6.72e-10	1.63e-08	121.162	122.635	402.426	5.87891	104.214	263.532	181.762	2.81412
evm.model.chr1.1443	158.126	2.77345	0.224231	12.3687	3.86e-35	9.82e-34		2.70534	2.70856	3.06893	1.85e-11	6.25e-10	16.6421	27.0253	22.4116	20.3603	1.46089	3.71376	4.39536	4.74783
evm.model.chr1.1445	24.3635	7.81596	1.27529	6.12877	8.86e-10	5.32e-09		8.39445	1.44269e+08	0.45988	2.32e-07	3.03e-06	7.35272	6.49156	8.92228	5.32713	0	0	0	0.352176
evm.model.chr1.147	NA	NA	NA	NA	NA	NA		-0.929732	-0.929848	5.90037	6.78e-05	0.000504176	14.8976	19.0036	40.3951	15.1589	21.4293	32.4414	41.3449	22.0211
evm.model.chr1.1470	445.981	3.05722	0.3411	8.96282	3.16e-19	3.89e-18		3.02618	3.03978	4.53074	1.14e-06	1.28e-05	75.2029	3.15912	0.285829	2.4962	58.3347	0.391234	1.00828	5.42688
evm.model.chr1.148	126.796	1.70098	0.32315	5.26374	1.41e-07	6.68e-07		1.68855	1.68968	2.76303	0.000106887	0.000757739	5.88187	8.75304	0.581009	0.376028	9.02565	2.40379	0.453201	0.531912
evm.model.chr1.1486	188.57	2.35246	0.798558	2.94589	0.00322029	0.00787847		2.35589	2.36568	3.31809	0.000227787	0.00149036	19.2541	1.63564	0.0177103	0	19.5673	0.303849	0	0
evm.model.chr1.1487	153.206	4.657	0.29805	15.6249	4.93e-55	2.29e-53		4.6137	4.6238	3.03278	1.72e-12	7.35e-11	12.6585	9.23316	0.011474	0.031864	10.2494	0.312656	0	0
evm.model.chr1.150	10.7843	6.42182	1.50268	4.27359	1.92e-05	7.03e-05		7.06257	1.44269e+08	-0.481387	0.000386975	0.00238747	7.25654	3.34193	0	0.203096	10.0277	0	0	0.308869
evm.model.chr1.1504	44.7155	1.62595	0.549448	2.95925	0.0030839	0.00757239		NA	NA	NA	NA	NA	6.50075	2.06417	1.23154	0.669395	2.01732	0.605475	0.200852	0.220554
evm.model.chr1.1509	NA	NA	NA	NA	NA	NA		-1.14958	-1.14995	5.23573	7.77e-06	7.18e-05	15.1238	11.2804	39.7829	23.8626	19.2101	22.6199	60.1198	19.6389
evm.model.chr1.151	363.525	3.64493	0.201605	18.0796	4.62e-73	3.35e-71		3.5867	3.59007	4.2628	4.22e-15	3.76e-13	16.6518	36.7608	2.8	55.0406	18.606	2.63837	1.43498	35.2451
evm.model.chr1.153	16.855	2.34046	0.586257	3.99221	6.55e-05	0.000220887		2.29877	2.3135	-0.0265685	0.00552167	0.0243406	2.12034	6.29112	0.244831	2.71454	1.84889	1.11331	2.41479	0.252764
evm.model.chr1.1571	NA	NA	NA	NA	NA	NA		1.02213	1.02227	5.45217	4.12e-05	0.000322415	34.5987	21.6496	4.35584	6.46626	32.5279	9.57411	3.09356	10.7467
evm.model.chr1.159	10.3968	5.09477	1.70486	2.98838	0.0028046	0.00695635		4.73926	5.16265	-0.665996	0.00704899	0.0299511	0.406792	1.09024	0.432048	1.96079	0.171496	0.025211	0	2.48259
evm.model.chr1.160	NA	NA	NA	NA	NA	NA		-0.757673	-0.757773	5.78233	0.00779218	0.0326063	15.258	11.7824	23.9752	5.89375	15.5555	17.8656	23.3395	7.88481
evm.model.chr1.1632	NA	NA	NA	NA	NA	NA		1.34	1.34125	3.49561	6.48e-05	0.000483403	34.501	14.7528	11.2049	15.1851	18.1675	5.27423	6.00462	8.66418
evm.model.chr1.1648	1529.2	-1.5829	0.0978745	-16.1728	7.85e-59	4.06e-57		-1.57271	-1.5728	6.34611	6.07e-13	2.92e-11	27.1581	47.2454	58.9103	14.649	31.4681	125.595	75.4862	18.8908
evm.model.chr1.1683	NA	NA	NA	NA	NA	NA		1.41603	1.41653	4.86931	5.23e-08	7.99e-07	29.6331	13.835	7.2249	10.2389	14.2541	4.6824	4.48616	18.6931
evm.model.chr1.1723	4.12002	5.32356	1.89552	2.8085	0.00497727	0.0116523		5.0482	5.28048	-1.64842	0.00112553	0.00615317	0	1.31823	0	0.0248273	0.03292	0.0272047	0	0.231103
evm.model.chr1.1727	35.6057	3.43207	1.14444	2.99892	0.00270941	0.00674112		3.35937	3.37096	0.977242	0.00047804	0.00288646	0	58.2366	0	9.35551	0	5.4241	0	29.3608
evm.model.chr1.1729	52.2701	3.57005	0.384523	9.28437	1.63e-20	2.14e-19		3.393	3.39973	1.51246	1.86e-07	2.48e-06	0	75.0115	0	7.89468	0	6.46141	0	23.9934
evm.model.chr1.175	121.031	2.38459	0.354212	6.7321	1.67e-11	1.17e-10		2.34727	2.35723	2.69605	3.26e-06	3.27e-05	25.2651	4.85812	0	8.07309	22.2939	0.879143	0	7.64657
evm.model.chr1.1779	NA	NA	NA	NA	NA	NA		1.23503	1.2404	3.18177	0.00918329	0.0375144	1.0794	0.527935	0.319946	6.94999	0.965975	0.19132	0.205104	3.42869
evm.model.chr1.1780	NA	NA	NA	NA	NA	NA		-6.70049	-1.44269e+08	-1.83732	0.00411713	0.0189297	0	0	0.399292	0	0	0.34082	0	0
evm.model.chr1.1781	NA	NA	NA	NA	NA	NA		0.882764	0.883166	4.39024	0.00943784	0.038445	16.7158	6.55306	2.251	4.44595	17.0145	3.15437	1.97997	7.14702
evm.model.chr1.1786	NA	NA	NA	NA	NA	NA		1.05885	1.0594	3.44831	0.00331963	0.0157816	18.2918	11.2676	1.92945	1.18264	17.2261	4.84866	1.48373	1.29937
evm.model.chr1.1787	15.6873	-1.80012	0.613587	-2.93376	0.0033488	0.00817079		NA	NA	NA	NA	NA	1.65916	5.57359	4.48206	2.12713	7.28992	19.1987	10.8315	2.57962
evm.model.chr1.1788	19.7958	-2.9938	0.735092	-4.0727	4.65e-05	0.000160459		-3.04544	-3.06333	0.181056	0.000884166	0.00498278	0.633542	0.566236	0.343338	0.0994337	1.3881	4.3258	2.2659	0.202869
evm.model.chr1.1789	35.2979	-3.28484	0.600308	-5.47192	4.45e-08	2.24e-07		-3.42877	-3.44035	0.9393	1.93e-05	0.000162912	1.30089	4.88946	2.84535	0.532107	4.12828	46.5234	24.7752	2.68265
evm.model.chr1.1798	NA	NA	NA	NA	NA	NA		1.25949	1.26092	3.08414	0.000334436	0.00210069	4.41198	1.83492	0.444478	0.79564	4.47571	0.680303	0.320441	1.55498
evm.model.chr1.1817	152.874	1.8283	0.234752	7.78819	6.8e-15	6.19e-14		1.77036	1.77236	3.02903	1.06e-05	9.46e-05	39.9191	12.741	1.71174	1.03603	24.7676	3.3551	1.5202	0.175274
evm.model.chr1.1818	NA	NA	NA	NA	NA	NA		-0.817922	-0.817992	6.19954	0.00174502	0.00901825	69.4049	67.5946	127.218	23.8785	67.2492	106.961	121.078	30.6943
evm.model.chr1.1820	133.682	-3.33884	0.355521	-9.39141	5.92e-21	8.01e-20		-3.36932	-3.37243	2.83334	6.38e-09	1.21e-07	0.196536	1.88569	4.1099	0.115041	0.296402	17.256	9.15733	0.24271
evm.model.chr1.1825	4.47848	-7.14181	1.78571	-3.99942	6.35e-05	0.000214515		-7.72719	-1.44269e+08	-1.60417	0.00010168	0.00072517	0	0	0.100475	0	0	1.63341	0.485906	0
evm.model.chr1.1826	9.3577	-7.50911	1.40522	-5.34371	9.11e-08	4.41e-07		-8.0954	-144269485	-0.8129	1.59e-05	0.000137118	0	0	0.172976	0.0201857	0	0.805075	0.67496	0
evm.model.chr1.1836	127.13	1.85623	0.271181	6.84497	7.65e-12	5.53e-11		1.82217	1.82339	2.76561	6.41e-06	6.03e-05	2.789	7.61501	1.12191	1.95552	2.09825	1.90898	0.559043	2.28566
evm.model.chr1.1843	NA	NA	NA	NA	NA	NA		-0.744579	-0.744595	8.24039	0.00337407	0.0159951	147.591	105.227	130.583	78.3514	156.56	157.337	162.665	84.2041
evm.model.chr1.1847	32.9157	2.67073	0.862981	3.09477	0.00196965	0.00503543		2.67658	2.70317	0.921533	0.00821269	0.0340542	6.47469	1.89484	0.208462	0.107942	4.46418	0.274944	1.27777	0.235595
evm.model.chr1.1853	NA	NA	NA	NA	NA	NA		-1.45478	-1.4554	4.33368	3.19e-08	5.16e-07	19.8566	18.6938	19.2833	24.5436	55.0623	45.8913	44.1907	56.6279
evm.model.chr1.1855	NA	NA	NA	NA	NA	NA		-0.781782	-0.781839	7.12432	0.00701519	0.0298453	185.268	32.8837	24.3502	14.2065	247.752	50.7628	27.4408	25.4218
evm.model.chr1.1863	NA	NA	NA	NA	NA	NA		-0.734991	-0.735093	5.59002	0.0125433	0.0492889	27.9971	19.0195	24.4773	16.9742	27.9465	28.3364	20.14	21.1454
evm.model.chr1.1880	NA	NA	NA	NA	NA	NA		-1.43023	-1.43061	5.3967	1.15e-07	1.61e-06	4.63157	15.5769	4.33341	108.187	14.1843	37.6668	22.8959	70.9177
evm.model.chr1.1882	124.397	3.65699	0.341119	10.7206	8.15e-27	1.45e-25		3.60801	3.61665	2.73207	4.41e-10	1.11e-08	10.1307	6.27883	1.99829	5.10993	0.723568	0.434518	0.831813	1.28995
evm.model.chr1.19	38.762	2.41019	0.601745	4.00534	6.19e-05	0.00020965		2.36243	2.37415	1.13624	0.00268476	0.0131807	2.26506	1.57888	0.0412553	0.523555	2.7259	0.283212	0.0749763	0.934952
evm.model.chr1.1930	176.243	1.90448	0.307511	6.19319	5.9e-10	3.62e-09		1.90115	1.90353	3.22569	8.01e-06	7.39e-05	16.3522	5.42166	0.501514	1.56227	15.0235	1.26509	0.558829	1.72517
evm.model.chr1.1958	122.807	2.12822	0.405065	5.25403	1.49e-07	7.03e-07		2.0419	2.0466	2.71957	0.000262228	0.0016915	63.6199	15.7212	0.516915	4.27363	58.9508	3.55103	1.51721	4.12778
evm.model.chr1.198	NA	NA	NA	NA	NA	NA		-1.44719	-1.44744	5.49354	5.1e-10	1.27e-08	87.3899	80.6739	132.946	190.695	95.0079	197.01	137.897	192.284
evm.model.chr1.1982	8.28824	2.9115	1.23962	2.3487	0.018839	0.0380399		NA	NA	NA	NA	NA	0	2.63925	0.023265	0.852564	0	0.335895	0.116158	0.529474
evm.model.chr1.1991	NA	NA	NA	NA	NA	NA		-1.45471	-1.4548	6.80836	0.000170723	0.00115222	177.26	1636.99	5240.42	2860.32	210.56	3994.05	2844.91	1814.01
evm.model.chr1.1992	6.67588	6.97715	1.47624	4.72629	2.29e-06	9.49e-06		7.51265	1.44269e+08	-1.12791	5.08e-05	0.000389284	3.07931	4.38281	1.00253	1.65271	0	0	0	0.157384
evm.model.chr1.2007	10.375	2.20028	0.970706	2.26668	0.02341	0.045976		NA	NA	NA	NA	NA	0.58601	1.77283	0.0216413	0.0205523	0.852655	0.370348	0	0.081087
evm.model.chr1.2009	NA	NA	NA	NA	NA	NA		0.874075	0.874255	5.30268	0.00282806	0.0137967	28.979	21.3945	7.49325	24.1498	20.7906	10.5763	5.19595	28.5996
evm.model.chr1.2010	2379.25	2.13802	0.118723	18.0085	1.67e-72	1.2e-70		2.11504	2.11521	6.97305	3.18e-15	2.94e-13	17.5841	51.6987	2.52623	66.6236	17.0382	10.5834	1.19537	76.9111
evm.model.chr1.2013	NA	NA	NA	NA	NA	NA		1.25293	1.25519	1.55323	0.00626562	0.0271555	11.6035	21.9718	8.66804	7.28533	12.3354	8.28403	7.30867	6.32669
evm.model.chr1.2029	104.685	3.32422	0.372693	8.91945	4.69e-19	5.7e-18		3.27466	3.28861	2.50603	6.91e-08	1.03e-06	13.6783	3.16326	0.00889267	0.0656283	12.3974	0.28701	0	0.0545403
evm.model.chr1.2030	NA	NA	NA	NA	NA	NA		-1.21157	-1.21183	4.72161	3.98e-06	3.92e-05	3.42486	16.3579	21.1138	17.5236	3.3583	33.8445	26.9303	18.0869
evm.model.chr1.2044	45.543	3.76966	0.624851	6.0329	1.61e-09	9.41e-09		3.6993	3.71318	1.3607	8.82e-06	8.06e-05	5.89433	7.71221	0.01302	0.726244	1.92008	0.516998	0	2.41868
evm.model.chr1.205	NA	NA	NA	NA	NA	NA		-0.753747	-0.753807	6.52056	0.00605626	0.0263736	42.1685	36.168	46.6321	40.9109	52.1822	54.6414	58.2575	47.3223
evm.model.chr1.2057	71.1498	1.78564	0.384786	4.6406	3.47e-06	1.4e-05		1.70161	1.7055	1.9603	0.00123778	0.00668174	23.0546	11.5832	6.04255	2.35179	19.5397	3.15645	2.05629	1.8827
evm.model.chr1.2064	4.11039	4.40428	1.90862	2.30757	0.021023	0.0419091		NA	NA	NA	NA	NA	0.646758	0.189412	0.024545	0.121408	0.572552	0	0.0240827	0.159486
evm.model.chr1.2071	4.77471	5.03331	1.99144	2.52747	0.0114886	0.0245789		5.68701	1.44269e+08	-1.42902	0.00739281	0.0311881	0.721292	0.194618	0	0	0.600366	0	0	0
evm.model.chr1.2085	736.581	2.21399	0.115528	19.1641	7.38e-82	6.48e-80		2.17137	2.17166	5.27168	1.75e-15	1.76e-13	73.5983	146.407	19.6989	7.65884	80.452	29.331	19.8695	35.2634
evm.model.chr1.2092	142.102	1.82582	0.232819	7.8422	4.43e-15	4.08e-14		1.8044	1.80605	2.92512	2.99e-06	3.01e-05	6.09998	6.98503	5.17588	0.311289	6.48393	1.79755	1.78988	1.00951
evm.model.chr1.2093	NA	NA	NA	NA	NA	NA		1.06745	1.06757	5.47536	9.91e-06	8.92e-05	32.2047	28.8536	5.21664	5.79457	33.4267	12.2508	6.95486	6.80496
evm.model.chr1.2096	NA	NA	NA	NA	NA	NA		1.33228	1.33319	3.90039	1.87e-05	0.00015816	26.7117	18.2414	6.78879	17.4937	32.7513	6.60146	8.42928	21.1182
evm.model.chr1.2098	27.1893	4.35936	0.64376	6.77171	1.27e-11	9e-11		4.30146	4.34536	0.674475	6.57e-07	7.75e-06	1.72994	1.79966	0	0.244059	1.34774	0.075714	0.00602767	0.397295
evm.model.chr1.2108	NA	NA	NA	NA	NA	NA		1.1609	1.16118	4.5192	2.34e-06	2.42e-05	25.8486	19.4623	2.76563	3.49041	18.2974	7.79432	3.83243	8.64588
evm.model.chr1.213	44.7229	3.79722	1.34405	2.82521	0.00472491	0.011124		NA	NA	NA	NA	NA	21.3774	0.157801	0.019894	0.468558	6.23813	0	0	0.099514
evm.model.chr1.2175	102.47	-2.53679	0.309442	-8.19797	2.44e-16	2.48e-15		-2.58172	-2.58598	2.45172	3.87e-08	6.11e-07	1.78025	1.58632	1.98652	0.755672	9.6298	8.63266	6.64733	4.68065
evm.model.chr1.2179	1134.35	2.53779	0.135765	18.6926	5.69e-78	4.64e-76		2.48885	2.48925	5.89832	3.04e-15	2.85e-13	170.356	113.427	137.428	3.10496	48.9682	18.021	21.7803	0.064182
evm.model.chr1.218	108.175	1.58094	0.317092	4.98575	6.17e-07	2.73e-06		1.52207	1.52847	2.5321	0.000710399	0.00410351	6.6825	1.67954	0.862587	4.14021	7.90515	0.53928	0.65841	5.12232
evm.model.chr1.2185	11.2395	4.03068	0.930596	4.33129	1.48e-05	5.5e-05		3.81113	3.92281	-0.495635	0.000724287	0.00417175	2.31238	2.52832	0.417175	1.05928	1.74338	0.18544	0.292095	1.45825
evm.model.chr1.2186	86.6384	1.74547	0.356386	4.8977	9.7e-07	4.21e-06		1.70581	1.716	2.22886	0.000967734	0.00538138	10.361	1.72969	0.151279	4.07689	9.26961	0.467705	0	5.93283
evm.model.chr1.2191	44.2132	2.7997	0.77535	3.61089	0.000305149	0.00091699		2.78462	2.83844	1.35014	0.00349919	0.0165142	7.4769	0.740104	0.034111	0	7.76823	0.10542	0	0
evm.model.chr1.2193	15.7983	1.8021	0.623066	2.8923	0.00382429	0.00921852		NA	NA	NA	NA	NA	0.989493	0.772921	0.03137	0.321892	1.15422	0.197718	0.00673333	0.190618
evm.model.chr1.2194	NA	NA	NA	NA	NA	NA		0.740897	0.740921	7.56226	0.00626687	0.0271555	141.602	156.172	72.9903	64.1806	122.638	83.5301	103.53	133.18
evm.model.chr1.2197	3245.08	2.70861	0.113973	23.7654	7.62e-125	1.47e-122		2.70701	2.70723	7.37552	3.49e-17	5.32e-15	595.301	199.169	24.342	3.39005	461.151	27.218	27.1032	2.23308
evm.model.chr1.2200	562.917	1.76411	0.214404	8.22797	1.9e-16	1.94e-15		1.76644	1.76709	4.88894	3.31e-07	4.18e-06	23.7231	23.0636	4.02375	36.624	22.1022	6.02649	6.06038	28.7617
evm.model.chr1.2213	416.385	1.69929	0.155212	10.9482	6.78e-28	1.28e-26		1.64212	1.643	4.43761	2.1e-08	3.58e-07	71.126	18.4736	2.07365	2.88218	61.7835	5.36373	1.04719	5.3068
evm.model.chr1.2227	27.3763	3.24136	0.60631	5.34605	8.99e-08	4.36e-07		3.24701	3.26526	0.635272	0.000132083	0.000917285	43.8586	121.928	2.82151	38.342	67.3384	10.7427	6.7155	43.1539
evm.model.chr1.2252	5.56582	3.52876	1.18919	2.96735	0.00300377	0.00739483		3.37852	3.46858	-1.29623	0.00728574	0.0308139	0.649729	1.04875	0.0314257	0.236075	0.344282	0.08582	0	0.167876
evm.model.chr1.2254	NA	NA	NA	NA	NA	NA		1.34131	1.34189	4.7348	7.54e-07	8.78e-06	16.2694	14.5559	6.01725	25.557	20.5716	5.08425	4.2189	25.5324
evm.model.chr1.2255	1422.86	2.4723	0.128438	19.2489	1.44e-82	1.29e-80		2.45059	2.45136	6.23845	3.99e-14	2.62e-12	0	60.2029	0	239.61	0.0374613	9.90748	0	239.092
evm.model.chr1.229	49.0112	1.84524	0.48589	3.79766	0.000146071	0.000464861		1.74743	1.75624	1.4234	0.00405462	0.0187055	10.4041	6.89549	2.99084	10.1413	9.0433	1.89863	2.95447	8.77194
evm.model.chr1.2298	798.922	2.35071	0.163928	14.3398	1.23e-46	4.58e-45		2.3077	2.30807	5.3692	8.61e-10	2.04e-08	126.62	107.464	0.691298	3.32457	149.479	19.5284	0.581503	4.64726
evm.model.chr1.23	2.98703	6.16924	2.59764	2.37494	0.0175519	0.0357287		6.8059	1.44269e+08	-1.83954	0.00476541	0.0214486	0.395742	0.607081	0	0.013828	0.157444	0	0	0
evm.model.chr1.230	69.0283	2.12776	0.426594	4.98778	6.11e-07	2.7e-06		2.07597	2.08702	1.95215	0.000333578	0.00209661	12.2001	1.81017	0.107241	0.22367	8.80601	0.365609	0.011029	0.394175
evm.model.chr1.2300	95.6171	-2.22668	0.433559	-5.13581	2.81e-07	1.29e-06		-2.27175	-2.27316	2.36375	2.61e-05	0.000213333	2.69254	4.75737	1.11921	0.231591	5.03802	20.5652	0.968952	0.610838
evm.model.chr1.2308	444.185	1.50165	0.173967	8.63179	6.04e-18	6.86e-17		1.47094	1.47243	4.54665	3.18e-07	4.02e-06	21.6266	7.2819	1.23237	41.4204	15.8231	2.35577	12.4001	7.73531
evm.model.chr1.2310	NA	NA	NA	NA	NA	NA		0.796927	0.797028	5.3978	0.00622823	0.0270199	15.3922	40.4727	15.9102	27.9456	15.3918	20.858	17.4337	26.5528
evm.model.chr1.2311	61.0175	1.99722	0.329489	6.06156	1.35e-09	7.95e-09		1.97538	1.97788	1.74654	5.71e-05	0.00043148	9.0825	16.5594	0.962575	0.334994	9.21781	3.78831	1.26985	0.495952
evm.model.chr1.232	NA	NA	NA	NA	NA	NA		1.30482	1.3053	4.48135	0.00793796	0.0331198	66.1626	18.8015	0.586829	1.01274	44.3726	6.76434	0.180448	3.78114
evm.model.chr1.2328	27016.3	-2.46464	0.0724258	-34.0298	8.07e-254	6.72e-251		-2.51303	-2.51304	10.5008	2.82e-20	1.35e-17	1.83461	869.037	2554.28	297.223	1.3611	4439.87	1614.49	480.726
evm.model.chr1.2329	NA	NA	NA	NA	NA	NA		-1.25526	-1.25537	5.99888	2.56e-08	4.23e-07	21.4935	41.9687	50.3616	38.7824	22.6828	89.3788	55.9619	47.5039
evm.model.chr1.2340	328.573	2.27718	0.296711	7.67471	1.66e-14	1.47e-13		2.26496	2.26823	4.10291	5.37e-07	6.46e-06	39.7025	8.79317	1.67548	5.79583	56.3993	1.58771	1.12365	10.2987
evm.model.chr1.2348	1865.28	2.61712	0.229999	11.3788	5.33e-30	1.1e-28		2.46969	2.47034	6.62959	2.1e-09	4.43e-08	96.0802	894.409	0.813613	4249.01	89.3368	142.829	1.2928	4073.2
evm.model.chr1.235	140.638	-1.91742	0.799628	-2.39789	0.01649	0.0337752		NA	NA	NA	NA	NA	4.22657	0.264264	0.0985977	6.05765	5.81689	0.916876	0.078632	17.8259
evm.model.chr1.2359	NA	NA	NA	NA	NA	NA		-1.21533	-1.21539	6.53804	4.35e-08	6.77e-07	30.6955	127.165	213.793	16.92	38.4066	263.774	219.524	22.3667
evm.model.chr1.2376	64.225	-3.66271	0.428007	-8.55759	1.15e-17	1.29e-16		-3.69766	-3.70664	1.81812	1.17e-08	2.1e-07	3.02633	0.632006	1.29535	0.275186	3.91144	7.3241	0.974311	0.434534
evm.model.chr1.2377	89.5997	2.64538	0.341044	7.75673	8.71e-15	7.88e-14		2.59111	2.60059	2.2776	2.3e-06	2.39e-05	7.44822	3.24177	0.018853	3.41572	8.05992	0.49919	0.0865703	3.22498
evm.model.chr1.2380	452.338	2.63234	0.371359	7.0884	1.36e-12	1.04e-11		2.64625	2.64728	4.58339	3.32e-09	6.69e-08	1.0017	25.3751	0.207638	25.9393	0.649983	3.61938	0.706446	29.9616
evm.model.chr1.2385	520.126	3.53911	0.235518	15.0269	4.89e-51	2.06e-49		3.51093	3.51721	4.76043	9.54e-15	7.47e-13	442.36	87.4771	26.8663	155.768	431.379	6.88277	47.1411	114.287
evm.model.chr1.2390	34.3349	2.78676	0.786998	3.541	0.000398612	0.00116898		2.59866	2.63367	0.997376	0.00421478	0.019316	24.8009	5.54556	0.245001	0.0749427	39.1283	0.751982	2.80451	0.557305
evm.model.chr1.2391	10.646	2.14511	0.808275	2.65394	0.00795581	0.0177564		NA	NA	NA	NA	NA	0.430429	0.748657	0.0634653	0.169842	0.626586	0.146415	0.0162653	0.151369
evm.model.chr1.2397	NA	NA	NA	NA	NA	NA		-0.95352	-0.953725	4.64722	0.00181141	0.00932779	10.311	10.1825	6.72303	4.59525	19.8926	17.5933	10.8839	8.67328
evm.model.chr1.2399	2573.27	-1.61397	0.0833091	-19.3733	1.3e-83	1.19e-81		-1.64074	-1.64084	7.094	2.65e-15	2.52e-13	42.4275	25.8511	63.3703	23.0835	47.3581	71.8216	86.4746	24.7062
evm.model.chr1.2400	NA	NA	NA	NA	NA	NA		-1.13262	-1.13323	4.0286	0.000342448	0.00214432	17.6861	7.44238	15.9843	4.34394	18.597	14.6453	22.4159	5.88175
evm.model.chr1.2406	NA	NA	NA	NA	NA	NA		0.763756	0.76379	6.93019	0.00388938	0.0180968	146.468	143.784	89.525	31.3517	118.347	75.7656	67.0565	43.4895
evm.model.chr1.2409	NA	NA	NA	NA	NA	NA		1.43517	1.43581	5.12144	5.5e-08	8.32e-07	55.8158	11.5323	7.62796	2.0829	60.3415	3.87264	5.19025	2.71378
evm.model.chr1.241	NA	NA	NA	NA	NA	NA		-0.889776	-0.890095	4.08881	0.00433776	0.0197804	2.28718	5.01898	7.75605	4.3417	2.58391	8.22501	8.00986	4.79978
evm.model.chr1.2422	NA	NA	NA	NA	NA	NA		1.30495	1.30542	4.3126	5.94e-05	0.000446898	124.586	67.6011	33.6017	10.8117	109.7	24.3032	15.9867	9.77668
evm.model.chr1.2426	676.562	-2.10146	0.161844	-12.9845	1.5e-38	4.33e-37		-2.13459	-2.13491	5.16068	1.51e-12	6.56e-11	26.6275	12.484	14.1594	3.51205	23.2445	48.5032	17.9724	4.20598
evm.model.chr1.2430	28.0056	-2.56625	0.798531	-3.21371	0.0013103	0.0034762		-2.61933	-2.63421	0.61425	0.00501622	0.022412	1.84312	1.56904	3.34105	7.54526	1.47157	8.63467	0.772074	4.90945
evm.model.chr1.2433	NA	NA	NA	NA	NA	NA		-1.36304	-1.36345	4.55627	1.8e-07	2.41e-06	1.75089	13.0236	45.2083	5.96625	3.60852	29.7696	41.6799	3.18636
evm.model.chr1.2443	368.775	4.73303	0.448892	10.5438	5.43e-26	9.27e-25		4.68007	4.69374	4.2601	3.53e-12	1.4e-10	53.4218	10.3181	0.100578	0.759788	50.8599	0.330535	0.0500797	0.657886
evm.model.chr1.2449	14.0266	-2.45278	1.04243	-2.35295	0.0186251	0.0376666		NA	NA	NA	NA	NA	2.43513	0.165865	0.084645	0.054844	2.08479	0.822922	0	0.210054
evm.model.chr1.2450	150.48	3.18143	0.245884	12.9387	2.72e-38	7.82e-37		3.1338	3.13815	3.00673	7.27e-11	2.15e-09	18.8325	15.5232	2.44449	5.07956	13.4682	1.54048	0.25466	5.17967
evm.model.chr1.248	NA	NA	NA	NA	NA	NA		-0.807594	-0.807611	8.26703	0.000289781	0.00185141	220.368	171.953	271.507	97.3802	257.006	268.781	301.464	100.878
evm.model.chr1.254	104.16	7.66502	1.20555	6.35812	2.04e-10	1.31e-09		8.28733	1.44269e+08	2.47047	1.4e-10	3.86e-09	3.73954	0.878833	3.14825	3.923	5.17768	0	0.85173	0.490486
evm.model.chr1.263	NA	NA	NA	NA	NA	NA		-1.29166	-1.29195	5.09465	2.25e-06	2.34e-05	3.28133	11.966	36.2379	9.79641	2.61997	26.1428	41.122	8.26054
evm.model.chr1.264	900.055	-4.43407	0.1238	-35.8165	6.12e-281	6.37e-278		-4.48473	-4.48615	5.58884	1.03e-23	2.07e-20	1.21342	5.36393	26.2799	11.8613	10.0897	107.358	97.3741	10.5558
evm.model.chr1.265	NA	NA	NA	NA	NA	NA		1.41091	1.41127	4.34944	0.000124264	0.000868985	23.0864	21.6924	8.08451	0.938013	21.5353	7.33355	4.79656	0.447648
evm.model.chr1.270	12.4909	6.23751	1.35621	4.59923	4.24e-06	1.69e-05		5.86371	6.30138	-0.368755	5.37e-05	0.000409065	7.98759	7.89974	0.193636	4.27055	7.6722	0.078805	0.292743	2.29629
evm.model.chr1.283	7.17144	4.40229	1.93611	2.27378	0.0229789	0.0452533		NA	NA	NA	NA	NA	0	0.481544	1.11592	2.09831	0.408046	0	0	1.51664
evm.model.chr1.289	NA	NA	NA	NA	NA	NA		-0.935586	-0.935966	5.07327	0.0103001	0.041454	4.93377	2.84502	12.0735	15.2554	5.72306	4.83962	3.57559	6.27141
evm.model.chr1.293	14.0884	-1.55463	0.604856	-2.57025	0.0101625	0.0220638		NA	NA	NA	NA	NA	0.269001	0.229463	0.01217	0.242888	0.252029	0.620409	0	0.659701
evm.model.chr1.313	13.3063	2.96901	0.951016	3.12194	0.00179666	0.00463187		2.82488	2.84394	-0.300897	0.00864466	0.0355669	3.79711	14.3482	0.135306	1.61614	1.96037	1.68157	0	3.47964
evm.model.chr1.322	24.9054	-5.3672	0.660459	-8.12647	4.42e-16	4.4e-15		-5.37446	-5.43197	0.525303	1.49e-07	2.03e-06	22.67	2.18025	0.376267	0	30.4602	85.2283	9.66767	4.92342
evm.model.chr1.323	230.821	1.65441	0.235117	7.03651	1.97e-12	1.5e-11		1.63346	1.63487	3.61628	7.78e-06	7.19e-05	1.5453	6.42167	0.281903	7.76902	4.73736	1.82914	0.661426	17.3674
evm.model.chr1.327	1960.95	2.28907	0.106993	21.3945	1.5e-101	1.91e-99		2.2505	2.25059	6.67339	3.55e-17	5.37e-15	51.0105	102.962	7.91699	2.67276	48.8643	19.2618	5.93887	4.25004
evm.model.chr1.332	51.7731	2.68461	0.492768	5.44802	5.09e-08	2.55e-07		2.71144	2.72475	1.54007	7.73e-05	0.000565668	12.1474	6.60189	0.588068	1.48028	17.0056	0.858282	0.300655	2.36752
evm.model.chr1.335	91.4846	3.2398	0.497308	6.51468	7.28e-11	4.85e-10		3.19165	3.2183	2.30658	2.06e-05	0.000172219	9.25541	1.53974	0.014222	2.0315	10.3446	0.165166	0.0433237	0.112725
evm.model.chr1.338	128.116	1.96023	0.780543	2.51137	0.0120264	0.0256069		1.92274	1.92399	2.78159	0.000406382	0.00249649	0.320191	26.5871	0.090308	5.46235	0.17162	6.24237	0.0626683	23.432
evm.model.chr1.339	66.6757	2.28294	0.365457	6.2468	4.19e-10	2.62e-09		2.21572	2.21866	1.87	2.1e-05	0.00017527	14.762	23.0034	0.658267	0.470855	5.05657	4.44991	0.344268	9.00926
evm.model.chr1.345	5.71212	3.81107	1.62969	2.33853	0.0193599	0.0389537		NA	NA	NA	NA	NA	0	2.03235	2.80523	1.69029	0	0.125582	1.12564	1.09885
evm.model.chr1.351	179.073	7.06811	1.21843	5.80099	6.59e-09	3.62e-08		6.75383	7.18952	3.24447	5.42e-09	1.05e-07	26.0864	1.53767	0	0	25.2051	0.012209	0	0.158284
evm.model.chr1.357	343.353	1.80839	0.163703	11.0468	2.27e-28	4.36e-27		1.77761	1.77849	4.17558	2.04e-09	4.33e-08	21.4718	13.8171	6.89101	5.39366	19.5086	3.6164	4.75144	5.06287
evm.model.chr1.359	NA	NA	NA	NA	NA	NA		1.33661	1.33703	3.87561	2.3e-06	2.39e-05	8.16825	15.5545	0.267525	3.79185	7.35694	5.46266	1.27544	10.7862
evm.model.chr1.36	NA	NA	NA	NA	NA	NA		1.44153	1.44207	4.23034	1.61e-07	2.18e-06	12.1898	10.6285	3.05652	4.52656	8.1072	3.4801	2.61088	8.72879
evm.model.chr1.363	174.81	2.47748	0.296685	8.35053	6.8e-17	7.19e-16		2.4587	2.45969	3.21434	5.35e-08	8.15e-07	2.03279	34.2397	0.399843	6.65697	4.19406	5.52157	1.48685	3.13795
evm.model.chr1.378	1001.18	3.32433	0.202781	16.3937	2.12e-60	1.15e-58		3.30072	3.30592	5.67578	2.09e-13	1.13e-11	84.7009	5.07224	0	1.07047	73.0776	0.474175	0.0631877	0.712778
evm.model.chr1.381	25.744	4.8459	0.667115	7.26397	3.76e-13	3e-12		4.76555	4.81005	0.574584	1.36e-06	1.49e-05	0.806551	4.49323	0	0.404666	2.47013	0.132569	0.0243127	0.932581
evm.model.chr1.386	5.75918	4.96693	1.56634	3.17105	0.00151888	0.00397783		5.63657	1.44269e+08	-1.27807	0.00294607	0.0142928	0.373131	0.3356	0.721597	0	1.37139	0	0	0.0605003
evm.model.chr1.392	2858.07	-3.03592	0.106616	-28.4752	2.38e-178	8.83e-176		-3.06276	-3.06295	7.25764	8.04e-21	4.76e-18	2.20447	15.9419	45.4799	23.8252	12.7362	118.551	133.49	16.0322
evm.model.chr1.395	29.483	1.81687	0.457957	3.96734	7.27e-05	0.000243199		1.6455	1.65092	0.726099	0.0108165	0.0432983	28.568	37.4056	4.98684	7.67298	18.7936	10.9961	11.8866	4.69333
evm.model.chr1.399	NA	NA	NA	NA	NA	NA		0.883733	0.883861	6.90284	0.000435442	0.00265877	80.1574	30.6495	0.631894	109.471	140.371	14.9804	1.77459	88.7721
evm.model.chr1.404	78.5202	1.63284	0.484433	3.37062	0.000749993	0.00208934		1.45865	1.46618	2.10935	0.0121822	0.0480483	196.354	28.7004	7.09487	8.24853	255.2	9.57277	12.1031	4.99566
evm.model.chr1.406	2751.8	3.54525	0.203959	17.3822	1.12e-67	7.18e-66		3.49861	3.49917	7.13217	3.36e-15	3.05e-13	241.419	57.9765	0.484315	1.89645	163.583	4.51547	0.246432	5.04112
evm.model.chr1.410	2561.71	-1.54773	0.0702269	-22.0389	1.22e-107	1.72e-105		-1.59927	-1.59933	7.10246	1.06e-13	6.17e-12	2.25786	99.607	351.744	44.8687	0.231787	269.552	141.413	25.1692
evm.model.chr1.419	248.104	3.93327	0.253253	15.531	2.14e-54	9.81e-53		3.89635	3.90446	3.70628	1.11e-15	1.19e-13	10.1884	8.18939	0.98682	17.1128	8.62724	0.490669	0.314289	3.56526
evm.model.chr1.420	18.6686	7.43803	1.33316	5.57927	2.42e-08	1.25e-07		8.07242	1.44269e+08	0.0871971	2.34e-06	2.42e-05	1.5334	3.25549	1.0937	3.71221	1.2213	0	0.180997	2.47355
evm.model.chr1.422	1888.36	2.8491	0.304586	9.35403	8.44e-21	1.13e-19		2.85745	2.85774	6.6413	1.3e-09	2.93e-08	16.7594	106.187	2.67142	93.0767	14.3532	13.0204	1.74739	135.179
evm.model.chr1.442	NA	NA	NA	NA	NA	NA		1.05214	1.05284	4.20007	0.002572	0.0126828	10.1219	18.4793	14.0714	60.0325	8.09959	7.8563	7.67139	32.2221
evm.model.chr1.444	99.8433	-1.99346	0.494226	-4.03349	5.5e-05	0.000187447		-2.01961	-2.04248	2.40173	0.00513171	0.0228367	6.59456	0.473102	12.9692	2.76081	4.33132	1.76152	24.2563	2.14491
evm.model.chr1.461	88.55	-1.89814	0.376209	-5.04544	4.52e-07	2.03e-06		-1.90747	-1.90981	2.25375	0.000129648	0.000901618	2.54782	1.24803	1.96099	0.323609	3.76128	4.17787	1.06851	0.656139
evm.model.chr1.466	32.7016	3.74939	0.792564	4.7307	2.24e-06	9.31e-06		3.70185	3.71168	0.867384	0.000107485	0.000761444	0.141508	10.9725	0	0.146731	0	0.790879	0	0.686101
evm.model.chr1.469	659.215	4.34142	0.186527	23.275	7.95e-120	1.39e-117		4.34545	4.34802	5.08813	2.48e-17	3.92e-15	30.6871	19.5744	0	0.386812	40.5631	0.824348	0	0.458287
evm.model.chr1.478	476.308	-1.57546	0.114043	-13.8147	2.08e-43	6.98e-42		-1.63233	-1.63258	4.66029	6.09e-11	1.84e-09	22.0091	23.0923	19.9701	3.12597	18.4031	64.1303	18.1336	4.80722
evm.model.chr1.488	NA	NA	NA	NA	NA	NA		1.25319	1.25345	4.69892	6.88e-07	8.09e-06	127.573	129.188	24.8903	51.2855	119.029	48.246	10.6666	51.7976
evm.model.chr1.493	NA	NA	NA	NA	NA	NA		0.970983	0.97128	4.87475	0.00178882	0.00922022	36.4116	11.4824	0.907524	3.38367	36.3844	5.24176	0.724	7.81566
evm.model.chr1.497	709.79	9.89568	0.838825	11.7971	4.04e-32	9.13e-31		9.72004	9.88223	5.18972	4.21e-22	3.85e-19	162.731	47.6841	0	0.0118897	131.335	0.0406453	0.0154253	0
evm.model.chr1.500	NA	NA	NA	NA	NA	NA		-1.05781	-1.05782	10.2574	5.22e-08	7.99e-07	173.727	338.237	752.232	246.368	146.962	626.909	777.447	292.456
evm.model.chr1.506	11.2892	8.36838	1.52974	5.47046	4.49e-08	2.26e-07		8.98057	1.44269e+08	-0.501376	1.65e-05	0.000142069	0.367543	2.05557	0.0826173	0.09469	0.377216	0	0	0.125178
evm.model.chr1.512	1168.5	-1.56326	0.103402	-15.1182	1.23e-51	5.28e-50		-1.58279	-1.58295	5.96493	3.28e-12	1.31e-10	9.56925	15.6359	57.4217	3.66728	6.55472	41.6193	31.9353	2.22068
evm.model.chr1.514	140.435	-2.74691	0.277428	-9.90131	4.11e-23	6.22e-22		-2.78458	-2.78667	2.91119	1.21e-09	2.74e-08	1.41737	2.59058	6.38082	0.619489	3.43138	16.0946	4.88355	0.938564
evm.model.chr1.515	55.1185	-3.80144	0.487516	-7.79758	6.31e-15	5.76e-14		-3.82188	-3.83257	1.58184	1.13e-07	1.58e-06	1.46313	0.769606	0.862063	0.27039	3.53389	9.63065	3.31345	0.679782
evm.model.chr1.52	NA	NA	NA	NA	NA	NA		1.12159	1.12189	4.27912	5.77e-05	0.00043556	29.5447	37.5258	6.30502	8.68858	38.3605	15.3772	7.10739	21.5852
evm.model.chr1.521	276.262	1.93442	0.304993	6.3425	2.26e-10	1.44e-09		1.89596	1.89757	3.86936	1.54e-05	0.000132712	7.58486	5.84163	1.52171	9.56935	5.21659	1.3787	0.825938	9.05443
evm.model.chr1.523	NA	NA	NA	NA	NA	NA		-0.889337	-0.889347	9.1425	4.95e-07	6e-06	365.446	294.001	441.905	251.247	340.069	485.994	470.178	260.774
evm.model.chr1.524	NA	NA	NA	NA	NA	NA		0.805313	0.805469	5.42685	0.00877429	0.0360339	8.02731	9.58149	5.06565	10.92	7.70659	4.93895	4.04979	16.336
evm.model.chr1.526	NA	NA	NA	NA	NA	NA		-1.38317	-1.38359	6.06304	1.18e-07	1.65e-06	8.74279	4.60961	12.9479	52.0488	10.0138	10.6198	8.51676	43.9742
evm.model.chr1.527	3.26381	5.37788	1.96692	2.73417	0.00625385	0.0143155		NA	NA	NA	NA	NA	0.137248	0.409329	0.235789	0.290635	0	0	0	0.156938
evm.model.chr1.53	20.6205	2.95893	0.66169	4.47178	7.76e-06	2.99e-05		2.88966	2.92077	0.28676	0.00100992	0.00559279	1.62412	1.07819	0.270971	0.386406	0.92619	0.131885	0.00866967	0.498699
evm.model.chr1.532	NA	NA	NA	NA	NA	NA		-1.00769	-1.0079	4.74494	0.000439669	0.00268296	12.9668	18.3466	20.7393	13.1579	13.6825	32.9559	25.8533	13.9821
evm.model.chr1.533	157.357	2.35685	0.285137	8.26567	1.39e-16	1.43e-15		2.30036	2.30727	3.06184	3.22e-08	5.2e-07	0.148699	3.26722	0	13.5762	0.237329	0.586226	0	15.2391
evm.model.chr1.537	42.1643	1.86612	0.535043	3.48779	0.000487033	0.00140454		1.76609	1.77569	1.20354	0.00808621	0.0336407	7.67921	8.40433	2.82503	10.395	9.82879	2.45064	2.63336	13.4688
evm.model.chr1.538	NA	NA	NA	NA	NA	NA		-0.964923	-0.964943	8.38838	1.35e-07	1.86e-06	245.863	112.645	170.873	59.2928	305.996	196.254	140.609	66.4846
evm.model.chr1.55	NA	NA	NA	NA	NA	NA		-1.03798	-1.03812	5.30199	2.6e-05	0.000212733	22.5138	16.8112	13.8645	9.62834	23.6928	30.8274	16.1012	11.9653
evm.model.chr1.553	NA	NA	NA	NA	NA	NA		1.27987	1.28079	3.92929	0.000113938	0.000802073	39.9821	35.8643	12.4685	61.7851	39.9222	13.4191	8.82973	62.8581
evm.model.chr1.554	NA	NA	NA	NA	NA	NA		-1.2832	-1.28334	5.73674	1.25e-08	2.23e-07	29.0028	19.5753	43.0423	6.94794	25.551	42.7054	22.3801	10.464
evm.model.chr1.569	89.654	3.35628	0.368753	9.10172	8.89e-20	1.12e-18		3.23022	3.23745	2.28234	2.4e-08	4.01e-07	76.9686	56.3773	1.18805	14.1384	63.0167	5.12243	1.35198	2.60453
evm.model.chr1.573	61.8475	1.77815	0.474518	3.74728	0.000178762	0.000560077		1.78943	1.79523	1.77486	0.00236182	0.0117749	3.60352	1.68601	0.0652743	0.223463	6.4102	0.461323	0	0.604703
evm.model.chr1.582	32.7662	-2.07908	0.469878	-4.42473	9.66e-06	3.68e-05		-2.06969	-2.07386	0.875493	0.000922211	0.00516019	1.25623	1.01063	0.00978167	0.129322	1.18029	3.89963	0.456129	0.361107
evm.model.chr1.585	NA	NA	NA	NA	NA	NA		1.34072	1.34094	5.88171	5.26e-08	8.03e-07	72.3989	69.7256	129.997	14.4736	74.4857	24.4955	59.7644	19.6388
evm.model.chr1.588	51.5177	-2.58904	0.414733	-6.24266	4.3e-10	2.68e-09		-2.58138	-2.58702	1.47731	9.19e-06	8.35e-05	3.741	2.85194	3.56694	2.60974	3.80727	15.1691	6.45306	2.22239
evm.model.chr1.59	NA	NA	NA	NA	NA	NA		-0.95751	-0.957785	4.71876	0.00105369	0.00579847	11.2736	14.9295	30.3928	18.7365	10.4954	25.976	37.355	12.6124
evm.model.chr1.609	NA	NA	NA	NA	NA	NA		1.30471	1.30579	2.26888	0.00347003	0.0163997	5.82505	9.09227	1.13279	0.937543	1.13201	3.26775	1.73046	3.47496
evm.model.chr1.61	NA	NA	NA	NA	NA	NA		-0.971268	-0.971447	4.93893	0.000156685	0.00106642	40.2643	30.0133	29.6841	11.564	51.5764	52.6751	37.3148	20.9975
evm.model.chr1.611	NA	NA	NA	NA	NA	NA		1.12109	1.12172	2.96636	0.0106132	0.0426033	7.80416	15.8912	0.740688	0.940191	13.3553	6.56872	0.861827	11.2457
evm.model.chr1.618	241.204	4.47121	0.437156	10.228	1.49e-24	2.39e-23		4.40252	4.43484	3.67357	1.79e-09	3.83e-08	6.16534	1.9857	0.291372	9.3927	5.53859	0.07903	0.108131	8.39199
evm.model.chr1.629	9.32733	3.49694	0.912908	3.83056	0.000127854	0.00041072		3.34334	3.39997	-0.736502	0.00178854	0.00922022	0.882813	4.32108	0.301047	0.928976	0.636039	0.364865	0	2.95188
evm.model.chr1.634	163334	-2.87337	0.202409	-14.1959	9.72e-46	3.55e-44		-2.93043	-2.93043	13.1006	9.44e-15	7.45e-13	8.41846	4874.26	29810.6	1151	1.8614	33021	27591.3	618.587
evm.model.chr1.637	3.46794	-6.213	1.96131	-3.16779	0.00153604	0.00401873		-6.85672	-1.44269e+08	-1.8659	0.000399539	0.00245745	0	0	0	0	0	3.35236	2.71443	0.153176
evm.model.chr1.639	16.0677	-2.28718	0.679203	-3.36744	0.000758682	0.00211157		-2.38994	-2.40902	-0.0695014	0.00808268	0.033633	6.77651	1.93504	4.29019	0.460965	2.65434	8.98705	5.49118	0.614991
evm.model.chr1.643	122.431	1.73549	0.303916	5.71041	1.13e-08	6.03e-08		1.63189	1.63375	2.72175	0.000184566	0.00123447	0.26237	53.9889	2.5942	16.5054	3.68938	15.0842	0	144.363
evm.model.chr1.645	272.631	4.39187	0.223376	19.6613	4.63e-86	4.46e-84		4.2651	4.26715	3.84902	4.85e-15	4.3e-13	67.3839	428.26	1.53676	0.954796	85.7375	20.0017	0	0
evm.model.chr1.646	910.741	1.56128	0.187691	8.31837	8.92e-17	9.34e-16		1.49175	1.49327	5.5878	4.76e-05	0.000367624	70.0365	31.81	0.8511	642.543	82.4782	9.78161	0.170375	111.308
evm.model.chr1.648	545.925	2.1981	0.191111	11.5017	1.29e-30	2.74e-29		2.13693	2.13891	4.81675	2.19e-09	4.6e-08	533.815	38.2927	0.210232	0.506016	110.585	7.52416	0.064731	0.035639
evm.model.chr1.649	4907.6	3.74017	0.392951	9.51816	1.76e-21	2.45e-20		3.67714	3.68056	7.95505	3.44e-10	8.75e-09	569.948	22.0807	0	0.368803	1205.8	1.48427	0	0.06494
evm.model.chr1.65	2197.51	2.00239	0.10936	18.3101	6.88e-75	5.26e-73		1.96726	1.96742	6.81101	5.38e-10	1.33e-08	321.485	114.105	0.140187	0.0775113	315.436	25.9283	0.0382267	0.483181
evm.model.chr1.651	38.8763	2.37047	0.74901	3.16481	0.00155186	0.00405654		2.29485	2.31275	1.15406	0.00833356	0.0344702	5.30066	1.55941	0.220496	0.502435	6.85635	0.267037	0.0806237	0.129001
evm.model.chr1.652	NA	NA	NA	NA	NA	NA		1.02329	1.02345	6.12617	0.000146614	0.00100639	67.0288	64.8111	9.97944	154.64	55.1145	28.4475	9.27098	144.14
evm.model.chr1.656	NA	NA	NA	NA	NA	NA		0.845974	0.846094	6.54748	0.00477273	0.0214767	52.9054	23.5068	6.13552	57.4829	38.4184	11.5265	2.5726	75.4513
evm.model.chr1.660	41.7279	3.11208	0.553618	5.62134	1.89e-08	9.91e-08		3.0966	3.10731	1.23794	2.4e-05	0.00019814	23.034	23.806	3.53653	1.20883	11.2238	2.36775	2.07691	2.22707
evm.model.chr1.665	NA	NA	NA	NA	NA	NA		-0.936608	-0.936922	4.24732	0.00562905	0.0247597	9.46587	7.2605	9.91338	7.1955	8.15725	12.2957	8.76209	7.00094
evm.model.chr1.667	1934.78	1.69643	0.126664	13.3932	6.63e-41	2.1e-39		1.66491	1.66519	6.65799	5.87e-11	1.79e-09	136.201	54.7985	4.89796	90.2363	142.334	15.5977	6.55904	167.838
evm.model.chr1.670	1045.47	3.2768	0.14622	22.4101	3.14e-111	4.7e-109		3.27541	3.27595	5.75611	5.2e-15	4.53e-13	209.213	188.111	0.250593	13.8853	176.798	17.269	0.724815	18.4697
evm.model.chr1.672	423.185	3.01567	0.160231	18.8207	5.11e-79	4.32e-77		3.01527	3.01615	4.46662	6.89e-13	3.26e-11	62.6788	89.1276	0.62281	3.38454	65.4074	9.8202	0.064874	2.5212
evm.model.chr1.68	NA	NA	NA	NA	NA	NA		-1.1833	-1.18347	5.43767	1.07e-07	1.52e-06	83.0111	30.6863	40.9063	10.94	81.1665	62.3147	42.8582	8.48544
evm.model.chr1.686	35.4804	1.72055	0.451521	3.81056	0.000138651	0.00044301		1.59977	1.60438	1.01235	0.00677023	0.0289932	32.2571	30.1228	0.948652	4.2375	28.8437	8.69802	1.39958	9.91814
evm.model.chr1.688	263.14	1.57478	0.271701	5.796	6.79e-09	3.72e-08		1.55307	1.55528	3.78858	9.98e-05	0.000712746	10.7195	2.11142	0.294463	2.443	13.3262	0.647365	0.335563	2.61348
evm.model.chr1.698	NA	NA	NA	NA	NA	NA		1.36847	1.36904	5.31017	2.03e-06	2.14e-05	11.032	27.3339	37.1285	124.098	10.1219	9.38711	8.24849	50.4528
evm.model.chr1.709	NA	NA	NA	NA	NA	NA		-1.13341	-1.13432	3.24247	0.00174398	0.00901518	4.26272	4.82254	1.94842	10.317	5.76789	9.49141	5.04646	16.2382
evm.model.chr1.718	7.64443	3.01268	1.30261	2.3128	0.0207338	0.0413722		NA	NA	NA	NA	NA	0.0718697	0.182667	0.073058	0.607979	0.086292	0.019564	0	0.165146
evm.model.chr1.723	111.625	-1.53038	0.301479	-5.07623	3.85e-07	1.74e-06		-1.57274	-1.57459	2.57734	0.000266462	0.00171606	6.45746	3.05983	4.50259	1.64204	7.46698	8.22298	7.46648	1.75605
evm.model.chr1.726	NA	NA	NA	NA	NA	NA		-1.23376	-1.23414	4.65468	2.69e-06	2.74e-05	15.8729	4.53395	4.47275	2.10784	23.1462	9.51966	4.70014	3.78818
evm.model.chr1.727	NA	NA	NA	NA	NA	NA		-0.867719	-0.867794	5.90836	0.000407382	0.00250034	30.2289	17.8644	16.6187	3.38906	38.437	29.2658	12.479	7.1687
evm.model.chr1.731	39.572	-2.57191	0.549118	-4.68372	2.82e-06	1.16e-05		-2.60388	-2.62469	1.12117	0.00016661	0.00112598	2.10033	0.345574	1.38111	0.946098	5.9647	1.86917	2.1923	0.584168
evm.model.chr1.733	11.5558	-3.32164	1.21086	-2.74321	0.00608426	0.0139642		-3.13912	-3.36189	-0.436423	0.00628823	0.0272305	1.06791	0.0415957	0.155001	0.095979	4.44414	0.380894	0.44442	0.0355873
evm.model.chr1.734	32.5887	-4.20909	0.831511	-5.06198	4.15e-07	1.87e-06		-4.14557	-4.24578	0.820144	4.36e-05	0.000339244	0.0285223	0.0741897	0.495197	2.06126	0.968413	1.25255	1.58496	3.60034
evm.model.chr1.735	7.67485	-5.88386	1.81108	-3.24881	0.00115888	0.00310378		-6.46599	-1.44269e+08	-1.01478	0.00466434	0.0210549	0.622573	0	0.829075	0.388039	5.65699	1.85449	1.08858	0.808706
evm.model.chr1.740	120.375	1.70922	0.308613	5.53839	3.05e-08	1.56e-07		1.65401	1.65929	2.67857	0.000146152	0.00100356	1.63246	2.30372	4.67098	6.60597	2.20655	0.651614	2.06969	5.75904
evm.model.chr1.742	NA	NA	NA	NA	NA	NA		-1.17453	-1.17619	3.1442	0.00444264	0.0201992	0.328411	1.57121	10.2035	1.19966	0.387856	3.22251	9.15037	2.45761
evm.model.chr1.743	2662.92	1.76105	0.0911301	19.3245	3.34e-83	3.02e-81		1.72801	1.72825	7.13794	5.15e-15	4.5e-13	20.2586	22.0121	11.9737	86.9995	22.5849	5.93308	9.47089	62.5112
evm.model.chr1.751	NA	NA	NA	NA	NA	NA		1.10655	1.10695	5.25764	0.00377579	0.0176458	11.0614	26.8095	3.17803	88.552	16.2585	11.0916	4.15624	99.2278
evm.model.chr1.756	11.9076	2.59143	0.835817	3.10048	0.00193209	0.00494791		2.55024	2.56075	-0.455316	0.00785091	0.0328111	0.013657	2.57494	0	0	0.022156	0.392144	0	0.00827333
evm.model.chr1.786	NA	NA	NA	NA	NA	NA		-1.06249	-1.06255	6.56377	8.68e-08	1.26e-06	29.032	26.8818	32.241	6.84112	29.3746	50.1802	30.1693	11.2995
evm.model.chr1.792	1275.4	1.98577	0.127586	15.5641	1.28e-54	5.9e-53		1.95584	1.95612	6.05159	5.52e-14	3.51e-12	60.8977	36.1769	1.82087	15.1076	54.9032	8.29737	1.03442	34.708
evm.model.chr1.801	192.347	2.09524	0.185571	11.2908	1.46e-29	2.97e-28		2.12116	2.1224	3.35242	3.15e-10	8.08e-09	9.02746	14.2155	2.82408	3.19108	8.38679	2.87706	2.13171	3.78268
evm.model.chr1.811	372.295	-2.10458	0.570558	-3.68864	0.000225454	0.000693114		-2.22225	-2.23373	4.31121	0.000432152	0.00264029	0.628416	0.848698	10.9036	16.2051	0.49548	3.33881	71.3102	57.8748
evm.model.chr1.817	11.6133	2.11464	0.916999	2.30604	0.0211084	0.0420631		NA	NA	NA	NA	NA	3.4466	8.70217	0	0	14.0372	2.04288	0	0
evm.model.chr1.818	18.3532	2.48253	0.663085	3.7439	0.000181185	0.000567072		2.33255	2.34641	0.155295	0.0040657	0.0187481	5.23139	17.7555	0.0869957	0	32.5084	2.96523	0	0
evm.model.chr1.819	32.6274	1.61718	0.463589	3.4884	0.000485919	0.00140191		NA	NA	NA	NA	NA	5.11544	9.50816	0	0	27.8496	2.99599	0	0
evm.model.chr1.825	17.2373	3.29771	0.879849	3.74804	0.000178223	0.000558811		3.16367	3.23747	-0.0368894	0.00270928	0.0132914	0	1.33462	0	3.45253	0	0.123533	0	2.85959
evm.model.chr1.834	18.0665	2.87755	1.02313	2.8125	0.00491575	0.0115212		NA	NA	NA	NA	NA	1.54331	0.39018	0.183606	0.626182	0.858196	0.0432443	0.0764103	0.979193
evm.model.chr1.836	395.539	1.99604	0.138267	14.4361	3.07e-47	1.17e-45		1.95775	1.95845	4.36532	3.02e-10	7.77e-09	67.6716	29.8134	0.699327	0.129135	47.4664	6.88744	0.625219	0.250194
evm.model.chr1.839	NA	NA	NA	NA	NA	NA		-1.22779	-1.22965	4.20961	0.00124619	0.00672353	3.62286	0.77735	3.00075	11.9289	3.29627	1.62681	1.15563	8.89194
evm.model.chr1.84	16.5921	3.98419	1.18161	3.37183	0.000746708	0.00208102		3.74602	3.96605	0.0548212	0.00120065	0.0065114	2.02696	0.307728	0.436285	0.207497	0.614363	0.022576	0.244605	0.0865397
evm.model.chr1.85	20.5998	-3.03123	0.82942	-3.65464	0.000257546	0.00078459		-3.03052	-3.06996	0.296421	0.00251902	0.0124644	1.16697	0.129494	0.129455	0.0405263	3.43444	0.937195	0.087709	0.231772
evm.model.chr1.856	25.2906	1.95916	0.636636	3.07736	0.00208843	0.00531103		NA	NA	NA	NA	NA	3.44578	1.1021	0.159651	0.105052	3.98104	0.28381	0.458533	0.354235
evm.model.chr1.859	33.7986	4.51185	0.73222	6.16187	7.19e-10	4.37e-09		4.39823	4.45855	0.893932	4.85e-06	4.67e-05	6.55987	5.27119	2.97889	5.86968	0	0.204587	0.0499047	1.01963
evm.model.chr1.86	238.133	-4.12205	0.25353	-16.2586	1.94e-59	1.02e-57		-4.15398	-4.15897	3.66649	3.35e-15	3.05e-13	0.781439	1.07024	11.9162	2.1084	3.69285	17.0491	11.2174	4.3369
evm.model.chr1.864	13.1248	3.12898	0.661603	4.72939	2.25e-06	9.36e-06		3.04854	3.07084	-0.305641	0.00134619	0.00718601	0.0458667	4.30519	0	0.145712	2.24896	0.462332	0	0.804496
evm.model.chr1.867	NA	NA	NA	NA	NA	NA		-0.866952	-0.867121	5.41751	0.00625126	0.0271112	97.8884	42.4813	64.9813	50.437	116.041	68.5506	72.5052	37.122
evm.model.chr1.870	1445.75	1.67372	0.133964	12.4938	8.07e-36	2.11e-34		1.65966	1.65989	6.21759	1.41e-10	3.87e-09	255.001	75.5069	13.8264	10.0046	194.942	21.2193	16.194	4.80732
evm.model.chr1.881	NA	NA	NA	NA	NA	NA		-0.737098	-0.737166	6.05079	0.00913635	0.0373606	61.4687	21.8809	15.5012	3.02097	66.3605	32.667	18.5965	5.95122
evm.model.chr1.885	NA	NA	NA	NA	NA	NA		1.40845	1.40865	7.08216	1.12e-07	1.58e-06	0.105835	59.1413	0.220279	227.171	0	19.9799	0.421243	374.794
evm.model.chr1.896	397.426	6.61201	0.739807	8.93749	3.98e-19	4.86e-18		6.45119	6.57292	4.38408	7.08e-15	5.91e-13	26.1004	4.22449	0.0166507	31.1874	17.7729	0.03962	0	16.6393
evm.model.chr1.898	651.284	-2.43731	0.131778	-18.4955	2.25e-76	1.78e-74		-2.44492	-2.44541	5.11518	9.87e-16	1.07e-13	5.55279	6.80123	8.74588	7.0702	8.3289	32.8447	23.6016	11.5985
evm.model.chr1.911	959.612	-2.3815	0.142675	-16.6917	1.51e-62	8.63e-61		-2.46944	-2.46975	5.67283	9.49e-15	7.46e-13	36.8455	54.1598	28.262	82.531	79.0028	268.132	167.66	83.4614
evm.model.chr1.914	734.552	-1.83643	0.140242	-13.0947	3.53e-39	1.05e-37		-1.89225	-1.89262	5.28544	5.04e-12	1.91e-10	7.055	13.7123	6.74444	41.6826	14.5507	45.0917	26.2585	40.3548
evm.model.chr1.928	248.801	-1.54443	0.212172	-7.27915	3.36e-13	2.69e-12		-1.4935	-1.49433	3.72601	1.42e-05	0.00012389	8.58939	10.2328	21.0236	9.38517	10.0665	26.007	31.2841	11.9927
evm.model.chr1.929	NA	NA	NA	NA	NA	NA		-1.20832	-1.2095	3.18898	0.0016	0.00837418	1.6544	4.92104	13.2271	14.8585	2.76118	10.3906	11.6962	7.77013
evm.model.chr1.933	108.073	2.73297	0.408875	6.68412	2.32e-11	1.6e-10		2.69883	2.70607	2.53622	5.92e-06	5.6e-05	13.524	4.83484	0	2.22363	9.46882	0.660931	0.146888	3.58651
evm.model.chr1.934	119.94	3.27246	0.381473	8.5785	9.61e-18	1.08e-16		3.22747	3.23527	2.68899	1.26e-07	1.75e-06	16.367	7.34309	0.010745	0.541574	14.8131	0.681955	0.0975143	3.25366
evm.model.chr1.935	66.0373	2.07366	0.396727	5.22693	1.72e-07	8.08e-07		2.06942	2.07636	1.83624	0.000201469	0.00133466	4.3729	4.19983	0.448558	3.70575	5.37594	0.853529	2.71791	4.7177
evm.model.chr1.938	35.1	2.93591	0.956447	3.0696	0.00214343	0.00543431		2.74144	2.87996	1.05221	0.00532664	0.0235635	10.3106	0.372174	0	0.0583737	6.491	0.0471967	0	0.0132307
evm.model.chr1.940	NA	NA	NA	NA	NA	NA		-1.06895	-1.06927	4.53625	0.000386913	0.00238747	13.5278	10.5641	13.2146	9.71382	15.29	19.7462	18.4281	16.101
evm.model.chr1.948	199.327	2.59478	0.296915	8.73913	2.35e-18	2.72e-17		2.55312	2.55493	3.40172	2.26e-08	3.81e-07	12.1026	14.4688	0.129002	5.47767	9.08628	2.20418	0.068558	6.29809
evm.model.chr1.951	23.7586	7.3498	1.31031	5.6092	2.03e-08	1.06e-07		7.98696	1.44269e+08	0.533779	3.69e-06	3.66e-05	132.124	28.9729	0	1.71765	50.0426	0	0	0.256473
evm.model.chr1.96	NA	NA	NA	NA	NA	NA		1.33942	1.34012	4.51869	4.74e-06	4.57e-05	32.3526	13.7703	9.28793	13.9597	27.5836	4.80287	7.19186	16.0444
evm.model.chr1.961	NA	NA	NA	NA	NA	NA		-1.2328	-1.23296	7.29711	2.22e-10	5.89e-09	55.8357	26.7546	115.14	118.165	64.3357	56.013	273.08	115.978
evm.model.chr1.964	93.6346	1.97312	0.352595	5.59601	2.19e-08	1.14e-07		1.96177	1.96809	2.30952	5.9e-05	0.000444243	0.881304	2.44652	1.03256	7.63802	1.15466	0.53739	0.859387	4.63943
evm.model.chr1.969	NA	NA	NA	NA	NA	NA		1.04299	1.04418	3.11045	0.0083184	0.0344216	5.01517	4.76252	9.3783	0.746866	4.37214	2.09088	7.99795	0.82341
evm.model.chr1.970	NA	NA	NA	NA	NA	NA		-1.44638	-1.44655	6.06784	3.44e-11	1.1e-09	39.7955	9.50143	20.5119	2.12411	39.2524	23.2043	13.5712	3.67537
evm.model.chr1.974	22.2648	1.59344	0.713882	2.23209	0.0256093	0.0497786		NA	NA	NA	NA	NA	41.9415	17.085	1.64037	6.75679	46.0924	5.65716	3.90552	3.92242
evm.model.chr1.976	NA	NA	NA	NA	NA	NA		1.28306	1.28363	3.8433	9.6e-06	8.67e-05	22.8942	24.4809	5.66605	12.5212	23.5539	9.03087	3.67442	16.2364
evm.model.chr1.983	1310.27	-7.48981	0.264891	-28.2751	7e-176	2.43e-173		-7.49664	-7.51202	6.13628	7.8e-20	3.02e-17	0.037052	0.460914	27.5678	0.278709	0	74.5655	222.045	3.68451
evm.model.chr1.988	NA	NA	NA	NA	NA	NA		0.977245	0.977632	3.98696	0.0047535	0.0214046	2.55121	18.2337	1.90938	6.4748	5.89919	8.31504	29.8546	10.9108
evm.model.chr1.989	942.016	-1.83628	0.111099	-16.5284	2.29e-61	1.29e-59		-1.8859	-1.88607	5.65029	1.6e-13	8.92e-12	6.26907	20.4435	27.9659	3.05848	11.1108	67.5155	31.8789	3.62647
evm.model.chr1.995	33.2889	6.85827	0.917167	7.47766	7.57e-14	6.38e-13		6.6834	6.78237	0.879931	1.23e-07	1.71e-06	0.925087	24.8503	1.23168	3.27973	0	0.182497	1.93073	0.591222
evm.model.chr10.100	NA	NA	NA	NA	NA	NA		4.99066	5.42057	-2.24828	0.00281243	0.0137338	0	0.409177	0	0.0183407	0	0.00776467	0	0.0226943
evm.model.chr10.1008	171.046	-1.98945	0.253648	-7.84333	4.39e-15	4.05e-14		-1.98111	-1.98199	3.19007	3.92e-07	4.85e-06	4.74126	4.57611	3.93338	0.609221	10.011	16.1553	1.37141	0.34397
evm.model.chr10.1013	346.667	2.09572	0.142533	14.7034	6.13e-49	2.44e-47		2.06035	2.06105	4.19644	2.17e-12	9.08e-11	5.14715	11.2557	3.50308	3.00775	5.60888	2.41325	1.57873	5.0186
evm.model.chr10.102	31.9999	4.47553	0.607034	7.37279	1.67e-13	1.37e-12		4.4294	4.45018	0.845898	4.75e-07	5.77e-06	0.508894	4.50726	0.151264	0.500129	0.34652	0.176214	0.0127597	0.354269
evm.model.chr10.1030	NA	NA	NA	NA	NA	NA		1.24074	1.24142	4.21221	0.000322047	0.00203687	20.9216	7.87039	2.35159	5.26623	19.4576	2.92693	2.40582	6.14598
evm.model.chr10.1034	NA	NA	NA	NA	NA	NA		-1.22906	-1.23027	2.45205	0.00627179	0.027171	5.67364	4.54356	4.80119	0.952531	7.58541	9.58152	7.13959	1.09621
evm.model.chr10.1062	NA	NA	NA	NA	NA	NA		-1.2429	-1.24319	5.84362	1.9e-07	2.52e-06	86.5944	6.99791	10.6749	0.382035	68.2981	14.8857	10.3938	0.640449
evm.model.chr10.1075	126.433	2.26694	0.328372	6.90356	5.07e-12	3.72e-11		2.23817	2.2424	2.76293	5.07e-06	4.87e-05	6.66755	3.00839	0.257824	0.86492	7.11504	0.571576	0.372314	2.39032
evm.model.chr10.1076	NA	NA	NA	NA	NA	NA		-1.01737	-1.01754	5.10274	0.000111438	0.000786395	8.47443	12.7513	11.3114	14.9512	10.0886	23.0478	14.0163	16.9112
evm.model.chr10.1078	NA	NA	NA	NA	NA	NA		1.27883	1.27892	10.0107	0.000894996	0.00503395	0.150974	122.982	0.362697	2944.38	0.0951327	45.5422	0.926335	2691.48
evm.model.chr10.1085	78.4354	6.69165	1.26668	5.28282	1.27e-07	6.06e-07		7.30775	1.44269e+08	2.11361	1.29e-05	0.000113667	14.9134	0.750911	0	0	16.1886	0	0	0
evm.model.chr10.1090	8.84553	3.55334	1.07709	3.29903	0.000970188	0.00264435		3.43479	3.50075	-0.777735	0.0048873	0.0219334	0.31386	0.440744	0.0228017	0.0912937	0.287127	0.032337	0.004157	0.06668
evm.model.chr10.1102	375.594	1.91567	0.506682	3.78081	0.000156318	0.000494898		1.85372	1.88711	4.27987	0.0120252	0.04755	32.6111	0.294871	0	0	47.2812	0.0640313	0	0.00539467
evm.model.chr10.1123	46.1705	2.45453	0.430775	5.69794	1.21e-08	6.47e-08		2.3804	2.39163	1.39694	0.000295856	0.00188544	15.9075	5.94584	0	0.344637	16.6524	0.982414	0.107924	0.195825
evm.model.chr10.1125	8.962	5.90447	1.44415	4.08854	4.34e-05	0.000150702		5.54396	5.97374	-0.748234	0.00017133	0.00115554	1.49027	1.25325	0.328215	0.190154	1.01647	0.0158867	0.201016	0.0160707
evm.model.chr10.1126	41.3449	3.37774	0.840099	4.02064	5.8e-05	0.000197162		3.22097	3.33178	1.14798	0.000774116	0.00443843	0	0.829683	0.300629	7.82547	0	0.0665983	0.217632	6.63398
evm.model.chr10.1129	5336.76	-1.53132	0.199655	-7.66982	1.72e-14	1.53e-13		-1.58167	-1.58233	8.17	1.39e-05	0.000121521	0	10.7716	1118.61	26.7358	0	28.4566	769.27	15.8897
evm.model.chr10.1132	293.985	-3.5912	0.475829	-7.54725	4.45e-14	3.82e-13		-3.62517	-3.6611	3.97134	1.5e-07	2.04e-06	0	0.271043	47.1262	8.34727	0.14476	2.87713	45.8523	3.82558
evm.model.chr10.1133	164.657	-2.95138	0.727889	-4.05472	5.02e-05	0.000172085		-2.90771	-2.99992	3.13459	0.000412691	0.0025283	0	0.0976807	39.5141	0.78701	0	0.698033	19.0882	0.873779
evm.model.chr10.1158	NA	NA	NA	NA	NA	NA		1.41944	1.41987	4.7459	4.47e-07	5.46e-06	24.0795	9.89864	1.5106	1.6315	21.4063	3.29628	1.06209	2.5459
evm.model.chr10.116	77.915	2.59079	0.347227	7.46137	8.56e-14	7.21e-13		2.54558	2.55125	2.06443	1.9e-06	2.01e-05	0.289999	6.87117	0	6.22703	0.123496	1.01454	0	10.2414
evm.model.chr10.1184	8564.14	2.50409	0.144496	17.3298	2.8e-67	1.77e-65		2.46043	2.46064	8.76281	4.99e-12	1.9e-10	2786.61	228.572	22.3272	10.9706	1831.21	37.1015	77.9094	8.85386
evm.model.chr10.1185	7309.6	3.25798	0.184318	17.6758	6.44e-70	4.29e-68		3.20442	3.20501	8.53078	1.11e-14	8.49e-13	3499.99	194.036	4.68307	2.83598	1732.86	18.7733	17.4758	1.56178
evm.model.chr10.1189	NA	NA	NA	NA	NA	NA		0.903764	0.903842	6.35134	0.000174818	0.00117592	86.1736	50.4925	24.245	22.5797	70.6396	24.213	18.7321	27.8908
evm.model.chr10.1190	12.6295	4.71953	1.38755	3.40133	0.000670584	0.00188681		4.28118	4.7066	-0.411869	0.00154725	0.0081341	9.47668	3.86746	0	19.562	8.72913	0.11962	0	1.1452
evm.model.chr10.1196	8.40976	6.38277	1.48347	4.3026	1.69e-05	6.21e-05		6.12827	6.35788	-0.870571	7.53e-05	0.00055255	0	8.64338	0	0.0705053	0	0.120653	0	0.661923
evm.model.chr10.121	NA	NA	NA	NA	NA	NA		-0.904344	-0.904467	5.23625	0.00292835	0.0142136	35.7311	22.5134	13.1784	9.63103	45.7138	37.5799	14.0516	12.7101
evm.model.chr10.1213	236.54	1.54737	0.192457	8.04007	8.98e-16	8.74e-15		1.53636	1.5371	3.64487	1.81e-06	1.93e-05	6.35093	7.71884	1.77028	3.07853	6.69058	2.40069	1.72273	2.5797
evm.model.chr10.1215	12518.2	-1.65958	0.0662146	-25.0637	1.24e-138	2.86e-136		-1.68291	-1.68293	9.38652	1.49e-16	1.95e-14	92.48	332.741	676.07	430.121	95.0676	949.961	909.186	353.541
evm.model.chr10.1220	NA	NA	NA	NA	NA	NA		1.39786	1.39892	2.04187	0.00353395	0.0166665	1.00637	6.86774	0.107468	1.20909	1.56776	2.30583	0.126794	1.66793
evm.model.chr10.1225	118.297	1.6118	0.231174	6.97225	3.12e-12	2.33e-11		1.56566	1.56712	2.66709	2.63e-05	0.000214675	8.47118	8.74284	1.37142	1.08235	11.4786	2.64375	1.92888	1.50703
evm.model.chr10.1229	11.1719	-2.96843	1.16287	-2.55267	0.0106902	0.023065		NA	NA	NA	NA	NA	8.2964	0.188147	0.0399793	0	5.09945	1.32383	0.0445203	0.341432
evm.model.chr10.123	NA	NA	NA	NA	NA	NA		-0.825812	-0.825847	7.36904	0.000209531	0.00137989	37.2801	71.2582	142.703	64.2284	43.2574	113.077	109.55	103.389
evm.model.chr10.1244	17.449	3.84342	1.0839	3.54592	0.000391247	0.00114949		3.77525	3.80287	0.0228644	0.00147606	0.00780676	0.136288	5.23859	0	1.27538	0.112122	0.340488	0	1.15459
evm.model.chr10.1247	NA	NA	NA	NA	NA	NA		-0.846382	-0.846491	6.55698	0.000346031	0.00216474	200.156	52.2155	155.535	81.5508	184.544	83.9933	143.494	74.392
evm.model.chr10.125	171.146	3.02989	0.217204	13.9495	3.17e-44	1.09e-42		3.00757	3.01102	3.1848	7.48e-12	2.73e-10	19.9398	18.6912	0.59429	4.98351	23.4364	2.04934	0.601674	6.76188
evm.model.chr10.1257	145.992	4.76876	1.46857	3.24722	0.00116537	0.00311914		5.42606	1.44269e+08	2.93743	0.00559927	0.0246341	0.22275	0.133998	0	16.0059	0.135856	0	0.0194803	5.94492
evm.model.chr10.129	138.923	2.38904	0.295733	8.07836	6.56e-16	6.45e-15		2.39064	2.39265	2.89354	1.76e-07	2.36e-06	3.97009	6.55236	0	1.29226	3.6668	1.07327	0	3.58572
evm.model.chr10.1292	7.82033	6.67509	1.43211	4.66101	3.15e-06	1.28e-05		7.26461	1.44269e+08	-0.993867	9.44e-05	0.000677537	0.596926	2.20156	1.32401	1.78166	0	0	0	0.541185
evm.model.chr10.1298	NA	NA	NA	NA	NA	NA		-1.24959	-1.24987	5.85756	0.000112495	0.000792742	25.2692	10.47	56.7657	8.00978	12.2516	22.1943	62.1567	19.9018
evm.model.chr10.1308	139.379	1.60312	0.28591	5.60708	2.06e-08	1.07e-07		1.44286	1.44376	2.88983	0.000794566	0.00454144	2.87735	128.323	14.7462	85.1175	7.32822	42.0908	16.1908	77.2575
evm.model.chr10.1322	NA	NA	NA	NA	NA	NA		-0.721371	-0.721416	6.28201	0.0115235	0.0458639	25.4465	34.8625	18.3598	24.3639	45.2192	51.3951	28.1749	23.2211
evm.model.chr10.1327	NA	NA	NA	NA	NA	NA		0.977241	0.977395	5.9019	2.75e-05	0.000223268	64.0104	17.5776	9.85176	5.00129	41.129	7.95449	8.77085	4.64279
evm.model.chr10.133	119.97	3.1245	0.322187	9.6978	3.08e-22	4.46e-21		3.07386	3.08463	2.69037	3.5e-09	7e-08	17.0167	7.3229	0.214316	4.02494	17.9558	0.779141	0.121093	13.3282
evm.model.chr10.1330	NA	NA	NA	NA	NA	NA		0.887951	0.888019	7.02719	4.08e-05	0.000319652	17.9044	69.0882	72.4273	87.782	19.2609	33.579	151.371	56.0594
evm.model.chr10.1344	NA	NA	NA	NA	NA	NA		0.986951	0.987742	3.73808	0.0100145	0.0404744	73.289	15.9017	4.9807	5.07964	55.9805	6.95483	4.54235	3.80158
evm.model.chr10.1348	NA	NA	NA	NA	NA	NA		-1.46186	-1.46371	2.28598	0.000738784	0.00425039	0.0314837	6.06057	9.62747	3.80158	0.880184	15.1155	20.8299	4.55115
evm.model.chr10.135	80.9156	2.3426	0.34421	6.80574	1.01e-11	7.19e-11		2.29901	2.30373	2.11141	2.67e-06	2.73e-05	0.963392	3.95838	3.42609	1.43851	1.2211	0.717505	1.76234	2.10193
evm.model.chr10.1359	NA	NA	NA	NA	NA	NA		-1.45842	-1.45843	10.0848	1.53e-13	8.58e-12	502.331	237.773	880.496	130.124	447.773	581.971	653.694	118.545
evm.model.chr10.1360	24.2018	4.11138	0.849558	4.83944	1.3e-06	5.56e-06		4.00532	4.06473	0.537717	0.000179658	0.00120646	1.82352	1.33409	0.00823467	0.0455467	3.37565	0.064148	0.0276933	0.18006
evm.model.chr10.1365	83.4165	7.97331	1.20937	6.59297	4.31e-11	2.91e-10		7.61511	8.05301	2.21297	5.51e-11	1.69e-09	17.3143	2.60548	0.015047	0	3.67437	0.00799733	0	0.0372737
evm.model.chr10.1376	70.1199	-1.99516	0.41257	-4.83593	1.33e-06	5.65e-06		-2.03624	-2.04073	1.91368	0.000220916	0.00144964	0	2.27498	0	1.50125	11.3468	8.34019	7.13071	8.97284
evm.model.chr10.1380	NA	NA	NA	NA	NA	NA		1.30117	1.3019	4.29157	2.72e-05	0.00022083	407.872	127.628	15.344	10.2843	587.631	46.2637	46.7368	5.76602
evm.model.chr10.1387	180.287	10.2267	1.20046	8.51899	1.61e-17	1.78e-16		9.8411	10.2748	3.26581	1.9e-18	4.67e-16	377.541	143.203	15.8667	2.61071	0.397065	0.139041	0.109127	0.0885017
evm.model.chr10.1406	NA	NA	NA	NA	NA	NA		-1.15515	-1.1553	5.53781	1.69e-05	0.000144649	22.3908	7.66767	14.4596	1.01332	24.4129	15.2261	3.45385	0.29252
evm.model.chr10.141	11512.2	3.31526	0.0964223	34.3827	4.58e-259	4.14e-256		3.27927	3.27933	9.19867	6.68e-23	1.03e-19	1851.95	841.916	7.86092	4.18701	1122.09	77.1433	1.79894	12.8783
evm.model.chr10.1415	37.962	4.04891	0.54929	7.37117	1.69e-13	1.39e-12		3.99404	4.0053	1.07337	8.98e-07	1.03e-05	0	7.56741	0.019659	0.229185	0.011606	0.428776	0	1.11145
evm.model.chr10.1420	7.20263	4.78536	1.40092	3.41588	0.000635767	0.00179564		5.44578	1.44269e+08	-1.00332	0.0014011	0.00744552	0.293943	0.0884323	0.0228047	0.0937597	0.433739	0	0.00432767	0.128541
evm.model.chr10.1433	8.61215	3.93073	0.962286	4.08479	4.41e-05	0.000152861		3.76382	3.81851	-0.842244	0.000910718	0.00510952	0.0556457	4.25851	0.0877593	0.41805	0.0748573	0.246797	0	1.60128
evm.model.chr10.1436	647.838	3.88445	0.123849	31.3644	6.19e-216	3.22e-213		3.85535	3.85622	5.0832	2.26e-22	2.52e-19	16.4176	43.3844	1.03563	2.92246	14.6449	2.67918	0.985113	4.33847
evm.model.chr10.1451	17.9713	-3.49115	0.910371	-3.83486	0.000125634	0.000404151		-3.52082	-3.5839	0.106614	0.00119051	0.00646473	1.04555	0.493204	0.171713	0.050253	25.359	5.35891	0.285787	1.0352
evm.model.chr10.1473	72.1069	1.75295	0.484202	3.62028	0.000294284	0.000887029		1.73576	1.74116	1.99558	0.00484362	0.0217617	4.72536	1.36525	0.0934117	0.285509	4.58938	0.37605	0.0908897	0.259946
evm.model.chr10.1491	20.6506	2.16745	0.52304	4.14394	3.41e-05	0.000120655		2.10281	2.11316	0.300577	0.00405758	0.0187149	2.06988	2.4135	0.0725017	0.178622	1.48489	0.512948	0	0.672202
evm.model.chr10.1494	285.504	2.24013	0.170913	13.1069	3.01e-39	8.99e-38		2.20533	2.2061	3.91248	2.76e-11	8.99e-10	8.3044	13.1163	0.423399	1.5365	8.51457	2.516	0.312386	3.34587
evm.model.chr10.1499	352.937	2.41344	0.163817	14.7326	3.98e-49	1.6e-47		2.37868	2.37986	4.20746	1.29e-10	3.58e-09	20.0294	12.5117	0.0832513	1.21258	21.5675	2.14322	0.104557	5.57519
evm.model.chr10.15	8.2389	4.65491	1.61149	2.88857	0.00387002	0.00931149		4.29782	4.71469	-0.807571	0.00888057	0.0364099	3.5286	1.1297	0.327084	0	3.77299	0.049693	0.128753	0.271049
evm.model.chr10.1526	18.4357	2.3371	0.628098	3.72091	0.000198502	0.000616542		2.28587	2.30699	0.179333	0.00732289	0.0309461	1.52688	0.838323	0.0351593	0	1.81499	0.157441	0.00778333	0.0484937
evm.model.chr10.1527	29.6246	2.41096	1.02909	2.34281	0.0191392	0.0385713		NA	NA	NA	NA	NA	3.88444	0.203038	0	0.0498493	3.842	0.0375333	0	0.10083
evm.model.chr10.1534	6.1505	4.78851	1.38389	3.46018	0.000539809	0.00154603		4.5517	4.77911	-1.19927	0.000934692	0.00521928	1.00479	2.96911	0	1.33318	1.01605	0.106047	0	1.03358
evm.model.chr10.1535	NA	NA	NA	NA	NA	NA		-0.760836	-0.760859	7.66148	0.00217574	0.0109544	180.498	105.97	142.134	38.2542	182.008	159.755	137.744	41.8212
evm.model.chr10.154	19.374	3.86038	0.985948	3.9154	9.03e-05	0.000297983		3.70736	3.82102	0.275287	0.000840136	0.00476401	3.68006	0.709131	0	0.026702	2.41522	0.039609	0	0
evm.model.chr10.1542	NA	NA	NA	NA	NA	NA		-1.13474	-1.13484	6.46786	5.97e-07	7.09e-06	24.2431	16.3846	39.1727	2.47279	27.8892	32.1862	46.8778	2.9873
evm.model.chr10.1582	22.3534	8.03455	1.29875	6.1864	6.16e-10	3.77e-09		8.64727	1.44269e+08	0.368428	1.73e-07	2.33e-06	0.31413	1.46462	0.00764333	0.518325	0.805422	0	0.0181207	1.91423
evm.model.chr10.1604	61.1131	4.70436	0.672054	6.99998	2.56e-12	1.93e-11		4.60663	4.67547	1.77335	1.41e-06	1.54e-05	5.63647	1.2622	0	0	5.45737	0.0396697	0	0
evm.model.chr10.1606	23.9983	1.73466	0.59574	2.91177	0.00359385	0.00871961		NA	NA	NA	NA	NA	2.46606	2.90418	0.248847	1.15592	1.47049	0.823964	0.53847	0.964968
evm.model.chr10.1612	NA	NA	NA	NA	NA	NA		-0.896925	-0.897022	5.7542	0.000255787	0.00165419	25.4704	31.6531	56.4819	21.0392	24.7336	52.803	37.0711	23.7168
evm.model.chr10.1619	NA	NA	NA	NA	NA	NA		-1.39284	-1.39313	4.69054	0.000214476	0.0014106	1.61	163.436	262.96	45.7454	5.86545	384.688	448.615	89.1926
evm.model.chr10.1626	20.2473	-2.18368	0.899868	-2.42666	0.0152383	0.0315626		NA	NA	NA	NA	NA	0.628505	0.0846357	0.680982	0.54125	1.00128	0.34866	0.12663	0.58109
evm.model.chr10.163	22.5846	1.75361	0.72677	2.41289	0.0158267	0.032606		NA	NA	NA	NA	NA	2.53507	1.34618	1.15673	3.49357	2.45517	0.392892	0.556458	2.62909
evm.model.chr10.164	113.826	3.20389	0.300335	10.6677	1.44e-26	2.52e-25		3.16367	3.16728	2.61244	8.06e-10	1.92e-08	2.00442	7.85886	0.0894487	1.55443	2.58758	0.794883	0.115665	3.04623
evm.model.chr10.1641	39.2942	2.14874	0.499751	4.29962	1.71e-05	6.29e-05		2.09202	2.10173	1.08996	0.00210493	0.0106271	1.21486	5.6507	0.688582	7.86688	1.92176	1.13423	0.190606	8.27056
evm.model.chr10.168	41.2841	2.99925	0.808113	3.71142	0.000206102	0.000638148		2.78432	2.83575	1.23781	0.00461795	0.0208736	60.3275	6.8275	0.656169	0.52707	55.1281	0.946209	2.13272	4.8869
evm.model.chr10.169	108.989	6.00884	0.879769	6.83002	8.49e-12	6.12e-11		5.82576	5.98603	2.5585	1.25e-08	2.24e-07	7.28828	1.00348	0.011926	0.0598173	7.87259	0.0164733	0.0327543	0.074024
evm.model.chr10.1698	NA	NA	NA	NA	NA	NA		-0.77438	-0.774484	5.48646	0.0117068	0.0465012	24.6575	30.4723	44.405	16.1947	26.149	46.6439	52.3805	17.4866
evm.model.chr10.1702	93.4248	2.8402	0.322283	8.81273	1.22e-18	1.44e-17		2.83009	2.83562	2.34542	1.92e-07	2.54e-06	10.2381	5.93699	0	0.105287	8.39676	0.746264	0.0262977	0.328503
evm.model.chr10.1760	656.675	1.5749	0.219517	7.17437	7.26e-13	5.67e-12		1.57979	1.58041	5.11648	9.22e-06	8.37e-05	8.95942	9.43429	2.17617	16.2832	8.65133	2.8753	1.9352	27.6101
evm.model.chr10.1762	67.8082	2.53023	0.958336	2.64023	0.00828498	0.0184278		2.57571	2.61195	1.91264	0.00535144	0.0236628	451.71	38.5183	3.71093	19.9322	532.066	6.21798	0.864142	11.546
evm.model.chr10.1767	54.2759	1.56798	0.569992	2.75088	0.00594361	0.013664		NA	NA	NA	NA	NA	0.610475	0.752682	0.399147	1.0931	1.01531	0.248014	0.301952	2.0067
evm.model.chr10.177	20.6238	2.15337	0.578777	3.72055	0.000198793	0.000617351		2.09782	2.1033	0.256556	0.0079999	0.0333409	0	2.30973	0.00564433	0.0427967	0	0.484224	0	0.597057
evm.model.chr10.1798	3241.88	1.58477	0.131713	12.032	2.41e-33	5.73e-32		1.5636	1.56369	7.37484	8.72e-09	1.61e-07	779.796	221.152	24.368	10.9424	577.582	66.7226	32.2215	6.01315
evm.model.chr10.1832	11.7224	5.71117	1.45965	3.91271	9.13e-05	0.000300899		6.33579	1.44269e+08	-0.512616	0.000875089	0.00494409	0.0218383	0.164356	0.038873	0.646742	0	0	0.022981	0.339911
evm.model.chr10.188	NA	NA	NA	NA	NA	NA		1.06676	1.06677	8.44022	1.78e-09	3.82e-08	246.816	252.862	85.0079	54.7292	246.052	108.289	81.766	108.612
evm.model.chr10.1914	3.80025	5.22532	2.20517	2.36957	0.0178088	0.0361703		NA	NA	NA	NA	NA	0.233579	0.122442	0	0.0169677	0.222349	0	0	0.0208653
evm.model.chr10.1919	20.1591	8.21506	1.30978	6.27207	3.56e-10	2.24e-09		8.83298	1.44269e+08	0.315917	9.49e-07	1.08e-05	3.21371	2.13792	0.0419	0	1.83037	0	0	0
evm.model.chr10.1921	13.7957	-3.42283	1.27663	-2.68114	0.00733713	0.0165119		-3.22371	-3.45045	-0.134433	0.0121741	0.0480257	13.7433	0.128411	0.321545	0	12.2921	1.29	0.0488947	0
evm.model.chr10.1932	119.62	5.31185	0.475874	11.1623	6.24e-29	1.24e-27		5.2189	5.24642	2.6888	1.92e-10	5.17e-09	31.941	17.099	0.0422347	1.25638	29.9316	0.386683	0.0752723	1.90921
evm.model.chr10.1949	11.678	2.15912	0.890415	2.42484	0.015315	0.0316931		NA	NA	NA	NA	NA	1.42186	3.77164	0	0.514833	0.196089	0.742889	0.0826163	4.95663
evm.model.chr10.1965	22.165	3.10757	0.858455	3.61995	0.000294654	0.000887631		3.02797	3.07772	0.338874	0.00327884	0.0156172	0.609123	5.50423	0.107713	1.82122	0.0921607	0.589376	0.492378	24.2805
evm.model.chr10.1969	NA	NA	NA	NA	NA	NA		-1.41603	-1.41749	2.49751	0.000831365	0.00472626	2.03501	11.5996	30.0226	2.38866	1.38267	27.293	26.1496	6.99154
evm.model.chr10.197	13.6683	2.48297	0.86105	2.88366	0.00393088	0.00944047		NA	NA	NA	NA	NA	16.179	24.8711	0.183052	0.190713	18.4027	4.49628	0	0.686889
evm.model.chr10.1970	884.9	-2.58056	0.160192	-16.1091	2.2e-58	1.12e-56		-2.62215	-2.62262	5.5681	2.09e-14	1.49e-12	1.54901	17.9837	106.251	5.32452	1.98422	98.7592	90.6949	9.4486
evm.model.chr10.1971	NA	NA	NA	NA	NA	NA		-1.42868	-1.43111	2.15494	0.000879796	0.00496511	1.16261	1.90077	1.01161	3.50699	1.89689	4.54521	4.24819	5.65501
evm.model.chr10.198	119.873	1.66603	0.311715	5.34472	9.06e-08	4.39e-07		1.62645	1.6278	2.68802	0.000448116	0.00272953	11.8464	10.3533	0.131448	0.401054	14.628	2.99343	0.14361	0.405742
evm.model.chr10.199	1544.7	2.2309	0.106313	20.9842	9.14e-98	1.09e-95		2.19402	2.19458	6.29925	5.56e-10	1.37e-08	112.004	26.1805	0.100707	0.316245	215.881	5.03898	0.866243	0.130545
evm.model.chr10.1992	72.1653	-2.29476	0.498268	-4.60547	4.12e-06	1.64e-05		-2.33107	-2.35442	1.93989	0.000225767	0.00147858	0.78183	0.214692	4.70386	0.556487	0.712911	0.994197	7.67758	1.20559
evm.model.chr10.1995	27.6361	2.75353	1.22759	2.24304	0.0248944	0.0485751		NA	NA	NA	NA	NA	0.204768	0.095873	1.22896	0.123544	0.267469	0.0117233	1.42751	0.351122
evm.model.chr10.20	NA	NA	NA	NA	NA	NA		-1.4678	-1.46817	4.53635	2.81e-07	3.61e-06	12.8854	15.5658	24.0878	9.52979	14.9804	38.9257	31.3211	13.3289
evm.model.chr10.2016	25.5459	1.98344	0.650021	3.05135	0.00227815	0.00574645		NA	NA	NA	NA	NA	3.8592	10.4893	2.6519	2.16545	2.07135	2.53355	0.79746	6.83049
evm.model.chr10.2055	16.5297	-1.85814	0.763598	-2.4334	0.0149576	0.0310709		NA	NA	NA	NA	NA	15.4133	3.79222	11.291	21.7495	7.44587	12.0814	8.38058	16.2998
evm.model.chr10.2056	NA	NA	NA	NA	NA	NA		-2.69664	-2.702	5.6325	0.00395793	0.0183436	41.1464	1.03386	37.2318	6.47198	33.8558	6.15443	120.64	0.266987
evm.model.chr10.2060	50.253	1.9566	0.543479	3.60015	0.000318038	0.000950641		1.83242	1.84756	1.50939	0.00689087	0.0293786	29.2853	4.71582	0.122649	2.27787	38.8681	1.16888	0.317191	0.701888
evm.model.chr10.2061	50.8449	5.69491	1.27787	4.45658	8.33e-06	3.2e-05		5.33677	5.76611	1.52958	3.32e-05	0.000264465	7.48076	0.615059	0.0513517	0.0514287	7.95114	0.0130913	0.009819	0.0897783
evm.model.chr10.2062	NA	NA	NA	NA	NA	NA		1.0331	1.03389	3.13018	0.00697226	0.0296752	8.48907	7.8076	4.39778	4.31264	5.83365	3.42064	5.10097	2.89904
evm.model.chr10.2066	625.772	-2.26609	0.12296	-18.4295	7.61e-76	6e-74		-2.31758	-2.3181	5.06042	1.74e-15	1.76e-13	8.16494	10.5994	38.1048	8.04108	12.1323	47.2719	36.965	8.22572
evm.model.chr10.2094	NA	NA	NA	NA	NA	NA		-0.819006	-0.819052	7.58134	0.000527632	0.00315747	27.1704	36.0148	99.673	67.3733	28.5239	56.6159	153.124	40.8109
evm.model.chr10.2102	51.0986	-1.5249	0.339013	-4.49805	6.86e-06	2.66e-05		-1.56504	-1.56931	1.48712	0.00136714	0.00728432	7.21675	2.68239	2.38939	2.22169	8.17401	7.1478	4.12004	5.48578
evm.model.chr10.2109	102.13	2.0353	0.417496	4.87503	1.09e-06	4.69e-06		1.9784	1.99498	2.47374	0.000333494	0.00209661	16.0719	1.11269	0.099825	0.510145	15.9762	0.263868	0.257043	0.905891
evm.model.chr10.2111	1518.78	1.69571	0.136	12.4685	1.11e-35	2.89e-34		1.66285	1.66292	6.32704	1.04e-07	1.48e-06	7.3746	203.616	0.166424	7.30293	3.29887	57.952	0.334453	136.436
evm.model.chr10.2184	26.2534	-1.60806	0.668234	-2.40644	0.0161089	0.033099		NA	NA	NA	NA	NA	16.7698	2.29416	5.82138	1.04631	17.6357	7.32688	4.75548	3.45662
evm.model.chr10.2196	NA	NA	NA	NA	NA	NA		-0.78604	-0.786126	5.92107	0.00311687	0.0149813	12.7606	12.8003	14.8005	15.5434	13.9618	19.765	13.766	20.0119
evm.model.chr10.22	18.7228	2.84674	1.0049	2.83286	0.00461343	0.0108936		NA	NA	NA	NA	NA	1.26612	0.816756	0.484422	2.50363	0.10016	0.09133	0.0867457	0.842859
evm.model.chr10.2201	143.676	-1.62097	0.32604	-4.97169	6.64e-07	2.93e-06		-1.65052	-1.65223	2.9382	0.000181717	0.00121906	7.4077	2.51059	2.94371	4.83825	8.12395	6.93365	2.48486	3.84694
evm.model.chr10.2229	NA	NA	NA	NA	NA	NA		0.926573	0.926669	5.74872	0.000627225	0.00367905	18.081	64.0567	3.55277	61.1035	21.4966	30.1913	7.34938	77.4794
evm.model.chr10.2242	NA	NA	NA	NA	NA	NA		1.35032	1.35103	4.0764	1.01e-05	9.04e-05	53.8968	47.1335	4.0328	52.0342	49.6964	16.243	5.30543	95.6404
evm.model.chr10.226	6.67645	5.0971	1.77793	2.86687	0.00414553	0.00990568		5.74224	1.44269e+08	-1.04853	0.0049058	0.0219919	1.07204	0.305622	0	0	1.85184	0	0	0
evm.model.chr10.2263	660.589	-1.54519	0.140786	-10.9755	5.01e-28	9.5e-27		-1.58998	-1.59061	5.14042	1.58e-09	3.47e-08	4.76877	6.30516	37.2401	11.3608	5.56045	17.0232	46.6384	14.4393
evm.model.chr10.2264	NA	NA	NA	NA	NA	NA		-0.81427	-0.814358	5.84337	0.00199055	0.0101458	60.5203	34.2656	39.6992	12.53	67.5808	53.9648	44.3953	18.646
evm.model.chr10.2271	NA	NA	NA	NA	NA	NA		-1.48862	-1.48998	1.43969	0.00484315	0.0217617	0	4.20138	1.62996	0.821908	0	10.4874	0.676837	0.335792
evm.model.chr10.228	6.84827	-4.84797	1.73796	-2.78946	0.0052796	0.0122977		-5.46286	-1.44269e+08	-0.994755	0.00755855	0.0317807	0.762853	0	0	0.0434263	1.07942	0.142046	0.02352	0.008582
evm.model.chr10.229	NA	NA	NA	NA	NA	NA		-1.32348	-1.32351	8.80123	3.68e-12	1.45e-10	66.7671	86.7186	305.075	211.135	82.6746	193.56	442.02	162.576
evm.model.chr10.2294	37.7827	2.81714	0.531995	5.29543	1.19e-07	5.69e-07		2.78527	2.79666	1.11895	0.000141894	0.000976319	1.17709	1.37559	0.0305343	0.0332853	2.28379	0.170752	0	0.156603
evm.model.chr10.2296	129.514	2.57728	0.327631	7.86641	3.65e-15	3.4e-14		2.50238	2.50794	2.79814	9.27e-07	1.06e-05	44.6021	17.0042	0	10.993	31.3025	2.79842	0	19.6952
evm.model.chr10.230	34.5071	4.34902	0.587561	7.40182	1.34e-13	1.11e-12		4.1799	4.22032	0.939665	4.14e-07	5.09e-06	2.42915	9.75193	0.639427	6.60837	4.31891	0.445901	0.927125	9.69975
evm.model.chr10.241	NA	NA	NA	NA	NA	NA		1.22943	1.22965	6.47128	8.55e-06	7.83e-05	3149.08	526.332	70.2884	664.23	2589.42	200.416	229.686	65.657
evm.model.chr10.242	45.4692	1.85771	0.403901	4.59941	4.24e-06	1.69e-05		1.82759	1.83636	1.3186	0.00095838	0.00533379	8.76082	5.40738	2.93352	5.66918	5.42468	1.33075	2.88957	4.4417
evm.model.chr10.243	NA	NA	NA	NA	NA	NA		3.45642	3.4736	2.50854	0.000661706	0.00385131	16.659	4.36121	0	0	22.3916	0.326416	0.199787	0.100525
evm.model.chr10.25	NA	NA	NA	NA	NA	NA		1.47606	1.4774	2.3632	0.00107713	0.0059129	344.359	339.3	62.0479	3.85024	335.984	109.288	18.1084	7.00516
evm.model.chr10.2505	33.0191	1.86452	0.5057	3.687	0.000226913	0.000696982		1.81017	1.81842	0.9374	0.00452769	0.0205025	4.81675	3.0476	0.612881	0.21161	5.77381	0.758865	0.497235	0.999197
evm.model.chr10.2509	66.9659	3.11796	1.39067	2.24206	0.0249574	0.048666		NA	NA	NA	NA	NA	22.4521	0.110528	0.072326	2.23651	17.8115	0	0	0
evm.model.chr10.2512	NA	NA	NA	NA	NA	NA		1.04978	1.05011	4.88746	0.000939928	0.00524125	326.13	370.713	126.919	574.848	316.26	159.618	159.114	666.523
evm.model.chr10.256	36.3843	4.04753	0.588558	6.87704	6.11e-12	4.46e-11		4.0412	4.06723	0.998125	2.69e-06	2.74e-05	0.735182	8.06775	2.87882	2.39544	1.06205	0.479507	0.378156	3.51065
evm.model.chr10.259	NA	NA	NA	NA	NA	NA		-1.03417	-1.03428	5.72974	1.51e-05	0.000131034	43.6247	50.1195	66.6817	35.2043	46.6376	91.6873	73.9702	33.6677
evm.model.chr10.275	NA	NA	NA	NA	NA	NA		0.925178	0.92535	5.54578	0.000868263	0.00490966	23.6242	29.6417	8.10053	48.4391	23.3677	13.8467	6.52646	55.8477
evm.model.chr10.28	4420.65	-1.65906	0.0906105	-18.3098	6.92e-75	5.27e-73		-1.65747	-1.65752	7.83864	7.77e-14	4.69e-12	383.328	78.3668	53.3805	27.2435	485.433	221.155	69.3441	15.7344
evm.model.chr10.282	33.4284	2.63719	0.63397	4.15981	3.19e-05	0.000112976		2.46036	2.47064	0.860792	0.00203131	0.010315	0.703792	34.6869	40.8294	15.7958	0	5.7543	2.75627	1.24219
evm.model.chr10.283	95.1642	2.40859	0.378027	6.37149	1.87e-10	1.2e-09		2.33022	2.33234	2.35157	9.41e-06	8.52e-05	23.8259	160.991	13.5924	44.5642	30.5931	28.609	11.5952	37.8594
evm.model.chr10.284	NA	NA	NA	NA	NA	NA		1.21076	1.21095	4.75113	0.000222307	0.00145782	140.831	230.216	52.9808	42.4865	107.015	89.0638	67.2166	51.746
evm.model.chr10.286	94.8847	5.49259	0.529049	10.382	2.99e-25	4.95e-24		5.48448	5.52927	2.36522	3.09e-10	7.93e-09	65.9732	47.6641	0.0751817	0	122.948	1.1014	0.064423	0.309827
evm.model.chr10.290	NA	NA	NA	NA	NA	NA		0.942034	0.942193	5.22546	0.00877153	0.0360299	208.996	429.228	146.728	415.406	399.634	198.832	206.458	262.128
evm.model.chr10.294	NA	NA	NA	NA	NA	NA		1.00359	1.00408	4.69439	0.00301525	0.0145791	39.7703	15.251	3.14669	26.8024	29.6958	6.84359	5.10787	31.0893
evm.model.chr10.3	18.2209	3.82083	0.761356	5.01846	5.21e-07	2.32e-06		3.7213	3.77174	0.147745	0.000318122	0.00201457	1.75451	1.67009	0	0	2.79582	0.126073	0	0
evm.model.chr10.300	21.4946	3.26869	1.0443	3.13004	0.00174785	0.00452117		3.11551	3.17951	0.385202	0.0077691	0.03253	11.3583	2.86486	0.135225	0.595569	10.3106	0.254079	0.484457	0.814653
evm.model.chr10.301	NA	NA	NA	NA	NA	NA		0.983635	0.983872	4.67177	0.000578643	0.00342908	48.3175	44.0643	13.1154	17.2356	51.0388	20.06	13.8504	27.3229
evm.model.chr10.305	NA	NA	NA	NA	NA	NA		1.22482	1.22568	3.3303	0.000463432	0.00281091	6.70087	14.3094	2.23393	17.7119	9.88796	5.49097	2.59832	12.8689
evm.model.chr10.306	NA	NA	NA	NA	NA	NA		1.01925	1.01958	4.23358	0.00603832	0.0263011	39.6769	16.9967	0.459402	1.34885	31.2561	7.46861	0.563116	6.11398
evm.model.chr10.31	NA	NA	NA	NA	NA	NA		-0.965129	-0.96518	7.15443	2.02e-06	2.13e-05	131.344	101.819	165.092	100.666	123.388	176.446	239.926	117.764
evm.model.chr10.312	NA	NA	NA	NA	NA	NA		1.22797	1.22805	5.78222	1.56e-07	2.12e-06	94.0777	214.908	54.825	12.3227	54.2994	82.1821	49.6595	8.99377
evm.model.chr10.315	NA	NA	NA	NA	NA	NA		-1.14519	-1.1458	4.05094	0.00750378	0.0315966	11.2111	2.93961	5.84678	1.60854	13.9665	5.79954	4.57758	1.73212
evm.model.chr10.319	NA	NA	NA	NA	NA	NA		1.18494	1.18535	4.18974	0.000102543	0.000730802	8.72202	11.5915	1.58362	5.95856	9.33226	4.5562	2.20749	12.9889
evm.model.chr10.322	114.646	2.43292	0.306038	7.94972	1.87e-15	1.78e-14		2.37921	2.38295	2.6332	2.13e-07	2.8e-06	42.6997	18.4548	2.15947	1.56586	26.055	3.10002	1.95383	1.8473
evm.model.chr10.325	20.5372	2.74166	0.71335	3.84336	0.000121362	0.00039174		2.64027	2.67294	0.285197	0.00313193	0.0150349	6.96377	3.30441	0.551694	2.11478	6.00229	0.480941	0.406969	0.761999
evm.model.chr10.33	NA	NA	NA	NA	NA	NA		-0.953218	-0.953442	4.00155	0.00330575	0.0157305	33.6779	114.597	146.783	30.5512	23.7237	197.458	45.6755	51.9907
evm.model.chr10.333	41.9004	3.05627	0.764434	3.99808	6.39e-05	0.000215656		2.88744	2.91062	1.23203	0.00152567	0.00803642	16.1549	9.74196	0.405686	2.57058	42.6137	1.08201	0.855123	4.73745
evm.model.chr10.335	47.0417	3.70059	0.860036	4.30284	1.69e-05	6.2e-05		3.56357	3.67717	1.32557	0.000291923	0.00186274	2.63665	2.70728	0.703864	20.8712	3.64532	0.208688	0.893982	16.4154
evm.model.chr10.34	NA	NA	NA	NA	NA	NA		1.25173	1.25232	4.48306	4.11e-05	0.000321668	51.0882	11.5087	1.23724	1.50394	38.5545	4.35972	0.331372	3.6998
evm.model.chr10.342	21.9384	4.32335	1.42581	3.0322	0.00242776	0.00608328		4.01375	4.43135	0.292049	0.00684944	0.0292586	2.20257	0.880273	0	5.80066	1.2337	0.0332757	0	8.99298
evm.model.chr10.355	51.8352	3.84066	0.643954	5.96418	2.46e-09	1.41e-08		3.75332	3.79972	1.5216	2.86e-05	0.000231561	19.5188	9.00256	0	9.40799	15.3219	0.718423	0	20.6375
evm.model.chr10.356	191.581	1.54742	0.359308	4.30668	1.66e-05	6.11e-05		1.49355	1.49597	3.34933	0.00199806	0.0101744	2.07788	5.88761	0.0777827	17.0256	2.50553	1.87544	0	29.7039
evm.model.chr10.358	85.7161	1.6702	0.499337	3.34483	0.000823334	0.00227508		1.65309	1.65701	2.20052	0.00753309	0.0316889	3.92052	3.91626	0.249595	6.04017	3.73363	1.11917	0.432	6.63752
evm.model.chr10.360	1488.61	2.71444	0.19484	13.9316	4.07e-44	1.4e-42		2.65041	2.65054	6.29579	2.05e-11	6.86e-10	0.744619	854.011	0.039443	52.5182	0.693075	120.93	0.0394933	340.322
evm.model.chr10.368	130.507	1.77318	0.350177	5.06366	4.11e-07	1.85e-06		1.73603	1.74041	2.80522	0.000358181	0.00223173	15.93	4.27145	0.850793	5.65074	15.1988	1.15679	0.440412	6.267
evm.model.chr10.369	509.256	1.73737	0.136906	12.6902	6.7e-37	1.81e-35		1.69675	1.69724	4.72387	3.5e-09	7.01e-08	38.5267	17.5811	1.07097	0.622485	40.5837	4.80591	0.694392	0.236296
evm.model.chr10.372	156.876	2.32627	0.315921	7.36346	1.79e-13	1.47e-12		2.28762	2.2908	3.06445	4.3e-05	0.000334929	15.8474	5.14678	0	0.0967603	14.6537	0.931603	0.0610197	0
evm.model.chr10.376	NA	NA	NA	NA	NA	NA		0.856551	0.856625	5.7984	0.000912978	0.00511792	43.3408	57.7698	17.4267	18.4564	47.6901	28.5381	14.9197	22.2313
evm.model.chr10.380	69.0421	1.67494	0.426607	3.92618	8.63e-05	0.00028576		1.65952	1.66184	1.92425	0.00227882	0.0114134	7.70925	8.19748	0.411117	0.726001	10.0721	2.28409	0.345999	0.81228
evm.model.chr10.385	NA	NA	NA	NA	NA	NA		8.17593	144269485	-1.5643	0.000228114	0.00149201	0	18.8059	0	0	0	0	0	0
evm.model.chr10.388	NA	NA	NA	NA	NA	NA		9.12831	144269486	-0.820619	5.72e-05	0.000431987	0	2.67105	0.0395903	0	0	0	0	0
evm.model.chr10.389	NA	NA	NA	NA	NA	NA		-1.1467	-1.14747	2.59661	0.00303815	0.0146758	31.7503	44.0057	50.1698	2.20257	25.4693	87.1448	48.9256	4.47417
evm.model.chr10.39	433.204	2.17219	0.159158	13.648	2.07e-42	6.8e-41		2.12574	2.12713	4.51691	1.66e-12	7.15e-11	7.13639	10.1492	0.710651	21.478	7.00202	2.07818	0.340868	22.7337
evm.model.chr10.391	245.069	-1.5533	0.191843	-8.09671	5.65e-16	5.57e-15		-1.5827	-1.58317	3.70277	5.8e-07	6.91e-06	2.33935	3.88873	2.21204	1.11068	3.55672	10.3992	3.69938	1.22881
evm.model.chr10.407	NA	NA	NA	NA	NA	NA		1.27845	1.27848	7.74568	9.16e-12	3.25e-10	158.578	182.302	39.2062	15.3146	135.616	66.9371	53.1097	23.1871
evm.model.chr10.408	39.0016	3.98414	0.586201	6.79654	1.07e-11	7.62e-11		3.91531	3.92647	1.12491	1.93e-06	2.04e-05	1.50451	9.46065	0.0907717	0.44719	0.580819	0.54909	0.0261057	0.651526
evm.model.chr10.41	31.5021	1.98461	0.474265	4.18459	2.86e-05	0.000102149		1.97095	1.97436	0.797748	0.00521748	0.0231365	0.0332817	6.02916	0	1.67454	0.224788	1.38178	0	0.0926587
evm.model.chr10.411	112.769	-1.53129	0.279844	-5.47196	4.45e-08	2.24e-07		-1.5655	-1.56846	2.60497	0.000121054	0.000848899	2.24464	0.269737	0.158594	0.0606823	3.00759	0.702064	0.438496	0.0989993
evm.model.chr10.413	41.4059	5.66502	0.664291	8.52791	1.49e-17	1.65e-16		5.55714	5.62699	1.24191	1.45e-07	1.98e-06	2.93323	2.61947	0.0275017	0.019065	2.54102	0.0549957	0	0.023166
evm.model.chr10.430	445.676	3.66214	0.517428	7.07758	1.47e-12	1.12e-11		3.70592	3.70663	4.55216	4.63e-11	1.44e-09	5.86292	97.5861	0.191314	0.960106	10.7072	6.70582	0.662611	0.449762
evm.model.chr10.445	17.6153	-3.26662	0.805468	-4.05556	5e-05	0.000171554		-3.26318	-3.30767	0.0242394	0.00102601	0.00567098	0.209145	0.122183	0.160112	0.170681	1.55529	1.07066	1.1459	0.236055
evm.model.chr10.447	3.2618	-5.64852	1.80207	-3.13446	0.00172171	0.00446019		-6.27489	-1.44269e+08	-1.90242	0.000809718	0.00461384	0	0	0.0587883	0	1.64858	1.94478	2.01404	0
evm.model.chr10.464	7.88045	-6.2578	1.4747	-4.24344	2.2e-05	8e-05		-6.85035	-1.44269e+08	-0.959838	0.000127707	0.000890279	0	0	0.005425	0.027429	0.838309	0.25818	0.19001	0.0702993
evm.model.chr10.469	25.8036	1.53239	0.671794	2.28103	0.0225464	0.0444814		NA	NA	NA	NA	NA	1.60026	0.429551	0.474346	0.617769	1.47532	0.138326	0.677279	0.663598
evm.model.chr10.473	2.88158	-5.338	2.03768	-2.61965	0.00880202	0.0194448		NA	NA	NA	NA	NA	0	0	0.0281623	0	0.177211	0.197971	0.23287	0
evm.model.chr10.477	61.7641	-2.91732	0.395885	-7.36911	1.72e-13	1.41e-12		-2.95337	-2.95855	1.73124	2.91e-06	2.94e-05	0.314878	0.848354	2.78464	0.148236	0.977619	5.87449	1.61212	0
evm.model.chr10.478	NA	NA	NA	NA	NA	NA		-1.10841	-1.10932	3.11987	0.00549681	0.0242416	7.20649	1.59456	0.602339	0.472913	7.93316	3.03063	0.442127	0.836543
evm.model.chr10.480	332.908	7.86432	0.923047	8.51996	1.6e-17	1.76e-16		7.97044	7.98848	4.13654	6.43e-10	1.57e-08	2.21891	113.903	0	0.329699	2.51455	0.492255	0	1.26874
evm.model.chr10.482	NA	NA	NA	NA	NA	NA		0.982949	0.983085	5.55766	0.00748059	0.0315122	159.112	506.59	282.751	470.24	163.276	227.448	332.343	371.131
evm.model.chr10.483	127.508	4.06325	0.742998	5.46873	4.53e-08	2.28e-07		4.11705	4.12928	2.77777	8.21e-08	1.2e-06	8.69939	4.98213	0.0348453	0.075314	9.87024	0.287866	0.0540193	0.361001
evm.model.chr10.484	1974.55	2.79317	0.140932	19.8192	2.03e-87	2.03e-85		2.77416	2.77466	6.6598	4.6e-16	5.38e-14	560.747	135.63	11.8486	35.9166	412.559	17.5056	15.0223	9.82493
evm.model.chr10.485	NA	NA	NA	NA	NA	NA		4.11237	4.33554	-2.23504	0.00612681	0.0266347	0.0203117	0.930727	0	0.066804	0.0224943	0.044754	0	0
evm.model.chr10.496	5250.26	1.63339	0.111489	14.6507	1.33e-48	5.23e-47		1.5856	1.58577	8.0835	1.29e-11	4.49e-10	499.644	71.8394	12.8308	207.9	527.736	21.3561	13.781	190.623
evm.model.chr10.503	45.4458	-2.00859	0.491006	-4.09077	4.3e-05	0.000149392		-2.03783	-2.04036	1.31797	0.00089178	0.00502007	0.437655	1.53752	0.317862	0.226996	1.37856	5.56066	0.409258	0.168228
evm.model.chr10.51	125.512	1.92931	0.340152	5.67192	1.41e-08	7.47e-08		1.89327	1.89807	2.75138	6.91e-05	0.000512071	14.9059	4.17628	0.538599	0.954335	27.5903	0.974108	0.211289	0.987594
evm.model.chr10.513	37.3728	2.38784	0.623057	3.83245	0.000126872	0.000407817		2.32851	2.33905	1.04006	0.00257108	0.0126815	0.9029	4.17755	0.015928	3.0609	3.65334	0.780152	0.280708	4.29431
evm.model.chr10.521	219.819	2.55763	0.284048	9.00421	2.17e-19	2.69e-18		2.57933	2.58206	3.5347	3.64e-09	7.26e-08	78.9694	30.0074	2.07115	1.84675	74.3499	4.49861	1.8202	0.278365
evm.model.chr10.522	NA	NA	NA	NA	NA	NA		1.3509	1.3517	3.67176	1.94e-05	0.000163863	16.0877	12.4368	0.719337	6.02219	14.3388	4.32981	0.795514	16.3602
evm.model.chr10.54	231.176	1.55375	0.262212	5.92554	3.11e-09	1.77e-08		1.56075	1.56406	3.60531	7.1e-05	0.000524546	41.0459	3.7105	1.08123	0.587937	25.9187	1.14452	1.40013	1.079
evm.model.chr10.549	5.69788	2.81041	1.15536	2.43249	0.0149952	0.0311303		NA	NA	NA	NA	NA	0.128973	0.31859	0	0.094828	0.257682	0.044816	0	0
evm.model.chr10.577	218.222	-1.95267	0.281363	-6.94006	3.92e-12	2.91e-11		-1.98516	-1.99037	3.5282	1.01e-06	1.14e-05	18.3023	4.58028	15.4621	83.9798	17.7394	16.2259	41.6272	70.2786
evm.model.chr10.584	58.7512	1.87654	0.474441	3.95526	7.65e-05	0.000254754		1.80675	1.81178	1.70785	0.00385875	0.0179875	13.2092	5.90915	0.428775	0.095036	15.6078	1.49977	0.340362	0.397333
evm.model.chr10.587	NA	NA	NA	NA	NA	NA		1.38592	1.38596	6.32171	3.61e-07	4.5e-06	35.187	307.358	16.019	8.28826	33.1906	104.707	10.01	17.9926
evm.model.chr10.593	NA	NA	NA	NA	NA	NA		-0.968638	-0.968791	5.62382	8.48e-05	0.000615453	15.9155	11.7481	25.0112	13.5622	18.1736	20.5266	18.4628	15.4666
evm.model.chr10.605	374.558	-1.56405	0.191939	-8.14866	3.68e-16	3.67e-15		-1.65174	-1.65256	4.3182	1.71e-07	2.31e-06	87.5843	159.213	558.176	384.496	20.0071	449.952	770.182	222.584
evm.model.chr10.612	492.017	1.97102	0.127813	15.4211	1.18e-53	5.34e-52		1.93754	1.93834	4.69216	4.92e-13	2.44e-11	27.7482	19.8739	6.62603	12.6931	27.0679	4.6622	8.62485	15.9253
evm.model.chr10.614	494.379	1.85446	0.12378	14.9819	9.64e-51	4.04e-49		1.81482	1.81535	4.68037	5.66e-09	1.09e-07	57.6971	28.1173	0.17075	0.147852	63.9914	7.12481	0.0468107	1.65205
evm.model.chr10.616	NA	NA	NA	NA	NA	NA		1.36489	1.36849	1.96366	0.00354021	0.0166882	8.5174	2.58522	0.21518	0.344438	9.19323	0.89362	0.008512	0.50889
evm.model.chr10.618	NA	NA	NA	NA	NA	NA		-1.41451	-1.41522	4.35691	1.97e-06	2.09e-05	5.95518	5.57663	14.7947	18.0803	7.35412	13.421	12.2557	17.3503
evm.model.chr10.628	21.58	2.44248	0.59169	4.12798	3.66e-05	0.000128774		2.39226	2.39935	0.311176	0.00329531	0.0156919	0	3.4383	0	0.459131	0.055928	0.568197	0	0.748541
evm.model.chr10.629	308.06	5.07756	0.675947	7.51178	5.83e-14	4.97e-13		4.98256	5.07782	4.00612	1.26e-09	2.85e-08	165.096	4.7109	0	0	75.2433	0.145627	0	0.0419337
evm.model.chr10.64	10.9407	4.62615	1.392	3.32337	0.000889361	0.0024397		5.24978	1.44269e+08	-0.490592	0.00284376	0.0138666	5.44352	0.755424	1.00354	1.161	5.70614	0	0.0437177	1.92082
evm.model.chr10.65	NA	NA	NA	NA	NA	NA		1.28166	1.28322	2.65794	0.00498658	0.0223044	3.63004	3.10655	1.25942	2.25191	3.04635	1.14305	0.339217	2.90265
evm.model.chr10.657	108.333	-1.89632	0.286328	-6.62289	3.52e-11	2.4e-10		-1.93995	-1.94102	2.53043	1.66e-05	0.00014231	0.129232	4.26841	1.10192	1.83472	0.309525	14.7087	2.82605	1.84623
evm.model.chr10.658	NA	NA	NA	NA	NA	NA		1.27245	1.27379	3.23296	0.00474921	0.02139	1.71635	34.4414	1.3545	88.6669	1.66815	12.523	1.26065	83.8259
evm.model.chr10.660	5.03408	4.31154	1.64069	2.62788	0.00859183	0.0190188		3.99514	4.41683	-1.51085	0.00966378	0.039262	0.073116	1.21164	0	2.82489	0.254537	0.0457247	0	1.26822
evm.model.chr10.669	171.182	1.60845	0.273303	5.88523	3.97e-09	2.23e-08		1.61992	1.62144	3.18606	4.79e-05	0.000369353	40.5707	18.0021	3.74296	2.59218	31.7942	5.29969	3.02438	6.18835
evm.model.chr10.677	NA	NA	NA	NA	NA	NA		-1.2428	-1.24288	6.44284	2.21e-06	2.31e-05	15.4831	14.0343	17.5519	16.2316	16.0832	29.5901	13.5162	17.1881
evm.model.chr10.68	NA	NA	NA	NA	NA	NA		-1.20898	-1.20907	6.30211	2.6e-08	4.28e-07	41.86	37.6303	90.8867	6.45362	42.4618	77.741	58.1013	11.3084
evm.model.chr10.684	256.777	1.56942	0.228063	6.88152	5.92e-12	4.32e-11		1.53276	1.53412	3.7674	9.09e-06	8.27e-05	4.53505	11.5897	1.72633	24.915	1.83728	3.52104	1.27362	33.9996
evm.model.chr10.686	1350.84	2.40669	0.322235	7.46874	8.1e-14	6.82e-13		2.35657	2.35692	6.11394	1.41e-09	3.13e-08	194.067	76.2666	2.40925	0.384205	191.381	13.2855	0.992109	0.444406
evm.model.chr10.691	3.54296	5.68336	2.12967	2.66866	0.00761545	0.01707		6.34021	1.44269e+08	-1.7478	0.00742305	0.0312829	0.191908	0.221668	0	0.0515447	0.0761713	0	0.0509557	0.0520757
evm.model.chr10.693	1434.23	-2.03394	0.141544	-14.3697	8.02e-47	3.01e-45		-2.03702	-2.03728	6.25707	2.92e-12	1.18e-10	9.36072	11.674	33.6737	13.2104	18.168	42.389	69.8066	22.5741
evm.model.chr10.696	5473.6	-2.19265	0.106842	-20.5224	1.36e-93	1.51e-91		-2.2005	-2.2006	8.19456	3.39e-17	5.2e-15	56.937	40.4658	358.009	3.89344	75.263	165.432	332.313	6.03598
evm.model.chr10.709	377.838	2.42434	0.183979	13.1773	1.19e-39	3.59e-38		2.38493	2.3858	4.31326	4.01e-12	1.57e-10	31.9631	33.8071	10.4841	9.46429	23.9845	5.71121	3.42651	4.39502
evm.model.chr10.713	NA	NA	NA	NA	NA	NA		-0.872577	-0.872651	6.17588	0.000479971	0.0028965	46.4549	42.9553	52.9863	26.7572	42.2319	70.2102	73.0073	35.2755
evm.model.chr10.718	456.055	4.19757	0.225149	18.6435	1.43e-77	1.15e-75		4.1166	4.1204	4.59167	3.79e-17	5.65e-15	7.00636	71.7499	9.35986	119.98	10.6805	3.7556	2.86544	62.008
evm.model.chr10.720	NA	NA	NA	NA	NA	NA		0.85379	0.853827	6.38019	0.0056683	0.0248834	16.6365	145.824	60.4016	29.5075	18.8132	72.2571	60.862	28.736
evm.model.chr10.724	NA	NA	NA	NA	NA	NA		-1.06653	-1.06674	4.46705	0.0010266	0.00567267	24.0953	14.3321	3.55559	1.87816	28.9051	26.7001	7.06914	4.64077
evm.model.chr10.725	25.451	3.4075	0.671933	5.07118	3.95e-07	1.79e-06		3.28382	3.32858	0.600083	0.000304162	0.00193286	11.547	4.68441	0	0.637623	13.5371	0.458652	0	0.139142
evm.model.chr10.730	2625.29	2.00559	0.24357	8.23415	1.81e-16	1.85e-15		1.95294	1.95302	7.1191	1.72e-09	3.72e-08	1.5556	657.251	0.899961	317.977	1.55828	151.638	0.804887	632.627
evm.model.chr10.731	NA	NA	NA	NA	NA	NA		-1.38475	-1.38482	6.59548	6.05e-13	2.91e-11	32.8952	62.2574	111.181	24.3457	34.8759	145.268	87.6999	32.7343
evm.model.chr10.744	NA	NA	NA	NA	NA	NA		1.11737	1.11882	2.49772	0.011586	0.0460669	13.3568	5.99369	3.25732	1.85699	7.8074	2.41722	2.1083	0.858568
evm.model.chr10.75	348.602	2.40468	0.237907	10.1077	5.11e-24	8e-23		2.31658	2.31854	4.18105	4.85e-09	9.47e-08	223.077	68.4454	0.278998	9.60284	307.167	12.5594	0	9.5048
evm.model.chr10.752	NA	NA	NA	NA	NA	NA		-1.76976	-1.7702	4.08976	0.00528304	0.023386	0.086335	6.04483	11.0801	0.148952	0.657785	18.2846	9.54813	0.138545
evm.model.chr10.753	180.678	-4.02101	0.279451	-14.389	6.07e-47	2.3e-45		-4.06204	-4.06992	3.27065	3.54e-13	1.82e-11	0.0504527	0.450674	0.040653	1.58358	3.65594	6.83404	5.15512	9.66709
evm.model.chr10.755	NA	NA	NA	NA	NA	NA		1.22793	1.22833	4.70608	1.46e-05	0.000126724	6.48243	12.7079	14.9966	12.1147	4.66424	4.87094	6.2173	11.404
evm.model.chr10.764	NA	NA	NA	NA	NA	NA		-0.887897	-0.888036	5.1017	0.00103384	0.00570702	60.2127	145.875	271.672	62.5814	47.4927	240.397	219.286	72.3607
evm.model.chr10.778	882.809	1.54279	0.109667	14.068	5.97e-45	2.13e-43		1.51055	1.51081	5.54043	5.94e-11	1.81e-09	7.63176	9.28753	2.42403	7.13003	5.07734	2.91898	2.17735	11.6849
evm.model.chr10.781	NA	NA	NA	NA	NA	NA		0.963279	0.963945	8.19977	0.0054359	0.0239835	0.0633563	9.57852	0.0606887	541.178	0	4.42961	0.00986267	781.363
evm.model.chr10.783	413.473	2.68008	0.181234	14.7879	1.75e-49	7.14e-48		2.66565	2.66645	4.45385	3.25e-14	2.18e-12	5.61016	86.1135	1.40101	40.9569	3.65889	12.0683	0.224588	67.8889
evm.model.chr10.788	622.978	2.23165	0.211972	10.528	6.42e-26	1.09e-24		2.20784	2.21143	5.00062	1.09e-09	2.5e-08	868.863	51.9306	7.2764	2.52789	802.211	10.2065	9.63894	0.497066
evm.model.chr10.791	1900.08	1.75586	0.0887074	19.7939	3.36e-87	3.35e-85		1.72749	1.72769	6.64073	6.63e-15	5.61e-13	27.696	23.9738	6.72817	37.8281	30.0196	6.47821	7.53626	26.7687
evm.model.chr10.792	1853.71	2.54106	0.146898	17.2981	4.86e-67	3.05e-65		2.34261	2.34289	6.59384	5.37e-12	2.03e-10	1312.04	1066.48	167.096	993.729	1600.53	187.53	185.165	606.943
evm.model.chr10.795	NA	NA	NA	NA	NA	NA		1.03376	1.03401	4.26551	0.000505443	0.00303462	5.19496	11.9477	2.86649	3.29798	5.27028	5.14631	2.339	8.07625
evm.model.chr10.798	139.874	1.99506	0.296595	6.72653	1.74e-11	1.21e-10		1.92054	1.9218	2.89836	3.51e-05	0.000278067	26.3516	83.209	2.31965	30.5937	36.8375	19.4102	4.09757	31.9664
evm.model.chr10.81	NA	NA	NA	NA	NA	NA		-5.83334	-1.44269e+08	0.201238	0.00261908	0.0128866	6.40105	0	0	0	4.57129	0.375376	0	0
evm.model.chr10.811	501.55	2.24086	0.215483	10.3993	2.5e-25	4.15e-24		2.19272	2.19354	4.70899	2.92e-08	4.76e-07	121.115	52.8233	0.148757	21.1437	75.9064	10.2112	0.653442	24.3346
evm.model.chr10.827	11.5213	6.05269	1.36225	4.44317	8.86e-06	3.39e-05		6.68252	1.44269e+08	-0.462732	0.000161204	0.00109275	2.35058	2.35907	0	3.02658	10.9116	0	0	0.255126
evm.model.chr10.829	NA	NA	NA	NA	NA	NA		-0.893209	-0.893434	4.62859	0.00387121	0.0180289	76.0245	247.075	697.648	144.855	104.614	409.023	422.017	98.1625
evm.model.chr10.851	15.1984	-1.93673	0.711066	-2.72369	0.00645561	0.0147256		NA	NA	NA	NA	NA	0.099843	0.811866	0.151875	0.53071	3.51918	2.93212	1.14037	0.797941
evm.model.chr10.852	320.245	3.2485	0.627664	5.17554	2.27e-07	1.05e-06		3.19027	3.21304	4.05794	3.24e-06	3.25e-05	71.7884	2.84759	0.0711617	0.095924	66.9504	0.278001	0.351377	0.104544
evm.model.chr10.853	278.054	2.42983	0.315419	7.70351	1.32e-14	1.18e-13		2.38052	2.3893	3.8564	2.35e-07	3.06e-06	41.5677	3.48779	0.156509	0	66.8799	0.591458	1.25002	0.011031
evm.model.chr10.86	126.826	-1.68795	0.343165	-4.91877	8.71e-07	3.79e-06		-1.69575	-1.69767	2.75507	0.00019747	0.00131162	0.56457	1.12215	4.22896	0.545007	0.600184	3.29018	4.23666	0.612501
evm.model.chr10.880	34.8166	1.93324	0.563282	3.43209	0.000598943	0.00170111		1.89751	1.90206	0.952138	0.00811526	0.0337197	0.030289	5.57829	0.029455	0.848758	0.0705307	1.3941	0	5.56296
evm.model.chr10.888	44.6391	2.92656	0.434332	6.73806	1.61e-11	1.12e-10		2.89216	2.89876	1.30277	8.88e-06	8.11e-05	1.1736	4.53374	0.15321	0.488716	1.77741	0.565771	0.178945	0.601442
evm.model.chr10.913	NA	NA	NA	NA	NA	NA		-1.41315	-1.41467	3.37066	0.000795031	0.00454152	15.4323	97.097	316.822	332.35	11.5786	232.375	448.881	214.676
evm.model.chr10.917	94.9541	3.34156	0.326187	10.2443	1.26e-24	2.02e-23		3.28486	3.29525	2.36958	1.77e-09	3.79e-08	5.03836	2.17523	0.00749033	0.0478987	5.32374	0.205651	0	0.292255
evm.model.chr10.918	88.4861	2.05661	0.587215	3.50231	0.00046124	0.00133738		2.08031	2.10085	2.24754	0.0066019	0.028363	0.570563	1.03133	15.7626	0.588755	0.790727	0.250825	1.20656	0.336903
evm.model.chr10.920	47.9958	-1.813	0.516524	-3.51001	0.000448093	0.00130289		-1.85363	-1.8637	1.37903	0.00422491	0.0193492	0.984188	0.65991	0.0419117	4.88344	0.671325	2.14788	0	7.62196
evm.model.chr10.922	196.288	2.46122	0.312566	7.87423	3.43e-15	3.2e-14		2.44677	2.45054	3.37606	1.25e-07	1.73e-06	17.1056	4.46448	0	0.258925	17.4944	0.688057	0.00669233	0.758392
evm.model.chr10.924	8342.86	-2.97493	0.082188	-36.1967	6.86e-287	7.93e-284		-3.02174	-3.02179	8.8075	2.52e-22	2.67e-19	5.70402	103.408	601.4	49.5324	10.0144	746.371	512.122	58.0416
evm.model.chr10.929	105.533	3.1707	0.495652	6.39702	1.58e-10	1.02e-09		3.12065	3.15284	2.51807	5.7e-06	5.41e-05	30.2761	3.48837	0	0.55784	49.3733	0.388585	0.0210927	0.516001
evm.model.chr10.933	74.2502	3.90213	0.392218	9.94889	2.55e-23	3.89e-22		3.86655	3.87558	2.01413	1.31e-08	2.32e-07	0.996344	3.32519	0.0205097	0.584796	1.03061	0.208183	0.015001	1.16176
evm.model.chr10.934	119.001	2.15523	0.371992	5.79375	6.88e-09	3.76e-08		2.12586	2.12982	2.66487	9.14e-05	0.000658206	7.89412	4.96186	1.04175	6.30535	7.93509	1.0207	0.230746	1.75943
evm.model.chr10.935	163.198	1.84154	0.228937	8.04388	8.7e-16	8.48e-15		1.82525	1.82601	3.12146	4.01e-07	4.95e-06	5.26474	24.4492	3.64497	3.36522	4.09878	6.15599	2.52185	2.84874
evm.model.chr10.937	5.01555	5.63049	1.73279	3.24938	0.00115657	0.00309877		6.24297	1.44269e+08	-1.35904	0.00124685	0.00672531	3.92338	1.08369	0.279281	0.028303	0	0	0	0.0318847
evm.model.chr10.940	4.15756	5.65972	1.94569	2.90885	0.00362765	0.00879239		5.29537	5.73331	-1.57967	0.0024261	0.0120639	4.46454	7.20653	0.516595	0.404409	0.991831	0.104888	0	0.371543
evm.model.chr10.955	47.1528	2.18764	0.653605	3.34704	0.000816786	0.00225938		2.16893	2.18217	1.40445	0.00493307	0.0220945	4.89217	1.19888	0.34291	0.114737	4.09398	0.246372	0.315115	0.0539287
evm.model.chr10.969	12.6137	4.9794	1.08794	4.57689	4.72e-06	1.87e-05		4.84845	4.9445	-0.32988	0.000280709	0.00179974	0.955101	1.61666	0.111327	0.0764927	0.485313	0.0461327	0.0388153	0
evm.model.chr10.970	NA	NA	NA	NA	NA	NA		1.23835	1.23883	4.58734	1.33e-05	0.000117016	21.7282	12.0158	2.10983	10.1795	27.4082	4.5191	2.48461	10.0688
evm.model.chr10.975	37.9089	2.58696	0.482836	5.35786	8.42e-08	4.1e-07		2.53308	2.54522	1.07499	9.12e-05	0.00065708	2.59263	2.44665	0.67169	1.3451	0.938731	0.374859	0.571066	1.35536
evm.model.chr10.984	171.871	1.60017	0.3778	4.2355	2.28e-05	8.27e-05		1.57256	1.57555	3.18933	0.00183763	0.00944832	19.9302	3.29786	0.115955	0.746769	21.1656	0.990708	0.1983	0.429489
evm.model.chr10.985	325.751	3.98372	0.230121	17.3114	3.86e-67	2.43e-65		3.94466	3.94691	4.10064	3.92e-14	2.59e-12	11.3171	15.8053	0.0694833	1.93643	5.60135	0.887821	0.127156	2.86895
evm.model.chr10.99	NA	NA	NA	NA	NA	NA		-1.00768	-1.00773	7.19739	1.63e-06	1.76e-05	56.0758	58.8729	89.0342	48.5005	66.0282	105.782	93.009	50.1575
evm.model.chr11.1002	56.072	6.33002	1.28466	4.9274	8.33e-07	3.63e-06		5.98719	6.42018	1.67879	2.4e-06	2.47e-05	18.3731	1.28881	0	0	5.21435	0.0183023	0.0114573	0.0232413
evm.model.chr11.1017	482.208	2.56618	0.381833	6.7207	1.81e-11	1.26e-10		2.54102	2.54223	4.65484	1.82e-07	2.44e-06	13.8106	14.0353	0.680879	6.90945	34.746	2.13707	0.485724	11.2676
evm.model.chr11.1026	24396.4	1.8646	0.103386	18.0353	1.03e-72	7.41e-71		1.91425	1.91439	10.3411	1.19e-15	1.24e-13	24.5039	78.4407	17.8658	1789.53	13.3252	18.56	24.1054	1592.99
evm.model.chr11.1028	415.206	2.70887	0.193833	13.9753	2.21e-44	7.68e-43		2.6778	2.67856	4.44474	3.33e-12	1.33e-10	9.56633	10.4653	0.0930267	1.42018	4.9967	1.46768	0.216708	1.37761
evm.model.chr11.1036	10.2162	2.71324	1.173	2.31308	0.0207181	0.0413489		NA	NA	NA	NA	NA	2.00908	0.982879	0.0560553	0	0.88811	0.128806	0	0
evm.model.chr11.1039	30.2451	9.1235	1.30021	7.01693	2.27e-12	1.71e-11		9.74393	1.44269e+08	0.841192	2.38e-08	3.98e-07	6.02676	3.91244	0.145003	0.0699597	0.029311	0	0	0.00941667
evm.model.chr11.1040	18.6578	7.07771	1.31314	5.38991	7.05e-08	3.47e-07		6.72035	7.15285	0.197296	9.64e-07	1.1e-05	12.7953	6.66979	0.472783	0	3.32508	0.056086	0	0
evm.model.chr11.105	84.0224	2.00545	0.342553	5.85442	4.79e-09	2.66e-08		1.95949	1.96255	2.1895	4.01e-05	0.000314868	3.34182	2.48301	0.409016	0.754534	1.7681	0.579998	0.374801	0.592957
evm.model.chr11.1053	80.037	-10.3099	1.2118	-8.50796	1.77e-17	1.94e-16		-10.8848	-1.44269e+08	2.09211	3.02e-13	1.58e-11	0	0	0.00673233	0	4.71587	4.56436	3.92935	0.00615033
evm.model.chr11.106	22.2705	-7.06853	2.20326	-3.20822	0.00133559	0.00353789		-7.63798	-1.44269e+08	0.315095	0.00332171	0.0157877	0.0825097	0	1.02412	1.05381	0.145388	0.737526	0.514325	1.30914
evm.model.chr11.1068	15.3696	2.8191	1.10511	2.55097	0.0107424	0.0231681		NA	NA	NA	NA	NA	1.10109	0.371807	0.350564	0.515742	1.1295	0.0550147	0.218562	0.886655
evm.model.chr11.1097	NA	NA	NA	NA	NA	NA		-1.25969	-1.26029	4.469	1.31e-06	1.44e-05	19.0533	4.09143	8.05948	6.92976	15.6961	8.81822	8.07001	7.99042
evm.model.chr11.11	527.668	2.98962	0.241189	12.3954	2.77e-35	7.1e-34		3.03451	3.03894	4.76516	7.25e-11	2.14e-09	58.4437	7.37713	0.188114	0.509124	64.6768	0.77792	0.338273	0.412244
evm.model.chr11.110	23.1575	-1.95576	0.660037	-2.9631	0.00304557	0.00748445		NA	NA	NA	NA	NA	0.590321	0.248273	0.898911	0.917927	0.421221	0.85633	0.351088	0.527445
evm.model.chr11.1105	234.448	1.60354	0.302082	5.30828	1.11e-07	5.32e-07		1.52938	1.53268	3.6302	0.000546871	0.00326118	5.0521	6.15692	0.639438	38.193	17.2657	1.89238	0.149773	30.4745
evm.model.chr11.1114	NA	NA	NA	NA	NA	NA		1.41084	1.41396	2.7488	0.00322693	0.0154174	9.46603	2.0743	0.330285	0.639512	10.7161	0.689115	0.235853	1.42922
evm.model.chr11.112	764.189	2.54278	0.17051	14.9128	2.72e-50	1.13e-48		2.50202	2.50299	5.29431	1.5e-11	5.15e-10	165.057	61.0712	0.834784	0.270134	304.633	9.42204	0.848912	0.0198757
evm.model.chr11.1138	4.01481	4.73821	2.10261	2.25349	0.0242286	0.0473869		5.35033	1.44269e+08	-1.67639	0.0122164	0.0481643	0	0.276584	0	0.414832	0	0	0	0.88655
evm.model.chr11.1141	NA	NA	NA	NA	NA	NA		-1.4198	-1.41987	7.38166	7.06e-12	2.59e-10	96.2608	35.7654	133.427	10.8818	99.1531	85.7931	82.4738	10.4332
evm.model.chr11.1155	261.374	-2.38822	0.262234	-9.1072	8.45e-20	1.07e-18		-2.42737	-2.42882	3.79924	5.78e-09	1.1e-07	12.1616	7.76264	36.8869	2.11368	11.7389	36.9071	30.8582	2.51947
evm.model.chr11.1199	40.2645	3.99268	0.986337	4.04799	5.17e-05	0.000176757		3.79864	3.94955	1.21376	0.000404166	0.00248515	3.75117	0.392859	0	0	5.74575	0.020273	0	0
evm.model.chr11.120	NA	NA	NA	NA	NA	NA		-1.40434	-1.40538	2.70969	0.000141465	0.000974036	2.55418	7.48307	10.9997	3.40204	3.04342	17.567	10.4592	5.18334
evm.model.chr11.1204	33.7236	5.26772	1.27206	4.14111	3.46e-05	0.000122033		4.94863	5.37425	0.99571	3.28e-05	0.000261768	6.98483	0.644696	0	0	7.81035	0.0122667	0.011879	0
evm.model.chr11.122	NA	NA	NA	NA	NA	NA		1.26553	1.26803	3.73808	0.00193691	0.00990057	19.8356	4.65017	1.08396	21.22	22.2261	1.69404	0.612014	20.4512
evm.model.chr11.1258	3.76063	6.35879	1.92386	3.30523	0.000948988	0.00259132		6.94495	1.44269e+08	-1.74704	0.000797111	0.00455082	0	0.761316	0	0.300009	0	0	0	0.311737
evm.model.chr11.1271	410.856	-2.21206	0.180164	-12.2781	1.19e-34	2.95e-33		-2.20797	-2.20862	4.4519	3.03e-11	9.77e-10	1.05723	6.64805	8.24951	9.65199	0.994755	27.3319	23.0814	7.90379
evm.model.chr11.1290	53.1389	4.02758	0.551311	7.30547	2.76e-13	2.23e-12		3.95448	3.99389	1.58324	1.23e-06	1.36e-05	4.32306	1.55034	0.0120383	0	6.17402	0.0926937	0	0.00610233
evm.model.chr11.13	1559.52	2.2012	0.483183	4.55564	5.22e-06	2.06e-05		2.17142	2.17156	6.33115	9.05e-06	8.24e-05	96.8776	125.16	2.44919	0.228807	151.514	24.6419	4.23001	0.666523
evm.model.chr11.1311	57.3754	4.77764	0.796525	5.99811	2e-09	1.16e-08		4.61084	4.72878	1.68366	1.72e-06	1.85e-05	9.51368	1.53896	0.0763693	0	12.882	0.0578407	0.0258347	0
evm.model.chr11.133	54.196	1.74524	0.373617	4.67119	2.99e-06	1.22e-05		1.56007	1.56342	1.56682	0.0024995	0.012383	31.0745	58.5951	2.57662	23.4066	53.8556	17.8624	6.14166	49.9881
evm.model.chr11.1357	8.19008	-3.10627	1.38543	-2.2421	0.0249546	0.0486651		NA	NA	NA	NA	NA	0.342794	0.0216037	0.201651	0.231853	0.692821	0.178009	0.0392437	0.537773
evm.model.chr11.136	967.759	1.75504	0.169764	10.3382	4.74e-25	7.75e-24		1.64263	1.64301	5.63778	5.93e-07	7.06e-06	1573.76	400.244	71.491	14.7954	1328.18	113.763	78.8786	7.18999
evm.model.chr11.1371	NA	NA	NA	NA	NA	NA		-1.04294	-1.04352	3.84151	0.00206572	0.0104712	30.3573	7.92116	8.18018	6.03471	27.6283	14.5016	5.72223	9.8582
evm.model.chr11.1393	NA	NA	NA	NA	NA	NA		-1.07457	-1.07505	4.61652	0.000526186	0.00315163	18.1133	6.76167	15.3741	7.5764	23.4227	12.57	27.6421	6.50026
evm.model.chr11.1399	NA	NA	NA	NA	NA	NA		1.06456	1.06505	5.8413	0.00413203	0.0189843	54.9225	68.3364	17.1035	495.254	51.7755	28.7379	24.6747	585.409
evm.model.chr11.1434	30.5935	1.87522	0.483272	3.88026	0.000104343	0.000340876		1.87354	1.88307	0.747395	0.00374857	0.0175507	0.724553	1.48151	1.31004	1.04272	0.32042	0.34799	0.726262	0.668774
evm.model.chr11.144	38.0477	4.05021	0.538689	7.51865	5.53e-14	4.73e-13		3.99667	4.03336	1.08721	4.97e-07	6.02e-06	2.1408	2.65026	0.0286007	1.27224	2.54415	0.143373	0.0433817	2.36506
evm.model.chr11.146	85.0956	4.72462	0.492588	9.59141	8.69e-22	1.23e-20		4.6775	4.71023	2.21933	1.65e-09	3.59e-08	12.3437	5.1663	0.047658	0.416927	11.7774	0.183511	0.0409167	0.743731
evm.model.chr11.1471	9.23968	2.9142	0.997767	2.92072	0.00349223	0.00849682		2.84292	2.86662	-0.732523	0.00885214	0.0363165	0.405792	1.59932	0.00881733	0.0535283	0.455684	0.186122	0	0.0187397
evm.model.chr11.1475	285.447	2.65582	0.343164	7.73921	1e-14	9e-14		2.60411	2.6212	3.896	1.2e-05	0.000106104	43.145	1.7119	0	0.0208507	47.5679	0.268222	0.00804433	0
evm.model.chr11.149	919.239	1.83987	0.144289	12.7513	3.07e-37	8.44e-36		1.78675	1.78706	5.59926	6.86e-10	1.65e-08	47.1107	93.7339	3.50591	65.1346	51.5895	24.3647	2.69727	168.145
evm.model.chr11.15	58.1349	10.5428	1.20777	8.72912	2.57e-18	2.97e-17		11.1477	144269488	1.68304	1.22e-12	5.43e-11	2.58542	8.28783	0.0154603	0	4.54755	0	0	0.008076
evm.model.chr11.151	NA	NA	NA	NA	NA	NA		0.917289	0.917581	4.40911	0.0014911	0.00787182	96.3693	55.9462	17.661	21.5276	81.1536	26.4534	21.6099	26.6336
evm.model.chr11.1512	155.182	2.53553	0.24346	10.4146	2.13e-25	3.54e-24		2.47121	2.47505	3.04696	3.79e-09	7.52e-08	43.0599	17.2564	0.0211827	0.604579	55.1837	2.81873	0.020806	3.17593
evm.model.chr11.1528	128.771	2.11714	0.257704	8.21541	2.11e-16	2.15e-15		2.10402	2.10596	2.78406	1.51e-07	2.06e-06	5.78509	7.61242	0.572564	1.76885	5.94349	1.59717	0.86367	2.66729
evm.model.chr11.154	129.113	2.11736	0.241412	8.77073	1.78e-18	2.08e-17		2.08414	2.0857	2.79008	2.8e-07	3.6e-06	0.381433	14.2376	0	4.97346	0.903015	2.95539	0	12.8618
evm.model.chr11.1559	283.562	1.64263	0.215573	7.61982	2.54e-14	2.23e-13		1.61228	1.61298	3.90627	1.29e-06	1.42e-05	25.0308	15.4798	7.77843	2.83662	8.5541	4.50744	1.96568	3.17691
evm.model.chr11.1575	6.6225	5.36958	1.44199	3.72373	0.000196299	0.00061052		5.97806	1.44269e+08	-1.18995	0.000602294	0.00354833	0.995724	0.574775	0.362374	1.52227	0	0	0	0.108591
evm.model.chr11.1578	23.7621	3.52132	0.64333	5.47357	4.41e-08	2.23e-07		3.43626	3.45063	0.446237	7.46e-05	0.000548435	0	17.1861	0	2.17881	0	1.36786	0	4.16546
evm.model.chr11.1582	29.4954	1.69801	0.663256	2.56011	0.0104639	0.0226591		NA	NA	NA	NA	NA	2.12264	2.18072	0.990404	6.2736	6.28025	0.640993	1.31201	5.42621
evm.model.chr11.1583	25.0451	1.63427	0.666356	2.45256	0.0141845	0.0296664		NA	NA	NA	NA	NA	1.78975	1.27894	0.554401	2.20569	2.67841	0.383097	0.492651	2.72885
evm.model.chr11.1588	NA	NA	NA	NA	NA	NA		10.0092	1.44269e+08	-0.103885	2.06e-06	2.16e-05	0	7.1967	0	0	0	0	0	0
evm.model.chr11.1626	33.9786	1.75058	0.595565	2.93935	0.00328897	0.0080342		NA	NA	NA	NA	NA	3.27488	6.29178	1.82744	8.19156	4.863	1.61202	2.74407	8.29544
evm.model.chr11.1627	258.265	2.17191	0.221927	9.78663	1.29e-22	1.9e-21		2.12101	2.12404	3.76824	6.04e-09	1.15e-07	15.2272	10.9182	5.65098	35.4031	11.5071	2.26396	0.574432	20.2733
evm.model.chr11.1629	85.2362	1.62482	0.261098	6.22303	4.88e-10	3.02e-09		1.49504	1.498	2.19878	0.000269109	0.00173199	30.1987	28.1567	14.8666	19.2409	32.5416	9.15208	12.0746	22.3541
evm.model.chr11.1630	NA	NA	NA	NA	NA	NA		0.919119	0.91918	6.40472	0.000174115	0.00117197	100.703	49.2645	6.26777	3.14206	91.9952	23.2661	3.20875	7.70804
evm.model.chr11.1655	NA	NA	NA	NA	NA	NA		-0.830501	-0.830533	7.05883	0.0111854	0.0446597	120.792	125.448	106.452	48.7361	153.306	199.851	181.421	55.4771
evm.model.chr11.1661	NA	NA	NA	NA	NA	NA		1.42648	1.42689	3.96909	6.12e-07	7.28e-06	8.586	20.4881	2.4387	9.60506	8.46027	6.75943	2.09087	5.74064
evm.model.chr11.1667	19.7679	1.95763	0.631897	3.09803	0.00194814	0.00498534		NA	NA	NA	NA	NA	1.67031	1.02379	0.068779	0.159105	4.11457	0.235309	0.079624	1.53076
evm.model.chr11.1698	NA	NA	NA	NA	NA	NA		1.23951	1.241	3.27417	0.00376997	0.0176268	5.17732	2.05796	1.73099	1.97983	2.77149	0.808061	0.915031	2.19129
evm.model.chr11.1721	NA	NA	NA	NA	NA	NA		-0.958228	-0.958255	8.31175	4.35e-05	0.000338628	44.0981	44.1803	63.7398	127.349	50.17	76.7374	41.9907	134.865
evm.model.chr11.1731	2263	2.29502	0.143828	15.9567	2.56e-57	1.26e-55		2.24727	2.24792	6.90935	7.2e-12	2.63e-10	0.598426	17.2118	0.042339	94.5256	0.964471	3.26906	0.056619	143.333
evm.model.chr11.1734	161.107	6.14062	0.388084	15.8229	2.16e-56	1.05e-54		6.05291	6.08066	3.10545	7.33e-13	3.42e-11	45.4183	26.5843	0.0526503	0.108308	22.7962	0.373356	0	0
evm.model.chr11.1738	67.7367	2.00097	0.393623	5.08348	3.71e-07	1.68e-06		1.9798	1.98328	1.87935	0.000158197	0.00107599	0.310112	3.25539	0.377543	0.992796	0.817453	0.736006	0.122565	4.13172
evm.model.chr11.1743	8.75758	4.7785	1.31739	3.62725	0.000286453	0.000865305		4.76734	4.88996	-0.794205	0.00099513	0.00551434	9.92103	68.2786	1.44778	1.17121	30.8651	2.29023	3.69167	8.63816
evm.model.chr11.1750	105.943	1.5396	0.309864	4.96864	6.74e-07	2.97e-06		1.5474	1.55186	2.51016	0.000444786	0.00271089	3.30407	1.72135	0	2.1542	3.45676	0.505361	0.00589033	7.61201
evm.model.chr11.1759	49.0569	1.80739	0.541029	3.34066	0.000835804	0.00230769		1.73081	1.75305	1.46646	0.00730717	0.030898	8.83974	1.10148	1.49392	1.01062	10.6477	0.305589	0.392558	1.71611
evm.model.chr11.1764	34.0011	1.95637	0.696269	2.80979	0.00495742	0.011611		NA	NA	NA	NA	NA	3.01653	1.19453	0.780604	0.621919	7.5008	0.276991	0.362401	1.32766
evm.model.chr11.1767	NA	NA	NA	NA	NA	NA		1.34328	1.34387	4.93091	3.86e-08	6.1e-07	90.6364	19.9841	5.19772	8.41946	88.7625	7.03739	2.56197	11.9827
evm.model.chr11.1768	21.4222	6.46434	1.11471	5.79912	6.67e-09	3.65e-08		6.18899	6.42143	0.344678	1.08e-07	1.53e-06	0.653146	0.924942	0	0.210658	0.376265	0.0104093	0	0.523673
evm.model.chr11.1769	905.817	-1.92241	0.13063	-14.7165	5.05e-49	2.01e-47		-2.00214	-2.0024	5.59839	7.83e-13	3.63e-11	31.4268	49.4599	214.249	4.65115	18.6788	176.566	115.263	3.21104
evm.model.chr11.1781	107.099	-1.98893	0.257767	-7.716	1.2e-14	1.07e-13		-2.0229	-2.02563	2.51272	1.06e-06	1.19e-05	1.41773	1.04224	2.14359	0.442632	2.15098	3.79445	4.26438	0.910776
evm.model.chr11.1783	NA	NA	NA	NA	NA	NA		-0.883129	-0.883337	4.53298	0.00384366	0.0179338	18.7426	11.0499	10.6011	3.89793	17.5337	18.2123	10.894	6.19668
evm.model.chr11.1786	772.021	2.24041	0.282929	7.91862	2.4e-15	2.28e-14		2.18426	2.19191	5.30353	2.3e-06	2.39e-05	126.826	3.25389	0.899766	0.0397043	181.706	0.618343	0.111256	0
evm.model.chr11.1788	811.812	2.99679	0.276601	10.8343	2.37e-27	4.34e-26		2.9522	2.96536	5.37941	9.16e-12	3.25e-10	117.865	3.34994	0.451879	4.76727	156.506	0.381464	0	10.6629
evm.model.chr11.1789	69.0587	3.47319	0.44518	7.80177	6.1e-15	5.57e-14		3.41864	3.44058	1.91559	3.39e-08	5.44e-07	6.4106	2.66472	0.636814	1.59046	5.62726	0.226083	0.439774	2.05645
evm.model.chr11.1791	196.913	5.48862	0.971241	5.65114	1.59e-08	8.39e-08		5.39939	5.40454	3.38812	6.98e-10	1.68e-08	1.204	288.503	0.057403	0.893845	0	6.32372	0.610607	6.40854
evm.model.chr11.1799	NA	NA	NA	NA	NA	NA		-0.915689	-0.91571	8.30488	6.72e-05	0.00049946	204.845	92.0774	116.285	61.5605	208.471	154.496	146.777	67.2526
evm.model.chr11.1808	NA	NA	NA	NA	NA	NA		1.28217	1.2827	3.88349	1.41e-05	0.000123178	13.1468	14.116	6.60914	7.08375	7.15413	5.20721	2.47693	7.1387
evm.model.chr11.1816	1.89593	5.84889	2.421	2.4159	0.0156962	0.032379		NA	NA	NA	NA	NA	0.221698	0.525889	0	0	0.0526667	0	0	0
evm.model.chr11.1818	4.98847	3.78967	1.56898	2.41536	0.0157195	0.0324175		NA	NA	NA	NA	NA	0.582124	0.268787	0.0241673	0.0199253	0.243674	0.016622	0	0.1646
evm.model.chr11.1834	9.39723	4.92806	1.62102	3.04009	0.00236504	0.00594114		5.59482	1.44269e+08	-0.622857	0.00493857	0.0221093	1.32025	0.213834	0	0	1.96643	0	0	0
evm.model.chr11.1843	135.018	-1.53663	0.370796	-4.14415	3.41e-05	0.000120568		-1.58595	-1.58678	2.84525	0.000734667	0.00422791	0.216099	8.41226	1.14026	1.06325	0.544	22.6782	15.1233	5.77438
evm.model.chr11.1844	140.252	-1.81043	0.402096	-4.50249	6.72e-06	2.61e-05		-1.85948	-1.86059	2.89873	0.000172836	0.00116439	0.702464	8.7626	4.07799	0.855368	1.28815	28.317	26.7466	1.52772
evm.model.chr11.1847	11.0099	3.49769	0.7966	4.39077	1.13e-05	4.27e-05		3.43102	3.45778	-0.546066	0.00102285	0.00565813	0.0431637	1.62104	0	0.0137903	0.025352	0.133578	0	0.292323
evm.model.chr11.1850	1016.1	-1.98895	0.157331	-12.6419	1.24e-36	3.33e-35		-2.03774	-2.03788	5.76304	3.44e-11	1.1e-09	0.977418	48.4496	23.7052	5.63615	2.98527	177.019	93.6237	6.02097
evm.model.chr11.1851	152.034	-2.49141	0.294475	-8.46053	2.66e-17	2.89e-16		-2.54512	-2.54649	3.01944	2.59e-08	4.27e-07	0.491718	6.01429	2.51962	0.221235	2.67245	31.1759	16.2946	0.530576
evm.model.chr11.1852	29.1208	-2.56426	0.644086	-3.98125	6.86e-05	0.000230511		-2.61417	-2.62647	0.645964	0.0015751	0.00826971	0.065641	0.929352	0.188119	0.0743463	0.112796	5.04954	8.18661	0.226807
evm.model.chr11.1854	51.0224	-1.89258	0.391136	-4.83867	1.31e-06	5.58e-06		-1.95785	-1.9617	1.44074	0.000588169	0.00347934	0.0902463	2.58031	1.7669	0.917134	0.156363	8.98994	10.8681	0.350162
evm.model.chr11.1855	139.83	-2.27944	0.249186	-9.14753	5.82e-20	7.4e-19		-2.3415	-2.34309	2.89439	1.79e-08	3.1e-07	0.839758	6.47343	2.91763	1.51297	1.15638	29.3193	24.1416	2.53163
evm.model.chr11.1870	17.6906	5.58597	1.04198	5.36093	8.28e-08	4.03e-07		5.46719	5.58616	0.0431242	3.29e-05	0.000262377	0.28837	1.51536	0.223753	0.388697	0.214004	0.034766	0.106475	0.132743
evm.model.chr11.1886	2.33563	6.25766	2.67586	2.33856	0.0193582	0.0389537		6.79812	1.44269e+08	-2.16291	0.00203527	0.0103325	0.42457	6.35083	0.78826	0.288972	0	0	0	0.27116
evm.model.chr11.190	NA	NA	NA	NA	NA	NA		-1.3416	-1.34175	5.67431	2.56e-08	4.23e-07	27.6893	8.48344	9.68694	1.15082	27.2759	19.2078	5.04533	1.19145
evm.model.chr11.1906	214.056	2.74297	0.280672	9.77285	1.47e-22	2.17e-21		2.76974	2.77489	3.49723	1.11e-09	2.54e-08	90.8844	17.9406	0	0.0755953	78.6331	2.30197	0	0.0252263
evm.model.chr11.1921	3680.26	1.54255	0.0645929	23.8811	4.81e-126	9.53e-124		1.52651	1.52654	7.59624	9.86e-16	1.07e-13	110.414	277.049	81.9079	47.9581	93.9684	86.0452	50.9726	40.8345
evm.model.chr11.1926	76.2873	1.78603	0.416067	4.29265	1.77e-05	6.48e-05		1.73917	1.74121	2.03045	0.000937726	0.00523213	0.602993	4.28964	1.39067	0.67131	0.82581	1.13679	2.41059	0.188856
evm.model.chr11.193	105.726	3.80735	0.434886	8.75481	2.04e-18	2.38e-17		3.78571	3.81549	2.49676	8.77e-09	1.62e-07	2.57474	1.91868	0.150189	4.47886	2.53773	0.116617	0.056616	7.76347
evm.model.chr11.199	49.1305	1.8739	0.383052	4.89203	9.98e-07	4.32e-06		1.83322	1.83609	1.45122	0.00111224	0.00608903	2.63213	5.35169	0.043745	0.513312	3.23285	1.33038	0.0749243	0.786792
evm.model.chr11.204	435.819	4.8505	0.193784	25.0304	2.85e-138	6.52e-136		4.87984	4.88417	4.50327	1.17e-19	4.44e-17	57.4892	40.3354	0.0586513	0.40198	43.0636	1.18714	0.0631683	0.255677
evm.model.chr11.209	5.5969	-2.79699	1.15786	-2.41565	0.015707	0.032398		NA	NA	NA	NA	NA	0.0596667	0.04673	0.092873	0.0557807	0.230238	0.27586	0.0882497	0.0274547
evm.model.chr11.210	NA	NA	NA	NA	NA	NA		0.980697	0.980914	4.71761	0.000335025	0.00210373	30.6981	30.0072	12.0561	8.95482	33.5977	13.7325	7.0198	15.399
evm.model.chr11.231	NA	NA	NA	NA	NA	NA		0.942537	0.942953	4.86652	0.00658726	0.0283061	26.6928	7.84242	5.05245	9.63442	23.9734	3.7394	3.996	9.90541
evm.model.chr11.232	423.992	4.03099	0.272535	14.7907	1.68e-49	6.86e-48		4.00934	4.01895	4.457	6.92e-14	4.25e-12	63.5183	9.03223	0.27112	0.534431	60.9215	0.528888	0.22762	0.076269
evm.model.chr11.235	942.092	1.73866	0.162323	10.7112	9.02e-27	1.59e-25		1.70974	1.71014	5.62145	2.3e-09	4.8e-08	72.9942	51.5299	0.72397	74.7111	99.7576	13.831	2.58053	63.2034
evm.model.chr11.24	93.7151	5.46546	0.554673	9.85348	6.62e-23	9.92e-22		5.37419	5.38538	2.33727	6.73e-10	1.63e-08	0.459577	23.0038	0.0296743	0.352155	2.03831	0.46144	0.0565573	1.06773
evm.model.chr11.242	15.8147	-1.79332	0.636781	-2.81623	0.00485912	0.0113988		NA	NA	NA	NA	NA	0.861918	0.344469	0.575631	0.207605	0.605495	1.07485	0.150914	0.136406
evm.model.chr11.243	NA	NA	NA	NA	NA	NA		-1.21306	-1.21317	6.73072	1.2e-06	1.34e-05	16.5274	16.7993	83.3833	17.3097	19.3422	34.6274	41.2979	23.2391
evm.model.chr11.250	NA	NA	NA	NA	NA	NA		-1.0787	-1.0788	6.12432	2.81e-06	2.86e-05	37.8025	16.245	18.4955	4.64748	35.4642	30.6075	22.1614	11.9717
evm.model.chr11.260	NA	NA	NA	NA	NA	NA		-1.09014	-1.09164	2.85004	0.00567731	0.0249047	1.36983	0.916322	1.99272	0.886347	1.38743	1.75845	4.19384	1.25775
evm.model.chr11.261	364.748	-2.58124	0.253355	-10.1882	2.24e-24	3.56e-23		-2.63317	-2.63696	4.28128	2.99e-10	7.69e-09	2.81494	2.94465	16.2684	2.50847	2.23255	16.4179	122.678	5.57081
evm.model.chr11.263	93.3776	3.95241	0.529741	7.46103	8.58e-14	7.22e-13		3.87526	3.89691	2.33187	1.12e-06	1.25e-05	8.45577	4.84477	0.152947	5.8877	8.779	0.274226	0.45387	4.49763
evm.model.chr11.266	NA	NA	NA	NA	NA	NA		-1.44486	-1.44502	5.6597	6.1e-10	1.49e-08	33.6357	23.2638	31.5368	16.4242	39.6091	56.3464	29.7407	16.7628
evm.model.chr11.267	NA	NA	NA	NA	NA	NA		-1.39721	-1.39726	7.50005	4.1e-11	1.29e-09	42.8277	155.358	323.679	92.6538	57.0439	365.922	432.971	111.981
evm.model.chr11.27	55.4212	4.461	0.56844	7.8478	4.23e-15	3.91e-14		4.3742	4.4277	1.64214	1.33e-07	1.83e-06	6.59289	1.8944	0.00782167	0.0207947	6.77844	0.0748673	0.007158	0.093561
evm.model.chr11.280	41.8429	-5.59589	1.71799	-3.25723	0.00112507	0.003021		-6.1829	-144269483	1.13823	0.00116252	0.00632296	0	0	0.209957	0	0.040209	0.367575	10.6471	0.201164
evm.model.chr11.281	NA	NA	NA	NA	NA	NA		-1.04537	-1.04588	3.95682	0.00289051	0.0140673	12.135	10.5355	18.0644	6.74808	13.5602	19.4319	30.9279	9.18777
evm.model.chr11.284	25.7172	1.82721	0.512642	3.5643	0.00036483	0.00107827		1.77365	1.78083	0.549389	0.00826165	0.0342361	0.526899	2.64989	0.0746493	0.825736	0.421483	0.664964	0.191774	3.17512
evm.model.chr11.285	NA	NA	NA	NA	NA	NA		1.26534	1.26601	3.72405	0.000159217	0.00108256	22.7683	21.5722	4.92867	9.56211	19.0512	8.04735	5.5479	21.7942
evm.model.chr11.287	58.8819	4.09348	0.406811	10.0624	8.1e-24	1.26e-22		4.01206	4.02254	1.67898	2.68e-08	4.41e-07	0.068161	28.1212	0.0909727	2.70556	0	1.54732	0	14.9957
evm.model.chr11.292	NA	NA	NA	NA	NA	NA		-0.81037	-0.810392	7.76298	0.000363507	0.00225862	92.0335	106.954	141.237	61.5883	101.995	167.219	139.41	72.4282
evm.model.chr11.294	NA	NA	NA	NA	NA	NA		-1.18189	-1.18213	5.26	6.77e-07	7.97e-06	34.9552	18.8421	21.5234	20.7725	37.4873	38.0518	38.0845	35.4771
evm.model.chr11.295	NA	NA	NA	NA	NA	NA		-0.890902	-0.890936	7.20542	3.75e-05	0.000295867	45.4586	102.834	160.663	74.2186	44.4605	170.836	161.608	67.1192
evm.model.chr11.297	11.7026	2.12748	0.81378	2.61431	0.00894071	0.0196885		NA	NA	NA	NA	NA	3.90483	6.24074	1.97696	1.17237	1.89371	1.36501	0.218334	0.806744
evm.model.chr11.299	18.1841	1.72946	0.664557	2.60242	0.00925674	0.0203113		NA	NA	NA	NA	NA	1.97252	4.20008	1.60671	2.0721	2.9541	1.14223	1.7394	2.15924
evm.model.chr11.304	57.5963	3.43688	0.438457	7.83857	4.56e-15	4.19e-14		3.35219	3.37511	1.62845	1.38e-06	1.51e-05	1.53939	5.65689	0.150318	10.6216	1.13246	0.486345	0.0732217	11.3222
evm.model.chr11.305	NA	NA	NA	NA	NA	NA		-1.06509	-1.06518	6.98592	1.23e-05	0.000108761	20.9494	8.67606	17.7804	16.9059	23.168	16.1399	19.6971	19.442
evm.model.chr11.307	NA	NA	NA	NA	NA	NA		-1.11689	-1.11696	7.1232	4.58e-08	7.08e-07	78.3596	56.7219	133.251	50.5033	79.1591	109.94	223.281	46.6271
evm.model.chr11.311	NA	NA	NA	NA	NA	NA		1.35553	1.35803	2.49878	0.00122456	0.00661572	7.06428	3.02578	0.995536	1.93306	8.03506	1.06327	0.492578	2.00341
evm.model.chr11.315	649.729	2.07958	0.534371	3.89164	9.96e-05	0.000326253		2.01774	2.02256	5.05911	0.000152953	0.0010442	169.364	5.60718	0.368379	0.566063	149.484	1.22605	0.0594293	0.340843
evm.model.chr11.317	NA	NA	NA	NA	NA	NA		-1.08606	-1.08636	4.517	0.000505681	0.00303514	9.94081	12.2811	18.0423	8.20461	18.6559	23.2398	28.564	2.98407
evm.model.chr11.322	NA	NA	NA	NA	NA	NA		-1.08066	-1.08097	4.18916	0.0014791	0.00781871	48.9987	21.7322	15.8566	6.38434	37.0591	41.5743	22.1919	5.14505
evm.model.chr11.323	NA	NA	NA	NA	NA	NA		-0.830092	-0.830145	6.62285	0.000642338	0.00374912	577.086	605.89	871.849	543.371	571.946	962.552	964.027	457.884
evm.model.chr11.326	36.4207	2.44735	0.41345	5.91934	3.23e-09	1.83e-08		2.39331	2.40273	1.05534	8.89e-05	0.000642289	3.83207	2.81088	0	0.116783	4.01114	0.485069	0	0.437184
evm.model.chr11.327	51.7543	2.3611	0.635786	3.71366	0.00020428	0.000632977		2.26528	2.27884	1.45699	0.00407249	0.0187672	2.9081	8.66752	2.51116	25.3584	3.6104	1.76105	2.59851	10.8079
evm.model.chr11.331	NA	NA	NA	NA	NA	NA		0.735116	0.73519	6.29365	0.0116174	0.0461708	85.5982	31.6168	23.3744	4.46125	70.4616	17.02	20.0117	4.00488
evm.model.chr11.332	54.7229	1.99931	0.471984	4.23597	2.28e-05	8.25e-05		1.96662	1.9728	1.62179	0.00262702	0.0129225	4.83052	1.85302	0.0230867	0.138712	3.92269	0.420988	0.06901	0.152995
evm.model.chr11.335	56.0295	3.00252	0.473445	6.34186	2.27e-10	1.45e-09		2.98527	2.99762	1.61975	2.66e-05	0.000216695	1.97496	2.65976	0.0946897	1.31011	1.48768	0.279525	0.0289517	4.04937
evm.model.chr11.341	513.532	-1.79921	0.18559	-9.69451	3.18e-22	4.6e-21		-1.83224	-1.83267	4.77612	3.04e-09	6.18e-08	0.59833	3.87094	10.5712	2.97075	1.7971	12.354	10.3507	2.55189
evm.model.chr11.342	NA	NA	NA	NA	NA	NA		-0.991264	-0.991299	7.36604	1.71e-06	1.84e-05	72.0437	52.8426	69.6632	12.6706	76.1877	93.8662	91.6621	19.31
evm.model.chr11.345	NA	NA	NA	NA	NA	NA		-1.20287	-1.20293	7.02179	7.26e-10	1.74e-08	33.311	41.1564	114.055	17.9848	30.4816	84.5733	79.5514	19.1041
evm.model.chr11.349	483.092	2.96211	0.172313	17.1903	3.14e-66	1.95e-64		2.87871	2.87921	4.66849	1.2e-14	9.04e-13	58.9923	300.568	5.77896	21.4341	55.6649	36.4054	7.13612	26.048
evm.model.chr11.350	NA	NA	NA	NA	NA	NA		-1.12379	-1.12395	5.06321	6.82e-05	0.000506117	20.5446	21.4054	19.5952	16.1889	19.1379	41.3977	12.553	12.3667
evm.model.chr11.353	NA	NA	NA	NA	NA	NA		-0.720308	-0.720315	9.34065	0.00292332	0.014196	244.332	243.198	304.163	274.18	253.96	357.57	290.349	286.054
evm.model.chr11.358	510.663	2.37421	0.208272	11.3996	4.2e-30	8.71e-29		2.3235	2.32525	4.71987	2.48e-08	4.12e-07	84.6061	18.6554	0.20329	0	126.589	3.41067	0.0230823	0
evm.model.chr11.368	466.146	2.09766	0.546419	3.83892	0.000123578	0.000398151		2.0682	2.06848	4.61085	4.43e-07	5.42e-06	42.5205	98.5834	0.656944	0.138261	37.4504	20.8475	0.890595	0.37334
evm.model.chr11.369	49.8571	2.23944	0.493005	4.54244	5.56e-06	2.18e-05		2.17284	2.19182	1.45587	0.000610725	0.00359484	2.09821	1.26211	0	2.48432	4.83103	0.233003	0	4.39614
evm.model.chr11.371	269.351	1.96101	0.243754	8.04504	8.62e-16	8.41e-15		1.92399	1.92586	3.82983	6.61e-06	6.19e-05	21.0491	8.7276	0.975074	9.86386	15.3763	2.06038	0.465087	13.277
evm.model.chr11.372	158.023	2.14459	0.26743	8.01925	1.06e-15	1.03e-14		2.11223	2.1157	3.07727	2.57e-06	2.64e-05	12.9315	4.48628	0.462747	2.62506	11.1007	0.910285	0.0539817	4.07323
evm.model.chr11.374	NA	NA	NA	NA	NA	NA		-1.42868	-1.42969	4.49103	8.13e-06	7.49e-05	13.0993	4.35679	23.9577	3.56635	16.6646	10.5897	39.7554	5.20224
evm.model.chr11.376	8.11234	-4.27093	1.55714	-2.74281	0.00609167	0.0139797		-3.98966	-4.42978	-0.914089	0.0117457	0.0466373	0.356885	0.0151343	0.460192	0.179662	0.486377	0.291489	0.535712	0.455449
evm.model.chr11.377	NA	NA	NA	NA	NA	NA		-1.00272	-1.00283	5.99432	0.000111157	0.000784687	24.8159	13.2998	23.2491	11.9631	23.3725	23.7899	13.5418	14.5056
evm.model.chr11.39	454.626	1.89589	0.184283	10.2879	7.99e-25	1.3e-23		1.83629	1.83724	4.56112	3.43e-09	6.87e-08	127.736	28.3948	3.16304	0.900857	87.6822	6.98208	1.10833	3.21191
evm.model.chr11.393	787.602	2.93241	0.146103	20.0708	1.33e-89	1.4e-87		2.93016	2.93116	5.34224	5.66e-15	4.87e-13	134.069	49.377	0.498623	4.13002	115.357	5.73426	0.3569	4.45743
evm.model.chr11.397	22.4955	-1.9355	0.750707	-2.57823	0.00993067	0.0216372		NA	NA	NA	NA	NA	2.2546	0.176366	0.9747	1.07624	1.98042	0.617614	1.22305	1.10292
evm.model.chr11.40	4.3804	-6.08827	1.91348	-3.18178	0.00146374	0.00384311		-6.68809	-1.44269e+08	-1.65796	0.00234715	0.0117148	0	0	0.303931	0.0710703	0.0429583	0.400736	0.199776	0.0445533
evm.model.chr11.404	327.545	4.06574	0.224105	18.1421	1.48e-73	1.09e-71		4.02425	4.02864	4.09548	2.51e-15	2.4e-13	58.2716	32.5128	0.166817	0.561695	70.1955	1.78942	0.248258	0.974623
evm.model.chr11.405	NA	NA	NA	NA	NA	NA		-1.04042	-1.04052	5.67837	2.62e-06	2.68e-05	22.3831	40.6313	45.2864	23.5446	24.3811	74.5586	49.7611	28.802
evm.model.chr11.406	2384.15	-1.85964	0.0836905	-22.2205	2.18e-109	3.19e-107		-1.91197	-1.91214	6.9871	6.4e-17	9.13e-15	40.6992	31.9809	101.064	130.57	42.9893	107.702	87.6879	133.105
evm.model.chr11.412	110.771	3.32734	0.34784	9.56571	1.11e-21	1.57e-20		3.26438	3.28019	2.58003	1.19e-07	1.66e-06	35.8976	7.92296	0.0983757	4.5088	32.0481	0.700092	0.249636	3.5512
evm.model.chr11.416	NA	NA	NA	NA	NA	NA		-1.15482	-1.15505	5.37613	0.000103771	0.000738253	8.85314	8.14967	27.6207	9.72331	7.74	16.1435	15.7599	11.5445
evm.model.chr11.421	70.4536	1.64335	0.418559	3.9262	8.63e-05	0.00028576		1.62522	1.62839	1.92193	0.0023414	0.0116948	2.55013	4.11019	1.97073	2.73046	1.66273	1.22771	1.51641	2.6515
evm.model.chr11.429	NA	NA	NA	NA	NA	NA		-1.13034	-1.13051	6.20511	1.07e-08	1.95e-07	37.6827	14.8756	34.4302	26.7388	39.8954	29.0898	53.2035	34.5363
evm.model.chr11.430	NA	NA	NA	NA	NA	NA		-1.33858	-1.3388	4.79846	7.6e-08	1.12e-06	11.8323	15.4227	12.3627	8.31646	13.714	34.8098	15.4829	12.8517
evm.model.chr11.436	164.329	1.60188	0.274084	5.84448	5.08e-09	2.82e-08		1.58615	1.58743	3.12735	5.59e-05	0.000423427	3.5641	8.85697	0.553893	6.71427	3.70285	2.62176	1.66039	11.0898
evm.model.chr11.437	11643.3	1.71821	0.166026	10.3491	4.23e-25	6.93e-24		1.67619	1.67779	9.27513	4.18e-06	4.1e-05	0	15.7489	0.147128	3403.77	0.028387	4.28197	0	1130.35
evm.model.chr11.439	51.1644	4.61548	0.83874	5.50287	3.74e-08	1.9e-07		4.46987	4.56488	1.49225	1.88e-05	0.000159373	2.1582	1.09854	0.0292473	2.6171	2.85151	0.0354287	0	1.89897
evm.model.chr11.44	1545.95	5.17453	0.250586	20.6497	9.81e-95	1.1e-92		5.1277	5.13905	6.29885	9.42e-17	1.29e-14	699.983	43.4211	0.0900033	15.1115	432.548	1.14602	0.144646	10.9824
evm.model.chr11.440	NA	NA	NA	NA	NA	NA		-1.08627	-1.08671	4.32457	0.000710349	0.00410351	50.934	58.6965	104.421	70.2923	47.5418	111.566	192.613	88.0109
evm.model.chr11.45	696.447	1.72006	0.11225	15.3235	5.33e-53	2.38e-51		1.68802	1.68828	5.19809	2.74e-12	1.12e-10	18.8374	38.0999	8.05338	9.19969	18.2172	10.4985	6.66932	25.6066
evm.model.chr11.450	NA	NA	NA	NA	NA	NA		-1.00331	-1.00339	6.60508	6.34e-06	5.97e-05	33.2407	30.0188	66.4936	41.7659	31.7884	53.6155	54.6136	46.7075
evm.model.chr11.461	292.57	1.86513	0.220681	8.45171	2.87e-17	3.1e-16		1.83204	1.83257	3.95793	1.13e-07	1.58e-06	1.80983	22.0595	3.82284	1.02853	1.04803	5.52598	14.5292	3.47165
evm.model.chr11.468	8447.62	-1.59185	0.0981303	-16.2218	3.54e-59	1.84e-57		-1.61943	-1.61945	8.79802	1.04e-13	6.03e-12	236.446	154.14	180.294	40.8885	241.538	420.767	118.124	51.1895
evm.model.chr11.470	NA	NA	NA	NA	NA	NA		-1.05185	-1.05285	3.66778	0.00507631	0.0226253	3.51694	4.93297	14.0159	23.3079	3.44237	9.2659	8.72727	19.2028
evm.model.chr11.472	10.3741	4.10002	1.56809	2.61466	0.00893159	0.0196767		NA	NA	NA	NA	NA	0.329328	0.175746	0.101912	0.514973	0.305981	0.0109397	0.0357563	0.553894
evm.model.chr11.481	NA	NA	NA	NA	NA	NA		-0.821935	-0.822052	5.75032	0.00139515	0.00741781	51.8292	31.2115	52.6076	31.0026	53.3825	49.4082	47.0541	42.0254
evm.model.chr11.493	98.1839	4.16307	0.521115	7.98876	1.36e-15	1.31e-14		4.10213	4.13209	2.41476	3.66e-08	5.83e-07	9.45535	2.4983	0.112138	0.094992	11.9017	0.122173	0.165231	0.08018
evm.model.chr11.497	44.3952	-4.4479	0.533826	-8.3321	7.94e-17	8.34e-16		-4.41336	-4.44262	1.27975	3.78e-08	5.99e-07	0.508731	0.638957	0.608538	0.557247	9.90061	12.7433	8.35448	4.67685
evm.model.chr11.50	NA	NA	NA	NA	NA	NA		1.48066	1.48086	3.90511	2.11e-05	0.00017631	0.169571	95.5129	1.59927	1.08427	0.290008	30.6503	0.525016	0.68456
evm.model.chr11.503	NA	NA	NA	NA	NA	NA		0.933937	0.93423	4.77895	0.00106646	0.00585755	22.0195	15.6265	7.84238	14.7463	19.0725	7.30992	8.26786	17.4519
evm.model.chr11.513	NA	NA	NA	NA	NA	NA		1.25196	1.2532	5.27669	7.96e-05	0.000580536	47.7128	2.52475	2.33515	2.19634	31.636	0.982293	0.871686	1.18986
evm.model.chr11.514	NA	NA	NA	NA	NA	NA		1.00795	1.00808	5.87832	7.13e-06	6.64e-05	24.8516	25.9877	9.45234	23.6798	23.4836	11.6237	7.16265	30.2961
evm.model.chr11.515	NA	NA	NA	NA	NA	NA		1.26201	1.2624	4.57351	1.4e-06	1.53e-05	57.3471	33.1284	9.72862	4.91127	68.6132	12.4585	8.85349	8.8343
evm.model.chr11.519	76.5069	1.77471	0.369143	4.80765	1.53e-06	6.48e-06		1.74035	1.74262	2.04206	0.000941203	0.0052469	0.249231	2.47761	0.0319767	1.25191	0.124756	0.661349	0.01353	2.64895
evm.model.chr11.52	1581.32	4.07622	0.159801	25.5081	1.6e-143	4.12e-141		4.0424	4.0456	6.35901	1.08e-18	3.05e-16	91.8789	15.0349	0.0629373	52.4633	47.2285	0.792061	0.053783	19.8728
evm.model.chr11.524	26.1242	2.26309	0.837956	2.70073	0.00691884	0.0156757		NA	NA	NA	NA	NA	1.18565	0.334306	0	0.140714	1.81245	0.0643627	0	0.540608
evm.model.chr11.532	17.5999	1.99124	0.709864	2.80509	0.00503018	0.0117616		NA	NA	NA	NA	NA	3.39852	6.93441	0	8.1926	1.15528	1.65676	0.073364	7.41632
evm.model.chr11.534	NA	NA	NA	NA	NA	NA		-0.745125	-0.745139	7.64681	0.00747526	0.0314963	64.958	129.342	90.0802	23.6865	88.8606	193.387	111.002	19.615
evm.model.chr11.540	NA	NA	NA	NA	NA	NA		-1.54662	-1.54811	2.6993	0.00013213	0.000917295	8.659	10.2737	17.0056	2.28866	9.5406	27.2045	36.4143	3.02356
evm.model.chr11.545	286.885	4.29147	0.328876	13.0489	6.45e-39	1.9e-37		4.23638	4.23946	3.91906	6.93e-12	2.56e-10	14.3615	21.7196	0.231519	2.85829	7.86491	0.997263	0.488193	3.09602
evm.model.chr11.546	195.608	1.53969	0.283191	5.43694	5.42e-08	2.71e-07		1.44269	1.44343	3.37634	0.000454107	0.00276018	71.475	149.631	11.476	68.5137	74.5582	48.439	16.8038	122.188
evm.model.chr11.558	15.6727	3.62556	0.809595	4.47824	7.53e-06	2.91e-05		3.53135	3.58834	-0.0343343	0.000500385	0.00300741	1.34436	1.19949	0	0.347963	1.24137	0.0937103	0.010458	0.44737
evm.model.chr11.57	41.9574	2.79128	0.681834	4.09378	4.24e-05	0.000147591		2.71091	2.73469	1.26919	0.00140805	0.00746884	15.8738	3.26688	0.14937	0.631012	10.5563	0.430571	0	0.60831
evm.model.chr11.577	NA	NA	NA	NA	NA	NA		-0.877965	-0.878056	5.91204	0.000300888	0.00191387	93.9934	54.2742	78.114	21.6737	95.3493	89.4601	58.9325	41.0938
evm.model.chr11.579	304.766	-1.56058	0.1683	-9.27261	1.82e-20	2.38e-19		-1.67066	-1.67161	4.02152	5.45e-08	8.25e-07	25.4399	68.1889	236.198	65.8849	40.6498	191.78	380.119	67.3236
evm.model.chr11.58	28.3297	2.23416	0.87884	2.54217	0.0110167	0.0236735		NA	NA	NA	NA	NA	3.0132	0.279953	0.08151	0.115461	2.41792	0.050587	0	0.106097
evm.model.chr11.582	NA	NA	NA	NA	NA	NA		1.32694	1.32707	6.05742	3.25e-08	5.23e-07	7.55006	50.0847	8.22577	68.4143	10.6518	17.9095	3.83037	45.4406
evm.model.chr11.590	94.171	3.21561	0.46896	6.85689	7.04e-12	5.1e-11		3.18731	3.19538	2.33813	1.02e-06	1.16e-05	2.89655	3.8607	0.838609	2.71814	2.42043	0.372606	0.440966	2.25197
evm.model.chr11.592	NA	NA	NA	NA	NA	NA		1.16301	1.16372	3.96451	0.00049421	0.00297517	57.4546	15.8756	1.19719	1.26334	58.2557	6.31865	0.917629	3.64092
evm.model.chr11.597	25.7225	1.99529	0.683399	2.91965	0.00350425	0.00852308		NA	NA	NA	NA	NA	1.41222	0.563527	0.442959	0.631286	1.09943	0.137072	0.478792	0.612875
evm.model.chr11.599	16.4918	2.09302	0.606936	3.4485	0.000563719	0.00161118		NA	NA	NA	NA	NA	0.817027	0.726641	0.181339	0.017442	0.573969	0.154539	0.101764	0
evm.model.chr11.602	57.5722	3.29948	0.424868	7.7659	8.11e-15	7.35e-14		3.23794	3.24991	1.6339	3.86e-07	4.79e-06	0	4.49716	0.7091	2.42946	0	0.439173	0.901049	5.2194
evm.model.chr11.609	54.9095	-1.73374	0.430904	-4.02349	5.73e-05	0.000194914		-1.77751	-1.784	1.57131	0.00140157	0.00744604	3.25046	0.88359	2.84873	1.63783	3.52809	2.75039	1.51901	2.7018
evm.model.chr11.61	NA	NA	NA	NA	NA	NA		-1.527	-1.52724	5.42585	3.02e-09	6.16e-08	42.3106	75.4001	108.37	53.6444	92.1079	195.277	237.593	71.3115
evm.model.chr11.615	NA	NA	NA	NA	NA	NA		1.138	1.13903	2.88676	0.00500261	0.0223562	104.752	78.2679	22.255	33.6251	110.561	31.7509	18.1739	32.6183
evm.model.chr11.632	32.2648	2.25254	0.718909	3.13327	0.00172868	0.00447602		2.2053	2.2356	0.918949	0.0119148	0.0471877	2.52429	0.473249	0.0408097	0.0154507	3.50784	0.099462	0	0.0106497
evm.model.chr11.64	224.555	2.78049	0.247576	11.2308	2.88e-29	5.79e-28		2.73177	2.73585	3.57176	5.45e-09	1.05e-07	0	10.7224	0.220293	28.6015	0.0980637	1.42653	0.123581	22.5018
evm.model.chr11.641	2015.48	-1.57142	0.126645	-12.4081	2.36e-35	6.08e-34		-1.59408	-1.59441	6.7592	2.84e-10	7.35e-09	5.89143	18.7166	226.521	21.9964	5.86735	50.6153	309.469	24.4639
evm.model.chr11.647	NA	NA	NA	NA	NA	NA		-0.83192	-0.832	5.93298	0.00853208	0.0351756	4.89726	25.3584	31.2256	27.4671	4.35101	40.2701	34.8261	34.2987
evm.model.chr11.65	NA	NA	NA	NA	NA	NA		-0.854221	-0.854336	5.70982	0.00121369	0.00656581	22.2321	20.7626	35.5712	19.6681	20.8001	33.3645	34.549	23.0381
evm.model.chr11.654	3397.1	-2.0187	0.114664	-17.6053	2.24e-69	1.48e-67		-1.97317	-1.97326	7.50955	6.57e-14	4.07e-12	12.0618	75.3039	265.683	29.8846	20.6837	263.074	426.819	53.3981
evm.model.chr11.658	NA	NA	NA	NA	NA	NA		-1.10748	-1.10761	5.73788	1.49e-07	2.04e-06	27.0947	26.2109	36.2744	23.213	25.9496	50.417	41.3387	29.8253
evm.model.chr11.671	41.6099	3.12186	0.477152	6.5427	6.04e-11	4.04e-10		3.08543	3.10342	1.21743	3.71e-06	3.66e-05	4.5667	5.59375	0	3.19297	2.65489	0.581888	0.023616	7.53119
evm.model.chr11.685	NA	NA	NA	NA	NA	NA		-1.29043	-1.29122	3.53172	6.3e-05	0.000471307	11.2727	3.88354	5.75089	3.2486	8.7971	8.45434	3.83864	4.55685
evm.model.chr11.695	NA	NA	NA	NA	NA	NA		1.06966	1.07013	3.70788	0.00401477	0.01856	10.1536	12.0401	3.93042	3.8308	9.54193	5.14084	4.05869	7.15976
evm.model.chr11.696	NA	NA	NA	NA	NA	NA		-1.23252	-1.23257	7.99621	2.19e-08	3.72e-07	35.1777	40.2751	81.2798	166.095	57.4893	84.0515	89.2076	57.5537
evm.model.chr11.697	53.3053	2.08664	0.462745	4.50926	6.51e-06	2.53e-05		2.04856	2.05228	1.54752	0.000639159	0.00373164	1.20353	2.8972	0.194141	0.962862	1.54386	0.613155	0.327413	0.558687
evm.model.chr11.70	161.074	3.16528	0.3326	9.51679	1.79e-21	2.48e-20		3.10412	3.1098	3.09862	1.24e-08	2.22e-07	19.061	10.4744	0.818046	8.53804	12.3408	1.06565	0.562262	6.63062
evm.model.chr11.705	NA	NA	NA	NA	NA	NA		1.00179	1.00224	3.86613	0.0010556	0.00580741	6.03426	6.96026	3.05353	4.71251	5.88218	3.10259	2.28698	4.59269
evm.model.chr11.707	285.388	3.00509	0.211403	14.215	7.4e-46	2.72e-44		2.98245	2.98519	3.92007	4.54e-13	2.27e-11	0.836329	5.18008	0.0386193	7.49332	0.646033	0.590413	0.0262673	7.95842
evm.model.chr11.71	31.8312	3.52268	0.794942	4.43137	9.36e-06	3.57e-05		3.46159	3.50653	0.883776	0.000452554	0.00275323	8.94445	2.75382	0.232403	1.02971	5.30226	0.257092	0.0164503	0.453107
evm.model.chr11.714	NA	NA	NA	NA	NA	NA		9.35691	1.44269e+08	-0.675137	2.1e-05	0.00017555	0	4.41847	0	0	0	0	0	0
evm.model.chr11.72	34.072	1.68801	0.528788	3.19222	0.00141183	0.00371606		NA	NA	NA	NA	NA	23.4982	19.5481	0.348244	4.20167	25.1652	6.03519	1.10344	5.44895
evm.model.chr11.721	24.1088	1.75299	0.772752	2.2685	0.0232987	0.0457876		NA	NA	NA	NA	NA	0.345494	1.78435	0.132716	0.856388	0.328673	0.485802	0.341375	0.466
evm.model.chr11.726	245.132	-1.94063	0.299751	-6.47413	9.54e-11	6.27e-10		-1.97068	-1.97198	3.70657	2.79e-06	2.83e-05	0.552623	1.20945	4.78008	0.551703	0.745646	4.18717	6.29953	0.685311
evm.model.chr11.738	19.0907	-2.2059	0.810914	-2.72026	0.00652298	0.0148695		NA	NA	NA	NA	NA	16.0873	2.08777	3.89411	3.89537	28.0466	8.96631	1.84254	8.59509
evm.model.chr11.746	NA	NA	NA	NA	NA	NA		-1.35988	-1.35991	8.65381	2.37e-08	3.97e-07	51.1814	91.512	237.074	100.992	45.6782	209.418	125.775	84.5478
evm.model.chr11.76	49.1259	-1.68736	0.755075	-2.23469	0.0254379	0.049487		NA	NA	NA	NA	NA	0.725741	0.956972	1.81718	24.0797	0.468573	2.75891	2.47521	9.55352
evm.model.chr11.761	NA	NA	NA	NA	NA	NA		-1.00609	-1.00612	6.63322	3.51e-06	3.49e-05	46.3056	52.1542	29.5899	4.4306	28.738	93.5116	17.51	6.77572
evm.model.chr11.765	15621	-2.56165	0.108019	-23.7148	2.54e-124	4.8e-122		-2.60444	-2.60473	9.71745	8.93e-16	9.84e-14	0.220867	23.8851	1525.49	94.1127	0.126699	130.287	2463.18	110.531
evm.model.chr11.767	NA	NA	NA	NA	NA	NA		-1.5067	-1.50696	5.72878	3.94e-11	1.24e-09	9.61495	10.6383	25.2754	17.495	13.3082	27.1025	39.1801	25.8687
evm.model.chr11.773	2194.35	-3.35137	0.0888445	-37.7217	0	0		-3.38649	-3.38679	6.8745	2.91e-24	1.46e-20	30.1366	20.3542	146.401	8.28711	32.1361	190.163	137.659	12.1459
evm.model.chr11.787	98.1188	-1.98713	0.285616	-6.95736	3.47e-12	2.58e-11		-2.0162	-2.02037	2.39342	2.84e-06	2.88e-05	1.68375	0.627433	2.98062	0.745426	2.15968	2.29246	2.19069	1.39233
evm.model.chr11.796	NA	NA	NA	NA	NA	NA		0.944305	0.944353	6.44767	0.00141015	0.0074778	120.924	443.922	112.568	222.183	117.512	205.643	213.653	143.42
evm.model.chr11.812	185.073	-1.80318	0.18899	-9.54113	1.41e-21	1.98e-20		-1.86174	-1.86324	3.29889	2.19e-08	3.72e-07	12.067	5.12713	6.40052	4.86152	16.3637	16.6742	13.0213	9.18558
evm.model.chr11.822	10.4083	2.79882	1.12387	2.49035	0.0127618	0.0269864		NA	NA	NA	NA	NA	0.373853	0.166653	0.134415	0.198415	0.596273	0.023727	0.0710767	0.290175
evm.model.chr11.84	32.8773	3.58537	1.37048	2.61615	0.00889287	0.0196101		NA	NA	NA	NA	NA	4.96506	0.0715427	0	0.015422	5.72404	0	0	0
evm.model.chr11.845	108.448	3.91816	0.396177	9.88994	4.6e-23	6.95e-22		3.86138	3.88294	2.55125	2.48e-08	4.13e-07	11.6257	2.81875	0.033276	0.0256027	12.6104	0.166918	0.0441623	0
evm.model.chr11.846	1342.68	2.57422	0.174701	14.735	3.84e-49	1.55e-47		2.56711	2.56729	6.12778	1.35e-11	4.67e-10	161.379	353.08	16.0035	8.73754	179.13	53.0598	21.1125	17.2876
evm.model.chr11.89	91.4583	-3.55771	0.431626	-8.24257	1.69e-16	1.73e-15		-3.57882	-3.6026	2.30451	3.06e-07	3.9e-06	3.3857	0.222556	0	0.848183	21.803	2.35631	0.050065	0.025648
evm.model.chr11.893	147.718	2.43525	0.366236	6.64939	2.94e-11	2.02e-10		2.39138	2.3931	2.98253	5.43e-06	5.17e-05	2.49188	26.4457	0.269488	5.95262	3.76769	4.46643	0.462351	23.7158
evm.model.chr11.896	11.0898	2.21326	0.968909	2.28428	0.0223551	0.0441628		NA	NA	NA	NA	NA	0.00965433	0.408219	0.038492	0.111903	0.016643	0.0785707	0.112989	0.453708
evm.model.chr11.898	55.7706	1.98829	0.454516	4.37452	1.22e-05	4.57e-05		1.91621	1.91788	1.60872	0.00187685	0.00963277	0	32.9663	0	0.173342	0	7.81528	0	7.24714
evm.model.chr11.902	29.0346	-5.23133	1.29876	-4.02795	5.63e-05	0.000191604		-5.86317	-1.44269e+08	0.656809	0.000205572	0.00135737	0.0863257	0	1.15073	1.72496	0.54221	0.270351	2.34237	1.91973
evm.model.chr11.904	128.436	-2.54688	0.293087	-8.68984	3.63e-18	4.16e-17		-2.57105	-2.57919	2.76851	1.16e-08	2.09e-07	0.223039	0.494794	7.19309	1.97537	0.568564	2.62274	7.40016	1.97469
evm.model.chr11.905	NA	NA	NA	NA	NA	NA		-1.46014	-1.46056	4.88555	3.46e-08	5.54e-07	3.81838	5.80519	11.3034	17.9523	5.88103	14.2022	5.87625	15.9467
evm.model.chr11.908	7.54021	3.39296	1.43884	2.35812	0.0183679	0.0372186		NA	NA	NA	NA	NA	0.065162	1.12287	0.283248	0.754471	0.182075	0.0920927	0.117115	0.355491
evm.model.chr11.91	196.669	-1.53864	0.213871	-7.19423	6.28e-13	4.93e-12		-1.541	-1.54169	3.38849	8.56e-05	0.000621131	3.04431	5.28534	6.44988	0.18524	3.19171	13.7273	11.6331	0.414174
evm.model.chr11.917	NA	NA	NA	NA	NA	NA		1.06252	1.0632	3.64513	0.00535501	0.0236734	5.91338	5.77884	1.61599	7.03784	4.65074	2.46905	1.07525	7.72403
evm.model.chr11.918	NA	NA	NA	NA	NA	NA		-1.18183	-1.1819	6.29161	1.39e-07	1.92e-06	6.94205	26.0056	31.0289	8.60412	10.375	52.8273	34.7877	12.4347
evm.model.chr11.920	796.412	2.91224	0.496407	5.86665	4.45e-09	2.48e-08		2.80276	2.81155	5.34837	2.26e-07	2.95e-06	117.228	3.47398	0.043938	0.132805	113.576	0.401785	0	0.225293
evm.model.chr11.939	NA	NA	NA	NA	NA	NA		0.957168	0.957576	3.48556	0.00919278	0.0375456	16.0858	37.0516	10.6734	14.0134	19.6953	16.9776	7.51228	23.5832
evm.model.chr11.943	NA	NA	NA	NA	NA	NA		0.96	0.960459	3.39693	0.00740064	0.0312146	19.6934	14.9249	1.56145	2.64782	21.5213	6.8858	0.588874	3.16367
evm.model.chr11.945	181.609	3.71378	0.234659	15.8263	2.05e-56	9.94e-55		3.68181	3.6865	3.27204	5.38e-14	3.44e-12	6.70973	6.22328	0.0558493	0.749446	6.36322	0.423158	0.0180773	1.90648
evm.model.chr11.955	NA	NA	NA	NA	NA	NA		0.798829	0.798978	5.47724	0.00635979	0.0274694	29.3519	29.2007	15.1498	36.6575	29.5248	15.1247	12.7783	41.3412
evm.model.chr11.960	20.5114	3.08686	0.774123	3.98756	6.68e-05	0.000224901		3.00897	3.03111	0.295498	0.00191648	0.00982065	3.84633	3.60059	0.246173	0.728155	1.52615	0.390844	0.110626	0.393546
evm.model.chr11.976	NA	NA	NA	NA	NA	NA		-0.822079	-0.822111	7.83534	0.00159616	0.00835626	43.262	27.1944	59.213	47.5657	39.7553	42.8555	44.6133	50.3189
evm.model.chr11.999	1075.62	2.53916	0.148767	17.068	2.57e-65	1.56e-63		2.48113	2.4821	5.78337	5.18e-14	3.34e-12	416.66	80.3777	0.41941	17.4727	470.014	13.0406	0.0596367	9.03023
evm.model.chr12.1021	32.579	2.19812	0.827113	2.65758	0.00787041	0.0175865		NA	NA	NA	NA	NA	2.9829	0.206452	0	0.0126357	2.83	0.0465113	0.0488013	0.0177607
evm.model.chr12.1038	NA	NA	NA	NA	NA	NA		-1.48435	-1.48915	1.82024	0.00353639	0.0166742	1.89895	0.397451	1.05928	0.558157	2.10867	1.00425	0.69524	0.912718
evm.model.chr12.104	NA	NA	NA	NA	NA	NA		1.44986	1.44992	7.47827	1.48e-07	2.03e-06	682.126	263.931	44.6766	12.3554	539.59	86.6267	63.377	6.56861
evm.model.chr12.1044	27.4027	4.33442	0.874161	4.95838	7.11e-07	3.12e-06		4.02408	4.06236	0.694641	0.000124787	0.000872223	46.2226	33.3479	1.5985	0	34.593	1.70227	0.134054	0.441286
evm.model.chr12.1048	NA	NA	NA	NA	NA	NA		1.19755	1.19812	4.06368	0.000242235	0.00157464	27.2145	21.8217	6.02418	14.9629	25.6554	8.55201	4.07123	28.0123
evm.model.chr12.1050	NA	NA	NA	NA	NA	NA		1.24266	1.24268	8.19906	1.53e-09	3.37e-08	762.119	684.458	5.71982	17.4832	605.218	258.026	4.42102	76.8439
evm.model.chr12.1053	150.552	2.86509	0.743778	3.85208	0.00011712	0.00037893		2.93016	2.95785	3.00661	0.000613558	0.00361046	33.4085	2.41548	1.48824	0.96398	38.6048	0.345908	1.56625	1.32938
evm.model.chr12.1054	319.783	8.33369	0.748546	11.1332	8.65e-29	1.7e-27		8.14643	8.26643	4.06122	1.01e-15	1.09e-13	29.2106	10.1372	0.302885	0.15482	31.0807	0.0389013	0.244268	0.695631
evm.model.chr12.1056	4790.85	1.81906	0.476299	3.81916	0.000133907	0.000429039		1.7321	1.7323	7.9918	3.68e-05	0.000290436	1.43638	676.934	3.77789	5181.27	0.684075	183.796	2.52878	4588.18
evm.model.chr12.1057	NA	NA	NA	NA	NA	NA		0.802677	0.802751	6.04426	0.00855988	0.0352663	24.473	40.3485	16.609	31.3293	24.1936	20.67	15.2844	37.6933
evm.model.chr12.1058	100.915	3.94409	0.567561	6.94919	3.67e-12	2.73e-11		3.85503	3.86587	2.43181	8.81e-07	1.01e-05	3.62121	8.55874	9.25652	2.38305	4.18671	0.497316	0.645444	0.401374
evm.model.chr12.1062	63.1846	7.39249	1.0715	6.89917	5.23e-12	3.83e-11		7.09363	7.3283	1.76801	4.19e-10	1.06e-08	14.3315	12.6427	7.45279	15.6511	0	0.0916627	0	1.85705
evm.model.chr12.1067	518.994	-1.93162	0.141836	-13.6187	3.1e-42	1.01e-40		-1.97153	-1.97254	4.78051	2.09e-12	8.78e-11	26.8058	4.60531	26.1678	3.66889	19.342	16.282	32.1455	4.90201
evm.model.chr12.1074	21.7259	-1.53123	0.625892	-2.44647	0.0144262	0.0300842		NA	NA	NA	NA	NA	0.643493	0.212964	0.789401	0.135984	1.11348	0.556778	1.51105	0.170683
evm.model.chr12.1077	10.6081	3.89178	0.903922	4.30544	1.67e-05	6.14e-05		3.74908	3.81358	-0.578062	0.000879184	0.00496432	0.489206	1.26819	0.140617	0.502001	0.205935	0.082051	0.209535	0.0704797
evm.model.chr12.1082	NA	NA	NA	NA	NA	NA		-1.02194	-1.02195	9.41689	1.8e-09	3.85e-08	330.085	185.795	310.423	106.45	338.247	337.145	461.7	139.948
evm.model.chr12.1089	NA	NA	NA	NA	NA	NA		1.14075	1.14211	2.87615	0.0120476	0.0476106	16.1248	7.1445	3.1524	5.60483	10.5728	2.85348	1.7236	4.38504
evm.model.chr12.1099	708.301	2.36627	0.201251	11.7578	6.44e-32	1.44e-30		2.33398	2.33442	5.21561	1.31e-09	2.95e-08	162.01	211.108	15.331	108.113	90.4954	37.6438	20.7857	73.634
evm.model.chr12.1101	NA	NA	NA	NA	NA	NA		-0.818282	-0.818413	5.47847	0.00402916	0.0186137	25.6106	26.2877	30.5167	38.5541	32.1443	41.5189	34.8743	42.4084
evm.model.chr12.1102	NA	NA	NA	NA	NA	NA		1.06995	1.07105	3.03123	0.00338692	0.0160446	7.20608	6.36846	2.17592	7.81057	6.83065	2.70432	1.34092	7.83349
evm.model.chr12.1110	38.9737	3.95123	0.654053	6.04115	1.53e-09	8.98e-09		3.88377	3.89262	1.11841	2.23e-06	2.33e-05	0.019428	8.63867	0	0.0733203	0.058606	0.487967	0.00962733	0.479269
evm.model.chr12.1114	572.191	-3.08655	0.334639	-9.22351	2.88e-20	3.72e-19		-3.18969	-3.20593	4.92287	2.42e-09	5.01e-08	0.558919	1.78109	3.48816	380.49	3.4693	14.6551	7.24609	257.84
evm.model.chr12.1116	40.7619	2.27768	0.658171	3.46062	0.000538934	0.00154373		2.21556	2.24613	1.23221	0.00872012	0.0358407	3.98901	0.463384	0.0950707	0.00681867	4.01099	0.0947383	0.045221	0
evm.model.chr12.1119	NA	NA	NA	NA	NA	NA		-1.11284	-1.11297	6.09906	1.79e-07	2.4e-06	71.5678	97.1685	131.987	215.645	75.0057	188.493	150.393	260.759
evm.model.chr12.1123	86.0979	3.26736	1.0055	3.2495	0.00115607	0.00309783		3.28137	3.31174	2.24215	0.000140353	0.000967044	6.54704	0.858387	0.0871227	0.038386	6.06297	0.0863113	0.0766453	0.0312283
evm.model.chr12.1126	107.086	2.91055	0.341474	8.52347	1.55e-17	1.71e-16		2.85265	2.85587	2.52842	4.27e-07	5.24e-06	0.0590673	21.7934	0.0556127	1.81466	0.0710283	2.78021	0.119	22.6264
evm.model.chr12.1128	26.065	1.86264	0.51036	3.64965	0.000262598	0.000798811		NA	NA	NA	NA	NA	1.45702	0.913281	0.387204	0.614012	1.44902	0.238634	0.186225	0.533868
evm.model.chr12.114	NA	NA	NA	NA	NA	NA		-1.00832	-1.00877	4.29328	0.00135253	0.00721599	22.2694	8.53257	15.2096	9.55477	21.8405	15.2078	17.7538	8.74385
evm.model.chr12.1158	2.98439	5.68416	2.54394	2.2344	0.0254569	0.0495102		6.31143	1.44269e+08	-1.94693	0.00445007	0.0202147	0	0.117697	0	0.009623	0	0	0	0.132375
evm.model.chr12.1159	NA	NA	NA	NA	NA	NA		3.28115	3.34518	0.810552	0.00277508	0.0135679	0.292054	5.05114	0	16.8264	0.272945	0.54363	0	17.059
evm.model.chr12.1169	NA	NA	NA	NA	NA	NA		1.32113	1.32128	5.44629	9.55e-10	2.23e-08	13.5652	40.3675	7.28193	13.102	18.2078	14.4697	11.2336	26.2092
evm.model.chr12.119	153.972	3.52552	0.623262	5.65656	1.54e-08	8.14e-08		3.48519	3.49895	3.02959	1.22e-06	1.35e-05	12.2372	3.22242	0.23953	3.55358	14.3104	0.256274	0.137569	0.198097
evm.model.chr12.1225	NA	NA	NA	NA	NA	NA		-0.901768	-0.901991	4.64541	0.00131964	0.00706677	10.1103	7.32345	8.25111	4.18061	10.7059	12.2569	11.8597	4.86753
evm.model.chr12.1239	25.6045	4.05895	1.02935	3.94322	8.04e-05	0.000267038		3.81504	3.95734	0.552475	0.00047074	0.00284688	0.558493	0.232418	0.20298	0.338045	0.80384	0.0148637	0.0503117	0.473613
evm.model.chr12.1252	NA	NA	NA	NA	NA	NA		-0.856954	-0.857181	4.27876	0.00852624	0.0351587	10.786	6.47772	6.20389	1.40409	9.83228	10.5309	5.43393	2.55065
evm.model.chr12.1256	NA	NA	NA	NA	NA	NA		-1.29498	-1.29502	8.30463	4.19e-13	2.13e-11	80.8328	89.1365	197.211	135.118	86.8566	195.069	268.921	158.233
evm.model.chr12.1257	12.4202	-4.12821	1.46035	-2.82687	0.00470054	0.0110717		-3.85101	-4.2888	-0.392244	0.00952361	0.0387787	1.57025	0.0169827	0.659607	1.07975	0.926723	0.299182	0.040949	0.525623
evm.model.chr12.131	NA	NA	NA	NA	NA	NA		-0.757699	-0.757734	6.95293	0.00508466	0.0226574	135.138	115.173	141.5	50.6047	152.81	174.355	162.722	59.1536
evm.model.chr12.1333	3.81695	4.21702	1.71516	2.45868	0.013945	0.0292182		NA	NA	NA	NA	NA	3.47264	1.52515	0.617905	0.26138	6.71447	0	0.788177	1.52943
evm.model.chr12.1335	9.20675	3.86882	1.5165	2.55115	0.010737	0.0231588		3.60838	3.82689	-0.63553	0.0120885	0.0477441	1.02017	0.25682	0	0	1.01519	0.0137023	0.00655033	0.0265073
evm.model.chr12.1337	NA	NA	NA	NA	NA	NA		-1.31381	-1.31475	3.53901	0.00160177	0.0083813	15.4009	6.26385	7.91886	9.40191	20.4767	13.9195	9.21077	10.3842
evm.model.chr12.1366	20.7991	-2.90051	0.887032	-3.2699	0.00107585	0.0029042		-2.84254	-2.95615	0.300005	0.0032376	0.0154647	2.16044	0.0555553	0.179759	0.50177	3.1933	0.390096	0.483831	0.827977
evm.model.chr12.1377	2086.59	1.50478	0.172933	8.70153	3.27e-18	3.76e-17		1.47071	1.47091	6.79763	4.83e-06	4.65e-05	19.4899	81.577	25.6645	112.257	19.6459	26.4267	290.095	171.904
evm.model.chr12.1379	2768.56	3.21108	0.0982825	32.6719	3.91e-234	2.63e-231		3.23883	3.23928	7.14541	3.29e-22	3.16e-19	622.34	167.914	18.4844	7.48348	444.107	15.8737	35.5708	4.0478
evm.model.chr12.1380	NA	NA	NA	NA	NA	NA		1.18989	1.19045	3.53483	0.00056774	0.0033764	45.6402	56.3526	19.053	13.1488	48.0236	22.2699	15.6808	22.588
evm.model.chr12.1382	NA	NA	NA	NA	NA	NA		0.991466	0.992164	3.07711	0.00959868	0.0390432	29.8143	25.9235	9.6119	6.52584	31.9123	11.6302	9.38551	8.58766
evm.model.chr12.1413	6.01671	5.1145	1.58705	3.22265	0.00127011	0.00337475		4.73631	5.16093	-1.13537	0.00199304	0.0101539	1.09893	0.437663	0	0	0.342856	0.013824	0	0.0457343
evm.model.chr12.1416	144.831	-2.07308	0.31403	-6.60152	4.07e-11	2.76e-10		-2.11565	-2.11758	2.954	1.79e-06	1.91e-05	21.6051	5.17794	14.4118	1.09968	15.202	19.783	6.19969	0.185048
evm.model.chr12.1431	19.7903	4.79069	1.70348	2.8123	0.00491886	0.0115272		4.62258	4.65774	0.180337	0.000189916	0.00126478	0	14.1412	0	2.18396	0	0.463819	0	1.12024
evm.model.chr12.1442	11.2418	3.37452	0.95923	3.51795	0.000434892	0.0012677		3.26598	3.32236	-0.472279	0.00359806	0.0169198	0.639375	1.34319	0	0.0637577	2.78199	0.119491	0	0.0915773
evm.model.chr12.1444	322.71	1.7867	0.210836	8.47439	2.36e-17	2.57e-16		1.73491	1.73553	4.10313	2e-07	2.65e-06	0.576716	33.1675	0	7.34742	0.127222	8.95119	0.025636	65.0167
evm.model.chr12.1446	35.7275	7.95331	1.27406	6.24249	4.31e-10	2.69e-09		8.57001	1.44269e+08	1.05468	1.2e-06	1.34e-05	49.5391	14.6326	0.232118	0	46.3692	0	0.643608	0
evm.model.chr12.1453	NA	NA	NA	NA	NA	NA		-0.928626	-0.928957	4.62426	0.00235123	0.0117322	11.6054	5.25345	9.2354	6.2981	11.9616	8.95077	9.1294	9.51999
evm.model.chr12.146	113.605	2.11051	0.275812	7.65198	1.98e-14	1.75e-13		2.07296	2.07596	2.61275	1.34e-06	1.48e-05	5.485	3.24944	0.146705	0.225409	7.71309	0.684379	0.0742527	0.434779
evm.model.chr12.1462	NA	NA	NA	NA	NA	NA		1.30844	1.30985	3.53606	0.000669967	0.00389231	15.2105	10.9233	1.57056	18.0031	17.313	3.94806	2.70173	26.8758
evm.model.chr12.147	16.5712	3.92088	1.46586	2.6748	0.00747728	0.0167892		NA	NA	NA	NA	NA	1.03557	0.417699	1.39227	0.880565	2.2565	0.025088	0	0
evm.model.chr12.1476	NA	NA	NA	NA	NA	NA		8.55965	1.44269e+08	-1.28757	0.000127984	0.000891609	0	4.8611	0	0	0	0	0	0
evm.model.chr12.148	8.07864	4.41728	1.71957	2.56882	0.0102044	0.0221432		NA	NA	NA	NA	NA	0.086914	0.269009	0.156081	1.77485	0.151949	0	0	1.20917
evm.model.chr12.1480	NA	NA	NA	NA	NA	NA		-1.46139	-1.46635	1.07638	0.00872538	0.0358476	1.15825	0.347961	0.381421	0.341251	0.823097	0.847942	0.34159	0.322163
evm.model.chr12.150	9.79776	4.64494	1.49231	3.11259	0.00185454	0.00476339		4.27364	4.68755	-0.61991	0.00593558	0.0258938	4.10757	1.78571	0.966438	0.137353	9.05301	0.079999	0.611013	0.107979
evm.model.chr12.1525	9.1092	3.19034	1.22345	2.60766	0.00911634	0.0200244		NA	NA	NA	NA	NA	18.3687	44.1582	1.994	0	26.0641	4.34642	0.78082	6.75486
evm.model.chr12.1536	66.2024	4.50432	0.445136	10.119	4.55e-24	7.14e-23		4.47963	4.49266	1.8629	5.27e-10	1.3e-08	3.33093	10.3958	0.503374	0.12289	4.7866	0.436481	0.371068	0.146563
evm.model.chr12.154	NA	NA	NA	NA	NA	NA		-0.840965	-0.841142	4.85385	0.00644987	0.0277869	5.76978	8.41353	9.63328	11.2606	5.12286	13.4198	7.63895	11.8159
evm.model.chr12.1551	11.7309	-3.58583	1.03426	-3.46706	0.000526181	0.00151074		-3.54958	-3.59477	-0.48152	0.00343658	0.0162722	0.046697	0.135585	0.038759	0.320244	0.794333	1.43802	0.133949	0.489392
evm.model.chr12.1562	NA	NA	NA	NA	NA	NA		4.39597	4.49105	-1.2943	0.00288862	0.0140649	0	1.87889	0.0523797	0.0122153	0.084648	0.0788327	0.09472	0.052433
evm.model.chr12.1584	10.61	2.15813	0.694631	3.10687	0.0018908	0.00484993		NA	NA	NA	NA	NA	0.0693963	1.39062	0.0151743	0.436146	0	0.296727	0	1.194
evm.model.chr12.1595	2.247	4.95916	2.0102	2.467	0.013625	0.0286342		NA	NA	NA	NA	NA	0.050035	0.103963	0.0901603	0.0289177	0	0	0	0.00924167
evm.model.chr12.160	5.60942	6.79267	1.82415	3.72374	0.000196293	0.00061052		7.42341	1.44269e+08	-1.22369	0.000208357	0.0013735	0.69797	0.480898	0	0	0.0169443	0	0	0
evm.model.chr12.1631	NA	NA	NA	NA	NA	NA		-1.06557	-1.06599	4.20543	0.00016048	0.00109004	20.9592	13.8028	28.8295	16.5948	23.9488	25.6899	12.8564	16.6317
evm.model.chr12.1634	NA	NA	NA	NA	NA	NA		-1.28489	-1.28647	2.63009	0.00115786	0.00630105	8.02217	4.57433	10.0471	5.77629	6.05585	9.97254	6.9711	6.9922
evm.model.chr12.164	7.05361	7.31303	1.49298	4.89828	9.67e-07	4.19e-06		7.90563	1.44269e+08	-1.01322	2.53e-05	0.000207714	0.696644	0.687649	0	0.050013	0	0	0	0
evm.model.chr12.1676	46.0901	2.21272	0.427108	5.18071	2.21e-07	1.02e-06		2.17812	2.18285	1.3601	0.000337332	0.00211492	1.90262	4.11849	0.124214	0.463419	3.42847	0.82078	0.11915	1.11069
evm.model.chr12.1685	15.9492	-4.93136	1.36484	-3.61313	0.000302522	0.000909621		-4.60998	-5.05562	-0.0609693	0.000693468	0.00401347	0.468002	0.0107037	0.05985	0.36692	1.97338	0.314604	0.0792887	0.983591
evm.model.chr12.1713	NA	NA	NA	NA	NA	NA		-1.00917	-1.0102	3.049	0.00879155	0.03609	8.06033	3.00231	1.74356	2.29016	13.7219	5.43713	4.85714	4.47155
evm.model.chr12.1716	27.4772	-2.71599	0.695928	-3.90269	9.51e-05	0.00031309		-2.87596	-2.92576	0.621024	0.000911264	0.00511116	11.0633	1.11602	6.83869	12.5605	12.2929	7.81803	5.80838	22.1932
evm.model.chr12.1719	NA	NA	NA	NA	NA	NA		1.08804	1.08872	2.88958	0.0121667	0.0480059	12.8728	20.3794	8.76146	0.323316	13.4914	8.6866	11.2605	0.399032
evm.model.chr12.1727	324.142	-5.54047	0.690766	-8.02076	1.05e-15	1.02e-14		-5.51886	-5.531	4.10767	2.56e-10	6.67e-09	0	1.19709	0	4.21318	27.7269	49.4032	68.4569	40.4745
evm.model.chr12.1739	37.649	1.57175	0.555317	2.83037	0.00464937	0.0109635		NA	NA	NA	NA	NA	3.97983	1.76054	0.384467	0.44525	4.24349	0.535395	0.379036	0.168003
evm.model.chr12.1780	3030.3	-1.8361	0.115438	-15.9056	5.8e-57	2.85e-55		-1.86893	-1.86901	7.34245	4.46e-13	2.25e-11	5.01834	51.1602	85.8661	38.6826	12.7213	167.452	238.863	43.5448
evm.model.chr12.1790	NA	NA	NA	NA	NA	NA		-1.52444	-1.5245	7.16815	6.73e-11	2.01e-09	17.7422	114.137	204.672	64.3568	27.7972	292.044	321.344	69.1177
evm.model.chr12.1795	28.6978	3.91165	0.669109	5.84605	5.03e-09	2.8e-08		3.817	3.86958	0.731531	5.38e-06	5.13e-05	0.953252	0.533064	0.248305	0.107009	0.858062	0.033637	0.00292833	0.243261
evm.model.chr12.180	NA	NA	NA	NA	NA	NA		-0.857679	-0.857761	4.96375	0.0033495	0.0159011	8.32312	26.5069	19.1284	1.09247	9.46851	42.8283	11.4998	0.492965
evm.model.chr12.1818	450.317	1.95905	0.177111	11.0612	1.94e-28	3.73e-27		1.92725	1.92776	4.56161	4.35e-10	1.09e-08	18.2718	16.5273	2.02636	3.53759	14.2712	3.8498	1.19927	5.11159
evm.model.chr12.182	9.08273	-2.28704	0.995012	-2.29851	0.021533	0.0427863		NA	NA	NA	NA	NA	0.212932	0.12597	0.0736347	0.123803	0.237673	0.549952	0.233414	0.00631067
evm.model.chr12.1830	12.2852	3.85516	1.43423	2.68797	0.00718877	0.0162184		3.62721	3.84545	-0.315447	0.0109424	0.0437762	0.823201	0.201211	0	0.006308	1.24365	0.013243	0	0.0805333
evm.model.chr12.1836	19.9762	2.77984	0.910583	3.05281	0.0022671	0.00572205		2.77279	2.80022	0.208786	0.00907882	0.037148	0.15683	0.655316	0.0318553	0.16874	0.308161	0.097109	0.132505	0.862801
evm.model.chr12.1838	NA	NA	NA	NA	NA	NA		-0.830998	-0.831081	6.07641	0.00186153	0.00956181	33.6933	22.1104	28.8935	23.7311	30.2072	35.0977	23.6981	24.4225
evm.model.chr12.1846	NA	NA	NA	NA	NA	NA		-1.33006	-1.33013	7.61968	3.59e-10	9.11e-09	21.2392	20.1168	49.8532	75.9767	22.6659	45.1385	35.2661	70.0232
evm.model.chr12.1854	97.2091	-2.60164	0.339371	-7.66605	1.77e-14	1.57e-13		-2.63983	-2.64221	2.37551	1.87e-07	2.49e-06	0.333621	0.796621	0.679722	0.16753	0.716652	4.41449	1.48214	0.295733
evm.model.chr12.1876	30.2157	6.05323	1.36701	4.4281	9.51e-06	3.62e-05		6.68341	1.44269e+08	0.871189	0.000182989	0.00122719	5.13624	0.222042	0	0	0.193887	0	0	0
evm.model.chr12.1877	66.9468	7.03126	1.24605	5.64286	1.67e-08	8.78e-08		7.58065	1.44269e+08	1.93346	1.79e-06	1.91e-05	209.233	7.59622	0.494169	0.257411	0.127775	0	0	0
evm.model.chr12.188	15.6343	1.76725	0.558666	3.16334	0.00155972	0.00407454		NA	NA	NA	NA	NA	0.86862	7.13817	0.358375	1.30767	0.481049	2.02738	0.063945	1.0284
evm.model.chr12.1881	NA	NA	NA	NA	NA	NA		0.971416	0.972376	3.67216	0.012617	0.0495299	38.1758	5.17192	0.00894733	0.543405	22.3464	2.37024	0.023514	0
evm.model.chr12.1886	NA	NA	NA	NA	NA	NA		1.25175	1.2525	5.00352	0.00104341	0.00575135	36.4083	3.55248	0.25151	0.372728	22.6039	1.37996	0.321773	0.131473
evm.model.chr12.1901	21.0883	6.74718	1.34543	5.01489	5.31e-07	2.36e-06		7.35319	1.44269e+08	0.417587	1.97e-05	0.000165481	8.39062	0.928167	0.064882	0.0151123	0.376276	0	0	0
evm.model.chr12.1905	39.5926	4.94988	1.35887	3.64265	0.000269844	0.000819191		4.5995	5.02411	1.22643	0.000962013	0.00535253	7.21844	0.246442	0.0949087	0.244605	0.358554	0.00858833	0.0130923	0
evm.model.chr12.1915	75.6024	8.5256	1.27504	6.68653	2.29e-11	1.57e-10		9.13908	144269486	2.08494	5.03e-08	7.71e-07	12.1217	1.3129	0.177674	0.00954333	0.415794	0	0.023831	0
evm.model.chr12.1918	27.5573	1.66009	0.627237	2.64667	0.00812883	0.0181056		NA	NA	NA	NA	NA	20.9243	8.25867	4.02099	4.16655	14.0154	2.65426	2.19832	8.17588
evm.model.chr12.193	14.1645	3.25216	1.39117	2.33771	0.0194021	0.0390141		NA	NA	NA	NA	NA	0.285267	0.131553	0.977158	0.400393	0.415796	0.015118	0.776057	0.587459
evm.model.chr12.194	26.1466	2.2864	0.7058	3.23944	0.00119765	0.0031989		2.19727	2.24124	0.529757	0.00673092	0.0288495	0.859151	0.660619	1.04793	0.479281	0.736335	0.118854	3.13646	1.15982
evm.model.chr12.1955	NA	NA	NA	NA	NA	NA		1.32221	1.32345	4.19121	0.0013277	0.00710427	42.1544	4.86396	0.0308657	0.04248	31.6194	1.71257	0.048876	0
evm.model.chr12.1959	29.2815	1.6693	0.582169	2.86739	0.00413878	0.00989068		NA	NA	NA	NA	NA	1.0039	1.2454	0.147212	0.151027	0.965029	0.358581	0.155491	0.320659
evm.model.chr12.1970	NA	NA	NA	NA	NA	NA		1.21201	1.21205	7.37362	2.28e-06	2.37e-05	588.439	430.489	81.8486	39.8001	501.82	166.155	180.517	13.2483
evm.model.chr12.1976	NA	NA	NA	NA	NA	NA		-0.854265	-0.854334	6.17052	0.0032613	0.0155594	7.66391	33.9896	72.9624	6.73569	13.1176	55.1256	70.8202	13.4052
evm.model.chr12.1981	NA	NA	NA	NA	NA	NA		-1.2731	-1.27338	4.35062	5.02e-05	0.000385517	7.3101	11.5758	7.30599	1.08444	21.2082	24.9753	16.1702	4.1305
evm.model.chr12.2004	NA	NA	NA	NA	NA	NA		1.43461	1.436	2.91373	0.000255158	0.00165065	7.60282	7.48983	2.7656	4.97932	5.88298	2.50487	0.970283	5.25593
evm.model.chr12.201	544.122	1.73805	0.132644	13.1032	3.16e-39	9.43e-38		1.71093	1.71143	4.84847	6.4e-11	1.92e-09	8.49706	24.6392	10.8836	23.9712	9.77814	6.66511	8.49931	24.4317
evm.model.chr12.203	24.4363	2.52643	0.966635	2.61363	0.00895853	0.0197235		NA	NA	NA	NA	NA	1.59006	0.0923843	0	0.209956	0.753317	0.0188113	0.00713167	0.00363133
evm.model.chr12.2037	18.212	4.00388	1.15386	3.46999	0.000520476	0.00149518		3.97442	3.99536	0.0881049	0.000797595	0.00455229	0.0653273	3.46257	0.0566707	0.0182373	0.0384657	0.194001	0.151195	0.068199
evm.model.chr12.2039	191.741	8.46502	1.86593	4.53663	5.72e-06	2.24e-05		8.25651	8.29255	3.35218	7.28e-12	2.66e-10	0.0506873	122.368	0.280596	0.169154	0.11034	0.30877	0	0.231556
evm.model.chr12.2040	93.8076	7.35447	1.75476	4.19116	2.78e-05	9.94e-05		7.25708	7.29532	2.33894	2.72e-08	4.45e-07	0.132012	99.7283	0	0.136023	0.567851	0.595803	0	1.0142
evm.model.chr12.205	7.85449	5.99768	1.69029	3.54831	0.000387713	0.00114007		5.65188	6.08174	-0.903153	0.00103395	0.00570702	1.76033	2.10958	0.192366	0.141422	1.60646	0.035833	0.120517	0.108962
evm.model.chr12.2077	188.62	2.09511	0.203789	10.2808	8.6e-25	1.4e-23		2.05181	2.05315	3.32377	5.21e-09	1.01e-07	4.50859	9.50319	2.54767	3.71128	4.79561	2.06114	1.95737	3.74573
evm.model.chr12.2080	NA	NA	NA	NA	NA	NA		-1.45835	-1.45852	5.83286	2.52e-10	6.58e-09	13.9131	22.4968	38.3948	26.7545	21.107	54.9748	49.549	23.8117
evm.model.chr12.2082	NA	NA	NA	NA	NA	NA		1.45691	1.4588	3.02196	0.00195492	0.00997997	66.7323	21.8182	0.787916	14.1277	39.5444	6.93835	0.407436	25.7051
evm.model.chr12.2087	5.29928	5.33889	1.65315	3.22953	0.00123994	0.00330048		5.98155	1.44269e+08	-1.24823	0.00152911	0.00805134	2.73877	0.884434	0	0	2.22795	0	0	0.0292253
evm.model.chr12.2093	NA	NA	NA	NA	NA	NA		1.13125	1.13209	3.77337	0.00478197	0.0215135	34.6828	9.09513	0.799835	0.371182	36.211	3.67683	2.83162	1.50705
evm.model.chr12.2094	123.527	-3.0001	0.559077	-5.36617	8.04e-08	3.92e-07		-2.96323	-2.99935	2.70606	0.000106694	0.000756952	6.66155	0.396892	5.17298	31.441	8.99249	2.92123	10.4144	16.4166
evm.model.chr12.2096	230.103	2.46548	0.208419	11.8294	2.75e-32	6.27e-31		2.44739	2.44933	3.60726	7.07e-11	2.1e-09	3.9031	9.05456	0.451584	8.75794	3.59921	1.44785	0.319613	9.7896
evm.model.chr12.2107	NA	NA	NA	NA	NA	NA		0.850276	0.850388	5.58769	0.00225225	0.0113113	26.1872	22.8304	10.5229	9.79659	26.0614	11.3865	7.18877	15.8352
evm.model.chr12.2122	NA	NA	NA	NA	NA	NA		0.831999	0.832091	5.72818	0.00653161	0.0280909	265.726	212.639	76.3067	60.0097	281.717	106.826	74.3534	98.3482
evm.model.chr12.2128	NA	NA	NA	NA	NA	NA		-0.798382	-0.798486	4.95337	0.0123487	0.0485907	7.64991	17.6029	15.0121	5.78661	6.99072	27.2203	14.5127	7.89804
evm.model.chr12.2133	NA	NA	NA	NA	NA	NA		-0.895559	-0.895772	5.04059	0.00124754	0.0067272	19.5644	7.03789	11.7667	3.22926	21.0861	11.7328	10.1282	5.66513
evm.model.chr12.2138	49.2885	2.00301	0.612226	3.27168	0.00106909	0.00288856		1.94714	1.96311	1.49108	0.0068375	0.0292377	5.92381	0.659136	0.0919693	0.25231	1.89626	0.144223	0.28846	0.237429
evm.model.chr12.2161	27.317	2.15226	0.567108	3.79514	0.00014756	0.000468812		2.17308	2.17997	0.644903	0.00295169	0.0143131	4.74867	7.0549	1.26474	0.0953593	1.54134	1.40693	1.42606	0.150231
evm.model.chr12.2169	NA	NA	NA	NA	NA	NA		1.24216	1.24258	4.10876	6.68e-05	0.000496849	23.4151	16.0648	2.02264	2.64351	21.4245	6.05103	1.3583	6.83339
evm.model.chr12.2184	NA	NA	NA	NA	NA	NA		6.08484	1.44269e+08	-1.78606	0.00785265	0.0328115	0.201485	0.080939	0	0	0.013271	0	0	0
evm.model.chr12.2187	7.59589	4.06189	1.12915	3.5973	0.00032154	0.000959738		3.87181	4.0246	-0.993374	0.00222977	0.0112068	0.187804	0.313844	0.0233737	0.211764	0.19789	0.0157293	0	0.189997
evm.model.chr12.2189	24.0059	-1.93229	0.616861	-3.13245	0.00173352	0.00448577		NA	NA	NA	NA	NA	0.678886	0.092337	0.027683	0.00505467	1.05076	0.320416	0.004925	0.0444333
evm.model.chr12.219	NA	NA	NA	NA	NA	NA		-0.812323	-0.812527	4.97599	0.00628433	0.0272194	22.4945	13.696	16.9456	17.2838	27.6271	21.4125	20.2452	22.0025
evm.model.chr12.2215	287.272	3.17178	0.192895	16.443	9.41e-61	5.17e-59		3.13574	3.13924	3.92279	1.19e-14	9.04e-13	11.5727	12.0572	0.306716	18.5307	7.69393	1.21703	0.733298	12.6997
evm.model.chr12.222	NA	NA	NA	NA	NA	NA		1.16864	1.16871	6.55119	1.47e-09	3.27e-08	139.37	114.199	8.94358	4.10092	190.043	45.2924	36.8658	8.87222
evm.model.chr12.2222	42.2821	2.82185	0.877432	3.21604	0.00129974	0.00344994		2.77909	2.83316	1.26359	0.0096002	0.0390432	3.56363	0.480152	0.059724	0.554888	3.68815	0.063163	0.0637763	0.900411
evm.model.chr12.2224	NA	NA	NA	NA	NA	NA		1.00611	1.00617	6.30625	0.000582844	0.00345131	95.2319	96.5688	10.4061	18.8135	54.5116	42.8396	9.78994	43.4249
evm.model.chr12.223	522.53	1.67172	0.191167	8.7448	2.23e-18	2.6e-17		1.62716	1.62821	4.79303	4.43e-05	0.000344515	0	10.3867	0.030465	45.5784	0	3.0767	0.074312	39.5241
evm.model.chr12.2239	16.2119	2.30998	0.936451	2.46674	0.013635	0.0286437		NA	NA	NA	NA	NA	1.8775	0.449887	0	0.250426	3.75047	0.074753	0.0377903	0.17266
evm.model.chr12.2251	17.3578	2.58452	0.79	3.27155	0.00106961	0.00288959		2.45631	2.5152	0.0509431	0.00692951	0.0295308	7.44556	2.18032	1.01441	2.2552	6.95274	0.322783	1.57009	1.31872
evm.model.chr12.2254	131.337	-2.9254	0.351427	-8.32433	8.48e-17	8.9e-16		-2.9956	-2.9994	2.8097	4.77e-08	7.36e-07	16.7622	4.26979	7.46517	1.44399	16.9239	29.9861	25.4991	1.14393
evm.model.chr12.2257	NA	NA	NA	NA	NA	NA		1.11671	1.11676	6.36289	1.04e-05	9.32e-05	56.7099	74.1592	4.03508	4.60357	68.9503	30.5265	7.02915	3.06301
evm.model.chr12.2278	NA	NA	NA	NA	NA	NA		1.14747	1.14775	5.72532	3.63e-06	3.6e-05	83.6131	17.1714	6.0426	6.54873	87.8786	6.96635	5.18344	3.08589
evm.model.chr12.2287	5.11025	6.22326	1.61553	3.85215	0.000117087	0.000378881		6.85415	1.44269e+08	-1.31758	0.000235292	0.00153348	0.707115	0.314307	0	0.007659	0.0422127	0	0	0
evm.model.chr12.2288	26.3712	1.82712	0.755439	2.41862	0.0155794	0.032177		NA	NA	NA	NA	NA	2.51311	1.80093	0.115431	0.382623	2.88805	0.454034	0.657341	0.330903
evm.model.chr12.2291	63.9697	6.43793	0.885309	7.27196	3.54e-13	2.84e-12		6.23072	6.39093	1.831	9.09e-11	2.6e-09	8.55649	2.15626	2.09154	0.763093	0.00906333	0.019987	0	0.072365
evm.model.chr12.236	181.021	1.60044	0.181603	8.81282	1.22e-18	1.44e-17		1.56886	1.57017	3.26663	6.36e-07	7.53e-06	6.26619	5.20658	1.29892	2.52581	6.82939	1.56559	0.398787	4.88953
evm.model.chr12.248	6.61583	4.55203	1.28949	3.53009	0.000415414	0.00121415		4.39051	4.507	-1.12941	0.00164496	0.00858269	0.729276	3.20169	0.0518047	0.100329	0.475431	0.139501	0.22502	0.394654
evm.model.chr12.258	104.404	3.2806	0.594741	5.51602	3.47e-08	1.77e-07		3.23796	3.26208	2.5056	5.66e-05	0.000428167	6.67947	1.0515	0.335525	0.0701827	8.3105	0.09783	0	0.545464
evm.model.chr12.272	192.668	1.88998	0.291149	6.49144	8.5e-11	5.62e-10		1.85628	1.85939	3.34959	8.04e-06	7.41e-05	35.0908	6.33097	1.52917	1.1147	26.606	1.62159	2.77032	0.810872
evm.model.chr12.277	347.946	4.90186	0.670236	7.31363	2.6e-13	2.1e-12		4.76104	4.85664	4.17568	2.16e-09	4.55e-08	72.2611	1.80008	0	1.42978	48.3422	0.073104	0.00915767	0.65391
evm.model.chr12.28	NA	NA	NA	NA	NA	NA		-1.3891	-1.39044	2.66661	0.00346888	0.0163981	2.08262	2.48631	6.35669	1.47984	1.40998	5.74838	3.93513	1.3836
evm.model.chr12.280	36.8959	1.90763	0.498972	3.82312	0.000131774	0.000422399		1.84348	1.85255	1.07502	0.00677886	0.029024	6.00977	2.39247	0.189484	0.685775	4.08156	0.616998	0.331102	1.00124
evm.model.chr12.281	29.9948	3.50659	0.864209	4.05757	4.96e-05	0.000170137		3.36203	3.45186	0.693927	0.000922313	0.00516019	0.109108	0.965609	0.02773	5.68207	0.139621	0.0825163	0	2.47473
evm.model.chr12.283	4233.33	-3.35101	0.101333	-33.0693	8.21e-240	5.69e-237		-3.39387	-3.39408	7.82747	1.87e-22	2.27e-19	25.1328	39.1379	295.465	17.7014	49.3898	367.297	592.617	31.1631
evm.model.chr12.29	1070.69	2.68993	0.293469	9.16596	4.91e-20	6.27e-19		2.69324	2.69723	5.78126	1.16e-08	2.09e-07	64.1332	3.09327	0.171902	8.39651	46.3897	0.450677	0.141627	6.36798
evm.model.chr12.299	460.599	2.66664	0.166894	15.978	1.82e-57	9.03e-56		2.64512	2.64635	4.57903	1.1e-13	6.33e-12	68.2062	28.254	0.14756	0.797076	61.9645	3.95288	0.586673	0.53452
evm.model.chr12.300	49.1461	-2.10501	0.508258	-4.14162	3.45e-05	0.000121804		-2.12831	-2.13591	1.39791	0.000890193	0.00501253	1.10891	1.04034	1.68464	1.4133	2.76113	4.08198	5.53774	2.40728
evm.model.chr12.315	NA	NA	NA	NA	NA	NA		-0.917216	-0.91748	4.86342	0.00103718	0.00571858	13.0396	8.19244	13.9969	13.7191	14.2306	13.8253	12.5086	14.2018
evm.model.chr12.317	NA	NA	NA	NA	NA	NA		0.834659	0.834881	5.23776	0.00502854	0.0224571	20.0751	12.2922	2.18498	21.3874	21.155	6.20444	1.99622	22.8958
evm.model.chr12.327	13.5967	-3.07093	1.11433	-2.75586	0.00585376	0.0134828		NA	NA	NA	NA	NA	0.273089	0.0936573	0.844848	0.287908	0.810153	0.711275	2.29417	0.137179
evm.model.chr12.331	16.2133	-2.13126	0.915077	-2.32905	0.0198562	0.0398195		NA	NA	NA	NA	NA	0.817826	0.111853	0.946568	0.257873	1.05571	0.467072	2.67051	0.396448
evm.model.chr12.343	17.7639	2.44189	0.878656	2.77912	0.0054507	0.012651		NA	NA	NA	NA	NA	0.776133	0.640062	0.966316	2.32808	0.543544	0.129185	0.0356457	0.102482
evm.model.chr12.348	124.321	9.67292	1.20182	8.04857	8.38e-16	8.17e-15		10.2725	1.44269e+08	2.734	9.02e-13	4.15e-11	17.1028	10.4287	0	0	56.8036	0	0.018032	0
evm.model.chr12.35	NA	NA	NA	NA	NA	NA		-1.25651	-1.25663	5.7118	0.000106145	0.000753805	80.604	110.406	155.675	5.48196	100.534	235.359	191.844	6.56943
evm.model.chr12.359	74.7393	3.10236	0.476306	6.51337	7.35e-11	4.89e-10		3.05429	3.06306	2.02162	6.96e-06	6.49e-05	3.39344	5.42242	0.019954	2.41182	2.83765	0.602466	0	6.35682
evm.model.chr12.363	27.7919	4.77636	0.770414	6.19973	5.66e-10	3.48e-09		4.6698	4.76494	0.732447	3.31e-06	3.31e-05	3.58409	1.40407	0.015064	0.05442	2.57973	0.0550027	0	0.014845
evm.model.chr12.373	167.538	5.84386	0.499393	11.7019	1.25e-31	2.75e-30		5.77898	5.8287	3.15347	4.61e-12	1.76e-10	25.8735	6.84236	0	0.0281637	24.5551	0.105907	0.00895733	0.097743
evm.model.chr12.374	707.087	2.29381	0.204504	11.2165	3.38e-29	6.79e-28		2.2675	2.26884	5.20303	2.15e-08	3.66e-07	55.496	18.1994	0.427258	36.4497	70.9469	3.3875	0.325912	28.8251
evm.model.chr12.375	350.5	3.03696	0.250199	12.1382	6.63e-34	1.61e-32		3.00434	3.01013	4.2034	1.54e-10	4.2e-09	24.4326	6.66561	0.555659	22.3371	18.4196	0.723421	0.0978183	12.4337
evm.model.chr12.376	123.045	3.89595	0.361565	10.7752	4.51e-27	8.13e-26		3.85017	3.86606	2.72033	3.25e-11	1.05e-09	24.0328	7.84468	1.45025	12.5896	1.95196	0.469296	0	3.49586
evm.model.chr12.382	NA	NA	NA	NA	NA	NA		-0.949426	-0.949512	6.16529	0.000693615	0.00401347	11.5039	10.8019	18.6398	8.51456	12.0482	18.657	13.0232	12.8904
evm.model.chr12.384	NA	NA	NA	NA	NA	NA		-0.802703	-0.80275	7.17404	0.00253936	0.0125496	29.8185	69.2937	161.43	108.095	36.0722	107.88	182.287	69.184
evm.model.chr12.385	181.549	2.14341	0.57459	3.73032	0.000191233	0.000595654		2.08846	2.09293	3.26613	0.000343826	0.00215228	13.7846	2.41117	0.263113	0.104308	15.2337	0.487855	0.445507	0.28529
evm.model.chr12.389	28.0981	2.08976	0.740636	2.82157	0.00477886	0.0112307		NA	NA	NA	NA	NA	4.06042	1.00928	0.0687797	0.0491673	6.60279	0.209201	0.0971973	0.090116
evm.model.chr12.395	NA	NA	NA	NA	NA	NA		1.09826	1.0987	4.39754	0.000341332	0.00213867	8.23077	9.42617	2.7559	9.90846	11.225	3.92668	2.23014	14.2233
evm.model.chr12.396	NA	NA	NA	NA	NA	NA		9.89782	10.3329	1.61802	2e-11	6.71e-10	0	51.8204	0	0.0395333	0.207028	0.0316373	0	0
evm.model.chr12.4	22.6935	1.94441	0.744198	2.61277	0.00898127	0.0197653		NA	NA	NA	NA	NA	0.216501	1.57165	0.060598	4.33038	0.0272207	0.354047	0	5.38272
evm.model.chr12.40	NA	NA	NA	NA	NA	NA		0.903721	0.903899	4.72877	0.00213218	0.0107512	17.3051	36.6194	13.9254	16.0371	18.841	17.596	16.9906	20.0274
evm.model.chr12.406	9.09171	3.87292	1.10316	3.51075	0.000446845	0.00129945		3.73081	3.7731	-0.775249	0.00247226	0.0122641	0.113639	7.00988	0.143594	0.238266	1.16942	0.452198	0.142247	0.448095
evm.model.chr12.408	66.6959	2.35857	0.54302	4.34344	1.4e-05	5.23e-05		2.32492	2.33461	1.80043	0.000595131	0.00351166	1.0875	5.22922	0.420145	18.8168	0.129625	0.92655	0.0225657	3.85225
evm.model.chr12.416	NA	NA	NA	NA	NA	NA		-1.14464	-1.14477	5.63878	5.13e-06	4.92e-05	11.6109	13.383	19.48	10.4608	13.0618	26.3608	19.1796	12.5052
evm.model.chr12.42	348.067	7.85608	1.03297	7.60535	2.84e-14	2.48e-13		7.60313	7.83811	4.17603	7.79e-14	4.69e-12	81.3093	7.69767	0.070479	0	81.6288	0.0399917	0	0
evm.model.chr12.422	821.024	1.98664	0.286221	6.94093	3.9e-12	2.89e-11		1.8703	1.87123	5.445	1.95e-06	2.06e-05	7.38105	129.824	0	584.523	4.43849	32.6463	0	628.605
evm.model.chr12.423	570.905	-1.83758	0.141084	-13.0247	8.85e-39	2.58e-37		-1.88968	-1.89026	4.92459	7.11e-12	2.61e-10	18.5628	16.8914	53.4365	33.527	23.1909	56.6375	60.7736	35.0738
evm.model.chr12.426	653.591	-2.39503	0.235463	-10.1716	2.66e-24	4.21e-23		-2.42902	-2.42991	5.11682	2.21e-08	3.74e-07	13.3759	4.92011	26.5464	20.632	15.9429	23.8273	15.2834	19.4426
evm.model.chr12.427	NA	NA	NA	NA	NA	NA		-0.894973	-0.895053	6.3634	0.00202301	0.0102858	25.6345	9.53278	13.2551	8.23071	26.4599	15.7712	6.38293	10.9565
evm.model.chr12.442	NA	NA	NA	NA	NA	NA		1.3123	1.31391	3.01863	0.000978127	0.00543467	8.32988	5.30194	3.81613	4.0981	6.72323	1.96451	2.01945	5.24206
evm.model.chr12.445	NA	NA	NA	NA	NA	NA		-1.02712	-1.02748	4.12533	0.0085349	0.03518	48.3347	103.752	146.92	58.5127	67.447	189.345	275.609	57.644
evm.model.chr12.448	22.0726	6.10024	2.03878	2.9921	0.00277064	0.00687948		5.78532	5.89919	0.419024	7.62e-05	0.000558345	3.71155	4.35511	0.0143227	0	1.95539	0.0594353	0	0
evm.model.chr12.451	19.5977	1.94991	0.630312	3.09357	0.00197767	0.00505284		NA	NA	NA	NA	NA	1.69271	0.680716	0	0.0382047	1.23495	0.159652	0.0431647	0.0234553
evm.model.chr12.455	NA	NA	NA	NA	NA	NA		1.35307	1.35317	6.50052	7.29e-07	8.5e-06	150.375	60.2463	2.80245	3.96053	116.237	21.0138	3.23496	4.02798
evm.model.chr12.460	NA	NA	NA	NA	NA	NA		1.04224	1.04233	6.20983	0.00133288	0.00712817	50.7524	22.3252	2.27888	4.17089	39.9156	9.64145	2.63882	6.00085
evm.model.chr12.47	30.6592	6.02006	1.32922	4.52902	5.93e-06	2.31e-05		6.64998	1.44269e+08	0.873258	7.08e-05	0.000523392	4.33763	0.230171	0.0113073	0.123597	0.79454	0	0	0.238324
evm.model.chr12.480	NA	NA	NA	NA	NA	NA		1.05246	1.05257	6.38658	2.22e-06	2.32e-05	41.3157	16.5838	6.11159	8.37818	36.8503	7.13582	6.25395	9.57274
evm.model.chr12.486	122.978	2.42387	0.467485	5.18491	2.16e-07	1e-06		2.18407	2.205	2.69777	0.000678479	0.00393494	0.104201	9.67412	16.7955	39.6321	0	1.9568	139.358	38.2784
evm.model.chr12.490	57.7797	-5.929	1.25547	-4.72253	2.33e-06	9.66e-06		-6.50948	-1.44269e+08	1.60475	1.93e-05	0.000162744	0.166593	0	21.1099	13.7163	0	2.53699	42.8655	13.1819
evm.model.chr12.499	NA	NA	NA	NA	NA	NA		6.164	144269483	0.433414	0.00417379	0.0191543	1.01486	3.43278	0	34.348	0	0	0	27.5084
evm.model.chr12.503	1282.95	3.11295	1.37045	2.27147	0.0231184	0.0454892		NA	NA	NA	NA	NA	0	0.216281	0	862.175	0.14612	0	0	384.492
evm.model.chr12.505	619.269	-4.30149	0.211551	-20.3332	6.55e-92	7.21e-90		-4.44815	-4.45376	5.05108	5.63e-16	6.5e-14	4.04251	26.2775	1211.65	500.878	2.56605	537.324	1001.14	351.388
evm.model.chr12.513	48.969	2.62708	0.433345	6.06233	1.34e-09	7.92e-09		2.57714	2.58848	1.39044	2.3e-05	0.000190218	0.282537	2.24846	0	3.64747	0.030071	0.329133	0	3.01063
evm.model.chr12.516	47039.3	-2.28986	0.0860612	-26.6074	5.58e-156	1.66e-153		-2.30657	-2.30658	11.3011	1.41e-19	5.07e-17	157.366	1092.6	4400.52	1029.96	164.573	4838.08	6304.65	1460.4
evm.model.chr12.523	NA	NA	NA	NA	NA	NA		-1.02235	-1.02241	6.50014	4.14e-07	5.09e-06	34.5913	40.1116	80.4352	9.31377	35.5409	72.6433	51.8553	12.628
evm.model.chr12.528	329.36	2.54327	0.275524	9.23064	2.69e-20	3.49e-19		2.53712	2.53909	4.10593	2.28e-07	2.98e-06	39.8535	14.7254	1.70166	2.17685	37.9286	2.35087	0.233602	3.34194
evm.model.chr12.531	17.0863	2.15806	0.67221	3.2104	0.00132551	0.00351206		NA	NA	NA	NA	NA	0.330395	1.63322	0	1.1575	0.17267	0.313632	0	3.75606
evm.model.chr12.532	9.91533	7.08282	1.51967	4.66076	3.15e-06	1.28e-05		6.69996	7.13534	-0.701316	5.43e-05	0.000413043	0.0250543	1.01955	0	0.133877	0.058256	0.00831867	0.0157377	0.288257
evm.model.chr12.540	2840.02	2.29849	0.0869597	26.4317	5.92e-154	1.71e-151		2.25778	2.2579	7.23256	3.3e-19	1.04e-16	57.6508	152.367	142.654	24.0787	42.9172	28.5279	26.2152	96.8699
evm.model.chr12.56	203.631	1.62984	0.227771	7.1556	8.33e-13	6.48e-12		1.58965	1.59093	3.43141	1.21e-05	0.000106833	17.6573	7.77302	2.38544	0.8074	18.2974	2.26205	0.930975	1.52979
evm.model.chr12.568	212.748	2.70161	0.544064	4.96561	6.85e-07	3.01e-06		2.64427	2.65426	3.48972	9.33e-06	8.46e-05	25.1653	2.06738	0.020726	0	20.2159	0.2903	0.062771	0.0438147
evm.model.chr12.57	1102.12	4.43668	0.586396	7.56601	3.85e-14	3.33e-13		4.354	4.35753	5.81622	7.65e-09	1.43e-07	309.944	49.6963	0.798714	0.047755	185.008	1.99698	4.5771	0
evm.model.chr12.571	NA	NA	NA	NA	NA	NA		-1.25255	-1.25259	6.98054	9.85e-09	1.8e-07	78.5062	72.6444	63.3731	18.7266	76.8874	154.163	69.7756	25.8046
evm.model.chr12.573	40367.8	-1.67758	0.0828686	-20.2439	4.02e-91	4.41e-89		-1.6777	-1.67771	11.0737	8.95e-16	9.84e-14	627.228	421.795	1963.28	535.251	636.894	1204.75	2985.18	565.579
evm.model.chr12.588	348.307	1.79908	0.160169	11.2324	2.83e-29	5.69e-28		1.77739	1.77836	4.18476	4.16e-08	6.51e-07	41.0784	16.8316	0.431097	3.66815	49.5008	4.42473	1.36648	3.86889
evm.model.chr12.591	4.97746	6.76029	1.61704	4.18065	2.91e-05	0.000103811		7.38149	1.44269e+08	-1.41285	0.000149298	0.00102307	0.23766	0.646442	0	0.039728	0.490653	0	0	0
evm.model.chr12.594	NA	NA	NA	NA	NA	NA		-0.850679	-0.850702	7.05864	0.000201969	0.00133665	39.3545	99.1696	81.4338	2.26439	42.6438	159.795	84.2443	3.66605
evm.model.chr12.6	46.387	3.45437	0.513719	6.72423	1.77e-11	1.23e-10		3.39822	3.42233	1.38804	9.13e-06	8.3e-05	2.85356	1.23433	0.0692383	0.344406	2.66057	0.111901	0.00857633	0.0663103
evm.model.chr12.601	NA	NA	NA	NA	NA	NA		-1.15781	-1.15791	5.95684	2.6e-08	4.28e-07	17.2751	17.4236	22.1882	12.8684	17.1373	34.89	17.3849	15.7488
evm.model.chr12.603	1893.82	3.67001	0.121567	30.1892	3.28e-200	1.48e-197		3.68103	3.68287	6.58987	5.02e-20	2.1e-17	269.415	35.6033	0	0.694591	263.419	2.45173	0.273719	1.96848
evm.model.chr12.606	NA	NA	NA	NA	NA	NA		-0.854142	-0.854275	4.61266	0.00980913	0.0397642	17.582	18.9809	12.9219	1.90055	16.602	30.4501	12.0218	2.97733
evm.model.chr12.613	NA	NA	NA	NA	NA	NA		0.961534	0.962049	3.70267	0.00388675	0.0180887	6.13783	8.45324	4.4851	6.17184	6.85793	3.88975	2.57427	8.47652
evm.model.chr12.614	74.359	2.56563	0.34251	7.49067	6.85e-14	5.81e-13		2.5225	2.52659	2.01557	2.56e-06	2.62e-05	2.45748	4.08224	0.250247	0.550104	2.50641	0.638986	0.221976	1.484
evm.model.chr12.631	1656.61	1.87383	0.119461	15.6858	1.89e-55	8.93e-54		1.83885	1.83944	6.4192	5.73e-13	2.78e-11	173.015	21.4106	14.6084	20.8786	134.157	5.34221	30.7799	12.8999
evm.model.chr12.637	520.678	3.0006	0.221464	13.5489	8.04e-42	2.61e-40		3.0597	3.06361	4.78345	3.16e-12	1.27e-10	6.88339	23.8269	0.351686	133.742	5.8411	2.5187	0.807433	71.705
evm.model.chr12.646	NA	NA	NA	NA	NA	NA		-1.4568	-1.45891	1.60756	0.00315042	0.0150985	0.137391	22.4806	19.838	28.5599	0	55.4853	18.8964	17.4139
evm.model.chr12.649	25.8036	1.85574	0.652554	2.84381	0.00445777	0.0105644		NA	NA	NA	NA	NA	8.85234	2.04214	0.156491	0.390142	9.2087	0.521503	0	0.615693
evm.model.chr12.650	128.821	4.86281	0.393731	12.3506	4.84e-35	1.23e-33		4.82436	4.84263	2.78549	1.21e-11	4.2e-10	11.6365	11.536	0.047856	0.222064	26.479	0.396343	0.0227963	1.06175
evm.model.chr12.654	85.8689	6.54167	1.21153	5.39952	6.68e-08	3.3e-07		6.19952	6.63291	2.24252	3.33e-08	5.36e-07	24.1218	1.79082	0	0.109709	17.4267	0.021261	0	0.029344
evm.model.chr12.655	2.58994	5.70793	1.7612	3.24093	0.0011914	0.0031839		NA	NA	NA	NA	NA	0.204441	0.605389	0	0	0.339348	0	0	0.177833
evm.model.chr12.660	1242.92	2.26739	0.21602	10.4962	8.99e-26	1.52e-24		2.2221	2.2277	5.98312	1.67e-08	2.91e-07	3046.37	49.0465	1.2426	3.89921	2035.91	9.26663	5.90677	2.89175
evm.model.chr12.662	NA	NA	NA	NA	NA	NA		1.32985	1.33123	3.86398	7.2e-05	0.000530622	24.5461	5.07723	5.32817	0.023487	22.7361	1.77925	5.45264	0.00720133
evm.model.chr12.668	42.0653	6.46334	0.823956	7.84428	4.35e-15	4.02e-14		6.29447	6.41625	1.26476	4.54e-09	8.92e-08	4.87553	4.10595	0	0.144352	4.09148	0.037559	0	0.238427
evm.model.chr12.681	214.599	1.95762	0.338051	5.7909	7e-09	3.82e-08		1.9387	1.94014	3.5045	2.92e-05	0.000235424	32.9385	21.6917	0.917307	6.82453	36.0094	5.2026	1.02667	11.9656
evm.model.chr12.684	49.7545	6.20389	1.56269	3.97002	7.19e-05	0.000240633		6.13084	6.16439	1.4556	8.63e-08	1.25e-06	0.111321	16.2406	0.070653	0.125442	0.0189707	0.20187	0.043644	0.478007
evm.model.chr12.696	NA	NA	NA	NA	NA	NA		-1.43659	-1.43669	6.63521	6.91e-12	2.55e-10	48.0314	16.0846	30.4481	7.72855	50.9194	39.1636	23.537	11.485
evm.model.chr12.699	38.9472	7.79126	1.24605	6.25277	4.03e-10	2.52e-09		8.42797	1.44269e+08	1.18996	8.1e-08	1.19e-06	8.03875	1.23242	0	0	2.00473	0	0	0
evm.model.chr12.704	NA	NA	NA	NA	NA	NA		-0.900439	-0.900843	4.70415	0.00208785	0.0105607	29.3953	17.0799	93.7938	11.118	36.3175	28.2868	62.7157	10.1082
evm.model.chr12.705	NA	NA	NA	NA	NA	NA		-1.44326	-1.44361	4.27628	3.15e-06	3.16e-05	42.3624	59.0853	96.5955	12.2269	46.8674	144.327	85.7831	15.0259
evm.model.chr12.707	565.304	1.64564	0.166602	9.87768	5.2e-23	7.83e-22		1.60615	1.60725	4.87831	7.93e-08	1.16e-06	28.2472	4.94862	0.528974	7.05877	24.0357	1.46473	0.992374	7.1298
evm.model.chr12.710	13.5299	4.40813	1.00857	4.37069	1.24e-05	4.65e-05		4.31092	4.37816	-0.263218	0.000494492	0.00297598	1.35231	3.26499	0	0.236273	2.10638	0.158305	0	0.335149
evm.model.chr12.711	6730.81	3.44507	0.174835	19.7047	1.96e-86	1.91e-84		3.46701	3.46708	8.47375	1.66e-11	5.67e-10	0.0852883	651.379	0.052552	219.344	0.00872567	52.9677	0	332.58
evm.model.chr12.722	369.699	4.1378	0.617756	6.69812	2.11e-11	1.46e-10		4.01498	4.09303	4.25787	1.64e-08	2.87e-07	39.3864	0.908574	0	0	56.3902	0.0495237	0	0
evm.model.chr12.731	22.1059	1.75488	0.459564	3.81858	0.000134222	0.000429848		NA	NA	NA	NA	NA	2.4886	4.844	0.0695363	0.335481	1.65379	1.27802	0.036395	0.977146
evm.model.chr12.736	NA	NA	NA	NA	NA	NA		-0.971623	-0.971855	4.92184	0.00202599	0.0102984	5.4189	146.984	406.294	107.008	2.54992	253.536	421.018	119.061
evm.model.chr12.763	127.149	3.38268	0.240263	14.0791	5.11e-45	1.82e-43		3.40191	3.40407	2.77041	3.94e-11	1.24e-09	0	27.4647	0	0.773818	0.0231473	2.29679	0	4.47136
evm.model.chr12.778	52.5294	-3.61523	0.448095	-8.06801	7.15e-16	6.99e-15		-3.64922	-3.65641	1.50296	1.44e-07	1.98e-06	0	0.575107	1.07118	0.0187367	0	6.45426	1.31287	0
evm.model.chr12.779	28.1927	1.59116	0.556584	2.85881	0.00425239	0.0101296		NA	NA	NA	NA	NA	2.51402	0.642391	0	0.256668	2.17845	0.205761	0	0.411914
evm.model.chr12.789	646.865	6.21868	1.30468	4.76645	1.88e-06	7.88e-06		6.09279	6.10505	5.05901	1.11e-09	2.54e-08	100.64	28.4314	0	0.014064	55.6457	0.342456	0.0450507	0
evm.model.chr12.791	2276.24	4.42649	0.0947297	46.7276	0	0		4.38745	4.38834	6.86121	3.29e-18	7.44e-16	475.643	211.843	0.41702	1.37473	480.397	8.99075	0.248824	1.35416
evm.model.chr12.799	13.0935	3.06891	0.909765	3.3733	0.000742727	0.00207187		3.01151	3.03812	-0.35268	0.0050672	0.0225992	0	1.9789	0	0.714265	0	0.212772	0	1.05139
evm.model.chr12.808	6.47376	5.41382	1.5064	3.59388	0.000325789	0.000971437		6.04635	1.44269e+08	-1.07551	0.000920157	0.00515242	1.177	0.348402	0	0.043312	1.1827	0	0	0
evm.model.chr12.809	16.2123	6.30895	1.37254	4.59655	4.3e-06	1.71e-05		5.96831	6.40187	0.0652107	4.13e-05	0.000323306	2.24482	0.526603	0.0290263	0	0.026598	0.00509133	0	0
evm.model.chr12.822	3.51384	5.44657	1.92781	2.82526	0.0047243	0.0111239		6.07945	1.44269e+08	-1.69709	0.0038587	0.0179875	0.159547	0.082593	0.00531433	0.010265	0.0550687	0	0.0106553	0
evm.model.chr12.839	NA	NA	NA	NA	NA	NA		1.45891	1.45962	3.63434	4.35e-05	0.000338628	2.31977	6.20263	0.967579	4.84408	2.20288	2.00593	0.266395	5.88528
evm.model.chr12.844	239.633	-2.03899	0.204956	-9.94839	2.56e-23	3.9e-22		-2.07988	-2.08109	3.66848	1.37e-09	3.06e-08	10.076	5.86656	6.48832	11.6875	10.4075	22.0936	12.2642	11.6981
evm.model.chr12.855	502.743	-1.76178	0.202653	-8.69358	3.51e-18	4.04e-17		-1.80353	-1.804	4.73434	7.06e-08	1.05e-06	11.8846	5.82846	12.007	6.54843	12.6077	18.0329	10.2474	4.33901
evm.model.chr12.857	56.3206	3.52184	0.573811	6.13763	8.38e-10	5.05e-09		3.46599	3.48283	1.59703	7.96e-06	7.35e-05	0.269042	5.31939	0.330901	6.26908	0.277248	0.409523	0.302196	6.52832
evm.model.chr12.858	2.18994	5.11996	2.09623	2.44246	0.0145875	0.0303869		5.74003	1.44269e+08	-2.16929	0.00522299	0.0231508	0.237938	0.615183	0	0	0.833638	0	0.025277	0.186701
evm.model.chr12.861	23.5669	4.58981	1.35236	3.39392	0.000688987	0.00193415		4.25056	4.67094	0.514172	0.00191601	0.00982065	7.01823	0.521091	0.0975097	0.0142017	5.6834	0.0162393	0.335022	0
evm.model.chr12.87	NA	NA	NA	NA	NA	NA		1.06088	1.06138	6.77738	0.000918328	0.00514361	0.832416	25.7658	15.6028	523.516	2.72788	11.0051	24.3183	251.534
evm.model.chr12.882	8.07097	5.36065	1.70287	3.14802	0.00164383	0.00427121		6.00292	1.44269e+08	-0.816892	0.0040463	0.0186757	1.44414	0.350902	0	0.105136	1.68849	0	0	0
evm.model.chr12.886	NA	NA	NA	NA	NA	NA		-0.742095	-0.742155	6.28347	0.00615551	0.0267421	59.6146	32.0494	35.7831	12.4684	68.8507	47.7295	38.1479	18.7528
evm.model.chr12.892	NA	NA	NA	NA	NA	NA		-0.981081	-0.981821	4.13501	0.0077128	0.0323369	127.077	130.082	218.789	718.78	35.183	226.4	655.099	217.867
evm.model.chr12.899	NA	NA	NA	NA	NA	NA		0.838593	0.838825	4.84091	0.0086963	0.0357501	245.533	643.63	266.765	1085.39	122.809	320.536	507.727	790.727
evm.model.chr12.9	60.3678	5.89571	1.55286	3.79669	0.000146643	0.000466256		5.53276	5.96373	1.76556	0.000150329	0.0010294	11.9172	0.760176	0	0.13265	8.74383	0.0147313	0.00911533	0.163228
evm.model.chr12.90	48.2221	7.21963	1.25306	5.76159	8.33e-09	4.51e-08		6.53196	6.87757	1.39406	7.09e-08	1.05e-06	0	7.83219	0.0498007	14.7818	0	0.077432	0	24.7061
evm.model.chr12.908	45.6488	3.64449	0.600767	6.06639	1.31e-09	7.74e-09		3.58728	3.61282	1.37182	9.93e-06	8.93e-05	7.95201	3.97159	0	0.140756	9.0399	0.337556	0.01263	0.370915
evm.model.chr12.91	67.0749	2.24113	0.382804	5.85451	4.78e-09	2.66e-08		2.19448	2.20372	1.89608	5.17e-05	0.000395444	8.01021	2.12578	0.161641	0.237202	8.13115	0.435351	0.0909057	0.347567
evm.model.chr12.914	74.5622	2.34849	0.507206	4.63025	3.65e-06	1.47e-05		2.31983	2.3349	2.04261	0.000644259	0.00375706	13.8757	2.00712	0.0215897	0.120592	14.3149	0.377382	0	0.0233207
evm.model.chr12.927	NA	NA	NA	NA	NA	NA		1.39437	1.39573	2.97923	0.000219139	0.00143845	6.70993	9.83553	3.11284	7.64047	6.47742	3.40651	3.29302	10.2725
evm.model.chr12.928	NA	NA	NA	NA	NA	NA		-0.903433	-0.903491	5.94373	0.0013914	0.00739982	15.2929	51.1718	21.6028	24.911	20.8948	85.4065	37.7386	41.9085
evm.model.chr12.932	29.7522	1.92686	0.616826	3.12383	0.00178513	0.00460671		NA	NA	NA	NA	NA	6.04125	0.792728	0.0654907	0.013529	3.07379	0.184748	0.00944933	0.104848
evm.model.chr12.945	NA	NA	NA	NA	NA	NA		1.04389	1.04399	6.52473	1.76e-06	1.89e-05	132.192	47.4979	8.80919	12.9006	143.448	20.5529	6.16174	21.1064
evm.model.chr12.946	NA	NA	NA	NA	NA	NA		0.923657	0.923827	4.81732	0.00674211	0.0288851	9.49886	20.4428	3.20241	15.9545	7.2562	9.61461	1.01216	18.6049
evm.model.chr12.951	33.6861	-1.69681	0.466973	-3.63364	0.000279448	0.000845617		-1.74289	-1.74651	0.916762	0.00438695	0.0199733	0.792386	0.483501	0.0443397	0.11112	0.703068	1.44036	0.188226	0.0862613
evm.model.chr12.97	146.304	-1.53224	0.308736	-4.96294	6.94e-07	3.05e-06		-1.59414	-1.59994	2.95006	0.000808565	0.00460967	0.943459	2.34327	15.3683	32.4602	2.07815	6.43318	28.3932	19.7417
evm.model.chr12.974	5512.83	2.8067	0.122566	22.8994	4.71e-116	7.9e-114		2.83454	2.83475	8.13344	1.22e-16	1.64e-14	1519.82	282.099	42.5911	20.3711	949.543	35.2451	34.6081	5.40076
evm.model.chr12.977	73.791	2.10229	0.384606	5.46607	4.6e-08	2.32e-07		2.00959	2.01573	2.03349	0.000574364	0.00340773	113.622	29.8735	0.167928	0.522588	91.085	6.52802	0.556835	1.53556
evm.model.chr12.982	25.5869	-2.30451	0.644776	-3.57413	0.000351399	0.00104183		-2.4926	-2.50104	0.518699	0.00275392	0.0134808	7.91804	8.44707	12.5829	1.14632	14.3469	42.3966	9.48137	0.281069
evm.model.chr12.995	2.11862	6.01413	2.55734	2.35171	0.0186873	0.0377813		NA	NA	NA	NA	NA	1.1256	2.343	0	0.0659173	0	0	0	0
evm.model.chr13.1018	244.611	-2.60588	0.30821	-8.45491	2.79e-17	3.02e-16		-2.6197	-2.62396	3.70269	3.15e-08	5.09e-07	1.73124	1.52265	23.607	0.261273	2.70101	8.42603	30.9289	0.120258
evm.model.chr13.1029	41.2315	-1.5202	0.387699	-3.92108	8.82e-05	0.00029141		-1.61942	-1.62339	1.18895	0.0051709	0.0229604	8.17293	4.66836	5.59905	0.292306	8.91207	12.8949	6.59305	2.88409
evm.model.chr13.103	231.221	4.785	0.324999	14.7231	4.58e-49	1.83e-47		4.78936	4.79417	3.61446	1.97e-13	1.07e-11	21.6531	40.4388	0.58718	4.28159	6.15389	1.31361	0.954379	4.37949
evm.model.chr13.1047	NA	NA	NA	NA	NA	NA		-1.16677	-1.16691	5.93258	1.88e-06	2e-05	25.794	25.8107	49.906	20.6417	29.5101	51.3719	63.4035	18.6611
evm.model.chr13.1049	610.98	1.73559	0.108236	16.0352	7.25e-58	3.63e-56		1.72632	1.72668	4.98371	1.63e-12	7.02e-11	71.4654	35.8656	0.720542	0.600347	55.7606	9.66212	1.1219	0.247655
evm.model.chr13.1052	12.4427	2.0166	0.839701	2.40157	0.016325	0.0334966		NA	NA	NA	NA	NA	0.176504	1.14753	0	1.65167	0.132651	0.265292	0	2.86607
evm.model.chr13.1060	19.2934	3.10857	0.574058	5.41509	6.13e-08	3.04e-07		2.98654	2.99966	0.187604	0.000181627	0.00121886	4.14095	26.6785	0	0.755984	3.83996	2.92122	0	5.63153
evm.model.chr13.1074	228.107	3.60613	0.569908	6.32756	2.49e-10	1.58e-09		3.54998	3.55115	3.59588	6.57e-07	7.75e-06	0	86.2326	0	0.861308	0	6.70701	0	1.74138
evm.model.chr13.1076	19.0599	2.38662	0.654488	3.64655	0.00026578	0.000808136		2.329	2.34081	0.206797	0.00428343	0.0195904	1.97425	2.62391	0	0	2.48653	0.455372	0	0.0389223
evm.model.chr13.109	74.9715	2.28163	0.479297	4.76037	1.93e-06	8.1e-06		2.23619	2.24024	2.03967	0.000276702	0.00177631	7.78702	5.29043	0.734003	0.199893	5.97498	0.970772	0.314201	0.818773
evm.model.chr13.1090	286.613	2.27419	0.233429	9.74253	1.99e-22	2.9e-21		2.24801	2.25033	3.90561	2.08e-07	2.74e-06	24.9926	6.22776	0.291787	0.0246483	28.0976	1.18088	0.126139	0
evm.model.chr13.1107	1379.08	3.14352	0.138444	22.706	3.9e-114	6.16e-112		3.09537	3.09737	6.13434	6.1e-15	5.22e-13	298.001	33.2574	0.0931933	0	351.652	3.53585	0.0124493	0.0406577
evm.model.chr13.111	NA	NA	NA	NA	NA	NA		12.6836	1.44269e+08	2.42732	6.11e-12	2.29e-10	0	32.3215	0	0	0	0	0	0
evm.model.chr13.116	NA	NA	NA	NA	NA	NA		-0.949902	-0.94992	8.55215	0.000185019	0.00123708	98.7854	43.5667	71.4087	32.5753	95.4088	75.196	50.4075	35.6961
evm.model.chr13.1168	66.1027	-1.50191	0.469569	-3.19849	0.00138149	0.00364418		-1.50782	-1.51445	1.84676	0.0120524	0.0476201	5.93141	0.671064	1.62892	1.30764	5.66146	1.70136	1.60719	2.27229
evm.model.chr13.118	NA	NA	NA	NA	NA	NA		0.878493	0.878781	4.12493	0.00988606	0.0400116	23.1172	32.92	22.2469	13.6525	17.54	15.9696	18.1143	11.5876
evm.model.chr13.1189	16.4834	-2.63589	0.821799	-3.20747	0.00133909	0.00354627		-2.62112	-2.64759	-0.0422205	0.00726068	0.0307273	5.80706	1.10524	2.23709	1.06638	3.34313	5.96827	3.84624	1.08125
evm.model.chr13.119	60.3098	1.73822	0.507257	3.4267	0.000610956	0.00173239		1.65312	1.6569	1.74421	0.00661272	0.0284033	17.8232	8.78508	2.52789	0	14.8306	2.43325	1.38147	0.34277
evm.model.chr13.1195	41.2182	-1.59374	0.452914	-3.51885	0.000433418	0.00126358		-1.64535	-1.64959	1.16318	0.00444523	0.0202064	1.64831	2.67314	5.34453	1.16517	3.8228	7.51567	4.64075	1.18553
evm.model.chr13.1206	NA	NA	NA	NA	NA	NA		1.20996	1.21069	4.3254	5.74e-05	0.000433514	39.8083	10.7082	1.17837	5.20909	39.6109	4.1013	1.74315	13.3529
evm.model.chr13.1230	88.5604	2.6677	0.455281	5.85946	4.64e-09	2.59e-08		2.61219	2.62868	2.27887	1.95e-05	0.000164358	16.8888	2.74768	0.0528577	0.829492	20.6164	0.384871	0.040573	0.97595
evm.model.chr13.124	53.3811	3.57959	0.555357	6.44557	1.15e-10	7.52e-10		3.56916	3.59515	1.58731	7.62e-06	7.07e-05	6.91849	2.23958	0	0.197769	4.70371	0.184714	0.0479293	0.249672
evm.model.chr13.125	67.9675	3.51485	0.535736	6.56079	5.35e-11	3.6e-10		3.4543	3.47152	1.91419	9.38e-06	8.49e-05	8.4194	3.16939	0.0190257	0.182751	7.66695	0.261638	0.0189727	0.264428
evm.model.chr13.127	352.056	2.1332	0.395331	5.39599	6.81e-08	3.36e-07		2.11151	2.11314	4.19473	3.78e-07	4.7e-06	241.811	65.5308	1.3794	0.046377	296.808	13.3526	1.0581	1.54433
evm.model.chr13.130	15.9009	3.29618	0.931497	3.53858	0.000402286	0.00117843		3.19245	3.2556	-0.124424	0.00403344	0.0186292	0	2.61803	0	3.36492	0	0.294658	0	5.41074
evm.model.chr13.1312	NA	NA	NA	NA	NA	NA		-0.834931	-0.835015	5.69029	0.00738278	0.0311588	44.2781	55.05	62.6361	17.3826	48.7764	88.4056	72.5411	36.8035
evm.model.chr13.133	21.4289	5.88689	1.34665	4.37152	1.23e-05	4.63e-05		5.5524	5.98446	0.37342	6.53e-05	0.000487007	1.67078	0.564269	0	0.0195487	3.31456	0.00732933	0	0.0146153
evm.model.chr13.1366	NA	NA	NA	NA	NA	NA		1.38966	1.39003	4.03589	4.25e-06	4.15e-05	8.37481	16.6668	0.005529	3.64814	5.22866	5.67141	0	13.1654
evm.model.chr13.14	1351.24	3.30544	0.106654	30.9922	6.86e-211	3.48e-208		3.27321	3.27362	6.12214	6.27e-19	1.94e-16	98.0806	85.2972	0.274618	3.58769	90.0177	7.87715	0.320156	2.41647
evm.model.chr13.142	44.8912	5.32267	0.804517	6.61598	3.69e-11	2.51e-10		5.16841	5.28759	1.35501	4.69e-07	5.7e-06	9.38434	2.56174	0.0489967	0.762283	5.15277	0.0755137	0.132885	0.997025
evm.model.chr13.1433	NA	NA	NA	NA	NA	NA		-1.03969	-1.03973	7.23619	2.04e-07	2.7e-06	67.3511	67.825	116.083	39.041	70.3539	124.54	93.3988	49.2315
evm.model.chr13.145	25.6715	1.7659	0.544951	3.24047	0.00119332	0.00318821		NA	NA	NA	NA	NA	5.79189	2.11588	0.165325	0.650628	5.89922	0.547652	0.215637	0.644592
evm.model.chr13.1457	149.994	1.85417	0.244605	7.58024	3.45e-14	3e-13		1.80483	1.80869	2.99793	1.13e-06	1.27e-05	20.956	8.30365	5.61015	9.78855	20.1524	2.08643	6.93276	12.2017
evm.model.chr13.146	38.277	3.32012	0.400079	8.29865	1.05e-16	1.1e-15		3.2919	3.30169	1.09814	2.85e-07	3.64e-06	0.902883	2.41495	0.189389	0.368056	0.457847	0.211722	0.0974327	0.092011
evm.model.chr13.1471	NA	NA	NA	NA	NA	NA		1.4062	1.40718	3.39719	1.8e-05	0.000153449	8.11376	8.89607	2.29587	6.96126	7.77062	3.02661	1.1613	7.76349
evm.model.chr13.1475	40.1349	3.24533	0.613284	5.29173	1.21e-07	5.8e-07		3.17771	3.21836	1.21377	0.000159639	0.00108506	6.86385	1.43994	0	0.0381133	7.21049	0.151077	0	0.0771737
evm.model.chr13.1476	18.5956	4.96924	1.29408	3.83997	0.000123048	0.000396629		4.67144	4.89999	0.180593	0.000580495	0.00343904	6.65396	2.32397	0	0.276746	11.0465	0.0627273	0	0.306948
evm.model.chr13.1479	22.4424	2.99358	1.05461	2.83858	0.00453152	0.0107209		2.9472	3.01924	0.462623	0.0107456	0.043059	1.55176	0.335831	0.00521767	0.067264	2.1466	0.0436107	0	0.015262
evm.model.chr13.151	123.866	1.77568	0.312063	5.69014	1.27e-08	6.75e-08		1.74847	1.75187	2.73069	7.11e-05	0.000524865	7.14755	4.53093	0.479962	5.4158	7.8929	1.15802	0.289165	9.07948
evm.model.chr13.1511	173.998	4.37322	0.409033	10.6916	1.11e-26	1.96e-25		4.31052	4.3391	3.20978	7.69e-10	1.84e-08	15.6838	2.23709	0.0395397	0.28249	14.0227	0.0951897	0.0172827	0.0967783
evm.model.chr13.1541	NA	NA	NA	NA	NA	NA		-0.83382	-0.833873	6.30082	0.000785224	0.00449443	29.9561	32.5896	39.895	13.2383	30.9791	52.0189	30.8659	13.3704
evm.model.chr13.156	293.619	2.11766	0.21313	9.93602	2.9e-23	4.41e-22		2.09029	2.0927	3.96	1.1e-08	2e-07	9.55243	9.5623	0.364252	20.0328	9.24481	2.06019	0.0365163	32.918
evm.model.chr13.158	NA	NA	NA	NA	NA	NA		-0.830053	-0.830148	6.18099	0.00195372	0.00997637	17.407	14.8841	24.167	29.5311	17.0214	23.6746	20.4813	27.8229
evm.model.chr13.1589	17.0071	2.22484	0.982559	2.26433	0.0235536	0.0462276		NA	NA	NA	NA	NA	2.00589	0.520794	0.097941	0.925097	2.34235	0.108626	0.112812	0.626077
evm.model.chr13.1599	2863.56	-2.33742	0.095596	-24.451	4.91e-132	1.02e-129		-2.3761	-2.37621	7.25974	4.43e-18	9.7e-16	7.62329	43.7987	129.828	55.6348	13.0637	202.733	128.009	51.1146
evm.model.chr13.162	9.29035	5.40617	1.4342	3.76946	0.000163603	0.000516705		6.05035	1.44269e+08	-0.778925	0.00104557	0.00576165	2.14917	1.44821	1.66201	0.581568	1.73299	0	4.25486	0.337703
evm.model.chr13.1658	514.437	3.76558	0.19723	19.0923	2.92e-81	2.55e-79		3.78266	3.7836	4.76605	2.56e-15	2.44e-13	5.43358	125.531	0	8.59385	5.1944	8.17609	0	54.1279
evm.model.chr13.166	80.783	1.63689	0.374922	4.36594	1.27e-05	4.75e-05		1.60978	1.6152	2.14337	0.00252153	0.0124737	9.16986	1.95489	0	1.08792	6.94159	0.576914	0.0362487	1.85603
evm.model.chr13.1687	47.396	2.14168	0.642224	3.33479	0.000853629	0.00235378		2.05538	2.07942	1.34427	0.00958169	0.0389836	3.99264	4.27739	0	34.6024	4.11086	0.821676	0	10.3623
evm.model.chr13.1691	30.4634	3.93786	1.38088	2.8517	0.00434859	0.0103327		3.58476	3.99091	0.733615	0.0122978	0.0484376	4.4596	1.17241	0	26.0405	3.02661	0.0890823	0	8.44289
evm.model.chr13.1697	23.9094	3.36572	0.676987	4.97162	6.64e-07	2.93e-06		3.29609	3.31698	0.42955	0.00032453	0.00204926	1.76205	5.57795	1.99281	0.886152	0.226226	0.498641	1.87674	0.194851
evm.model.chr13.170	1138.05	-2.08534	0.0894632	-23.3095	3.55e-120	6.31e-118		-2.13262	-2.13272	5.91443	7.63e-17	1.06e-14	19.6569	34.3659	4.39243	2.24927	22.4566	134.381	3.49451	9.20555
evm.model.chr13.1744	NA	NA	NA	NA	NA	NA		-0.938484	-0.938663	5.2675	0.00245	0.0121678	8.62077	5.31658	10.0851	5.22718	8.8689	9.1339	7.91342	4.74375
evm.model.chr13.175	100.409	3.32573	0.456741	7.28143	3.3e-13	2.65e-12		3.27757	3.30046	2.451	8.87e-07	1.02e-05	7.70946	1.11451	0.0130547	0.0498373	7.12056	0.0988673	0	0.054761
evm.model.chr13.176	NA	NA	NA	NA	NA	NA		-0.790875	-0.790943	6.14124	0.00644152	0.0277605	50.6095	43.845	44.5005	31.0994	51.867	67.4823	54.634	44.7311
evm.model.chr13.177	1798.98	-1.74253	0.234844	-7.41993	1.17e-13	9.75e-13		-1.77779	-1.78426	6.57913	0.000279945	0.00179542	0.163065	0.641323	4.42299	230.778	0.244029	1.96669	2.72577	122.365
evm.model.chr13.179	223.267	2.93643	0.288319	10.1847	2.32e-24	3.69e-23		2.90304	2.90812	3.56095	9.04e-10	2.13e-08	7.21235	4.49837	0.931547	10.568	3.9228	0.541799	0	5.21241
evm.model.chr13.1814	607.957	-2.15528	0.131572	-16.381	2.61e-60	1.41e-58		-2.22429	-2.22533	5.02582	1.04e-14	8.02e-13	1.65489	14.9493	166.794	18.7847	0.858097	62.4776	148.059	18.7641
evm.model.chr13.1816	715.056	1.75015	0.163115	10.7295	7.4e-27	1.32e-25		1.69765	1.69804	5.2435	3.06e-09	6.22e-08	7.69534	35.9057	3.24132	48.574	6.02696	9.96579	2.4662	58.2552
evm.model.chr13.182	62.4485	1.85205	0.381891	4.84967	1.24e-06	5.29e-06		1.77964	1.78679	1.78557	0.000796913	0.00455082	15.4633	5.46164	1.94232	2.6571	15.9938	1.4657	1.46163	3.97103
evm.model.chr13.1853	215.95	-3.91508	1.29519	-3.02278	0.0025046	0.00626527		-4.55089	-1.44269e+08	3.51012	0.00412033	0.0189392	0	0	4.81475	57.8507	0	0.18238	2.53671	26.6104
evm.model.chr13.1866	887.834	2.62597	0.404044	6.49921	8.07e-11	5.35e-10		2.56759	2.56986	5.50533	7.47e-08	1.1e-06	148.233	11.7044	0.161174	0.0787597	110.661	1.69637	0.899824	0
evm.model.chr13.1894	110.137	2.63065	0.390481	6.73696	1.62e-11	1.13e-10		2.60151	2.60447	2.56884	3.31e-06	3.31e-05	7.28342	10.6714	0.950613	1.08107	9.5037	1.6056	0.456828	1.40514
evm.model.chr13.1895	NA	NA	NA	NA	NA	NA		1.09829	1.09859	4.17698	0.0118783	0.0470803	17.5057	26.9915	0.078995	8.54063	10.2116	11.1654	0.37585	31.3809
evm.model.chr13.1910	NA	NA	NA	NA	NA	NA		-1.11954	-1.12124	5.42308	0.00668483	0.0286825	0.265666	2.32683	98.9983	0.505825	0.0663197	4.54454	97.6485	0.387594
evm.model.chr13.1925	5.88809	-3.7686	1.65629	-2.27532	0.0228867	0.0450972		NA	NA	NA	NA	NA	1.84468	0	0.225873	0.143104	1.87316	0.202795	0.0442577	0.342336
evm.model.chr13.196	27.5864	3.25422	0.642315	5.0664	4.05e-07	1.83e-06		3.16445	3.20211	0.606985	0.000354442	0.00221117	1.19123	3.01137	0	5.73802	0.976245	0.283908	0.041121	3.98258
evm.model.chr13.197	864.569	2.96547	0.227654	13.0262	8.68e-39	2.54e-37		2.90909	2.9099	5.5247	1.28e-09	2.9e-08	0.520566	1794.39	265.562	1095.19	3.95052	213.706	2516.86	1390.83
evm.model.chr13.198	10.349	3.18189	0.982835	3.23746	0.001206	0.00321755		3.04448	3.15388	-0.576048	0.00741036	0.0312437	1.06077	0.556148	0	0.383157	1.83143	0.051073	0.0240797	0.324178
evm.model.chr13.199	68.232	3.1153	1.15303	2.70185	0.00689556	0.0156286		3.05587	3.08073	1.93105	0.00083778	0.00475345	12.9292	1.49285	0	0.148071	3.93176	0.162159	0	0.111127
evm.model.chr13.2004	37.0803	4.24465	0.681807	6.22559	4.8e-10	2.98e-09		4.19913	4.23233	1.05341	1.49e-05	0.000128998	2.62494	5.6972	0	1.71344	3.23499	0.328825	0.0470713	3.34398
evm.model.chr13.202	22.1346	1.98754	0.7132	2.78679	0.0053233	0.0123843		NA	NA	NA	NA	NA	2.51376	6.39625	0	1.37777	2.32831	1.39731	0	6.05378
evm.model.chr13.2023	8119.45	2.5503	0.230393	11.0694	1.77e-28	3.41e-27		2.53194	2.53372	8.68002	8.97e-11	2.57e-09	1069.87	14.6657	0.0251917	2.05075	1368.39	2.17801	0.172767	9.41103
evm.model.chr13.2025	NA	NA	NA	NA	NA	NA		-0.993846	-0.994062	4.93386	0.000794875	0.00454152	11.5571	16.9311	35.1547	10.6744	16.3148	30.22	33.7755	12.3993
evm.model.chr13.2027	NA	NA	NA	NA	NA	NA		1.17861	1.17923	4.25092	0.000193798	0.00128979	101.549	30.7986	10.106	5.2439	103.52	12.2335	10.6036	6.79985
evm.model.chr13.2029	29.4826	1.95333	0.600803	3.2512	0.00114917	0.00308134		NA	NA	NA	NA	NA	2.34211	1.37468	0.055445	0.110398	1.61815	0.315974	0.230326	0.140588
evm.model.chr13.2033	168.394	2.0726	0.205821	10.0699	7.5e-24	1.17e-22		2.0329	2.03542	3.16051	3.39e-09	6.82e-08	8.44111	5.59459	0.953215	3.95853	9.27726	1.2316	0.91427	5.28327
evm.model.chr13.2036	245.838	2.65056	0.366562	7.23086	4.8e-13	3.8e-12		2.62913	2.63021	3.70643	1.22e-06	1.35e-05	2.94148	22.6546	1.18236	7.81407	2.11599	3.22002	1.02164	8.49958
evm.model.chr13.2038	NA	NA	NA	NA	NA	NA		7.32309	1.44269e+08	-2.05724	0.00130965	0.00701886	0	0.610737	0	0.0404487	0	0	0	0
evm.model.chr13.204	59.9815	2.05784	0.627034	3.28186	0.00103124	0.00279502		2.02139	2.05325	1.7574	0.0104796	0.0421425	10.3371	0.496918	0	0	5.81493	0.115207	0	0.134891
evm.model.chr13.2040	NA	NA	NA	NA	NA	NA		7.69928	1.44269e+08	-1.90056	0.000468849	0.00283777	0	0.856763	0	0	0	0	0	0
evm.model.chr13.2054	NA	NA	NA	NA	NA	NA		1.16773	1.16867	2.63262	0.00603082	0.0262798	0	13.4933	0	3.65829	0	5.33654	0	25.2445
evm.model.chr13.2096	NA	NA	NA	NA	NA	NA		-1.22328	-1.22371	4.45718	4.02e-05	0.00031559	17.3399	8.33692	19.496	2.67378	16.6588	17.4171	23.8183	3.62173
evm.model.chr13.2107	4.92808	-5.52472	1.9509	-2.83188	0.00462749	0.0109194		-6.10461	-1.44269e+08	-1.54476	0.00367085	0.0172395	0.006054	0	0	0	0.128348	0.1554	0.37589	0.00509233
evm.model.chr13.211	NA	NA	NA	NA	NA	NA		-1.1677	-1.168	4.53481	0.000110927	0.000783614	21.5484	24.4958	43.0333	10.227	14.5597	49.2368	55.5811	13.6716
evm.model.chr13.213	297.647	1.56436	0.134842	11.6015	4.05e-31	8.79e-30		1.52826	1.52876	3.96883	2.42e-08	4.04e-07	19.2047	23.2795	0.978873	3.5764	28.2108	7.19312	1.20806	6.80235
evm.model.chr13.218	NA	NA	NA	NA	NA	NA		-1.08575	-1.0859	4.37537	0.00321477	0.0153666	0.552171	51.0333	21.4045	6.05666	1.31559	96.8751	35.2599	7.69994
evm.model.chr13.2182	NA	NA	NA	NA	NA	NA		1.12471	1.12596	3.21423	0.00538814	0.0237885	5.6157	4.19806	2.80074	5.43162	5.52485	1.78006	1.712	5.56322
evm.model.chr13.2184	344.082	3.76062	0.206989	18.1682	9.22e-74	6.87e-72		3.71943	3.72397	4.1639	5.3e-15	4.6e-13	85.7623	29.6994	0.0515667	0.650818	90.151	2.00789	0.322655	0.365204
evm.model.chr13.22	NA	NA	NA	NA	NA	NA		0.996296	0.996405	5.84649	0.00128624	0.00690631	128.627	75.5233	2.02268	6.35851	198.86	33.805	5.62578	22.8584
evm.model.chr13.220	NA	NA	NA	NA	NA	NA		0.982592	0.983011	3.63561	0.00573486	0.0251098	7.48673	10.7527	4.30444	4.47139	4.80484	4.81821	3.20287	6.64933
evm.model.chr13.2205	97.4539	3.05281	0.323713	9.43059	4.08e-21	5.56e-20		2.99378	2.99714	2.38942	4.1e-08	6.41e-07	1.43202	32.3033	0	6.54255	1.09922	3.59503	0	18.1922
evm.model.chr13.2213	NA	NA	NA	NA	NA	NA		1.22556	1.22653	3.9294	0.00151155	0.00797142	8.0454	8.31546	0.982828	19.6603	8.19631	3.1859	1.49909	20.7614
evm.model.chr13.2217	NA	NA	NA	NA	NA	NA		1.39905	1.40054	2.2849	0.00243942	0.0121212	2.85704	5.04928	0.781546	1.69197	3.18893	1.72678	0.39991	2.82426
evm.model.chr13.2218	15.8901	2.81546	0.955127	2.94773	0.00320112	0.00783548		2.71025	2.74388	-0.116471	0.0119453	0.0472664	0	1.08351	0	1.20732	0	0.133143	0	1.62482
evm.model.chr13.2219	103.413	4.9931	0.346593	14.4062	4.73e-47	1.8e-45		4.81832	4.827	2.46269	1.57e-11	5.36e-10	0	341.847	0.723805	97.4985	10.0462	10.1939	0	7.00097
evm.model.chr13.2220	NA	NA	NA	NA	NA	NA		4.49274	4.54483	-0.517638	0.000905723	0.00508819	0.796108	37.4207	0.123261	2.80488	0.622902	1.35721	0	0
evm.model.chr13.2222	7.32987	6.79324	1.78823	3.79886	0.000145362	0.000462959		6.35879	6.78788	-1.06844	0.000356323	0.00222084	0	20.6426	0	0.707262	0	0.221609	0	7.24451
evm.model.chr13.2233	327.981	2.78012	0.189584	14.6643	1.09e-48	4.3e-47		2.7483	2.75055	4.09637	4.49e-12	1.72e-10	33.8302	11.8551	0	0.493898	36.4558	1.54399	0	0.0143383
evm.model.chr13.2260	63.2493	2.35669	0.537564	4.38401	1.17e-05	4.39e-05		2.28917	2.29461	1.78109	0.000542511	0.0032388	1.85077	4.76245	0.527509	3.0479	2.58765	0.83721	0.463793	3.92571
evm.model.chr13.2272	2.91315	-4.82718	1.96117	-2.46138	0.0138404	0.0290253		NA	NA	NA	NA	NA	0.133591	0	0.004228	0.0297607	0.125596	0.0742473	0	0.0442197
evm.model.chr13.2274	21.239	-1.64468	0.706749	-2.3271	0.0199599	0.0400121		NA	NA	NA	NA	NA	0.929159	0.157606	0.30805	0.0633717	0.690389	0.464881	0.198452	0.095372
evm.model.chr13.2280	NA	NA	NA	NA	NA	NA		-1.19495	-1.19682	2.14673	0.00929023	0.0379051	12.8125	11.3224	21.4585	11.9851	11.0415	23.4554	21.3925	13.4375
evm.model.chr13.2284	199.606	1.67095	0.467218	3.57639	0.000348376	0.00103375		NA	NA	NA	NA	NA	0	2.94365	0	110.489	0	0.964053	0	101.063
evm.model.chr13.2287	683.327	1.68736	0.166715	10.1212	4.45e-24	6.99e-23		1.64685	1.64741	5.1818	2.2e-08	3.72e-07	4.23965	13.2683	8.51628	25.207	3.56789	3.85225	14.2902	17.3641
evm.model.chr13.2290	NA	NA	NA	NA	NA	NA		1.23042	1.23054	6.19191	1.71e-07	2.31e-06	131.154	57.8141	1.14304	1.09356	177.948	22.0724	0.584168	0.535959
evm.model.chr13.2338	7.56919	4.57758	1.49985	3.05203	0.00227296	0.00573477		5.23661	1.44269e+08	-0.870699	0.00586137	0.0256136	1.7161	0.203851	0.0236483	0.0763383	1.09181	0	0.0730757	0.0489583
evm.model.chr13.2349	307.336	-2.10945	0.282069	-7.47849	7.52e-14	6.35e-13		-2.1344	-2.13959	4.03092	8.56e-07	9.84e-06	1.72835	0.706005	9.69846	10.6769	1.4075	2.73558	15.0978	10.1689
evm.model.chr13.2352	45.608	5.73551	1.25329	4.57637	4.73e-06	1.87e-05		6.34985	1.44269e+08	1.38705	3.04e-05	0.000244488	10.9944	0.528178	0.0146143	0.0594467	12.4277	0	0	0.181231
evm.model.chr13.2353	44.1724	1.77961	0.684235	2.60087	0.00929874	0.0203949		NA	NA	NA	NA	NA	29.6031	4.3634	0	0.050464	30.1316	1.18062	0	0.0425507
evm.model.chr13.2355	53.44	1.70981	0.465515	3.67295	0.000239764	0.000733858		1.73701	1.7389	1.53723	0.00226533	0.01136	12.0535	279.379	35.7379	45.8772	12.9053	75.7963	19.8719	40.7365
evm.model.chr13.2360	10357.2	-2.05665	0.0614664	-33.4598	1.86e-245	1.49e-242		-2.07701	-2.07703	9.09481	1.28e-19	4.78e-17	667.4	274.941	644.011	14.376	577.992	1036.15	371.187	28.5016
evm.model.chr13.2376	40.8448	-2.0667	0.88693	-2.33017	0.0197969	0.0397198		NA	NA	NA	NA	NA	11.8989	0.092273	0.732714	0.249972	9.24794	0.377644	0.0178063	0.324641
evm.model.chr13.2384	482.22	3.95331	0.376413	10.5026	8.4e-26	1.42e-24		3.94731	3.95379	4.63866	1.05e-11	3.68e-10	24.3352	4.65567	0.091419	0.181012	25.2112	0.27616	0.00583233	0.195941
evm.model.chr13.2390	NA	NA	NA	NA	NA	NA		-1.40793	-1.40843	4.27698	7.47e-06	6.93e-05	12.3089	3.74357	5.40597	1.02699	11.7556	8.81998	5.55411	1.11576
evm.model.chr13.2396	30.8707	1.66866	0.491844	3.39266	0.000692166	0.00194255		NA	NA	NA	NA	NA	0.0629453	2.76481	0.133553	0.751868	0.0921193	0.780461	0.100689	1.14283
evm.model.chr13.2397	1040.93	2.25255	0.198539	11.3456	7.8e-30	1.6e-28		2.21656	2.21708	5.74208	1.53e-09	3.38e-08	563.545	158.677	13.1871	12.9956	431.077	30.6151	16.7895	5.96267
evm.model.chr13.2416	20.0091	2.07868	0.854447	2.43277	0.0149837	0.0311168		NA	NA	NA	NA	NA	7.22108	10.5552	1.4718	11.1834	9.51721	2.87796	2.52589	13.4693
evm.model.chr13.2419	NA	NA	NA	NA	NA	NA		-0.943794	-0.943812	8.35083	2.89e-06	2.93e-05	81.3847	187.843	405.457	77.011	69.3771	321.327	415.21	59.7342
evm.model.chr13.2421	NA	NA	NA	NA	NA	NA		0.932038	0.93252	4.68556	0.0038779	0.0180547	29.7261	17.3467	8.76785	40.8028	32.2297	8.22114	7.6195	42.2112
evm.model.chr13.2426	30.1108	4.2533	0.806644	5.27283	1.34e-07	6.38e-07		4.09564	4.17347	0.804321	3.09e-05	0.000247584	16.1038	4.54225	0.156766	1.79851	6.50302	0.219219	2.06277	1.22933
evm.model.chr13.2427	1145.15	2.96967	0.206777	14.3617	9e-47	3.36e-45		2.92441	2.92767	5.92592	1.29e-10	3.56e-09	0	31.2617	0.221878	415.863	0	3.65492	0.067166	177.214
evm.model.chr13.2436	2.81926	6.02236	2.28746	2.63277	0.00846922	0.0187814		6.6532	1.44269e+08	-1.91397	0.00288987	0.0140673	0.572643	0.795624	0	0.0777717	0.0891647	0	0	0.0338797
evm.model.chr13.244	68.7998	6.57624	0.806045	8.15865	3.39e-16	3.39e-15		6.15519	6.26116	1.93567	2.36e-09	4.91e-08	86.2202	43.0504	0.12718	0	109.32	0.472425	0	0
evm.model.chr13.2441	38.5448	2.4857	0.693406	3.58478	0.000337369	0.00100324		2.39202	2.41359	1.15561	0.00589548	0.0257347	9.81601	1.84424	0.152309	0.0511433	7.60258	0.307084	0.046976	0.197914
evm.model.chr13.2444	NA	NA	NA	NA	NA	NA		-1.30654	-1.30656	9.13029	4.32e-13	2.18e-11	386.193	250.139	520.154	94.1582	481.026	552.203	518.914	92.9969
evm.model.chr13.245	11663.2	-1.64459	0.0905788	-18.1564	1.14e-73	8.49e-72		-1.63614	-1.63616	9.29149	1.15e-13	6.61e-12	81.9012	218.456	1507.39	61.1998	66.6185	609.213	1241.66	65.9461
evm.model.chr13.2450	2.91025	4.94727	2.02939	2.43781	0.0147764	0.0307427		5.59832	1.44269e+08	-1.8718	0.00968274	0.0393152	13.016	7.69732	0.816696	0.420547	11.0963	0	0.80034	1.76816
evm.model.chr13.2451	314.416	1.93149	0.220293	8.76783	1.82e-18	2.13e-17		1.9021	1.90349	4.04164	1.27e-07	1.76e-06	48.6926	12.4004	3.22877	1.99189	30.1292	2.99723	3.03477	0.707345
evm.model.chr13.2459	108.226	3.58968	0.390988	9.18103	4.27e-20	5.47e-19		3.54598	3.56284	2.55206	2.12e-09	4.46e-08	16.3697	4.03311	0.019047	0.235993	14.3427	0.302797	0.009249	0.584031
evm.model.chr13.2469	18.4205	-1.54156	0.601783	-2.56166	0.0104174	0.0225655		NA	NA	NA	NA	NA	0.728913	0.573308	0.811906	0.0215413	1.34191	1.48639	0.371946	0.043327
evm.model.chr13.2470	15402.2	-1.7502	0.0809211	-21.6285	9.7e-104	1.29e-101		-1.74967	-1.74969	9.68531	1.35e-16	1.78e-14	167.998	419.475	1003.45	39.8962	178.806	1253.46	842.592	32.2454
evm.model.chr13.2471	NA	NA	NA	NA	NA	NA		-1.05716	-1.05755	4.38715	0.000552769	0.00329418	15.3166	23.5252	61.7992	22.6535	15.8434	43.5806	65.1895	21.4973
evm.model.chr13.2473	47.6396	2.4417	0.468323	5.21371	1.85e-07	8.63e-07		2.37525	2.38548	1.42345	0.000633054	0.00370244	7.59777	4.07985	0.864282	0.140747	10.3343	0.711996	0.731422	0.0970847
evm.model.chr13.2483	114.692	4.52637	0.447395	10.1172	4.64e-24	7.27e-23		4.42398	4.44945	2.62457	1.1e-09	2.52e-08	82.6901	41.9957	0.230026	3.05454	167.06	1.66427	0.747326	9.23804
evm.model.chr13.2484	NA	NA	NA	NA	NA	NA		-0.933841	-0.933886	7.2211	2.41e-05	0.000198598	38.9908	20.8413	30.7767	22.7417	40.7669	35.6751	22.381	25.8386
evm.model.chr13.2488	25.7333	4.63778	0.671532	6.90627	4.98e-12	3.65e-11		4.55849	4.59914	0.560746	4.6e-06	4.45e-05	0.46728	2.35273	0	0.622749	0.578539	0.0811783	0	0.661534
evm.model.chr13.2505	155.672	3.85301	1.45019	2.6569	0.00788634	0.0176164		NA	NA	NA	NA	NA	13.0424	0.193496	0.122323	0.44072	12.1374	0.01417	0.180519	0.549411
evm.model.chr13.2508	NA	NA	NA	NA	NA	NA		-1.35804	-1.35821	4.93719	1.64e-06	1.76e-05	6.27163	21.7352	19.3641	12.5431	10.3549	49.4986	17.1304	9.24185
evm.model.chr13.2514	32.6227	2.32019	0.504373	4.60015	4.22e-06	1.68e-05		2.27393	2.27705	0.865834	0.000833861	0.00473777	0	9.52363	0	0	0	1.75233	0	0.0135117
evm.model.chr13.2523	10.356	2.90099	0.983081	2.95091	0.00316835	0.00776327		NA	NA	NA	NA	NA	3.14251	3.51457	0.23167	0.264024	3.50689	0.449312	0.576377	0.0328173
evm.model.chr13.2524	3452.54	5.61079	0.907048	6.18578	6.18e-10	3.78e-09		5.46497	5.48056	7.44895	1.71e-13	9.44e-12	763.412	17.9978	0.0284093	0.011921	495.475	0.320416	0.0953453	0.0975883
evm.model.chr13.2527	1926.21	4.72895	0.12033	39.2999	0	0		4.69336	4.69367	6.65888	1.9e-19	6.59e-17	2.21592	600.639	0	1.21781	1.37714	20.8239	0	9.06348
evm.model.chr13.2545	655.672	-1.58628	0.157136	-10.0949	5.82e-24	9.09e-23		-1.61667	-1.61684	5.13029	5.12e-09	9.94e-08	1.09009	10.4384	14.4967	0.591859	1.75961	28.4334	9.23509	0.417623
evm.model.chr13.2547	NA	NA	NA	NA	NA	NA		-1.00582	-1.0059	5.87128	3.96e-05	0.000311704	6.70362	21.9782	32.1104	10.3078	6.54281	39.251	20.444	7.58306
evm.model.chr13.2557	1142.79	1.55997	0.276504	5.64177	1.68e-08	8.83e-08		1.54282	1.54358	5.92817	5.67e-05	0.00042869	2.49385	13.093	26.5645	66.3305	2.03953	3.95093	37.5738	73.5429
evm.model.chr13.256	522.621	1.92127	0.33933	5.66195	1.5e-08	7.9e-08		1.8912	1.8924	4.75525	4.28e-06	4.17e-05	45.7168	7.60708	0.430152	1.07863	37.746	1.82662	0.657732	0.507393
evm.model.chr13.2585	5.6297	4.72465	1.84806	2.55655	0.0105716	0.0228401		NA	NA	NA	NA	NA	0.425291	0.0890237	0	0.037258	0.315348	0	0	0.0493047
evm.model.chr13.2587	98.8833	3.22565	1.19987	2.68834	0.00718078	0.0162039		3.21191	3.23165	2.43164	0.000363143	0.00225705	23.379	3.55448	0.154871	0.122289	16.9455	0.353484	0.213249	0.0710747
evm.model.chr13.2588	29.7379	4.90745	1.33494	3.67616	0.000236771	0.000725657		4.68731	4.91451	0.821506	0.000916991	0.00513755	6.6856	1.01706	0.070839	0.114733	6.03317	0.0401957	0.025729	0.253784
evm.model.chr13.2599	19.7221	3.65055	0.665267	5.48734	4.08e-08	2.07e-07		3.50536	3.52496	0.217817	9.87e-05	0.000705978	5.96366	24.9458	0.178579	2.64799	1.42531	1.83057	0	4.567
evm.model.chr13.2602	193.959	1.53841	0.194083	7.92655	2.25e-15	2.14e-14		1.5136	1.51438	3.36869	8.84e-06	8.08e-05	3.14251	6.05657	0.271722	1.82702	3.41068	1.8776	0.287198	5.15555
evm.model.chr13.2608	40.7816	1.61122	0.373964	4.30848	1.64e-05	6.07e-05		1.54877	1.55289	1.18621	0.00346139	0.0163665	5.03288	5.54266	0.953348	0.620278	5.77494	1.6757	1.7353	1.35748
evm.model.chr13.2610	419.624	3.46368	0.1548	22.3752	6.87e-111	1.02e-108		3.41788	3.42048	4.44477	6.98e-15	5.85e-13	45.4673	19.0473	0.151987	0.0325667	50.9165	1.59756	0.138555	0.029711
evm.model.chr13.2612	492.413	-1.65034	0.180917	-9.12207	7.37e-20	9.32e-19		-1.67888	-1.67918	4.71253	1.74e-08	3.02e-07	2.09387	5.07174	9.51756	2.43298	2.38501	14.6096	4.10902	3.38581
evm.model.chr13.2620	82.4186	-1.65118	0.406786	-4.05909	4.93e-05	0.000169148		-1.67805	-1.68197	2.16099	0.00122543	0.00661865	3.7303	0.583563	2.03701	0.265553	3.45424	1.69764	0.699466	0.41745
evm.model.chr13.269	104.253	2.80917	0.48771	5.75993	8.41e-09	4.55e-08		2.75009	2.76691	2.46964	1.96e-05	0.000165131	4.84166	2.58417	1.10536	11.5894	2.40865	0.326118	0.428271	8.7887
evm.model.chr13.273	NA	NA	NA	NA	NA	NA		-0.97122	-0.971482	4.3695	0.0013149	0.00704515	3.50483	5.40096	3.87721	6.68724	4.95999	9.47606	3.64579	8.4
evm.model.chr13.275	164.702	3.6066	0.604634	5.96493	2.45e-09	1.41e-08		3.57011	3.5808	3.12838	1.02e-07	1.46e-06	11.535	3.8501	0.0337923	0.187984	17.4197	0.290127	0.072695	0.331793
evm.model.chr13.282	NA	NA	NA	NA	NA	NA		-1.2009	-1.201	6.13507	3.24e-08	5.22e-07	48.0034	42.986	54.728	24.8522	55.3377	87.8368	70.0616	32.6001
evm.model.chr13.283	NA	NA	NA	NA	NA	NA		0.91459	0.914725	6.61646	0.000155591	0.00106077	44.3512	23.3709	11.7949	63.843	37.4313	11.1156	8.95968	74.1965
evm.model.chr13.285	NA	NA	NA	NA	NA	NA		-0.74961	-0.749702	5.35112	0.0110269	0.0440705	26.9976	27.4798	30.7215	7.9695	25.8874	41.2899	33.1821	8.54556
evm.model.chr13.292	NA	NA	NA	NA	NA	NA		1.2059	1.2071	3.50835	0.00206516	0.010471	7.49772	4.00814	1.37158	5.77279	6.41775	1.51937	0.973914	6.98544
evm.model.chr13.30	445.911	1.67997	0.19162	8.7672	1.83e-18	2.14e-17		1.63509	1.63538	4.55794	2.28e-07	2.98e-06	11.5845	32.7447	6.41039	7.24441	10.2674	9.41965	2.20873	8.23926
evm.model.chr13.300	NA	NA	NA	NA	NA	NA		-1.02488	-1.02501	5.95788	0.00027084	0.00174202	22.8826	10.2425	20.6258	14.3122	20.4146	18.7175	10.2386	14.5601
evm.model.chr13.306	403.211	2.74669	0.189918	14.4625	2.09e-47	8.02e-46		2.71349	2.71417	4.40893	1.45e-13	8.16e-12	6.0585	23.5807	0.458014	4.27071	8.82099	3.24963	0.128558	5.95215
evm.model.chr13.31	50.0807	2.05941	0.508562	4.04948	5.13e-05	0.000175725		1.97478	1.98299	1.48571	0.00182363	0.00938591	14.8483	6.13479	1.53496	1.41043	16.1184	1.33378	1.30896	2.01735
evm.model.chr13.311	NA	NA	NA	NA	NA	NA		-0.898752	-0.898991	4.79085	0.000564808	0.00336095	85.827	53.444	70.786	44.5382	111.135	89.131	93.9508	64.4648
evm.model.chr13.317	NA	NA	NA	NA	NA	NA		-0.950444	-0.95048	7.63202	1.63e-06	1.76e-05	135.19	82.3633	125.2	85.0325	143.284	142.381	152.792	84.7106
evm.model.chr13.323	NA	NA	NA	NA	NA	NA		1.38232	1.38252	5.37942	1.2e-06	1.34e-05	73.3119	52.7152	17.9647	1.95615	77.112	18.1479	21.6979	0.342354
evm.model.chr13.325	37.9803	2.01046	0.36233	5.54869	2.88e-08	1.48e-07		1.94579	1.94929	1.09797	0.000616915	0.00362598	2.75736	7.23487	0	0.0238087	1.9953	1.67854	0	1.97812
evm.model.chr13.326	113.563	1.71805	0.344785	4.98296	6.26e-07	2.76e-06		1.69211	1.69508	2.59797	0.000282969	0.00181365	2.87679	4.75934	1.47148	6.7912	2.01531	1.33177	0.852028	8.83113
evm.model.chr13.329	NA	NA	NA	NA	NA	NA		1.2252	1.22534	5.91364	2.42e-08	4.04e-07	8.89518	84.0053	122.357	54.5876	20.268	32.1871	53.5932	13.0064
evm.model.chr13.334	NA	NA	NA	NA	NA	NA		-1.52785	-1.52817	4.28586	1.5e-06	1.63e-05	3.27434	6.74569	6.8606	1.92345	3.84884	17.2005	7.35317	2.31433
evm.model.chr13.339	NA	NA	NA	NA	NA	NA		-0.814758	-0.814904	5.28878	0.00500087	0.0223534	8.24553	12.4909	26.6235	16.857	8.68262	19.5362	16.962	11.6851
evm.model.chr13.341	NA	NA	NA	NA	NA	NA		-1.19407	-1.19414	7.21893	1.4e-09	3.11e-08	97.8479	46.5582	57.1353	67.9205	113.123	94.7126	76.6749	73.617
evm.model.chr13.361	NA	NA	NA	NA	NA	NA		-1.10613	-1.10615	7.57221	8.04e-06	7.41e-05	372.155	208.151	53.816	4.51391	677.535	399.083	53.0294	15.1323
evm.model.chr13.364	53.9544	6.51315	0.807272	8.0681	7.14e-16	6.99e-15		6.35611	6.4785	1.55388	1.65e-09	3.59e-08	4.37693	5.82627	4.24879	3.44156	0.303965	0.0584253	0.252712	0.49426
evm.model.chr13.376	NA	NA	NA	NA	NA	NA		1.28946	1.28993	4.52413	0.000381549	0.00235834	0.0654263	30.5467	0	27.7063	0	11.0675	0	101.67
evm.model.chr13.382	168.993	3.27806	0.237344	13.8114	2.18e-43	7.28e-42		3.22403	3.22901	3.16948	1.01e-11	3.56e-10	18.1495	16.5299	0.197631	11.1333	13.5231	1.57275	0.159929	14.5237
evm.model.chr13.384	NA	NA	NA	NA	NA	NA		-0.812153	-0.812169	8.23627	0.000379092	0.0023443	238.915	284.595	345.503	201.097	229.402	447.375	412.612	262.454
evm.model.chr13.394	NA	NA	NA	NA	NA	NA		1.06888	1.06908	4.41806	0.000180241	0.00120997	11.0243	39.8652	8.23128	9.769	30.2633	16.893	2.74414	9.46903
evm.model.chr13.396	133.425	4.17304	0.377553	11.0529	2.12e-28	4.09e-27		4.06123	4.07822	2.82838	2.62e-11	8.58e-10	98.4259	112.642	9.16919	137.641	179.405	5.62275	5.4653	174.253
evm.model.chr13.397	40.0073	5.5143	0.81763	6.74424	1.54e-11	1.08e-10		5.42231	5.54394	1.18491	5.39e-08	8.2e-07	14.2778	10.4677	0.310095	3.50524	28.6217	0.177717	0.194723	1.85379
evm.model.chr13.399	NA	NA	NA	NA	NA	NA		-0.88006	-0.880075	8.87665	4.25e-06	4.15e-05	133.816	253.917	499.85	466.647	144.724	417.208	553.491	235.072
evm.model.chr13.40	10.4354	-2.58656	0.875281	-2.95512	0.00312552	0.00766645		NA	NA	NA	NA	NA	0.112111	0.0876543	0.0326907	0.0152333	0.433133	0.481721	0.108434	0.058546
evm.model.chr13.400	753.046	1.69523	0.275027	6.16386	7.1e-10	4.31e-09		1.58807	1.59338	5.31929	0.000829734	0.00471832	23.7227	19.0323	49.3936	909.047	20.6703	5.12098	24.6901	309.234
evm.model.chr13.408	NA	NA	NA	NA	NA	NA		1.34187	1.34284	2.66095	0.00212311	0.0107135	9.67648	7.80161	0.036326	0.130387	8.93771	2.72108	0.407678	0.0892393
evm.model.chr13.410	NA	NA	NA	NA	NA	NA		1.19241	1.19358	2.51335	0.00557307	0.0245349	4.24715	9.65052	4.12222	5.84331	4.86525	3.86692	4.33969	2.06513
evm.model.chr13.414	NA	NA	NA	NA	NA	NA		1.36035	1.36084	4.46888	2.44e-06	2.51e-05	4.05747	28.5384	25.8873	21.4481	3.04252	10.0406	38.7296	7.52122
evm.model.chr13.419	1390.67	-1.60083	0.103985	-15.3949	1.77e-53	7.98e-52		-1.60862	-1.60871	6.20924	1.98e-12	8.34e-11	14.3566	29.2427	27.3095	7.3164	11.3875	79.5777	27.1369	9.3047
evm.model.chr13.420	88.3851	3.48963	0.375995	9.28106	1.68e-20	2.2e-19		3.39824	3.40675	2.27256	2.28e-08	3.84e-07	39.0905	22.5404	0.063402	1.63557	25.7884	1.88779	0.237711	1.68354
evm.model.chr13.422	477.843	-1.83368	0.127408	-14.3921	5.8e-47	2.2e-45		-1.87802	-1.8786	4.6664	8.17e-12	2.94e-10	13.4494	7.05701	19.3671	4.7153	10.4236	23.1309	26.7469	3.38891
evm.model.chr13.425	218.505	-3.92404	0.319117	-12.2966	9.45e-35	2.35e-33		-3.98083	-3.98837	3.52998	4.28e-11	1.34e-09	0.0998863	1.65907	0.136205	0.772164	51.629	23.8821	38.501	11.262
evm.model.chr13.428	2.91634	-5.42733	1.91153	-2.83927	0.00452176	0.010699		NA	NA	NA	NA	NA	0	0	0.248594	0.0223163	0.0307207	0.652667	0.444083	0.430444
evm.model.chr13.435	13.7313	-4.04333	1.08338	-3.73216	0.000189848	0.000591556		-3.92453	-4.08606	-0.259488	0.00127543	0.00686362	0.689615	0.032009	0.323638	0.01728	1.03381	0.498569	1.08274	0.0187727
evm.model.chr13.447	NA	NA	NA	NA	NA	NA		-1.26819	-1.2682	10.1858	5.74e-13	2.78e-11	509.384	391.099	505.914	123.005	541.475	841.675	656.317	161.394
evm.model.chr13.457	31.973	3.90795	1.30432	2.99617	0.00273396	0.00679653		3.56592	3.97291	0.892524	0.00300889	0.0145589	2.59379	0.116548	0.153239	0.368365	2.61144	0.00875867	0.319495	0.122738
evm.model.chr13.459	5.16805	-4.24768	1.54912	-2.74198	0.00610693	0.0140101		-4.87723	-1.44269e+08	-1.38183	0.0080265	0.0334269	0.677406	0	0.137231	0.237033	0.662552	0.143374	0.0115107	0.118569
evm.model.chr13.469	80.8309	2.19844	0.358611	6.13042	8.76e-10	5.27e-09		2.18163	2.18675	2.13756	1.43e-05	0.000124468	18.6131	11.2758	13.9647	1.06512	8.74934	2.23802	2.81656	0.694354
evm.model.chr13.474	28.7972	5.33314	0.712689	7.48312	7.26e-14	6.14e-13		5.24008	5.29387	0.740063	7.64e-07	8.88e-06	1.80519	3.49029	0	0.189905	0.998305	0.0899487	0.0281817	0.203218
evm.model.chr13.475	18.4257	3.11911	0.896153	3.48055	0.000500377	0.00144023		3.01536	3.08837	0.208442	0.00370039	0.0173701	3.04051	0.5107	0	0.021278	1.21232	0.0548727	0.00737033	0.210184
evm.model.chr13.488	30.5012	2.70127	0.637735	4.23573	2.28e-05	8.26e-05		2.65	2.65831	0.813323	0.00110624	0.00606113	1.94352	2.90048	0.0302403	0.018785	1.49262	0.412489	0.132947	0.039753
evm.model.chr13.492	1061.68	-1.72567	0.182918	-9.43409	3.94e-21	5.38e-20		-1.73753	-1.74069	5.81816	6.1e-08	9.16e-07	0.97251	0.971142	0.119469	63.5605	1.39983	2.89271	1.28296	101.259
evm.model.chr13.495	225.008	3.2713	0.238694	13.705	9.48e-43	3.13e-41		3.2174	3.22109	3.56763	2.21e-12	9.23e-11	74.1802	36.3612	0.341201	1.05677	76.0408	3.61113	0.662317	1.14595
evm.model.chr13.500	7687.93	-4.95327	0.123177	-40.2127	0	0		-4.97919	-4.97949	8.68726	9.5e-22	7.53e-19	9.85481	25.2911	139.748	136.519	18.2146	716.225	910.021	289.704
evm.model.chr13.507	NA	NA	NA	NA	NA	NA		1.22311	1.22476	2.58961	0.00301877	0.0145891	33.3175	22.5861	12.1418	14.6142	19.6423	8.5574	9.4316	18.037
evm.model.chr13.508	9.61522	3.75304	1.56581	2.39687	0.0165357	0.0338556		NA	NA	NA	NA	NA	0.428336	0.105853	0.211453	0.411791	1.43405	0	0.235625	0.368441
evm.model.chr13.510	NA	NA	NA	NA	NA	NA		-1.27981	-1.27986	6.90056	7.25e-10	1.74e-08	40.1064	47.1228	52.4091	14.769	40.8172	102.167	36.9946	25.8288
evm.model.chr13.519	NA	NA	NA	NA	NA	NA		1.26962	1.26994	4.7742	4.79e-06	4.62e-05	16.3501	19.8075	16.8335	6.46244	26.5204	7.2524	7.69748	2.24578
evm.model.chr13.521	NA	NA	NA	NA	NA	NA		1.23438	1.23441	8.68659	8.25e-12	2.95e-10	479.81	393.025	93.1707	470.305	422.838	149.555	82.6712	624.596
evm.model.chr13.531	NA	NA	NA	NA	NA	NA		-1.03289	-1.03321	4.28315	0.00234649	0.0117144	21.4042	10.932	13.2048	4.17489	17.5468	20.0401	13.3061	6.3271
evm.model.chr13.538	20.5904	4.06137	0.734496	5.52947	3.21e-08	1.64e-07		3.98486	4.0521	0.30879	2.39e-05	0.000197088	2.82586	1.57996	0.00992367	0.329033	2.10529	0.088925	0	0.280149
evm.model.chr13.55	385.084	1.85323	0.141371	13.1089	2.93e-39	8.78e-38		1.83031	1.83117	4.33568	1.18e-10	3.29e-09	19.1932	10.208	2.61165	3.15743	18.8176	2.60016	1.39858	6.32648
evm.model.chr13.555	305.334	4.31121	0.600996	7.17344	7.31e-13	5.71e-12		4.21375	4.28138	3.99218	4.92e-07	5.96e-06	33.4181	0.757287	0.01655	0	14.8098	0.034344	0	0.009716
evm.model.chr13.567	NA	NA	NA	NA	NA	NA		8.05846	1.44269e+08	-1.50608	0.000262663	0.00169375	0	0.362622	0	0.0297137	0	0	0	0.0197617
evm.model.chr13.571	111.799	4.97987	0.360908	13.7982	2.61e-43	8.73e-42		4.94359	4.95477	2.59345	1.07e-11	3.75e-10	7.93412	9.35293	0	0.0711463	1.78293	0.284224	0.00989033	0.0211983
evm.model.chr13.577	199.774	2.31027	0.29476	7.83779	4.59e-15	4.21e-14		2.26616	2.26926	3.40349	1.67e-06	1.79e-05	17.4698	5.13284	0.277126	0.991669	15.6352	0.931503	0.066975	3.40464
evm.model.chr13.581	NA	NA	NA	NA	NA	NA		0.834861	0.834994	5.77092	0.00289575	0.0140894	65.5988	29.1533	4.37921	19.5765	83.211	14.6222	4.06101	28.66
evm.model.chr13.582	150.941	2.52392	0.282818	8.92419	4.49e-19	5.46e-18		2.52727	2.53246	2.9967	9.71e-09	1.78e-07	18.9607	38.9908	23.2132	67.8559	33.9699	5.92923	38.846	30.9801
evm.model.chr13.584	5.33918	5.3499	1.65574	3.23112	0.00123307	0.00328513		6.01678	1.44269e+08	-1.38202	0.00241645	0.0120219	1.96487	1.98077	0.0679	3.80139	0.179545	0	0.066038	1.45068
evm.model.chr13.586	41.8905	2.7345	0.653736	4.18288	2.88e-05	0.000102904		2.68454	2.73101	1.16184	0.00149993	0.00791635	3.47782	5.47963	14.5775	7.84234	4.17465	0.670614	32.3433	5.0335
evm.model.chr13.589	137.125	3.30409	0.364996	9.05239	1.4e-19	1.74e-18		3.24203	3.2514	2.8737	1.39e-08	2.47e-07	6.94183	2.79066	0.352865	0.00874033	13.0202	0.243629	0.00453467	0.161718
evm.model.chr13.590	11.8913	-2.97986	1.16507	-2.55768	0.0105374	0.0227732		NA	NA	NA	NA	NA	0.201389	0.180775	0.387906	0.217197	0.856453	1.22856	0.418986	0.351756
evm.model.chr13.592	150.605	-1.6424	0.305611	-5.37416	7.69e-08	3.77e-07		-1.64992	-1.65077	3.00601	6.83e-05	0.000506613	0.559807	3.74124	6.01912	0.457061	1.35524	10.616	5.19836	0.311813
evm.model.chr13.593	2295.35	1.67902	0.346644	4.84363	1.27e-06	5.45e-06		1.57468	1.57696	6.93116	0.00128883	0.00691747	6.50968	32.8892	42.397	1558.75	5.90276	9.92304	73.8475	1425.68
evm.model.chr13.597	252.38	3.08915	0.517569	5.96857	2.39e-09	1.38e-08		3.04017	3.08004	3.73805	9.34e-05	0.000671066	0.494066	6.97204	3.68315	191.659	0.468331	0.910188	8.68458	132.686
evm.model.chr13.598	44.8561	1.72415	0.545706	3.15948	0.00158053	0.00412268		1.64247	1.66538	1.32403	0.0107051	0.0429119	36.3321	4.82092	0.938139	10.9105	40.4749	1.35803	9.38159	7.54291
evm.model.chr13.600	16.0952	1.93842	0.641158	3.02331	0.00250028	0.00625595		NA	NA	NA	NA	NA	1.50059	3.3085	0	1.64439	1.7269	0.765189	0.083185	1.04745
evm.model.chr13.605	114.929	2.00703	0.369464	5.43227	5.56e-08	2.78e-07		2.00723	2.0185	2.60665	0.000108649	0.000768875	27.116	10.418	24.3541	47.9208	7.00458	2.50762	26.5538	22.5125
evm.model.chr13.61	4284.08	-1.95892	0.0856819	-22.8626	1.09e-115	1.82e-113		-1.9683	-1.96841	7.84291	2.44e-17	3.89e-15	27.2078	27.5416	251.368	16.8913	30.5374	95.9436	162.962	22.593
evm.model.chr13.612	7.21471	2.58645	1.09628	2.35931	0.0183089	0.0371101		NA	NA	NA	NA	NA	0.07991	1.00639	0.205831	0.314093	0.197694	0.149183	0.010357	0.170934
evm.model.chr13.623	NA	NA	NA	NA	NA	NA		1.1931	1.19367	4.31187	5.17e-05	0.000395508	38.9482	13.0826	0.961336	4.18591	34.4638	5.11995	1.16117	12.9599
evm.model.chr13.624	NA	NA	NA	NA	NA	NA		-1.46773	-1.46809	4.91268	1.27e-07	1.76e-06	9.6265	8.19558	11.9944	12.427	11.8023	19.9846	13.4113	16.267
evm.model.chr13.63	NA	NA	NA	NA	NA	NA		-1.43506	-1.43521	6.35097	1.08e-09	2.47e-08	9.61078	31.4914	135.928	17.3574	11.1642	75.9157	123.298	16.3668
evm.model.chr13.639	843.953	1.91476	0.134484	14.2378	5.34e-46	1.97e-44		1.88622	1.88644	5.46489	2.33e-12	9.63e-11	59.2159	85.695	10.824	9.88034	54.5533	20.7191	19.4511	7.17119
evm.model.chr13.64	NA	NA	NA	NA	NA	NA		-1.39617	-1.39678	4.09456	2.27e-06	2.36e-05	5.97233	5.90539	14.1983	5.84701	10.1817	13.8366	12.8115	6.43421
evm.model.chr13.641	29.2046	2.93994	0.583258	5.04055	4.64e-07	2.08e-06		2.89538	2.91051	0.762055	0.000212464	0.00139783	1.81383	2.03078	0.00750367	0.385996	0.806444	0.225162	0.0139867	1.31724
evm.model.chr13.659	61.7956	2.22989	0.369123	6.04106	1.53e-09	8.98e-09		2.19554	2.2013	1.75762	4.68e-05	0.000361882	2.54156	3.48737	0	1.21842	4.16447	0.664597	0.0369037	3.79639
evm.model.chr13.672	145.852	2.61701	0.31179	8.3935	4.72e-17	5.04e-16		2.58711	2.58819	2.96335	7.02e-08	1.04e-06	1.24277	25.7869	0.076539	0.727718	1.35389	3.84556	0.016653	3.34565
evm.model.chr13.68	NA	NA	NA	NA	NA	NA		1.31743	1.31823	4.4285	1.64e-05	0.000141501	55.8741	15.8204	13.1923	9.62613	41.8312	5.64994	11.2298	11.6778
evm.model.chr13.697	16.1363	2.45609	1.00643	2.44039	0.0146713	0.0305492		NA	NA	NA	NA	NA	0	1.74073	0.675141	10.5779	0.119346	0.326603	0.0471513	5.16556
evm.model.chr13.708	NA	NA	NA	NA	NA	NA		-0.826543	-0.826692	5.19086	0.00787875	0.0329001	103.945	61.4617	71.033	37.1198	134.288	97.3107	72.6687	55.2031
evm.model.chr13.709	127.022	-2.94901	0.509769	-5.785	7.25e-09	3.95e-08		-2.97435	-2.99801	2.73351	2.04e-05	0.000171247	1.73817	0.541683	6.05201	39.5838	1.45964	3.89715	6.63781	5.90346
evm.model.chr13.710	NA	NA	NA	NA	NA	NA		-1.13246	-1.13248	9.10713	6.2e-11	1.86e-09	205.643	139.511	303.991	230.953	318.35	272.558	446.103	308.366
evm.model.chr13.722	1294.11	-2.75701	0.0971647	-28.3746	4.16e-177	1.49e-174		-2.79308	-2.79348	6.08244	1.68e-18	4.28e-16	55.9277	14.4632	30.5472	1.442	165.398	89.8148	50.9262	1.8154
evm.model.chr13.726	10.8875	-2.02431	0.849345	-2.38338	0.0171546	0.0350122		NA	NA	NA	NA	NA	0.0548743	0.156647	0.532822	0.053809	0.200958	0.578351	0.892922	0.082785
evm.model.chr13.729	64.4547	2.24167	0.469572	4.77385	1.81e-06	7.61e-06		2.02684	2.04677	1.79918	0.000979025	0.00543638	23.004	15.8259	3.37339	63.2607	51.2135	3.58377	0.702505	136.581
evm.model.chr13.740	2902.36	2.3052	0.131005	17.5963	2.63e-69	1.73e-67		2.29945	2.29973	7.21189	3.16e-14	2.13e-12	589.038	111.011	14.7137	4.98294	448.9	19.9732	34.4062	4.87702
evm.model.chr13.744	8.70784	5.07252	1.27144	3.98958	6.62e-05	0.000223207		4.92346	5.07744	-0.791369	0.000475475	0.0028727	0.955481	2.11017	0	0	1.35927	0.0712547	0	0
evm.model.chr13.746	135.654	2.93889	0.278512	10.5521	4.97e-26	8.51e-25		2.90166	2.90431	2.8625	6.73e-09	1.27e-07	0.0130927	9.36865	0	2.33581	0	1.13821	0	8.12037
evm.model.chr13.747	NA	NA	NA	NA	NA	NA		-0.853533	-0.85359	6.77157	0.00011601	0.000815515	64.9686	48.1659	85.0036	45.7814	71.0738	77.5487	71.1644	57.7878
evm.model.chr13.752	139.28	7.11223	1.3296	5.34914	8.84e-08	4.29e-07		7.73388	1.44269e+08	2.90303	3.12e-06	3.14e-05	28.7937	0.99029	0.312546	0.036971	22.5349	0	0.120172	0
evm.model.chr13.754	NA	NA	NA	NA	NA	NA		-1.38741	-1.38766	5.03369	2.14e-08	3.64e-07	32.8716	16.7885	15.3449	7.01784	37.5857	39.0159	22.5729	16.6643
evm.model.chr13.756	NA	NA	NA	NA	NA	NA		-0.814431	-0.814481	6.02576	0.0094267	0.0384074	48.8959	88.3613	77.3673	15.6662	43.027	138.442	70.5691	27.5023
evm.model.chr13.760	NA	NA	NA	NA	NA	NA		-1.22623	-1.22624	10.6796	8.15e-11	2.36e-09	1073.51	1119.8	2133.3	550.166	1226.48	2334.2	1728.58	491.74
evm.model.chr13.767	NA	NA	NA	NA	NA	NA		0.840763	0.840989	5.03579	0.00980086	0.0397415	38.8693	27.5158	13.2215	33.8831	37.4595	13.6772	9.3207	39.5464
evm.model.chr13.768	558.691	2.06008	0.132581	15.5383	1.91e-54	8.8e-53		2.02237	2.02275	4.87842	3.12e-13	1.63e-11	14.4319	26.4261	3.37023	9.91157	9.22912	5.77769	2.5591	8.30928
evm.model.chr13.77	13.9712	4.56224	1.22741	3.71697	0.000201623	0.000625487		4.29529	4.52017	-0.203455	0.000947066	0.00527812	3.86587	1.15542	0.881835	0.927472	0.128318	0.0568943	0.547364	0.333459
evm.model.chr13.773	NA	NA	NA	NA	NA	NA		0.916607	0.916887	4.7705	0.00501752	0.0224129	22.2234	15.3706	6.90162	13.1245	20.9372	7.20536	4.87894	20.0187
evm.model.chr13.779	45.2625	2.60327	0.553782	4.7009	2.59e-06	1.07e-05		2.53407	2.54559	1.3641	0.000235073	0.00153255	4.44207	1.80428	0.204219	0.184085	2.85659	0.26468	0.143906	0.27944
evm.model.chr13.784	5979.62	1.55225	0.110453	14.0535	7.33e-45	2.59e-43		1.52929	1.52949	8.30529	2.17e-11	7.21e-10	115.043	35.4642	250.089	197.181	159.383	10.9418	53.422	78.4157
evm.model.chr13.785	NA	NA	NA	NA	NA	NA		-0.742106	-0.742126	7.8072	0.00444975	0.0202147	241.944	170.603	239.489	60.9517	329.664	255.835	202.3	69.9319
evm.model.chr13.791	NA	NA	NA	NA	NA	NA		-0.908027	-0.908384	4.00942	0.00559398	0.0246162	3.71446	9.72166	7.83142	15.3234	3.80655	16.2244	18.9425	11.1919
evm.model.chr13.799	227.246	-1.76568	0.235579	-7.49506	6.63e-14	5.63e-13		-1.79696	-1.79845	3.58541	1.07e-06	1.2e-05	11.8791	1.54828	1.9957	0.620903	12.689	4.86325	2.22822	0.580108
evm.model.chr13.800	503.034	-1.56168	0.121632	-12.8394	9.87e-38	2.77e-36		-1.59467	-1.595	4.7363	2.44e-10	6.4e-09	13.6153	11.1821	7.67179	10.1994	14.3252	30.1712	17.4623	11.393
evm.model.chr13.816	NA	NA	NA	NA	NA	NA		-1.15913	-1.15919	6.37242	8.64e-08	1.26e-06	19.903	47.7433	37.0983	25.2669	22.1873	94.8968	44.3292	35.7922
evm.model.chr13.820	400.355	-1.82051	0.218201	-8.34327	7.23e-17	7.62e-16		-1.84265	-1.84319	4.39638	1.01e-07	1.44e-06	14.936	3.81671	3.1333	0.747797	14.9491	12.3138	2.74264	1.46809
evm.model.chr13.838	12.2377	3.21301	1.33391	2.40872	0.0160087	0.0329354		NA	NA	NA	NA	NA	0.805689	0.123993	0.0103477	0.028861	1.30564	0.015849	0	0.0556167
evm.model.chr13.85	NA	NA	NA	NA	NA	NA		-1.08803	-1.08871	3.99242	0.000567928	0.00337652	85.607	33.8394	67.8585	45.9796	100.035	64.0052	98.6145	51.9639
evm.model.chr13.857	7.89628	-4.7142	1.70005	-2.77298	0.00555449	0.0128647		-5.3523	-1.44269e+08	-1.00761	0.0100369	0.0405325	0	0	0.034673	0.0235997	0.510952	0.12865	0.938551	0.107486
evm.model.chr13.865	11324.7	2.10162	0.713532	2.94537	0.0032257	0.00788985		2.08183	2.082	9.23435	1.26e-07	1.75e-06	0.381375	136.768	0.167803	1453.01	0.351125	28.989	0.173249	1347.19
evm.model.chr13.883	NA	NA	NA	NA	NA	NA		0.981319	0.981493	5.42177	1.19e-05	0.000105144	49.9599	30.1714	14.2596	11.8187	40.332	13.7141	16.6146	22.0117
evm.model.chr13.901	66.4616	2.39868	0.474291	5.05741	4.25e-07	1.91e-06		2.35752	2.37551	1.8904	0.000379162	0.0023443	3.79992	0.501347	0.0315293	0.126236	3.07492	0.0879027	0.0119887	0.140529
evm.model.chr13.909	NA	NA	NA	NA	NA	NA		-1.37426	-1.3745	5.04372	5.06e-09	9.84e-08	9.12106	7.25369	10.6045	3.38105	9.84875	16.8657	10.6963	5.17405
evm.model.chr13.914	98.9455	1.57091	0.301014	5.21872	1.8e-07	8.42e-07		1.54235	1.54605	2.42687	0.000392648	0.0024195	18.8429	4.43661	0.610853	0.329438	18.438	1.33065	1.33546	0.30727
evm.model.chr13.922	29.4118	2.38243	0.620423	3.84001	0.000123027	0.000396622		2.31854	2.3392	0.741885	0.00448337	0.0203476	2.37591	1.56894	0.0239107	1.61035	2.28041	0.256434	0.163759	2.64657
evm.model.chr13.924	522.81	2.07168	0.198474	10.438	1.66e-25	2.78e-24		2.03919	2.04067	4.79233	4.64e-09	9.09e-08	2.0282	7.32123	0	25.9267	1.86972	1.57927	0.0412197	29.7377
evm.model.chr13.931	6.91833	4.36142	1.51588	2.87715	0.00401281	0.00961381		5.03411	1.44269e+08	-1.11342	0.00851556	0.0351291	0.22027	0.149279	0	0.698225	0.509397	0	0.0243013	0.37603
evm.model.chr13.932	691.297	1.71276	0.157653	10.8641	1.71e-27	3.15e-26		1.67647	1.67704	5.19422	7.32e-09	1.37e-07	10.3386	32.0896	2.77001	76.3009	14.5576	8.9364	3.78899	78.2681
evm.model.chr13.935	NA	NA	NA	NA	NA	NA		1.30256	1.30338	3.76546	2.01e-05	0.000168671	6.00971	7.52031	2.65908	7.08319	6.53555	2.77264	3.23955	9.5168
evm.model.chr13.949	9.46731	3.29905	0.942678	3.49966	0.000465853	0.00134963		3.20055	3.24152	-0.717744	0.00386096	0.0179936	1.39917	4.05643	0	1.27072	0.544144	0.388911	0	0.702525
evm.model.chr13.954	1128.72	1.70877	0.128901	13.2564	4.14e-40	1.28e-38		1.70785	1.70822	5.87216	1.08e-11	3.78e-10	108.421	33.16	11.0268	16.4097	90.6345	8.97053	21.2536	15.7121
evm.model.chr13.958	54.3636	-2.4127	0.492318	-4.90069	9.55e-07	4.15e-06		-2.41965	-2.4355	1.56972	0.000426117	0.00260658	2.28746	0.198907	1.30415	1.013	1.35118	0.951211	0.766114	1.12374
evm.model.chr13.960	50.9776	1.53061	0.382512	4.00145	6.3e-05	0.000212781		1.39523	1.39847	1.47898	0.00709005	0.0300748	17.5436	24.1454	6.50988	11.8744	20.4658	8.15964	6.32062	14.348
evm.model.chr13.967	635.966	-1.51934	0.151608	-10.0215	1.23e-23	1.9e-22		-1.55826	-1.55878	5.07864	1.13e-08	2.04e-07	10.209	5.19234	17.7051	6.61147	12.0491	13.528	28.392	8.61118
evm.model.chr13.97	225.4	3.15859	0.19422	16.263	1.81e-59	9.52e-58		3.11132	3.11272	3.57947	1.38e-13	7.81e-12	1.22203	35.2403	0.792518	10.4048	0.759792	3.61553	0.999393	7.39788
evm.model.chr13.970	13.8335	3.14645	1.04344	3.01545	0.00256601	0.00640809		2.96618	3.10856	-0.175076	0.0118389	0.046961	1.2801	0.199679	0	0.162526	0.975706	0.018988	0.034791	0.221885
evm.model.chr14.10	NA	NA	NA	NA	NA	NA		-0.894434	-0.894463	7.8842	3.04e-05	0.000244488	81.4079	50.5115	84.7115	62.4701	87.3957	83.6935	84.2394	58.6711
evm.model.chr14.100	3.5553	4.47774	1.97572	2.26639	0.0234275	0.0460018		NA	NA	NA	NA	NA	0.0540667	0.279253	0	0.813004	0	0	0	0.37875
evm.model.chr14.1007	26.0203	1.69404	0.543026	3.11964	0.00181073	0.00466065		NA	NA	NA	NA	NA	7.5171	10.6864	0.279135	0.734914	13.6337	3.19437	0.832408	0.264828
evm.model.chr14.1018	2.85501	4.3686	1.7723	2.46493	0.0137039	0.0287739		NA	NA	NA	NA	NA	0.297955	0.206276	0.112242	0.122531	0.348301	0	0.0421713	0.152734
evm.model.chr14.1020	NA	NA	NA	NA	NA	NA		1.39221	1.39248	5.90503	1.39e-09	3.11e-08	59.4043	49.6423	30.0761	74.0643	66.4406	16.9636	27.8171	68.4114
evm.model.chr14.1027	9.32664	4.44987	1.44954	3.06986	0.00214162	0.00543103		4.08304	4.49629	-0.652907	0.00413079	0.0189829	5.95793	1.15704	0	0.763983	4.47307	0.059335	0	0
evm.model.chr14.1082	22.8478	3.5911	0.883499	4.06463	4.81e-05	0.000165642		3.46593	3.54216	0.471126	0.00118442	0.00643341	4.68234	1.22344	0	0	5.44667	0.0847217	0	0.0688063
evm.model.chr14.111	NA	NA	NA	NA	NA	NA		1.09003	1.0902	6.61133	1.4e-06	1.53e-05	547.395	292.803	397.286	547.563	395.969	122.407	410.162	498.515
evm.model.chr14.1117	41.6902	3.23725	0.598575	5.40826	6.36e-08	3.15e-07		3.17064	3.20849	1.25878	8.1e-05	0.000590542	3.21132	0.686107	0.303255	0.139456	2.64664	0.062535	0.00449133	0.0486073
evm.model.chr14.1127	12.879	2.20704	0.890992	2.47706	0.0132471	0.0279106		NA	NA	NA	NA	NA	1.99488	0.615568	0.327945	0.024094	2.47	0.130623	0.076882	0.0991273
evm.model.chr14.119	NA	NA	NA	NA	NA	NA		1.42881	1.43068	3.57828	0.000407169	0.00250034	100.653	19.7874	0.246216	0.723001	138.337	6.59304	1.66176	0.358103
evm.model.chr14.1201	9.55872	-2.37527	1.04811	-2.26624	0.0234367	0.0460155		NA	NA	NA	NA	NA	3.01124	0.428999	2.6505	1.18711	2.63648	2.26874	1.2227	0.820389
evm.model.chr14.1233	NA	NA	NA	NA	NA	NA		-1.50481	-1.50528	5.30271	1.88e-09	4.01e-08	10.3898	5.89014	35.9566	17.8162	10.0323	14.889	17.1771	9.09429
evm.model.chr14.124	NA	NA	NA	NA	NA	NA		-0.901641	-0.901807	4.7129	0.0126745	0.0497362	15.1817	30.7772	27.631	15.2078	16.5049	51.2062	46.3888	15.0843
evm.model.chr14.1241	1235.16	-1.5747	0.116125	-13.5604	6.88e-42	2.24e-40		-1.54502	-1.54515	6.0393	1.52e-10	4.16e-09	20.8781	33.9779	23.1939	3.29141	25.928	88.3621	114.766	7.59306
evm.model.chr14.1268	5.90082	-6.35108	1.56388	-4.06111	4.88e-05	0.000167747		-6.9726	-1.44269e+08	-1.26588	0.000221061	0.00145013	0	0	0	0	1.90919	1.02239	0.684711	0.041837
evm.model.chr14.1276	NA	NA	NA	NA	NA	NA		0.966473	0.966575	6.6922	2.28e-05	0.000188474	151.573	59.226	31.6511	58.1365	141.748	26.9466	27.8342	77.3131
evm.model.chr14.128	23.734	2.48724	0.881781	2.8207	0.00479183	0.0112599		NA	NA	NA	NA	NA	2.15144	0.799429	0.0071	0.02757	3.14499	0.132626	0.0567887	0.022298
evm.model.chr14.1298	NA	NA	NA	NA	NA	NA		-1.10537	-1.10557	5.27296	3.97e-06	3.9e-05	10.6838	11.282	13.5054	9.89025	16.3173	21.6867	30.8284	13.7774
evm.model.chr14.131	NA	NA	NA	NA	NA	NA		8.67662	1.44269e+08	-1.21912	9.65e-05	0.00069207	0	4.20972	0	0	0	0	0	0
evm.model.chr14.133	175.251	1.6828	0.227364	7.40136	1.35e-13	1.12e-12		1.65855	1.66113	3.21696	1.68e-05	0.0001442	15.1283	3.36606	0.167957	0.146636	18.2196	0.977786	0.013912	0.402583
evm.model.chr14.1384	2.08997	4.69715	2.04591	2.29588	0.021683	0.0430433		NA	NA	NA	NA	NA	0.683464	0.306394	0.015826	0	0.23764	0	0	0
evm.model.chr14.140	1201.7	1.97484	0.13749	14.3635	8.77e-47	3.28e-45		1.95096	1.95114	5.97176	7.22e-13	3.38e-11	36.0062	47.3851	6.18173	8.67446	36.152	10.9353	4.89262	16.7893
evm.model.chr14.144	25.0119	-1.67383	0.730151	-2.29244	0.0218802	0.043377		NA	NA	NA	NA	NA	2.99255	0.495287	1.54599	2.59369	3.44413	1.47621	0.95404	3.76889
evm.model.chr14.1474	80.4165	2.37166	0.496606	4.77574	1.79e-06	7.54e-06		2.28593	2.31278	2.13465	0.000442056	0.00269507	16.5797	1.55453	0.287258	3.55324	16.6367	0.257619	0.153903	5.09325
evm.model.chr14.148	176.834	2.40803	0.634224	3.79682	0.000146565	0.000466111		2.34843	2.34982	3.23382	4.19e-05	0.0003273	19.6008	25.2003	0.457801	4.44876	9.58081	4.40806	0.213698	7.62741
evm.model.chr14.1501	161.722	1.85575	0.232367	7.98627	1.39e-15	1.34e-14		1.72711	1.72817	3.10986	2.25e-06	2.34e-05	109.256	80.9617	2.77093	10.1546	64.984	21.6996	3.0916	4.95524
evm.model.chr14.1506	21.1876	4.35785	1.39396	3.12624	0.00177054	0.00457361		4.99792	1.44269e+08	0.375569	0.00683042	0.0292199	13.3672	0.40881	0	0	9.90188	0	0	0
evm.model.chr14.153	NA	NA	NA	NA	NA	NA		-0.840714	-0.840955	5.01137	0.00868953	0.0357295	12.344	5.4113	6.69072	10.3086	16.0705	8.59035	6.05332	11.5294
evm.model.chr14.154	23.1958	2.74764	0.540628	5.08231	3.73e-07	1.69e-06		2.69167	2.70462	0.399215	0.000992187	0.00550119	0	1.54067	0	0.32998	0.014759	0.21561	0.063916	1.25549
evm.model.chr14.1571	NA	NA	NA	NA	NA	NA		-1.05451	-1.05468	4.83913	0.000121356	0.000850424	10.3419	20.6667	15.4207	13.1946	12.9885	38.1429	22.3023	11.3272
evm.model.chr14.1601	11.2416	4.1224	0.945392	4.36052	1.3e-05	4.86e-05		4.02461	4.06208	-0.518318	0.000496294	0.00298414	0	2.61369	0	0.258489	0	0.128742	0	0.157538
evm.model.chr14.163	NA	NA	NA	NA	NA	NA		1.24425	1.24576	2.16787	0.00617558	0.0268119	1.49364	5.35286	0.999312	2.44282	2.62182	2.02278	1.13338	4.46646
evm.model.chr14.1636	NA	NA	NA	NA	NA	NA		1.24442	1.2447	4.50021	1.98e-05	0.000166065	41.1669	36.58	16.7008	0.813709	37.8799	13.785	8.73778	0.905978
evm.model.chr14.1642	NA	NA	NA	NA	NA	NA		-1.13779	-1.13819	4.49447	8.3e-06	7.62e-05	6.86836	14.6696	25.5394	18.1132	9.3205	28.785	45.5569	21.3996
evm.model.chr14.1674	372.066	2.26613	0.432626	5.23808	1.62e-07	7.63e-07		2.21735	2.22072	4.27201	1.54e-06	1.67e-05	62.8693	7.00889	0.398557	1.67028	59.9714	1.32144	0.413637	0.245542
evm.model.chr14.1699	53.2173	-10.6465	1.26551	-8.41275	4.01e-17	4.3e-16		-11.2466	-1.44269e+08	1.50747	8.09e-11	2.35e-09	0.596807	0	0	0	1.5957	76.9443	26.0928	2.94169
evm.model.chr14.1701	97.5319	-3.10072	0.712353	-4.35278	1.34e-05	5.02e-05		-3.25419	-3.25731	2.39244	2.18e-06	2.28e-05	0.44881	14.1709	31.8579	1.93221	0	120.318	24.8805	0.626942
evm.model.chr14.1712	NA	NA	NA	NA	NA	NA		-0.929377	-0.929437	7.09956	6.96e-06	6.49e-05	91.7646	61.4778	140.73	78.2498	90.9981	104.966	145.948	102.168
evm.model.chr14.1717	NA	NA	NA	NA	NA	NA		-1.0371	-1.03712	8.41771	5.43e-08	8.23e-07	126.698	88.098	156.568	73.5941	132.846	160.965	157.045	72.9271
evm.model.chr14.177	NA	NA	NA	NA	NA	NA		1.22019	1.22109	3.67864	0.00071972	0.00414782	8.28628	11.619	10.0051	14.7653	7.18635	4.51291	9.44481	11.6328
evm.model.chr14.1784	NA	NA	NA	NA	NA	NA		-0.741902	-0.741928	7.61177	0.0107694	0.0431269	66.5619	68.6508	86.5177	99.3837	71.4699	102.142	68.5108	98.0852
evm.model.chr14.179	NA	NA	NA	NA	NA	NA		-1.2673	-1.26764	4.18734	1.32e-06	1.45e-05	7.12746	8.70767	7.31755	4.76833	8.51223	18.7722	7.73662	9.09652
evm.model.chr14.180	695.04	-2.3588	0.175279	-13.4574	2.79e-41	8.92e-40		-2.39316	-2.39342	5.20945	1.32e-12	5.8e-11	6.30134	13.7589	12.1822	1.5329	10.1908	63.9829	16.8577	2.00999
evm.model.chr14.1818	81.9124	3.87833	0.342493	11.3238	1e-29	2.05e-28		3.79688	3.80188	2.15026	1.07e-09	2.47e-08	0.248999	72.0621	0.050302	1.94307	0.423135	4.55407	0	19.4395
evm.model.chr14.1830	361.294	2.30036	0.31222	7.36776	1.74e-13	1.43e-12		2.23424	2.23743	4.25831	5.16e-07	6.23e-06	0.809952	8.65702	0.011051	54.9773	1.28671	1.54281	0.046784	34.4523
evm.model.chr14.1831	NA	NA	NA	NA	NA	NA		1.18285	1.18313	5.70293	5.1e-07	6.16e-06	33.0681	20.5451	9.79942	42.3894	23.6367	8.14964	6.72547	41.6593
evm.model.chr14.1845	219.441	3.91743	1.50342	2.60568	0.00916911	0.0201339		3.68425	3.72456	3.52443	6.53e-05	0.000486867	828.67	50.7251	0	0	1247.28	3.21544	3.56154	0
evm.model.chr14.1849	365.421	3.32183	0.481084	6.90489	5.02e-12	3.69e-11		3.31876	3.32798	4.27062	7.28e-08	1.08e-06	1.09198	5.60373	1.30859	46.1958	1.71528	0.54168	0.562624	16.4977
evm.model.chr14.1861	7.96126	-3.55356	0.986868	-3.60084	0.000317185	0.000948364		-3.48316	-3.56139	-0.934268	0.00205305	0.0104122	0.063447	0.072526	0.0683507	0.147398	0.243362	0.7416	0.347753	0.355665
evm.model.chr14.1863	5.31268	-4.95785	1.94141	-2.55374	0.0106572	0.0230011		NA	NA	NA	NA	NA	1.33939	0	0.299998	0.0557257	0.827915	0.373724	0.222634	0.358836
evm.model.chr14.188	NA	NA	NA	NA	NA	NA		-0.916144	-0.9168	4.31917	0.00940967	0.0383458	6.98932	5.28617	13.373	20.5803	7.3425	8.83468	17.45	25.7443
evm.model.chr14.1897	NA	NA	NA	NA	NA	NA		1.14095	1.14132	4.71417	5.22e-06	4.99e-05	89.911	32.9406	10.9538	14.932	56.4221	13.3106	10.0201	18.1346
evm.model.chr14.1898	NA	NA	NA	NA	NA	NA		1.28002	1.28185	3.43095	0.000651517	0.00379498	121.621	21.4523	11.9506	14.4772	67.6348	7.92907	10.1338	18.1647
evm.model.chr14.1899	18.7443	3.16723	1.17837	2.68782	0.00719209	0.0162241		3.20624	3.28057	0.245324	0.0110231	0.0440638	204.561	30.0768	2.384	0	17.0225	3.43809	7.93642	0
evm.model.chr14.1900	68.2821	-2.48286	0.814441	-3.04854	0.00229955	0.00579369		NA	NA	NA	NA	NA	6.08752	0.0411817	0.227508	0.882436	6.08897	0.227409	0.244364	0.198448
evm.model.chr14.1911	NA	NA	NA	NA	NA	NA		-0.921229	-0.921346	5.86699	0.000613767	0.00361064	37.3773	82.3966	256.972	23.7465	40.5421	139.873	245.862	25.4132
evm.model.chr14.1932	NA	NA	NA	NA	NA	NA		1.05079	1.05088	6.8366	6.96e-05	0.000515461	29.1396	108.105	46.5305	231.171	17.2809	46.754	134.578	101.876
evm.model.chr14.1936	14.4577	2.41146	0.772738	3.12067	0.00180442	0.00464842		2.3781	2.40887	-0.236164	0.0112929	0.0450173	0.515812	1.28999	0.809358	0.229219	0.58029	0.235607	1.00954	0.712544
evm.model.chr14.194	21.629	1.87038	0.756838	2.4713	0.0134622	0.0283178		NA	NA	NA	NA	NA	0.585944	0.688021	0.309013	0.123756	0.287515	0.172793	0.061541	0.245643
evm.model.chr14.1961	NA	NA	NA	NA	NA	NA		0.832997	0.833095	5.79173	0.00359013	0.016888	66.8081	71.5447	35.7461	43.3213	54.0369	35.9815	32.1202	62.9927
evm.model.chr14.1962	622.388	1.58361	0.195816	8.0872	6.11e-16	6.01e-15		1.4819	1.48273	5.04666	4.01e-05	0.000314868	1.44346	63.1471	0.0409933	227.341	0.28873	20.4234	0.197625	371.329
evm.model.chr14.1964	39.8452	4.0924	0.674963	6.06314	1.33e-09	7.88e-09		4.06295	4.09913	1.12643	1.15e-05	0.000101909	0.0469287	0.752238	0	0.675909	0.068097	0.0453677	0	0.961281
evm.model.chr14.1971	30.4288	6.56727	1.27296	5.15906	2.48e-07	1.14e-06		7.19419	144269484	0.844786	8.86e-06	8.09e-05	3.43568	0.491347	0.0144457	0.0271517	4.30975	0	0	0
evm.model.chr14.1973	NA	NA	NA	NA	NA	NA		-1.30924	-1.31004	3.49615	0.00231215	0.0115631	17.8341	5.25959	0.873907	0.709898	41.6081	11.6842	0.949891	0.98733
evm.model.chr14.1976	NA	NA	NA	NA	NA	NA		1.20262	1.20269	6.78243	1.71e-08	2.98e-07	93.396	79.3872	16.89	49.3023	65.9056	30.9446	15.5055	62.3205
evm.model.chr14.1978	60.7161	5.49073	0.843849	6.50677	7.68e-11	5.1e-10		5.37989	5.50116	1.76799	1.41e-07	1.93e-06	13.1558	3.05355	0	0.579473	9.1434	0.07053	0	0.885029
evm.model.chr14.1988	NA	NA	NA	NA	NA	NA		-0.963979	-0.964132	5.24575	0.000164406	0.0011122	33.7221	31.2424	43.8359	17.0322	35.6719	54.4912	51.7461	20.4353
evm.model.chr14.1995	26.0375	2.01464	0.557316	3.6149	0.000300468	0.000903967		1.96284	1.97179	0.562556	0.00772552	0.0323757	1.16508	1.94131	0.0518803	0.449208	1.86323	0.46626	0.120419	1.02646
evm.model.chr14.1999	99.1773	5.71548	1.05914	5.39632	6.8e-08	3.36e-07		5.36759	5.59496	2.4473	6.67e-08	9.94e-07	361.483	14.0965	0	0	53.7767	0.300304	0	0.2128
evm.model.chr14.200	NA	NA	NA	NA	NA	NA		-1.12491	-1.12554	3.52026	0.000387344	0.00238902	35.2427	21.5652	35.3399	11.8954	42.2015	41.7686	27.4069	14.7319
evm.model.chr14.2001	NA	NA	NA	NA	NA	NA		-0.891157	-0.891186	7.61807	1.99e-06	2.1e-05	167.763	109.276	255.148	44.441	162.075	180.942	119.595	41.3398
evm.model.chr14.2006	13.6007	6.61491	1.42136	4.65393	3.26e-06	1.32e-05		7.21999	1.44269e+08	-0.179933	0.000100214	0.000715217	3.20379	0.889002	0.0907827	0.317861	1.38143	0	0.119862	0.174392
evm.model.chr14.2019	NA	NA	NA	NA	NA	NA		1.0897	1.09011	4.81212	0.000109429	0.000773847	45.8277	17.272	4.00831	10.9323	61.2623	7.30746	3.02515	15.4411
evm.model.chr14.2020	4.01119	6.58391	1.78301	3.69258	0.000221991	0.000682873		NA	NA	NA	NA	NA	1.26323	6.95554	0.12255	0.863732	1.62279	0	0.481938	1.63337
evm.model.chr14.2037	NA	NA	NA	NA	NA	NA		-0.886649	-0.887058	3.93109	0.0102752	0.0413784	11.6541	5.77917	7.8766	6.50796	9.62169	9.53654	6.9293	5.10268
evm.model.chr14.2039	NA	NA	NA	NA	NA	NA		-1.33953	-1.33956	8.11091	1.62e-14	1.19e-12	46.5412	156.723	253.282	91.0257	58.3137	354.693	217.087	109.139
evm.model.chr14.2049	446.682	2.11776	0.184788	11.4605	2.08e-30	4.36e-29		2.07526	2.07705	4.532	4.43e-10	1.11e-08	52.8802	7.93633	0.091428	0.891047	43.1096	1.71804	0.0211987	1.12438
evm.model.chr14.205	NA	NA	NA	NA	NA	NA		0.932659	0.932742	6.81791	2.11e-05	0.000176281	54.3835	27.1458	10.2179	30.136	58.2054	12.6961	9.95872	40.1183
evm.model.chr14.2053	NA	NA	NA	NA	NA	NA		1.35098	1.35112	5.06779	1.2e-06	1.34e-05	20.7756	82.8651	11.6444	13.3479	19.8188	28.8879	17.084	12.9306
evm.model.chr14.2057	62.0812	2.03412	0.735267	2.76651	0.005666	0.0130967		NA	NA	NA	NA	NA	9.60616	10.403	24.0297	157.032	2.24303	2.71701	5.97858	103.723
evm.model.chr14.2067	NA	NA	NA	NA	NA	NA		-0.889027	-0.889086	6.20211	0.000239017	0.00155423	51.2577	33.4828	22.6328	8.88285	53.9992	55.3939	25.9674	17.6243
evm.model.chr14.2082	1.8599	5.32431	1.97831	2.69135	0.00711632	0.0160706		NA	NA	NA	NA	NA	0.120931	0.420408	0.015764	0.036261	0.1328	0	0.0622027	0.060744
evm.model.chr14.2084	169.732	1.84732	0.34535	5.34911	8.84e-08	4.29e-07		1.78823	1.79031	3.17776	0.00012846	0.000893979	0.55311	9.48077	0.0493413	11.948	0.209624	2.36791	0.037552	28.7661
evm.model.chr14.2096	228.647	1.7879	0.190506	9.38499	6.29e-21	8.49e-20		1.74798	1.7499	3.59484	8.9e-08	1.29e-06	27.8712	9.49012	0.789954	7.8886	25.5587	2.49999	1.59984	9.96875
evm.model.chr14.21	NA	NA	NA	NA	NA	NA		-0.740715	-0.740749	7.13489	0.00935896	0.0381492	53.1259	46.2706	63.4446	41.3307	56.8191	69.1636	56.4323	44.9661
evm.model.chr14.2102	29.5375	4.10712	0.599993	6.84529	7.63e-12	5.52e-11		4.03343	4.04619	0.731555	4.52e-06	4.38e-05	0	9.05511	0.0221447	0	0.0533273	0.473705	0	0.439912
evm.model.chr14.2110	81.8204	2.11311	0.379957	5.56145	2.68e-08	1.38e-07		2.03536	2.04101	2.16689	0.000271652	0.00174612	29.0428	9.01542	1.43395	0.299678	30.5286	1.99095	0.324384	0.292163
evm.model.chr14.2123	1072.63	2.37822	0.115043	20.6724	6.14e-95	7.02e-93		2.35037	2.35083	5.78272	1.6e-11	5.47e-10	193.292	68.6263	0.0823337	0.0876713	178.459	12.0616	0.32864	0.169238
evm.model.chr14.2126	NA	NA	NA	NA	NA	NA		1.31103	1.31715	3.07402	0.00371724	0.0174288	34.4819	2.62222	2.02641	1.74044	39.5367	0.974754	2.63523	5.33931
evm.model.chr14.2127	NA	NA	NA	NA	NA	NA		-1.04583	-1.04601	6.58467	0.0102735	0.0413784	324.067	532.776	3272.35	1809.11	290.177	983.694	4298.5	385.229
evm.model.chr14.2131	1364.98	-1.50652	0.153003	-9.84635	7.11e-23	1.06e-21		-1.56075	-1.56084	6.18	1.22e-08	2.18e-07	41.3532	61.0145	77.7507	5.22248	41.1165	160.292	58.6327	8.61234
evm.model.chr14.2140	NA	NA	NA	NA	NA	NA		1.04725	1.04746	5.29343	0.000143869	0.000988562	60.4504	18.0455	6.32911	0.606627	42.5061	7.80442	2.03512	0.718732
evm.model.chr14.2149	94.9642	2.06459	0.318887	6.47436	9.52e-11	6.26e-10		2.05655	2.0589	2.36088	1.9e-05	0.000160898	4.95864	5.27562	1.92654	0.641581	2.76125	1.1329	0.178019	0.472176
evm.model.chr14.2160	73.5169	-4.64223	1.26573	-3.66763	0.000244812	0.000748755		-4.42654	-4.88428	2.01052	0.000259947	0.00167839	18.0339	0.135793	0	0	328.944	4.01619	0.59647	1.97954
evm.model.chr14.2163	68.8037	8.33944	1.24704	6.68739	2.27e-11	1.57e-10		8.97795	1.44269e+08	1.95197	3.15e-08	5.1e-07	148.796	16.251	0	0	18.2131	0	0	0
evm.model.chr14.2165	235.615	-1.73378	0.19626	-8.83409	1.01e-18	1.21e-17		-1.77953	-1.7808	3.64817	3.59e-08	5.74e-07	1.59011	3.19355	10.3242	1.39286	2.7895	9.82517	18.9143	3.24805
evm.model.chr14.217	108.51	5.01028	0.873262	5.73743	9.61e-09	5.17e-08		4.78761	4.94432	2.55965	4.68e-07	5.7e-06	124.27	7.1209	0	0.226472	116.479	0.185645	0	0
evm.model.chr14.2176	98.9199	3.55073	0.433237	8.19582	2.49e-16	2.52e-15		3.36622	3.38925	2.43357	2.87e-07	3.67e-06	286.49	33.0315	0	0	129.006	2.99994	0	0
evm.model.chr14.218	27.0203	6.16271	1.30597	4.71886	2.37e-06	9.82e-06		6.7393	1.44269e+08	0.6764	6.37e-05	0.000475835	25.3257	2.71217	0	0.106422	29.584	0	0	0.120739
evm.model.chr14.2188	NA	NA	NA	NA	NA	NA		7.38546	1.44269e+08	-1.98678	0.000582909	0.00345131	0.0382913	0.68851	0	0	0.0117573	0	0	0.0264957
evm.model.chr14.2192	NA	NA	NA	NA	NA	NA		1.0865	1.08673	5.15763	6.04e-06	5.7e-05	37.0165	21.0771	5.92386	8.63691	42.9877	8.84911	5.4112	12.8538
evm.model.chr14.2193	133.831	1.7153	0.317941	5.39502	6.85e-08	3.38e-07		1.67474	1.6809	2.84665	0.000116978	0.00082203	23.7767	2.24683	0.994505	1.16883	15.0993	0.626601	0.241193	1.15663
evm.model.chr14.2194	63.8741	3.12562	0.948048	3.2969	0.000977584	0.00266311		2.90673	2.93102	1.83587	0.000406315	0.00249649	66.9982	11.6978	0.331588	1.10344	75.7102	1.2613	0	0
evm.model.chr14.2195	16.4971	2.73941	1.1494	2.38334	0.0171562	0.0350122		NA	NA	NA	NA	NA	13.8558	5.32136	0	1.05321	11.9672	0.811409	1.50966	0.432047
evm.model.chr14.2199	144.115	2.48307	0.280153	8.86325	7.77e-19	9.33e-18		2.45496	2.46002	2.94209	2.84e-07	3.63e-06	10.3865	5.3707	0.175571	5.32577	10.0989	0.883144	0.585214	7.61596
evm.model.chr14.22	NA	NA	NA	NA	NA	NA		0.841061	0.841223	5.19064	0.00570058	0.024976	92.2259	33.5705	1.89081	5.54358	96.2115	16.7548	3.28054	4.48583
evm.model.chr14.2201	NA	NA	NA	NA	NA	NA		1.33047	1.33081	3.85387	5.5e-05	0.000417284	32.1105	69.2385	21.7348	0.483875	36.441	24.6304	9.04025	0.16788
evm.model.chr14.2209	NA	NA	NA	NA	NA	NA		-0.851966	-0.852341	4.20382	0.0125511	0.0493098	13.0273	8.71419	23.1974	0.513835	14.4222	14.1155	28.7312	0.63207
evm.model.chr14.221	15.869	4.79861	1.48132	3.23941	0.00119778	0.0031989		5.37216	1.44269e+08	0.00382615	0.0051025	0.0227268	11.6489	0.883942	0	0.172749	17.2834	0	0	0.0527477
evm.model.chr14.2213	NA	NA	NA	NA	NA	NA		-0.82856	-0.828854	4.43004	0.0125264	0.0492321	7.9424	4.25997	7.69867	4.2138	8.13692	6.77003	5.68567	4.55251
evm.model.chr14.222	109.309	2.32296	0.275201	8.44094	3.15e-17	3.4e-16		2.21232	2.21824	2.56223	5.65e-07	6.75e-06	65.3956	18.4835	0.228677	2.14115	87.1282	3.58421	0	2.48195
evm.model.chr14.2227	NA	NA	NA	NA	NA	NA		-1.09712	-1.09724	5.54099	1.5e-05	0.000129753	55.3133	78.1101	111.684	45.247	49.4993	148.67	99.6703	45.2761
evm.model.chr14.2235	127.354	4.54141	0.335877	13.5211	1.17e-41	3.81e-40		4.55657	4.56219	2.76716	7.16e-11	2.12e-09	0.158109	67.5708	0	12.5683	0.120877	2.53935	0	9.82107
evm.model.chr14.2238	NA	NA	NA	NA	NA	NA		-1.51289	-1.51295	7.57707	7.45e-13	3.46e-11	82.0308	40.3298	102.329	36.6522	76.5337	102.583	100.28	38.6328
evm.model.chr14.224	309.912	2.87271	0.343496	8.36316	6.11e-17	6.47e-16		2.74186	2.75964	4.01129	7.22e-08	1.07e-06	297.764	11.8349	0	0.537068	333.368	1.5531	0.0545493	0.492225
evm.model.chr14.2243	NA	NA	NA	NA	NA	NA		0.881067	0.881105	7.01349	0.00134225	0.0071715	175.205	100.808	20.9038	6.64152	139.481	48.848	43.2334	7.10039
evm.model.chr14.2249	NA	NA	NA	NA	NA	NA		1.16977	1.17117	4.69557	0.00174262	0.00901152	19.1842	21.8768	146.706	111.181	16.147	8.78432	41.2108	69.267
evm.model.chr14.2258	NA	NA	NA	NA	NA	NA		-0.884707	-0.884791	5.73409	0.00122291	0.00660858	70.1244	50.5421	61.0159	11.8787	56.9118	83.2568	53.713	12.8861
evm.model.chr14.2259	NA	NA	NA	NA	NA	NA		-1.18003	-1.18102	3.62521	0.000874928	0.00494409	5.60291	2.33654	6.68801	4.56433	6.92257	4.71789	3.70592	5.7465
evm.model.chr14.2262	NA	NA	NA	NA	NA	NA		-1.15931	-1.16068	2.41718	0.00630396	0.0272693	2.35538	2.35017	1.8256	4.07947	3.04447	4.77111	1.58259	4.16762
evm.model.chr14.2266	190.966	1.52881	0.24358	6.27642	3.46e-10	2.18e-09		1.47215	1.47316	3.33961	5.9e-05	0.000444466	17.6426	16.1215	6.03076	1.60798	23.4918	5.34009	7.07427	4.64083
evm.model.chr14.2269	NA	NA	NA	NA	NA	NA		-0.955459	-0.955681	4.49978	0.00257963	0.0127111	16.798	16.0677	17.889	9.90758	16.6325	27.7969	14.9953	11.3007
evm.model.chr14.227	146.509	5.00706	0.681696	7.34501	2.06e-13	1.68e-12		4.82093	4.91637	2.97	1.66e-09	3.6e-08	138.063	10.3161	0	0.789995	139.001	0.298874	0	0.734418
evm.model.chr14.2273	9228.59	1.53656	0.110862	13.8601	1.1e-43	3.74e-42		1.53668	1.53676	8.91568	5.73e-11	1.75e-09	589.885	157.378	246.244	412.293	575.868	48.7061	143.68	379.872
evm.model.chr14.2275	NA	NA	NA	NA	NA	NA		0.982026	0.9822	7.97875	0.00164817	0.00859659	445.522	38.5957	17.6803	247.864	503.307	17.393	22.5407	281.452
evm.model.chr14.2282	188.08	1.68798	0.278155	6.06847	1.29e-09	7.64e-09		1.6548	1.6569	3.31651	7.91e-05	0.000577649	10.4765	3.29525	0.211875	1.40878	12.133	0.959529	0.165653	2.02804
evm.model.chr14.229	58.9791	4.32931	0.673302	6.42996	1.28e-10	8.32e-10		4.16694	4.2346	1.72101	2.67e-06	2.73e-05	56.0331	10.9325	0	1.69975	69.5462	0.5339	0	0.433152
evm.model.chr14.2301	750.686	2.74789	0.124985	21.9857	3.94e-107	5.47e-105		2.74176	2.7421	5.29984	1.84e-17	3.04e-15	17.4822	69.2515	1.93569	9.70271	19.558	9.29583	2.1981	12.6656
evm.model.chr14.2303	8.51148	2.93755	1.20956	2.42862	0.0151565	0.0314182		NA	NA	NA	NA	NA	0.844129	1.30826	0.0201193	0.197672	0.548601	0.150369	0.09167	1.71535
evm.model.chr14.2310	NA	NA	NA	NA	NA	NA		-1.16162	-1.16178	5.67562	1.02e-07	1.45e-06	70.4168	24.2367	29.8172	6.27354	113.897	48.3215	30.3071	8.75666
evm.model.chr14.2321	NA	NA	NA	NA	NA	NA		-1.00453	-1.00488	6.34103	0.000111767	0.000788444	1.91314	13.4397	120.294	94.2103	2.86749	24.0872	177.307	75.154
evm.model.chr14.2324	286.409	1.55946	0.19093	8.16773	3.14e-16	3.15e-15		1.54268	1.54465	3.91183	7.15e-07	8.36e-06	25.4044	5.65196	2.64493	12.5801	20.0516	1.73503	0.816159	8.39707
evm.model.chr14.2325	6.37469	5.69632	1.60751	3.54357	0.000394756	0.00115866		6.31139	1.44269e+08	-1.1116	0.00176874	0.0091233	1.05152	0.450303	0.232715	0.116456	0.750175	0	0	0.099813
evm.model.chr14.2326	38.9266	2.54573	0.760109	3.34917	0.000810542	0.0022436		2.48571	2.49473	1.07708	0.0043701	0.0199189	0.34442	8.93951	1.11391	3.10389	0.0859733	1.38489	4.82968	6.65491
evm.model.chr14.2328	441.486	1.73316	0.207752	8.34244	7.28e-17	7.67e-16		1.7164	1.71831	4.54539	3.55e-07	4.45e-06	4.35728	3.92009	0.953615	22.6675	3.84266	1.0781	0.399093	18.2532
evm.model.chr14.2329	116.918	1.72736	0.302922	5.70233	1.18e-08	6.31e-08		1.69379	1.69864	2.64997	0.000144136	0.000990058	9.3407	2.32772	0.774924	1.40371	10.854	0.654235	0.363175	3.48322
evm.model.chr14.2340	NA	NA	NA	NA	NA	NA		1.00986	1.00993	6.32133	5.58e-06	5.31e-05	56.1605	104.856	12.3768	60.6584	92.5578	46.7115	17.6905	84.8708
evm.model.chr14.2343	71.6412	1.6847	0.449962	3.7441	0.000181044	0.0005668		1.64375	1.65145	1.98672	0.00430406	0.0196625	11.1193	1.50975	0	0.222055	7.04617	0.443391	0.0159733	0.632633
evm.model.chr14.2356	833.782	2.7533	0.194895	14.1271	2.59e-45	9.36e-44		2.72369	2.72486	5.41962	1.03e-12	4.67e-11	84.3504	17.6783	0.401788	0.544332	64.42	2.35249	0.425439	0.173171
evm.model.chr14.2372	9507.01	-2.86535	0.0981758	-29.1859	2.93e-187	1.24e-184		-2.91598	-2.91607	8.99716	2.68e-19	8.85e-17	4.53918	82.7234	1123.74	337.637	4.57393	555.309	947.122	171.673
evm.model.chr14.2374	23.3883	2.37693	0.659065	3.60652	0.000310337	0.000930295		2.29063	2.31008	0.487302	0.00494744	0.0221441	5.04765	1.99811	0	0.579251	4.25644	0.339213	0	0.108121
evm.model.chr14.2401	108.508	2.35104	0.367335	6.40025	1.55e-10	1e-09		2.31168	2.31479	2.55045	1.82e-05	0.000154972	19.6393	16.6431	1.47332	3.37077	19.2692	2.94221	0.495005	5.51505
evm.model.chr14.2402	146.874	1.65615	0.284314	5.82508	5.71e-09	3.15e-08		1.55876	1.56046	2.97074	0.000120013	0.000842184	58.1828	37.1872	6.17115	18.5761	56.4801	11.3639	7.37289	27.929
evm.model.chr14.2403	151.457	1.75253	0.245969	7.12501	1.04e-12	8.07e-12		1.77447	1.77676	3.01354	3.85e-06	3.8e-05	18.5244	8.75186	0.692252	1.27125	32.1675	2.2734	0.9698	1.08468
evm.model.chr14.2405	163.097	2.38555	0.229411	10.3986	2.52e-25	4.17e-24		2.35838	2.36146	3.11921	2.51e-08	4.17e-07	6.71769	2.55729	0.0375863	0.592379	5.51575	0.439047	0.0301847	0.392855
evm.model.chr14.244	87.6763	-1.97337	0.745539	-2.6469	0.00812336	0.0180954		-1.97932	-1.98424	2.26419	0.00399903	0.0185042	8.16484	0.618481	0.2981	0.188353	7.08217	2.20649	0.386429	0.171824
evm.model.chr14.245	184.172	1.99731	0.248464	8.03863	9.08e-16	8.84e-15		1.98009	1.98168	3.28929	3.81e-07	4.73e-06	5.65263	6.05632	0.957111	2.52625	6.70848	1.40387	1.01919	3.15568
evm.model.chr14.2468	161.667	3.44462	0.272778	12.6279	1.48e-36	3.97e-35		3.39337	3.39559	3.10805	1.84e-11	6.25e-10	25.2357	135.633	0	14.121	20.5231	11.4659	0.115783	25.6223
evm.model.chr14.2469	22.078	-3.77534	1.04652	-3.6075	0.000309156	0.000927155		-3.70106	-3.82219	0.419153	0.00168614	0.00875894	3.54319	0.0693353	0	0.222658	5.99722	0.819991	0.248547	0.165097
evm.model.chr14.2475	NA	NA	NA	NA	NA	NA		-0.804468	-0.804506	6.85172	0.000677097	0.00392843	54.2531	96.3981	107.268	54.0737	55.7668	150.029	168.652	49.257
evm.model.chr14.2476	1840.48	1.52362	0.143559	10.6132	2.59e-26	4.49e-25		1.48896	1.48912	6.5659	1.48e-08	2.62e-07	107.408	34.2536	2.7552	3.5767	102.534	11.0196	3.21244	22.4474
evm.model.chr14.2477	278.61	2.29245	0.263065	8.71437	2.92e-18	3.37e-17		2.26245	2.264	3.87079	3.42e-07	4.31e-06	15.3659	6.68781	0.0713867	1.31984	12.6732	1.26463	0.052235	1.75331
evm.model.chr14.248	335.402	2.65969	0.257447	10.331	5.1e-25	8.33e-24		2.58842	2.59692	4.14772	1.52e-10	4.16e-09	5.0575	9.41381	7.79447	111.155	8.39773	1.44459	2.60442	44.734
evm.model.chr14.2480	NA	NA	NA	NA	NA	NA		1.25694	1.25738	4.44145	1.38e-06	1.51e-05	28.5897	24.0638	7.92589	15.7586	27.762	9.01991	6.62267	18.2766
evm.model.chr14.2483	118.781	2.92576	0.656963	4.45347	8.45e-06	3.24e-05		2.90752	2.91109	2.67633	6.63e-06	6.22e-05	5.2186	5.52403	0.0472883	0.281406	6.69671	0.64837	0.026452	0.274854
evm.model.chr14.2487	187.38	3.08522	0.209834	14.7031	6.16e-49	2.44e-47		3.05359	3.05705	3.3156	7.15e-13	3.36e-11	5.919	11.2667	0.846901	7.32976	4.80883	1.22405	0.42503	11.0566
evm.model.chr14.2495	NA	NA	NA	NA	NA	NA		-1.00303	-1.0034	5.45025	0.000305296	0.00193884	8.55598	9.62852	51.6063	28.4256	5.1193	17.1584	70.0626	17.2756
evm.model.chr14.2496	NA	NA	NA	NA	NA	NA		-0.795594	-0.795676	6.08079	0.00486021	0.0218265	75.8457	40.4619	61.5636	22.3977	88.4118	62.5286	57.2112	23.5606
evm.model.chr14.2498	199.694	-3.37473	0.244828	-13.784	3.18e-43	1.06e-41		-3.38896	-3.39554	3.40987	1.2e-14	9.05e-13	2.03003	0.90495	16.2414	0.855834	2.57312	8.50538	17.7861	1.28108
evm.model.chr14.2501	111.741	5.76421	0.533899	10.7964	3.58e-27	6.5e-26		5.69893	5.7371	2.58341	3.67e-10	9.3e-09	20.1712	21.7323	0.025613	12.6333	10.6093	0.333573	0	16.7903
evm.model.chr14.2502	1683.61	-1.73272	0.109872	-15.7703	4.98e-56	2.39e-54		-1.76275	-1.763	6.48496	2.99e-13	1.57e-11	12.4254	7.73013	34.4015	22.8609	19.1721	23.2944	41.0676	21.2281
evm.model.chr14.2516	17.7736	3.82371	0.882248	4.33405	1.46e-05	5.44e-05		3.67644	3.76799	0.136242	0.000811654	0.00462335	4.34879	1.46231	0	0	5.01296	0.085141	0.0325367	0
evm.model.chr14.2517	313.744	1.54839	0.1971	7.85587	3.97e-15	3.68e-14		1.57628	1.57711	4.05435	9.25e-07	1.06e-05	3.15633	10.674	2.56653	17.9024	1.83975	3.17591	1.00609	14.8377
evm.model.chr14.2519	7.05267	2.98619	0.922217	3.23806	0.00120346	0.0032116		2.86765	2.91018	-1.06829	0.00798715	0.0332974	0.797585	2.41281	0	0.416089	0.130861	0.310141	0	0.812763
evm.model.chr14.2525	122.931	2.40443	0.377561	6.3683	1.91e-10	1.23e-09		2.34302	2.35817	2.72904	9.82e-06	8.85e-05	19.3246	1.6043	0.00932967	0.558119	17.8746	0.280132	0.0398383	1.11236
evm.model.chr14.2527	NA	NA	NA	NA	NA	NA		-1.02046	-1.02063	5.67949	0.000533431	0.00318933	8.26711	28.0743	82.6282	51.2049	10.0913	50.6138	62.3527	49.1145
evm.model.chr14.2529	225.194	-2.59863	0.296769	-8.75641	2.02e-18	2.35e-17		-2.62682	-2.62955	3.5851	7.37e-09	1.38e-07	1.7849	2.58387	24.2036	0.836388	0.912524	14.2708	23.7318	0.981345
evm.model.chr14.2530	423.694	-1.70179	0.13302	-12.7935	1.78e-37	4.93e-36		-1.75302	-1.75348	4.49208	3.51e-11	1.12e-09	20.3942	18.8997	37.1571	14.187	23.3039	57.3174	27.9343	15.5793
evm.model.chr14.2547	1291.72	2.12968	0.153131	13.9076	5.7e-44	1.95e-42		2.06538	2.06563	6.09708	4.21e-12	1.63e-10	14.9373	126.265	8.62678	56.5218	13.8172	27.2396	6.33289	251.59
evm.model.chr14.2548	NA	NA	NA	NA	NA	NA		0.975856	0.97645	3.81925	0.00470554	0.0212171	25.7606	17.182	8.97212	12.8137	23.924	7.71238	13.0859	14.5325
evm.model.chr14.2556	235.24	-2.96143	0.468764	-6.31753	2.66e-10	1.69e-09		-2.96209	-3.00124	3.62833	3.3e-06	3.31e-05	43.6106	0.128292	0.0700717	0	34.5938	0.92375	0.0174997	0.165002
evm.model.chr14.257	471.043	1.55122	0.147389	10.5247	6.65e-26	1.13e-24		1.53319	1.5338	4.61502	4.72e-08	7.29e-07	105.484	31.9966	3.77536	5.14077	76.9663	9.85307	4.03837	8.96557
evm.model.chr14.2570	2.0221	4.35699	1.92589	2.26233	0.0236769	0.0464254		NA	NA	NA	NA	NA	0.146379	0.129664	0.0268613	0.034981	0.0747547	0	0	0.124965
evm.model.chr14.2571	2609.51	1.8293	0.0870041	21.0255	3.84e-98	4.64e-96		1.79913	1.79917	7.09811	1.81e-15	1.8e-13	50.6063	402.355	12.2729	8.10379	52.729	103.531	12.1711	38.4079
evm.model.chr14.2574	603.061	-1.52095	0.140356	-10.8364	2.31e-27	4.25e-26		-1.55546	-1.55582	4.99298	5.45e-09	1.05e-07	15.8287	5.60486	10.3223	4.02463	15.6176	14.564	10.1783	4.27526
evm.model.chr14.2576	NA	NA	NA	NA	NA	NA		-1.09728	-1.09733	7.39123	6.8e-09	1.28e-07	65.6209	46.6146	95.9455	72.7454	64.6145	89.0787	82.2772	74.3998
evm.model.chr14.2577	19.9911	2.55524	0.684885	3.73091	0.000190791	0.000594365		2.38533	2.41358	0.22027	0.00574151	0.025128	10.5573	11.8253	1.44758	10.7706	26.3496	2.03164	4.83472	2.7818
evm.model.chr14.258	NA	NA	NA	NA	NA	NA		-1.32508	-1.33047	1.53106	0.00819913	0.0340063	1.50931	0.554089	1.52655	1.75933	1.20083	1.25658	1.1315	1.76072
evm.model.chr14.2580	NA	NA	NA	NA	NA	NA		1.24217	1.24235	6.17011	1.48e-07	2.02e-06	21.7843	27.5965	12.6186	50.7726	24.1009	10.3842	16.4185	44.5463
evm.model.chr14.2587	NA	NA	NA	NA	NA	NA		1.30556	1.30788	2.84067	0.00617212	0.0268027	13.357	5.29478	2.00234	1.17215	16.594	1.93338	10.2223	1.0214
evm.model.chr14.2616	NA	NA	NA	NA	NA	NA		9.21551	1.44269e+08	-0.0344768	0.00235299	0.0117381	0	51.7808	12.0675	0	0	0	26.205	0
evm.model.chr14.2618	8.24343	6.20626	1.51807	4.08826	4.35e-05	0.000150845		6.82761	1.44269e+08	-0.823514	0.000457861	0.00277963	1.13703	0.580262	0	0	1.54811	0	0.0389843	0.0348363
evm.model.chr14.2624	25839.6	3.02518	0.183998	16.4414	9.66e-61	5.29e-59		2.97236	2.97241	10.4218	7.96e-12	2.87e-10	0.283838	3004.11	8.10188	7519.27	0.208439	341.277	13.6458	9196.85
evm.model.chr14.2625	2845.49	2.3537	0.200703	11.7273	9.24e-32	2.05e-30		2.27873	2.27885	7.23636	5.68e-09	1.09e-07	0.082416	1135.06	0	1251.81	0	209.628	0.24781	1472.21
evm.model.chr14.2626	2387.09	1.70778	0.216022	7.90556	2.67e-15	2.52e-14		1.59893	1.60048	6.98719	6.3e-05	0.000471496	0	62.5526	0.0662403	2446.79	0.076974	18.1501	0	2046.64
evm.model.chr14.2641	NA	NA	NA	NA	NA	NA		1.15089	1.15109	5.4646	0.00112709	0.00615554	25.2665	28.8032	1.93491	43.0462	27.7021	11.5161	1.5901	29.9862
evm.model.chr14.2650	NA	NA	NA	NA	NA	NA		-1.00539	-1.00544	7.21141	0.000713536	0.0041169	928.901	1033.06	1648.39	933.599	953.252	1855.62	2319	792.775
evm.model.chr14.2652	142.133	2.38351	0.254293	9.37312	7.04e-21	9.47e-20		2.32946	2.33291	2.92888	5.73e-08	8.66e-07	23.1193	10.0474	0.722154	1.9697	20.4544	1.72234	0.542008	4.33068
evm.model.chr14.2665	NA	NA	NA	NA	NA	NA		1.18036	1.18063	5.29594	1.52e-05	0.000131673	71.3031	22.1115	3.47337	4.79391	68.9147	8.80589	3.4522	5.08354
evm.model.chr14.2666	23.1521	5.32612	1.41654	3.75994	0.000169953	0.000535138		5.94362	1.44269e+08	0.50705	0.00194059	0.00991688	4.00571	0.292361	0	0.0244737	4.65299	0	0	0.0585427
evm.model.chr14.267	NA	NA	NA	NA	NA	NA		-1.02537	-1.02568	4.65542	0.000528014	0.00315788	13.0472	6.04791	9.27387	7.0382	14.3223	10.9497	6.31452	7.69691
evm.model.chr14.2687	28.9693	1.68574	0.513382	3.2836	0.0010249	0.00278		NA	NA	NA	NA	NA	5.75636	2.45957	0.216095	0.124053	3.65638	0.723729	0.937527	0.189017
[truncated: 4,009 more rows]

## Sheet: C5R-C6R
	DESeq2 pipeline							EdgeR pipeline					Transcript per million (TPM) for RNA-seq of each sample
[truncated: 2,480 more rows]

## Sheet: C5S-C6S
	DESeq2 pipeline							EdgeR pipeline					Transcript per million (TPM) for RNA-seq of each sample
[truncated: 1,997 more rows]
