# Supplementary material for: Transcriptome Profiling During Muscadine Berry Development Reveals the Dynamic of Polyphenols Metabolism
Source: Front Plant Sci. 2022 Feb 2;12:818071. doi: 10.3389/fpls.2021.818071 (PMC8849228; doi:10.3389/fpls.2021.818071)
Supplement: Supplementary file 6 [file Table_5.XLSX]

## Sheet: ME1
	Transcript per million (TPM) for RNA-seq of each sample
GENEID	C5_FS	C5_V	C5_R	C5_S	C6_FS	C6_V	C6_R	C6_S	Vitis.uniprot.ID	Vitis.gene.ID	Vitis.annotation	Score	e.value	Identity	Arabidopsis.uniprot.ID	Arabidopsis.annotation	Arabidopsis.gene.ID	Score.1	e.value.1	Identity.1
evm.model.chr1.1052	507.863	299.603	171.946	653.696	1345.89	157.91	176.634	401.087	F6HHU9_VITVI	VIT_01s0127g00560	Uncharacterized protein	1084.32	0	0.954545	NRX1_ARATH	At1g60420	Probable nucleoredoxin 1	786.563	0	0.669565
evm.model.chr1.1141	2.49517	6.8958	9.52038	0.774233	5.33973	13.2477	7.92624	0.886797	-	-	-	-	-	-	-	-	-	-	-	-
evm.model.chr1.1215	1.53333	7.20588	1.38176	0.883791	1.22317	7.06101	0.888496	1.12472	F6HPJ5_VITVI	VIT_01s0026g00900	ZnMc domain-containing protein	652.899	0	0.950549	-	-	-	-	-	-
evm.model.chr1.1226	15.9564	52.1316	63.1145	12.4939	25.4105	105.378	51.9847	10.4246	F6HPJ2_VITVI	VIT_01s0026g00980	Hexosyltransferase	794.653	0	0.989637	GATL9_ARATH	At1g70090	Probable galacturonosyltransferase-like 9	577.785	0	0.724936
evm.model.chr1.1237	6.33173	14.6754	16.7472	3.75268	6.45861	20.3952	8.40684	4.96517	D7TNJ2_VITVI	VIT_01s0026g01040	Uncharacterized protein	525.783	0	0.969072	CCB4_ARATH	At1g59840	Protein COFACTOR ASSEMBLY OF COMPLEX C SUBUNIT B CCB4, chloroplastic	347.051	9.52e-119	0.671429
evm.model.chr1.1280	31.7919	74.5891	23.7443	10.411	33.8858	65.1216	31.6265	19.4199	F6HPG2_VITVI	VIT_01s0026g01450	J domain-containing protein	540.036	0	0.959854	-	-	-	-	-	-
evm.model.chr1.1297	17.2851	47.5519	21.4346	9.45984	16.1234	37.533	14.0856	11.3451	D7TNF1_VITVI	VIT_01s0026g01550	Homeobox domain-containing protein	613.609	0	0.984424	-	-	-	-	-	-
evm.model.chr1.1427	42.1517	17.2577	15.4808	50.5647	36.5913	7.05171	23.8176	19.6028	F6HPQ9_VITVI	VIT_01s0026g02540	RING-type domain-containing protein	287.345	2.96e-97	0.993671	-	-	-	-	-	-
evm.model.chr1.1430	3.67553	17.1667	4.04164	1.4514	4.51049	8.47626	2.03003	1.21107	F6HPQ5_VITVI	VIT_01s0026g02580	Dof-type domain-containing protein	820.846	0	0.958592	-	-	-	-	-	-
evm.model.chr1.1828	205.212	429.853	109.581	82.2055	207.739	373.494	135.415	121.861	F6HGG6_VITVI	VIT_01s0010g00990	S-adenosylmethionine decarboxylase proenzyme	428.713	7.5e-148	0.962025	-	-	-	-	-	-
evm.model.chr1.1893	26.7718	48.5957	39.3306	4.1793	30.2929	39.5898	9.83313	0.687809	F6HFZ6_VITVI	VIT_01s0010g01390	Uncharacterized protein	1065.45	0	0.968401	-	-	-	-	-	-
evm.model.chr1.1949	9.46801	2.69446	3.37112	4.01766	10.9022	1.87087	5.08597	7.19637	F6HG15_VITVI	VIT_01s0010g01800	Uncharacterized protein	718.383	0	0.83114	-	-	-	-	-	-
evm.model.chr1.2081	1.08154	0.583649	0.291679	0.990215	2.12197	0.223525	1.07961	0.798953	F6HG53_VITVI	VIT_01s0010g02640	Aa_trans domain-containing protein	195.667	3.9e-57	0.607656	-	-	-	-	-	-
evm.model.chr1.2111	29.6873	12.6535	9.28661	16.6177	27.628	9.36817	6.52124	22.0599	F6HG65_VITVI	VIT_01s0010g02890	RING-type E3 ubiquitin transferase	1570.83	0	0.970626	PUB6_ARATH	At1g24330	U-box domain-containing protein 6	1075.85	0	0.690355
evm.model.chr1.2117	0	3.77885	0	0	0	6.2246	1.10578	0	F6HG68_VITVI	VIT_01s0010g02930	Uncharacterized protein	241.891	2.86e-82	0.978571	-	-	-	-	-	-
evm.model.chr1.2126	0	7.74527	0.143681	0.622778	0	6.50151	2.51952	0.310995	F6HG69_VITVI	VIT_01s0010g02940	Uncharacterized protein	243.817	4.24e-83	0.992857	-	-	-	-	-	-
evm.model.chr1.218	6.6825	1.67954	0.862587	4.14021	7.90515	0.53928	0.65841	5.12232	F6HFR7_VITVI	VIT_01s0011g01970	PPR_long domain-containing protein	1123.61	0	0.901153	PP186_ARATH	At2g35130	Pentatricopeptide repeat-containing protein At2g35130	806.979	0	0.671329
evm.model.chr1.219	5.99825	1.35979	1.29175	3.60228	6.29049	0.60985	1.66028	4.99232	F6HFR6_VITVI	VIT_01s0011g01980	Uncharacterized protein	629.787	0	0.966006	-	-	-	-	-	-
evm.model.chr1.2207	0.907992	7.42154	0.920381	0.095373	1.77139	6.59496	1.87916	0.10416	F6HGB0_VITVI	VIT_01s0010g03680	Polysacc_synt_4 domain-containing protein	543.502	0	0.94306	Q9FYG0_ARATH	At1g67330	Polysacc_synt_4 domain-containing protein	353.599	1.05e-121	0.616788
evm.model.chr1.2384	1.77146	0.315424	0.795813	0.745466	2.9317	0.135544	0.950397	1.5665	D7TYU3_VITVI	VIT_01s0244g00160	Uncharacterized protein	427.172	3.45e-152	0.937778	-	-	-	-	-	-
evm.model.chr1.2446	8.61566	26.5487	9.62088	2.87372	7.00421	19.068	3.08389	1.20719	F6HJ90_VITVI	VIT_01s0150g00510	PPM-type phosphatase domain-containing protein	560.066	0	0.978022	P2C40_ARATH	At3g16560	Probable protein phosphatase 2C 40	300.827	4.38e-94	0.634361
evm.model.chr1.254	3.73954	0.878833	3.14825	3.923	5.17768	0	0.85173	0.490486	F6HF40_VITVI	VIT_01s0011g02260	Uncharacterized protein	1246.11	0	0.948179	YSL7_ARATH	At1g65730	Probable metal-nicotianamine transporter YSL7	967.222	0	0.768533
evm.model.chr1.288	9.46121	22.0512	4.47854	1.22143	8.77887	16.3794	6.4547	1.38403	D7T9D9_VITVI	VIT_01s0011g02470	Uncharacterized protein	283.493	6.08e-98	0.987654	CML16_ARATH	At3g25600	Probable calcium-binding protein CML16	215.698	2.69e-71	0.780645
evm.model.chr1.478	22.0091	23.0923	19.9701	3.12597	18.4031	64.1303	18.1336	4.80722	D7T912_VITVI	VIT_01s0011g03910	PPM-type phosphatase domain-containing protein	846.269	0	0.992974	P2C15_ARATH	At1g68410	Probable protein phosphatase 2C 15	679.093	0	0.789474
evm.model.chr1.535	0.889788	1.8746	0.044616	0.0757327	0.896929	2.18071	1.15425	1.29596	D7T8W9_VITVI	VIT_01s0011g04460	Protein DETOXIFICATION	867.84	0	0.971302	DTX16_ARATH	At5g52450	Protein DETOXIFICATION 16	529.25	0	0.616228
evm.model.chr1.544	5.49219	123.044	23.7895	19.8437	5.28226	84.2875	36.4492	16.3315	F6HFK5_VITVI	VIT_01s0011g04550	Uncharacterized protein	315.849	3.71e-110	0.966851	-	-	-	-	-	-
evm.model.chr1.55	22.5138	16.8112	13.8645	9.62834	23.6928	30.8274	16.1012	11.9653	D7T9W8_VITVI	VIT_01s0011g00470	Purple acid phosphatase	1265.75	0	0.985294	PPA1_ARATH	At1g13750	Probable inactive purple acid phosphatase 1	974.541	0	0.74918
evm.model.chr1.556	25.9515	117.051	43.292	11.562	27.7462	114.211	32.8213	11.5948	F6HFJ9_VITVI	VIT_01s0011g04630	Ribose-5-phosphate isomerase	444.121	1.03e-156	0.962025	RPI2_ARATH	At2g01290	Probable ribose-5-phosphate isomerase 2	329.717	7.71e-112	0.718615
evm.model.chr1.562	38.1495	7.70505	12.3072	20.6233	38.6397	8.62974	9.30289	25.0665	D7T8V5_VITVI	VIT_01s0011g04670	ABC transporter domain-containing protein	1381.7	0	0.97668	AB7G_ARATH	At2g01320	ABC transporter G family member 7	1071.23	0	0.777937
evm.model.chr1.587	14.4517	12.8941	10.9416	3.47567	14.0571	19.7088	8.78628	6.83365	F6HFJ0_VITVI	VIT_01s0011g04770	RING-type E3 ubiquitin transferase	1259.59	0	0.99061	PUB10_ARATH	At1g71020	U-box domain-containing protein 10	744.191	0	0.642741
evm.model.chr1.620	16.73	5.71629	3.26768	12.3415	16.5175	3.76506	6.11881	14.4575	A5BL10_VITVI	VIT_01s0011g04990	Uncharacterized protein	187.578	2.95e-62	0.969072	Q8LDC9_ARATH	At1g23100, At1g23100/T26J12_12	GroES-like family protein	155.606	1.12e-49	0.773196
evm.model.chr1.719	48.3427	4.27169	23.3446	18.7297	40.2274	5.19886	15.3491	20.8298	F6HFD3_VITVI	VIT_01s0011g05810	PAS domain-containing protein	1150.96	0	0.981758	ADO3_ARATH	At1g68050	Adagio protein 3	956.436	0	0.8367
evm.model.chr1.758	0.9011	3.80707	1.77412	0.741445	1.94991	4.26111	2.35441	1.30366	D7T8I1_VITVI	VIT_01s0011g06060	B box-type domain-containing protein	501.901	0	0.987805	-	-	-	-	-	-
evm.model.chr1.765	0.33058	22.5041	2.34586	2.34015	0.531408	21.5651	4.57335	1.05359	F6HFB5_VITVI	VIT_01s0011g06140	RING-type E3 ubiquitin transferase	784.637	0	0.977376	-	-	-	-	-	-
evm.model.chr1.77	141.515	384.007	271.517	104.949	150.872	493.573	276.373	111.846	F6HF82_VITVI	VIT_01s0011g00690	UDP-glucose 6-dehydrogenase	950.273	0	0.991379	UGDH3_ARATH	At5g15490	UDP-glucose 6-dehydrogenase 3	867.455	0	0.887931
evm.model.chr1.786	29.032	26.8818	32.241	6.84112	29.3746	50.1802	30.1693	11.2995	F6HFA9_VITVI	VIT_01s0011g06270	Uncharacterized protein	999.964	0	0.973404	-	-	-	-	-	-
evm.model.chr1.989	6.26907	20.4435	27.9659	3.05848	11.1108	67.5155	31.8789	3.62647	D7SYZ3_VITVI	VIT_00s0394g00030	Uncharacterized protein	936.791	0	0.971861	Q9SAC8_ARATH	At1g10740	Alpha/beta-Hydrolases superfamily protein	781.556	0	0.793028
evm.model.chr1.998	1.16762	4.60075	0.982764	0.306242	0.947307	2.95615	0.803167	0.39415	F6HHT1_VITVI	VIT_01s0127g00070	Uncharacterized protein	910.598	0	0.980198	NRT25_ARATH	At1g12940	High affinity nitrate transporter 2.5	683.715	0	0.779412
evm.model.chr10.1015	14.0844	53.3809	29.7413	7.16576	15.2031	70.2191	33.8379	7.56014	F6HMC1_VITVI	VIT_10s0003g01730	RING-type E3 ubiquitin transferase	1201.81	0	0.956461	PUB17_ARATH	At1g29340	U-box domain-containing protein 17	862.833	0	0.702446
evm.model.chr10.1036	1.16723	6.78663	3.02512	1.32093	1.04276	4.75399	2.24121	0.366064	F6HMD2_VITVI	VIT_10s0003g01900	Uncharacterized protein	334.724	2.67e-106	0.942197	-	-	-	-	-	-
evm.model.chr10.1187	0.038387	0.38159	0.09712	0.0164653	0.147418	0.192114	0.0844213	0.0373517	F6HMH8_VITVI	VIT_10s0003g02910	Protein kinase domain-containing protein	752.666	0	0.896186	-	-	-	-	-	-
evm.model.chr10.1536	10.852	74.1499	7.2177	5.66673	10.296	51.4158	11.1123	8.79138	F6HLZ7_VITVI	VIT_10s0003g05330	Uncharacterized protein	518.464	0	0.961883	Q9SUC4_ARATH	At4g20880, At4g20880/T13K14_40	Ethylene-regulated transcript 2 (ERT2)	93.9745	6.43e-21	0.762712
evm.model.chr10.1580	1.79244	0.511791	0.931578	1.20986	1.57396	0.678499	0.824691	0.966073	D7TKQ5_VITVI	VIT_10s0003g05590	Toprim domain-containing protein	609.757	0	0.945122	-	-	-	-	-	-
evm.model.chr10.2270	0	1.71897	0.885241	0	0	3.28642	0.400534	0.074465	F6HIS2_VITVI	VIT_10s0042g00920	Uncharacterized protein	586.26	0	0.981073	CHSY_ARATH	At5g13930	Chalcone synthase	463.766	1.01e-162	0.763578
evm.model.chr10.2279	0	2.66213	0.572068	0.094783	0	6.89629	0.364001	0.0183373	F6HIS3_VITVI	VIT_10s0042g00930	Uncharacterized protein	751.51	0	0.989796	CHSY_ARATH	At5g13930	Chalcone synthase	578.941	0	0.749354
evm.model.chr10.242	8.76082	5.40738	2.93352	5.66918	5.42468	1.33075	2.88957	4.4417	D7TYX9_VITVI	VIT_00s0516g00010	AvrRpt-cleavage domain-containing protein	362.073	1.33e-126	0.944444	-	-	-	-	-	-
evm.model.chr10.317	0.0652893	1.31109	0.422965	0.194397	0.073602	0.554396	0.212275	0	F6HCV5_VITVI	VIT_00s0194g00120	Serine O-acetyltransferase	595.504	0	0.957655	SAT3_ARATH	At3g13110	Serine acetyltransferase 3, mitochondrial	344.739	2.8e-116	0.66129
evm.model.chr10.348	62.9778	110.038	60.4757	15.479	61.4731	157.604	91.864	13.2517	F6GYZ8_VITVI	VIT_00s0259g00100	Uncharacterized protein	141.354	1.68e-40	0.902439	A0A1P8B9B2_ARATH	At4g16380	Heavy metal transport/detoxification superfamily protein	95.5153	3.59e-23	0.625
evm.model.chr10.365	31.2234	25.4845	21.4589	7.08889	22.9464	30.0445	13.6662	13.2991	D7TRX2_VITVI	VIT_00s0531g00040	2OG-FeII_Oxy_2 domain-containing protein	326.25	3.43e-112	0.730612	ALKB2_ARATH	At2g22260	DNA oxidative demethylase ALKBH2	340.887	6.52e-117	0.716895
evm.model.chr10.389	31.7503	44.0057	50.1698	2.20257	25.4693	87.1448	48.9256	4.47417	D7UEB9_VITVI	VIT_00s0941g00020	PHD domain-containing protein	218.009	1.16e-67	0.954198	-	-	-	-	-	-
evm.model.chr10.396	22.1805	68.1603	11.6096	20.9612	18.9978	63.8965	18.4104	23.1997	F6HRV6_VITVI	VIT_00s0463g00020	GRAS domain-containing protein	1095.11	0	0.967033	-	-	-	-	-	-
evm.model.chr10.469	1.60026	0.429551	0.474346	0.617769	1.47532	0.138326	0.677279	0.663598	F6H7Y8_VITVI	VIT_00s0409g00040	Protein kinase domain-containing protein	796.964	0	0.957606	-	-	-	-	-	-
evm.model.chr10.477	0.314878	0.848354	2.78464	0.148236	0.977619	5.87449	1.61212	0	F6I7G8_VITVI	VIT_00s0398g00020	Protein kinase domain-containing protein	791.186	0	0.967581	-	-	-	-	-	-
evm.model.chr10.503	0.437655	1.53752	0.317862	0.226996	1.37856	5.56066	0.409258	0.168228	D7U6H1_VITVI	VIT_00s0361g00090	Uncharacterized protein	1000.73	0	0.93271	-	-	-	-	-	-
evm.model.chr10.690	34.1409	54.9291	24.4661	2.74486	20.0274	28.7055	22.5451	1.45871	F6GZF2_VITVI	VIT_00s1306g00020	Uncharacterized protein	190.66	3.97e-62	0.958763	-	-	-	-	-	-
evm.model.chr10.752	0.086335	6.04483	11.0801	0.148952	0.657785	18.2846	9.54813	0.138545	F6H9C3_VITVI	VIT_00s0265g00060	Uncharacterized protein	1361.28	0	0.967514	-	-	-	-	-	-
evm.model.chr10.887	11.9799	6.96138	3.37927	7.097	11.194	4.39757	9.71402	8.11115	D7TJI5_VITVI	VIT_10s0003g00900	Uncharacterized protein	853.588	0	0.96861	Q8LF28_ARATH	At1g28680	Anthranilate N-hydroxycinnamoyl/benzoyltransferase, putative	563.533	0	0.621622
evm.model.chr11.108	20.8272	35.6589	33.3051	11.3962	17.5024	53.9317	33.693	19.0984	D7TCF8_VITVI	VIT_11s0016g01190	O-fucosyltransferase family protein	1204.5	0	0.977918	OFT35_ARATH	At5g35570	O-fucosyltransferase 35	875.544	0	0.71275
evm.model.chr11.109	58.9307	82.1215	75.5981	32.3679	65.4535	107.966	81.5191	33.23	A5B156_VITVI	VIT_11s0016g01200	Uncharacterized protein	450.669	3.9e-162	1	MOB1A_ARATH	At5g45550	MOB kinase activator-like 1A	401.749	8.77e-143	0.901408
evm.model.chr11.1739	12.6709	39.4634	17.5177	14.2823	17.4031	44.0523	18.7999	21.6047	F6GXI8_VITVI	VIT_11s0052g00450	WRKY domain-containing protein	403.29	1.3e-141	0.967347	-	-	-	-	-	-
evm.model.chr11.200	4.24568	148.804	9.25917	12.7875	7.26538	116.416	34.6542	10.5619	F6HGQ1_VITVI	VIT_11s0016g01810	DDE Tnp4 domain-containing protein	831.247	0	0.964637	Q9LYH2_ARATH	At5g12010	DDE Tnp4 domain-containing protein	597.045	0	0.673611
evm.model.chr11.228	0.248531	1.56341	0.319826	0.585777	0.276482	3.71772	0.50605	0.241286	D7TB65_VITVI	VIT_11s0016g02070	BHLH domain-containing protein	799.275	0	0.931174	-	-	-	-	-	-
evm.model.chr11.30	0.405509	1.65561	0	0	0.287932	1.19941	0.316427	0.311637	F6HH00_VITVI	VIT_11s0016g00480	Pectinesterase	1181.01	0	0.972509	-	-	-	-	-	-
evm.model.chr11.49	21.751	5.98824	3.92141	10.2079	20.0993	4.80249	3.71171	16.8747	F6HGM9_VITVI	VIT_11s0016g00640	Auxin response factor	888.256	0	0.991489	ARFS_ARATH	At1g19220	Auxin response factor 19	729.554	0	0.826552
evm.model.chr11.50	0.169571	95.5129	1.59927	1.08427	0.290008	30.6503	0.525016	0.68456	F6HGN0_VITVI	VIT_11s0016g00660	AP2/ERF domain-containing protein	383.259	7.01e-136	0.965854	-	-	-	-	-	-
evm.model.chr11.531	1.76429	0.362465	0.896658	0.942156	1.54383	0.33535	0.680644	0.813003	F6HH61_VITVI	VIT_11s0016g04660	Uncharacterized protein	1355.5	0	0.981873	PPR65_ARATH	At1g31430	Pentatricopeptide repeat-containing protein At1g31430	718.768	0	0.60461
evm.model.chr11.533	6.65536	9.25235	4.05588	0.642213	6.5432	5.66112	4.84028	1.30734	D7TBV9_VITVI	VIT_11s0016g04690	Uncharacterized protein	644.81	0	0.974763	F4K452_ARATH	AtHBP5, At5g20140	SOUL heme-binding family protein	505.753	4.99e-178	0.694215
evm.model.chr11.534	64.958	129.342	90.0802	23.6865	88.8606	193.387	111.002	19.615	F6HH63_VITVI	VIT_11s0016g04700	Very-long-chain 3-oxoacyl-CoA synthase	1054.28	0	0.988258	KCS11_ARATH	At2g26640	3-ketoacyl-CoA synthase 11	906.36	0	0.836978
evm.model.chr11.563	4.23613	4.44844	4.53123	0.808916	2.73612	6.02645	2.83109	1.44169	D7TBX7_VITVI	VIT_11s0016g04880	Protein kinase domain-containing protein	1885.15	0	0.93144	Q9FKL3_ARATH	At5g57610	Protein kinase domain-containing protein	445.277	2.75e-137	0.705263
evm.model.chr11.580	5.06534	59.9504	10.8166	0.825644	10.2331	50.7828	3.08708	0.868636	D7TBY7_VITVI	VIT_11s0016g05000	Uncharacterized protein	298.901	1.98e-103	0.95082	Q6NM36_ARATH	At5g20110	At5g20110	174.481	3.31e-54	0.701754
evm.model.chr11.688	3.26241	6.46288	2.78866	3.13775	3.74804	8.5824	3.07162	3.34515	F6HHA8_VITVI	VIT_11s0016g05740	Uncharacterized protein	324.324	1.28e-111	0.884444	-	-	-	-	-	-
evm.model.chr11.694	59.8159	20.2185	16.4943	30.3592	65.4717	12.4854	10.3982	39.8094	F6HHA9_VITVI	VIT_11s0016g05750	BED-type domain-containing protein	1354.35	0	0.991111	DSLE_ARATH	At3g42170	Zinc finger BED domain-containing protein DAYSLEEPER	830.476	0	0.617054
evm.model.chr11.761	46.3056	52.1542	29.5899	4.4306	28.738	93.5116	17.51	6.77572	D7T4X2_VITVI	VIT_11s0118g00350	H(+)-exporting diphosphatase	1467.6	0	0.985602	AVP1_ARATH	At1g15690	Pyrophosphate-energized vacuolar membrane proton pump 1	1314.67	0	0.875654
evm.model.chr11.868	17.0942	9.01011	11.1172	7.00736	11.5031	4.57186	10.2757	10.6779	F6HCK0_VITVI	VIT_11s0149g00070	Uncharacterized protein	232.646	2.88e-78	0.895161	Q9LSA1_ARATH	At3g18760, At3g18760/MVE11_12	Translation elongation factor EF1B/ribosomal protein S6 family protein	172.555	6.34e-55	0.764706
evm.model.chr12.1112	2.39566	41.1276	1.84827	0.747863	2.93658	28.2431	4.14565	0.545467	D7TDB1_VITVI	VIT_12s0057g01430	Uncharacterized protein	187.578	1.08e-60	0.913793	-	-	-	-	-	-
evm.model.chr12.1243	35.1216	8.04951	8.78828	21.9954	36.9095	3.58359	7.58923	33.3209	D7TR31_VITVI	VIT_12s0142g00110	RRM domain-containing protein	230.335	1.05e-73	0.990991	SC35_ARATH	At5g64200	Serine/arginine-rich splicing factor SC35	205.682	1.42e-63	0.861111
evm.model.chr12.1399	0	1.68311	0.170746	0	0	0.919971	0	0.0177103	F6H1N4_VITVI	VIT_12s0055g01020	Peroxidase	627.861	0	0.980707	PER62_ARATH	At5g39580	Peroxidase 62	413.305	3.48e-144	0.654723
evm.model.chr12.1400	0	2.38131	0.018047	0	0	2.37561	0	0	F6H1N3_VITVI	VIT_12s0055g01010	Peroxidase	595.504	0	0.977492	PER71_ARATH	At5g64120	Peroxidase 71	410.994	3.38e-143	0.675497
evm.model.chr12.1556	0.373085	4.33339	0.604832	0.0986117	0.367049	2.22695	0.187421	0.202862	F6H1P7_VITVI	VIT_12s0055g00020	Glycosyltransferase	929.087	0	0.972689	-	-	-	-	-	-
evm.model.chr12.1564	7.83279	42.0467	11.2566	0.850286	8.63356	35.6396	8.88063	1.46354	F6H926_VITVI	VIT_12s0034g01120	Glycosyltransferase	702.59	0	0.928571	-	-	-	-	-	-
evm.model.chr12.1719	12.8728	20.3794	8.76146	0.323316	13.4914	8.6866	11.2605	0.399032	F6H915_VITVI	VIT_12s0034g01180	PAP_fibrillin domain-containing protein	463.381	8.55e-166	0.988281	PAP4_ARATH	At3g26070	Probable plastid-lipid-associated protein 4, chloroplastic	251.521	1.22e-82	0.632979
evm.model.chr12.173	7.61708	8.15869	6.54728	2.4731	5.93447	12.0428	5.09239	4.01778	E0CTW4_VITVI	VIT_12s0028g01570	RING-type domain-containing protein	440.269	1.03e-157	0.941964	-	-	-	-	-	-
evm.model.chr12.180	8.32312	26.5069	19.1284	1.09247	9.46851	42.8283	11.4998	0.492965	F6H536_VITVI	VIT_12s0028g01640	Uncharacterized protein	1195.65	0	0.978916	-	-	-	-	-	-
evm.model.chr12.2225	147.04	5.88136	60.3948	51.3881	71.5049	4.60884	37.6978	101.149	F6HJZ4_VITVI	VIT_12s0035g01910	SHSP domain-containing protein	322.398	1.92e-111	0.957672	-	-	-	-	-	-
evm.model.chr12.2226	7.60396	1.4202	6.69234	3.33497	10.4206	1.82804	3.03723	3.79307	D7TGK4_VITVI	VIT_12s0035g01920	Methionine S-methyltransferase	2181.76	0	0.984404	MMT1_ARATH	At5g49810	Methionine S-methyltransferase	1603.57	0	0.724931
evm.model.chr12.227	2.24836	1.13329	0.852211	2.99968	2.65971	0.417498	1.05111	1.24656	F6H108_VITVI	VIT_18s0001g07170	WD_REPEATS_REGION domain-containing protein	309.301	3.04e-97	0.774725	-	-	-	-	-	-
evm.model.chr12.243	18.533	5.7477	5.26433	10.7783	20.5286	3.16494	6.59752	10.9298	E0CTR9_VITVI	VIT_12s0028g02170	Uncharacterized protein	464.151	4.62e-164	0.866883	CG160_ARATH	At2g31040	Protein CONSERVED ONLY IN THE GREEN LINEAGE 160, chloroplastic	333.183	1.91e-112	0.621053
evm.model.chr12.41	0.743264	0	0.007637	0.308098	0.815253	0.012117	0	0.593974	F6HNY6_VITVI	VIT_12s0142g00040	PlsC domain-containing protein	530.02	0	0.975089	GPAT1_ARATH	At1g06520	Glycerol-3-phosphate acyltransferase 1	300.827	1.11e-94	0.777174
evm.model.chr12.436	64.2959	151.577	155.417	46.1493	62.0434	187.373	162.786	43.5026	E0CTD1_VITVI	VIT_12s0028g03800	Uncharacterized protein	289.656	5.9e-99	0.953488	LLG1_ARATH	At5g56170	GPI-anchored protein LLG1	186.422	2e-58	0.681818
evm.model.chr12.463	0.777532	0.201684	0.256184	0.342726	1.12946	0.196953	0.848412	0.597811	F6HI90_VITVI	VIT_12s0059g00160	ANK_REP_REGION domain-containing protein	1009.59	0	0.91958	-	-	-	-	-	-
evm.model.chr12.53	11.404	4.61539	4.11563	6.66453	10.809	5.0597	2.565	9.05809	E0CU43_VITVI	VIT_12s0028g00220	Uncharacterized protein	775.007	0	0.979275	-	-	-	-	-	-
evm.model.chr12.571	78.5062	72.6444	63.3731	18.7266	76.8874	154.163	69.7756	25.8046	D7TEB3_VITVI	VIT_12s0059g01040	Uncharacterized protein	225.713	4.53e-74	0.949749	O80895_ARATH	At2g32580	Expressed protein	147.132	1.12e-43	0.619883
evm.model.chr12.594	39.3545	99.1696	81.4338	2.26439	42.6438	159.795	84.2443	3.66605	F6HIE3_VITVI	VIT_12s0059g01240	Uncharacterized protein	1165.21	0	0.959938	PTR33_ARATH	At3g21670	Protein NRT1/ PTR FAMILY 6.4	771.155	0	0.714536
evm.model.chr12.606	17.582	18.9809	12.9219	1.90055	16.602	30.4501	12.0218	2.97733	F6HIE7_VITVI	VIT_12s0059g01340	Uncharacterized protein	797.349	0	0.973196	Q8S8G1_ARATH	At2g05810	ARM repeat superfamily protein	490.73	1.22e-166	0.642436
evm.model.chr12.705	42.3624	59.0853	96.5955	12.2269	46.8674	144.327	85.7831	15.0259	F6HIJ8_VITVI	VIT_12s0059g02290	EXPERA domain-containing protein	231.106	3.3e-77	0.952096	-	-	-	-	-	-
evm.model.chr12.77	56.105	22.165	17.5477	32.9505	61.8202	13.7106	18.6153	38.2236	E0CU26_VITVI	VIT_12s0028g00590	Uncharacterized protein	767.689	0	0.953728	HIBC8_ARATH	At1g06550	3-hydroxyisobutyryl-CoA hydrolase-like protein 5	582.408	0	0.722078
evm.model.chr12.804	17.7782	181.44	17.1934	40.7455	24.9306	111.287	35.3861	27.8292	F6GXP8_VITVI	VIT_12s0134g00240	EF-hand domain-containing protein	219.164	4.23e-74	0.974138	CARP1_ARATH	At4g27280	Calcium-binding protein KRP1	139.428	1.37e-42	0.614754
evm.model.chr12.982	7.91804	8.44707	12.5829	1.14632	14.3469	42.3966	9.48137	0.281069	D7TD52_VITVI	VIT_12s0057g00700	X8 domain-containing protein	215.698	1.13e-72	0.965812	Q9FKH4_ARATH	At5g35740	X8 domain-containing protein	165.622	5.04e-53	0.755102
evm.model.chr13.101	18.1663	47.9407	10.5754	3.21305	18.8665	43.9368	13.6289	6.53691	F6HCC1_VITVI	VIT_13s0067g01120	Uncharacterized protein	836.254	0	0.975877	FAD3D_ARATH	At5g05580	Temperature-sensitive sn-2 acyl-lipid omega-3 desaturase (ferredoxin), chloroplastic	639.802	0	0.717724
evm.model.chr13.128	0.211523	0.432418	0.253853	0.171414	0.28542	1.01637	0.165771	0.14819	F6HCB0_VITVI	VIT_13s0067g01460	RING-type E3 ubiquitin transferase	1170.22	0	0.988782	-	-	-	-	-	-
evm.model.chr13.1561	1.3197	0.541217	0.527313	1.48668	1.26885	0.733226	0.621215	1.17336	F6GX76_VITVI	VIT_13s0019g00880	Uncharacterized protein	1377.46	0	0.866083	Q8L5Y4_ARATH	At2g38770	P-loop containing nucleoside triphosphate hydrolases superfamily protein	1205.66	0	0.755639
evm.model.chr13.1562	7.8983	1.6057	1.25287	4.34147	7.81107	0.945	2.37779	5.43642	A5B6W8_VITVI	VIT_13s0019g00850	Brix domain-containing protein	378.252	5.57e-132	0.827586	Q9S826_ARATH	At1g63780	Brix domain-containing protein	320.857	2.06e-109	0.670833
evm.model.chr13.16	42.7111	47.8987	48.7066	7.46488	36.3479	48.7845	20.0581	7.9142	D7T4T7_VITVI	VIT_13s0067g00140	C2 domain-containing protein	515.383	0	0.965944	F4IIZ8_ARATH	At2g40815	Calcium-dependent lipid-binding (CaLB domain) family protein	178.718	2.53e-51	0.607143
evm.model.chr13.218	0.552171	51.0333	21.4045	6.05666	1.31559	96.8751	35.2599	7.69994	F6HC47_VITVI	VIT_13s0067g02630	Uncharacterized protein	175.637	1.83e-57	0.941176	-	-	-	-	-	-
evm.model.chr13.2247	7.60599	8.21712	7.9154	2.68806	7.73581	12.2957	4.71166	4.16009	F6HHZ0_VITVI	VIT_13s0158g00410	DUF4283 domain-containing protein	1384.39	0	0.911197	-	-	-	-	-	-
evm.model.chr13.225	8.68573	78.2515	3.91592	6.62994	3.74859	37.0443	4.31915	7.41503	F6HC44_VITVI	VIT_13s0067g02710	Uncharacterized protein	396.356	2.27e-140	0.899563	-	-	-	-	-	-
evm.model.chr13.240	1751.64	484.576	942.806	1347.89	1578.75	292.219	538.318	1082.47	F6HC36_VITVI	VIT_13s0067g02870	Chalcone-flavonone isomerase family protein	386.726	5.89e-136	0.910256	CFI3_ARATH	At5g05270	Probable chalcone--flavonone isomerase 3	267.7	9.67e-90	0.688995
evm.model.chr13.2504	5.58334	27.5644	12.708	3.84199	7.71122	29.2981	9.44294	5.26744	F6HB92_VITVI	VIT_13s0064g01470	TP_methylase domain-containing protein	653.284	0	0.96063	Q42606_ARATH	At5g40850	TP_methylase domain-containing protein	511.146	0	0.783708
evm.model.chr13.2545	1.09009	10.4384	14.4967	0.591859	1.75961	28.4334	9.23509	0.417623	F6HPV7_VITVI	VIT_13s0156g00610	Receptor-like serine/threonine-protein kinase	1615.13	0	0.97598	-	-	-	-	-	-
evm.model.chr13.315	357.84	141.843	245.091	376.103	416.722	85.6843	210.398	169.985	D7T475_VITVI	VIT_13s0067g03820	Chalcone-flavonone isomerase family protein	450.669	1.45e-161	0.957265	CFI1_ARATH	At3g55120	Chalcone--flavonone isomerase 1	300.442	3.87e-102	0.640351
evm.model.chr13.334	3.27434	6.74569	6.8606	1.92345	3.84884	17.2005	7.35317	2.31433	F6HRR2_VITVI	VIT_00s0317g00060	DUF4378 domain-containing protein	1215.29	0	0.960784	-	-	-	-	-	-
evm.model.chr13.387	11.392	4.9668	4.85122	7.25253	11.1942	2.71814	2.89396	7.86857	F6HN85_VITVI	VIT_13s0019g00590	Elongator complex protein 1	2479.9	0	0.982523	ELP1_ARATH	At5g13680	Elongator complex protein 1	1527.3	0	0.624434
evm.model.chr13.419	14.3566	29.2427	27.3095	7.3164	11.3875	79.5777	27.1369	9.3047	F6HNY2_VITVI	VIT_13s0019g01180	Glucan endo-1,3-beta-D-glucosidase	890.182	0	0.977629	-	-	-	-	-	-
evm.model.chr13.450	40.164	6.90087	7.52263	50.3288	86.6081	8.7667	35.3981	47.0417	D7TLT1_VITVI	VIT_13s0019g01490	C2 domain-containing protein	303.908	3.12e-106	0.948052	-	-	-	-	-	-
evm.model.chr13.508	0.428336	0.105853	0.211453	0.411791	1.43405	0	0.235625	0.368441	F6H572_VITVI	VIT_12s0028g01070	Uncharacterized protein	338.191	5.48e-106	0.662745	-	-	-	-	-	-
evm.model.chr13.510	40.1064	47.1228	52.4091	14.769	40.8172	102.167	36.9946	25.8288	F6HNU3_VITVI	VIT_13s0019g02250	Methyltransferase	1257.66	0	0.956268	PMTB_ARATH	At2g39750	Probable methyltransferase PMT11	986.482	0	0.706052
evm.model.chr13.517	0.15531	0	0.117684	0.132913	1.132	0	0.461705	0.78061	D7TLN1_VITVI	VIT_13s0019g02290	GUB_WAK_bind domain-containing protein	461.455	4.05e-165	0.941423	-	-	-	-	-	-
evm.model.chr13.592	0.559807	3.74124	6.01912	0.457061	1.35524	10.616	5.19836	0.311813	F6HNP6_VITVI	VIT_13s0019g02940	Uncharacterized protein	920.228	0	0.969957	-	-	-	-	-	-
evm.model.chr13.695	0.479993	4.05729	0	0.207776	0.862421	2.54791	0.051041	0.0536893	F6HNJ5_VITVI	VIT_13s0019g03750	LOB domain-containing protein	306.22	1.54e-106	0.925287	LBD1_ARATH	At1g07900	LOB domain-containing protein 1	181.8	1.72e-57	0.626761
evm.model.chr13.717	2.92371	11.4482	1.30375	1.56426	2.79182	7.43636	2.13466	3.5428	F6HNI2_VITVI	VIT_13s0019g03980	Transcription initiation factor IIF subunit beta	476.093	8.02e-171	0.980237	F4J6V5_ARATH	At3g52270	Transcription initiation factor IIF subunit beta	317.775	2.21e-108	0.636364
evm.model.chr13.756	48.8959	88.3613	77.3673	15.6662	43.027	138.442	70.5691	27.5023	F6HNG8_VITVI	VIT_13s0019g04260	Hydrolase_4 domain-containing protein	601.282	0	0.981013	Q8VZV6_ARATH	At5g19290	Hydrolase_4 domain-containing protein	452.21	5.01e-159	0.709779
evm.model.chr13.765	0.42521	0.052757	0.077789	0.238832	0.519267	0.01784	0.122365	0.226022	F6HWM2_VITVI	VIT_07s0141g00250	Uncharacterized protein	409.068	2.92e-124	0.625	-	-	-	-	-	-
evm.model.chr13.784	115.043	35.4642	250.089	197.181	159.383	10.9418	53.422	78.4157	F6HNF5_VITVI	VIT_13s0019g04460	Phenylalanine ammonia-lyase	1461.43	0	0.975104	PAL2_ARATH	At3g53260	Phenylalanine ammonia-lyase 2	1239.17	0	0.823944
evm.model.chr13.943	0.742799	11.7169	0.0597917	0.0830883	1.59841	3.55212	0.300078	0.436935	F6I5V1_VITVI	VIT_13s0074g00340	Uncharacterized protein	360.147	2.41e-126	0.949309	-	-	-	-	-	-
evm.model.chr13.98	17.2475	176.799	28.7752	31.3419	21.2734	173.261	24.4323	30.1458	F6HCC2_VITVI	VIT_13s0067g01070	Uncharacterized protein	1241.87	0	0.943069	-	-	-	-	-	-
evm.model.chr14.1020	59.4043	49.6423	30.0761	74.0643	66.4406	16.9636	27.8171	68.4114	F6H619_VITVI	VIT_14s0036g00520	Beta_elim_lyase domain-containing protein	729.554	0	0.989011	THA1_ARATH	At1g08630	Probable low-specificity L-threonine aldolase 1	558.91	0	0.744986
evm.model.chr14.1270	2.32641	33.1801	1.5852	0.323916	6.04831	15.1076	2.83982	0.777078	D7TSJ3_VITVI	VIT_14s0006g00300	Nudix hydrolase domain-containing protein	356.681	3.75e-126	0.961538	NUD18_ARATH	At1g14860	Nudix hydrolase 18, mitochondrial	220.705	1.1e-72	0.626437
evm.model.chr14.1591	0.752473	0.411569	0.366886	0.615716	1.59823	0.200238	0.470835	0.788041	D7TSR3_VITVI	VIT_14s0006g01440	Uncharacterized protein	180.644	2.88e-51	0.85	-	-	-	-	-	-
evm.model.chr14.17	20.4914	43.6278	32.5185	7.94273	13.9035	61.0366	29.5886	8.77631	F6I4J4_VITVI	VIT_14s0060g00080	Uncharacterized protein	194.512	3.12e-62	0.961039	-	-	-	-	-	-
evm.model.chr14.1701	0.44881	14.1709	31.8579	1.93221	0	120.318	24.8805	0.626942	F6HSM6_VITVI	VIT_14s0006g01930	Uncharacterized protein	246.128	9.16e-84	0.944444	-	-	-	-	-	-
evm.model.chr14.180	6.30134	13.7589	12.1822	1.5329	10.1908	63.9829	16.8577	2.00999	F6I4R4_VITVI	VIT_14s0060g01470	Uncharacterized protein	1061.6	0	0.945017	-	-	-	-	-	-
evm.model.chr14.1860	0	0.223551	0.0368133	0	0.166252	0.717948	0.323955	0.019224	F6HSR0_VITVI	VIT_14s0006g02650	Protein kinase domain-containing protein	508.064	1.22e-180	0.829861	-	-	-	-	-	-
evm.model.chr14.196	162.715	156.238	154.594	40.1879	150.878	158.433	90.2269	33.6302	D7U9Z6_VITVI	VIT_14s0060g01580	PPM-type phosphatase domain-containing protein	850.892	0	0.985782	P2C05_ARATH	At1g09160	Probable protein phosphatase 2C 5	679.478	0	0.792857
evm.model.chr14.2036	18.028	3.60754	5.56534	9.43788	18.3625	2.31454	4.24437	8.97852	F6GVS8_VITVI	VIT_14s0083g00530	AAA domain-containing protein	999.964	0	0.978044	FTSI3_ARATH	At3g02450	Probable inactive ATP-dependent zinc metalloprotease FTSHI 3, chloroplastic	729.939	0	0.681261
evm.model.chr14.2124	7.11094	88.4565	74.8045	4.49526	9.58064	112.108	41.094	8.3989	D7SMP3_VITVI	VIT_14s0083g01110	Uncharacterized protein	929.858	0	0.991379	C85A2_ARATH	At3g30180	Cytochrome P450 85A2	692.189	0	0.709677
evm.model.chr14.2130	11.5625	17.6037	10.7391	2.25127	9.60968	26.1995	10.8722	1.93271	D7SMP7_VITVI	VIT_14s0083g01150	COBRA-like protein	880.167	0	0.974537	COBL4_ARATH	At5g15630	COBRA-like protein 4	741.11	0	0.826087
evm.model.chr14.2131	41.3532	61.0145	77.7507	5.22248	41.1165	160.292	58.6327	8.61234	D7SMP8_VITVI	VIT_14s0083g01160	COBRA-like protein	820.846	0	0.987374	COBRA_ARATH	At5g60920	Protein COBRA	717.998	0	0.819095
evm.model.chr14.2142	1.85311	16.3752	0.285169	0.15413	1.84908	7.30864	0.360608	0.404931	F6GVV6_VITVI	VIT_14s0083g01220	Protein kinase domain-containing protein	366.696	1.15e-124	0.931217	-	-	-	-	-	-
evm.model.chr14.2245	8.15866	2.87355	1.75441	4.77922	7.61001	1.39079	1.08639	6.16474	D7SVD9_VITVI	VIT_14s0068g00700	Uncharacterized protein	2161.73	0	0.964837	-	-	-	-	-	-
evm.model.chr14.2251	1.32505	0.604683	0.729536	1.11842	1.74238	0.317586	0.627568	1.26115	F6H412_VITVI	VIT_14s0068g00760	DYW_deaminase domain-containing protein	1340.1	0	0.964179	-	-	-	-	-	-
evm.model.chr14.2273	589.885	157.378	246.244	412.293	575.868	48.7061	143.68	379.872	F6H419_VITVI	VIT_14s0068g00920	Uncharacterized protein	711.449	0	0.987277	CHSY_ARATH	At5g13930	Chalcone synthase	631.328	0	0.870466
evm.model.chr14.2275	445.522	38.5957	17.6803	247.864	503.307	17.393	22.5407	281.452	A2ICC5_VITVI	VIT_14s0068g00930	Chalcone synthase	737.643	0	0.974555	CHSY_ARATH	At5g13930	Chalcone synthase	655.981	0	0.867876
evm.model.chr14.2293	37.8239	14.222	7.39781	26.1694	47.2887	12.4156	11.8675	29.251	D7SVH7_VITVI	VIT_14s0068g01120	Alpha-mannosidase	2089.69	0	0.988293	MANA2_ARATH	At5g13980	Probable alpha-mannosidase At5g13980	1486.09	0	0.703631
evm.model.chr14.2579	4.77113	1.07647	1.39131	2.02831	3.55728	1.81952	1.76396	3.09	D7TWH0_VITVI	VIT_14s0066g00330	Uncharacterized protein	256.144	7.49e-87	0.954023	-	-	-	-	-	-
evm.model.chr14.2611	27.7579	42.0488	43.5822	39.7736	45.7151	86.5661	18.7581	29.4887	A5C232_VITVI	VIT_14s0066g00600	Uncharacterized protein	208.379	3.45e-70	1	SMR6_ARATH	At5g40460	Cyclin-dependent protein kinase inhibitor SMR6	119.013	3.95e-35	0.603604
evm.model.chr14.262	88.2575	296.37	171.432	40.5881	95.1887	392.145	245.347	73.4183	A5BA80_VITVI	VIT_14s0060g02150	Uncharacterized protein	246.514	1.54e-84	0.975806	RLF33_ARATH	At4g15800	Protein RALF-like 33	133.265	3.1e-40	0.615385
evm.model.chr14.2693	3.31271	3.74325	2.31384	0.262176	2.43159	7.91464	1.09515	0.622102	D7TWQ0_VITVI	VIT_14s0066g01280	Uncharacterized protein	1206.82	0	0.880495	KLCR2_ARATH	At3g27960	Protein KINESIN LIGHT CHAIN-RELATED 2	790.801	0	0.625
evm.model.chr14.2725	7.44685	7.45359	3.70335	0.579716	7.53311	14.3408	4.09149	0.0659957	F6HV11_VITVI	VIT_14s0066g01570	Uncharacterized protein	570.081	0	0.945122	-	-	-	-	-	-
evm.model.chr14.2754	6.93975	12.6241	4.28017	2.71641	9.76809	30.258	12.2182	4.012	F6HV24_VITVI	VIT_14s0066g01810	Uncharacterized protein	1138.25	0	0.954704	-	-	-	-	-	-
evm.model.chr14.2756	1.44217	3.80562	0.961005	0.078106	2.33478	5.13131	1.87494	0.0958733	F6H6V3_VITVI	VIT_05s0077g01720	Uncharacterized protein	1021.92	0	0.872378	-	-	-	-	-	-
evm.model.chr14.2761	126.571	229.014	279.448	12.4916	119.948	554.995	294.899	18.6587	F6HV28_VITVI	VIT_14s0066g01850	Peroxidase	636.336	0	0.987055	PER63_ARATH	At5g40150	Peroxidase 63	438.343	8.93e-154	0.67101
evm.model.chr14.2790	1.0137	12.9568	0.677798	0.258386	0.911904	6.47406	0.562494	1.06289	F6HV43_VITVI	VIT_14s0066g02060	Adenosinetriphosphatase	701.049	0	0.88862	ASD_ARATH	At5g40010	AAA-ATPase ASD, mitochondrial	501.901	2.14e-171	0.672823
evm.model.chr14.2806	12.0044	37.7044	16.9169	12.9994	11.4672	48.9347	15.3308	15.1155	F6HV53_VITVI	VIT_14s0066g02190	DUF1336 domain-containing protein	869.381	0	0.968553	-	-	-	-	-	-
evm.model.chr14.2824	0	37.5884	0.0256813	0	0	23.5531	0	0	F6HV65_VITVI	VIT_14s0066g02350	Hexosyltransferase	686.797	0	0.96817	GATL9_ARATH	At1g70090	Probable galacturonosyltransferase-like 9	469.159	5.53e-164	0.635328
evm.model.chr14.2843	1.44639	10.2495	2.6943	0.987773	2.42301	12.7169	2.93627	1.05275	F6HV73_VITVI	VIT_14s0066g02470	DUF569 domain-containing protein	956.436	0	0.856419	-	-	-	-	-	-
evm.model.chr14.2969	0.111121	0.457944	0.009812	0.0198853	0.142635	0.453399	0.140024	0.03584	F6H5Q2_VITVI	VIT_14s0108g00280	Uncharacterized protein	1049.65	0	0.773458	-	-	-	-	-	-
evm.model.chr14.3060	82.1327	70.8722	65.3306	39.0159	86.1446	109.738	65.389	49.8677	F6H5V4_VITVI	VIT_14s0108g01110	Uncharacterized protein	969.918	0	0.939736	CGS1_ARATH	At3g01120	Cystathionine gamma-synthase 1, chloroplastic	717.613	0	0.845
evm.model.chr14.3089	5.10075	25.9212	6.04298	4.23815	5.26976	11.5334	7.98323	3.33528	D7SXH3_VITVI	VIT_14s0108g01350	Uncharacterized protein	519.235	0	0.877076	Q9LS71_ARATH	At3g29240	AT3g29240/MXO21_9	367.851	1.62e-126	0.615385
evm.model.chr14.32	27.8615	37.7876	29.4945	6.15307	25.5927	39.5249	16.803	4.35488	D7UAB3_VITVI	VIT_14s0060g00250	Uncharacterized protein	942.569	0	0.924936	-	-	-	-	-	-
evm.model.chr14.376	33.9988	10.4468	47.7003	21.8265	32.8997	6.07832	6.63727	9.40536	F6HZ11_VITVI	VIT_14s0128g00790	Lipoxygenase	864.374	0	0.718507	-	-	-	-	-	-
evm.model.chr14.441	30.4238	155.95	133.72	22.426	31.2907	219.264	117.365	28.0815	A5BY68_VITVI	VIT_14s0128g00120	RING-type domain-containing protein	664.07	0	0.947619	-	-	-	-	-	-
evm.model.chr14.468	0.884627	0.0995373	0.231989	0.598707	0.742425	0	0.146184	0.664538	F6HIJ3_VITVI	VIT_12s0059g02230	Protein DETOXIFICATION	340.502	3.6e-108	0.888889	-	-	-	-	-	-
evm.model.chr14.546	5.65116	2.59784	1.501	4.03966	3.26035	0.718231	1.701	3.40563	F6HTZ1_VITVI	VIT_14s0030g00570	Uncharacterized protein	535.798	0	0.865574	BON3_ARATH	At1g08860	Protein BONZAI 3	378.252	3.93e-127	0.609836
evm.model.chr14.646	0.827249	0.116001	0.140931	0.389922	0.867662	0.0417873	0.148123	0.707104	F6HAM2_VITVI	VIT_16s0022g01510	zf-RVT domain-containing protein	427.172	4.19e-139	0.828571	-	-	-	-	-	-
evm.model.chr14.656	0	5.58089	1.63811	0.27944	0.877424	1.66894	0.445798	0.716619	F6HTV7_VITVI	VIT_14s0030g01430	N-acetyltransferase domain-containing protein	312.768	8.9e-109	0.889535	-	-	-	-	-	-
evm.model.chr14.729	3.9165	0.381692	2.34537	1.75347	9.15599	1.15692	4.72805	4.9546	F6HTS4_VITVI	VIT_14s0030g01950	Uncharacterized protein	838.565	0	0.89916	-	-	-	-	-	-
evm.model.chr15.1282	0.0619383	1.08502	0.257105	0	0.662711	2.3439	0.766372	0.769033	D7U7Y4_VITVI	VIT_15s0048g00190	SPX domain-containing protein	451.055	7.88e-161	0.974468	SPX3_ARATH	At2g45130	SPX domain-containing protein 3	283.878	2.64e-95	0.658228
evm.model.chr15.1364	17.5377	6.63957	4.75067	14.1166	19.3922	4.5818	6.16468	10.7602	D7U7S1_VITVI	VIT_15s0048g00950	Glutathione transferase	268.855	3.44e-91	0.885906	-	-	-	-	-	-
evm.model.chr15.1375	16.8457	39.7016	17.7294	2.37479	18.3066	32.4297	7.8196	7.80401	F6I365_VITVI	VIT_15s0048g01050	Uncharacterized protein	607.446	0	0.935323	-	-	-	-	-	-
evm.model.chr15.1387	22.7891	5.92617	6.0845	16.0562	21.9078	4.5201	5.63517	10.2959	D7U7Q6_VITVI	VIT_15s0048g01140	Peroxisomal membrane protein PEX16	741.11	0	0.970109	PEX16_ARATH	At2g45690	Peroxisome biogenesis protein 16	473.781	2.53e-166	0.627346
evm.model.chr15.1577	46.7722	269.922	119.975	28.6299	40.6896	184.885	100.495	30.7058	F6I2Z4_VITVI	VIT_15s0048g02410	HTH myb-type domain-containing protein	1360.13	0	0.954604	-	-	-	-	-	-
evm.model.chr15.1624	94.9733	40.9093	21.8459	63.1701	113.472	26.4715	29.5669	66.5852	F6I2X0_VITVI	VIT_15s0048g02770	Uncharacterized protein	141.739	4.55e-40	0.865672	GIF3_ARATH	At4g00850	GRF1-interacting factor 3	77.0258	1.04e-16	0.612613
evm.model.chr15.1650	9.37085	32.0212	8.87283	8.04279	11.7611	36.0843	9.15964	10.4084	F6I2V3_VITVI	VIT_15s0048g02990	Adenosinetriphosphatase	839.336	0	0.984848	AATP4_ARATH	At2g46620	AAA-ATPase At2g46620	519.235	0	0.651111
evm.model.chr15.1689	11.5475	144.02	51.3726	5.98952	11.807	101.889	34.4372	9.39771	F6I6F5_VITVI	VIT_15s0046g00240	LOB domain-containing protein	337.806	5.09e-119	0.94186	-	-	-	-	-	-
evm.model.chr15.1928	454.701	814.375	616.163	79.0483	363.213	497.311	314.831	70.8597	A3FA66_VITVI	VIT_15s0046g02420	Aquaporin PIP14	553.132	0	0.993007	PIP12_ARATH	At2g45960	Aquaporin PIP1-2	505.753	0	0.881119
evm.model.chr15.1932	10.2815	5.59905	3.91857	11.6037	11.0761	1.79924	1.92607	11.367	F6I636_VITVI	VIT_15s0046g02450	Uncharacterized protein	573.933	0	0.912429	ASK21_ARATH	At3g61415	SKP1-like protein 21	418.313	2.91e-145	0.65896
evm.model.chr15.354	0.852387	0.3217	0.53584	0.445484	1.00974	0.284029	0.688721	0.541	F6I5G5_VITVI	VIT_15s0024g00690	Uncharacterized protein	745.347	0	0.931034	-	-	-	-	-	-
evm.model.chr15.398	0.0641937	0.509957	0.235468	0.0393167	0.141587	0.544299	0.202273	0.0496853	F6I5H3_VITVI	VIT_15s0024g00400	Uncharacterized protein	2029.6	0	0.894555	-	-	-	-	-	-
evm.model.chr15.871	54.453	46.3245	50.0094	13.7731	55.8996	132.383	43.7255	22.2588	F6GVG9_VITVI	VIT_15s0021g00220	Uncharacterized protein	2963.33	0	0.984106	AB9C_ARATH	At3g60160	ABC transporter C family member 9	2006.11	0	0.682763
evm.model.chr15.922	12.4252	32.0281	6.36664	5.28274	12.3176	18.4629	5.41038	7.84574	F6GVG0_VITVI	VIT_15s0021g00520	Uncharacterized protein	523.472	0	0.970297	-	-	-	-	-	-
evm.model.chr16.1353	80.5615	27.922	23.0419	288.934	102.049	3.44317	92.3494	184.34	A5AFX4_VITVI	VIT_16s0022g00510	SHSP domain-containing protein	248.825	5.77e-83	0.989583	HS23M_ARATH	At4g25200	23.6 kDa heat shock protein, mitochondrial	152.91	1.86e-45	0.62963
evm.model.chr16.1502	0.601346	0.379335	0.289077	0.982667	1.4473	0.265236	0.50548	1.09583	D7T263_VITVI	VIT_16s0022g01250	Uncharacterized protein	189.504	2.82e-55	0.911765	Q9SJD5_ARATH	At2g04340	At2g04340	144.05	8.13e-39	0.660194
evm.model.chr16.1732	0.118669	38.9843	5.36327	0.635475	0.197955	35.2566	18.5928	0.654168	A0SJQ7_VITVI	VIT_16s0100g00380	AP2/ERF domain-containing protein	326.635	3.73e-113	0.981651	DRE1A_ARATH	At4g25480	Dehydration-responsive element-binding protein 1A	160.999	2.43e-48	0.631313
evm.model.chr16.1786	0.019357	3.94969	3.55301	0.212515	0.054853	10.9131	2.7175	0.0342173	F6HP37_VITVI	VIT_16s0100g00920	Uncharacterized protein	709.909	0	0.913265	CHSY_ARATH	At5g13930	Chalcone synthase	541.962	0	0.686375
evm.model.chr16.1791	0.291318	12.6281	9.58513	0.61605	0.305015	34.0674	8.16245	0.462027	F6HP39_VITVI	VIT_16s0100g00900	Uncharacterized protein	771.155	0	0.982143	CHSY_ARATH	At5g13930	Chalcone synthase	584.719	0	0.731266
evm.model.chr16.1845	258.643	74.8275	66.3838	115.967	258.189	48.8801	66.9447	99.618	A5C961_VITVI	VIT_16s0050g00090	Cytochrome b561 domain-containing protein	311.227	8.75e-107	0.93913	ACFR1_ARATH	At4g25570	Transmembrane ascorbate ferrireductase 1	221.476	1.98e-71	0.716279
evm.model.chr16.1861	2.65713	8.14694	5.86906	0.0590723	2.4027	10.2211	5.36012	0.0877437	F6H6P5_VITVI	VIT_16s0050g00170	LRRNT_2 domain-containing protein	1300.03	0	0.836145	-	-	-	-	-	-
evm.model.chr16.1874	0.535975	2.2742	2.1339	0.0473067	0.427359	3.23489	1.55919	0.0792987	F6H6N3_VITVI	VIT_16s0050g00370	Uncharacterized protein	1103.2	0	0.777053	-	-	-	-	-	-
evm.model.chr16.1881	2.39534	9.07665	7.75104	0.189781	2.48359	12.6468	6.45542	0.278603	F6H6N9_VITVI	VIT_16s0050g00270	LRRNT_2 domain-containing protein	1472.6	0	0.887755	-	-	-	-	-	-
evm.model.chr16.1988	6.08844	10.1626	12.2119	3.58249	6.77582	17.7673	7.94588	5.31734	F6H6D3_VITVI	VIT_16s0050g01020	Protein kinase domain-containing protein	1467.21	0	0.967658	Y5241_ARATH	At5g24010	Probable receptor-like protein kinase At5g24010	1012.29	0	0.64684
evm.model.chr16.2001	36.1122	1.22441	3.17694	146.774	35.6991	1.07829	9.71508	109.633	F6H6C3_VITVI	VIT_16s0050g01150	HATPase_c domain-containing protein	1217.22	0	0.988555	HS901_ARATH	At5g52640	Heat shock protein 90-1	1164.83	0	0.901569
evm.model.chr16.2005	42.5203	148.144	31.956	49.2764	77.9426	97.1425	52.0316	38.5354	F6H6B7_VITVI	VIT_16s0050g01240	HMA domain-containing protein	189.889	1.01e-59	0.814516	HIP39_ARATH	At1g01490	Heavy metal-associated isoprenylated plant protein 39	88.9669	4.27e-21	0.619718
evm.model.chr16.2072	2.17281	12.1059	4.32826	0.752968	2.7495	14.5614	3.34792	0.246778	F6H6L7_VITVI	VIT_16s0050g01690	Protein kinase domain-containing protein	1132.47	0	0.954237	-	-	-	-	-	-
evm.model.chr16.2075	7.78244	11.8638	5.56626	0.454212	8.22593	16.0391	7.83315	0.252464	F6H6L6_VITVI	VIT_16s0050g01700	Protein kinase domain-containing protein	1250.73	0	0.95301	-	-	-	-	-	-
evm.model.chr16.2113	39.4605	376.029	96.7873	13.1026	60.169	456.867	156.849	14.7533	A5C2Q0_VITVI	VIT_16s0050g01990	Uncharacterized protein	327.405	2.89e-115	0.975155	-	-	-	-	-	-
evm.model.chr16.2258	0.588569	1.46927	0.027359	0.22698	0.434187	4.4724	0.133254	0.38288	F6H7E3_VITVI	VIT_16s0098g00220	GUB_WAK_bind domain-containing protein	606.675	0	0.984568	-	-	-	-	-	-
evm.model.chr16.2313	6.03936	7.59615	8.72998	1.78613	6.37591	18.4879	9.03492	1.87405	E0CVF1_VITVI	VIT_16s0098g00690	Uncharacterized protein	813.142	0	0.95339	UN931_ARATH	At1g18000	UNC93-like protein 1	559.681	0	0.726651
evm.model.chr16.2424	0	11.2378	0	1.67796	0.994812	10.0579	0	0.700426	F6H7A1_VITVI	VIT_16s0098g01640	Uncharacterized protein	84.3445	2.17e-22	0.875	-	-	-	-	-	-
evm.model.chr16.360	266.005	42.5455	99.8637	100.155	295.141	25.8312	67.929	99.4055	F6HEF8_VITVI	VIT_16s0039g02040	Uncharacterized protein	1078.93	0	0.981752	4CL3_ARATH	At1g65060	4-coumarate--CoA ligase 3	788.875	0	0.729478
evm.model.chr16.480	10.8002	10.6463	14.0067	6.62267	7.17864	18.4221	3.28607	2.92431	Q9FES0_VITVI	VIT_16s0039g02750	Glutamate dehydrogenase	404.445	9.36e-141	0.891892	DHE2_ARATH	At5g07440	Glutamate dehydrogenase 2	333.569	4.82e-113	0.707207
evm.model.chr16.739	0.987017	1.1712	0.861841	0	0.894969	1.48217	0.430199	0.126857	D7U0N8_VITVI	VIT_09s0002g05050	NB-ARC domain-containing protein	614.764	0	0.770142	-	-	-	-	-	-
evm.model.chr16.803	2.28781	16.6671	0.437365	0.281585	3.99586	6.92149	0.611527	1.66388	F6I2P2_VITVI	VIT_16s0013g01000	AP2/ERF domain-containing protein	464.537	7.08e-166	0.936567	-	-	-	-	-	-
evm.model.chr16.827	1.08087	37.819	0.699887	6.39693	2.05459	20.4504	3.33534	1.73318	F6I2P1_VITVI	VIT_16s0013g00990	AP2/ERF domain-containing protein	244.588	3.99e-79	0.698925	-	-	-	-	-	-
evm.model.chr16.828	0.133707	2.04394	0	0.0262047	0.388642	0.879046	0.076757	0.244262	F6I2P5_VITVI	VIT_16s0013g01090	AP2/ERF domain-containing protein	439.884	4.51e-156	0.958333	-	-	-	-	-	-
evm.model.chr16.899	11.2038	3.35163	3.48363	7.83386	12.4727	4.36974	2.48469	9.29092	F6I2S2_VITVI	VIT_16s0013g01530	BP28CT domain-containing protein	1891.7	0	0.899917	-	-	-	-	-	-
evm.model.chr17.1013	378.487	192.534	125.264	667.584	384.7	59.4662	88.6322	648.645	A5C6P2_VITVI	VIT_17s0000g07210	Uncharacterized protein	949.888	0	0.963415	F3PH_ARATH	At5g07990	Flavonoid 3&apos;-monooxygenase	713.375	0	0.712215
evm.model.chr17.1032	15.796	23.8796	25.1773	7.43184	21.2149	39.3084	21.72	10.2401	F6GSY9_VITVI	VIT_17s0000g07350	Exocyst subunit Exo70 family protein	1177.16	0	0.970451	-	-	-	-	-	-
evm.model.chr17.1041	1.22911	3.78576	0.692619	0.829165	2.87702	3.96188	1.45388	1.01333	D7SI06_VITVI	VIT_17s0000g07370	Uncharacterized protein	419.083	8.11e-137	0.846473	-	-	-	-	-	-
evm.model.chr17.1086	2.67963	0.529561	0.614381	1.78896	2.43113	0.579747	0.380156	1.54755	D7SHX8_VITVI	VIT_17s0000g07700	Uncharacterized protein	358.221	8.44e-125	0.983051	-	-	-	-	-	-
evm.model.chr17.1101	127.016	187.372	245.708	74.9103	129.545	373.999	217.357	74.3089	D7SHW8_VITVI	VIT_17s0000g07820	Uncharacterized protein	375.17	1.85e-133	0.994505	WLIM1_ARATH	At1g10200	LIM domain-containing protein WLIM1	275.018	8.38e-94	0.752874
evm.model.chr17.1132	5.80864	26.4096	5.60027	3.43094	4.28828	41.751	5.76314	4.09175	F6GSS2_VITVI	VIT_17s0000g08080	RING-type E3 ubiquitin transferase	1271.14	0	0.942563	-	-	-	-	-	-
evm.model.chr17.1177	87.2819	97.8657	68.5634	2.10242	97.9164	194.564	54.8466	0.950781	D7SHR3_VITVI	VIT_17s0000g08480	Uncharacterized protein	406.757	8.12e-145	0.972222	-	-	-	-	-	-
evm.model.chr17.1194	17.8145	22.6953	14.6786	3.47342	14.6483	22.9353	12.375	5.20263	D7SHQ1_VITVI	VIT_17s0000g08600	Signal recognition particle receptor subunit beta	466.077	1.6e-167	0.953191	Q9FFK7_ARATH	At5g05670	Signal recognition particle receptor subunit beta	297.745	6.33e-101	0.640693
evm.model.chr17.1263	1.4298	0.778848	0.820546	0.621769	1.301	0.386917	0.830334	1.16351	F6GSI5_VITVI	VIT_17s0000g09040	Uncharacterized protein	1054.66	0	0.949367	-	-	-	-	-	-
evm.model.chr17.254	2.36311	41.3744	1.70684	3.08715	2.1382	27.0722	5.89129	5.70608	D7SJE0_VITVI	VIT_17s0000g02050	Nudix hydrolase domain-containing protein	321.627	5.54e-112	0.959538	NUD17_ARATH	At2g01670	Nudix hydrolase 17, mitochondrial	214.542	9.91e-70	0.637931
evm.model.chr17.346	6.97377	11.4065	13.015	4.77569	7.50951	15.5525	10.0527	3.67123	D7SJ71_VITVI	VIT_17s0000g02830	Uncharacterized protein	1172.53	0	0.837341	-	-	-	-	-	-
evm.model.chr17.40	0.724976	0.178342	1.36271	0.278377	1.44709	0.125934	0.809694	0.907858	F6GT44_VITVI	VIT_17s0000g00200	AP2/ERF domain-containing protein	244.588	1.98e-79	0.973118	EF115_ARATH	At5g07310	Ethylene-responsive transcription factor ERF115	142.895	4.94e-40	0.609272
evm.model.chr17.468	1.15387	2.04504	0.465273	0.038531	0.3924	1.50988	0.456872	0.0981327	F6HA33_VITVI	VIT_06s0009g01360	NB-ARC domain-containing protein	1241.1	0	0.743792	-	-	-	-	-	-
evm.model.chr17.547	29.4283	9.19367	5.21655	16.7413	26.4674	4.61769	3.5557	20.8887	D7SIW5_VITVI	VIT_17s0000g04010	Uncharacterized protein	377.096	2.07e-126	0.85	ARP4_ARATH	At1g18450	Actin-related protein 4	446.432	1.6e-153	0.724252
evm.model.chr17.551	5.77476	7.52623	6.57214	2.51765	3.74276	9.60981	6.32932	3.19835	D7SIW3_VITVI	VIT_17s0000g04030	Endo/exonuclease/phosphatase domain-containing protein	865.144	0	0.979592	CCR4C_ARATH	At3g18500	Carbon catabolite repressor protein 4 homolog 3	481.1	1.57e-166	0.62766
evm.model.chr17.703	11.0827	2.92588	1.49491	6.52731	6.95323	1.7336	1.2003	5.48522	D7SIP1_VITVI	VIT_17s0000g04860	Uncharacterized protein	642.499	0	0.945205	-	-	-	-	-	-
evm.model.chr17.797	2.94747	11.013	1.8242	0.423927	0.975635	11.8191	0.570437	0.114582	D7SIG7_VITVI	VIT_17s0000g05620	Uncharacterized protein	443.351	5.42e-159	0.973333	Q8GZ51_ARATH	At5g62720, At5g62720/MQB2_20	At5g62720	276.559	5.57e-93	0.709845
evm.model.chr17.877	2.82581	5.84301	7.11253	1.30212	2.33913	15.2723	10.2615	1.34964	F6H5T5_VITVI	VIT_14s0108g00810	ZF-HD dimerization-type domain-containing protein	103.99	3.16e-28	0.738095	MIF1_ARATH	At1g74660	Mini zinc finger protein 1	101.293	1.44e-27	0.833333
evm.model.chr17.888	9.34216	0.208122	0.098361	5.15291	13.6447	0.273125	0.115419	11.9828	D7SIA6_VITVI	VIT_17s0000g06290	Lipase_GDSL domain-containing protein	758.444	0	0.961039	GDL31_ARATH	At1g74460	GDSL esterase/lipase At1g74460	540.036	0	0.683924
evm.model.chr17.997	0.705384	7.67926	2.44994	1.84052	2.20084	9.00816	1.46032	2.57441	D7SI32_VITVI	VIT_17s0000g07070	Uncharacterized protein	707.212	0	0.731405	-	-	-	-	-	-
evm.model.chr18.1138	0.994876	0.134501	0.0346463	0.446537	1.01188	0.047857	0.0388517	0.71344	F6H1B0_VITVI	VIT_18s0001g10180	Uncharacterized protein	755.747	0	0.828571	-	-	-	-	-	-
evm.model.chr18.1203	27.7482	27.2246	25.0015	12.774	29.9893	44.1431	21.081	16.0575	E0CP76_VITVI	VIT_18s0001g10700	PPM-type phosphatase domain-containing protein	785.408	0	0.983133	P2C12_ARATH	At1g47380	Probable protein phosphatase 2C 12	682.174	0	0.809639
evm.model.chr18.1323	0.428795	0.113672	0.342391	0.265407	0.56703	0.183656	0.257767	0.399474	F6H2U0_VITVI	VIT_04s0008g02170	Uncharacterized protein	636.336	0	0.761261	-	-	-	-	-	-
evm.model.chr18.1344	0.0198317	0.624504	0.125852	0	0.09029	6.91943	0.027996	0.0198887	F6H039_VITVI	VIT_18s0001g11900	Uncharacterized protein	494.582	1.31e-176	0.976744	ELO3L_ARATH	At4g36830	Elongation of fatty acids protein 3-like	318.931	9.75e-108	0.710623
evm.model.chr18.1438	921.407	175.509	434.32	1184.09	921.965	175.959	334.346	880.976	F6H060_VITVI	VIT_18s0001g12800	Epimerase domain-containing protein	679.863	0	0.955357	DFRA_ARATH	At5g42800	Dihydroflavonol 4-reductase	543.117	0	0.768293
evm.model.chr18.1497	17.5132	25.9458	21.5842	9.5808	18.3832	45.5346	7.90549	9.47691	E0CQB9_VITVI	VIT_18s0001g12390	Glucan endo-1,3-beta-D-glucosidase	850.892	0	0.971922	E137_ARATH	At4g34480	Glucan endo-1,3-beta-glucosidase 7	629.402	0	0.682819
evm.model.chr18.1690	5.22762	1.63735	1.23083	5.96163	4.87154	2.14307	3.01636	5.75645	A5BWC3_VITVI	VIT_18s0001g14280	Uncharacterized protein	372.089	1.54e-129	0.983696	Q84TL5_ARATH	At1g75760	At1g75760	313.923	1.3e-106	0.797814
evm.model.chr18.1811	2.76226	43.6638	4.96843	2.41415	2.87305	37.7782	7.71019	1.46268	F6GZU7_VITVI	VIT_18s0001g15120	Uncharacterized protein	548.51	0	0.938462	-	-	-	-	-	-
evm.model.chr18.1814	8.64458	24.1635	2.13102	1.60589	8.64606	31.1093	8.24812	1.14175	F6GZU8_VITVI	VIT_18s0001g15130	Uncharacterized protein	439.884	2.36e-153	0.765579	-	-	-	-	-	-
evm.model.chr18.1894	0.089508	21.4757	2.35676	1.42093	2.00823	12.1487	4.23142	2.46025	F6H0A5_VITVI	VIT_18s0001g15660	Uncharacterized protein	484.567	8.24e-175	0.983122	-	-	-	-	-	-
evm.model.chr18.1929	0.93015	20.1559	3.19091	3.10998	0.738913	21.5972	3.71605	2.45524	F6HW89_VITVI	VIT_18s0166g00190	RING-type E3 ubiquitin transferase	696.427	0	0.9675	-	-	-	-	-	-
evm.model.chr18.1947	10.9706	4.11608	6.19198	11.3382	11.9594	2.84802	5.50623	9.29663	D7TYD1_VITVI	VIT_18s0166g00290	Uncharacterized protein	1093.18	0	0.985481	-	-	-	-	-	-
evm.model.chr18.20	4.75832	32.185	13.2385	5.21504	4.74834	47.7776	13.6445	6.71783	F6I6Y0_VITVI	VIT_18s0122g00230	Uncharacterized protein	1251.5	0	0.97594	-	-	-	-	-	-
evm.model.chr18.219	148.6	288.828	278.273	81.5125	162.29	397.354	172.842	188.431	F6H0D5_VITVI	VIT_18s0001g00810	Methyltransferase	729.939	0	0.966667	SMT2_ARATH	At1g20330	24-methylenesterol C-methyltransferase 2	671.389	0	0.868715
evm.model.chr18.2229	0.0109453	0.206032	0.0220187	0	0.0253477	0.537445	0.143493	0	F6HJA9_VITVI	VIT_18s0122g00690	Laccase	1089.33	0	0.929453	-	-	-	-	-	-
evm.model.chr18.2392	48.2718	12.636	19.0166	33.9411	46.0757	3.29802	6.58136	35.3602	D7TFR2_VITVI	VIT_18s0001g01730	Shikimate kinase	593.193	0	0.982993	-	-	-	-	-	-
evm.model.chr18.2567	12.4227	22.4601	11.5012	3.85833	15.033	28.5704	13.1686	4.33916	F6GY59_VITVI	VIT_18s0072g00170	Protein kinase domain-containing protein	731.48	0	0.975342	-	-	-	-	-	-
evm.model.chr18.263	1.12232	3.28182	1.05487	1.32691	1.5317	3.50243	0.895563	1.39539	F6H0G0_VITVI	VIT_18s0001g01370	Uncharacterized protein	986.867	0	0.70255	-	-	-	-	-	-
evm.model.chr18.2630	25.7492	181.28	48.1558	35.5435	22.267	226.185	67.7394	37.6064	F6GY39_VITVI	VIT_18s0072g00550	Uncharacterized protein	661.374	0	0.98708	Q9M9U5_ARATH	At1g18740	At1g18740/F6A14_15	435.261	1.41e-150	0.660668
evm.model.chr18.2687	1.56109	3.8793	1.0861	0.634901	2.12648	7.20282	2.15607	0.877903	F6GY11_VITVI	VIT_18s0072g00990	Protein kinase domain-containing protein	1191.02	0	0.837745	-	-	-	-	-	-
evm.model.chr18.3004	5.27817	22.5334	7.36664	2.00357	14.0386	48.7582	6.24843	2.28991	F6GYS5_VITVI	VIT_18s0117g00340	TCP domain-containing protein	552.362	0	0.980282	-	-	-	-	-	-
evm.model.chr18.336	4.28036	1.02575	1.39203	2.71934	3.95222	1.89085	1.57853	2.76496	F6H0I7_VITVI	VIT_18s0001g01950	Uncharacterized protein	952.584	0	0.985417	PP129_ARATH	At1g77360	Pentatricopeptide repeat-containing protein At1g77360, mitochondrial	694.501	0	0.695198
evm.model.chr18.337	0.75197	4.30371	0.457775	0.45121	0.767946	6.8005	0.337314	0.501523	F6H0I8_VITVI	VIT_18s0001g01960	Protein kinase domain-containing protein	1154.43	0	0.974359	-	-	-	-	-	-
evm.model.chr18.3385	39.661	17.3427	18.6761	68.1325	34.8561	12.9009	24.0738	70.3121	F6I3V5_VITVI	VIT_18s0041g01230	Uncharacterized protein	1269.22	0	0.977011	HSP7G_ARATH	At5g49910	Heat shock 70 kDa protein 7, chloroplastic	1057.74	0	0.852018
evm.model.chr18.3394	0.559323	15.6999	0.377765	0.10582	0.543372	7.11291	0.138196	0.188639	F6I3V2_VITVI	VIT_18s0041g01290	Protein kinase domain-containing protein	1418.29	0	0.949807	-	-	-	-	-	-
evm.model.chr18.3513	33.8356	61.7034	64.9079	15.2805	33.7634	115.258	67.313	17.4768	D7U935_VITVI	VIT_18s0041g01850	AB hydrolase-1 domain-containing protein	701.434	0	0.982609	MES12_ARATH	At4g09900/At4g09910	Putative methylesterase 12, chloroplastic	553.132	0	0.750716
evm.model.chr18.357	1.11456	0.294787	0.241984	0.653547	0.970754	0.156102	0.206248	0.670436	F6H858_VITVI	VIT_00s0476g00020	Retrotrans_gag domain-containing protein	687.952	0	0.602524	-	-	-	-	-	-
evm.model.chr18.3622	0.295206	0.536303	0.0803173	0.0710307	0.11303	0.400854	0.143603	0.233911	F6GVW0_VITVI	VIT_18s0089g01330	ENTH domain-containing protein	831.247	0	0.99005	-	-	-	-	-	-
evm.model.chr18.3676	1.63282	3.56718	0.443013	1.3624	3.08821	3.76245	1.68074	2.0057	F6I441_VITVI	VIT_18s0041g02210	TIR domain-containing protein	311.227	9.31e-106	0.801047	-	-	-	-	-	-
evm.model.chr18.3732	59.0777	68.8635	38.3174	12.2902	50.046	45.6012	38.4111	9.6082	D7TLI1_VITVI	VIT_18s0001g06720	Rieske domain-containing protein	444.506	1.51e-157	0.991803	Q9C9I7_ARATH	At1g71500, At1g71500/F26A9_12	Rieske domain-containing protein	322.013	2.26e-109	0.744
evm.model.chr18.3813	5.94662	16.2032	6.09124	0.723383	7.51625	20.934	4.87148	1.18592	A5BSM2_VITVI	VIT_18s0001g05890	AP2/ERF domain-containing protein	289.271	1.58e-99	0.983516	-	-	-	-	-	-
evm.model.chr18.398	5.08808	11.5971	20.5544	2.45322	6.51215	37.1613	18.1101	2.50021	F6H0L4_VITVI	VIT_18s0001g02790	Uncharacterized protein	358.221	2.94e-126	0.94	-	-	-	-	-	-
evm.model.chr18.419	34.9473	39.8062	24.215	7.01744	30.1514	32.1853	22.2703	9.72212	F6H0S8_VITVI	VIT_18s0001g03200	GOLD domain-containing protein	399.053	4.9e-142	0.911215	-	-	-	-	-	-
evm.model.chr18.424	0.241161	38.6377	9.22231	0.805624	1.03564	34.3516	7.77025	0.82445	F6H0T1_VITVI	VIT_18s0001g03240	AP2/ERF domain-containing protein	295.819	1.34e-100	0.969957	-	-	-	-	-	-
evm.model.chr18.46	37.9767	9.73044	15.2176	18.1451	43.4418	9.07847	21.7504	16.1762	F6I6W8_VITVI	VIT_18s0122g00480	Uncharacterized protein	290.812	2.09e-96	0.987013	U2AFA_ARATH	At1g27650	Splicing factor U2af small subunit A	283.493	2.8e-93	0.928571
evm.model.chr18.610	11.4575	21.9792	21.0264	2.3766	14.2933	38.8067	16.2848	3.18494	E0CRL7_VITVI	VIT_18s0001g05840	RRM domain-containing protein	317.005	1.45e-107	0.916968	Q8LF90_ARATH	At1g78260	RRM domain-containing protein	171.785	6.5e-51	0.865169
evm.model.chr18.637	16.5998	89.6882	30.6243	8.91389	27.7009	141.106	77.0118	7.83361	A5AG33_VITVI	VIT_18s0001g06150	Uncharacterized protein	570.466	0	0.950617	EXO_ARATH	At4g08950	Protein EXORDIUM	417.157	1.28e-145	0.712418
evm.model.chr18.638	0.906383	74.9431	15.8602	5.77135	1.55483	69.4503	32.3973	3.50488	F6H0R2_VITVI	VIT_18s0001g06020	Uncharacterized protein	220.705	1.3e-69	0.981818	EXO_ARATH	At4g08950	Protein EXORDIUM	175.637	2.14e-52	0.740458
evm.model.chr18.642	5.08353	421.774	67.5067	25.5214	10.9197	532.097	243.279	24.5481	F6H0W9_VITVI	VIT_18s0001g06170	Uncharacterized protein	545.043	0	0.968454	EXO_ARATH	At4g08950	Protein EXORDIUM	358.992	7.01e-123	0.698997
evm.model.chr18.659	94.2534	143.821	85.173	40.5645	83.9082	173.087	47.3105	49.1189	E0CRP5_VITVI	VIT_18s0001g06390	O-fucosyltransferase family protein	1021.15	0	0.981343	OFUT7_ARATH	At1g22460	O-fucosyltransferase 7	722.235	0	0.719409
evm.model.chr18.667	5.20181	7.0529	3.78842	1.57817	5.93216	11.5753	2.88506	2.78667	E0CRP9_VITVI	VIT_18s0001g06460	Queuine tRNA-ribosyltransferase catalytic subunit 1	826.239	0	0.994975	-	-	-	-	-	-
evm.model.chr18.746	12.897	267.032	99.9717	70.2153	11.3183	304.472	92.2252	65.2314	F6H118_VITVI	VIT_18s0001g07320	Uncharacterized protein	577.015	0	0.96904	PUMP4_ARATH	At4g24570	Mitochondrial uncoupling protein 4	429.869	1.36e-150	0.73065
evm.model.chr18.808	18.5444	6.53201	3.31155	16.3434	19.1356	4.41034	6.40176	15.1738	F6H149_VITVI	VIT_18s0001g07780	RNase H domain-containing protein	815.839	0	0.939675	-	-	-	-	-	-
evm.model.chr18.947	0.567233	3.95001	0.877351	0	0.17808	4.16551	1.26255	0	E0CP00_VITVI	VIT_18s0001g08820	Uncharacterized protein	231.491	9.58e-78	0.927632	-	-	-	-	-	-
evm.model.chr19.1204	10.0656	5.36316	1.35606	13.5951	9.01474	0.861364	3.22079	12.0916	D7UAT9_VITVI	VIT_19s0015g01750	WD_REPEATS_REGION domain-containing protein	895.96	0	0.959276	Q94AB4_ARATH	At3g13340	WD_REPEATS_REGION domain-containing protein	701.049	0	0.779904
evm.model.chr19.137	5.44292	0.119062	1.0055	13.3654	9.34046	0.174144	1.95362	3.50767	F6H2N4_VITVI	VIT_19s0014g01360	Uncharacterized protein	839.721	0	0.960373	EP1L2_ARATH	At1g78830	EP1-like glycoprotein 2	554.673	0	0.615207
evm.model.chr19.1537	7.43666	60.526	5.40146	8.52179	7.17616	33.4143	8.91342	7.33333	D7TRA0_VITVI	VIT_19s0140g00120	Fe2OG dioxygenase domain-containing protein	652.899	0	0.978328	-	-	-	-	-	-
evm.model.chr19.1624	5.57866	24.1806	9.28858	3.46297	2.7826	21.5952	5.83216	6.2801	F6HR90_VITVI	VIT_19s0093g00550	Uncharacterized protein	1170.22	0	0.973064	NCED3_ARATH	At3g14440	9-cis-epoxycarotenoid dioxygenase NCED3, chloroplastic	851.277	0	0.752212
evm.model.chr19.1983	0.464341	2.73028	0.400159	0.245053	1.06562	1.83351	0.794963	0.220505	F6H4W7_VITVI	VIT_19s0027g00020	Protein kinase domain-containing protein	732.635	0	0.984962	WAG1_ARATH	At1g53700	Serine/threonine-protein kinase WAG1	498.819	6.62e-173	0.695312
evm.model.chr19.2399	25.3305	5.74671	11.5846	13.9314	25.654	2.53731	21.4384	23.622	A5AND9_VITVI	VIT_19s0085g01050	SHSP domain-containing protein	271.552	1.03e-93	0.972603	-	-	-	-	-	-
evm.model.chr19.270	593.175	455.003	366.441	32.1238	863.363	1959.79	428.189	46.2217	F6H226_VITVI	VIT_19s0014g02380	Uncharacterized protein	55.8398	1.24e-11	0.892857	-	-	-	-	-	-
evm.model.chr19.326	6.3246	9.0393	2.81431	5.40918	4.42474	10.8195	3.82994	3.46899	F6H256_VITVI	VIT_19s0014g02900	RING-type domain-containing protein	563.148	0	0.953642	-	-	-	-	-	-
evm.model.chr19.340	12.4161	14.7559	8.14574	2.28436	9.50684	12.2139	8.0487	2.43134	F6H261_VITVI	VIT_19s0014g02980	MLO-like protein	1040.8	0	0.978686	MLO11_ARATH	At5g53760	MLO-like protein 11	744.191	0	0.708098
evm.model.chr19.412	16.5958	25.4505	18.7184	3.25264	19.9972	34.0612	18.0253	7.47876	F6H281_VITVI	VIT_19s0014g03370	Methyltransf_11 domain-containing protein	444.891	2.71e-157	0.988462	Q9LSR5_ARATH	At5g54400	Methyltransf_11 domain-containing protein	397.897	7.52e-139	0.729452
evm.model.chr19.44	68.3737	161.392	187.744	1.22368	91.3495	837.342	273.793	4.0975	E0CS20_VITVI	VIT_19s0014g00450	PMR5N domain-containing protein	706.827	0	0.917127	TBL38_ARATH	At1g29050	Protein trichome birefringence-like 38	422.165	6.9e-146	0.6
evm.model.chr19.503	0.0493897	0	0.080394	0.0897233	0.487393	0.027416	0.0747037	0.182152	F6H2A0_VITVI	VIT_19s0014g04170	Receptor-like serine/threonine-protein kinase	875.159	0	0.768566	-	-	-	-	-	-
evm.model.chr19.518	2.22814	7.25502	1.86021	1.48291	3.40488	4.92799	1.69927	2.55303	F6H2A3_VITVI	VIT_19s0014g04220	Uncharacterized protein	1422.14	0	0.964138	-	-	-	-	-	-
evm.model.chr19.601	209.123	121.81	95.7989	340.135	229.424	87.7878	128.07	403.84	E0CT43_VITVI	VIT_19s0014g05020	Histone H2A	163.696	1.08e-51	1	H2A6_ARATH	At5g54640	Histone H2A.6	162.54	2.57e-51	0.991597
evm.model.chr19.740	13.5278	4.7106	4.46358	11.0207	12.6572	3.14674	4.03071	10.7726	F6HEJ9_VITVI	VIT_19s0090g00370	Uncharacterized protein	1308.51	0	0.969317	-	-	-	-	-	-
evm.model.chr19.788	0.537662	6.0349	0.720451	0.638126	0.705231	7.5693	1.34355	0.929204	F6HEQ4_VITVI	VIT_19s0090g00820	Protein kinase domain-containing protein	714.916	0	0.978202	-	-	-	-	-	-
evm.model.chr19.816	33.6825	6.79067	7.20056	13.7531	44.9521	1.53997	31.1009	32.3551	D7T828_VITVI	VIT_19s0090g01070	Glucan endo-1,3-beta-D-glucosidase	915.605	0	0.947034	F4IHD3_ARATH	At2g05790	Glucan endo-1,3-beta-D-glucosidase	622.083	0	0.650549
evm.model.chr2.1092	10.336	25.7359	5.89447	5.79356	13.5431	29.4885	5.07511	5.1975	D7TTG9_VITVI	VIT_02s0012g00550	IPPc domain-containing protein	1173.69	0	0.958599	-	-	-	-	-	-
evm.model.chr2.1109	0	3.12359	0.379833	0	0.53072	2.38601	0.626263	0	F6HTC2_VITVI	VIT_02s0012g00690	Uncharacterized protein	177.563	8.03e-58	0.923913	-	-	-	-	-	-
evm.model.chr2.1153	13.4928	2.71677	3.10168	5.17867	3.40223	1.86057	3.8587	4.02905	D7THJ7_VITVI	VIT_08s0007g00840	ATPase_AAA_core domain-containing protein	94.3597	9.06e-25	0.725806	-	-	-	-	-	-
evm.model.chr2.1243	0.159008	1.29135	0.743768	0.112516	0.676182	1.18736	0.358908	0.873282	F6HT68_VITVI	VIT_02s0012g01670	GMC_OxRdtase_N domain-containing protein	1021.15	0	0.978218	MDLL_ARATH	At1g73050	(R)-mandelonitrile lyase-like	802.742	0	0.700952
evm.model.chr2.147	5.98049	2.37224	1.06503	8.35034	8.39795	0.673063	2.85867	4.90643	D7TVD7_VITVI	VIT_02s0025g01230	Aa_trans domain-containing protein	890.182	0	0.973626	GAT2_ARATH	At5g41800	Probable GABA transporter 2	748.814	0	0.814159
evm.model.chr2.155	4.33039	39.2212	3.14513	1.70754	6.218	23.6844	3.76673	1.84614	D7TVE1_VITVI	VIT_02s0025g01280	WRKY domain-containing protein	639.802	0	0.988304	-	-	-	-	-	-
evm.model.chr2.224	2.10785	2.95975	1.16415	1.197	1.78204	4.56734	1.24316	1.88195	F6HU44_VITVI	VIT_02s0025g01920	Uncharacterized protein	1035.4	0	0.694986	-	-	-	-	-	-
evm.model.chr2.2340	0.401762	25.1383	20.0169	1.3095	0.511891	40.0118	5.91128	1.84538	D7TFC7_VITVI	VIT_02s0087g00710	ABA 8&apos; hydroxylase 2	918.687	0	0.995745	ABAH1_ARATH	At4g19230	Abscisic acid 8&apos;-hydroxylase 1	761.911	0	0.81422
evm.model.chr2.318	4.21167	1.75944	1.77412	2.12214	3.01942	0.513162	1.8573	2.29187	D7TVS1_VITVI	VIT_02s0025g02670	Uncharacterized protein	348.591	4.28e-120	0.813278	-	-	-	-	-	-
evm.model.chr2.355	1.80103	8.8233	2.02544	2.5166	8.54239	16.5818	2.03213	2.8571	D7TVU6_VITVI	VIT_02s0025g02960	Fe2OG dioxygenase domain-containing protein	714.531	0	0.977011	DLO2_ARATH	At4g10490	Protein DMR6-LIKE OXYGENASE 2	491.886	5.41e-174	0.646377
evm.model.chr2.37	29.6722	1.12352	6.29043	13.1757	41.2605	2.12721	20.944	36.2516	F6HUM9_VITVI	VIT_02s0025g00280	HATPase_c domain-containing protein	1206.05	0	0.997076	HS901_ARATH	At5g52640	Heat shock protein 90-1	1129.01	0	0.906667
evm.model.chr2.490	72.5201	43.4975	20.9778	120.776	87.2379	14.6407	81.2216	189.36	D7TW42_VITVI	VIT_02s0025g04060	Uncharacterized protein	335.495	1.11e-117	0.913043	-	-	-	-	-	-
evm.model.chr2.50	0.568662	28.6837	10.9757	2.13693	0.967997	31.5432	12.7063	1.40724	F6HUN4_VITVI	VIT_02s0025g00420	WRKY domain-containing protein	546.199	0	0.948328	-	-	-	-	-	-
evm.model.chr2.526	1.18468	10.0486	6.32713	1.52422	5.41451	21.0629	11.9427	2.16903	A5AHJ5_VITVI	VIT_02s0025g04270	Uncharacterized protein	281.182	5.26e-95	0.682243	OSL3_ARATH	At4g11650	Osmotin-like protein	265.388	1.63e-88	0.660633
evm.model.chr2.553	0.189544	10.2735	0.303809	1.61509	0.302141	5.66801	0.721887	1.58309	F6HUH6_VITVI	VIT_02s0025g04420	Protein DETOXIFICATION	947.192	0	0.981132	DTX49_ARATH	At4g23030	Protein DETOXIFICATION 49	588.571	0	0.715812
evm.model.chr2.558	0.130858	74.3226	3.80839	7.2266	1.25129	27.7092	8.52851	4.38684	F6HUI0_VITVI	VIT_02s0025g04460	AP2/ERF domain-containing protein	454.521	6.28e-163	0.946721	-	-	-	-	-	-
evm.model.chr2.565	9.65837	12.7761	10.3169	2.27643	10.7362	16.8329	10.7413	3.15108	D7TW81_VITVI	VIT_02s0025g04520	Protein kinase domain-containing protein	983.015	0	0.982792	Q9LDQ1_ARATH	At1g12580	Protein kinase domain-containing protein	588.571	0	0.609023
evm.model.chr2.586	2.51633	1.70357	1.23684	4.66041	3.71729	1.2524	2.80738	4.72507	F6HUI8_VITVI	VIT_02s0025g04620	Phospholipase D	1608.58	0	0.924706	PLDB1_ARATH	At2g42010	Phospholipase D beta 1	1224.92	0	0.706167
evm.model.chr2.669	17.6304	5.14551	5.48612	14.0044	11.623	2.29022	4.9492	11.2187	F6H5L3_VITVI	VIT_02s0241g00060	Uncharacterized protein	819.305	0	0.974713	-	-	-	-	-	-
evm.model.chr2.686	10.2773	71.1267	32.9524	17.5385	12.9148	72.2693	17.4763	15.2658	F6HUI4_VITVI	VIT_02s0025g04560	Amine oxidase	967.992	0	0.636624	AMO_ARATH	At1g62810	Primary amine oxidase	956.051	0	0.666667
evm.model.chr2.789	6.96705	0.465705	1.93403	15.0565	13.1631	0.412081	9.97422	14.5882	D7TN47_VITVI	VIT_02s0154g00480	SHSP domain-containing protein	335.495	3.68e-117	0.93617	-	-	-	-	-	-
evm.model.chr2.958	23.3672	71.4798	11.4376	10.4125	27.0144	125.089	33.5528	21.3589	D7SYT4_VITVI	VIT_02s0236g00100	AAI domain-containing protein	232.261	3.68e-79	0.965517	-	-	-	-	-	-
evm.model.chr20.1019	57.1451	86.9611	87.5401	28.4212	65.5271	216.433	102.369	24.9945	D7SWC5_VITVI	VIT_07s0031g02240	MLO-like protein	1036.56	0	0.945518	MLO10_ARATH	At5g65970	MLO-like protein 10	672.159	0	0.659459
evm.model.chr20.109	10.0776	31.1245	5.41735	6.29962	10.7077	39.704	6.17736	7.58855	E0CVW6_VITVI	VIT_07s0197g00240	RPW8 domain-containing protein	1535.78	0	0.94125	-	-	-	-	-	-
evm.model.chr20.111	7.55937	21.2782	6.07907	6.39923	7.13602	29.4194	6.44143	4.67024	F6H7R9_VITVI	VIT_07s0197g00170	RPW8 domain-containing protein	1471.83	0	0.91791	-	-	-	-	-	-
evm.model.chr20.112	7.30169	45.381	7.57136	7.07912	14.1559	77.8599	12.5728	8.96424	F6HWT5_VITVI	VIT_00s0487g00050	RPW8 domain-containing protein	1493.79	0	0.911001	-	-	-	-	-	-
evm.model.chr20.1216	21.2033	29.3005	24.4429	10.9811	21.7481	36.109	17.5933	7.6127	E2GMA3_VITVI	VIT_07s0130g00400	Chloride channel ClC3	1288.09	0	0.975641	CLCC_ARATH	At5g49890	Chloride channel protein CLC-c	954.51	0	0.738186
evm.model.chr20.1256	3.256	0.367738	0.957322	1.03636	2.66922	0.272407	0.807136	1.67304	D7STD9_VITVI	VIT_12s0055g00970	Uncharacterized protein	409.068	2.01e-139	0.951542	-	-	-	-	-	-
evm.model.chr20.133	0.347984	0.505861	0.0965723	0.11835	0.307883	1.68722	0.153777	0.104809	F6HD63_VITVI	VIT_00s0567g00060	Patatin	753.436	0	0.967914	-	-	-	-	-	-
evm.model.chr20.158	3.96211	5.47413	5.80694	3.13729	7.14723	5.12215	1.66935	2.57867	F6HDA3_VITVI	VIT_00s1188g00010	Uncharacterized protein	694.501	0	0.975477	-	-	-	-	-	-
evm.model.chr20.177	41.1373	66.9988	41.2736	8.67116	47.138	97.6244	27.7445	22.0132	F6I7E8_VITVI	VIT_00s0304g00010	Uncharacterized protein	215.312	3.49e-66	0.893401	Q9SMR9_ARATH	At4g39840	Cell wall integrity/stress response component-like protein	340.117	2.66e-111	0.816667
evm.model.chr20.258	43.2904	42.1697	41.1656	8.15775	46.3759	80.8855	15.6751	10.7621	D7TRL4_VITVI	VIT_07s0191g00070	Protein kinase domain-containing protein	663.3	0	0.97929	SRK2C_ARATH	At1g78290	Serine/threonine-protein kinase SRK2C	515.383	0	0.82
evm.model.chr20.283	7.15485	16.8196	15.4009	5.36202	8.78481	24.0727	15.7302	6.0443	F6HRP9_VITVI	VIT_07s0191g00230	RING-type domain-containing protein	608.986	0	0.919355	-	-	-	-	-	-
evm.model.chr20.319	113.37	406.501	458.872	92.2823	114.656	442.427	346.152	92.6598	A5C3N2_VITVI	VIT_00s2349g00010	Uncharacterized protein	544.273	0	0.984277	PUMP5_ARATH	At2g22500	Mitochondrial uncoupling protein 5	436.802	2.01e-153	0.767296
evm.model.chr20.407	3.50475	6.22679	4.67273	1.46635	3.30836	8.06329	5.63015	2.32787	F6HCS4_VITVI	VIT_00s0211g00030	Protein kinase domain-containing protein	1359.74	0	0.941504	-	-	-	-	-	-
evm.model.chr20.450	0.102536	0.98451	0.383955	0.005956	0.213726	3.92289	0.222747	0.0126607	F6H8A4_VITVI	VIT_00s0824g00010	Phosphotransferase	909.827	0	0.951271	-	-	-	-	-	-
evm.model.chr20.459	4.09092	14.4668	1.49314	2.99701	4.22018	11.538	2.49528	5.99683	F6HJV1_VITVI	VIT_00s1361g00010	Uncharacterized protein	576.63	0	0.957576	-	-	-	-	-	-
evm.model.chr20.477	2.06834	0.497903	1.40507	1.43984	2.05156	1.13472	1.01085	1.96045	F6HJT7_VITVI	VIT_00s0771g00010	DYW_deaminase domain-containing protein	1481.08	0	0.984701	PP274_ARATH	At3g49710	Pentatricopeptide repeat-containing protein At3g49710	1028.47	0	0.679612
evm.model.chr20.606	2.1398	9.55345	6.89446	2.83545	6.36261	13.1801	3.58585	0.840503	F6HSV8_VITVI	VIT_07s0129g00580	Uncharacterized protein	119.398	5.58e-35	0.919355	GASA7_ARATH	At2g14900	Gibberellin-regulated protein 7	90.1225	8.65e-24	0.666667
evm.model.chr20.613	37.885	71.9416	45.8563	32.5479	38.1932	99.7154	33.1008	35.2678	F6HSW0_VITVI	VIT_07s0129g00610	FRIGIDA-like protein	989.178	0	0.979203	NRAM3_ARATH	At2g23150	Metal transporter Nramp3	748.814	0	0.863529
evm.model.chr20.626	1.49927	0.35556	0.35686	1.30619	1.4709	0.196433	0.688081	0.80523	F6HSW8_VITVI	VIT_07s0129g00710	Uncharacterized protein	863.603	0	0.926295	-	-	-	-	-	-
evm.model.chr20.647	1.42452	53.3055	21.8294	3.18606	3.41394	53.3671	31.5637	7.10193	F6HSX8_VITVI	VIT_07s0129g00860	Uncharacterized protein	959.903	0	0.972	-	-	-	-	-	-
evm.model.chr20.760	38.3169	60.1038	33.5257	5.3621	44.5488	112.467	29.1585	3.22694	F6H4J8_VITVI	VIT_07s0031g00480	Protein kinase domain-containing protein	980.704	0	0.980354	O22764_ARATH	At4g02630	Protein kinase domain-containing protein	606.29	0	0.686992
evm.model.chr20.852	0.224872	5.62605	2.11483	0.652298	0.45171	14.2782	2.29836	0.463535	D7SW11_VITVI	VIT_07s0031g01070	L-ascorbate oxidase	1093.57	0	0.98574	O65670_ARATH	At4g39830	L-ascorbate oxidase	775.393	0	0.64903
evm.model.chr20.863	8.37393	20.0099	10.8342	2.09462	6.95424	26.8921	9.23277	3.83087	F6H4N8_VITVI	VIT_07s0031g01250	Uncharacterized protein	535.413	0	0.98556	Q147P9_ARATH	At5g10050	At5g10050	395.971	1.66e-138	0.692308
evm.model.chr20.969	0.973467	2.09179	0.443782	0.456661	0.68805	1.82256	0.505496	0.774403	F6H4C2_VITVI	VIT_07s0031g01920	Protein kinase domain-containing protein	891.723	0	0.943359	-	-	-	-	-	-
evm.model.chr3.1188	0.059279	0	0.131159	0.0175447	0.125306	0.014362	0.0473733	0.107309	A5BI76_VITVI	VIT_03s0088g01070	SWIM-type domain-containing protein	682.559	0	0.876214	-	-	-	-	-	-
evm.model.chr3.1256	2.68534	16.7387	12.519	2.37026	3.75049	23.5376	15.7586	2.2885	D7TY79_VITVI	VIT_03s0097g00710	Glutamyl-tRNA reductase	981.86	0	0.980695	HEM11_ARATH	At1g58290	Glutamyl-tRNA reductase 1, chloroplastic	706.442	0	0.774678
evm.model.chr3.1278	60.1729	34.2268	34.6798	97.9234	68.9391	29.368	42.6627	95.3999	F6HW56_VITVI	VIT_03s0097g00530	Uncharacterized protein	1291.17	0	0.986745	HSP7J_ARATH	At5g09590	Heat shock 70 kDa protein 10, mitochondrial	1162.13	0	0.863843
evm.model.chr3.137	2.97023	6.93355	3.47621	0.211813	3.13752	4.83878	2.69295	0.379839	F6I139_VITVI	VIT_03s0038g01620	Uncharacterized protein	1339.71	0	0.863868	-	-	-	-	-	-
evm.model.chr3.1918	0.0950617	1.9891	1.0221	0.125654	0.35449	3.15868	1.56554	0.445994	F6HTP3_VITVI	VIT_03s0017g02140	Glycosyltransferase	831.247	0	0.894737	-	-	-	-	-	-
evm.model.chr3.25	5.48856	12.234	8.30326	3.45507	5.56194	12.3506	4.42169	2.88981	F6I197_VITVI	VIT_03s0038g00410	Protein DETOXIFICATION	905.59	0	0.976424	DTX46_ARATH	At2g21340	Protein DETOXIFICATION 46, chloroplastic	678.707	0	0.746606
evm.model.chr3.267	1.3637	0.144266	0.754813	0.913522	1.54931	0.411922	0.513951	0.76623	D7U506_VITVI	VIT_03s0038g02870	DYW_deaminase domain-containing protein	1615.51	0	0.966334	-	-	-	-	-	-
evm.model.chr3.325	6.9474	2.98589	6.5639	10.116	19.7057	3.2174	7.31439	8.87145	Q546P8_VITVI	VIT_03s0038g03400	Chitin-binding type-1 domain-containing protein	601.668	0	0.961783	CHIB_ARATH	At3g12500	Basic endochitinase B	412.92	9.39e-144	0.692308
evm.model.chr3.330	27.3052	147.316	109.35	10.9947	33.8665	269.437	144.8	15.6903	D7U4W1_VITVI	VIT_03s0038g03430	Uncharacterized protein	514.612	0	0.988372	EXLA2_ARATH	At4g38400	Expansin-like A2	319.316	6.56e-109	0.647773
evm.model.chr3.356	9.58474	117.941	47.5287	8.68461	15.0021	178.019	52.9081	6.62851	F6I0T8_VITVI	VIT_03s0038g03530	Aa_trans domain-containing protein	988.793	0	0.980357	-	-	-	-	-	-
evm.model.chr3.419	0.188949	0.193042	0.0253157	0.24992	0.48066	0	0.233232	0.23769	D7U4R2_VITVI	VIT_03s0038g03950	Uncharacterized protein	575.859	0	0.954545	MPCP1_ARATH	At2g17270	Mitochondrial phosphate carrier protein 1, mitochondrial	454.521	1.17e-160	0.74026
evm.model.chr3.423	29.9762	40.2505	37.1469	12.1998	34.8426	51.6776	33.7083	15.884	F6I0Q6_VITVI	VIT_03s0038g03990	Uncharacterized protein	650.588	0	0.985207	CSTR4_ARATH	At4g35335, At4g35330/At4g35340	CMP-sialic acid transporter 4	571.622	0	0.850746
evm.model.chr3.435	0.308958	2.51002	0.968546	0.75886	0.449357	1.67919	0.660569	0.465608	F6I0P7_VITVI	VIT_03s0038g04110	AT-hook motif nuclear-localized protein	334.339	5.46e-114	0.986159	-	-	-	-	-	-
evm.model.chr3.467	6.86249	17.4939	1.64599	0.863466	5.55954	18.292	7.70219	1.41473	D7U4L9_VITVI	VIT_03s0038g04410	Uncharacterized protein	128.642	2.63e-39	0.924242	-	-	-	-	-	-
evm.model.chr3.471	117.686	210.929	109.101	33.743	111.946	147.45	68.2195	54.0281	F6I0M6_VITVI	VIT_03s0038g04450	BZIP domain-containing protein	273.863	3.07e-94	0.964029	-	-	-	-	-	-
evm.model.chr3.613	0	0.366284	0.010214	0.129547	0.132307	0.279182	0.061763	0.040663	F6HQI3_VITVI	VIT_03s0063g01820	Uncharacterized protein	941.414	0	0.976496	-	-	-	-	-	-
evm.model.chr3.669	0.523088	2.60521	0.524457	0.114225	1.92952	4.1844	0.181371	0	D7TPR4_VITVI	VIT_03s0063g01300	Uncharacterized protein	73.559	1.18e-17	0.690909	-	-	-	-	-	-
evm.model.chr3.688	88.2085	24.5979	37.0177	69.1306	99.5567	23.6067	36.9786	76.3204	D7TPP4_VITVI	VIT_03s0063g01080	Protein kinase domain-containing protein	704.901	0	0.99449	SRK2E_ARATH	At4g33950	Serine/threonine-protein kinase SRK2E	621.313	0	0.85989
evm.model.chr3.713	5.53538	6.15836	4.6808	0.964887	5.848	10.4577	7.09112	2.14694	D7TPM0_VITVI	VIT_03s0063g00840	Uncharacterized protein	681.404	0	0.982558	Q6NM29_ARATH	At2g15730	At2g15730	521.546	0	0.746356
evm.model.chr3.751	0.148184	136.472	0.419303	2.19787	0.097728	36.0206	0.842974	4.0117	F6HQB3_VITVI	VIT_03s0063g00460	AP2/ERF domain-containing protein	429.098	1.26e-152	0.95122	-	-	-	-	-	-
evm.model.chr3.759	3.36405	65.9155	15.3955	3.19713	2.43063	65.0277	19.1886	3.63498	F6HQA7_VITVI	VIT_03s0063g00370	Uncharacterized protein	1170.22	0	0.983193	NIR_ARATH	At2g15620	Ferredoxin--nitrite reductase, chloroplastic	963.37	0	0.828729
evm.model.chr3.845	1.18958	8.95024	2.62089	0.361085	1.21408	8.0505	2.00581	0.419438	F6I5X7_VITVI	VIT_03s0180g00280	Glycosyltransferase	923.309	0	0.946392	-	-	-	-	-	-
evm.model.chr3.870	28.0933	26.9198	21.4392	12.5265	27.7079	37.3	8.70203	11.4075	F6H6A1_VITVI	VIT_03s0091g00240	Uncharacterized protein	1478.77	0	0.896552	FUCO2_ARATH	At4g34260	Alpha-L-fucosidase 2	1100.89	0	0.649144
evm.model.chr3.923	6.03836	1.95256	2.25692	30.3431	17.0221	1.80898	14.2334	26.5235	F6H675_VITVI	VIT_03s0091g00450	Uncharacterized protein	221.861	3.77e-71	0.963964	VEP1_ARATH	At4g24220	3-oxo-Delta(4,5)-steroid 5-beta-reductase	146.747	2.14e-42	0.651786
evm.model.chr3.936	12.4804	18.5798	9.30927	8.58179	10.2739	29.4214	14.5436	15.1642	D7SXT6_VITVI	VIT_03s0091g00490	Uncharacterized protein	202.986	3.99e-68	0.960784	-	-	-	-	-	-
evm.model.chr3.948	4.56076	3.27287	3.67807	3.9545	6.15202	1.46308	2.44563	4.70262	F6H670_VITVI	VIT_03s0091g00590	Uncharacterized protein	602.438	0	0.90113	-	-	-	-	-	-
evm.model.chr4.140	56.011	50.9873	54.8535	22.1541	74.4961	122.88	54.6104	31.2739	F6H3N5_VITVI	VIT_04s0008g01210	Cytochrome b5 heme-binding domain-containing protein	862.448	0	0.964206	SLD2_ARATH	At2g46210	Delta(8)-fatty-acid desaturase 2	633.254	0	0.674944
evm.model.chr4.146	71.0844	90.0532	54.1625	13.6044	66.4866	76.1002	50.8504	27.909	F6H3P0_VITVI	VIT_04s0008g01260	Uncharacterized protein	702.59	0	0.956416	ZIP4_ARATH	At1g10970	Zinc transporter 4, chloroplastic	490.345	5.26e-172	0.697051
evm.model.chr4.1739	17.382	5.51713	9.42934	7.39563	15.4202	4.75218	11.8808	9.03866	F6I211_VITVI	VIT_00s0214g00150	F-box domain-containing protein	503.442	2.58e-178	0.934641	-	-	-	-	-	-
evm.model.chr4.1817	30.0965	32.6644	24.2874	7.35003	27.6115	36.6037	20.666	13.5319	F6GX28_VITVI	VIT_04s0023g00350	Uncharacterized protein	681.404	0	0.975976	-	-	-	-	-	-
evm.model.chr4.1848	3.78452	5.98274	2.77963	0	2.54667	3.40953	1.3773	0	A5BR65_VITVI	VIT_04s0023g00530	Uncharacterized protein	202.216	7.23e-68	0.932039	F4JLH5_ARATH	At4g34810	SAUR-like auxin-responsive protein family	120.168	1.65e-35	0.647619
evm.model.chr4.190	26.3847	6.68003	6.06383	41.2397	26.6712	2.56776	15.7184	35.5093	F6H3Q9_VITVI	VIT_04s0008g01580	SHSP domain-containing protein	244.973	1.3e-82	0.947368	HS176_ARATH	At5g12020	17.6 kDa class II heat shock protein	151.754	3.73e-46	0.623077
evm.model.chr4.1958	21.745	42.2669	29.9007	9.93839	28.8728	54.421	25.5481	14.6193	F6GWY6_VITVI	VIT_04s0023g01380	GRAS domain-containing protein	959.518	0	0.826446	-	-	-	-	-	-
evm.model.chr4.1972	0.50144	0	0.117635	0.201193	0.0231737	0	0.0792163	0	A5BUJ3_VITVI	VIT_04s0023g01500	MFS domain-containing protein	938.332	0	0.931864	PLT6_ARATH	At4g36670	Probable polyol transporter 6	675.241	0	0.67562
evm.model.chr4.1992	468.537	249.14	184.744	608.804	514.923	174.32	274.188	581.089	D7SPE5_VITVI	VIT_04s0023g01700	Uncharacterized protein	103.99	9.76e-30	0.927273	-	-	-	-	-	-
evm.model.chr4.2160	68.5998	176.308	223.71	21.878	55.5727	398.231	291.015	42.8564	F6GWP0_VITVI	VIT_04s0023g03170	GDP-mannose 4,6-dehydratase	743.806	0	0.991957	GMD2_ARATH	At3g51160	GDP-mannose 4,6 dehydratase 2	661.374	0	0.881844
evm.model.chr4.2222	0.191148	1.30513	0.170379	0	0	0.990269	0.139797	0.707203	F6GWL5_VITVI	VIT_04s0023g03650	Alpha-mannosidase	228.794	8.84e-70	0.70122	-	-	-	-	-	-
evm.model.chr4.2273	38.6054	56.5858	59.709	20.891	40.9043	88.8315	67.5993	22.7724	D7T1R7_VITVI	VIT_00s0264g00040	Fe2OG dioxygenase domain-containing protein	522.702	0	0.972222	P4H10_ARATH	At5g66060	Probable prolyl 4-hydroxylase 10	432.565	1.29e-152	0.75
evm.model.chr4.2582	0	32.8711	2.29041	3.34296	0.0855503	16.3478	2.25089	1.79449	F6HKR7_VITVI	VIT_08s0007g02360	LEA_2 domain-containing protein	301.982	1.57e-103	0.936275	-	-	-	-	-	-
evm.model.chr4.2654	11.6146	4.08957	8.65255	8.96622	12.259	5.19397	11.6738	10.1931	F6I0B1_VITVI	VIT_04s0044g01940	Acyltransferase	620.157	0	0.975904	DGAT2_ARATH	At3g51520	Diacylglycerol O-acyltransferase 2	432.18	1.5e-142	0.714286
evm.model.chr4.271	0	30.1058	0.386247	0.721708	0	8.91144	1.03514	0.235185	D7STZ7_VITVI	VIT_04s0008g02230	AP2/ERF domain-containing protein	336.65	6.58e-118	0.963351	ERF17_ARATH	At1g19210	Ethylene-responsive transcription factor ERF017	152.91	4.36e-46	0.782609
evm.model.chr4.347	10.7378	17.285	10.4675	7.66108	9.09964	20.7405	9.50693	10.2531	F6H2V8_VITVI	VIT_04s0008g02900	Thioredoxin domain-containing protein	822.002	0	0.989975	NRX3_ARATH	At4g31240	Probable nucleoredoxin 3	530.406	0	0.624021
evm.model.chr4.487	3.00195	0.151162	0.0237133	1.60149	3.53196	0.161786	0.019388	3.82826	F6H3F6_VITVI	VIT_04s0008g04230	Uncharacterized protein	2665.18	0	0.96411	AB32G_ARATH	At2g26910	ABC transporter G family member 32	2035.38	0	0.738044
evm.model.chr4.502	12.5108	14.5431	11.4695	3.72372	11.4221	19.5119	11.296	4.99094	D7SUI9_VITVI	VIT_04s0008g04350	t-SNARE coiled-coil homology domain-containing protein	517.309	0	0.971787	SYP32_ARATH	At3g24350	Syntaxin-32	342.428	1.67e-115	0.633333
evm.model.chr4.647	0.731024	70.7847	15.1403	1.6579	0.960505	119.252	32.2892	1.42259	F6H330_VITVI	VIT_04s0008g05510	C2 NT-type domain-containing protein	1058.51	0	0.945709	-	-	-	-	-	-
evm.model.chr4.679	10.834	66.5661	30.1511	27.3861	26.6036	104.051	34.3001	10.6574	F6H3I6_VITVI	VIT_04s0008g05760	WRKY domain-containing protein	507.294	0	0.915094	-	-	-	-	-	-
evm.model.chr4.698	118.214	235.721	96.1883	90.6077	114.086	225.617	93.3481	107.084	F6H3J0_VITVI	VIT_04s0008g05850	Poly(A)-specific ribonuclease	559.296	0	0.989011	CAF1G_ARATH	At2g32070	Probable CCR4-associated factor 1 homolog 7	437.187	6.21e-155	0.757353
evm.model.chr4.758	91.2719	64.9776	63.5371	46.8426	91.9528	99.7424	53.5632	62.0392	D7SV17_VITVI	VIT_04s0008g06320	Uncharacterized protein	547.74	0	0.979381	Q9SIR5_ARATH	At2g25280	AmmeMemoRadiSam system protein B	453.366	7e-160	0.787004
evm.model.chr5.103	17.627	57.8105	30.799	9.34747	18.8653	92.198	48.1106	7.9558	D7SY69_VITVI	VIT_05s0077g01470	Uncharacterized protein	1215.29	0	0.960815	COBL7_ARATH	At4g16120	COBRA-like protein 7	860.907	0	0.694491
evm.model.chr5.1052	4.79085	13.2762	13.5381	4.23347	5.60753	35.5326	16.091	3.43367	F6H8U3_VITVI	VIT_05s0049g01750	Uncharacterized protein	338.576	6.12e-116	0.924324	-	-	-	-	-	-
evm.model.chr5.1131	1.13566	0.251413	0.662899	0.416211	1.62502	0.151817	0.610971	0.813988	F6H8V1_VITVI	VIT_05s0049g02300	Uncharacterized protein	989.564	0	0.972603	-	-	-	-	-	-
evm.model.chr5.1593	1.43869	3.07522	5.67977	0.228383	1.8382	6.33974	1.78161	0.384944	F6GWG1_VITVI	VIT_05s0029g00140	AP2/ERF domain-containing protein	605.134	0	0.886878	-	-	-	-	-	-
evm.model.chr5.1670	4.84695	0.124088	0.755585	2.59001	6.75122	0.201618	0.729904	3.31508	F6GWE0_VITVI	VIT_05s0029g00540	Uncharacterized protein	285.804	9.98e-98	0.974684	A0A1P8B4E4_ARATH	At4g30990	DRIM domain-containing protein	216.853	1.69e-63	0.619565
evm.model.chr5.1814	3.71154	16.9008	6.19082	0.11593	7.29229	20.6102	4.71639	0.00732267	F6GWH1_VITVI	VIT_05s0029g01540	ANK_REP_REGION domain-containing protein	677.167	0	0.625678	-	-	-	-	-	-
evm.model.chr5.1832	13.0266	5.17798	1.94938	8.97326	15.2497	2.26525	3.23707	9.76939	F6I4C0_VITVI	VIT_05s0062g00110	Uncharacterized protein	585.489	0	0.957792	Q8VY62_ARATH	At4g14000	Putative methyltransferase family protein	347.821	6.23e-119	0.659933
evm.model.chr5.1835	0.100378	0.0158093	0.093486	0.0653093	0.182166	0	0.0228227	0.031446	F6I4C3_VITVI	VIT_05s0062g00140	Uncharacterized protein	2242.62	0	0.972089	-	-	-	-	-	-
evm.model.chr5.1905	101.978	109.953	112.057	29.7864	119.023	194.694	114.637	50.6709	D7U9K7_VITVI	VIT_05s0062g00850	Cytochrome b561 and DOMON domain-containing protein	694.501	0	0.962121	-	-	-	-	-	-
evm.model.chr5.2072	2.9089	6.96924	1.78719	1.65972	3.0247	5.61397	1.01515	2.94664	D7U8Y0_VITVI	VIT_05s0124g00720	ANK_REP_REGION domain-containing protein	561.992	0	0.824363	-	-	-	-	-	-
evm.model.chr5.2185	35.1432	43.1801	67.5573	2.25872	49.5649	208.09	43.5284	4.97558	A5BNB3_VITVI	VIT_05s0102g00450	Uncharacterized protein	362.844	1.44e-127	0.972093	CML5_ARATH	At2g43290	Calmodulin-like protein 5	222.246	2.86e-72	0.610256
evm.model.chr5.2285	0.0731447	0.150838	0.0363857	0.0175217	0.127933	0.267471	0.113553	0.107876	F6HYV8_VITVI	VIT_05s0102g01010	NB-ARC domain-containing protein	2004.95	0	0.917209	-	-	-	-	-	-
evm.model.chr5.2312	17.455	26.8725	27.6583	7.09126	16.6616	36.6858	22.0775	13.6044	A5AIH8_VITVI	VIT_05s0102g01200	Uncharacterized protein	1229.16	0	0.972936	-	-	-	-	-	-
evm.model.chr5.2369	0.544227	8.63165	5.39211	0.607875	1.81975	8.26322	4.51559	0.63987	F6HB09_VITVI	VIT_05s0094g00220	Chitin-binding type-1 domain-containing protein	481.871	1.39e-172	0.96139	CHI5_ARATH	At3g54420	Endochitinase EP3	375.941	8.75e-131	0.735409
evm.model.chr5.2380	0	2.18057	0.904361	0	0	3.76815	1.54711	0	F6HAW4_VITVI	VIT_05s0094g00300	Chitin-binding type-1 domain-containing protein	127.102	4.76e-36	0.666667	-	-	-	-	-	-
evm.model.chr5.2406	45.0641	45.9708	27.9133	8.97727	41.5302	43.5045	28.5618	10.8741	A5BSP9_VITVI	VIT_05s0094g00480	BHLH domain-containing protein	262.307	1.74e-90	0.948905	BH153_ARATH	At1g05710	Transcription factor bHLH153	183.341	3.21e-59	0.684615
evm.model.chr5.2510	0.497736	0.0617177	0.0671127	0.538706	0.18825	0	0.218471	0.60708	D7T2N5_VITVI	VIT_05s0094g01500	NTP_transferase domain-containing protein	913.679	0	0.937107	-	-	-	-	-	-
evm.model.chr5.2522	23.559	70.0522	30.1926	8.03783	22.2694	103.321	59.4432	4.23911	D7T2P2_VITVI	VIT_05s0094g01590	Uncharacterized protein	599.742	0	0.974843	-	-	-	-	-	-
evm.model.chr5.301	1.72321	2.6106	2.2425	0.0803193	1.9348	2.10114	0.622255	0.00681633	F6HE44_VITVI	VIT_05s0020g00890	Uncharacterized protein	2350.86	0	0.972179	AB11B_ARATH	At1g02520	ABC transporter B family member 11	1738.01	0	0.718876
evm.model.chr5.43	15.854	181.907	36.2384	60.8982	19.7019	186.418	56.0367	39.4463	F6H6W1_VITVI	VIT_05s0077g01970	RING-type domain-containing protein	501.901	4.4e-179	0.950166	-	-	-	-	-	-
evm.model.chr5.445	13.9732	28.108	17.7775	11.9352	14.9417	33.647	12.4726	15.9635	D7T6K9_VITVI	VIT_05s0020g02080	RING-CH-type domain-containing protein	768.459	0	0.961165	-	-	-	-	-	-
evm.model.chr5.607	0.754615	3.77358	3.9702	0.448758	0.866391	7.43032	1.99273	0.587937	D7T6W7_VITVI	VIT_05s0020g03310	Amine oxidase	1302.35	0	0.909222	-	-	-	-	-	-
evm.model.chr5.608	6.96468	18.3362	17.2074	2.6437	8.70013	42.5769	12.6256	2.95778	D7T6W8_VITVI	VIT_05s0020g03320	Amine oxidase	1348.18	0	0.967456	-	-	-	-	-	-
evm.model.chr5.63	0.188413	0.3925	0.209296	0.37065	0.363362	0	0.322873	0.106432	F6H6X4_VITVI	VIT_05s0077g01820	PPM-type phosphatase domain-containing protein	771.926	0	0.96134	P2C73_ARATH	At5g27930	Probable protein phosphatase 2C 73	477.633	5.4e-167	0.617564
evm.model.chr5.653	9.78534	0.473781	0	5.10467	10.4589	0.814836	0.119411	12.7963	F6HDR9_VITVI	VIT_05s0020g03750	AAI domain-containing protein	265.003	4.33e-89	0.889908	-	-	-	-	-	-
evm.model.chr5.722	3.79716	0.240893	1.28844	0.358795	2.09564	0	0.902936	1.78973	F6HXP6_VITVI	VIT_09s0002g00610	40S ribosomal protein SA	189.119	6.28e-60	0.763158	RSSA1_ARATH	At1g72370	40S ribosomal protein Sa-1	162.155	4.34e-51	0.678899
evm.model.chr5.74	1.50095	17.4361	4.29802	1.66467	2.27163	10.0349	2.0224	2.67866	F6H6V2_VITVI	VIT_05s0077g01700	HMA domain-containing protein	254.603	1.06e-82	0.965278	-	-	-	-	-	-
evm.model.chr5.801	0.174313	13.2311	0.353953	1.82698	0.70322	7.76581	0.335488	0.974411	F6HDY6_VITVI	VIT_05s0020g04780	BHLH domain-containing protein	388.652	7.01e-137	0.92381	-	-	-	-	-	-
evm.model.chr5.877	2.18972	5.37677	1.05829	0.95013	1.70065	3.68553	1.72283	1.65143	A5C762_VITVI	VIT_05s0049g00280	Fe2OG dioxygenase domain-containing protein	753.051	0	0.978082	ACCH1_ARATH	At1g06620	1-aminocyclopropane-1-carboxylate oxidase homolog 1	479.945	8.09e-169	0.611268
evm.model.chr5.892	7.40875	36.3755	7.38057	9.28094	15.5482	23.6979	17.4545	10.8443	F6H8K2_VITVI	VIT_05s0049g00390	Fe2OG dioxygenase domain-containing protein	740.725	0	0.957105	-	-	-	-	-	-
evm.model.chr5.956	14.7619	5.12429	6.46721	13.8181	17.7448	3.68699	4.18887	10.9733	D7SZG6_VITVI	VIT_05s0049g01000	Uncharacterized protein	189.889	8.66e-62	0.978947	Q93VF4_ARATH	At4g14385, At4g14385/FCAALL.166	Histone acetyltransferase subunit NuA4-domain protein	125.946	8.91e-37	0.744444
evm.model.chr5.984	23.8672	51.4469	37.0487	19.8946	21.7388	59.737	26.0226	25.2582	D7SZI1_VITVI	VIT_05s0049g01220	Uncharacterized protein	1140.95	0	0.989189	Q8L7S7_ARATH	At4g14350	AGC (cAMP-dependent, cGMP-dependent and protein kinase C) kinase family protein	911.753	0	0.839147
evm.model.chr6.1042	0.497162	4.89864	1.67071	0.322376	1.1187	14.2789	5.59377	0.364215	F6GUH9_VITVI	VIT_06s0004g07490	Uncharacterized protein	995.342	0	0.95825	Q9M005_ARATH	At5g01710	Methyltransferase	641.343	0	0.624758
evm.model.chr6.1047	3.82679	3.84705	2.82856	0.800709	4.2324	5.70453	2.97214	1.12631	F6GUH6_VITVI	VIT_06s0004g07520	Uncharacterized protein	1239.17	0	0.972477	-	-	-	-	-	-
evm.model.chr6.1140	6.79824	20.8856	1.81367	1.55994	6.76597	11.3033	1.71479	2.99084	F6GU74_VITVI	VIT_06s0004g08230	Uncharacterized protein	1103.97	0	0.968531	RPT2_ARATH	At2g30520/At2g30510	Root phototropism protein 2	852.432	0	0.726804
evm.model.chr6.1275	66.338	55.0427	28.7606	2.79741	63.3972	133.511	46.5208	7.1577	F6HAB5_VITVI	VIT_06s0009g00690	Protein kinase domain-containing protein	1414.82	0	0.973901	-	-	-	-	-	-
evm.model.chr6.1347	41.7971	230.056	18.7067	12.9242	53.555	77.661	12.8167	10.8696	F6HA72_VITVI	VIT_06s0009g01110	Uncharacterized protein	915.605	0	0.976015	-	-	-	-	-	-
evm.model.chr6.14	2.29206	6.28749	5.43747	0.563831	2.56422	6.17926	0.54039	0.347869	A5B0D6_VITVI	VIT_06s0004g00070	Expansin	459.914	9.14e-165	0.97166	EXP15_ARATH	At2g03090	Expansin-A15	374.4	6.27e-131	0.781377
evm.model.chr6.1761	0	7.71602	0.0814897	0	0	3.57492	0.0109327	0	F6GWA5_VITVI	VIT_06s0061g00320	MFS domain-containing protein	896.73	0	0.960377	NRT24_ARATH	At5g60770	High affinity nitrate transporter 2.4	801.971	0	0.821705
evm.model.chr6.1893	4.5833	8.86985	7.57523	3.11628	4.63432	15.1589	5.59668	3.91768	F6GW62_VITVI	VIT_06s0061g01140	NPH3 domain-containing protein	1162.52	0	0.984483	Y3482_ARATH	At3g44820	BTB/POZ domain-containing protein At3g44820	828.935	0	0.661043
evm.model.chr6.1992	22.1769	8.28963	6.08582	12.2896	21.2165	7.31969	4.07043	17.0421	D7TCX9_VITVI	VIT_06s0080g00130	Protein HIRA	2058.11	0	0.975869	HIRA_ARATH	At3g44530	Protein HIRA	1396.72	0	0.70495
evm.model.chr6.2016	16.6722	3.08481	8.74501	9.08249	30.0427	3.21556	7.26135	7.26798	D7TCV8_VITVI	VIT_06s0080g00320	AB hydrolase-1 domain-containing protein	679.093	0	0.976261	-	-	-	-	-	-
evm.model.chr6.2053	20.4499	31.2259	7.9619	16.334	17.4478	44.179	23.3388	20.2816	D7TCS8_VITVI	VIT_06s0080g00680	Uncharacterized protein	122.094	5.82e-36	0.91954	-	-	-	-	-	-
evm.model.chr6.2063	0.0418617	11.8613	0.0973447	0.413155	0.261769	3.63567	0.217369	0.194005	F6HHE2_VITVI	VIT_06s0080g00780	NAC domain-containing protein	386.726	1.31e-135	0.922481	NAC90_ARATH	At5g22380	NAC domain-containing protein 90	249.98	3.01e-82	0.653846
evm.model.chr6.2066	29.4309	68.4065	18.7109	1.6925	13.9005	141.828	47.174	4.08976	F6HHE0_VITVI	VIT_06s0080g00810	Uncharacterized protein	979.934	0	0.981891	-	-	-	-	-	-
evm.model.chr6.2076	26.894	11.6181	8.34993	23.5308	23.0036	6.04879	6.6497	17.7403	D7TCR1_VITVI	VIT_06s0080g00890	Uncharacterized protein	642.499	0	0.984127	F4K9U7_ARATH	At5g22340	NF-kappa-B inhibitor-like protein	312.768	1.93e-104	0.611538
evm.model.chr6.2078	0.358071	6.84579	0.533909	0.311632	0.301019	2.74929	0.479597	0.366975	F6HHD6_VITVI	VIT_06s0080g00910	Uncharacterized protein	612.453	0	0.964179	-	-	-	-	-	-
evm.model.chr6.2100	13.8264	190.751	16.6321	18.6079	12.8725	126.151	15.9539	17.1629	F6HHC1_VITVI	VIT_06s0080g01090	Poly(A)-specific ribonuclease	551.592	0	0.974265	CAF1I_ARATH	At3g44260	Probable CCR4-associated factor 1 homolog 9	405.986	1.48e-140	0.756654
evm.model.chr6.24	71.0034	7.21212	9.93254	23.1781	64.8574	7.00302	15.2884	29.7278	D7SLN6_VITVI	VIT_06s0004g00170	NusB domain-containing protein	441.039	4.58e-157	0.981651	Q93XY7_ARATH	At4g26370	NusB domain-containing protein	343.584	1.82e-117	0.786047
evm.model.chr6.362	683.683	167.773	168.196	462.291	690.964	53.7141	53.3316	639.494	A5BPT8_VITVI	VIT_06s0004g02620	Phenylalanine ammonia-lyase	1462.97	0	0.98743	PAL1_ARATH	At2g37040	Phenylalanine ammonia-lyase 1	1233.01	0	0.821277
evm.model.chr6.5	0	4.7391	0.704001	0.537293	0.0843783	3.1249	0.380799	0.215432	D7SLP9_VITVI	VIT_06s0004g00020	NAC domain-containing protein	564.688	0	0.947183	NAC2_ARATH	At1g01720	NAC domain-containing protein 2	265.003	1.62e-82	0.756098
evm.model.chr6.507	104.193	26.0481	32.7677	33.2528	98.0681	13.187	27.3872	48.3256	D7SKQ6_VITVI	VIT_06s0004g03650	Response regulatory domain-containing protein	886.33	0	0.935282	-	-	-	-	-	-
evm.model.chr6.59	386.716	541.987	290.496	96.186	419.98	439.558	231.427	124.587	F6GUN1_VITVI	VIT_06s0004g00480	Tubulin alpha chain	830.476	0	0.997674	TBA3_ARATH	At5g19770	Tubulin alpha-3 chain	823.543	0	0.986047
evm.model.chr6.684	20.4538	58.4985	23.3287	19.1268	23.5714	52.7796	14.2246	19.3051	F6GV02_VITVI	VIT_06s0004g04950	GRAS domain-containing protein	1257.66	0	0.934492	-	-	-	-	-	-
evm.model.chr6.686	10.2476	34.6829	8.13547	6.16487	15.4717	44.4581	5.43667	4.75951	F6GV01_VITVI	VIT_06s0004g04960	GRAS domain-containing protein	1308.12	0	0.95765	-	-	-	-	-	-
evm.model.chr6.857	304.815	605.618	477.5	188.207	350.398	847.444	671.39	211.715	A5BV78_VITVI	VIT_06s0004g06350	PH domain-containing protein	295.819	2.09e-103	0.993007	Q9FFK5_ARATH	At5g05710	PH domain-containing protein	229.95	2.22e-77	0.79021
evm.model.chr6.903	0.711212	0.150123	0.201245	0.222121	0.689732	0	0.272654	0.888925	F6GUQ7_VITVI	VIT_06s0004g06720	Uncharacterized protein	809.29	0	0.982278	FAD3D_ARATH	At5g05580	Temperature-sensitive sn-2 acyl-lipid omega-3 desaturase (ferredoxin), chloroplastic	583.563	0	0.733146
evm.model.chr6.922	8.89321	98	13.2801	14.9358	9.80856	79.2539	15.4266	11.5745	F6GUQ2_VITVI	VIT_06s0004g06840	Protein-serine/threonine phosphatase	687.567	0	0.952756	P2C25_ARATH	At2g30020	Probable protein phosphatase 2C 25	450.284	2.66e-156	0.626866
evm.model.chr7.1197	3.54829	3.19602	3.22993	0.424531	1.86973	5.68628	3.10783	0.782757	F6I000_VITVI	VIT_07s0005g06180	Uncharacterized protein	1701.41	0	0.946565	-	-	-	-	-	-
evm.model.chr7.1660	250.727	79.5067	98.6634	155.581	265.289	110.794	168.428	231.28	D7TGC8_VITVI	VIT_00s0769g00010	Peptidylprolyl isomerase	1075.08	0	0.987741	FKB65_ARATH	At5g48570	Peptidyl-prolyl cis-trans isomerase FKBP65	848.966	0	0.801431
evm.model.chr7.1817	11.376	58.2802	20.1449	3.65138	17.7995	88.0824	28.0412	1.95302	F6HWI6_VITVI	VIT_07s0141g00600	Uncharacterized protein	181.03	6.36e-58	0.991304	Q94AG1_ARATH	At3g07470	AT3g07470/F21O3_18	177.178	8.25e-56	0.669355
evm.model.chr7.1867	1.71227	0.641043	1.28427	0.759603	1.15957	0.296983	0.711849	0.952688	F6I261_VITVI	VIT_00s0193g00030	DYW_deaminase domain-containing protein	1224.54	0	0.976562	PP435_ARATH	At5g59200	Putative pentatricopeptide repeat-containing protein At5g59200, chloroplastic	639.417	0	0.613682
evm.model.chr7.23	0.134538	1.47846	1.62382	0.100382	0.196232	2.18476	0.266665	0.0681257	D7SQM3_VITVI	VIT_07s0141g00760	Zeta_toxin domain-containing protein	913.679	0	0.983158	F4IDR5_ARATH	At1g06750	Zeta_toxin domain-containing protein	702.59	0	0.727811
evm.model.chr7.248	3.03642	11.7266	1.67779	0.737916	3.48132	6.79586	2.47162	1.34607	F6HQ75_VITVI	VIT_07s0104g00180	Peptidase A1 domain-containing protein	740.339	0	0.96875	Q9ZVS4_ARATH	At1g03220	Peptidase A1 domain-containing protein	487.649	1.05e-169	0.653753
evm.model.chr7.376	33.9167	8.08586	9.87198	20.5857	37.724	4.60777	12.1474	16.5268	F6HQ13_VITVI	VIT_07s0104g01360	CONSTANS-like protein 13	783.482	0	0.954315	-	-	-	-	-	-
evm.model.chr7.383	0	5.26278	0	0	0	6.18894	0	0	F6HQ11_VITVI	VIT_07s0104g01400	Glutaredoxin domain-containing protein	212.616	5.21e-72	1	GRC11_ARATH	At3g62950	Glutaredoxin-C11	163.696	1.01e-52	0.747573
evm.model.chr7.523	1.28015	0.028894	0.290015	1.2689	2.3538	0	0.154336	0.881967	F6HZ67_VITVI	VIT_07s0005g00780	Uncharacterized protein	370.933	4.38e-128	0.863192	-	-	-	-	-	-
evm.model.chr7.564	6.34	106.938	23.418	1.90431	21.2002	351.987	51.2645	1.3722	F6HZ86_VITVI	VIT_07s0005g01140	Uncharacterized protein	280.796	1.57e-96	0.971264	-	-	-	-	-	-
evm.model.chr7.575	6.96124	15.9935	14.6628	5.16283	6.65303	33.3204	13.7763	4.8551	F6HZ90_VITVI	VIT_07s0005g01240	Lipase_3 domain-containing protein	1068.91	0	0.917827	-	-	-	-	-	-
evm.model.chr7.757	31.6311	3.1596	12.5886	12.9303	27.5164	6.9012	17.8696	15.4637	F6HZG6_VITVI	VIT_07s0005g02760	J domain-containing protein	110.923	1.71e-32	0.80597	-	-	-	-	-	-
evm.model.chr7.840	0	7.89476	0.946539	0.984791	0.256442	5.70873	0.14673	0.883421	F6HZI9_VITVI	VIT_07s0005g03220	AP2/ERF domain-containing protein	140.969	2.59e-42	0.910345	ERF98_ARATH	At3g23230	Ethylene-responsive transcription factor ERF098	94.3597	1.82e-24	0.846154
evm.model.chr8.1136	0.799115	0	0.0264813	0.414523	0.444932	0.0431853	0	0.601545	F6HR55_VITVI	VIT_08s0040g01350	Uncharacterized protein	186.422	2.77e-59	0.930435	-	-	-	-	-	-
evm.model.chr8.1144	15.6373	62.9306	8.84084	10.6567	19.2975	61.4761	6.97129	12.1949	F6HR51_VITVI	VIT_08s0040g01420	Transcription initiation factor TFIID subunit 8	641.728	0	0.795402	-	-	-	-	-	-
evm.model.chr8.1213	46.5406	171.67	24.0602	20.0596	41.2682	242.243	26.9531	35.6867	A3FA68_VITVI	VIT_08s0040g01890	Aquaporin PIP23	512.686	0	0.979094	PIP24_ARATH	At5g60660	Probable aquaporin PIP2-4	417.927	8.9e-147	0.80212
evm.model.chr8.1297	95.6085	225.93	97.0531	77.7771	86.8479	207.468	104.887	62.1941	D7TQG4_VITVI	VIT_08s0040g02470	Inorganic diphosphatase	451.825	1.54e-158	0.990741	IPYR4_ARATH	At3g53620	Soluble inorganic pyrophosphatase 4	394.43	6.52e-136	0.851852
evm.model.chr8.1457	0.57229	12.3752	2.29579	1.62594	0.431468	12.6072	2.74344	2.20238	F6HLC7_VITVI	VIT_08s0007g00310	PPM-type phosphatase domain-containing protein	1269.99	0	0.915594	-	-	-	-	-	-
evm.model.chr8.1565	0.0343417	1.89261	0.195189	0	0	2.62363	0.228536	0.0389667	F6HL39_VITVI	VIT_08s0007g01090	Phorbol-ester/DAG-type domain-containing protein	963.37	0	0.862285	-	-	-	-	-	-
evm.model.chr8.1576	0.072105	0.0495533	0.126957	0.202173	0.363111	0	0.188317	0.066121	F6HL31_VITVI	VIT_08s0007g01190	Receptor-like serine/threonine-protein kinase	424.861	1.67e-140	0.990291	-	-	-	-	-	-
evm.model.chr8.1583	0.673016	2.97667	0.992658	0.766934	0.0758797	1.65586	0.3185	0.0808853	F6HL29_VITVI	VIT_08s0007g01230	Receptor-like serine/threonine-protein kinase	1582.39	0	0.888128	-	-	-	-	-	-
evm.model.chr8.1621	24.2052	31.4842	19.8795	3.774	20.9528	30.7706	12.0258	5.43394	D7THE2_VITVI	VIT_08s0007g01520	Protein kinase domain-containing protein	858.596	0	0.992701	BSK5_ARATH	At5g59010	Serine/threonine-protein kinase BSK5	713.761	0	0.807786
evm.model.chr8.1646	12.923	23	20.7413	6.00227	12.3507	39.6641	24.4127	8.01837	A5C3V3_VITVI	VIT_08s0007g01690	TPT domain-containing protein	583.563	0	0.990196	PT311_ARATH	At3g11320	Probable sugar phosphate/phosphate translocator At3g11320	521.161	0	0.852941
evm.model.chr8.1836	8.37706	24.0202	5.31434	2.61621	3.80711	11.8034	5.78034	3.71525	F6HKN1_VITVI	VIT_08s0007g02970	Uncharacterized protein	345.51	1.69e-121	0.989474	Q8VXY0_ARATH	At2g36145	Expressed protein	195.282	1.45e-62	0.737226
evm.model.chr8.1852	1.75556	1.09273	1.63544	1.15558	3.07182	0.740995	1.21381	1.75393	F6HKM7_VITVI	VIT_08s0007g03070	DYW_deaminase domain-containing protein	812.372	0	0.941889	-	-	-	-	-	-
evm.model.chr8.1888	0.364919	0.0767833	0.342307	0.156559	0.527048	0.0544117	0.177448	0.303852	D7TJ65_VITVI	VIT_08s0007g03380	DYW_deaminase domain-containing protein	976.467	0	0.788026	-	-	-	-	-	-
evm.model.chr8.1905	17.926	47.4543	28.4127	12.5636	21.6132	54.9393	35.3168	13.7515	F6HKJ9_VITVI	VIT_08s0007g03520	Purple acid phosphatase	754.977	0	0.97561	PPA22_ARATH	At3g52820	Purple acid phosphatase 22	544.273	0	0.730205
evm.model.chr8.2122	6.65362	40.868	31.9859	2.30993	6.51728	64.3108	23.981	4.18176	F6HKA8_VITVI	VIT_08s0007g05210	Uncharacterized protein	907.901	0	0.939509	AVT1A_ARATH	At2g41190	Amino acid transporter AVT1A	577.4	0	0.631687
evm.model.chr8.2143	6.9699	4.2631	1.81978	5.3821	7.32463	1.15243	3.87709	5.30706	F6HK97_VITVI	VIT_08s0007g05390	Response regulatory domain-containing protein	335.88	8.4e-117	0.95	ARR8_ARATH	At2g41310	Two-component response regulator ARR8	248.825	2.18e-82	0.617117
evm.model.chr8.2292	31.9466	35.2093	40.804	4.46074	29.2084	106.55	38.6224	4.96659	A5B0L2_VITVI	VIT_08s0007g06520	Uncharacterized protein	630.172	0	0.961783	ACT1_ARATH	At2g37620	Actin-1	613.994	0	0.926752
evm.model.chr8.2391	3.39669	5.89551	5.52738	0	8.18657	38.7116	14.409	2.06588	F6HLB5_VITVI	VIT_08s0007g07390	Uncharacterized protein	182.185	2.62e-60	0.977528	Q9FK55_ARATH	At5g18150, At5g18150/MRG7_11	Emb|CAB87627.1	91.6633	4.83e-25	0.607595
evm.model.chr8.2471	3.53437	41.3687	23.8359	3.59729	4.20978	63.3532	31.9052	2.90274	F6HL52_VITVI	VIT_08s0007g08010	Uncharacterized protein	93.5893	1.88e-24	0.979592	-	-	-	-	-	-
evm.model.chr8.2473	37.1897	127.903	53.6593	0.761509	34.0881	268.962	110.596	0.874568	F6HL51_VITVI	VIT_08s0007g08020	Uncharacterized protein	102.064	1.39e-29	0.955882	-	-	-	-	-	-
evm.model.chr8.2546	24.7734	1057.93	66.1985	17.7164	42.1986	856.247	87.8168	23.1149	F6HKZ0_VITVI	VIT_08s0007g08520	Uncharacterized protein	135.961	1.03e-42	0.928571	Q9SCM7_ARATH	At3g57450	At3g57450	70.0922	8.7e-17	0.805556
evm.model.chr8.2608	89.9986	50.3139	31.6243	72.0446	101.567	23.3637	34.6075	67.5429	E2JF17_VITVI	VIT_00s0252g00130	EF-hand calcium-binding protein	395.201	2.59e-138	0.95	CML49_ARATH	At3g10300	Probable calcium-binding protein CML49	329.331	1.48e-111	0.844444
evm.model.chr8.50	0	10.4843	0.783653	0	0.233562	12.3622	0	0	C5DB59_VITVI	VIT_08s0056g00290	Calcium binding	339.347	6.21e-119	0.953125	CML42_ARATH	At4g20780	Calcium-binding protein CML42	204.142	7.13e-66	0.610256
evm.model.chr8.527	0.13732	3.75411	0.722547	0.457369	0.372	2.10454	0.177586	0.132906	F6I3K8_VITVI	VIT_08s0032g01220	Uncharacterized protein	906.36	0	0.96162	CDPK1_ARATH	At5g04870	Calcium-dependent protein kinase 1	679.863	0	0.678643
evm.model.chr8.622	0.533237	62.2377	1.78737	1.57146	0.178048	29.1364	1.19702	0.384048	F6H6S5_VITVI	VIT_08s0105g00190	RING-type E3 ubiquitin transferase	793.497	0	0.973236	-	-	-	-	-	-
evm.model.chr8.744	0.947442	3.50836	1.13011	0.928971	1.97333	4.0872	2.09435	0.560349	F6GXV2_VITVI	VIT_08s0058g00150	Uncharacterized protein	782.326	0	0.906639	AMT2_ARATH	At2g38290	Ammonium transporter 2	608.986	0	0.74739
evm.model.chr8.837	1.00803	17.3984	3.6736	2.38016	1.69047	22.7843	3.45359	1.22053	F6GXS4_VITVI	VIT_08s0058g00690	Uncharacterized protein	925.62	0	0.937722	-	-	-	-	-	-
evm.model.chr8.908	25.2463	92.6245	17.0067	12.7444	26.5804	46.5814	9.88781	8.21592	F6GXY0_VITVI	VIT_08s0058g01090	Non-specific serine/threonine protein kinase	802.742	0	0.974713	CIPKE_ARATH	At5g01820	CBL-interacting serine/threonine-protein kinase 14	514.227	4.84e-180	0.652778
evm.model.chr8.996	2.0887	5.03632	5.49676	0.754588	2.22919	14.4909	2.00334	1.98236	F6HQS4_VITVI	VIT_08s0040g00380	S-acyltransferase	736.102	0	0.918317	ZDH13_ARATH	At3g56930	Probable protein S-acyltransferase 4	484.567	3.31e-168	0.649457
evm.model.chr9.1028	12.6893	38.849	13.884	7.61657	16.9642	47.7391	24.9734	8.77866	F6HXM8_VITVI	VIT_09s0002g08420	SAM domain-containing protein	364.385	4.35e-128	0.964646	-	-	-	-	-	-
evm.model.chr9.1073	11.7608	3.3112	7.34034	8.48177	11.3737	3.06708	7.12012	9.05384	F6HXR3_VITVI	VIT_09s0002g08660	F-box_5 domain-containing protein	865.144	0	0.987152	FBL14_ARATH	At1g80570	F-box/LRR-repeat protein 14	663.685	0	0.738758
evm.model.chr9.1314	0.859118	3.4613	2.36032	0.675155	1.87602	5.60397	1.46232	0.491762	F6HIQ9_VITVI	VIT_10s0042g00700	Protein kinase domain-containing protein	1296.95	0	0.98069	-	-	-	-	-	-
evm.model.chr9.1766	1.64411	125.565	18.7286	3.94668	3.99509	111.74	23.0161	4.03674	F6HBV8_VITVI	VIT_09s0018g00240	WRKY domain-containing protein	559.296	0	0.96463	-	-	-	-	-	-
evm.model.chr9.2188	1.52078	0.50857	0.963187	1.23498	3.01731	0	1.14563	0.604534	F6GYM5_VITVI	VIT_09s0054g00660	Uncharacterized protein	271.937	3.93e-93	0.982659	-	-	-	-	-	-
evm.model.chr9.2201	19.4347	8.74632	7.11045	14.84	24.2079	13.6102	14.1333	14.9412	F6GYL8_VITVI	VIT_09s0054g00800	Reticulon domain-containing protein	336.265	5.89e-117	0.967742	RTNLT_ARATH	At1g78895	Reticulon-like protein B22	232.261	1.45e-76	0.705521
evm.model.chr9.2316	13.7603	21.0456	10.5014	2.94298	11.2786	12.7015	9.42194	3.4088	F6GYH4_VITVI	VIT_09s0054g01770	Uncharacterized protein	1089.72	0	0.971039	HC173_ARATH	At1g16720	Protein HIGH CHLOROPHYLL FLUORESCENCE PHENOTYPE 173, chloroplastic	861.292	0	0.850299
evm.model.chr9.376	6.87428	0.966114	2.32327	4.20384	6.89306	0.712299	2.74283	1.74329	D7U071_VITVI	VIT_09s0002g02980	Protein kinase domain-containing protein	1677.92	0	0.957666	-	-	-	-	-	-
evm.model.chr9.700	27.884	69.9948	35.2335	17.5171	37.0725	121.153	49.852	26.5491	F6HX73_VITVI	VIT_09s0002g05660	Uncharacterized protein	767.303	0	0.989339	MOT2_ARATH	At1g80310	Molybdate transporter 2	520.005	0	0.716854
evm.model.chr9.759	2.53931	0	0.161569	1.33103	1.10297	0	0.317048	0.451764	F6HX66_VITVI	VIT_09s0002g05560	Uncharacterized protein	214.157	1.15e-63	0.947826	-	-	-	-	-	-
evm.model.chr9.79	33.4435	56.6028	45.5658	12.4319	43.3319	76.4254	50.7568	12.1766	D7TZN7_VITVI	VIT_09s0002g00810	(S)-2-hydroxy-acid oxidase	696.427	0	0.991758	GLO4_ARATH	At3g14130	Peroxisomal (S)-2-hydroxy-acid oxidase GLO4	555.829	0	0.760446
evm.model.chr9.952	1.84467	0.483157	0.882345	0.956973	1.75415	0.733061	0.866196	1.0617	F6HXG6_VITVI	VIT_09s0002g07510	DYW_deaminase domain-containing protein	2167.89	0	0.967831	-	-	-	-	-	-
evm.model.chr9.98	2.38996	51.157	9.06174	5.07404	9.7706	34.2487	10.9068	6.14663	F6HXV1_VITVI	VIT_09s0002g01000	Uncharacterized protein	237.269	1.34e-77	0.654822	Q9C9E9_ARATH	At1g72510	At1g72510	148.673	1.39e-43	0.604839

## Sheet: ME3
	Transcript per million (TPM) for RNA-seq of each sample
GENEID	C5_FS	C5_V	C5_R	C5_S	C6_FS	C6_V	C6_R	C6_S	Vitis.uniprot.ID	Vitis.gene.ID	Vitis.annotation	Score	e.value	Identity	Arabidopsis.uniprot.ID	Arabidopsis.annotation	Arabidopsis.gene.ID	Score.1	e.value.1	Identity.1
evm.model.chr1.1358	341.532	50.9316	113.321	102.718	286.73	58.7866	84.5951	81.1305	F6HPD5_VITVI	VIT_01s0026g02100	Uncharacterized protein	261.151	5.59e-89	0.923529	-	-	-	-	-	-
evm.model.chr1.517	70.9878	208.277	105.558	104.224	60.5716	270.818	104.843	119.723	F6HFL8_VITVI	VIT_01s0011g04310	Uncharacterized protein	124.79	1.79e-35	0.969231	-	-	-	-	-	-
evm.model.chr11.1842	0	4.39441	0.607529	0.60662	0.0377297	2.84134	1.81083	1.34348	F6GXD4_VITVI	VIT_11s0052g01340	Xyloglucan endotransglucosylase/hydrolase	479.945	7.35e-172	0.933824	XTH23_ARATH	At4g25810	Probable xyloglucan endotransglucosylase/hydrolase protein 23	361.688	4.66e-125	0.644128
evm.model.chr12.379	15.0664	298.609	135.016	136.998	19.6589	449.581	154.184	153.078	E0CTG9_VITVI	VIT_12s0028g03270	AP2/ERF domain-containing protein	273.863	1.1e-92	0.952381	-	-	-	-	-	-
evm.model.chr13.114	2.12913	6.13275	3.03981	3.02986	2.4858	7.06489	2.40641	3.43248	F6HCB4_VITVI	VIT_13s0067g01270	Protein-serine/threonine phosphatase	580.096	0	0.953488	P2C30_ARATH	At2g40180	Probable protein phosphatase 2C 30	351.673	4.67e-118	0.616393
evm.model.chr13.481	27.3783	113.781	56.5161	47.9084	27.5388	116.229	40.4229	48.0161	F6HNV7_VITVI	VIT_13s0019g01980	RING-type E3 ubiquitin transferase	478.404	9.75e-163	0.985955	-	-	-	-	-	-
evm.model.chr14.1928	36.5115	121.376	40.7482	54.3341	30.6622	89.4599	55.2598	55.6073	D7TT29_VITVI	VIT_14s0006g02910	Uncharacterized protein	318.161	4.54e-111	0.977654	-	-	-	-	-	-
evm.model.chr14.708	1.09245	20.8216	9.07725	6.89729	0.811707	21.3681	8.48058	12.7415	D7TUL6_VITVI	VIT_14s0030g01880	DUF4005 domain-containing protein	720.309	0	0.969309	-	-	-	-	-	-
evm.model.chr14.808	3.08687	0.0664767	0.124969	0.23641	3.46545	0.0538687	0.0613847	0.335638	D7T392_VITVI	VIT_13s0064g00060	Uncharacterized protein	1506.5	0	0.691443	-	-	-	-	-	-
evm.model.chr15.1881	31.8854	3.62123	4.34476	5.44197	29.942	2.98908	11.0195	8.59928	F6I656_VITVI	VIT_15s0046g02050	Uncharacterized protein	532.717	0	0.992188	Q6ID84_ARATH	At2g46100	At2g46100	317.775	1.19e-108	0.6375
evm.model.chr16.98	2.35828	12.3159	4.52427	6.74067	2.20165	7.43307	4.91358	3.45693	D7T7H2_VITVI	VIT_16s0039g01070	Uncharacterized protein	412.535	2.08e-146	0.940678	-	-	-	-	-	-
evm.model.chr17.1455	4.61993	1.63032	1.77353	1.70233	5.00462	1.19327	1.56473	1.97362	F6GSF6_VITVI	VIT_17s0000g10180	Putative heme chaperone	881.322	0	0.982022	Q9FMJ4_ARATH	At5g63290	Putative heme chaperone	596.275	0	0.649123
evm.model.chr17.243	31.2738	142.67	59.4257	49.4577	29.5821	70.3021	53.6579	46.7905	F6GSP7_VITVI	VIT_17s0000g01970	Protein kinase domain-containing protein	573.933	0	0.977707	M2K9_ARATH	At1g73500	Mitogen-activated protein kinase kinase 9	393.66	1.58e-136	0.660194
evm.model.chr17.498	24.9408	78.4041	30.8412	22.5064	20.4813	41.6005	27.3304	36.2098	D7SIZ5_VITVI	VIT_17s0000g03650	Uncharacterized protein	540.036	0	0.977143	-	-	-	-	-	-
evm.model.chr17.609	19.7683	2.24353	5.31434	6.94869	23.1382	6.11692	4.57691	6.7965	F6GTG7_VITVI	VIT_17s0000g04450	Phospholipid-transporting ATPase	2235.68	0	0.986383	ALA9_ARATH	At1g68710	Putative phospholipid-transporting ATPase 9	1668.29	0	0.707215
evm.model.chr17.610	0	1.94384	0.67189	1.06242	0.804451	1.21567	0.340876	0.423768	D7SIS7_VITVI	VIT_17s0000g04460	Uncharacterized protein	244.588	1.08e-82	0.96875	CML15_ARATH	At1g18530	Probable calcium-binding protein CML15	189.889	2.57e-61	0.784314
evm.model.chr17.781	47.1339	6.98252	12.2912	13.4352	43.8251	11.213	7.61643	12.9845	F6GTB7_VITVI	VIT_17s0000g05480	Uncharacterized protein	2487.6	0	0.981975	-	-	-	-	-	-
evm.model.chr17.998	0.332869	23.5024	8.11515	4.06403	1.61034	31.2649	5.62396	9.79047	F6GT23_VITVI	VIT_17s0000g07020	Uncharacterized protein	526.939	0	0.81459	-	-	-	-	-	-
evm.model.chr18.2553	209.036	27.7387	64.3682	28.3323	199.46	28.0207	38.2758	45.988	F6H6Q8_VITVI	VIT_18s0157g00020	Uncharacterized protein	2191.39	0	0.96843	GIGAN_ARATH	At1g22770	Protein GIGANTEA	1662.89	0	0.765758
evm.model.chr18.643	1.03484	68.0305	12.0873	15.9565	0.818466	42.8318	37.7912	12.1582	F6H0X0_VITVI	VIT_18s0001g06180	Uncharacterized protein	543.888	0	0.953488	EXOL2_ARATH	At5g64260	Protein EXORDIUM-like 2	382.874	1.37e-132	0.663121
evm.model.chr18.994	3.20228	229.021	72.5936	109.273	4.32141	180.985	76.4101	73.903	F6GZM8_VITVI	VIT_18s0001g09230	Uncharacterized protein	362.844	1.38e-125	0.939914	-	-	-	-	-	-
evm.model.chr19.913	11.318	3.30589	4.90744	3.86977	10.9019	2.64442	2.70447	3.44292	F6HER7_VITVI	VIT_19s0090g01770	Uncharacterized protein	697.967	0	0.915138	MTEF9_ARATH	At5g55580	Transcription termination factor MTERF9, chloroplastic	428.713	1.22e-145	0.605333
evm.model.chr2.441	39.1877	246.013	100.772	98.7668	45.5215	207.437	109.116	105.029	D7TW09_VITVI	VIT_02s0025g03660	Uncharacterized protein	992.645	0	0.980507	4CLLA_ARATH	At3g48990	Oxalate--CoA ligase	788.875	0	0.777778
evm.model.chr2.892	6.9178	15.6655	7.14093	7.59893	6.33872	15.8703	7.78226	12.7427	D7TG98_VITVI	VIT_00s0533g00020	FAD_binding_3 domain-containing protein	779.245	0	0.988152	Q9ZQN9_ARATH	At2g35660	FAD_binding_3 domain-containing protein	590.882	0	0.71934
evm.model.chr20.403	0	1.37868	0	0.0664943	0	0.68736	0.65498	0.60243	D7T5C5_VITVI	VIT_00s0211g00180	Uncharacterized protein	433.335	5.06e-155	0.95045	AGL21_ARATH	At4g37940	Agamous-like MADS-box protein AGL21	295.819	8.35e-101	0.675676
evm.model.chr3.129	1009.12	4291.77	922.345	1189.22	800.682	1733.08	1222.57	939.507	F6I147_VITVI	VIT_03s0038g01510	Uncharacterized protein	79.337	1.89e-19	0.927273	-	-	-	-	-	-
evm.model.chr3.702	37.5642	9.59466	13.684	11.1358	47.2624	8.95259	13.0253	13.2497	D7TPM9_VITVI	VIT_03s0063g00940	Uncharacterized protein	1099.73	0	0.981164	CAMK5_ARATH	At3g50530	CDPK-related kinase 5	902.894	0	0.779633
evm.model.chr4.1738	86.973	16.4241	18.4678	26.4788	87.9591	13.5829	29.6038	22.9176	F6I210_VITVI	VIT_00s0214g00130	F-box domain-containing protein	500.745	7.62e-180	0.913357	-	-	-	-	-	-
evm.model.chr4.2328	0	0.993266	0.0353243	0.173146	0.195446	1.08103	0.465526	0.410228	F6GZC4_VITVI	VIT_04s0008g00120	Chitin-binding type-1 domain-containing protein	379.793	6.7e-131	0.779141	CHIB_ARATH	At3g12500	Basic endochitinase B	305.064	1.56e-101	0.665455
evm.model.chr5.681	27.0252	168.933	43.1363	75.0857	24.958	173.877	82.3772	107.543	F6HDT5_VITVI	VIT_05s0020g04000	RING-type domain-containing protein	316.235	7.87e-111	0.969512	-	-	-	-	-	-
evm.model.chr6.925	189.433	51.1658	63.7036	58.2904	187.466	59.7223	44.7076	70.6526	D7SJV3_VITVI	VIT_06s0004g06860	Clathrin heavy chain	3280.73	0	0.991551	CLAH1_ARATH	At3g11130	Clathrin heavy chain 1	3104.31	0	0.924562
evm.model.chr7.496	511.754	81.0819	107.306	124.905	523.987	80.5376	125.592	137.913	F6HZ56_VITVI	VIT_07s0005g00590	Photolyase/cryptochrome alpha/beta domain-containing protein	867.07	0	0.986425	PHR2_ARATH	At2g47590	Blue-light photoreceptor PHR2	547.74	0	0.667411
evm.model.chr9.85	39.3035	127.516	50.7956	44.9461	45.2044	77.5651	53.2131	64.0299	F6HXU5_VITVI	VIT_09s0002g00890	Tify domain-containing protein	510.76	0	0.958042	-	-	-	-	-	-

## Sheet: ME5
	Transcript per million (TPM) for RNA-seq of each sample
GENEID	C5_FS	C5_V	C5_R	C5_S	C6_FS	C6_V	C6_R	C6_S	Vitis.uniprot.ID	Vitis.gene.ID	Vitis.annotation	Score	e.value	Identity	Arabidopsis.uniprot.ID	Arabidopsis.annotation	Arabidopsis.gene.ID	Score.1	e.value.1	Identity.1
evm.model.chr1.1027	8.45372	34.0993	33.7802	16.0339	6.14726	45.2711	41.1412	17.3482	F6HHW0_VITVI	VIT_01s0127g00360	RING-type domain-containing protein	596.275	0	0.967949	-	-	-	-	-	-
evm.model.chr1.1054	8.24574	6.55398	0.235875	3.73947	11.1348	0.976448	1.81692	5.34611	F6I0A8_VITVI	VIT_04s0044g01970	Uncharacterized protein	166.007	1.75e-48	0.908333	-	-	-	-	-	-
evm.model.chr1.1066	0.100368	0.424865	0	0.178243	0.274972	0	0	0.40393	F6HHU2_VITVI	VIT_01s0127g00690	Protein kinase domain-containing protein	681.019	0	0.854592	Q84WU5_ARATH	At5g14720	Protein kinase domain-containing protein	553.518	0	0.838926
evm.model.chr1.1074	36.4209	30.5627	3.82697	13.3944	37.5083	10.0472	16.4735	22.3374	F6HHU0_VITVI	VIT_01s0127g00740	Pterin-binding domain-containing protein	650.203	0	0.992042	AOR_ARATH	At1g23740	NADPH-dependent alkenal/one oxidoreductase, chloroplastic	469.159	4e-164	0.824841
evm.model.chr1.1196	20.0563	7.29974	2.25951	9.44279	18.5375	5.51405	0.934912	9.31494	D7TNL5_VITVI	VIT_01s0026g00740	Uncharacterized protein	972.23	0	0.996024	NAT6_ARATH	At5g62890	Nucleobase-ascorbate transporter 6	825.469	0	0.816733
evm.model.chr1.1211	13.3392	5.5449	0.786249	3.41349	9.57155	0.791651	0.455962	5.72278	F6HPJ8_VITVI	VIT_01s0026g00860	SAM domain-containing protein	637.876	0	0.948012	-	-	-	-	-	-
evm.model.chr1.1235	9.39406	14.0864	49.1137	5.94908	8.54262	64.485	22.2614	8.11402	F6HPI9_VITVI	VIT_01s0026g01020	Uncharacterized protein	1084.32	0	0.978295	-	-	-	-	-	-
evm.model.chr1.1254	53.5887	59.4357	4.25225	66.4488	59.087	38.2271	4.46821	54.4808	F6HPI2_VITVI	VIT_01s0026g01140	BHLH domain-containing protein	517.694	0	0.992727	-	-	-	-	-	-
evm.model.chr1.1265	7.29728	9.40622	101.23	8.83856	4.35707	60.832	70.5507	10.0465	F6HPH5_VITVI	VIT_01s0026g01250	Uncharacterized protein	545.043	0	0.943522	-	-	-	-	-	-
evm.model.chr1.1278	1.43243	1.03153	0.232996	0.565866	0.8385	0.91174	0.213151	1.0833	F6HPG3_VITVI	VIT_01s0026g01440	DYW_deaminase domain-containing protein	1248.8	0	0.981878	PPR85_ARATH	At1g59720	Pentatricopeptide repeat-containing protein At1g59720, chloroplastic/mitochondrial	821.617	0	0.636513
evm.model.chr1.1281	101.983	122.574	46.1864	184.114	134.397	178.229	28.2138	87.3774	D7TNF9_VITVI	VIT_01s0026g01460	Thioredoxin domain-containing protein	224.557	4.72e-76	0.966942	-	-	-	-	-	-
evm.model.chr1.134	64.6716	63.4373	251.875	95.6987	51.715	81.2859	434.68	70.2054	D7T9Q7_VITVI	VIT_01s0011g01160	Uncharacterized protein	518.85	0	0.988	O48587_ARATH	At5g44730	At5g44730	424.861	8.29e-151	0.784861
evm.model.chr1.135	24.896	18.5873	58.3398	18.4343	21.7187	23.9516	129.164	31.7401	D7T9Q6_VITVI	VIT_01s0011g01170	Uncharacterized protein	56.6102	5.19e-12	0.965517	-	-	-	-	-	-
evm.model.chr1.1362	35.0766	9.70982	1.90994	9.30452	34.1213	3.5167	2.6961	16.007	D7TNA9_VITVI	VIT_01s0026g02120	Uncharacterized protein	550.051	0	0.964286	EB1B_ARATH	At5g62500	Microtubule-associated protein RP/EB family member 1B	379.022	1.24e-131	0.680608
evm.model.chr1.1370	34.1156	24.6438	76.8314	26.179	37.163	60.3283	66.1853	40.9061	D7TNA2_VITVI	VIT_01s0026g02210	Uncharacterized protein	315.464	1.08e-108	0.940476	Q94C15_ARATH	At1g69680	At1g69680/T6C23_12	301.982	1.57e-103	0.696517
evm.model.chr1.1383	33.0831	21.6152	26.665	19.0068	31.1854	33.8416	23.7187	19.8547	F6HPC6_VITVI	VIT_01s0026g02280	Protein HGH1 homolog	661.374	0	0.975976	F4HUI7_ARATH	At1g14300	Protein HGH1 homolog	485.337	4.77e-171	0.68144
evm.model.chr1.142	0	0	0	0	0	2.85471	0	0	F6HFT8_VITVI	VIT_01s0011g01220	F-box domain-containing protein	767.303	0	0.986239	UFO_ARATH	At1g30950	Protein UNUSUAL FLORAL ORGANS	523.472	0	0.703518
evm.model.chr1.1439	13.0163	7.46894	2.34154	7.03999	13.3917	4.50852	3.10027	9.82034	D7TN69_VITVI	VIT_01s0026g02640	Methyltransf_11 domain-containing protein	538.88	0	0.970037	-	-	-	-	-	-
evm.model.chr1.147	14.8976	19.0036	40.3951	15.1589	21.4293	32.4414	41.3449	22.0211	F6HFT4_VITVI	VIT_01s0011g01290	M20_dimer domain-containing protein	929.087	0	0.973577	AAH_ARATH	At4g20070	Allantoate deiminase	700.664	0	0.756152
evm.model.chr1.1511	35.563	33.4128	43.8874	23.4679	41.8028	41.4539	67.0323	28.7913	A5B0Y2_VITVI	VIT_01s0113g00540	V-SNARE domain-containing protein	395.586	2.14e-137	0.985075	VTI12_ARATH	At1g26670	Vesicle transport v-SNARE 12	289.656	6.36e-96	0.707921
evm.model.chr1.160	15.258	11.7824	23.9752	5.89375	15.5555	17.8656	23.3395	7.88481	D7T9N2_VITVI	VIT_01s0011g01420	Uncharacterized protein	622.468	0	0.994135	UAP1_ARATH	At1g31070	UDP-N-acetylglucosamine diphosphorylase 1	508.834	1.82e-178	0.813253
evm.model.chr1.1713	0.141819	0.0699637	0	0.0884003	0.21533	0.152184	0.0289317	0.151105	F6HGE2_VITVI	VIT_01s0010g00380	Protein kinase domain-containing protein	2276.9	0	0.974482	GSO1_ARATH	At4g20140	LRR receptor-like serine/threonine-protein kinase GSO1	1476.07	0	0.660581
evm.model.chr1.1737	3.34409	4.1301	7.70437	1.90622	4.20501	4.16459	4.92614	5.35754	D7TA73_VITVI	VIT_01s0010g00520	DUF155 domain-containing protein	123.635	6.58e-34	0.969388	-	-	-	-	-	-
evm.model.chr1.175	25.2651	4.85812	0	8.07309	22.2939	0.879143	0	7.64657	F6HF63_VITVI	VIT_01s0011g01560	Uncharacterized protein	322.013	1.55e-109	0.768182	-	-	-	-	-	-
evm.model.chr1.1777	1.85101	1.21866	0.192585	0.681063	1.46204	0.661178	0.218567	0.852064	F6HGF4_VITVI	VIT_01s0010g00710	RING-type E3 ubiquitin transferase	1481.08	0	0.936869	-	-	-	-	-	-
evm.model.chr1.1780	0	0	0.399292	0	0	0.34082	0	0	D7TA93_VITVI	VIT_01s0010g00730	DYW_deaminase domain-containing protein	1527.3	0	0.982503	PP108_ARATH	At1g68930	Putative pentatricopeptide repeat-containing protein At1g68930	974.541	0	0.615074
evm.model.chr1.1787	1.65916	5.57359	4.48206	2.12713	7.28992	19.1987	10.8315	2.57962	D7TA98_VITVI	VIT_01s0010g00800	Uncharacterized protein	134.806	1.98e-40	0.767677	-	-	-	-	-	-
evm.model.chr1.1789	1.30089	4.88946	2.84535	0.532107	4.12828	46.5234	24.7752	2.68265	D7TA96_VITVI	VIT_01s0010g00760	Uncharacterized protein	253.832	3.71e-87	0.932331	-	-	-	-	-	-
evm.model.chr1.1818	69.4049	67.5946	127.218	23.8785	67.2492	106.961	121.078	30.6943	D7TAA7_VITVI	VIT_01s0010g00950	Uncharacterized protein	689.493	0	0.994118	AAPT1_ARATH	At1g13560	Choline/ethanolaminephosphotransferase 1	592.808	0	0.832353
evm.model.chr1.1825	0	0	0.100475	0	0	1.63341	0.485906	0	F6H8P4_VITVI	VIT_05s0049g01920	Retrotrans_gag domain-containing protein	314.309	3.06e-97	0.79798	-	-	-	-	-	-
evm.model.chr1.1826	0	0	0.172976	0.0201857	0	0.805075	0.67496	0	F6GY87_VITVI	VIT_18s0075g00240	Uncharacterized protein	714.531	0	0.680776	-	-	-	-	-	-
evm.model.chr1.1838	13.1951	0.209436	0.158708	2.15785	14.3866	0.32327	0.139222	3.05555	F6HGH0_VITVI	VIT_01s0010g01090	Peroxidase	646.736	0	0.958702	PER11_ARATH	At1g68850	Peroxidase 11	476.863	2.06e-168	0.713355
evm.model.chr1.1843	147.591	105.227	130.583	78.3514	156.56	157.337	162.665	84.2041	F6HGH4_VITVI	VIT_01s0010g01130	6-phosphogluconate dehydrogenase, decarboxylating	976.082	0	0.97732	6PGD2_ARATH	At3g02360	6-phosphogluconate dehydrogenase, decarboxylating 2	903.279	0	0.904366
evm.model.chr1.1863	27.9971	19.0195	24.4773	16.9742	27.9465	28.3364	20.14	21.1454	F6HGH8_VITVI	VIT_01s0010g01230	Uncharacterized protein	1003.05	0	0.986842	Q8GWB1_ARATH	At3g19895	RING/U-box superfamily protein	707.983	0	0.694915
evm.model.chr1.19	2.26506	1.57888	0.0412553	0.523555	2.7259	0.283212	0.0749763	0.934952	F6HEZ9_VITVI	VIT_01s0011g00130	SBP-type domain-containing protein	967.607	0	0.982249	-	-	-	-	-	-
evm.model.chr1.1933	8.51139	3.26491	12.4592	2.4238	9.09447	3.89462	11.9712	2.09897	D7TAF6_VITVI	VIT_01s0010g01680	Uncharacterized protein	1090.49	0	0.983516	Q9SF07_ARATH	At3g11920	F26K24.21 protein	717.227	0	0.606365
evm.model.chr1.2037	8.03222	14.6912	0.129392	15.2979	6.60686	6.59897	0.066616	19.4374	D7TAL3_VITVI	VIT_01s0010g02320	Uncharacterized protein	759.599	0	0.835267	-	-	-	-	-	-
evm.model.chr1.206	4.34536	4.7092	0.768737	3.07384	9.02137	2.16221	0.939981	3.16669	D7T9J4_VITVI	VIT_01s0011g01850	Cytochrome c domain-containing protein	327.791	4.66e-115	0.982659	CYC6_ARATH	At5g45040	Cytochrome c6, chloroplastic	207.994	5.63e-68	0.748299
evm.model.chr1.2128	0	0.392524	0.225712	0.158035	0	2.07613	1.19164	0	F6HG72_VITVI	VIT_01s0010g02970	Uncharacterized protein	238.81	5.44e-81	0.971429	-	-	-	-	-	-
evm.model.chr1.2171	11.0582	11.6592	3.22402	5.7234	10.7736	5.89023	2.54992	7.36155	D7TAV9_VITVI	VIT_01s0010g03390	Peptidase_M28 domain-containing protein	1665.59	0	0.982818	A0A1P8ASM6_ARATH	At1g67420	Peptidase_M28 domain-containing protein	1112.83	0	0.617284
evm.model.chr1.2185	2.31238	2.52832	0.417175	1.05928	1.74338	0.18544	0.292095	1.45825	F6HGA0_VITVI	VIT_01s0010g03490	Uncharacterized protein	421.009	9.09e-150	0.896266	CAMT1_ARATH	At1g67980	Putative caffeoyl-CoA O-methyltransferase At1g67980	277.33	2.63e-93	0.640351
evm.model.chr1.2223	470.369	594.574	592.245	297.641	452.106	714.527	836.853	352.755	A5BM29_VITVI	VIT_01s0010g03790	NTF2 domain-containing protein	257.684	5.43e-89	1	NTF2B_ARATH	At1g27970	Nuclear transport factor 2B	230.72	2.31e-78	0.878049
evm.model.chr1.2242	453.69	460.374	728.18	218.066	448.796	557.166	830.03	199.706	MADS4_VITVI	VIT_01s0010g03900	Agamous-like MADS-box protein MADS4	497.278	1.03e-179	0.995868	SEP3_ARATH	At1g24260	Developmental protein SEPALLATA 3	364.385	4.81e-127	0.789474
evm.model.chr1.2249	9.62366	16.6969	22.8444	8.98317	11.3024	17.9464	29.3941	7.83366	D7TB08_VITVI	VIT_01s0010g03930	WRKY domain-containing protein	296.204	4.36e-102	0.981818	WRK75_ARATH	At5g13080	Probable WRKY transcription factor 75	175.637	2.08e-55	0.847826
evm.model.chr1.2252	0.649729	1.04875	0.0314257	0.236075	0.344282	0.08582	0	0.167876	F6HGC9_VITVI	VIT_01s0010g03960	Uncharacterized protein	709.909	0	0.997333	-	-	-	-	-	-
evm.model.chr1.2327	17.3058	40.8009	44.1706	22.4661	19.1763	55.1153	52.5533	27.723	F6I1N7_VITVI	VIT_01s0146g00250	Protein kinase domain-containing protein	872.463	0	0.993534	PBS1_ARATH	At5g13160	Serine/threonine-protein kinase PBS1	682.174	0	0.769565
evm.model.chr1.234	58.5878	37.3045	12.2868	37.9413	52.6514	21.8065	16.0049	53.2247	D7T9H9_VITVI	VIT_01s0011g02050	Uncharacterized protein	128.642	3.1e-39	0.968254	-	-	-	-	-	-
evm.model.chr1.2377	7.44822	3.24177	0.018853	3.41572	8.05992	0.49919	0.0865703	3.22498	D7TYT8_VITVI	VIT_01s0244g00110	Uncharacterized protein	377.096	4.08e-131	0.957447	NDX1_ARATH	At1g28100	Protein NEOXANTHIN-DEFICIENT 1	271.552	2.49e-90	0.722543
evm.model.chr1.2399	42.4275	25.8511	63.3703	23.0835	47.3581	71.8216	86.4746	24.7062	D7TFJ1_VITVI	VIT_01s0150g00160	Cytochrome b-c1 complex subunit Rieske, mitochondrial	434.491	1.23e-145	0.915612	UCRI1_ARATH	At5g13430	Cytochrome b-c1 complex subunit Rieske-1, mitochondrial	391.349	4.68e-129	0.820628
evm.model.chr1.2433	1.75089	13.0236	45.2083	5.96625	3.60852	29.7696	41.6799	3.18636	F6HJ83_VITVI	VIT_01s0150g00410	Uncharacterized protein	437.187	5.72e-155	0.985294	-	-	-	-	-	-
evm.model.chr1.2437	11.964	12.2846	22.7953	9.99503	13.8456	20.8909	27.842	8.66856	F6HJ85_VITVI	VIT_01s0150g00430	Uncharacterized protein	259.996	8.13e-87	0.98773	Q9LPD5_ARATH	At1g44960	SNARE associated Golgi protein family	176.022	4.13e-54	0.754717
evm.model.chr1.2442	45.0154	9.59922	65.9935	0.344908	23.9949	11.6414	139.515	0.469063	F6HJ88_VITVI	VIT_01s0150g00460	Xyloglucan endotransglucosylase/hydrolase	632.098	0	0.983713	XTH5_ARATH	At5g13870	Probable xyloglucan endotransglucosylase/hydrolase protein 5	501.901	1.77e-179	0.811189
evm.model.chr1.2450	18.8325	15.5232	2.44449	5.07956	13.4682	1.54048	0.25466	5.17967	D7TFM4_VITVI	VIT_01s0150g00540	DUF1624 domain-containing protein	857.055	0	0.96868	B3H4C1_ARATH	At5g47900	DUF1624 domain-containing protein	561.222	0	0.650334
evm.model.chr1.248	220.368	171.953	271.507	97.3802	257.006	268.781	301.464	100.878	A5AP38_VITVI	VIT_01s0011g02200	Glutamine synthetase	717.998	0	0.980337	GLN11_ARATH	At5g37600	Glutamine synthetase cytosolic isozyme 1-1	668.307	0	0.88764
evm.model.chr1.263	3.28133	11.966	36.2379	9.79641	2.61997	26.1428	41.122	8.26054	F6HF35_VITVI	VIT_01s0011g02310	Uncharacterized protein	640.573	0	0.979058	-	-	-	-	-	-
evm.model.chr1.264	1.21342	5.36393	26.2799	11.8613	10.0897	107.358	97.3741	10.5558	D7T9F2_VITVI	VIT_01s0011g02320	Uncharacterized protein	697.197	0	0.938619	-	-	-	-	-	-
evm.model.chr1.270	7.98759	7.89974	0.193636	4.27055	7.6722	0.078805	0.292743	2.29629	D7T9E9_VITVI	VIT_01s0011g02350	RING-type domain-containing protein	105.531	1.34e-28	0.627451	-	-	-	-	-	-
evm.model.chr1.293	0.269001	0.229463	0.01217	0.242888	0.252029	0.620409	0	0.659701	D7T9D4_VITVI	VIT_01s0011g02520	Uncharacterized protein	1524.61	0	0.987342	PHO11_ARATH	At1g68740	Phosphate transporter PHO1 homolog 1	1123.23	0	0.745592
evm.model.chr1.329	2.83413	0.534234	0.277673	1.80471	6.73004	0.157451	0.240445	2.18235	D7T9B5_VITVI	VIT_01s0011g02750	Nudix hydrolase domain-containing protein	266.159	2.44e-89	0.969466	NUDT1_ARATH	At1g68760	Nudix hydrolase 1	191.815	3.11e-60	0.65493
evm.model.chr1.341	22.6642	12.0759	4.43599	10.3864	22.0032	7.51044	3.34014	12.6606	F6HF23_VITVI	VIT_01s0011g02870	Uncharacterized protein	749.584	0	0.974684	-	-	-	-	-	-
evm.model.chr1.36	12.1898	10.6285	3.05652	4.52656	8.1072	3.4801	2.61088	8.72879	F6HFV3_VITVI	VIT_01s0011g00280	Protein kinase domain-containing protein	1568.52	0	0.938586	-	-	-	-	-	-
evm.model.chr1.392	2.20447	15.9419	45.4799	23.8252	12.7362	118.551	133.49	16.0322	F6HFP2_VITVI	VIT_01s0011g03330	Uncharacterized protein	823.928	0	0.976496	-	-	-	-	-	-
evm.model.chr1.399	80.1574	30.6495	0.631894	109.471	140.371	14.9804	1.77459	88.7721	F6HEX6_VITVI	VIT_01s0011g03400	Uncharacterized protein	1136.32	0	0.972603	PTR18_ARATH	At1g68570	Protein NRT1/ PTR FAMILY 3.1	868.996	0	0.724958
evm.model.chr1.410	2.25786	99.607	351.744	44.8687	0.231787	269.552	141.413	25.1692	D7T953_VITVI	VIT_01s0011g03480	Epimerase domain-containing protein	635.95	0	0.965625	TKPR2_ARATH	At1g68540	Tetraketide alpha-pyrone reductase 2	508.449	0	0.735202
evm.model.chr1.430	0.394841	0.600461	0.017482	0.391327	0.536692	0.13092	0.018033	0.500007	F6HEW5_VITVI	VIT_01s0011g03600	C2H2-type domain-containing protein	446.047	1.51e-156	0.966216	-	-	-	-	-	-
evm.model.chr1.444	6.59456	0.473102	12.9692	2.76081	4.33132	1.76152	24.2563	2.14491	D7T937_VITVI	VIT_01s0011g03670	Aspergillus nuclease S(1)	577.4	0	0.961404	ENDO2_ARATH	At1g68290	Endonuclease 2	407.142	1.42e-142	0.71161
evm.model.chr1.453	4.98574	2.25615	0.190695	1.96161	5.45705	2.31119	0.202763	5.27229	F6HFN4_VITVI	VIT_01s0011g03750	Mannose-6-phosphate isomerase	319.316	3.01e-107	0.705179	-	-	-	-	-	-
evm.model.chr1.500	173.727	338.237	752.232	246.368	146.962	626.909	777.447	292.456	F6HEU9_VITVI	VIT_01s0011g04140	PB1 domain-containing protein	1055.43	0	0.960118	-	-	-	-	-	-
evm.model.chr1.512	9.56925	15.6359	57.4217	3.66728	6.55472	41.6193	31.9353	2.22068	D7T8Y6_VITVI	VIT_01s0011g04260	Uncharacterized protein	692.189	0	0.988796	-	-	-	-	-	-
evm.model.chr1.514	1.41737	2.59058	6.38082	0.619489	3.43138	16.0946	4.88355	0.938564	-	-	-	-	-	-	-	-	-	-	-	-
evm.model.chr1.523	365.446	294.001	441.905	251.247	340.069	485.994	470.178	260.774	F6HFL6_VITVI	VIT_01s0011g04350	Fructose-bisphosphate aldolase	760.755	0	0.977099	ALFP3_ARATH	At2g01140	Fructose-bisphosphate aldolase 3, chloroplastic	688.723	0	0.860051
evm.model.chr1.53	1.62412	1.07819	0.270971	0.386406	0.92619	0.131885	0.00866967	0.498699	F6HFU5_VITVI	VIT_01s0011g00460	Uncharacterized protein	1045.8	0	0.89528	-	-	-	-	-	-
evm.model.chr1.532	12.9668	18.3466	20.7393	13.1579	13.6825	32.9559	25.8533	13.9821	D7T8X3_VITVI	VIT_01s0011g04420	Uncharacterized protein	734.561	0	0.986264	-	-	-	-	-	-
evm.model.chr1.588	3.741	2.85194	3.56694	2.60974	3.80727	15.1691	6.45306	2.22239	D7T8U4_VITVI	VIT_01s0011g04780	Uncharacterized protein	432.18	2.63e-154	0.969697	-	-	-	-	-	-
evm.model.chr1.59	11.2736	14.9295	30.3928	18.7365	10.4954	25.976	37.355	12.6124	F6HFU3_VITVI	VIT_01s0011g00530	Uncharacterized protein	696.041	0	0.899767	UPS2_ARATH	At2g03530	Ureide permease 2	534.258	0	0.706019
evm.model.chr1.611	7.80416	15.8912	0.740688	0.940191	13.3553	6.56872	0.861827	11.2457	F6HFI0_VITVI	VIT_01s0011g04910	Carboxypeptidase	830.091	0	0.982301	-	-	-	-	-	-
evm.model.chr1.634	8.41846	4874.26	29810.6	1151	1.8614	33021	27591.3	618.587	A5BAX1_VITVI	VIT_01s0011g05110	Bet_v_1 domain-containing protein	288.5	2.62e-100	0.927152	-	-	-	-	-	-
evm.model.chr1.637	0	0	0	0	0	3.35236	2.71443	0.153176	A5AKK0_VITVI	VIT_01s0011g05120	Bet_v_1 domain-containing protein	305.064	8.48e-107	0.966887	-	-	-	-	-	-
evm.model.chr1.667	136.201	54.7985	4.89796	90.2363	142.334	15.5977	6.55904	167.838	D7T8P4_VITVI	VIT_01s0011g05360	H15 domain-containing protein	138.658	9.39e-41	0.981818	HMGYA_ARATH	At1g14900	HMG-Y-related protein A	96.2857	2.35e-24	0.65625
evm.model.chr1.674	0.430172	0.438661	0.371404	0.100012	0.41103	0.0710457	3.35382	0.097526	F6HFF1_VITVI	VIT_01s0011g05440	Uncharacterized protein	231.491	4.96e-77	0.833333	-	-	-	-	-	-
evm.model.chr1.742	0.328411	1.57121	10.2035	1.19966	0.387856	3.22251	9.15037	2.45761	D7T8J2_VITVI	VIT_01s0011g05950	MACPF domain-containing protein	1201.04	0	0.964883	-	-	-	-	-	-
evm.model.chr1.760	3.03398	2.26153	0.693641	1.48496	2.9619	2.28118	0.620193	3.30452	F6HFB8_VITVI	VIT_01s0011g06080	Receptor-like serine/threonine-protein kinase	1499.57	0	0.931732	-	-	-	-	-	-
evm.model.chr1.774	22.5686	14.7076	0.691553	5.13712	18.3439	5.56979	1.27038	9.98913	F6HFB1_VITVI	VIT_01s0011g06200	C2H2-type domain-containing protein	421.009	1.91e-149	0.991304	-	-	-	-	-	-
evm.model.chr1.782	64.3763	81.8407	170.541	63.9601	61.6931	76.6907	144.305	49.7326	D7T8G6_VITVI	VIT_01s0011g06250	Xyloglucan endotransglucosylase/hydrolase	603.594	0	0.983871	XTH28_ARATH	At1g14720	Probable xyloglucan endotransglucosylase/hydrolase protein 28	453.751	1.52e-159	0.705263
evm.model.chr1.783	65.0282	104.953	81.4383	60.8213	80.7554	150.953	166.58	107.569	D7T8G5_VITVI	VIT_01s0011g06260	Glutamine amidotransferase type-1 domain-containing protein	499.59	1.6e-179	0.928571	ASB1_ARATH	At1g25220	Anthranilate synthase beta subunit 1, chloroplastic	397.512	3.14e-139	0.792373
evm.model.chr1.792	60.8977	36.1769	1.82087	15.1076	54.9032	8.29737	1.03442	34.708	D7T8F7_VITVI	VIT_01s0011g06330	Uncharacterized protein	1086.63	0	0.978297	MA656_ARATH	At2g01910	65-kDa microtubule-associated protein 6	765.377	0	0.717355
evm.model.chr1.831	4.51432	5.64797	23.3058	3.53999	7.45401	6.12073	3.94396	2.62399	F6HF91_VITVI	VIT_01s0011g06560	Potassium transporter	1171.38	0	0.967066	-	-	-	-	-	-
evm.model.chr1.86	0.781439	1.07024	11.9162	2.1084	3.69285	17.0491	11.2174	4.3369	F6HF75_VITVI	VIT_01s0011g00760	Uncharacterized protein	1008.82	0	0.960396	BGL40_ARATH	At1g26560	Beta-glucosidase 40	809.675	0	0.764948
evm.model.chr1.889	2.47433	1.7008	0.103906	1.06465	3.45511	2.94352	0.577467	1.5223	F6GVP5_VITVI	VIT_01s0137g00360	WD_REPEATS_REGION domain-containing protein	771.926	0	0.953704	Q9FYL1_ARATH	At1g24530	WD_REPEATS_REGION domain-containing protein	438.728	7.84e-151	0.641399
evm.model.chr1.898	5.55279	6.80123	8.74588	7.0702	8.3289	32.8447	23.6016	11.5985	F6GVP0_VITVI	VIT_01s0137g00430	Mannan endo-1,4-beta-mannosidase	1049.27	0	0.967495	Q66GP7_ARATH	At1g13130	Mannan endo-1,4-beta-mannosidase	664.84	0	0.608863
evm.model.chr1.911	36.8455	54.1598	28.262	82.531	79.0028	268.132	167.66	83.4614	F6GVN0_VITVI	VIT_01s0137g00550	Uncharacterized protein	377.867	4.14e-129	0.940887	C71BW_ARATH	At3g26310	Cytochrome P450 71B35	261.536	6.48e-84	0.666667
evm.model.chr1.925	29.9493	7.70121	6.11783	11.2648	30.199	7.30498	4.4278	13.7955	F6GVM7_VITVI	VIT_01s0137g00630	Alpha-galactosidase	1295.03	0	0.977953	F4JCI4_ARATH	At3g26380	Alpha-galactosidase	847.425	0	0.648819
evm.model.chr1.928	8.58939	10.2328	21.0236	9.38517	10.0665	26.007	31.2841	11.9927	F6GVM5_VITVI	VIT_01s0137g00660	Ubiquinone biosynthesis protein COQ4 homolog, mitochondrial	331.643	9.97e-114	0.974522	COQ4_ARATH	At2g03690	Ubiquinone biosynthesis protein COQ4 homolog, mitochondrial	286.189	5.88e-96	0.806452
evm.model.chr1.933	13.524	4.83484	0	2.22363	9.46882	0.660931	0.146888	3.58651	D7SMB8_VITVI	VIT_01s0137g00710	Lipase_GDSL domain-containing protein	766.533	0	0.968504	-	-	-	-	-	-
evm.model.chr1.935	4.3729	4.19983	0.448558	3.70575	5.37594	0.853529	2.71791	4.7177	D7SMB6_VITVI	VIT_01s0137g00730	Lipase_GDSL domain-containing protein	799.66	0	0.987113	GDL53_ARATH	At3g26430	GDSL esterase/lipase At3g26430	548.895	0	0.661376
evm.model.chr1.94	72.3512	35.4722	68.3058	26.5862	44.2688	31.4875	76.5216	23.2241	A5BTC6_VITVI	VIT_01s0011g00850	Uncharacterized protein	343.969	2.72e-121	0.943503	Q9ZQ78_ARATH	At2g03420, At2g03420/T4M8.15	Uncharacterized protein At2g03420	157.918	2.32e-48	0.646617
evm.model.chr1.948	12.1026	14.4688	0.129002	5.47767	9.08628	2.20418	0.068558	6.29809	F6GVL5_VITVI	VIT_01s0137g00820	NPH3 domain-containing protein	1224.15	0	0.992063	Y1790_ARATH	At1g67900	BTB/POZ domain-containing protein At1g67900	844.729	0	0.732812
evm.model.chr1.96	32.3526	13.7703	9.28793	13.9597	27.5836	4.80287	7.19186	16.0444	D7T9T0_VITVI	VIT_01s0011g00880	YccV-like domain-containing protein	619.002	0	0.978723	CLPF_ARATH	At2g03390	Clp protease adapter protein ClpF, chloroplastic	385.185	1.55e-132	0.633929
evm.model.chr1.969	5.01517	4.76252	9.3783	0.746866	4.37214	2.09088	7.99795	0.82341	D7SYR3_VITVI	VIT_00s0225g00080	Protein DETOXIFICATION	939.873	0	0.963178	DTX29_ARATH	At3g26590	Protein DETOXIFICATION 29	608.601	0	0.683871
evm.model.chr1.976	22.8942	24.4809	5.66605	12.5212	23.5539	9.03087	3.67442	16.2364	D7SYR8_VITVI	VIT_00s0225g00140	Uncharacterized protein	790.801	0	0.979644	KPRS3_ARATH	At1g10700	Ribose-phosphate pyrophosphokinase 3, chloroplastic	562.762	0	0.802395
evm.model.chr1.983	0.037052	0.460914	27.5678	0.278709	0	74.5655	222.045	3.68451	D7SYS5_VITVI	VIT_00s0225g00230	Alliinase_C domain-containing protein	825.854	0	0.978049	-	-	-	-	-	-
evm.model.chr10.1022	17.8639	15.3858	2.05068	20.2231	20.5765	10.2703	2.68082	19.8513	F6HMC5_VITVI	VIT_10s0003g01790	BES1_N domain-containing protein	534.258	0	0.991202	BEH4_ARATH	At1g78700	BES1/BZR1 homolog protein 4	365.155	1.19e-124	0.670487
evm.model.chr10.1129	0	10.7716	1118.61	26.7358	0	28.4566	769.27	15.8897	D7TJX5_VITVI	VIT_10s0003g02450	Fe2OG dioxygenase domain-containing protein	668.692	0	0.89071	-	-	-	-	-	-
evm.model.chr10.1146	33.2059	25.5796	58.5491	17.3116	32.9288	30.5851	46.0022	14.5358	F6HMG5_VITVI	VIT_10s0003g02610	Uncharacterized protein	620.542	0	0.949074	-	-	-	-	-	-
evm.model.chr10.1181	1.94101	1.43626	1.44546	1.07296	1.82698	0.633682	2.6789	0.707102	F6HMH4_VITVI	VIT_10s0003g02850	Uncharacterized protein	460.685	4.68e-160	0.879518	PUP10_ARATH	At4g18210	Probable purine permease 10	286.574	6.69e-92	0.608247
evm.model.chr10.1298	25.2692	10.47	56.7657	8.00978	12.2516	22.1943	62.1567	19.9018	F6HLT0_VITVI	VIT_10s0003g03750	Uncharacterized protein	1174.84	0	0.978512	NCED5_ARATH	At1g30100	Probable 9-cis-epoxycarotenoid dioxygenase NCED5, chloroplastic	830.476	0	0.715789
evm.model.chr10.131	90.7128	64.8966	147.472	85.7192	46.1899	73.8202	134.646	36.0041	F6H7L8_VITVI	VIT_10s0116g01700	Autophagy-related protein	249.21	9.15e-86	0.983607	ATG8C_ARATH	At1g62040	Autophagy-related protein 8c	211.846	5.57e-71	0.822034
evm.model.chr10.133	17.0167	7.3229	0.214316	4.02494	17.9558	0.779141	0.121093	13.3282	E0CVS8_VITVI	VIT_10s0116g01710	Hexosyltransferase	790.801	0	0.985294	B3GT2_ARATH	At1g05170	Probable beta-1,3-galactosyltransferase 2	600.897	0	0.7425
evm.model.chr10.1331	2.70783	5.80404	5.20004	3.89584	7.12274	7.70864	9.42607	5.91769	A5C977_VITVI	VIT_10s0003g03960	Uncharacterized protein	99.3673	3.06e-27	1	Q8LEL5_ARATH	At4g18400	At4g18400	76.2554	1.54e-18	0.790698
evm.model.chr10.1421	1.0067	0.736745	0.428798	0.647037	2.30665	0.464964	0.0656253	0.903604	F6HWM2_VITVI	VIT_07s0141g00250	Uncharacterized protein	114.775	3.56e-27	0.621053	-	-	-	-	-	-
evm.model.chr10.1460	65.3457	70.9933	98.9987	44.742	37.9609	61.8672	71.199	27.4042	D7TKJ3_VITVI	VIT_10s0003g04880	Ferredoxin--NADP reductase, chloroplastic	735.717	0	0.97878	FNRR2_ARATH	At1g30510	Ferredoxin--NADP reductase, root isozyme 2, chloroplastic	599.742	0	0.795812
evm.model.chr10.161	0	0	3.70638	0.162468	0	0.27674	9.15525	1.61317	A5BEJ3_VITVI	VIT_10s0116g01900	Uncharacterized protein	209.534	1.71e-70	0.953704	-	-	-	-	-	-
evm.model.chr10.1612	25.4704	31.6531	56.4819	21.0392	24.7336	52.803	37.0711	23.7168	D7TKR6_VITVI	VIT_10s0003g05720	Uncharacterized protein	1145.95	0	0.992908	Q8L7S7_ARATH	At4g14350	AGC (cAMP-dependent, cGMP-dependent and protein kinase C) kinase family protein	815.839	0	0.743068
evm.model.chr10.1619	1.61	163.436	262.96	45.7454	5.86545	384.688	448.615	89.1926	F6H4U8_VITVI	VIT_19s0027g00510	Uncharacterized protein	95.1301	7e-26	0.666667	-	-	-	-	-	-
evm.model.chr10.1630	4.95522	9.21143	12.469	3.7406	5.67385	14.0429	15.822	5.30358	F6HM23_VITVI	VIT_10s0003g05840	Uncharacterized protein	370.163	9.01e-130	0.956757	NTM1_ARATH	At5g44450	Alpha N-terminal protein methyltransferase 1	419.853	6.45e-148	0.710714
evm.model.chr10.1698	24.6575	30.4723	44.405	16.1947	26.149	46.6439	52.3805	17.4866	D7U8D8_VITVI	VIT_10s0092g00120	Uncharacterized protein	595.119	0	0.986441	SNAG_ARATH	At4g20410	Gamma-soluble NSF attachment protein	461.07	1.07e-163	0.755932
evm.model.chr10.1725	0.469918	0.115568	0	0.083505	0.394978	0.192516	0	0.249817	F6HIJ3_VITVI	VIT_12s0059g02230	Protein DETOXIFICATION	347.051	2.66e-109	0.888889	-	-	-	-	-	-
evm.model.chr10.1944	0.945756	0.621815	0	0.905238	1.88333	0.65823	0.145704	2.06841	F6HW11_VITVI	VIT_10s0071g00390	GRAM domain-containing protein	420.624	1.78e-149	0.948598	GEML4_ARATH	At5g08350	GEM-like protein 4	242.276	5.23e-80	0.653179
evm.model.chr10.1951	3.34217	3.7421	0.624164	1.89714	6.25922	4.25314	0.816508	3.65991	F6HW15_VITVI	VIT_10s0071g00350	GRAM domain-containing protein	314.694	3.44e-108	0.651822	GEML4_ARATH	At5g08350	GEM-like protein 4	225.713	1.15e-73	0.641975
evm.model.chr10.1970	1.54901	17.9837	106.251	5.32452	1.98422	98.7592	90.6949	9.4486	D7TY17_VITVI	VIT_10s0071g00320	GRAM domain-containing protein	446.817	1.44e-160	0.990826	GEML4_ARATH	At5g08350	GEM-like protein 4	242.276	6.33e-80	0.70625
evm.model.chr10.1992	0.78183	0.214692	4.70386	0.556487	0.712911	0.994197	7.67758	1.20559	F6HW22_VITVI	VIT_10s0071g00230	Uncharacterized protein	928.702	0	0.935264	-	-	-	-	-	-
evm.model.chr10.20	12.8854	15.5658	24.0878	9.52979	14.9804	38.9257	31.3211	13.3289	E0CVK8_VITVI	VIT_10s0116g00420	J domain-containing protein	604.749	0	0.981982	DNJ50_ARATH	At1g61770	Chaperone protein dnaJ 50	382.874	6.43e-132	0.735714
evm.model.chr10.2051	31.3167	36.6547	61.4285	28.5718	33.472	53.8999	91.6473	33.0197	F6HVZ5_VITVI	VIT_10s0071g00740	Uncharacterized protein	125.176	7.26e-36	0.941558	-	-	-	-	-	-
evm.model.chr10.2056	41.1464	1.03386	37.2318	6.47198	33.8558	6.15443	120.64	0.266987	F6HVZ3_VITVI	VIT_10s0071g00770	Peptidase A1 domain-containing protein	806.594	0	0.977035	ASPG2_ARATH	At3g20015	Protein ASPARTIC PROTEASE IN GUARD CELL 2	547.354	0	0.715884
evm.model.chr10.2066	8.16494	10.5994	38.1048	8.04108	12.1323	47.2719	36.965	8.22572	D7TXY3_VITVI	VIT_10s0071g00890	BRO1 domain-containing protein	772.696	0	0.980583	Q9FX34_ARATH	At1g73390	BRO1 domain-containing protein	519.235	0	0.65602
evm.model.chr10.2073	1.62068	2.59155	6.48041	1.5634	2.32253	3.27174	4.72077	0.506733	F6GVZ7_VITVI	VIT_18s0089g00690	LRRNT_2 domain-containing protein	1215.29	0	0.785298	-	-	-	-	-	-
evm.model.chr10.2241	0.086797	0.0722157	0.217635	0.007969	0.154729	0.054042	0.255352	0.0341047	D7TEY3_VITVI	VIT_10s0042g01050	Carboxypeptidase	895.96	0	0.952484	SCP34_ARATH	At5g23210	Serine carboxypeptidase-like 34	655.981	0	0.689655
evm.model.chr10.2242	53.8968	47.1335	4.0328	52.0342	49.6964	16.243	5.30543	95.6404	F6HIS6_VITVI	VIT_10s0042g01020	Isochorismatase domain-containing protein	352.443	6.23e-124	0.97	NIC2_ARATH	At5g23230	Nicotinamidase 2	276.174	6.59e-94	0.695
evm.model.chr10.2263	4.76877	6.30516	37.2401	11.3608	5.56045	17.0232	46.6384	14.4393	D7TEX4_VITVI	VIT_10s0042g00960	J domain-containing protein	877.856	0	0.96473	-	-	-	-	-	-
evm.model.chr10.2296	44.6021	17.0042	0	10.993	31.3025	2.79842	0	19.6952	F6HIR2_VITVI	VIT_10s0042g00820	Uncharacterized protein	456.062	1.62e-163	0.983051	-	-	-	-	-	-
evm.model.chr10.2508	3.16343	1.09093	0.129124	1.2592	2.62793	2.04844	0.042803	2.73416	D7TES1_VITVI	VIT_10s0042g00090	Protein-S-isoprenylcysteine O-methyltransferase	390.963	3.63e-139	0.964467	ICMTB_ARATH	At5g08335	Protein-S-isoprenylcysteine O-methyltransferase B	300.056	2.78e-103	0.685279
evm.model.chr10.259	43.6247	50.1195	66.6817	35.2043	46.6376	91.6873	73.9702	33.6677	D7TRK0_VITVI	VIT_00s0187g00380	Phosphatidate cytidylyltransferase	751.895	0	0.980926	CDS2_ARATH	At4g22340	Phosphatidate cytidylyltransferase 2	702.205	0	0.804296
evm.model.chr10.31	131.344	101.819	165.092	100.666	123.388	176.446	239.926	117.764	A5B513_VITVI	VIT_10s0116g00550	Uncharacterized protein	647.121	0	0.982301	OST3B_ARATH	At1g61790	Probable dolichyl-diphosphooligosaccharide--protein glycosyltransferase subunit 3B	474.937	1.59e-167	0.703226
evm.model.chr10.316	7.43736	11.2835	8.24014	5.92627	8.99593	17.4144	18.7685	11.3268	F6HCV4_VITVI	VIT_00s0194g00110	Uncharacterized protein	625.935	0	0.986928	PGP2_ARATH	At5g47760	Phosphoglycolate phosphatase 2	483.411	3.48e-172	0.760135
evm.model.chr10.33	33.6779	114.597	146.783	30.5512	23.7237	197.458	45.6755	51.9907	F6H7L1_VITVI	VIT_10s0116g00570	NTF2 domain-containing protein	202.601	9.04e-67	0.956522	A0A1P8AW76_ARATH	At1g11570	NTF2 domain-containing protein	150.599	2.71e-46	0.70339
evm.model.chr10.355	19.5188	9.00256	0	9.40799	15.3219	0.718423	0	20.6375	F6GZ02_VITVI	VIT_00s0259g00170	Uncharacterized protein	374.785	2.48e-133	0.989011	-	-	-	-	-	-
evm.model.chr10.368	15.93	4.27145	0.850793	5.65074	15.1988	1.15679	0.440412	6.267	F6H8D1_VITVI	VIT_00s1213g00010	Uncharacterized protein	601.668	0	0.979381	-	-	-	-	-	-
evm.model.chr10.375	26.4323	40.3041	45.5378	25.0559	21.7863	33.7708	60.7655	10.5527	F6H8A2_VITVI	VIT_10s0116g00430	Usp domain-containing protein	499.59	2.17e-179	0.949821	-	-	-	-	-	-
evm.model.chr10.391	2.33935	3.88873	2.21204	1.11068	3.55672	10.3992	3.69938	1.22881	F6HRV7_VITVI	VIT_00s0463g00030	Cation_ATPase_C domain-containing protein	1371.68	0	0.754403	-	-	-	-	-	-
evm.model.chr10.424	26.4222	18.8296	6.23372	13.5957	29.1584	12.7381	6.5118	23.0028	F6HD65_VITVI	VIT_00s0475g00030	HTH myb-type domain-containing protein	315.849	7.55e-107	0.993464	-	-	-	-	-	-
evm.model.chr10.496	499.644	71.8394	12.8308	207.9	527.736	21.3561	13.781	190.623	ANRPN_VITVI	VIT_00s0361g00040	Anthocyanidin reductase ((2S)-flavan-3-ol-forming)	635.95	0	0.97929	BAN_ARATH	At1g61720	Anthocyanidin reductase	417.927	3.37e-145	0.651515
evm.model.chr10.522	16.0877	12.4368	0.719337	6.02219	14.3388	4.32981	0.795514	16.3602	F6GZI3_VITVI	VIT_00s2705g00010	Uncharacterized protein	594.349	0	0.958824	-	-	-	-	-	-
evm.model.chr10.564	1.03708	0.667391	0.125823	0.83937	1.06229	0.33907	0.0926223	0.955962	F6GZ95_VITVI	VIT_00s0347g00060	Receptor-like serine/threonine-protein kinase	1073.92	0	0.715736	-	-	-	-	-	-
evm.model.chr10.591	2.94334	0.663603	0.131571	1.28116	3.35711	0.361843	0.0274913	1.21599	F6I740_VITVI	VIT_00s0203g00120	WRC domain-containing protein	430.639	3.34e-149	0.98008	-	-	-	-	-	-
evm.model.chr10.612	27.7482	19.8739	6.62603	12.6931	27.0679	4.6622	8.62485	15.9253	E3VWU0_VITVI	VIT_00s0181g00010	MFS domain-containing protein	943.34	0	0.980732	STP1_ARATH	At1g11260	Sugar transport protein 1	811.216	0	0.840467
evm.model.chr10.623	19.8262	48.105	95.0537	26.954	16.3286	65.2573	90.8378	31.9521	F6H7T4_VITVI	VIT_00s0181g00120	Uncharacterized protein	152.91	1.24e-40	0.663934	FB316_ARATH	At1g61340	F-box protein At1g61340	72.7886	3.35e-15	0.6
evm.model.chr10.64	5.44352	0.755424	1.00354	1.161	5.70614	0	0.0437177	1.92082	E0CVN4_VITVI	VIT_10s0116g00900	Uncharacterized protein	380.948	1.22e-135	0.967742	RBCX1_ARATH	At4g04330	Chaperonin-like RBCX protein 1, chloroplastic	213.001	1.32e-69	0.75
evm.model.chr10.65	3.63004	3.10655	1.25942	2.25191	3.04635	1.14305	0.339217	2.90265	F6H7G0_VITVI	VIT_10s0116g00910	Uncharacterized protein	895.96	0	0.759868	-	-	-	-	-	-
evm.model.chr10.657	0.129232	4.26841	1.10192	1.83472	0.309525	14.7087	2.82605	1.84623	D7SSG5_VITVI	VIT_00s0301g00090	Pyr_redox_2 domain-containing protein	1066.22	0	0.972527	NDA1_ARATH	At1g07180	Internal alternative NAD(P)H-ubiquinone oxidoreductase A1, mitochondrial	676.396	0	0.730512
evm.model.chr10.662	9.16712	8.47134	0.846541	5.27608	8.76067	4.33943	0.827542	7.32818	F6GYX9_VITVI	VIT_00s0301g00050	3&apos;(2&apos;),5&apos;-bisphosphate nucleotidase	805.053	0	0.987245	DPNPH_ARATH	At5g54390	PAP-specific phosphatase HAL2-like	489.96	3.67e-171	0.640212
evm.model.chr10.69	0.787107	1.58168	1.33336	0.509339	1.50124	0.874682	3.83918	0.686898	F6H7G2_VITVI	VIT_10s0116g00960	JmjC domain-containing protein	1343.95	0	0.972622	C0SV12_ARATH	At1g62310	Transcription factor jumonji (JmjC) domain-containing protein	824.698	0	0.600587
evm.model.chr10.693	9.36072	11.674	33.6737	13.2104	18.168	42.389	69.8066	22.5741	F6I2B7_VITVI	VIT_00s0480g00060	Tyrosinase_Cu-bd domain-containing protein	681.019	0	0.664931	-	-	-	-	-	-
evm.model.chr10.713	46.4549	42.9553	52.9863	26.7572	42.2319	70.2102	73.0073	35.2755	F6HWS4_VITVI	VIT_00s0370g00020	Clathrin light chain	528.094	0	0.930667	CLC1_ARATH	At2g20760	Clathrin light chain 1	207.608	5.7e-63	0.716495
evm.model.chr10.731	32.8952	62.2574	111.181	24.3457	34.8759	145.268	87.6999	32.7343	F6HRW6_VITVI	VIT_10s0597g00020	DUF1771 domain-containing protein	655.596	0	0.720559	-	-	-	-	-	-
evm.model.chr10.764	60.2127	145.875	271.672	62.5814	47.4927	240.397	219.286	72.3607	D7T0E2_VITVI	VIT_00s0265g00130	Uncharacterized protein	267.7	3.72e-92	0.98	A0A1P8API0_ARATH	At1g53035	Transmembrane protein	164.466	1.9e-51	0.633333
evm.model.chr10.770	32.4619	46.8473	127.135	3.27966	40.4268	42.6747	99.3632	5.23119	D7TRW2_VITVI	VIT_00s0479g00020	BHLH domain-containing protein	310.071	2.01e-108	0.986842	-	-	-	-	-	-
evm.model.chr10.792	1312.04	1066.48	167.096	993.729	1600.53	187.53	185.165	606.943	A5BEH3_VITVI	VIT_10s0003g00090	Auxin-repressed protein	199.134	4.74e-66	0.991736	-	-	-	-	-	-
evm.model.chr10.811	121.115	52.8233	0.148757	21.1437	75.9064	10.2112	0.653442	24.3346	A5AJH6_VITVI	VIT_10s0003g00220	Uncharacterized protein	211.46	4.91e-67	0.881423	-	-	-	-	-	-
evm.model.chr10.812	11.3218	7.07822	1.08107	2.93976	10.6161	2.55445	0.660211	6.78655	F6HM33_VITVI	VIT_10s0003g00230	Uncharacterized protein	207.223	3.17e-68	0.969466	-	-	-	-	-	-
evm.model.chr10.829	76.0245	247.075	697.648	144.855	104.614	409.023	422.017	98.1625	F6HM44_VITVI	VIT_10s0003g00390	Glutaredoxin domain-containing protein	177.178	2.62e-57	1	GRXC9_ARATH	At1g28480	Glutaredoxin-C9	120.168	2.72e-35	0.686275
evm.model.chr10.846	6.56474	0.802943	0.202639	1.43314	4.28868	0.318253	0.025091	1.62465	F6HM56_VITVI	VIT_10s0003g00560	Homeobox domain-containing protein	720.694	0	0.98301	-	-	-	-	-	-
evm.model.chr10.86	0.56457	1.12215	4.22896	0.545007	0.600184	3.29018	4.23666	0.612501	F6H7H3_VITVI	VIT_10s0116g01240	Protein kinase domain-containing protein	1192.18	0	0.760417	SLAH1_ARATH	At1g62280	S-type anion channel SLAH1	333.183	8.64e-106	0.678431
evm.model.chr10.87	25.1194	29.0754	35.6873	12.8637	22.6996	37.8192	48.3065	20.089	E0CVQ1_VITVI	VIT_10s0116g01260	Endoplasmic reticulum transmembrane protein	325.094	1.74e-112	0.968326	Q93XZ7_ARATH	At5g42570	Endoplasmic reticulum transmembrane protein	236.498	8.84e-78	0.685864
evm.model.chr10.872	0.0888897	0.535248	0	0.220602	1.05893	0.056044	0.0523747	0.224395	F6HM67_VITVI	VIT_10s0003g00790	Glutamate receptor	372.474	5.18e-122	0.972973	-	-	-	-	-	-
evm.model.chr10.924	5.70402	103.408	601.4	49.5324	10.0144	746.371	512.122	58.0416	F6HM85_VITVI	VIT_10s0003g01070	PMR5N domain-containing protein	687.567	0	0.967302	TBL38_ARATH	At1g29050	Protein trichome birefringence-like 38	496.123	5.78e-175	0.694611
evm.model.chr10.931	6.069	5.23271	1.36118	3.84444	5.61693	2.84053	1.02697	4.68007	F6HM88_VITVI	VIT_10s0003g01110	Uncharacterized protein	821.617	0	0.983529	A0A1P8AX45_ARATH	At2g34090	Maternal effect embryo arrest 18	584.719	0	0.673077
evm.model.chr10.934	7.89412	4.96186	1.04175	6.30535	7.93509	1.0207	0.230746	1.75943	F6HM89_VITVI	VIT_10s0003g01130	Uncharacterized protein	719.153	0	0.980769	Q8GUS7_ARATH	At2g27430	ARM repeat superfamily protein	446.432	1.26e-152	0.628647
evm.model.chr10.970	21.7282	12.0158	2.10983	10.1795	27.4082	4.5191	2.48461	10.0688	F6HMA5_VITVI	VIT_10s0003g01420	Non-specific serine/threonine protein kinase	873.618	0	0.924303	CIPKC_ARATH	At4g18700	CBL-interacting serine/threonine-protein kinase 12	737.643	0	0.751479
evm.model.chr10.99	56.0758	58.8729	89.0342	48.5005	66.0282	105.782	93.009	50.1575	F6H7I5_VITVI	VIT_10s0116g01480	Dihydrolipoyllysine-residue succinyltransferase	806.979	0	0.995772	ODO2B_ARATH	At4g26910	Dihydrolipoyllysine-residue succinyltransferase component of 2-oxoglutarate dehydrogenase complex 2, mitochondrial	541.191	0	0.745547
evm.model.chr10.997	19.4509	48.3697	48.015	20.8686	30.4463	55.6817	76.6798	22.5285	D7TJP4_VITVI	VIT_10s0003g01600	WRKY domain-containing protein	436.417	6.29e-154	0.87619	-	-	-	-	-	-
evm.model.chr11.1017	13.8106	14.0353	0.680879	6.90945	34.746	2.13707	0.485724	11.2676	D7U1C9_VITVI	VIT_11s0037g00440	Uncharacterized protein	828.935	0	0.965358	-	-	-	-	-	-
evm.model.chr11.1029	0.0278277	0	0.579062	0	0	0.038587	0.241707	0.012689	F6HYK7_VITVI	VIT_11s0037g00540	DYW_deaminase domain-containing protein	1521.14	0	0.982074	PP341_ARATH	At4g30700	Pentatricopeptide repeat-containing protein At4g30700	1010.36	0	0.646075
evm.model.chr11.1051	0	0	0	0	0.0322573	0.129599	0.177401	0.00693233	F6HYL7_VITVI	VIT_11s0037g00690	Protein kinase domain-containing protein	1064.68	0	0.67757	-	-	-	-	-	-
evm.model.chr11.1130	11.9898	7.5222	3.35339	5.46343	16.6903	4.2978	2.96204	8.90717	D7U1I6_VITVI	VIT_11s0037g01100	Mannosyltransferase	549.666	0	0.966912	APTG1_ARATH	At5g14850	Mannosyltransferase APTG1	308.916	7.24e-100	0.652582
evm.model.chr11.1155	12.1616	7.76264	36.8869	2.11368	11.7389	36.9071	30.8582	2.51947	F6HYP3_VITVI	VIT_11s0037g01230	Uncharacterized protein	365.155	1.96e-129	0.994595	-	-	-	-	-	-
evm.model.chr11.120	2.55418	7.48307	10.9997	3.40204	3.04342	17.567	10.4592	5.18334	F6HGP2_VITVI	VIT_11s0016g01280	Uncharacterized protein	512.686	0	0.871166	-	-	-	-	-	-
evm.model.chr11.1393	18.1133	6.76167	15.3741	7.5764	23.4227	12.57	27.6421	6.50026	F6H9Q9_VITVI	VIT_11s0065g01070	Uncharacterized protein	446.047	6.49e-157	0.963934	-	-	-	-	-	-
evm.model.chr11.1433	1.38295	3.19395	0.307396	2.35903	3.77634	2.51655	0.682322	2.18537	F6GU49_VITVI	VIT_06s0004g02050	Origin recognition complex subunit 1	149.058	4.74e-41	0.922078	-	-	-	-	-	-
evm.model.chr11.1629	30.1987	28.1567	14.8666	19.2409	32.5416	9.15208	12.0746	22.3541	D7UBJ3_VITVI	VIT_11s0103g00540	Uncharacterized protein	316.235	3.95e-111	0.974194	A0A1P8BEG6_ARATH	At5g57230	Thioredoxin superfamily protein	268.47	1.11e-91	0.76129
evm.model.chr11.1672	4.96744	4.00445	0.267186	1.12261	5.84074	2.02207	0.376638	3.13324	F6GXK1_VITVI	VIT_11s0052g00140	alpha-1,2-Mannosidase	932.169	0	0.983229	MNS1_ARATH	At1g51590	Mannosyl-oligosaccharide 1,2-alpha-mannosidase MNS1	771.926	0	0.713483
evm.model.chr11.1750	3.30407	1.72135	0	2.1542	3.45676	0.505361	0.00589033	7.61201	D7SQD9_VITVI	VIT_11s0052g00530	RING-type domain-containing protein	606.29	0	0.87935	-	-	-	-	-	-
evm.model.chr11.1778	110.759	67.6157	73.6672	38.6455	101.314	53.2439	118.033	41.2808	D7SQC5_VITVI	VIT_11s0052g00680	Uncharacterized protein	286.189	2.54e-98	0.983871	-	-	-	-	-	-
evm.model.chr11.1781	1.41773	1.04224	2.14359	0.442632	2.15098	3.79445	4.26438	0.910776	D7SQC3_VITVI	VIT_11s0052g00700	Protein kinase domain-containing protein	703.745	0	0.929293	-	-	-	-	-	-
evm.model.chr11.1844	0.702464	8.7626	4.07799	0.855368	1.28815	28.317	26.7466	1.52772	F6GXE7_VITVI	VIT_11s0052g01200	Xyloglucan endotransglucosylase/hydrolase	560.836	0	0.976431	XTH23_ARATH	At4g25810	Probable xyloglucan endotransglucosylase/hydrolase protein 23	432.95	1.1e-152	0.736655
evm.model.chr11.1850	0.977418	48.4496	23.7052	5.63615	2.98527	177.019	93.6237	6.02097	F6GXE2_VITVI	VIT_11s0052g01260	Xyloglucan endotransglucosylase/hydrolase	517.694	0	0.992701	XTH23_ARATH	At4g25810	Probable xyloglucan endotransglucosylase/hydrolase protein 23	417.542	1.13e-146	0.752768
evm.model.chr11.1851	0.491718	6.01429	2.51962	0.221235	2.67245	31.1759	16.2946	0.530576	F6GXE1_VITVI	VIT_11s0052g01270	Xyloglucan endotransglucosylase/hydrolase	520.776	0	0.973064	XTH23_ARATH	At4g25810	Probable xyloglucan endotransglucosylase/hydrolase protein 23	413.305	5.76e-145	0.732342
evm.model.chr11.1852	0.065641	0.929352	0.188119	0.0743463	0.112796	5.04954	8.18661	0.226807	F6GXE0_VITVI	VIT_11s0052g01280	Xyloglucan endotransglucosylase/hydrolase	363.229	3.64e-125	0.871795	XTH23_ARATH	At4g25810	Probable xyloglucan endotransglucosylase/hydrolase protein 23	310.071	2.08e-104	0.752475
evm.model.chr11.1855	0.839758	6.47343	2.91763	1.51297	1.15638	29.3193	24.1416	2.53163	F6GXD6_VITVI	VIT_11s0052g01320	Xyloglucan endotransglucosylase/hydrolase	441.425	1.19e-155	0.982609	XTH23_ARATH	At4g25810	Probable xyloglucan endotransglucosylase/hydrolase protein 23	368.237	5.96e-127	0.784141
evm.model.chr11.1856	0.285644	6.7134	1.01262	0.663498	0.959097	11.5884	12.2931	1.65621	F6GXE8_VITVI	VIT_11s0052g01190	Xyloglucan endotransglucosylase/hydrolase	516.538	0	0.949324	XTH23_ARATH	At4g25810	Probable xyloglucan endotransglucosylase/hydrolase protein 23	419.853	1.74e-147	0.755556
evm.model.chr11.216	115.12	79.9147	25.0224	48.3075	114.579	49.1831	54.4447	73.6231	F6HGQ5_VITVI	VIT_11s0016g01940	Uncharacterized protein	223.016	1.73e-75	0.973913	-	-	-	-	-	-
evm.model.chr11.231	26.6928	7.84242	5.05245	9.63442	23.9734	3.7394	3.996	9.90541	F6HGV6_VITVI	VIT_11s0016g02100	Uncharacterized protein	1628.22	0	0.968714	-	-	-	-	-	-
evm.model.chr11.243	16.5274	16.7993	83.3833	17.3097	19.3422	34.6274	41.2979	23.2391	F6HGW2_VITVI	VIT_11s0016g02200	Beta-galactosidase	1707.58	0	0.978469	BGAL1_ARATH	At3g13750	Beta-galactosidase 1	1263.06	0	0.708283
evm.model.chr11.260	1.36983	0.916322	1.99272	0.886347	1.38743	1.75845	4.19384	1.25775	F6HGR1_VITVI	VIT_11s0016g02370	FA_FANCE domain-containing protein	710.679	0	0.947917	-	-	-	-	-	-
evm.model.chr11.261	2.81494	2.94465	16.2684	2.50847	2.23255	16.4179	122.678	5.57081	D7TB93_VITVI	VIT_11s0016g02380	Fe2OG dioxygenase domain-containing protein	625.935	0	0.970588	ACCO1_ARATH	At2g19590	1-aminocyclopropane-1-carboxylate oxidase 1	470.315	6.51e-167	0.724832
evm.model.chr11.263	8.45577	4.84477	0.152947	5.8877	8.779	0.274226	0.45387	4.49763	D7TB95_VITVI	VIT_11s0016g02410	Uncharacterized protein	508.449	0	0.959596	-	-	-	-	-	-
evm.model.chr11.264	14.0076	6.63517	1.95763	8.06704	18.0929	3.0298	1.94972	10.1653	F6HGR2_VITVI	VIT_11s0016g02420	Acetyltransf_11 domain-containing protein	570.466	0	0.974277	LPXA_ARATH	At4g29540	Probable acyl-[acyl-carrier-protein]--UDP-N-acetylglucosamine O-acyltransferase, mitochondrial	450.669	2.84e-158	0.759322
evm.model.chr11.267	42.8277	155.358	323.679	92.6538	57.0439	365.922	432.971	111.981	F6HGR4_VITVI	VIT_11s0016g02450	Serine O-acetyltransferase	468.389	1.17e-166	0.97491	SAT5_ARATH	At5g56760	Serine acetyltransferase 5	409.453	5.46e-143	0.880597
evm.model.chr11.280	0	0	0.209957	0	0.040209	0.367575	10.6471	0.201164	F6HGS0_VITVI	VIT_11s0016g02560	Aminotran_1_2 domain-containing protein	895.575	0	0.991011	1A17_ARATH	At4g26200	1-aminocyclopropane-1-carboxylate synthase 7	679.863	0	0.792541
evm.model.chr11.281	12.135	10.5355	18.0644	6.74808	13.5602	19.4319	30.9279	9.18777	D7TBB1_VITVI	VIT_11s0016g02570	Uncharacterized protein	239.965	3.93e-81	0.953642	-	-	-	-	-	-
evm.model.chr11.295	45.4586	102.834	160.663	74.2186	44.4605	170.836	161.608	67.1192	A5BR24_VITVI	VIT_04s0008g00630	Uncharacterized protein	261.536	1.48e-87	0.966443	VP321_ARATH	At2g19830	Vacuolar protein sorting-associated protein 32 homolog 1	243.047	2.37e-80	0.9
evm.model.chr11.307	78.3596	56.7219	133.251	50.5033	79.1591	109.94	223.281	46.6271	D7TBD7_VITVI	VIT_11s0016g02850	ATP-dependent 6-phosphofructokinase	977.237	0	0.961303	PFKA3_ARATH	At4g26270	ATP-dependent 6-phosphofructokinase 3	813.527	0	0.819328
evm.model.chr11.316	32.9934	38.2801	70.3192	50.0338	36.1559	39.9404	78.2531	25.8747	D7TBE3_VITVI	VIT_11s0016g02910	Uncharacterized protein	367.081	5.81e-129	0.967213	-	-	-	-	-	-
evm.model.chr11.317	9.94081	12.2811	18.0423	8.20461	18.6559	23.2398	28.564	2.98407	F6HGX7_VITVI	VIT_11s0016g02920	Uncharacterized protein	773.467	0	0.894505	Q9M0F0_ARATH	At4g29310	DUF1005 family protein (DUF1005)	543.888	0	0.637931
evm.model.chr11.323	577.086	605.89	871.849	543.371	571.946	962.552	964.027	457.884	D7TBE7_VITVI	VIT_11s0016g02950	Profilin	235.343	4.17e-80	0.957983	PRF1_ARATH	At2g19760	Profilin-1	186.037	1.01e-60	0.743363
evm.model.chr11.335	1.97496	2.65976	0.0946897	1.31011	1.48768	0.279525	0.0289517	4.04937	F6HGY2_VITVI	VIT_11s0016g03050	Protein DETOXIFICATION	904.82	0	0.942379	DTX51_ARATH	At4g29140	Protein DETOXIFICATION 51	624.78	0	0.663534
evm.model.chr11.341	0.59833	3.87094	10.5712	2.97075	1.7971	12.354	10.3507	2.55189	F6HGY4_VITVI	VIT_11s0016g03080	Protein kinase domain-containing protein	1868.59	0	0.957884	-	-	-	-	-	-
evm.model.chr11.345	33.311	41.1564	114.055	17.9848	30.4816	84.5733	79.5514	19.1041	D7TBG6_VITVI	VIT_11s0016g03130	Ceramide glucosyltransferase	977.237	0	0.978846	F4ITI0_ARATH	At2g19880	Ceramide glucosyltransferase	835.099	0	0.816602
evm.model.chr11.350	20.5446	21.4054	19.5952	16.1889	19.1379	41.3977	12.553	12.3667	F6HGL2_VITVI	VIT_11s0016g03180	Protein-serine/threonine phosphatase	698.353	0	0.987374	-	-	-	-	-	-
evm.model.chr11.371	21.0491	8.7276	0.975074	9.86386	15.3763	2.06038	0.465087	13.277	F6HGM0_VITVI	VIT_11s0016g03370	Exostosin domain-containing protein	1333.55	0	0.902507	F4K2K9_ARATH	At5g19670	Exostosin domain-containing protein	720.694	0	0.791262
evm.model.chr11.372	12.9315	4.48628	0.462747	2.62506	11.1007	0.910285	0.0539817	4.07323	F6HH01_VITVI	VIT_11s0016g03380	Exostosin domain-containing protein	1339.71	0	0.969834	-	-	-	-	-	-
evm.model.chr11.374	13.0993	4.35679	23.9577	3.56635	16.6646	10.5897	39.7554	5.20224	D7TBI8_VITVI	VIT_11s0016g03400	MFS domain-containing protein	1001.5	0	0.984375	STP14_ARATH	At1g77210	Sugar transport protein 14	776.163	0	0.760479
evm.model.chr11.380	49.7789	34.9892	53.8249	27.8956	47.3397	44.8836	63.3488	23.6238	D7TBJ2_VITVI	VIT_11s0016g03440	Glyoxalase I	700.279	0	0.98895	LGUC_ARATH	At1g67280	Probable lactoylglutathione lyase, chloroplastic	576.63	0	0.807692
evm.model.chr11.40	0	0	0.303931	0.0710703	0.0429583	0.400736	0.199776	0.0445533	F6HGM4_VITVI	VIT_11s0016g00570	Flavin-containing monooxygenase	1020.76	0	0.975048	FMO1_ARATH	At1g19250	Probable flavin-containing monooxygenase 1	704.901	0	0.655172
evm.model.chr11.405	22.3831	40.6313	45.2864	23.5446	24.3811	74.5586	49.7611	28.802	F6HH12_VITVI	VIT_11s0016g03650	Protein kinase domain-containing protein	918.302	0	0.970276	CDKF1_ARATH	At4g28980	Cyclin-dependent kinase F-1	597.43	0	0.642857
evm.model.chr11.42	8.82345	3.83226	10.5051	6.14524	10.7354	2.86558	12.2967	2.65053	F6HGM5_VITVI	VIT_11s0016g00580	Uncharacterized protein	265.774	8.97e-88	0.921053	-	-	-	-	-	-
evm.model.chr11.430	11.8323	15.4227	12.3627	8.31646	13.714	34.8098	15.4829	12.8517	D7TBN5_VITVI	VIT_11s0016g03900	ANK_REP_REGION domain-containing protein	949.118	0	0.977273	Q9C5C7_ARATH	At3g24530	ANK_REP_REGION domain-containing protein	767.303	0	0.788584
evm.model.chr11.442	190.387	193.697	261.935	138.823	181.225	174.576	336.662	84.9166	D7TBP5_VITVI	VIT_11s0016g04000	Uncharacterized protein	161.77	2.95e-51	0.866071	-	-	-	-	-	-
evm.model.chr11.478	4.57502	5.90969	0.261933	1.58852	6.55571	3.28729	0.537675	5.87578	F6HH40_VITVI	VIT_11s0016g04260	AB hydrolase-1 domain-containing protein	514.998	0	0.966038	-	-	-	-	-	-
evm.model.chr11.489	0.915501	2.10052	0.0981017	0.512157	1.42333	1.72463	0.055718	1.12554	F6HH46_VITVI	VIT_11s0016g04360	Glucan endo-1,3-beta-D-glucosidase	982.63	0	0.973196	Q9LK11_ARATH	At3g24330	Glucan endo-1,3-beta-D-glucosidase	674.085	0	0.660417
evm.model.chr11.540	8.659	10.2737	17.0056	2.28866	9.5406	27.2045	36.4143	3.02356	F6HH64_VITVI	VIT_11s0016g04720	Expansin-like EG45 domain-containing protein	271.166	2.16e-92	0.965517	-	-	-	-	-	-
evm.model.chr11.558	1.34436	1.19949	0	0.347963	1.24137	0.0937103	0.010458	0.44737	D7TBX3_VITVI	VIT_11s0016g04840	Protein kinase domain-containing protein	793.497	0	0.946667	Y5005_ARATH	At5g20050	Probable receptor-like protein kinase At5g20050	463.766	6.65e-160	0.653367
evm.model.chr11.568	176.949	1734.4	15381.6	1083.65	81.1567	2538.58	11311.4	820.088	D7TBY0_VITVI	VIT_11s0016g04920	Uncharacterized protein	177.178	8.63e-58	0.981308	Q9XGZ3_ARATH	At5g25940	Early nodulin-like protein	74.3294	8.91e-18	0.693878
evm.model.chr11.571	3.83684	6.44514	8.37229	2.71749	4.68659	8.73692	5.61047	3.92158	F6HH72_VITVI	VIT_11s0016g04940	Uncharacterized protein	489.574	3.14e-174	0.975	-	-	-	-	-	-
evm.model.chr11.590	2.89655	3.8607	0.838609	2.71814	2.42043	0.372606	0.440966	2.25197	F6HH79_VITVI	VIT_11s0016g05090	Uncharacterized protein	1143.26	0	0.983687	RH37_ARATH	At2g42520	DEAD-box ATP-dependent RNA helicase 37	699.893	0	0.655235
evm.model.chr11.597	1.41222	0.563527	0.442959	0.631286	1.09943	0.137072	0.478792	0.612875	D7TC01_VITVI	VIT_11s0016g05150	Uncharacterized protein	1495.72	0	0.946545	-	-	-	-	-	-
evm.model.chr11.61	42.3106	75.4001	108.37	53.6444	92.1079	195.277	237.593	71.3115	D7TCC5_VITVI	VIT_11s0016g00780	Cupin_5 domain-containing protein	384.03	1.21e-136	0.978836	Q8GYZ3_ARATH	At1g19130, At1g19130/F14D16_18	Cupin_5 domain-containing protein	264.618	1.45e-89	0.666667
evm.model.chr11.612	20.6388	9.0162	4.24189	8.60913	22.6769	6.14821	2.61519	10.8866	D7TC07_VITVI	VIT_11s0016g05240	Uncharacterized protein	3668.24	0	0.988354	NU205_ARATH	At5g51200	Nuclear pore complex protein NUP205	2461.8	0	0.673199
evm.model.chr11.641	5.89143	18.7166	226.521	21.9964	5.86735	50.6153	309.469	24.4639	D7TC26_VITVI	VIT_11s0016g05430	TPR_REGION domain-containing protein	370.163	5e-128	0.932143	-	-	-	-	-	-
evm.model.chr11.65	22.2321	20.7626	35.5712	19.6681	20.8001	33.3645	34.549	23.0381	D7TCC8_VITVI	VIT_11s0016g00810	VWFA domain-containing protein	1330.47	0	0.916667	-	-	-	-	-	-
evm.model.chr11.658	27.0947	26.2109	36.2744	23.213	25.9496	50.417	41.3387	29.8253	F6HHA2_VITVI	VIT_11s0016g05560	Glucan endo-1,3-beta-D-glucosidase	770	0	0.979695	O48727_ARATH	At2g26600	Glucan endo-1,3-beta-D-glucosidase	536.569	0	0.693989
evm.model.chr11.671	4.5667	5.59375	0	3.19297	2.65489	0.581888	0.023616	7.53119	D7TC45_VITVI	VIT_11s0016g05640	Auxin-responsive protein	301.597	1.56e-102	0.934783	-	-	-	-	-	-
evm.model.chr11.70	19.061	10.4744	0.818046	8.53804	12.3408	1.06565	0.562262	6.63062	D7TCD4_VITVI	VIT_11s0016g00870	Str_synth domain-containing protein	674.47	0	0.934783	-	-	-	-	-	-
evm.model.chr11.705	6.03426	6.96026	3.05353	4.71251	5.88218	3.10259	2.28698	4.59269	D7TC68_VITVI	VIT_11s0016g05870	Uncharacterized protein	951.814	0	0.965116	-	-	-	-	-	-
evm.model.chr11.726	0.552623	1.20945	4.78008	0.551703	0.745646	4.18717	6.29953	0.685311	F6HCG0_VITVI	VIT_11s0118g00160	Uncharacterized protein	1182.93	0	0.810409	-	-	-	-	-	-
evm.model.chr11.748	17.4146	10.8855	21.1	6.73676	18.0716	14.1778	20.0873	7.41024	D7T4W1_VITVI	VIT_11s0118g00230	Uncharacterized protein	1123.61	0	0.962963	SYT5_ARATH	At1g05500	Synaptotagmin-5	886.33	0	0.739823
evm.model.chr11.765	0.220867	23.8851	1525.49	94.1127	0.126699	130.287	2463.18	110.531	A5BSD9_VITVI	VIT_11s0118g00390	Fe2OG dioxygenase domain-containing protein	527.324	0	0.919708	-	-	-	-	-	-
evm.model.chr11.773	30.1366	20.3542	146.401	8.28711	32.1361	190.163	137.659	12.1459	F6HCH3_VITVI	VIT_11s0118g00420	Uncharacterized protein	1002.28	0	0.963768	HPSE3_ARATH	At5g34940	Heparanase-like protein 3	687.952	0	0.619485
evm.model.chr11.79	0.472857	0.910795	0	0.942489	1.15028	0.256772	0	1.1585	D7TCE2_VITVI	VIT_11s0016g00950	Uncharacterized protein	197.208	4.39e-62	0.791367	GG3_ARATH	At5g20635	Guanine nucleotide-binding protein subunit gamma 3	115.931	6.76e-30	0.791667
evm.model.chr11.800	294.109	146.298	35.0017	78.6446	278.079	108.137	31.6164	115.932	D7T4Z4_VITVI	VIT_11s0118g00590	Uncharacterized protein	889.026	0	0.943739	Q8H0U2_ARATH	At2g12400	Plasma membrane fusion protein	553.903	0	0.695652
evm.model.chr11.904	0.223039	0.494794	7.19309	1.97537	0.568564	2.62274	7.40016	1.97469	F6HWU5_VITVI	VIT_00s0540g00020	Protein kinase domain-containing protein	1494.95	0	0.956863	-	-	-	-	-	-
evm.model.chr11.918	6.94205	26.0056	31.0289	8.60412	10.375	52.8273	34.7877	12.4347	F6GZ32_VITVI	VIT_11s0206g00070	Uncharacterized protein	1059.67	0	0.947761	CB60E_ARATH	At2g24300	Calmodulin-binding protein 60 E	789.26	0	0.660656
evm.model.chr11.953	17.9867	17.2355	8.59298	14.781	16.9373	15.5422	4.44713	22.2209	F6I7A3_VITVI	VIT_11s0016g00160	Formin-like protein	1873.98	0	0.90795	FH13_ARATH	At5g58160	Formin-like protein 13	627.091	0	0.668172
evm.model.chr12.1048	27.2145	21.8217	6.02418	14.9629	25.6554	8.55201	4.07123	28.0123	F6HHP9_VITVI	VIT_12s0057g01010	CBFD_NFYB_HMF domain-containing protein	270.011	7.02e-90	0.984496	NFYB3_ARATH	At4g14540	Nuclear transcription factor Y subunit B-3	228.409	2.04e-75	0.844961
evm.model.chr12.1128	1.45702	0.913281	0.387204	0.614012	1.44902	0.238634	0.186225	0.533868	D7TDC2_VITVI	VIT_12s0057g01540	Uncharacterized protein	143.28	1.25e-36	0.954023	-	-	-	-	-	-
evm.model.chr12.1130	1.24749	0.908505	0.0375197	0.331376	0.961715	0.765188	0.072722	0.494491	F6H8D3_VITVI	VIT_00s1546g00010	Tafazzin family protein	136.732	2.09e-40	0.942029	NAPES_ARATH	At1g78690	N-acylphosphatidylethanolamine synthase	87.0409	1.61e-20	0.655738
evm.model.chr12.122	15.854	9.00445	15.3244	5.16052	12.8487	8.50965	13.6776	6.0155	E0CTZ3_VITVI	VIT_12s0028g01190	GlcNAc kinase	677.552	0	0.985714	Q8LGE0_ARATH	At1g30540	GlcNAc kinase	486.493	6.43e-172	0.753125
evm.model.chr12.1225	10.1103	7.32345	8.25111	4.18061	10.7059	12.2569	11.8597	4.86753	D7TR35_VITVI	VIT_12s0142g00330	Uncharacterized protein	852.818	0	0.990971	HMA6_ARATH	At4g33520	Copper-transporting ATPase PAA1, chloroplastic	1147.5	0	0.754119
evm.model.chr12.130	50.4297	46.5384	63.9393	32.507	49.9465	58.7513	62.7876	24.7144	F6H561_VITVI	VIT_12s0028g01250	ATP-dependent Clp protease proteolytic subunit	472.626	2.93e-168	0.989051	CLPP4_ARATH	At5g45390	ATP-dependent Clp protease proteolytic subunit 4, chloroplastic	355.91	2.59e-122	0.828571
evm.model.chr12.1526	40.2277	27.0511	5.49357	16.2171	41.106	18.1369	9.25136	30.8064	F6H1R4_VITVI	VIT_12s0055g00370	LEA_2 domain-containing protein	360.533	1.03e-125	0.967078	Q9SJV8_ARATH	At2g01080	LEA_2 domain-containing protein	255.758	8.88e-85	0.725146
evm.model.chr12.162	0.215103	0.071084	0.0230607	0.0680943	0.123085	0.077721	0	0.0649903	F6H543_VITVI	VIT_12s0028g01520	Uncharacterized protein	1435.24	0	0.926329	-	-	-	-	-	-
evm.model.chr12.1631	20.9592	13.8028	28.8295	16.5948	23.9488	25.6899	12.8564	16.6317	F6H985_VITVI	VIT_12s0034g00210	Uncharacterized protein	473.011	4.9e-167	0.955621	-	-	-	-	-	-
evm.model.chr12.1639	10.9858	6.72454	1.66244	5.38536	4.69545	2.58315	2.43319	6.68339	F6H969_VITVI	VIT_12s0034g00950	Uncharacterized protein	284.648	3.54e-93	0.969136	-	-	-	-	-	-
evm.model.chr12.1682	4.63471	2.10873	0.110933	1.20983	4.80947	1.26969	0	1.43235	F6H961_VITVI	VIT_12s0034g00980	Uncharacterized protein	476.478	1.2e-163	0.966942	-	-	-	-	-	-
evm.model.chr12.1780	5.01834	51.1602	85.8661	38.6826	12.7213	167.452	238.863	43.5448	D7SZX9_VITVI	VIT_12s0034g01870	Uncharacterized protein	549.666	0	0.937063	-	-	-	-	-	-
evm.model.chr12.1785	1.97256	1.52066	0.892978	1.84518	2.64308	2.16025	0.317042	1.29569	D7SZW3_VITVI	VIT_12s0034g02010	Uncharacterized protein	499.59	4.31e-176	0.868327	-	-	-	-	-	-
evm.model.chr12.184	5.81963	5.14644	3.90139	4.86019	5.29943	6.18878	1.46409	4.22764	F6H533_VITVI	VIT_12s0028g01670	Glyco_transf_20 domain-containing protein	1755.73	0	0.981287	TPS7_ARATH	At1g06410	Probable alpha,alpha-trehalose-phosphate synthase [UDP-forming] 7	1401.34	0	0.784959
evm.model.chr12.1854	0.333621	0.796621	0.679722	0.16753	0.716652	4.41449	1.48214	0.295733	F6H945_VITVI	VIT_12s0034g02530	Uncharacterized protein	1639.78	0	0.955056	-	-	-	-	-	-
evm.model.chr12.190	15.234	8.92603	10.5339	9.57801	14.0418	7.44206	16.9927	8.42821	E0CTV1_VITVI	VIT_12s0028g01740	Uncharacterized protein	608.601	0	0.975831	Q9SJI1_ARATH	At2g42750	At2g42750/F7D19.25	428.328	1.91e-149	0.678363
evm.model.chr12.2004	7.60282	7.48983	2.7656	4.97932	5.88298	2.50487	0.970283	5.25593	F6HK69_VITVI	VIT_12s0035g00400	DNA helicase	978.778	0	0.967118	RQL4A_ARATH	At1g10930	ATP-dependent DNA helicase Q-like 4A	628.632	0	0.681624
evm.model.chr12.2081	2.94107	1.54131	0.756295	1.21353	2.50882	1.22671	0.475516	1.70331	D7TGU4_VITVI	VIT_12s0035g00860	PORR domain-containing protein	437.573	2.5e-150	0.832669	-	-	-	-	-	-
evm.model.chr12.2082	66.7323	21.8182	0.787916	14.1277	39.5444	6.93835	0.407436	25.7051	D7TGU3_VITVI	VIT_12s0035g00880	VOC domain-containing protein	353.599	1.48e-124	0.968254	Q9XI31_ARATH	At1g15380	VOC domain-containing protein	186.422	4.5e-59	0.676923
evm.model.chr12.2083	10.8864	5.69068	2.32139	3.27737	10.6097	3.2059	1.30715	5.62016	D7TGU2_VITVI	VIT_12s0035g00890	Uncharacterized protein	1308.89	0	0.980798	POLLU_ARATH	At5g49960	Probable ion channel POLLUX	1095.88	0	0.822485
evm.model.chr12.2128	7.64991	17.6029	15.0121	5.78661	6.99072	27.2203	14.5127	7.89804	D7TGR2_VITVI	VIT_12s0035g01180	Protein kinase domain-containing protein	1474.53	0	0.986505	-	-	-	-	-	-
evm.model.chr12.2199	1.79495	1.62882	0.267258	1.09564	1.57065	0.763897	0.269859	1.72358	F6HK07_VITVI	VIT_12s0035g01710	Uncharacterized protein	720.694	0	0.984169	Q9SY70_ARATH	At1g10280	At1g10280	491.115	2.56e-172	0.617866
evm.model.chr12.2236	5.43593	3.55999	1.11544	4.22989	6.43132	2.63047	0.982617	5.11036	F6HAK0_VITVI	VIT_16s0022g01890	GTP-binding protein EngA	397.512	7.6e-133	0.772277	-	-	-	-	-	-
evm.model.chr12.236	6.26619	5.20658	1.29892	2.52581	6.82939	1.56559	0.398787	4.88953	F6H501_VITVI	VIT_12s0028g02110	Uncharacterized protein	1155.58	0	0.955752	-	-	-	-	-	-
evm.model.chr12.237	39.2824	20.5353	7.92584	20.7416	41.7685	15.7511	3.93908	36.5622	E0CTS3_VITVI	VIT_12s0028g02120	Uncharacterized protein	84.3445	1.66e-22	1	-	-	-	-	-	-
evm.model.chr12.28	2.08262	2.48631	6.35669	1.47984	1.40998	5.74838	3.93513	1.3836	F6HNZ7_VITVI	VIT_12s0142g00260	Uncharacterized protein	650.588	0	0.965318	-	-	-	-	-	-
evm.model.chr12.283	25.1328	39.1379	295.465	17.7014	49.3898	367.297	592.617	31.1631	F6H4Y4_VITVI	VIT_12s0028g02440	PMR5N domain-containing protein	684.871	0	0.974063	TBL39_ARATH	At2g42570	Protein trichome birefringence-like 39	472.241	9.68e-166	0.695122
evm.model.chr12.29	64.1332	3.09327	0.171902	8.39651	46.3897	0.450677	0.141627	6.36798	F6HNZ6_VITVI	VIT_12s0142g00240	Uncharacterized protein	194.126	1.26e-59	0.99187	PDF1_ARATH	At2g42840	Protodermal factor 1	120.168	2.16e-31	0.70339
evm.model.chr12.317	20.0751	12.2922	2.18498	21.3874	21.155	6.20444	1.99622	22.8958	F6H4X3_VITVI	VIT_12s0028g02660	Acyl-coenzyme A oxidase	1384.39	0	0.973951	ACOX3_ARATH	At1g06290	Acyl-coenzyme A oxidase 3, peroxisomal	1056.2	0	0.744395
evm.model.chr12.327	0.273089	0.0936573	0.844848	0.287908	0.810153	0.711275	2.29417	0.137179	F6H5H8_VITVI	VIT_12s0028g02810	Uncharacterized protein	701.819	0	0.938547	-	-	-	-	-	-
evm.model.chr12.331	0.817826	0.111853	0.946568	0.257873	1.05571	0.467072	2.67051	0.396448	F6H5I5_VITVI	VIT_12s0028g02710	Uncharacterized protein	713.761	0	0.955182	-	-	-	-	-	-
evm.model.chr12.359	3.39344	5.42242	0.019954	2.41182	2.83765	0.602466	0	6.35682	E0CTJ0_VITVI	VIT_12s0028g03050	NAC domain-containing protein	602.053	0	0.990099	NAC73_ARATH	At4g28500	NAC domain-containing protein 73	338.191	4.86e-115	0.729958
evm.model.chr12.374	55.496	18.1994	0.427258	36.4497	70.9469	3.3875	0.325912	28.8251	E0CTH7_VITVI	VIT_12s0028g03200	Aminotran_1_2 domain-containing protein	836.254	0	0.968974	-	-	-	-	-	-
evm.model.chr12.416	11.6109	13.383	19.48	10.4608	13.0618	26.3608	19.1796	12.5052	F6H5D8_VITVI	VIT_12s0028g03580	Uncharacterized protein	1359.74	0	0.971671	-	-	-	-	-	-
evm.model.chr12.442	8.32988	5.30194	3.81613	4.0981	6.72323	1.96451	2.01945	5.24206	E0CTC4_VITVI	VIT_12s0028g03880	Uncharacterized protein	890.182	0	0.961538	-	-	-	-	-	-
evm.model.chr12.445	48.3347	103.752	146.92	58.5127	67.447	189.345	275.609	57.644	F6H5A9_VITVI	VIT_12s0028g03900	Uncharacterized protein	72.4034	1.62e-17	0.918919	-	-	-	-	-	-
evm.model.chr12.521	13.6503	3.62808	3.59167	6.07564	13.6224	3.68575	2.76036	6.52996	D7TE76_VITVI	VIT_12s0059g00620	HRDC domain-containing protein	1806.96	0	0.97861	RP6L3_ARATH	At2g32415	Protein RRP6-like 3	1120.15	0	0.621535
evm.model.chr12.550	65.3961	81.3441	116.833	41.2432	63.001	105.557	136.13	42.1978	F6HIC4_VITVI	VIT_12s0059g00810	Endoplasmic reticulum transmembrane protein	366.311	8.54e-129	0.96729	Q93XZ7_ARATH	At5g42570	Endoplasmic reticulum transmembrane protein	269.626	1.03e-90	0.648402
evm.model.chr12.573	627.228	421.795	1963.28	535.251	636.894	1204.75	2985.18	565.579	F6HID6_VITVI	VIT_12s0059g01060	Fatty acid hydroperoxide lyase 1	941.414	0	0.969199	-	-	-	-	-	-
evm.model.chr12.589	28.0919	34.3481	41.1867	16.164	27.2946	39.7803	55.6918	20.3543	F6HIE1_VITVI	VIT_12s0059g01200	Uncharacterized protein	608.986	0	0.974922	PUX4_ARATH	At4g04210	Plant UBX domain-containing protein 4	358.992	3.96e-121	0.62987
evm.model.chr12.601	17.2751	17.4236	22.1882	12.8684	17.1373	34.89	17.3849	15.7488	D7TED7_VITVI	VIT_12s0059g01300	Uncharacterized protein	1266.14	0	0.976574	-	-	-	-	-	-
evm.model.chr12.604	0.0180827	0.0778283	0.00907567	0	0	0	0.395984	0.0151473	D7TEE0_VITVI	VIT_12s0059g01330	ENTH domain-containing protein	987.638	0	0.924786	AP180_ARATH	At1g05020	Clathrin coat assembly protein AP180	484.952	1.04e-162	0.615566
evm.model.chr12.681	32.9385	21.6917	0.917307	6.82453	36.0094	5.2026	1.02667	11.9656	D7TEJ8_VITVI	VIT_12s0059g02010	Uncharacterized protein	667.537	0	0.973913	-	-	-	-	-	-
evm.model.chr12.690	0.360788	3.01544	0	1.19516	2.97569	2.97117	0	1.71228	F6HII7_VITVI	VIT_12s0059g02120	Uncharacterized protein	221.476	2.59e-75	0.990654	-	-	-	-	-	-
evm.model.chr12.704	29.3953	17.0799	93.7938	11.118	36.3175	28.2868	62.7157	10.1082	F6HIJ7_VITVI	VIT_12s0059g02280	Uncharacterized protein	489.189	7.07e-175	0.951724	Q9LSZ4_ARATH	At3g21700	Monomeric G-protein	322.013	3.66e-109	0.780612
evm.model.chr12.707	28.2472	4.94862	0.528974	7.05877	24.0357	1.46473	0.992374	7.1298	D7TEM3_VITVI	VIT_12s0059g02310	Uncharacterized protein	1484.55	0	0.994723	HDG2_ARATH	At1g05230	Homeobox-leucine zipper protein HDG2	1129.01	0	0.773098
evm.model.chr12.736	5.4189	146.984	406.294	107.008	2.54992	253.536	421.018	119.061	F6HIK9_VITVI	VIT_12s0059g02510	B box-type domain-containing protein	248.825	2.2e-85	0.937008	-	-	-	-	-	-
evm.model.chr12.758	34.4364	41.145	7.16821	12.1913	34.4186	22.4477	3.26141	26.2547	F6HIM1_VITVI	VIT_12s0059g02660	Uncharacterized protein	112.849	7.11e-32	0.929825	Q9LRJ8_ARATH	At3g22070	Proline-rich family protein	62.003	1.15e-12	0.666667
evm.model.chr12.778	0	0.575107	1.07118	0.0187367	0	6.45426	1.31287	0	F6HIM6_VITVI	VIT_12s0059g02770	GRAS domain-containing protein	872.078	0	0.986517	-	-	-	-	-	-
evm.model.chr12.855	11.8846	5.82846	12.007	6.54843	12.6077	18.0329	10.2474	4.33901	F6GXR2_VITVI	VIT_12s0134g00450	Receptor-like serine/threonine-protein kinase	1482.62	0	0.955808	Y2913_ARATH	At2g19130	G-type lectin S-receptor-like serine/threonine-protein kinase At2g19130	949.503	0	0.631242
evm.model.chr12.86	1.25497	0.647369	2.40106	0.239985	1.94457	0.561669	4.05923	1.21011	E0CU17_VITVI	VIT_12s0028g00860	NAC domain-containing protein	543.117	0	0.956376	-	-	-	-	-	-
evm.model.chr12.870	0.241898	0.0673493	1.40461	0	0.12142	0.268092	1.31502	0.012495	F6GXS0_VITVI	VIT_12s0134g00640	Uncharacterized protein	652.129	0	0.966154	-	-	-	-	-	-
evm.model.chr12.928	15.2929	51.1718	21.6028	24.911	20.8948	85.4065	37.7386	41.9085	F6HHK7_VITVI	VIT_12s0057g00420	Cytochrome b561 and DOMON domain-containing protein	626.32	0	0.923858	-	-	-	-	-	-
evm.model.chr12.930	3.5816	0.214147	0	0.923337	3.30322	0.211572	0	1.66041	F6HHK8_VITVI	VIT_12s0057g00430	DOMON domain-containing protein	350.132	2.08e-123	0.989305	-	-	-	-	-	-
evm.model.chr12.936	22.2282	24.6364	45.507	11.2916	19.3438	29.3175	33.897	14.2254	F6HHL2_VITVI	VIT_12s0057g00480	Uncharacterized protein	659.062	0	0.993197	F4JFN7_ARATH	At3g07810	RNA-binding (RRM/RBD/RNP motifs) family protein	380.178	1.04e-126	0.749117
evm.model.chr12.981	4.22438	2.79827	0.641014	3.33178	4.90471	1.67406	0.355122	4.30858	F6HHM7_VITVI	VIT_12s0057g00690	Histidine kinase	2363.96	0	0.972484	AHK2_ARATH	At5g35750	Histidine kinase 2	1375.92	0	0.692155
evm.model.chr12.999	0.114193	0.0561377	0.133431	0.053542	0.0584183	0	0.135613	0	F6HHN4_VITVI	VIT_12s0057g00780	LRRNT_2 domain-containing protein	882.093	0	0.840256	-	-	-	-	-	-
evm.model.chr13.1018	1.73124	1.52265	23.607	0.261273	2.70101	8.42603	30.9289	0.120258	D7UBW6_VITVI	VIT_13s0074g00570	Aa_trans domain-containing protein	813.913	0	0.945295	GAT1_ARATH	At1g08230	GABA transporter 1	523.087	0	0.605322
evm.model.chr13.1047	25.794	25.8107	49.906	20.6417	29.5101	51.3719	63.4035	18.6611	F6I5X0_VITVI	VIT_13s0074g00720	Alkaline/neutral invertase	1217.22	0	0.991511	INVE_ARATH	At5g22510	Alkaline/neutral invertase E, chloroplastic	922.539	0	0.830769
evm.model.chr13.1196	0.597192	0.251788	0.768202	0.589217	0.449363	0.542475	0.741715	0.374715	F6GYX0_VITVI	VIT_13s0147g00120	TIR domain-containing protein	823.543	0	0.731667	-	-	-	-	-	-
evm.model.chr13.1433	67.3511	67.825	116.083	39.041	70.3539	124.54	93.3988	49.2315	F6HBF9_VITVI	VIT_13s0073g00170	Exocyst subunit Exo70 family protein	1227.23	0	0.981538	E70A1_ARATH	At5g03540	Exocyst complex component EXO70A1	1015.37	0	0.815385
evm.model.chr13.1443	5.21422	3.62335	2.90243	2.51053	7.80595	3.57747	1.2556	4.46946	D7T3C7_VITVI	VIT_13s0073g00240	Glycos_transf_1 domain-containing protein	806.594	0	0.974747	Q9LPN6_ARATH	At3g10630	Mannosyltransferase, putative	589.726	0	0.69697
evm.model.chr13.1457	20.956	8.30365	5.61015	9.78855	20.1524	2.08643	6.93276	12.2017	D7T3B9_VITVI	VIT_13s0073g00330	Uncharacterized protein	390.963	1.43e-136	0.907173	VP601_ARATH	At3g10640	Vacuolar protein sorting-associated protein 60.1	322.013	1.92e-109	0.782407
evm.model.chr13.1471	8.11376	8.89607	2.29587	6.96126	7.77062	3.02661	1.1613	7.76349	D7T3B3_VITVI	VIT_13s0073g00430	Uncharacterized protein	563.533	0	0.970779	-	-	-	-	-	-
evm.model.chr13.149	12.8824	46.6896	237.839	66.07	10.4352	53.7716	276.663	51.9093	F6HC84_VITVI	VIT_13s0067g01650	Glutaredoxin domain-containing protein	470.315	6.67e-168	0.863946	-	-	-	-	-	-
evm.model.chr13.162	2.14917	1.44821	1.66201	0.581568	1.73299	0	4.25486	0.337703	F6HCA7_VITVI	VIT_13s0067g01880	LOB domain-containing protein	347.821	4.36e-123	0.982456	LBD12_ARATH	At2g30130	LOB domain-containing protein 12	219.55	3.75e-72	0.928571
evm.model.chr13.1622	0.301916	3.34024	7.8568	0.93565	0.713626	5.8501	2.2134	0.372339	D7TF25_VITVI	VIT_13s0047g00230	Pectinesterase	1119.76	0	0.98	PME25_ARATH	At3g10720	Probable pectinesterase/pectinesterase inhibitor 25	701.819	0	0.624535
evm.model.chr13.1730	6.5651	10.352	11.6135	5.0453	5.88138	10.8574	15.873	5.91601	D7TNY8_VITVI	VIT_13s0101g00380	Uncharacterized protein	194.897	4.31e-61	0.795276	VPS36_ARATH	At5g04920	Vacuolar protein sorting-associated protein 36	125.561	1.35e-33	0.617978
evm.model.chr13.176	50.6095	43.845	44.5005	31.0994	51.867	67.4823	54.634	44.7311	F6HCA0_VITVI	VIT_13s0067g02030	Protein kinase domain-containing protein	264.233	2.55e-81	1	PR1B1_ARATH	At3g56110	PRA1 family protein B1	193.741	3.9e-61	0.717277
evm.model.chr13.1813	14.1973	14.3706	30.1879	8.2827	13.8481	11.3568	19.191	7.83813	F6I6N2_VITVI	VIT_13s0067g01830	S5A_REDUCTASE domain-containing protein	356.681	1.74e-124	0.776786	-	-	-	-	-	-
evm.model.chr13.1907	0.698277	0.697708	0.313657	0.443473	1.1797	0.531998	0.0923973	0.735901	F6HVA7_VITVI	VIT_13s0084g00220	Uncharacterized protein	1181.78	0	0.928354	-	-	-	-	-	-
evm.model.chr13.191	13.0647	15.9691	9.79193	5.51787	14.8324	8.52535	23.2334	14.5122	D7T4H0_VITVI	VIT_13s0067g02220	Aa_trans domain-containing protein	764.222	0	0.970655	AVT6C_ARATH	At3g56200	Amino acid transporter AVT6C	463.381	5.21e-160	0.634884
evm.model.chr13.1910	0.265666	2.32683	98.9983	0.505825	0.0663197	4.54454	97.6485	0.387594	A5C059_VITVI	VIT_13s0084g00240	Sulfotransferase	663.685	0	0.978979	-	-	-	-	-	-
evm.model.chr13.193	3.18063	0.838256	0.397557	0.99696	3.58791	0.409938	0.46947	1.47402	F6HC58_VITVI	VIT_13s0067g02260	DYW_deaminase domain-containing protein	1573.53	0	0.984334	-	-	-	-	-	-
evm.model.chr13.2025	11.5571	16.9311	35.1547	10.6744	16.3148	30.22	33.7755	12.3993	F6HVD6_VITVI	VIT_13s0084g00830	Uncharacterized protein	665.226	0	0.980663	HPAT3_ARATH	At5g13500	Hydroxyproline O-arabinosyltransferase 3	530.02	0	0.774194
evm.model.chr13.2031	13.3918	9.46255	1.05715	4.83311	10.4801	4.41692	0.890972	4.95778	F6I5R2_VITVI	VIT_13s0067g02860	Uncharacterized protein	388.652	2.91e-135	0.96139	-	-	-	-	-	-
evm.model.chr13.2033	8.44111	5.59459	0.953215	3.95853	9.27726	1.2316	0.91427	5.28327	D7UBN5_VITVI	VIT_13s0067g02940	Amidohydro_3 domain-containing protein	1074.31	0	0.9783	LAF3_ARATH	At3g55850	Protein LONG AFTER FAR-RED 3	745.732	0	0.697464
evm.model.chr13.2048	13.0053	10.698	27.7389	5.67678	14.2735	15.1952	32.9731	3.95316	F6I5R9_VITVI	VIT_13s0067g03430	Response regulatory domain-containing protein	346.665	2.74e-121	0.881818	-	-	-	-	-	-
evm.model.chr13.211	21.5484	24.4958	43.0333	10.227	14.5597	49.2368	55.5811	13.6716	F6HC51_VITVI	VIT_13s0067g02510	Uncharacterized protein	501.13	1.92e-179	0.906015	LSF2_ARATH	At3g10940	Phosphoglucan phosphatase LSF2, chloroplastic	351.288	1.8e-120	0.687747
evm.model.chr13.2118	0.77085	0.0845183	0.0121327	0.149442	0.608011	0.0239163	0	0.224156	F6HVE1_VITVI	VIT_13s0139g00030	Uncharacterized protein	1528.84	0	0.768351	-	-	-	-	-	-
evm.model.chr13.2201	0.238401	0.18746	0.019311	0.0564937	0.146944	0.076096	0.0100043	0.123788	F6GX82_VITVI	VIT_13s0019g01140	Uncharacterized protein	2558.48	0	0.958396	-	-	-	-	-	-
evm.model.chr13.2263	4.71587	0.807569	0.73729	2.18094	3.96669	0.737904	0.058286	1.81888	F6HRT7_VITVI	VIT_00s0467g00010	Uncharacterized protein	584.334	0	0.688699	-	-	-	-	-	-
evm.model.chr13.2356	75.3474	63.3666	19.8556	52.7267	74.4122	60.0664	8.99426	52.6675	F6HBC7_VITVI	VIT_13s0064g00440	Methyltransferase	327.405	3.66e-111	0.955307	SMT1_ARATH	At5g13710	Cycloartenol-C-24-methyltransferase	213.386	1.08e-67	0.852174
evm.model.chr13.2419	81.3847	187.843	405.457	77.011	69.3771	321.327	415.21	59.7342	D7T313_VITVI	VIT_13s0064g00840	Carotenoid cleavage dioxygenase 1	1105.89	0	0.977982	CCD1_ARATH	At3g63520	Carotenoid 9,10(9&apos;,10&apos;)-cleavage dioxygenase 1	942.569	0	0.824074
evm.model.chr13.2429	42.2497	25.9407	70.1047	22.105	41.166	26.5041	35.3254	25.224	F6HB60_VITVI	VIT_13s0064g00920	Uncharacterized protein	1268.83	0	0.990541	C3H30_ARATH	At2g41900	Zinc finger CCCH domain-containing protein 30	782.711	0	0.612245
evm.model.chr13.245	81.9012	218.456	1507.39	61.1998	66.6185	609.213	1241.66	65.9461	A5BMT9_VITVI	VIT_13s0067g02930	Expansin	453.366	5.17e-162	0.980159	EXPA8_ARATH	At2g40610	Expansin-A8	390.193	4.6e-137	0.798419
evm.model.chr13.2471	15.3166	23.5252	61.7992	22.6535	15.8434	43.5806	65.1895	21.4973	D7T2X8_VITVI	VIT_13s0064g01270	SpoU_methylase domain-containing protein	512.301	0	0.988	Q6NPL4_ARATH	At5g26880	SpoU_methylase domain-containing protein	322.783	1.75e-110	0.66383
evm.model.chr13.2508	6.27163	21.7352	19.3641	12.5431	10.3549	49.4986	17.1304	9.24185	D7T2V7_VITVI	VIT_13s0064g01510	O-fucosyltransferase family protein	974.926	0	0.98694	OFT20_ARATH	At2g44500	O-fucosyltransferase 20	739.569	0	0.720792
evm.model.chr13.252	0.8572	1.80997	0.0312327	2.14403	1.78328	0.33655	0	1.93841	F6HC75_VITVI	VIT_13s0067g03010	Uncharacterized protein	437.573	1.26e-156	0.938053	-	-	-	-	-	-
evm.model.chr13.2544	0.153226	0.309334	1.29731	0.0847897	0.238025	0.596884	0.356251	0.056406	F6HPV7_VITVI	VIT_13s0156g00610	Receptor-like serine/threonine-protein kinase	978.778	0	0.679076	-	-	-	-	-	-
evm.model.chr13.2547	6.70362	21.9782	32.1104	10.3078	6.54281	39.251	20.444	7.58306	F6HPV5_VITVI	VIT_13s0156g00590	Receptor-like serine/threonine-protein kinase	1495.72	0	0.961634	-	-	-	-	-	-
evm.model.chr13.2609	23.9349	22.5543	0.0885703	14.0925	17.1476	28.1845	2.10282	18.94	F6GZ27_VITVI	VIT_13s0320g00050	Non-specific lipid-transfer protein	171.785	3.06e-55	0.991379	-	-	-	-	-	-
evm.model.chr13.2612	2.09387	5.07174	9.51756	2.43298	2.38501	14.6096	4.10902	3.38581	F6GZ28_VITVI	VIT_13s0320g00070	Uncharacterized protein	3097.38	0	0.992288	MYO12_ARATH	At2g31900	Myosin-12	2412.88	0	0.772201
evm.model.chr13.282	48.0034	42.986	54.728	24.8522	55.3377	87.8368	70.0616	32.6001	D7T498_VITVI	VIT_13s0067g03360	ATP:AMP phosphotransferase	541.576	0	0.968531	KAD1_ARATH	At2g37250	Adenylate kinase 1, chloroplastic	397.512	7.69e-139	0.695804
evm.model.chr13.29	10.4254	13.6301	19.0413	6.51448	9.39707	16.5881	15.971	6.65171	D7T4S5_VITVI	VIT_13s0067g00280	t-SNARE coiled-coil homology domain-containing protein	650.203	0	0.840686	SYP31_ARATH	At5g05760	Syntaxin-31	389.037	2.33e-132	0.664557
evm.model.chr13.369	0.820603	0.10537	0.191325	0.179337	1.46611	0.107483	0.12318	0.917503	F6HN92_VITVI	VIT_13s0019g00440	Uncharacterized protein	633.639	0	0.94704	-	-	-	-	-	-
evm.model.chr13.370	0.249008	0.696153	0.204266	0.221009	1.11552	0.431151	0.0339327	0.999739	F6HN91_VITVI	VIT_13s0019g00460	DDE Tnp4 domain-containing protein	624.78	0	0.967532	ALPL_ARATH	At3g55350	Protein ALP1-like	486.108	3.4e-170	0.64986
evm.model.chr13.384	238.915	284.595	345.503	201.097	229.402	447.375	412.612	262.454	F6HN87_VITVI	VIT_13s0019g00550	ADF-H domain-containing protein	281.567	5.98e-98	0.985507	ADF4_ARATH	At5g59890	Actin-depolymerizing factor 4	256.529	4.37e-88	0.863309
evm.model.chr13.391	5.86716	17.5918	23.7758	7.14028	5.27319	20.8546	33.7029	5.30005	F6HN81_VITVI	VIT_13s0019g00710	Uncharacterized protein	441.81	8.73e-158	0.946058	ECI1_ARATH	At1g65520	Enoyl-CoA delta isomerase 1, peroxisomal	273.863	1.16e-91	0.612613
evm.model.chr13.422	13.4494	7.05701	19.3671	4.7153	10.4236	23.1309	26.7469	3.38891	A5BXV1_VITVI	VIT_13s0019g01240	Uncharacterized protein	784.637	0	1	ACT11_ARATH	At3g12110	Actin-11	771.155	0	0.970822
evm.model.chr13.507	33.3175	22.5861	12.1418	14.6142	19.6423	8.5574	9.4316	18.037	D7TLN6_VITVI	VIT_13s0019g02240	40S ribosomal protein S7	375.941	1.91e-133	0.96875	RS73_ARATH	At5g16130	40S ribosomal protein S7-3	295.049	1.69e-101	0.728723
evm.model.chr13.576	73.3751	48.5822	43.1222	37.3034	79.6704	38.4576	89.5471	40.1906	F6HNR7_VITVI	VIT_13s0019g02700	Uncharacterized protein	292.352	7.32e-101	0.91573	Q9FI91_ARATH	At5g05950	At5g05950	183.726	2.21e-58	0.649123
evm.model.chr13.581	65.5988	29.1533	4.37921	19.5765	83.211	14.6222	4.06101	28.66	F6HNR5_VITVI	VIT_13s0019g02730	Uncharacterized protein	688.337	0	0.967419	-	-	-	-	-	-
evm.model.chr13.600	1.50059	3.3085	0	1.64439	1.7269	0.765189	0.083185	1.04745	F6HNN8_VITVI	VIT_13s0019g03040	Glycosyltransferase	514.612	0	0.938931	-	-	-	-	-	-
evm.model.chr13.61	27.2078	27.5416	251.368	16.8913	30.5374	95.9436	162.962	22.593	D7T4R0_VITVI	VIT_13s0067g00660	Uncharacterized protein	693.345	0	0.994505	C90A1_ARATH	At5g05690	Cytochrome P450 90A1	687.567	0	0.785714
evm.model.chr13.63	9.61078	31.4914	135.928	17.3574	11.1642	75.9157	123.298	16.3668	D7T4Q8_VITVI	VIT_13s0067g00700	MENTAL domain-containing protein	344.354	1.26e-120	0.995025	-	-	-	-	-	-
evm.model.chr13.635	4.47588	1.56369	0.194988	1.21599	1.46235	0.415559	0.803071	1.91485	D7TMH6_VITVI	VIT_13s0019g03310	Myb_DNA-bind_3 domain-containing protein	538.88	0	0.965909	-	-	-	-	-	-
evm.model.chr13.64	5.97233	5.90539	14.1983	5.84701	10.1817	13.8366	12.8115	6.43421	D7T4Q7_VITVI	VIT_13s0067g00720	ABC1 domain-containing protein	1026.93	0	0.981413	Y2090_ARATH	At2g40090	Putative ABC1 protein At2g40090	819.305	0	0.744879
evm.model.chr13.641	1.81383	2.03078	0.00750367	0.385996	0.806444	0.225162	0.0139867	1.31724	F6HNL9_VITVI	VIT_13s0019g03360	Laccase	1078.16	0	0.973684	LAC4_ARATH	At2g38080	Laccase-4	848.966	0	0.689964
evm.model.chr13.644	19.0227	20.0612	8.29559	13.7621	22.053	15.7117	7.10458	31.7536	F6HNL8_VITVI	VIT_13s0019g03370	Uncharacterized protein	580.096	0	0.975352	-	-	-	-	-	-
evm.model.chr13.659	2.54156	3.48737	0	1.21842	4.16447	0.664597	0.0369037	3.79639	F6HNL5_VITVI	VIT_13s0019g03430	Uncharacterized protein	956.051	0	0.975258	O04201_ARATH	At2g39975, At2g39980	At2g39980/T28M21.14	652.129	0	0.670124
evm.model.chr13.680	10.5439	3.96238	3.26252	4.92034	10.831	2.03534	1.71163	5.28486	D7TMF4_VITVI	VIT_13s0019g03590	Uncharacterized protein	677.167	0	0.963889	-	-	-	-	-	-
evm.model.chr13.681	63.5793	85.5379	150.566	41.166	59.7161	125.348	114.709	34.0324	D7TMF3_VITVI	VIT_13s0019g03600	CBFD_NFYB_HMF domain-containing protein	365.155	1.21e-129	0.982955	NFYB8_ARATH	At2g37060	Nuclear transcription factor Y subunit B-8	243.047	1.07e-81	0.724138
evm.model.chr13.726	0.0548743	0.156647	0.532822	0.053809	0.200958	0.578351	0.892922	0.082785	D7TMB5_VITVI	VIT_13s0019g04060	MLO-like protein	947.192	0	0.875433	-	-	-	-	-	-
evm.model.chr13.747	64.9686	48.1659	85.0036	45.7814	71.0738	77.5487	71.1644	57.7878	D7TMA3_VITVI	VIT_13s0019g04190	Chorismate synthase	763.837	0	0.981651	AROC_ARATH	At1g48850	Chorismate synthase, chloroplastic	629.402	0	0.807692
evm.model.chr13.771	13.3745	10.0267	14.6813	6.67762	12.2388	7.50513	20.7239	8.49071	D7TM88_VITVI	VIT_13s0019g04360	N-acetyltransferase domain-containing protein	510.375	0	0.962963	Q9ZV08_ARATH	At2g39000	N-acetyltransferase domain-containing protein	384.415	7.38e-134	0.734694
evm.model.chr13.800	13.6153	11.1821	7.67179	10.1994	14.3252	30.1712	17.4623	11.393	F6HNE2_VITVI	VIT_13s0019g04610	Protein kinase domain-containing protein	784.637	0	0.974359	Q0WSF6_ARATH	At2g39110	Protein kinase domain-containing protein	543.888	0	0.683721
evm.model.chr13.816	19.903	47.7433	37.0983	25.2669	22.1873	94.8968	44.3292	35.7922	F6HND8_VITVI	VIT_13s0019g04710	RING-type E3 ubiquitin transferase	934.095	0	0.741007	-	-	-	-	-	-
evm.model.chr13.839	17.1444	12.8408	38.9876	15.08	15.6839	14.4924	42.6416	11.9705	F6HNC6_VITVI	VIT_13s0019g04990	Nodulin-like domain-containing protein	642.114	0	0.937669	O80960_ARATH	At2g39210	Nodulin-like domain-containing protein	458.759	3.66e-153	0.639566
evm.model.chr13.854	0.808912	0.681617	1.5922	0.259304	1.84837	0.427848	2.45257	0.343374	F6HNC1_VITVI	VIT_13s0019g05070	Nodulin-like domain-containing protein	1043.11	0	0.948247	O80960_ARATH	At2g39210	Nodulin-like domain-containing protein	785.023	0	0.717082
evm.model.chr13.881	67.1045	41.7687	77.919	42.7337	40.525	36.8995	62.1192	20.6392	D7TM20_VITVI	VIT_13s0019g05250	Malate dehydrogenase [NADP], chloroplastic	657.136	0	0.795673	MDHNP_ARATH	At5g58330	Malate dehydrogenase [NADP], chloroplastic	573.548	0	0.755844
evm.model.chr13.898	174.646	169.82	59.9833	205.317	228.666	166.704	40.4155	217.83	A5BCC0_VITVI	VIT_06s0004g04300	Histone H2B	192.2	1.52e-62	1	H2B1_ARATH	At1g07790	Histone H2B.1	188.734	3.11e-61	0.978261
evm.model.chr13.922	2.37591	1.56894	0.0239107	1.61035	2.28041	0.256434	0.163759	2.64657	D7UBS5_VITVI	VIT_13s0074g00090	Glyco_transf_64 domain-containing protein	536.569	0	0.935252	GINT1_ARATH	At5g04500	Glucosamine inositolphosphorylceramide transferase 1	417.927	1.21e-137	0.652733
evm.model.chr13.967	10.209	5.19234	17.7051	6.61147	12.0491	13.528	28.392	8.61118	D7UBV6_VITVI	VIT_13s0074g00470	OTU domain-containing protein	570.081	0	0.952978	OTU4_ARATH	At3g57810	OVARIAN TUMOR DOMAIN-containing deubiquitinating enzyme 4	198.749	2.35e-60	0.621429
evm.model.chr14.1036	0.032718	0	0.694204	0.107069	0.231607	0.140397	0.296342	0.076213	F6H610_VITVI	VIT_14s0036g00690	Uncharacterized protein	1101.66	0	0.974499	PP213_ARATH	At3g04760	Pentatricopeptide repeat-containing protein At3g04760, chloroplastic	758.059	0	0.640351
evm.model.chr14.124	15.1817	30.7772	27.631	15.2078	16.5049	51.2062	46.3888	15.0843	F6I4T5_VITVI	VIT_14s0060g01010	Uncharacterized protein	221.09	1.16e-71	0.956204	-	-	-	-	-	-
evm.model.chr14.1241	20.8781	33.9779	23.1939	3.29141	25.928	88.3621	114.766	7.59306	F6HSG4_VITVI	VIT_14s0006g00180	Peptidase A1 domain-containing protein	781.171	0	0.965438	Q9C8C9_ARATH	At1g66180	Peptidase A1 domain-containing protein	561.607	0	0.695538
evm.model.chr14.1276	151.573	59.226	31.6511	58.1365	141.748	26.9466	27.8342	77.3131	D7TSJ8_VITVI	VIT_14s0006g00350	Glutamine synthetase	649.047	0	0.991228	GLN11_ARATH	At5g37600	Glutamine synthetase cytosolic isozyme 1-1	601.282	0	0.903509
evm.model.chr14.1298	10.6838	11.282	13.5054	9.89025	16.3173	21.6867	30.8284	13.7774	D7TSK3_VITVI	VIT_14s0006g00430	Abhydrolase_3 domain-containing protein	789.645	0	0.971223	ICME_ARATH	At5g15860	Isoprenylcysteine alpha-carbonyl methylesterase ICME	608.986	0	0.801105
evm.model.chr14.1474	16.5797	1.55453	0.287258	3.55324	16.6367	0.257619	0.153903	5.09325	D7TSP4_VITVI	VIT_14s0006g01120	Lipase_GDSL domain-containing protein	587.415	0	0.86875	GDL80_ARATH	At5g37690	GDSL esterase/lipase At5g37690	482.256	4.56e-170	0.698413
evm.model.chr14.1571	10.3419	20.6667	15.4207	13.1946	12.9885	38.1429	22.3023	11.3272	A5BZ57_VITVI	VIT_14s0006g01400	Uncharacterized protein	297.745	7.04e-104	0.98	-	-	-	-	-	-
evm.model.chr14.16	0	11.2053	16.0037	0.627869	0.631484	23.3142	11.6016	1.64604	F6I4J4_VITVI	VIT_14s0060g00080	Uncharacterized protein	119.398	3.74e-33	0.975309	-	-	-	-	-	-
evm.model.chr14.1617	17.8032	16.452	43.3702	11.7618	13.6354	21.4308	32.1754	14.8021	A5BZP1_VITVI	VIT_14s0006g01530	Uncharacterized protein	583.178	0	0.992063	F4J139_ARATH	At3g03440	ARM repeat superfamily protein	364.385	1.37e-122	0.715134
evm.model.chr14.1635	6.35777	7.75613	10.4022	3.51866	3.87518	10.5446	21.0421	5.35862	D7TSS5_VITVI	VIT_14s0006g01610	Uncharacterized protein	306.605	1.06e-106	0.947368	-	-	-	-	-	-
evm.model.chr14.1699	0.596807	0	0	0	1.5957	76.9443	26.0928	2.94169	F6HSM6_VITVI	VIT_14s0006g01930	Uncharacterized protein	246.514	6.6e-84	0.944444	-	-	-	-	-	-
evm.model.chr14.179	7.12746	8.70767	7.31755	4.76833	8.51223	18.7722	7.73662	9.09652	D7UA06_VITVI	VIT_14s0060g01460	Ppx-GppA domain-containing protein	1045.42	0	0.977273	-	-	-	-	-	-
evm.model.chr14.1862	0.752919	1.98527	0.755044	0.606644	0.788999	2.99024	1.05454	1.14203	F6HSR0_VITVI	VIT_14s0006g02650	Protein kinase domain-containing protein	540.421	0	0.866894	-	-	-	-	-	-
evm.model.chr14.1872	0.0855097	0.178514	1.46251	0	0.280041	0.063865	3.07274	0.006754	F6HSR1_VITVI	VIT_14s0006g02660	Protein kinase domain-containing protein	615.92	0	0.96	-	-	-	-	-	-
evm.model.chr14.1911	37.3773	82.3966	256.972	23.7465	40.5421	139.873	245.862	25.4132	D7TT26_VITVI	VIT_14s0006g02880	Uncharacterized protein	423.32	1.68e-150	0.982222	ABA4_ARATH	At1g67080	Protein ABA DEFICIENT 4, chloroplastic	241.891	1.46e-79	0.700565
evm.model.chr14.1988	33.7221	31.2424	43.8359	17.0322	35.6719	54.4912	51.7461	20.4353	A5AR35_VITVI	VIT_14s0083g00180	Cytochrome b561 domain-containing protein	460.685	4.97e-165	0.982759	ACFR2_ARATH	At5g38630	Probable transmembrane ascorbate ferrireductase 2	351.288	7.43e-122	0.735683
evm.model.chr14.1995	1.16508	1.94131	0.0518803	0.449208	1.86323	0.46626	0.120419	1.02646	F6GVR3_VITVI	VIT_14s0083g00240	Uncharacterized protein	551.206	0	0.889251	-	-	-	-	-	-
evm.model.chr14.2039	46.5412	156.723	253.282	91.0257	58.3137	354.693	217.087	109.139	F6GVT0_VITVI	VIT_14s0083g00580	Adenosylmethionine decarboxylase	730.709	0	0.980556	DCAM1_ARATH	At3g02470	S-adenosylmethionine decarboxylase proenzyme 1	473.396	2.45e-166	0.651558
evm.model.chr14.2068	15.0414	3.80689	0.242846	2.43888	9.44795	3.24587	0.212906	7.64923	A5ANJ4_VITVI	VIT_14s0083g00700	BZIP domain-containing protein	397.897	6.82e-142	0.974747	-	-	-	-	-	-
evm.model.chr14.2096	27.8712	9.49012	0.789954	7.8886	25.5587	2.49999	1.59984	9.96875	D7SMM7_VITVI	VIT_14s0083g00940	O-fucosyltransferase family protein	931.784	0	0.987654	RRT1_ARATH	At5g15740	Rhamnogalacturonan I rhamnosyltransferase 1	770.77	0	0.766529
evm.model.chr14.21	53.1259	46.2706	63.4446	41.3307	56.8191	69.1636	56.4323	44.9661	F6I4J3_VITVI	VIT_14s0060g00110	Glutamyl-tRNA synthetase	1519.98	0	0.98913	SYEC_ARATH	At5g26710	Glutamate--tRNA ligase, cytoplasmic	1106.28	0	0.706122
evm.model.chr14.2127	324.067	532.776	3272.35	1809.11	290.177	983.694	4298.5	385.229	F6GVV3_VITVI	VIT_14s0083g01140	Uncharacterized protein	181.415	4.47e-60	0.966292	-	-	-	-	-	-
evm.model.chr14.2165	1.59011	3.19355	10.3242	1.39286	2.7895	9.82517	18.9143	3.24805	F6H477_VITVI	VIT_14s0068g00110	Protein kinase domain-containing protein	793.497	0	0.762742	-	-	-	-	-	-
evm.model.chr14.2199	10.3865	5.3707	0.175571	5.32577	10.0989	0.883144	0.585214	7.61596	F6H491_VITVI	VIT_14s0068g00310	Uncharacterized protein	630.943	0	0.973615	-	-	-	-	-	-
evm.model.chr14.2227	55.3133	78.1101	111.684	45.247	49.4993	148.67	99.6703	45.2761	D7SVC8_VITVI	VIT_14s0068g00520	F-box domain-containing protein	501.13	0	0.97992	FB270_ARATH	At5g39250	F-box protein At5g39250	363.614	1.13e-126	0.694444
evm.model.chr14.2244	6.68313	19.8524	27.7036	10.898	8.17386	26.9932	25.5613	10.36	D7SVD8_VITVI	VIT_14s0068g00690	OTU domain-containing protein	449.899	1.65e-160	0.987288	OTU12_ARATH	At3g02070	OVARIAN TUMOR DOMAIN-containing deubiquitinating enzyme 12	344.739	9.46e-120	0.811594
evm.model.chr14.2324	25.4044	5.65196	2.64493	12.5801	20.0516	1.73503	0.816159	8.39707	F6H447_VITVI	VIT_14s0068g01380	CONSTANS-like protein 14a	825.083	0	0.9375	-	-	-	-	-	-
evm.model.chr14.2345	3.42766	14.8608	28.6142	6.39967	2.25638	15.0943	20.3967	4.12316	D7SVL5_VITVI	VIT_14s0068g01540	Protein kinase domain-containing protein	850.121	0	0.962085	-	-	-	-	-	-
evm.model.chr14.2371	18.8446	23.5028	26.1303	12.7369	17.0353	30.0292	41.1978	13.4933	D7SVM8_VITVI	VIT_14s0068g01730	ABC transporter domain-containing protein	556.984	0	0.992958	AB11I_ARATH	At5g14100	ABC transporter I family member 11, chloroplastic	347.821	1.62e-119	0.763485
evm.model.chr14.2380	15.4124	23.8333	0.825797	11.7982	25.1615	23.409	2.34694	30.2459	D7SVN4_VITVI	VIT_14s0068g01820	Uncharacterized protein	128.642	5.57e-40	0.956522	Q9SMN3_ARATH	At3g48660	Transmembrane protein, putative (DUF 3339)	114.005	5.46e-34	0.811594
evm.model.chr14.2389	28.5004	23.9425	4.65861	16.022	23.4983	19.8241	1.44063	25.3407	D7SVP0_VITVI	VIT_14s0068g01890	Nodulin-like domain-containing protein	1062.37	0	0.949239	Q9FMT8_ARATH	At5g14120	Nodulin-like domain-containing protein	825.469	0	0.75382
evm.model.chr14.2402	58.1828	37.1872	6.17115	18.5761	56.4801	11.3639	7.37289	27.929	D7SVP7_VITVI	VIT_14s0068g01990	Uncharacterized protein	305.449	4.88e-106	0.983516	Q94JV2_ARATH	At3g27050	AT3g27050/MOJ10_14	207.608	1.49e-67	0.664835
evm.model.chr14.2410	2.00323	3.48396	4.89917	3.03951	3.06382	5.35918	9.81096	3.18962	D7SVQ5_VITVI	VIT_14s0068g02070	Ste24 endopeptidase	687.182	0	0.975207	Q9LSC4_ARATH	At3g27110	Ste24 endopeptidase	491.5	1.04e-173	0.839416
evm.model.chr14.2416	3.08037	2.95182	20.538	1.79594	2.84364	4.1346	55.0952	1.21147	F6H3Y4_VITVI	VIT_14s0068g02120	Uncharacterized protein	971.074	0	0.974308	Q9S833_ARATH	At3g01900	Cytochrome P450, family 94, subfamily B, polypeptide 2	581.637	0	0.612766
evm.model.chr14.2423	1.23774	1.64286	4.70288	0.386966	0.719872	1.89868	1.42183	0.130751	D7SVR2_VITVI	VIT_14s0068g02190	Uncharacterized protein	1392.1	0	0.988189	CLCB_ARATH	At3g27170	Chloride channel protein CLC-b	1164.83	0	0.830464
evm.model.chr14.2432	0.0138093	0	0.25706	0.115227	0.052264	0.0591543	0.41603	0.169841	F6H3Z2_VITVI	VIT_14s0068g02240	LRRNT_2 domain-containing protein	778.474	0	0.794218	-	-	-	-	-	-
evm.model.chr14.245	5.65263	6.05632	0.957111	2.52625	6.70848	1.40387	1.01919	3.15568	D7U9X1_VITVI	VIT_14s0060g01970	Uncharacterized protein	858.981	0	0.980603	-	-	-	-	-	-
evm.model.chr14.2475	54.2531	96.3981	107.268	54.0737	55.7668	150.029	168.652	49.257	D7UBE1_VITVI	VIT_14s0171g00160	Adenylate kinase	546.969	0	0.965636	-	-	-	-	-	-
evm.model.chr14.2480	28.5897	24.0638	7.92589	15.7586	27.762	9.01991	6.62267	18.2766	D7UBE4_VITVI	VIT_14s0171g00190	Protoporphyrinogen oxidase	977.237	0	0.970472	PPOCM_ARATH	At5g14220	Protoporphyrinogen oxidase 2, chloroplastic/mitochondrial	700.279	0	0.701903
evm.model.chr14.2498	2.03003	0.90495	16.2414	0.855834	2.57312	8.50538	17.7861	1.28108	F6I5L4_VITVI	VIT_14s0171g00360	Uncharacterized protein	490.345	1.29e-172	0.978571	-	-	-	-	-	-
evm.model.chr14.2529	1.7849	2.58387	24.2036	0.836388	0.912524	14.2708	23.7318	0.981345	D7SPX4_VITVI	VIT_14s0219g00130	Uncharacterized protein	505.368	0	0.952555	CTNS_ARATH	At5g40670	Cystinosin homolog	357.451	1.42e-123	0.679245
evm.model.chr14.2530	20.3942	18.8997	37.1571	14.187	23.3039	57.3174	27.9343	15.5793	D7SPX5_VITVI	VIT_14s0219g00140	Uncharacterized protein	596.275	0	0.966463	Q94BY8_ARATH	At5g40660	AT5g40660/MNF13_180	388.267	4.8e-134	0.661631
evm.model.chr14.2548	25.7606	17.182	8.97212	12.8137	23.924	7.71238	13.0859	14.5325	D7SPY9_VITVI	VIT_14s0219g00290	Hydrolase_4 domain-containing protein	672.929	0	0.994565	Q9LY90_ARATH	At5g14390	Hydrolase_4 domain-containing protein	515.383	0	0.773936
evm.model.chr14.2570	0.146379	0.129664	0.0268613	0.034981	0.0747547	0	0	0.124965	F6HUT1_VITVI	VIT_14s0066g00240	Lipase_GDSL domain-containing protein	879.782	0	0.845149	-	-	-	-	-	-
evm.model.chr14.2641	25.2665	28.8032	1.93491	43.0462	27.7021	11.5161	1.5901	29.9862	F6HUX4_VITVI	VIT_14s0066g00850	MFS domain-containing protein	820.076	0	0.986813	NRT25_ARATH	At1g12940	High affinity nitrate transporter 2.5	531.946	0	0.624724
evm.model.chr14.2643	0.113454	0.874465	0.427304	0.222812	0.0721757	1.26778	0.526661	0.0875417	F6HUX6_VITVI	VIT_14s0066g00880	Uncharacterized protein	2380.52	0	0.944314	MER3_ARATH	At3g27730	DExH-box ATP-dependent RNA helicase DExH17	1446.8	0	0.618167
evm.model.chr14.2650	928.901	1033.06	1648.39	933.599	953.252	1855.62	2319	792.775	A5B8K3_VITVI	VIT_14s0066g00960	Glutaredoxin domain-containing protein	229.18	4.05e-78	0.973684	GRXC2_ARATH	At5g40370	Glutaredoxin-C2	169.088	1.66e-54	0.754902
evm.model.chr14.2654	4.27432	4.18292	1.8382	2.65121	4.93107	2.5802	1.20102	3.99673	F6HUY2_VITVI	VIT_14s0066g01000	TPT domain-containing protein	632.484	0	0.931122	Q84K50_ARATH	At5g14600	tRNA (adenine(58)-N(1))-methyltransferase	423.705	2.81e-140	0.729097
evm.model.chr14.266	19.4652	9.76611	5.16804	9.03379	18.7476	10.1242	11.0791	13.1605	D7U9V3_VITVI	VIT_14s0060g02200	Tafazzin family protein	902.508	0	0.971678	Q94F16_ARATH	At3g05510	Tafazzin family protein	539.265	0	0.61745
evm.model.chr14.2682	28.0902	20.2999	9.95702	19.9484	27.1437	28.5296	5.48761	19.9835	F6HUZ2_VITVI	VIT_14s0066g01180	Phospholipid-transporting ATPase	2265.73	0	0.979661	ALA8_ARATH	At3g27870	Probable phospholipid-transporting ATPase 8	1782.69	0	0.751886
evm.model.chr14.270	38.8663	33.1874	6.23367	27.1843	46.4252	22.4719	8.37298	48.5352	D7U9U8_VITVI	VIT_14s0060g02250	Uncharacterized protein	890.182	0	0.923848	Q94CC1_ARATH	At5g27730	DUF1624 domain-containing protein	613.224	0	0.687898
evm.model.chr14.2702	1621.68	1408.71	3416.62	1865.27	1370.87	2781.74	3752.86	1737.09	F6HUZ8_VITVI	VIT_14s0066g01340	Uncharacterized protein	176.792	1.91e-57	1	Q9ZUC0_ARATH	At1g23750	F5O8.30 protein	156.377	1.89e-49	0.858824
evm.model.chr14.2710	2.91598	2.95056	0.912489	2.28507	3.31522	1.24745	0.959333	2.58365	F6HV01_VITVI	VIT_14s0066g01430	Uncharacterized protein	1007.67	0	0.980545	RUS4_ARATH	At2g23470	Protein root UVB sensitive 4	565.074	0	0.613725
evm.model.chr14.2730	3.92543	21.5002	98.1362	7.14656	5.91021	138.843	189.21	7.31453	F6HV14_VITVI	VIT_14s0066g01600	Uncharacterized protein	275.018	8.33e-95	0.929487	-	-	-	-	-	-
evm.model.chr14.2732	11.0141	9.44411	28.6697	4.3089	9.6797	22.1053	27.1362	7.52176	F6HV15_VITVI	VIT_14s0066g01610	RING-type domain-containing protein	565.844	0	0.963918	ATL46_ARATH	At5g40250	RING-H2 finger protein ATL46	304.294	1.85e-99	0.623457
evm.model.chr14.2734	354.56	537.471	593.576	280.483	359.14	627.535	947.766	319.545	D7TWS7_VITVI	VIT_14s0066g01620	HIG1 domain-containing protein	129.798	4.38e-40	1	ATL48_ARATH	At3g48030	RING-H2 finger protein ATL48	96.2857	4.04e-25	0.723684
evm.model.chr14.2769	12.663	5.67712	4.28417	5.80497	11.8988	4.10997	2.22808	7.50847	F6HV32_VITVI	VIT_14s0066g01910	Uncharacterized protein	1835.85	0	0.967647	-	-	-	-	-	-
evm.model.chr14.28	31.7977	51.5847	91.1773	20.9412	33.0825	103.784	108.998	49.1674	F6I4I8_VITVI	VIT_14s0060g00230	Pectin acetylesterase	847.81	0	0.992647	PAE12_ARATH	At3g05910	Pectin acetylesterase 12	634.024	0	0.744898
evm.model.chr14.2803	53.09	35.3078	44.8208	23.2834	51.2299	33.1138	63.6911	23.12	D7TWX6_VITVI	VIT_14s0066g02170	Procollagen-proline 4-dioxygenase	596.275	0	0.969388	P4H7_ARATH	At3g28480	Probable prolyl 4-hydroxylase 7	435.647	5.97e-153	0.702128
evm.model.chr14.2807	4.74408	7.87611	8.58771	5.44561	5.38247	10.5177	10.0495	5.6197	D7TWX9_VITVI	VIT_14s0066g02200	Uncharacterized protein	644.04	0	0.990937	Q9LSI8_ARATH	At3g28460	Methyltransferase	403.29	5.04e-140	0.671924
evm.model.chr14.2972	0.410646	0.252293	0.0161113	0.338507	0.485769	0.0475763	0.189793	0.369153	F6H5Q8_VITVI	VIT_14s0108g00350	Uncharacterized protein	649.432	0	0.8175	B9DHA5_ARATH	At3g28760	3-dehydroquinate synthase	452.21	2.3e-156	0.650307
evm.model.chr14.2997	7.79393	25.6457	34.6019	13.5773	10.7846	41.3723	36.6677	10.3853	D7SX96_VITVI	VIT_14s0108g00480	BHLH domain-containing protein	488.034	2.06e-173	0.862687	-	-	-	-	-	-
evm.model.chr14.3021	28.2255	212.516	579.125	154.823	22.8247	738.877	853.422	191.484	F6H5T5_VITVI	VIT_14s0108g00810	ZF-HD dimerization-type domain-containing protein	251.906	1.49e-86	0.976744	MIF2_ARATH	At3g28917	Mini zinc finger protein 2	137.117	6.3e-42	0.747475
evm.model.chr14.3022	22.1692	33.7152	143.96	10.8561	16.7489	120.978	113.189	18.1433	F6H5T6_VITVI	VIT_14s0108g00830	Uncharacterized protein	653.67	0	0.987768	-	-	-	-	-	-
evm.model.chr14.3043	1.77465	12.1003	2.69855	5.63816	2.11281	22.8926	8.46999	4.40543	F6H5U6_VITVI	VIT_14s0108g01000	Uncharacterized protein	251.906	4.68e-85	0.965517	-	-	-	-	-	-
evm.model.chr14.3079	4.47127	3.03214	0.787859	4.07014	3.62388	1.93533	0.43785	5.2156	F6H5W1_VITVI	VIT_14s0108g01260	DUF1336 domain-containing protein	984.171	0	0.981443	Q9LI95_ARATH	At3g29180	DUF1336 domain-containing protein	602.053	0	0.610656
evm.model.chr14.3082	4.91344	4.88569	2.76491	3.40674	4.60263	1.59352	2.34164	2.10869	F6H5W4_VITVI	VIT_14s0108g01290	DUF3598 domain-containing protein	640.573	0	0.968652	F4J1U2_ARATH	At3g29185	DUF3598 domain-containing protein	463.766	3.14e-162	0.692547
evm.model.chr14.3107	17.1143	16.2595	42.4235	9.66464	17.2858	37.813	37.6152	11.0602	F6H5M6_VITVI	VIT_14s0108g01520	Hexosyltransferase	998.038	0	0.988764	GAUTE_ARATH	At5g15470	Probable galacturonosyltransferase 14	894.419	0	0.878049
evm.model.chr14.3119	150.879	115.986	164.936	92.8991	154.069	184.827	189.001	111.054	F6H5N5_VITVI	VIT_14s0108g01650	Uncharacterized protein	974.926	0	1	MPPB_ARATH	At3g02090	Probable mitochondrial-processing peptidase subunit beta, mitochondrial	839.721	0	0.782364
evm.model.chr14.3121	40.1151	32.8934	2.17326	3.86073	42.8478	5.97556	1.75914	21.3144	D7SXK0_VITVI	VIT_14s0108g01660	Biotin carboxyl carrier protein of acetyl-CoA carboxylase	434.106	8.53e-154	0.966667	-	-	-	-	-	-
evm.model.chr14.343	4.34953	6.61431	7.91534	3.12758	4.18062	11.759	4.34748	4.48937	F6I4K1_VITVI	VIT_14s0060g02640	SANT domain-containing protein	1631.31	0	0.977621	-	-	-	-	-	-
evm.model.chr14.397	5.19601	33.1808	9.24979	6.15241	4.01322	7.90619	876.813	38.3874	A8QK93_VITVI	VIT_14s0128g00570	Germin-like protein	413.305	3.09e-147	0.977273	GL115_ARATH	At5g39120	Germin-like protein subfamily 1 member 15	264.233	1.61e-88	0.646465
evm.model.chr14.400	6.42734	2.66752	0.223455	2.16763	6.4415	1.07202	0.347583	2.99226	F6HYZ8_VITVI	VIT_14s0128g00550	Protein kinase domain-containing protein	1618.98	0	0.980349	-	-	-	-	-	-
evm.model.chr14.410	26.726	62.1879	197.66	59.562	30.4985	94.4965	166.563	50.9529	F6HYZ0_VITVI	VIT_14s0128g00390	Uncharacterized protein	573.548	0	0.975155	PNC1_ARATH	At3g05290	Peroxisomal adenine nucleotide carrier 1	437.187	2.05e-153	0.756667
evm.model.chr14.414	82.5003	53.3758	79.4911	44.6205	88.0175	83.456	121.544	60.1826	D7U1Z6_VITVI	VIT_14s0128g00370	Seryl-tRNA synthetase	933.324	0	0.995526	SYSC_ARATH	At5g27470	Serine--tRNA ligase, cytoplasmic	762.296	0	0.784922
evm.model.chr14.419	28.9776	25.1628	30.9288	22.2201	33.6509	39.5525	35.512	22.6591	D7U1Z2_VITVI	VIT_14s0128g00330	Mevalonate kinase	574.704	0	0.958869	KIME_ARATH	At5g27450	Mevalonate kinase	397.127	8.83e-136	0.686528
evm.model.chr14.46	20.6135	32.2569	399.754	19.6107	20.8501	202.389	273.749	10.6001	F6I4I0_VITVI	VIT_14s0060g00350	Uncharacterized protein	1012.29	0	0.978599	APA1_ARATH	At1g11910	Aspartic proteinase A1	625.165	0	0.605263
evm.model.chr14.47	32.7683	36.3318	126.489	15.2165	32.5855	105.274	90.3173	16.2764	F6I4H8_VITVI	VIT_14s0060g00370	SWIM-type domain-containing protein	1485.7	0	0.986996	Q9M9L2_ARATH	At3g05850	SWIM-type domain-containing protein	1019.61	0	0.674359
evm.model.chr14.493	0.234485	3.48038	16.8056	2.90258	0.252906	18.0356	25.0343	0.975101	D7TV15_VITVI	VIT_14s0030g00190	Uncharacterized protein	178.333	3.06e-52	0.938596	-	-	-	-	-	-
evm.model.chr14.497	8.95577	7.04886	1.26705	7.55674	9.81109	3.29033	1.073	9.87848	E3VWW6_VITVI	VIT_14s0030g00210	MFS domain-containing protein	780.785	0	0.858896	ERDL5_ARATH	At1g54730	Sugar transporter ERD6-like 5	503.442	1.28e-173	0.619159
evm.model.chr14.514	21.7676	1.7908	0.079214	3.54992	21.1932	0.198245	0.039484	4.18802	D7TV05_VITVI	VIT_14s0030g00300	MFS domain-containing protein	842.417	0	0.927536	-	-	-	-	-	-
evm.model.chr14.557	25.3304	11.0533	1.26346	13.2109	27.0826	3.84307	0.569934	17.4728	F6HTY9_VITVI	VIT_14s0030g00640	J domain-containing protein	2300.78	0	0.966667	-	-	-	-	-	-
evm.model.chr14.665	3.6181	2.63208	0.0897777	0.671757	6.16289	0.380354	0.0490897	1.79649	D7TUP8_VITVI	VIT_14s0030g01520	Cysteine synthase	556.599	0	0.916409	CYSK1_ARATH	At4g14880	Cysteine synthase 1	449.514	3.14e-158	0.741325
evm.model.chr14.685	24.1609	28.3066	51.5336	20.6382	27.4131	45.4647	27.6553	22.1778	F6HTU1_VITVI	VIT_14s0030g01660	Non-specific serine/threonine protein kinase	1439.86	0	0.955585	WNK1_ARATH	At3g04910	Serine/threonine-protein kinase WNK1	797.734	0	0.632801
evm.model.chr14.693	31.8144	32.6852	42.3139	14.2541	38.3791	40.4671	42.9104	17.686	D7TUM8_VITVI	VIT_14s0030g01740	Zeta-carotene desaturase	1092.41	0	0.981884	ZDS_ARATH	At3g04870	Zeta-carotene desaturase, chloroplastic/chromoplastic	957.977	0	0.816467
evm.model.chr14.713	16.8569	17.3526	29.8006	14.0489	14.1806	31.5579	24.8305	14.589	D7TUL1_VITVI	VIT_14s0030g01930	Peptide-N(4)-(N-acetyl-beta-glucosaminyl)asparagine amidase	1380.16	0	0.954545	PNG1_ARATH	At5g49570	Peptide-N(4)-(N-acetyl-beta-glucosaminyl)asparagine amidase	936.791	0	0.645028
evm.model.chr14.743	3.58602	1.57784	0.0476403	0.622272	2.5887	0.343786	0.0744403	1.53108	F6HTR7_VITVI	VIT_14s0030g02080	Calcium-transporting ATPase	1979.91	0	0.955993	ACA12_ARATH	At3g63380	Calcium-transporting ATPase 12, plasma membrane-type	1282.32	0	0.671642
evm.model.chr14.749	1.67021	1.98494	5.11158	0	3.48242	2.31642	12.2503	2.25686	D7TUJ1_VITVI	VIT_14s0030g02150	Uncharacterized protein	255.373	3.28e-87	0.960784	CML11_ARATH	At3g22930	Calmodulin-like protein 11	194.512	5.61e-63	0.755245
evm.model.chr14.781	7.46304	48.9201	1062.02	54.8188	53.1149	1046.39	641.165	52.9418	D7TXF5_VITVI	VIT_14s0081g00030	Barwin domain-containing protein	255.758	1.28e-87	0.972028	HEVL_ARATH	At3g04720	Hevein-like preproprotein	202.216	1.24e-65	0.788136
evm.model.chr14.784	8.9632	12.2255	25.1678	4.50878	10.1291	24.7945	22.1726	5.61007	F6HVL5_VITVI	VIT_14s0081g00070	RING-type domain-containing protein	838.565	0	0.986637	-	-	-	-	-	-
evm.model.chr14.786	9.19938	7.25086	9.40744	5.48883	9.67004	13.869	9.60527	4.49423	F6HVL4_VITVI	VIT_14s0081g00090	PRA1 family protein	345.895	4.7e-121	0.975728	-	-	-	-	-	-
evm.model.chr14.846	222.218	177.027	45.699	86.5449	196.651	82.5245	60.5348	149.324	D7TXI7_VITVI	VIT_14s0081g00480	TPX2 domain-containing protein	636.721	0	0.953003	-	-	-	-	-	-
evm.model.chr14.858	198.638	185.721	51.2096	142.973	196.099	73.2226	39.2881	432.976	F6HVJ1_VITVI	VIT_14s0081g00500	H15 domain-containing protein	120.553	1.63e-31	1	H12_ARATH	At2g30620	Histone H1.2	88.9669	1.29e-20	0.760563
evm.model.chr14.956	20.1885	20.3714	9.14019	11.4724	18.2693	15.0719	6.60575	25.4741	F6H626_VITVI	VIT_14s0036g00370	Serine/threonine-protein phosphatase	276.944	2.52e-89	0.849398	PP13_ARATH	At1g64040	Serine/threonine-protein phosphatase PP1 isozyme 3	207.994	3.53e-63	0.638554
evm.model.chr15.1016	4.96571	1.09665	0.143492	2.13066	3.89164	0.274773	0.229902	1.83337	F6GVC8_VITVI	VIT_15s0021g01080	Uncharacterized protein	852.818	0	0.964706	-	-	-	-	-	-
evm.model.chr15.1044	1.17562	0.433109	7.39197	0.0392813	1.77117	11.036	9.01335	0.0426397	D7SM06_VITVI	VIT_15s0021g01280	Cyclin	377.867	9.1e-134	0.980392	CCU41_ARATH	At2g44740	Cyclin-U4-1	276.174	9.67e-94	0.683417
evm.model.chr15.1052	1871.99	1241.95	2006.62	792.41	1839.35	2068.34	2552.22	849.83	A5B878_VITVI	VIT_15s0021g01330	Nucleoside diphosphate kinase	270.396	2.79e-93	0.993243	NDK1_ARATH	At4g09320	Nucleoside diphosphate kinase 1	233.802	7.24e-79	0.837838
evm.model.chr15.1053	36.276	27.2298	2.51147	17.0547	29.5559	7.46711	0.85838	22.411	F6GVB6_VITVI	VIT_15s0021g01340	ELMO domain-containing protein	513.457	0	0.973783	Q8VZ78_ARATH	At3g60260	ELMO domain-containing protein	427.943	1.77e-151	0.790262
evm.model.chr15.1142	31.8988	27.919	41.4462	18.7224	35.8394	45.1071	50.9675	17.308	F6GV85_VITVI	VIT_15s0021g02050	Uncharacterized protein	583.948	0	0.967213	A0A1I9LN21_ARATH	At3g60450	Phosphoglycerate mutase family protein	323.553	3.01e-109	0.612903
evm.model.chr15.1143	0.0489903	0.0287877	0.322842	0.0867423	0.271219	0.246567	0.761074	0.16811	F6GV84_VITVI	VIT_15s0021g02060	Glycosyltransferase	910.983	0	0.972281	-	-	-	-	-	-
evm.model.chr15.1169	9.33263	3.05498	1.28169	3.57865	11.6348	2.57959	1.06389	4.54287	D7SLU2_VITVI	VIT_15s0021g02240	Uncharacterized protein	573.163	0	0.895899	-	-	-	-	-	-
evm.model.chr15.1197	7.82586	4.88435	4.21171	5.00626	6.74751	4.5925	6.98391	2.9783	D7SLS4_VITVI	VIT_15s0021g02470	AB hydrolase-1 domain-containing protein	627.476	0	0.961783	Q9SD45_ARATH	At3g51000	AB hydrolase-1 domain-containing protein	410.994	3.45e-143	0.613924
evm.model.chr15.1206	10.3745	14.8288	11.8456	8.55412	16.73	20.0207	27.6684	15.7919	D7SLR7_VITVI	VIT_15s0021g02620	Uncharacterized protein	98.9821	1.31e-27	0.978723	Q9M206_ARATH	At3g60540	Protein transport protein Sec61 subunit beta	88.1965	8.57e-24	0.869565
evm.model.chr15.1300	5.64175	3.46056	2.54412	3.68952	5.45023	1.00647	1.32201	4.13774	D7U7W9_VITVI	VIT_15s0048g00390	Probable tRNA N6-adenosine threonylcarbamoyltransferase, mitochondrial	852.432	0	0.972222	OSGP2_ARATH	At2g45270	Probable tRNA N6-adenosine threonylcarbamoyltransferase, mitochondrial	655.596	0	0.803526
evm.model.chr15.1321	5.4949	4.14616	0	2.686	6.1158	0.32138	0.0185603	4.1252	D7U7V2_VITVI	VIT_15s0048g00580	B box-type domain-containing protein	471.47	2.87e-169	1	Q9LZZ6_ARATH	At3g60670	At3g60670	271.166	1.68e-90	0.606299
evm.model.chr15.1324	7.40307	1.54263	5.10064	3.77657	6.09065	1.90129	11.0587	3.97422	F6I385_VITVI	VIT_15s0048g00610	Uncharacterized protein	86.2705	3.85e-23	0.745455	Q8S8K5_ARATH	At2g35736	Uncharacterized protein At2g35736	63.929	1.74e-14	0.627907
evm.model.chr15.1361	10.7223	8.78685	1.6986	10.09	9.0033	4.75675	1.21008	8.93696	D7U7S3_VITVI	VIT_15s0048g00930	ATP-dependent DNA helicase 2 subunit KU80	1309.66	0	0.969419	KU80_ARATH	At1g48050	ATP-dependent DNA helicase 2 subunit KU80	857.44	0	0.624427
evm.model.chr15.1362	0.766714	0.686247	0.0318747	0.954477	3.04012	1.20455	0.557466	1.84251	D7U7S2_VITVI	VIT_15s0048g00940	ATP-dependent DNA helicase 2 subunit KU80	595.504	0	0.870968	-	-	-	-	-	-
evm.model.chr15.1368	1.27718	0.568536	0.124439	0.255801	0.865551	0.0121707	0.0820157	0.464575	F6I368_VITVI	VIT_15s0048g00970	Uncharacterized protein	1230.7	0	0.982201	SEC1A_ARATH	At1g02010	Protein transport Sec1a	974.541	0	0.742726
evm.model.chr15.1374	23.8499	14.3222	3.13687	5.34413	20.7094	6.06031	2.68797	9.32894	D7U7R5_VITVI	VIT_15s0048g01040	Uncharacterized protein	1329.69	0	0.973054	GENL1_ARATH	At1g01880	Flap endonuclease GEN-like 1	412.92	7.6e-135	0.653251
evm.model.chr15.1391	24.6128	14.118	2.24768	10.564	21.5904	5.3754	1.3694	13.7968	F6I359_VITVI	VIT_15s0048g01160	Phospholipase D	1789.24	0	0.960209	PLDB1_ARATH	At2g42010	Phospholipase D beta 1	1422.91	0	0.793875
evm.model.chr15.1413	39.102	22.8466	0.923017	12.9581	21.1068	6.32272	0.625369	10.841	MADS3_VITVI	VIT_15s0048g01270	Agamous-like MADS-box protein MADS3	501.901	0	0.987705	AGL6_ARATH	At2g45650	Agamous-like MADS-box protein AGL6	341.658	4.8e-118	0.695652
evm.model.chr15.1421	0.399525	12.7685	20.3102	11.3723	2.53996	33.8671	28.2911	4.64674	F6I348_VITVI	VIT_15s0048g01350	Abhydrolase_3 domain-containing protein	555.829	0	0.901493	-	-	-	-	-	-
evm.model.chr15.1426	29.4695	18.8897	4.56254	16.4384	12.7559	5.34162	6.78021	11.1295	F6I347_VITVI	VIT_15s0048g01390	Abhydrolase_3 domain-containing protein	628.246	0	0.943452	-	-	-	-	-	-
evm.model.chr15.1513	3.02548	1.07078	0.011765	0.742418	2.09687	0.137243	0.0461953	0.785484	D7U7J2_VITVI	VIT_15s0048g01940	Methyltransferase	1280.77	0	0.965135	PMTF_ARATH	At4g00750	Probable methyltransferase PMT15	890.952	0	0.6592
evm.model.chr15.1532	0.672075	15.5188	3.17046	8.17933	1.84053	39.1958	20.6715	8.09423	F6I312_VITVI	VIT_15s0048g02070	C2 domain-containing protein	351.288	2.94e-124	0.971591	-	-	-	-	-	-
evm.model.chr15.1544	20.5456	13.499	4.07648	14.9298	13.3986	4.74842	5.32577	8.7656	D7U7H0_VITVI	VIT_15s0048g02190	PAP_fibrillin domain-containing protein	501.901	3.04e-180	0.978417	PAP10_ARATH	At2g46910	Probable plastid-lipid-associated protein 10, chloroplastic	325.094	1.19e-110	0.756637
evm.model.chr15.1550	15.4287	44.335	61.0199	19.2528	16.6223	81.0671	98.8936	16.5765	D7U859_VITVI	VIT_15s0048g02260	Endo/exonuclease/phosphatase domain-containing protein	681.789	0	0.725773	Q8GUH8_ARATH	At5g54130	EF-hand domain-containing protein	464.537	9.37e-161	0.615584
evm.model.chr15.1552	52.1428	61.411	72.0345	44.1079	44.7189	97.6773	91.5953	50.977	F6I307_VITVI	VIT_15s0048g02240	Metallophos domain-containing protein	770.385	0	0.942928	PPA29_ARATH	At5g63140	Probable inactive purple acid phosphatase 29	487.263	9.24e-171	0.623342
evm.model.chr15.1554	7.26838	17.2241	28.8976	8.54754	13.1302	34.7467	20.708	13.9742	F6I305_VITVI	VIT_15s0048g02270	NAC domain-containing protein	1004.59	0	0.856164	-	-	-	-	-	-
evm.model.chr15.1558	0.210309	0.348844	0.19069	0.066693	0.395212	1.07214	0.205557	0.768554	F6I302_VITVI	VIT_15s0048g02300	NAC domain-containing protein	490.73	7.05e-171	0.627753	-	-	-	-	-	-
evm.model.chr15.1598	12.9057	11.9405	18.0476	8.37386	17.5156	11.437	22.711	8.96315	F6I2Y3_VITVI	VIT_15s0048g02560	Uncharacterized protein	516.924	0	0.984252	F4HQH8_ARATH	At1g01080	RNA-binding (RRM/RBD/RNP motifs) family protein	245.743	1.26e-79	0.603175
evm.model.chr15.1602	0.16443	0.784919	3.0507	0.215466	0.123223	2.74309	0.808972	0.299561	D7U828_VITVI	VIT_15s0048g02600	Starch synthase, chloroplastic/amyloplastic	1140.56	0	0.957655	SSG1_ARATH	At1g32900	Granule-bound starch synthase 1, chloroplastic/amyloplastic	816.994	0	0.696921
evm.model.chr15.1620	51.22	76.8423	76.7748	39.5144	50.8786	101.308	111.734	48.742	D7U817_VITVI	VIT_15s0048g02730	Ribosome biogenesis regulatory protein	545.814	0	0.989474	RRS1_ARATH	At2g37990	Ribosome biogenesis regulatory protein homolog	385.185	7.11e-133	0.702128
evm.model.chr15.1663	8.12567	6.3651	10.7462	2.29101	7.20067	11.986	18.3127	11.5946	D7UCX2_VITVI	VIT_15s0046g00080	Protein yippee-like	211.46	2.38e-71	0.933962	YIPL6_ARATH	At4g27745	Protein yippee-like At4g27745	163.696	1.27e-52	0.698113
evm.model.chr15.1666	15.5719	11.6947	18.5514	10.0262	14.1834	14.5381	8.44058	11.4384	F6I6G2_VITVI	VIT_15s0046g00100	Protein kinase domain-containing protein	1274.23	0	0.966825	WNK6_ARATH	At3g18750	Probable serine/threonine-protein kinase WNK6	540.806	0	0.604444
evm.model.chr15.1668	17.5093	13.4555	18.6138	9.1532	16.4208	20.937	15.8032	9.9008	D7UCW9_VITVI	VIT_15s0046g00110	Uncharacterized protein	1957.57	0	0.98338	FKGP_ARATH	At1g01220	Bifunctional fucokinase/fucose pyrophosphorylase	1396.33	0	0.695733
evm.model.chr15.1674	3.04326	15.8613	35.2625	8.2858	3.77887	32.6375	48.4879	11.4712	A5C165_VITVI	VIT_15s0046g00150	Dof-type domain-containing protein	509.99	0	0.963576	-	-	-	-	-	-
evm.model.chr15.1677	181.975	64.4182	0.628983	120.534	204.495	37.1577	2.45569	258.895	F6I6F8_VITVI	VIT_15s0046g00170	Uncharacterized protein	414.461	1.24e-145	0.975524	MYB3_ARATH	At1g22640	Transcription factor MYB3	214.927	9.43e-68	0.717557
evm.model.chr15.1679	3.41764	2.85888	4.79406	2.7446	1.89684	1.8668	6.65212	1.66723	D7UCW0_VITVI	VIT_15s0046g00190	Laccase	1138.25	0	0.977233	LAC6_ARATH	At2g46570	Laccase-6	846.655	0	0.702952
evm.model.chr15.1686	92.5834	40.3628	14.7076	26.1235	84.7537	29.934	9.78407	49.226	D7UCV7_VITVI	VIT_15s0046g00220	TPR_REGION domain-containing protein	1127.46	0	0.974832	KLCR1_ARATH	At4g10840	Protein KINESIN LIGHT CHAIN-RELATED 1	806.209	0	0.699837
evm.model.chr15.1704	101.993	24.9857	2.11335	24.7837	107.598	26.3647	3.96506	55.7216	A5AKV9_VITVI	VIT_15s0046g00360	Peptidase A1 domain-containing protein	844.343	0	0.97137	APF2_ARATH	At1g01300	Aspartyl protease family protein 2	594.734	0	0.733813
evm.model.chr15.1720	0.14615	1.04256	37.8412	0.306302	0.346468	3.74813	15.1742	0.146614	F6I6E2_VITVI	VIT_15s0046g00480	Diacylglycerol O-acyltransferase	1028.08	0	0.968872	-	-	-	-	-	-
evm.model.chr15.1722	0	0	0.824859	0	0.0763887	0	0.860064	0	F6I6D8_VITVI	VIT_15s0046g00520	Diacylglycerol O-acyltransferase	975.696	0	0.935421	-	-	-	-	-	-
evm.model.chr15.1724	0.615593	0.468127	0.0333763	0.044519	0.214888	0.0220743	0.0501127	0.358532	D7UCR6_VITVI	VIT_15s0046g00720	Uncharacterized protein	391.734	3.56e-138	0.966387	-	-	-	-	-	-
evm.model.chr15.1735	0.666936	0.461404	0	0.453196	3.69088	0.774797	0.44376	1.01953	F6I6C8_VITVI	VIT_15s0046g00760	Uncharacterized protein	147.517	2.08e-40	0.78125	ATX4_ARATH	At4g27910	Histone-lysine N-methyltransferase ATX4	125.946	8.04e-33	0.65625
evm.model.chr15.1767	10.3908	6.7428	1.97739	4.97824	11.989	0.217622	2.24982	6.00046	D7UCN1_VITVI	VIT_15s0046g01110	Histone domain-containing protein	222.246	4.89e-74	0.93038	HTR12_ARATH	At1g01370	Histone H3-like centromeric protein HTR12	147.517	1.94e-44	0.651515
evm.model.chr15.1774	20.5746	19.1832	1.98901	11.3935	22.6801	3.59269	2.62764	8.72091	D7UCM3_VITVI	VIT_15s0046g01190	Glycosyltransferase	921.383	0	0.955224	U72B1_ARATH	At4g01070	UDP-glycosyltransferase 72B1	636.721	0	0.651613
evm.model.chr15.1799	0	0	1.4754	0	0	2.35906	1.23334	0	F6I697_VITVI	VIT_15s0046g01460	Uncharacterized protein	520.005	0	0.959184	-	-	-	-	-	-
evm.model.chr15.1803	53.0527	74.1949	196.044	84.1361	52.4762	106.058	164.646	71.6357	F6I692_VITVI	VIT_15s0046g01510	BTB domain-containing protein	1151.35	0	0.998192	POB1_ARATH	At3g61600	BTB/POZ domain-containing protein POB1	937.176	0	0.820976
evm.model.chr15.1855	7.24792	5.75391	6.54672	2.66855	7.8307	8.27307	8.82606	3.11517	F6I669_VITVI	VIT_15s0046g01830	Protein kinase domain-containing protein	848.581	0	0.965986	CRCK2_ARATH	At4g00330	Calmodulin-binding receptor-like cytoplasmic kinase 2	497.278	1.07e-173	0.620603
evm.model.chr15.1863	62.8526	100.091	116.79	60.5238	72.3073	199.557	110.492	71.0444	F6I665_VITVI	VIT_15s0046g01930	Malectin_like domain-containing protein	604.364	0	0.966049	-	-	-	-	-	-
evm.model.chr15.1892	24.15	20.2862	5.4774	13.3664	21.9289	10.6704	4.73238	17.7943	F6I651_VITVI	VIT_15s0046g02130	SP-RING-type domain-containing protein	1469.91	0	0.969152	-	-	-	-	-	-
evm.model.chr15.1897	16.1643	12.9463	2.56808	12.3555	18.4365	13.8148	2.84525	30.1715	F6I650_VITVI	VIT_15s0046g02170	3-methyl-2-oxobutanoate hydroxymethyltransferase	654.825	0	0.977961	PANB1_ARATH	At2g46110	3-methyl-2-oxobutanoate hydroxymethyltransferase 1, mitochondrial	555.829	0	0.853293
evm.model.chr15.1935	25.2775	31.4017	67.0507	19.2139	21.7899	48.1935	50.8839	17.9862	D7UCB8_VITVI	VIT_15s0046g02480	E3 ubiquitin ligase	1746.87	0	0.956867	-	-	-	-	-	-
evm.model.chr15.1947	1.3833	1.5786	0.257504	1.77066	2.82907	0.470689	1.0239	1.60905	D7UCB2_VITVI	VIT_15s0046g02540	Uncharacterized protein	192.2	6e-62	0.966387	-	-	-	-	-	-
evm.model.chr15.1989	3.17052	10.0419	5.1135	4.35829	4.64097	25.0365	8.47071	5.59546	F6I6H3_VITVI	VIT_15s0046g03660	Uncharacterized protein	1237.25	0	0.760282	-	-	-	-	-	-
evm.model.chr15.2016	89.3944	248.754	754.118	105.949	67.6076	473.075	597.919	135.025	D7UC61_VITVI	VIT_15s0046g03180	Uncharacterized protein	318.546	1.25e-110	0.959184	Y3126_ARATH	At3g61260	Uncharacterized protein At3g61260	166.777	4.71e-51	0.686391
evm.model.chr15.2055	7.2297	11.3461	15.6112	5.10429	14.4359	37.0976	37.7912	9.65649	F6I6H8_VITVI	VIT_15s0046g03550	Uncharacterized protein	592.808	0	0.963087	SDR1_ARATH	At3g61220	(+)-neomenthol dehydrogenase	390.578	7.97e-136	0.634868
evm.model.chr15.28	1.52581	0.548082	0.657497	0.571781	0.896929	0	0	1.91501	A5AJP4_VITVI	VIT_13s0156g00650	HIT-type domain-containing protein	178.333	2.82e-54	0.655556	F4I765_ARATH	At1g04945	HIT-type domain-containing protein	73.559	2.06e-15	0.653061
evm.model.chr15.287	22.9404	10.4673	5.93803	9.25206	21.9624	5.83622	2.89334	11.6679	F6I5F7_VITVI	VIT_15s0024g00860	Uncharacterized protein	3136.28	0	0.988045	-	-	-	-	-	-
evm.model.chr15.369	26.1066	28.576	4.47752	20.6672	24.9935	8.99482	5.01885	36.3757	D7UB91_VITVI	VIT_15s0024g00620	Chromo domain-containing protein	672.544	0	0.937355	-	-	-	-	-	-
evm.model.chr15.395	1.53473	0.446399	0.232064	0.521836	1.09118	0.423452	0.115248	0.6849	D7UBA2_VITVI	VIT_15s0024g00440	NB-ARC domain-containing protein	1729.92	0	0.975295	-	-	-	-	-	-
evm.model.chr15.879	14.0603	5.85772	0.252613	8.11131	11.474	1.30443	0.15251	6.76292	F6GVG6_VITVI	VIT_15s0021g00270	Uncharacterized protein	987.252	0	0.961382	KAO1_ARATH	At1g05160	Ent-kaurenoic acid oxidase 1	717.227	0	0.691023
evm.model.chr15.883	4.22064	5.34257	0.953292	4.03117	3.90096	1.17649	0.24729	2.50174	F6GVG5_VITVI	VIT_15s0021g00320	Uncharacterized protein	162.925	9.14e-50	0.908046	-	-	-	-	-	-
evm.model.chr15.911	56.3987	50.9306	87.6575	37.0872	57.1341	84.9372	91.5763	38.5542	D7SM53_VITVI	VIT_15s0021g00480	Uncharacterized protein	1195.65	0	0.978998	DRP1E_ARATH	At3g60190	Dynamin-related protein 1E	1072	0	0.841346
evm.model.chr15.931	0.630577	0.285863	0.084226	0.119517	0.256098	0.118799	0	0.274107	F6GVF7_VITVI	VIT_15s0021g00560	MADS-box domain-containing protein	319.316	3.02e-105	0.836538	-	-	-	-	-	-
evm.model.chr15.995	20.6794	18.8472	25.1162	14.8318	21.3444	32.7793	35.8969	12.8576	F6GVD6_VITVI	VIT_15s0021g00960	Fe2OG dioxygenase domain-containing protein	658.677	0	0.968661	SRG1_ARATH	At1g17020	Protein SRG1	405.601	9.1e-140	0.611594
evm.model.chr16.100	0.771151	10.2468	7.79932	1.55805	1.24347	30.7244	5.44036	3.12904	F6HEB0_VITVI	VIT_16s0039g01100	Phenylalanine ammonia-lyase	527.324	0	0.980989	PAL1_ARATH	At2g37040	Phenylalanine ammonia-lyase 1	430.639	4.57e-145	0.803774
evm.model.chr16.103	1.43762	5.14936	6.84548	2.55836	1.32906	20.3566	4.52809	1.90713	F6HEB3_VITVI	VIT_16s0039g01130	Phenylalanine ammonia-lyase	421.009	3.54e-143	0.966507	PAL1_ARATH	At2g37040	Phenylalanine ammonia-lyase 1	333.954	2.69e-109	0.781991
evm.model.chr16.111	8.39025	97.8456	56.5068	15.6114	7.73165	253.957	70.6721	22.4456	F6HEC0_VITVI	VIT_16s0039g01300	Phenylalanine ammonia-lyase	563.148	0	0.978261	PAL2_ARATH	At3g53260	Phenylalanine ammonia-lyase 2	486.108	3.87e-167	0.818841
evm.model.chr16.1121	0.929153	2.7733	5.60069	1.46235	1.17313	3.58011	6.34463	0.926748	F6HCP2_VITVI	VIT_16s0115g00340	Glycosyltransferase	816.994	0	0.875264	-	-	-	-	-	-
evm.model.chr16.1161	0.159983	7.74079	142.949	2.00122	0.11976	2.13474	38.2126	0.202559	F6HAS1_VITVI	VIT_16s0022g01190	Uncharacterized protein	617.461	0	0.967532	CHSY_ARATH	At5g13930	Chalcone synthase	525.398	0	0.651163
evm.model.chr16.120	0	0.082494	10.1054	0.328634	0	0.411286	20.6174	0.277325	F6HEC3_VITVI	VIT_16s0039g01370	Uncharacterized protein	895.575	0	0.822807	-	-	-	-	-	-
evm.model.chr16.1283	27.4999	10.6206	63.9687	3.46016	25.6494	58.4456	64.0592	5.83227	F6HAI0_VITVI	VIT_16s0022g00310	LRRNT_2 domain-containing protein	1741.09	0	0.835232	-	-	-	-	-	-
evm.model.chr16.131	12.754	3.30783	0	2.32524	13.9067	0.398859	0.052816	4.6937	F6HEC9_VITVI	VIT_16s0039g01450	Uncharacterized protein	535.413	0	0.996855	-	-	-	-	-	-
evm.model.chr16.1346	29.5721	25.0958	39.5845	18.4072	29.4869	41.2303	30.995	20.6265	D7T1Z1_VITVI	VIT_16s0022g00490	Component of oligomeric Golgi complex 7	1555.04	0	0.988067	COG7_ARATH	At5g51430	Conserved oligomeric Golgi complex subunit 7	1254.2	0	0.780691
evm.model.chr16.1357	18.8085	33.5484	40.9264	8.83315	32.9048	59.7545	89.7115	17.7439	F6HAU8_VITVI	VIT_16s0022g00540	MFS domain-containing protein	337.035	6.39e-112	0.952381	GLPT1_ARATH	At3g47420	Putative glycerol-3-phosphate transporter 1	286.189	4.97e-92	0.794595
evm.model.chr16.1409	30.321	21.9278	9.44726	13.766	34.0664	5.20148	10.4752	17.1314	A5AD85_VITVI	VIT_16s0022g00630	Uncharacterized protein	271.937	2.36e-92	0.934343	PAM68_ARATH	At4g19100	Protein PAM68, chloroplastic	186.808	1.07e-58	0.713415
evm.model.chr16.148	23.0901	21.8739	2.85992	14.5421	36.6176	6.31178	4.82043	20.421	F6HED5_VITVI	VIT_16s0039g01550	Gamma-glutamylcyclotransferase family protein	339.347	1.24e-119	0.936416	Y2910_ARATH	At3g02910	Putative gamma-glutamylcyclotransferase At3g02910	206.838	2.62e-67	0.606936
evm.model.chr16.1484	171.974	358.915	2658.94	262.961	160.132	1462.66	3592.96	171.551	Q9M4H8_VITVI	VIT_16s0022g00960	PMEI domain-containing protein	362.844	4.04e-128	0.969697	-	-	-	-	-	-
evm.model.chr16.1555	53.592	63.9406	108.241	51.0975	53.0306	67.0623	104.255	40.2179	F6HAM6_VITVI	VIT_16s0022g01440	Transketolase	1366.29	0	0.979021	TKTC2_ARATH	At2g45290	Transketolase-2, chloroplastic	1207.59	0	0.875188
evm.model.chr16.1572	34.1709	30.8267	8.81659	22.522	32.3589	17.5067	9.73387	34.7316	D7T241_VITVI	VIT_16s0022g01560	Uncharacterized protein	417.157	1.84e-148	0.938865	ICLN_ARATH	At5g62290	Chloride conductance regulatory protein ICln	263.077	8.75e-88	0.650224
evm.model.chr16.1670	15.4124	22.9779	76.8882	15.486	16.4685	54.3879	74.2312	20.8509	F6HAQ8_VITVI	VIT_16s0022g02230	Protein kinase domain-containing protein	1100.12	0	0.976261	-	-	-	-	-	-
evm.model.chr16.1679	2.41438	0.87806	0.008703	0.582632	1.78352	0.328647	0	2.0228	A5B9J3_VITVI	VIT_16s0022g02310	Fe2OG dioxygenase domain-containing protein	790.415	0	0.984293	GAOX1_ARATH	At2301, At4g25420	Gibberellin 20 oxidase 1	526.168	0	0.662234
evm.model.chr16.1734	0.0356127	26.4333	71.4874	4.79493	0.222323	79.6122	68.0694	4.28137	F6HP68_VITVI	VIT_16s0100g00400	AP2/ERF domain-containing protein	332.028	9.3e-115	0.953586	ERF25_ARATH	At5g52020	Ethylene-responsive transcription factor ERF025	150.984	4.28e-44	0.635762
evm.model.chr16.1782	0.800754	5.82964	15.4201	3.29557	0.609377	24.5704	21.0264	1.82762	D7TMT8_VITVI	VIT_16s0100g00770	Uncharacterized protein	773.081	0	0.997416	CHSY_ARATH	At5g13930	Chalcone synthase	588.956	0	0.749354
evm.model.chr16.1787	0.0390573	2.69771	3.62344	0.378912	0.016799	11.4097	3.32834	0.28839	F6HP37_VITVI	VIT_16s0100g00920	Uncharacterized protein	775.007	0	0.979592	CHSY_ARATH	At5g13930	Chalcone synthase	587.03	0	0.729381
evm.model.chr16.1793	0.10121	3.76141	3.00629	0.929474	0.171107	10.5416	1.87556	0.861197	F6HP26_VITVI	VIT_16s0100g01040	Uncharacterized protein	772.311	0	0.979592	CHSY_ARATH	At5g13930	Chalcone synthase	592.038	0	0.739018
evm.model.chr16.1803	1.50738	5.97685	17.4058	3.44166	0.260837	29.5463	25.7728	3.96951	F6HP20_VITVI	VIT_16s0100g01140	Uncharacterized protein	181.415	4.27e-55	0.988235	CHSY_ARATH	At5g13930	Chalcone synthase	125.561	3.96e-34	0.761364
evm.model.chr16.1898	0.6767	1.63359	4.22292	1.042	1.36579	20.2159	17.7632	1.17009	A5ASY0_VITVI	VIT_16s0050g00430	Uncharacterized protein	377.096	4.39e-134	0.994624	-	-	-	-	-	-
evm.model.chr16.1980	37.5333	50.4945	87.0813	38.3226	33.9889	90.436	95.0605	47.1963	F6H6D7_VITVI	VIT_16s0050g00950	GRAS domain-containing protein	1024.23	0	0.923203	-	-	-	-	-	-
evm.model.chr16.1981	22.4596	21.5321	34.3035	19.3752	21.9598	32.4886	38.6636	18.712	E0CUX2_VITVI	VIT_16s0050g00960	Prolyl-tRNA synthetase	926.776	0	0.991071	SYPM_ARATH	At5g52520	Proline--tRNA ligase, chloroplastic/mitochondrial	917.531	0	0.839319
evm.model.chr16.1993	1.46959	1.33066	0.368265	1.16605	2.19181	1.02361	0.544095	2.17328	F6H6C9_VITVI	VIT_16s0050g01080	UDP-N-acetylmuramate--L-alanine ligase	1001.12	0	0.975379	-	-	-	-	-	-
evm.model.chr16.2033	30.1138	36.121	44.555	27.8305	32.8001	53.7387	41.5192	29.5134	F6H6A8_VITVI	VIT_16s0050g01460	J domain-containing protein	1211.82	0	0.972384	DNJ21_ARATH	At1g79940	DnaJ protein ERDJ2A	1023.08	0	0.818182
evm.model.chr16.2132	0.256226	0.301166	0.168286	0.293714	1.00649	0.13085	0	0.382965	F6HCQ6_VITVI	VIT_00s0227g00030	CCHC-type domain-containing protein	630.558	0	0.780856	-	-	-	-	-	-
evm.model.chr16.2260	0.165066	0.106877	0	0.359015	0.430622	0.249076	0.055274	0.086239	F6H7E2_VITVI	VIT_16s0098g00230	Protein kinase domain-containing protein	896.73	0	0.887597	-	-	-	-	-	-
evm.model.chr16.2323	5.18118	3.93596	0.463639	0.887991	6.32377	1.55497	0.309331	3.00796	F6H788_VITVI	VIT_16s0098g00780	M20_dimer domain-containing protein	665.611	0	0.858612	ILL3_ARATH	At5g54140	IAA-amino acid hydrolase ILR1-like 3	508.834	3.15e-178	0.636816
evm.model.chr16.2327	0.248379	4.12058	70.9721	5.95918	0	11.6929	41.8127	4.10798	F6H786_VITVI	VIT_16s0098g00800	HMA domain-containing protein	286.574	7.1e-99	0.882682	F4JJN9_ARATH	At4g27590	HMA domain-containing protein	131.339	1.5e-36	0.75
evm.model.chr16.2333	1.34349	2.33988	41.5877	6.22392	17.7866	70.1198	109.866	17.9288	A5BCA1_VITVI	VIT_16s0098g00860	Fe2OG dioxygenase domain-containing protein	699.508	0	0.982249	DMR6_ARATH	At5g24530	Protein DOWNY MILDEW RESISTANCE 6	504.597	2.51e-179	0.683284
evm.model.chr16.2334	39.3965	29.1666	34.2992	16.5369	47.9697	43.7094	44.7136	25.1926	Q19N39_VITVI	VIT_16s0098g00870	WD_REPEATS_REGION domain-containing protein	688.337	0	0.994048	TTG1_ARATH	At5g24520	Protein TRANSPARENT TESTA GLABRA 1	546.199	0	0.759531
evm.model.chr16.2368	41.3526	9.84112	0.051065	8.06138	31.6312	0.726458	0.0397527	6.44392	F6H761_VITVI	VIT_16s0098g01080	Uncharacterized protein	888.641	0	0.924825	-	-	-	-	-	-
evm.model.chr16.2394	1.01842	2.28364	10.502	0.59694	2.0705	6.98623	4.48501	0.487334	F6H749_VITVI	VIT_16s0098g01260	Adenosinetriphosphatase	756.133	0	0.947115	-	-	-	-	-	-
evm.model.chr16.379	27.84	85.476	291.551	12.7074	3.15723	73.6118	239.068	0.699786	D7T7R5_VITVI	VIT_16s0039g02230	Glycosyltransferase	829.321	0	0.958333	-	-	-	-	-	-
evm.model.chr16.382	21.3535	16.7169	28.3526	10.4267	21.0258	33.3215	24.0752	13.9553	D7T7R7_VITVI	VIT_16s0039g02250	Uncharacterized protein	593.964	0	0.985965	COX11_ARATH	At1g02410	Cytochrome c oxidase assembly protein COX11, mitochondrial	329.717	2.97e-112	0.78392
evm.model.chr16.390	8.21259	9.35848	2.67665	6.0623	11.2026	5.23339	3.48736	7.91717	D7T7S7_VITVI	VIT_16s0039g02350	Uncharacterized protein	128.642	1.21e-37	0.897059	-	-	-	-	-	-
evm.model.chr16.436	152.774	88.3409	1.80658	79.5585	137.838	21.2867	5.87996	120.982	F6HEH4_VITVI	VIT_16s0039g02550	Uncharacterized protein	218.394	2.68e-73	0.954198	-	-	-	-	-	-
evm.model.chr16.477	13.5799	20.3769	78.9953	15.8559	13.7508	37.5918	59.8901	18.4815	D7T7W0_VITVI	VIT_16s0039g02700	TMEM135_C_rich domain-containing protein	908.286	0	0.965974	Q9LU59_ARATH	At5g51150	TMEM135_C_rich domain-containing protein	746.888	0	0.79668
evm.model.chr16.57	0.431448	0.551384	0	0.199825	0.683025	0.829006	0	0.982079	F6HE97_VITVI	VIT_16s0039g00870	Uncharacterized protein	551.592	0	0.963455	Q9XIQ1_ARATH	At1g64950	Cytochrome P450, family 89, subfamily A, polypeptide 5	360.918	4.23e-121	0.632997
evm.model.chr16.60	63.9039	44.7622	58.6447	46.2751	55.0633	52.4662	78.7986	20.2929	F6HE99_VITVI	VIT_16s0039g00900	Uncharacterized protein	879.782	0	0.941065	-	-	-	-	-	-
evm.model.chr16.600	26.6912	11.8572	5.34056	16.0157	27.5354	7.27289	5.71105	14.0538	D7U742_VITVI	VIT_16s0013g00260	Superoxide dismutase	563.918	0	0.986395	SODF2_ARATH	At5g51100	Superoxide dismutase [Fe] 2, chloroplastic	372.859	1.47e-128	0.678862
evm.model.chr16.675	94.7811	209.31	360.374	116.805	107.614	248.643	340.835	96.5418	D7U762_VITVI	VIT_16s0013g00620	Protein-methionine-S-oxide reductase	422.935	9.57e-151	0.970874	MSRA4_ARATH	At4g25130	Peptide methionine sulfoxide reductase A4, chloroplastic	338.961	7.06e-117	0.746341
evm.model.chr16.86	67.4318	40.983	8.39013	37.8914	55.8714	28.3594	10.9815	18.4915	F6HEA5_VITVI	VIT_16s0039g00990	Uncharacterized protein	410.223	1.71e-145	0.966102	-	-	-	-	-	-
evm.model.chr16.97	0.981306	5.3433	7.61313	2.52972	1.40062	8.80921	11.1902	1.7369	F6HEA8_VITVI	VIT_16s0039g01060	Uncharacterized protein	952.97	0	0.965318	-	-	-	-	-	-
evm.model.chr16.999	0.635113	0.656615	0.44681	0.517518	0.930522	2.00397	2.91442	0.740618	D7U7D1_VITVI	VIT_16s0013g01760	Derlin	363.614	1.54e-124	0.742475	-	-	-	-	-	-
evm.model.chr17.102	8.65262	9.17538	0.77373	1.706	10.8239	2.19265	0.862578	7.35111	F6GT00_VITVI	VIT_17s0000g00840	Uncharacterized protein	1068.53	0	0.957096	Q6NQ93_ARATH	At3g26950	At3g26950	604.749	0	0.614458
evm.model.chr17.1029	9.53013	3.43518	2.0951	3.42976	7.93763	2.05027	1.27065	5.15955	F6GSZ2_VITVI	VIT_17s0000g07320	Uncharacterized protein	1320.06	0	0.909212	-	-	-	-	-	-
evm.model.chr17.1057	15.1207	19.4396	31.1159	9.7067	17.1657	28.1732	23.4943	12.0928	F6GSX9_VITVI	VIT_17s0000g07520	Uncharacterized protein	808.52	0	0.980088	KPK2_ARATH	At3g08720	Serine/threonine-protein kinase AtPK2/AtPK19	496.893	1.74e-172	0.610706
evm.model.chr17.1090	3.05954	2.10541	0.319815	1.00997	3.41311	0.793577	0.117605	2.14595	F6GSV1_VITVI	VIT_17s0000g07740	ENDO3c domain-containing protein	598.201	0	0.986254	-	-	-	-	-	-
evm.model.chr17.1110	7.98907	7.53203	1.46917	8.90605	8.51838	3.07609	0.504206	11.1253	D7SHW1_VITVI	VIT_17s0000g07890	Uncharacterized protein	393.275	1.12e-139	0.980952	RAC10_ARATH	At5g62880	Rac-like GTP-binding protein ARAC10	345.895	6.31e-121	0.925714
evm.model.chr17.1143	20.8402	24.5029	56.5973	22.3799	20.3033	32.1328	51.0228	22.7538	F6GSR8_VITVI	VIT_17s0000g08140	Protein kinase domain-containing protein	739.184	0	0.965879	Q9FGB1_ARATH	At5g50000	Protein kinase domain-containing protein	652.514	0	0.807792
evm.model.chr17.118	20.1256	0.750394	0.0873863	2.74094	23.4888	0.474689	0.0555133	4.2709	F6GSZ7_VITVI	VIT_17s0000g00950	Uncharacterized protein	869.381	0	0.979167	HHT1_ARATH	At5g41040	Omega-hydroxypalmitate O-feruloyl transferase	673.315	0	0.75
evm.model.chr17.1181	23.6339	6.8296	3.27504	5.83477	23.2307	4.32682	2.34699	9.80073	F6GSM8_VITVI	VIT_17s0000g08510	PWWP domain-containing protein	2138.23	0	0.955738	-	-	-	-	-	-
evm.model.chr17.1215	4.05057	2.81108	10.0566	2.7833	2.89256	6.24146	5.77371	3.10674	D7SHN8_VITVI	VIT_17s0000g08770	Uncharacterized protein	1243.8	0	0.95283	-	-	-	-	-	-
evm.model.chr17.126	0.603939	0.473089	0.381645	0.2329	0.519525	0	0	0.081358	D7SH19_VITVI	VIT_17s0000g01040	Uncharacterized protein	157.147	3.65e-47	0.866667	HSD4B_ARATH	At5g50690	11-beta-hydroxysteroid dehydrogenase-like 4B	110.153	5.14e-28	0.622222
evm.model.chr17.1270	20.5884	25.3418	23.8239	16.8563	24.5855	51.0671	20.4279	26.9301	F6GSI1_VITVI	VIT_17s0000g09090	Uncharacterized protein	981.089	0	0.974446	-	-	-	-	-	-
evm.model.chr17.1286	53.3625	40.2878	35.721	33.9069	62.2218	72.1039	65.6614	41.0244	D7SHJ7_VITVI	VIT_17s0000g09220	Protein MAK16 homolog	379.793	1.66e-131	1	F4I4Q1_ARATH	At1g23280	Protein MAK16 homolog	298.13	1.98e-99	0.803109
evm.model.chr17.130	2.24021	0.0886323	0	0.309726	1.97968	0	0.0270933	0.663252	F6GSX1_VITVI	VIT_17s0000g01090	Acyl-[acyl-carrier-protein] hydrolase	575.474	0	0.982332	-	-	-	-	-	-
evm.model.chr17.1320	13.3112	46.363	55.1639	19.5372	17.4308	67.9363	44.8952	12.1825	D7SHG8_VITVI	VIT_17s0000g09490	Quinolinate synthase	1103.58	0	0.97005	NADA_ARATH	At5g50210	Quinolinate synthase, chloroplastic	905.975	0	0.727554
evm.model.chr17.1373	0.124577	0.174254	0.472641	0.179817	0.207493	0.206086	0.562377	0.28863	F6GTQ0_VITVI	VIT_17s0000g09760	Uncharacterized protein	2170.2	0	0.972996	-	-	-	-	-	-
evm.model.chr17.1376	365.857	709.874	2558.06	630.857	466.944	1713.52	3687.8	1012.11	F6GTP8_VITVI	VIT_17s0000g09780	Protein-methionine-S-oxide reductase	384.415	7.61e-137	0.957895	MSRA1_ARATH	At5g61640	Peptide methionine sulfoxide reductase A1	262.307	1.41e-88	0.663043
evm.model.chr17.1378	104.067	23.6692	10.5657	49.0048	95.8577	22.4543	8.55479	46.8041	D7SHE1_VITVI	VIT_17s0000g09790	BTB domain-containing protein	648.662	0	0.965418	BT1_ARATH	At5g63160	BTB/POZ and TAZ domain-containing protein 1	402.134	1.01e-137	0.650307
evm.model.chr17.1379	29.3937	24.3075	247.469	13.88	22.2762	156.923	228.67	17.1701	D7SHE0_VITVI	VIT_17s0000g09810	Pectate lyase	679.093	0	0.98153	PLY5_ARATH	At1g67750	Probable pectate lyase 5	604.749	0	0.868074
evm.model.chr17.139	4.55773	4.09515	1.04703	1.50005	4.51307	1.11796	0.734493	3.13446	F6GSW6_VITVI	VIT_17s0000g01150	J domain-containing protein	1577.38	0	0.94921	-	-	-	-	-	-
evm.model.chr17.1427	17.2218	10.6705	5.722	7.29323	17.578	6.2078	3.83611	12.9228	F6GTM2_VITVI	VIT_17s0000g09980	Uncharacterized protein	1275.77	0	0.971182	REF6_ARATH	At3g48430	Lysine-specific demethylase REF6	736.873	0	0.625181
evm.model.chr17.150	97.4491	89.6822	34.3827	67.3765	113.087	43.3628	42.5568	73.4434	D7SGZ8_VITVI	VIT_17s0000g01270	ThiF domain-containing protein	653.284	0	0.98452	SA1B1_ARATH	At5g50580	SUMO-activating enzyme subunit 1B-1	502.671	3.6e-179	0.738994
evm.model.chr17.152	0.767907	15.2107	78.359	19.8715	5.17907	56.9885	118.085	21.817	Q5IZC7_VITVI	VIT_17s0000g01280	WRKY domain-containing protein	246.514	1.09e-83	0.966887	WRK75_ARATH	At5g13080	Probable WRKY transcription factor 75	168.703	2.8e-53	0.842697
evm.model.chr17.1600	2.10847	0.939742	0.349401	0.785469	2.3744	0.874377	0.193748	1.13958	F6I1V6_VITVI	VIT_17s0000g00600	N-alpha-acetyltransferase 40	538.88	0	0.936396	-	-	-	-	-	-
evm.model.chr17.1716	4.58186	41.8821	19.4629	12.1348	5.45937	92.8153	41.333	9.21086	F6HW67_VITVI	VIT_17s0119g00110	GRAM domain-containing protein	435.647	8.14e-156	0.97807	GEML4_ARATH	At5g08350	GEM-like protein 4	224.557	6.14e-73	0.664596
evm.model.chr17.183	59.6543	41.6519	76.0194	41.2456	54.5157	62.6443	57.357	45.2474	D7SGX0_VITVI	VIT_17s0000g01550	AAA domain-containing protein	2301.55	0	0.986842	-	-	-	-	-	-
evm.model.chr17.201	5.06081	1.55101	0.597176	2.30747	3.9835	0.949704	0.745997	2.38633	D7SGW3_VITVI	VIT_17s0000g01620	Uridine kinase	850.121	0	0.961864	UKL1_ARATH	At5g40870	Uridine kinase-like protein 1, chloroplastic	759.599	0	0.823529
evm.model.chr17.203	10.7558	4.36481	2.81864	4.60478	10.4252	1.91538	1.86086	5.05348	F6GST5_VITVI	VIT_17s0000g01640	Myb-like domain-containing protein	3175.96	0	0.957722	RNJ_ARATH	At5g63420	Ribonuclease J	1264.21	0	0.732816
evm.model.chr17.2030	0	0.359245	0	0	0.538997	1.75074	2.21956	0.623919	F6HJF7_VITVI	VIT_03s0132g00110	Uncharacterized protein	137.502	1.09e-41	0.807692	-	-	-	-	-	-
evm.model.chr17.2044	28.2929	39.0626	35.573	17.9652	36.1294	73.6527	43.5668	27.2101	F6HVS2_VITVI	VIT_17s0053g00210	Uncharacterized protein	457.218	2.7e-164	0.986957	-	-	-	-	-	-
evm.model.chr17.208	8.60714	14.4386	20.6193	12.2542	11.0136	21.3164	24.6686	11.25	F6GST4_VITVI	VIT_17s0000g01680	Adenylate kinase	465.692	8.05e-166	0.861818	-	-	-	-	-	-
evm.model.chr17.222	4.85109	2.5748	0.678082	1.53727	3.41266	1.25466	0.321531	2.68607	D7SGU6_VITVI	VIT_17s0000g01800	Uncharacterized protein	734.176	0	0.939189	-	-	-	-	-	-
evm.model.chr17.238	24.0515	71.1121	328.135	10.4029	15.6473	241.088	248.34	15.0257	F6GSQ0_VITVI	VIT_17s0000g01930	Potassium transporter	1519.98	0	0.955752	-	-	-	-	-	-
evm.model.chr17.241	51.2567	46.8137	90.6478	39.6129	46.496	77.0314	108.685	55.5563	F6GSP9_VITVI	VIT_17s0000g01950	DHO_dh domain-containing protein	872.463	0	0.995249	DPYD_ARATH	At3g17810	Dihydropyrimidine dehydrogenase (NADP(+)), chloroplastic	726.087	0	0.807963
evm.model.chr17.272	4.13292	3.77163	1.16121	3.72827	3.69879	1.00264	0.481881	3.3807	F6GSN1_VITVI	VIT_17s0000g02250	Uncharacterized protein	1305.04	0	0.977909	F4JQE2_ARATH	At4g30720	FAD/NAD(P)-binding oxidoreductase family protein	952.97	0	0.711567
evm.model.chr17.307	0.666739	0.383496	0.0175487	0.138727	0.362128	0	0	0.226216	F6GSK4_VITVI	VIT_17s0000g02450	Tubulin beta chain	856.67	0	0.988263	TBB6_ARATH	At5g12250	Tubulin beta-6 chain	847.81	0	0.969484
evm.model.chr17.31	87.1029	12.8586	5.19217	22.7232	83.9625	7.66634	2.0094	18.3466	A5BED3_VITVI	VIT_17s0000g00130	CRAL-TRIO domain-containing protein	486.878	3.13e-174	0.96875	Q9LQ96_ARATH	At1g01630	CRAL-TRIO domain-containing protein	322.783	1.47e-109	0.628692
evm.model.chr17.316	4.13218	13.2811	15.2878	5.67098	9.16783	20.6403	9.65683	6.72903	D7SJ99_VITVI	VIT_17s0000g02500	Uncharacterized protein	444.121	1.65e-159	0.981651	RAA6A_ARATH	At1g73640	Ras-related protein RABA6a	327.02	5.06e-113	0.711207
evm.model.chr17.317	22.5635	23.2892	31.3595	12.0865	22.8143	36.997	24.1066	14.7064	F6GSK2_VITVI	VIT_17s0000g02510	Uncharacterized protein	1214.91	0	0.960411	GOGC2_ARATH	At1g18190	Golgin candidate 2	437.958	1.95e-143	0.656069
evm.model.chr17.322	18.9515	15.2639	19.1271	10.3314	18.9355	25.2286	15.8028	12.9921	F6GSK1_VITVI	VIT_17s0000g02540	Protein kinase domain-containing protein	1843.17	0	0.96325	F4IAN2_ARATH	At1g18160	Protein kinase domain-containing protein	1045.42	0	0.606589
evm.model.chr17.333	18.7506	7.74724	0.749355	8.9686	18.4348	1.476	0.462084	15.0337	D7SJ85_VITVI	VIT_17s0000g02650	Uncharacterized protein	315.849	2.09e-110	0.961783	-	-	-	-	-	-
evm.model.chr17.362	6.18735	26.0978	19.8705	5.7972	7.00376	49.2509	36.4664	5.96864	F6GTS9_VITVI	VIT_17s0000g02950	Uncharacterized protein	372.859	4.14e-131	0.977778	-	-	-	-	-	-
evm.model.chr17.390	0.830513	0.137743	0.077872	0.268796	0.829275	0.0211067	0	0.434774	D7SJ40_VITVI	VIT_17s0000g03180	PB1 domain-containing protein	947.192	0	0.934681	-	-	-	-	-	-
evm.model.chr17.428	0.463374	1.5004	1.10966	0.510141	0.261436	4.46438	3.02375	0.438857	D7SJ23_VITVI	VIT_17s0000g03370	Uncharacterized protein	920.998	0	0.946695	-	-	-	-	-	-
evm.model.chr17.447	82.1024	56.6116	16.9155	40.2495	83.4388	29.7758	8.84296	63.7463	D7T1K2_VITVI	VIT_06s0009g01200	Uncharacterized protein	1856.26	0	0.995619	AGO4_ARATH	At2g27040	Protein argonaute 4	1406.73	0	0.742597
evm.model.chr17.472	32.3077	22.7843	8.47631	16.5809	33.5218	10.7192	9.5062	19.8543	F6HA32_VITVI	VIT_06s0009g01380	Uncharacterized protein	1137.09	0	0.980328	-	-	-	-	-	-
evm.model.chr17.488	0.776259	1.57789	3.00847	0.453219	0.726909	0.529615	2.14399	0.48637	D7SJ01_VITVI	VIT_17s0000g03580	BHLH domain-containing protein	510.375	0	0.962264	-	-	-	-	-	-
evm.model.chr17.493	7.15296	4.84275	12.7513	5.46224	7.67737	8.67474	10.5113	6.75825	D7SIZ9_VITVI	VIT_17s0000g03600	Uncharacterized protein	1576.22	0	0.973006	Q93ZM0_ARATH	At3g18370	AT3g18370/MYF24_8	969.533	0	0.627329
evm.model.chr17.516	42.0506	22.008	3.18753	35.508	77.3157	11.8995	4.24095	35.7336	F6GTK5_VITVI	VIT_17s0000g03780	Uncharacterized protein	137.887	3.93e-42	0.762712	-	-	-	-	-	-
evm.model.chr17.521	16.7033	9.3041	4.30877	8.20858	13.609	7.03749	2.551	9.84295	F6GTK1_VITVI	VIT_17s0000g03850	Uncharacterized protein	1058.9	0	0.959184	ALMT9_ARATH	At3g18440	Aluminum-activated malate transporter 9	646.351	0	0.636364
evm.model.chr17.557	2.89101	0.745962	0.0653487	0.798144	1.79635	0.102286	0	0.578184	D7SIV9_VITVI	VIT_17s0000g04090	DDT domain-containing protein	1216.06	0	0.9696	-	-	-	-	-	-
evm.model.chr17.598	0.092785	0.0361707	0.492376	0.080513	0.078856	0.252741	0.751396	0.0291953	F6GTH3_VITVI	VIT_17s0000g04360	Protein kinase domain-containing protein	1173.69	0	0.890935	-	-	-	-	-	-
evm.model.chr17.600	0.44694	3.03855	3.48295	1.29993	0.590546	3.80804	2.12214	0.723258	F6GTH1_VITVI	VIT_17s0000g04380	Protein kinase domain-containing protein	1090.1	0	0.823789	-	-	-	-	-	-
evm.model.chr17.646	5.1345	2.66524	0.869452	2.27989	4.05902	1.14719	1.07695	3.27382	D7SIQ7_VITVI	VIT_17s0000g04690	DNA-directed RNA polymerase	393.66	8.72e-136	0.922078	SPPA1_ARATH	At1g73990	Serine protease SPPA, chloroplastic	288.115	7.39e-92	0.681223
evm.model.chr17.65	5.93391	180.731	744.331	21.4679	6.41564	546.07	446.102	17.4622	D7SH59_VITVI	VIT_17s0000g00430	BHLH domain-containing protein	575.859	0	0.971347	-	-	-	-	-	-
evm.model.chr17.707	3.78415	1.621	5.15017	5.13389	3.50446	4.64207	7.81779	1.78101	F6GTE8_VITVI	VIT_17s0000g04880	Dirigent protein	357.066	1.92e-126	0.960674	-	-	-	-	-	-
evm.model.chr17.708	28.3919	23.7846	38.6885	17.2003	33.0251	56.5411	69.959	28.7916	D7SIN9_VITVI	VIT_17s0000g04890	Uncharacterized protein	575.474	0	0.971519	GEK1_ARATH	At2g03800	D-aminoacyl-tRNA deacylase	418.698	1.17e-145	0.689873
evm.model.chr17.710	78.1029	60.7115	93.257	33.9064	62.6807	47.5457	76.2308	25.1693	D7SIN7_VITVI	VIT_17s0000g04910	Uncharacterized protein	577.4	0	0.978261	ASPGA_ARATH	At5g08100	Isoaspartyl peptidase/L-asparaginase 1	466.463	6.44e-165	0.799373
evm.model.chr17.718	8.19113	19.1936	43.4502	11.1569	10.8314	37.7538	25.0824	10.9814	F6GTE5_VITVI	VIT_17s0000g04960	Hexosyltransferase	1070.46	0	0.984615	GAUTB_ARATH	At1g18580	Probable galacturonosyltransferase 11	867.07	0	0.770115
evm.model.chr17.719	3.20511	3.08973	4.21791	1.75006	1.72762	3.45094	4.42438	1.63558	D7SIN0_VITVI	VIT_17s0000g04970	Uncharacterized protein	534.643	0	0.977419	ADT4_ARATH	At5g17400	ADP,ATP carrier protein ER-ANT1	429.869	7.01e-151	0.815436
evm.model.chr17.761	1.40463	2.24979	3.71352	0.804324	1.48083	1.6452	2.30274	1.03895	F6GTC8_VITVI	VIT_17s0000g05320	GTD-binding domain-containing protein	1081.63	0	0.954911	-	-	-	-	-	-
evm.model.chr17.765	0	0.710764	0	0	0	1.24152	2.84241	0	F6GTC6_VITVI	VIT_17s0000g05360	Germin-like protein	373.244	2.48e-131	0.928571	-	-	-	-	-	-
evm.model.chr17.77	24.9485	34.3897	81.0621	37.3618	24.5272	59.4775	73.4205	32.8161	F6GT09_VITVI	VIT_17s0000g00570	DUF4210 domain-containing protein	1404.81	0	0.956863	-	-	-	-	-	-
evm.model.chr17.780	19.5147	8.14657	1.60945	9.69528	19.5464	4.56718	1.56852	6.96942	F6GTB8_VITVI	VIT_17s0000g05470	Nodulin-like domain-containing protein	878.626	0	0.789984	-	-	-	-	-	-
evm.model.chr17.857	18.5487	13.4081	3.93094	9.65768	19.8184	5.79312	5.45408	11.6841	D7SID0_VITVI	VIT_17s0000g06010	Uncharacterized protein	516.153	0	0.978417	Q0WPJ3_ARATH	At1g74530	Transmembrane protein	347.821	4.53e-119	0.711027
evm.model.chr17.889	69.3767	42.0772	8.88313	37.7288	98.0726	33.3778	16.5157	41.9907	D7SIA5_VITVI	VIT_17s0000g06300	Uncharacterized protein	168.318	4.19e-55	0.951807	-	-	-	-	-	-
evm.model.chr17.899	49.8439	165.923	581.908	136	61.0378	388.233	496.136	99.0145	D7SI98_VITVI	VIT_17s0000g06370	Thioredoxin domain-containing protein	527.324	0	0.97318	-	-	-	-	-	-
evm.model.chr17.900	30.7098	62.2331	140.559	23.8501	23.4898	57.1415	128.684	20.3849	D6CH18_VITVI	VIT_00s1547g00010, VIT_00s1596g00010	Uncharacterized protein	339.347	2.2e-119	0.98895	PNSB4_ARATH	At1g18730	Photosynthetic NDH subunit of subcomplex B 4, chloroplastic	173.326	3.24e-54	0.603261
evm.model.chr17.926	73.8739	73.0455	62.0127	38.4218	82.9977	143.072	62.4814	61.2253	F6GT58_VITVI	VIT_17s0000g06590	Uncharacterized protein	870.922	0	0.993333	XXT3_ARATH	At5g07720	Probable xyloglucan 6-xylosyltransferase 3	718.383	0	0.789238
evm.model.chr17.929	7.77854	17.6422	12.2295	6.56988	9.56928	33.2169	11.427	9.18816	D7SI75_VITVI	VIT_17s0000g06610	Uncharacterized protein	991.875	0	0.985597	F4ICB5_ARATH	At1g18660	Zinc finger (C3HC4-type RING finger) family protein	589.726	0	0.600432
evm.model.chr17.948	2.53387	4.56315	0	1.80858	1.61801	0.162022	0	5.16626	D7SI62_VITVI	VIT_17s0000g06740	Uncharacterized protein	137.502	1.18e-40	0.970588	-	-	-	-	-	-
evm.model.chr17.962	46.4698	132.032	202.2	52.3817	57.0235	273.676	261.469	60.9112	F6GT32_VITVI	VIT_17s0000g06860	t-SNARE coiled-coil homology domain-containing protein	526.168	0	0.931148	SNP33_ARATH	At5g61210	SNAP25 homologous protein SNAP33	325.479	4.08e-110	0.624183
evm.model.chr17.965	186.43	132.452	9.75972	43.0017	146.021	48.9549	12.1095	83.9455	F6GT30_VITVI	VIT_17s0000g06880	Uncharacterized protein	1054.66	0	0.973077	HPSE1_ARATH	At5g07830	Heparanase-like protein 1	738.028	0	0.671785
evm.model.chr17.986	40.2581	27.557	58.9868	21.1939	32.0488	45.0835	32.1908	27.8512	D7SI39_VITVI	VIT_17s0000g06970	Diacylglycerol kinase	1378.62	0	0.942544	DGK1_ARATH	At5g07920	Diacylglycerol kinase 1	1051.2	0	0.73509
evm.model.chr18.1014	14.4234	9.99449	12.0446	8.35568	12.4858	18.4497	9.44407	7.32518	E0CP49_VITVI	VIT_18s0001g09380	Syntaxin-6_N domain-containing protein	602.053	0	0.960606	-	-	-	-	-	-
evm.model.chr18.1020	168.079	348.074	394.17	227.767	206.515	440.937	446.966	212.789	F6GZN9_VITVI	VIT_18s0001g09420	Uncharacterized protein	715.301	0	0.970667	VEP1_ARATH	At4g24220	3-oxo-Delta(4,5)-steroid 5-beta-reductase	546.969	0	0.717333
evm.model.chr18.1027	1.25537	1.5734	0.0284533	1.29519	1.36261	0.27227	0.0380937	3.10525	F6GZP3_VITVI	VIT_18s0001g09480	PUM-HD domain-containing protein	393.66	9.22e-131	0.965	-	-	-	-	-	-
evm.model.chr18.1028	15.275	12.102	20.3152	12.0001	14.148	19.406	26.4735	14.4258	F6GZP4_VITVI	VIT_18s0001g09490	Uncharacterized protein	1026.54	0	0.977612	NRAM2_ARATH	At1g47240	Metal transporter Nramp2	809.675	0	0.81
evm.model.chr18.1070	0.041253	0.0753707	0	0.0524613	0.261267	0.009332	0	0.017864	F6GZX2_VITVI	VIT_18s0001g09750	Receptor-like serine/threonine-protein kinase	1446.8	0	0.961202	-	-	-	-	-	-
evm.model.chr18.1098	37.0923	25.6534	30.6504	13.8709	31.1803	21.1566	39.1308	12.9338	E0CPR0_VITVI	VIT_18s0001g09930	Uncharacterized protein	336.265	2.02e-116	0.963636	Q9SNB5_ARATH	At3g46630, At3g46630/F12A12_150	DCL protein (DUF3223)	224.557	2.38e-72	0.70625
evm.model.chr18.1111	10.2762	9.66033	15.6754	8.83036	9.47642	15.2272	23.8025	8.79244	E0CPR7_VITVI	VIT_18s0001g10030	WRKY domain-containing protein	499.59	1.48e-177	0.896552	-	-	-	-	-	-
evm.model.chr18.1152	78.4058	108.507	229.87	55.31	83.5306	303.077	354.98	75.7111	F6H1C5_VITVI	VIT_18s0001g10360	LEA_2 domain-containing protein	452.595	1.55e-159	0.974922	Q9C636_ARATH	At1g45688	Transmembrane protein	321.627	1.06e-107	0.669617
evm.model.chr18.1165	27.1494	27.9731	56.1397	20.9724	25.6492	44.4753	39.6873	16.2183	Q9M4H1_VITVI	VIT_18s0001g10450	BZIP domain-containing protein	602.823	0	0.988814	-	-	-	-	-	-
evm.model.chr18.1167	39.5422	26.8362	36.3401	18.2014	33.8192	26.0051	46.695	18.3931	F6H1D2_VITVI	VIT_18s0001g10460	Uncharacterized protein	238.81	4.4e-79	0.878049	-	-	-	-	-	-
evm.model.chr18.1198	0.996683	2.94376	6.50033	5.54568	10.5675	25.3391	14.3776	6.6316	A5AWP9_VITVI	VIT_18s0001g10670	Uncharacterized protein	194.512	5.42e-65	0.969072	-	-	-	-	-	-
evm.model.chr18.1205	4.386	0.346508	0	1.62243	4.29398	0	0.0321383	1.88798	E0CP77_VITVI	VIT_18s0001g10710	TF-B3 domain-containing protein	440.654	3.54e-158	0.976959	-	-	-	-	-	-
evm.model.chr18.1212	17.7096	25.4031	69.0313	2.35729	21.1674	36.59	64.457	3.58089	F6H009_VITVI	VIT_18s0001g10810	Abhydrolase_3 domain-containing protein	659.833	0	0.950685	-	-	-	-	-	-
evm.model.chr18.1239	0.781256	0.150529	0	0.193943	0.742925	0.0265947	0	0.359132	E0CPA7_VITVI	VIT_18s0001g11050	Uncharacterized protein	647.121	0	0.987138	Q6NM29_ARATH	At2g15730	At2g15730	500.36	8.42e-177	0.691617
evm.model.chr18.1249	33.8579	7.45571	1.81085	13.9693	29.0347	4.11049	1.59579	13.2752	E0CPB0_VITVI	VIT_18s0001g11090	Uroporphyrinogen-III synthase	264.233	4.34e-85	0.663934	-	-	-	-	-	-
evm.model.chr18.1280	34.6379	20.0432	1.17877	16.5715	4.17419	1.48934	0.310321	17.2009	E0CPD1_VITVI	VIT_18s0001g11320	Uncharacterized protein	1005.74	0	0.974409	KO1_ARATH	At5g25900	Ent-kaurene oxidase, chloroplastic	687.952	0	0.69379
evm.model.chr18.1311	14.9043	24.6866	57.519	10.1117	7.07576	43.1632	77.8557	14.7612	F6H024_VITVI	VIT_18s0001g11600	WD_REPEATS_REGION domain-containing protein	860.522	0	0.975877	JGB_ARATH	At2g26490	Protein JINGUBANG	644.81	0	0.743529
evm.model.chr18.1333	18.0185	10.9372	0.791988	4.42598	17.3536	6.1828	0.968146	8.93811	F6H032_VITVI	VIT_18s0001g11770	F-box domain-containing protein	821.231	0	0.956835	-	-	-	-	-	-
evm.model.chr18.1346	7.21411	101.137	753.978	66.2279	5.53105	390.862	842.403	46.1723	F6H040_VITVI	VIT_18s0001g11930	Uncharacterized protein	452.21	7.32e-162	0.971074	Q9C9P9_ARATH	At1g75030	At1g75030	324.709	1.51e-111	0.709821
evm.model.chr18.1359	27.6234	62.6882	136.189	39.4065	45.4841	287.761	449.524	102.402	F6H042_VITVI	VIT_18s0001g12000	Uncharacterized protein	695.271	0	0.962264	GGPP1_ARATH	At4g36810	Heterodimeric geranylgeranyl pyrophosphate synthase large subunit 1, chloroplastic	452.595	7.9e-158	0.753165
evm.model.chr18.1363	25.3085	5.65243	0.870599	4.9215	18.2096	2.26042	0.0448083	6.74795	F6H1G2_VITVI	VIT_18s0001g12030	Uncharacterized protein	591.652	0	0.941718	-	-	-	-	-	-
evm.model.chr18.1375	42.7969	30.9075	10.0341	30.5946	40.3643	11.9029	11.6268	18.7183	E0CQ14_VITVI	VIT_18s0001g12120	BZIP domain-containing protein	647.121	0	0.969849	-	-	-	-	-	-
evm.model.chr18.138	16.2367	37.5114	585.386	152.15	18.8185	311.063	602.027	77.3916	F6I6S6_VITVI	VIT_18s0122g01440	Uncharacterized protein	1159.44	0	0.978799	AAE1_ARATH	At1g20560	Probable acyl-activating enzyme 1, peroxisomal	835.099	0	0.689408
evm.model.chr18.1381	6.99931	7.90214	6.85845	6.93627	9.20097	13.763	13.057	6.63555	F6H1G9_VITVI	VIT_18s0001g12170	Uncharacterized protein	922.539	0	0.954274	-	-	-	-	-	-
evm.model.chr18.1382	23.0083	10.2652	0.941594	13.7215	20.5456	2.60702	0.76266	13.1738	F6H1H2_VITVI	VIT_18s0001g12200	Uncharacterized protein	980.319	0	0.942346	-	-	-	-	-	-
evm.model.chr18.141	3.54933	3.86677	0.327391	6.57467	9.71622	5.9329	0.0242757	0.0536553	F6I6S5_VITVI	VIT_18s0122g01470	Uncharacterized protein	895.96	0	0.897275	-	-	-	-	-	-
evm.model.chr18.1432	48.118	319.46	996.612	178.834	41.9995	1013.15	546.545	158.031	E0CQG0_VITVI	VIT_18s0001g12830	Mannan endo-1,4-beta-mannosidase	845.499	0	0.963048	MAN7_ARATH	At5g66460	Mannan endo-1,4-beta-mannosidase 7	577.785	0	0.669856
evm.model.chr18.1468	13.2375	10.3593	13.0995	7.22195	15.023	16.4782	13.7423	8.56617	F6GWV9_VITVI	VIT_04s0023g01870	ENDO3c domain-containing protein	380.563	6.03e-123	0.655405	F4HXH4_ARATH	At1g75230	ENDO3c domain-containing protein	396.741	1.24e-128	0.697842
evm.model.chr18.1481	63.0103	63.0111	78.7661	53.3281	86.4196	110.423	81.9593	55.1491	E0CQC7_VITVI	VIT_18s0001g12480	Uncharacterized protein	878.626	0	0.963671	Y1733_ARATH	At1g47330	DUF21 domain-containing protein At1g47330	580.867	0	0.672447
evm.model.chr18.1487	76.356	141.298	246.574	72.853	79.7692	308.014	272.079	115.482	F6H1I3_VITVI	VIT_18s0001g12420	CRAL-TRIO domain-containing protein	602.053	0	0.965986	Q9FRK8_ARATH	At1g75170	CRAL-TRIO domain-containing protein	425.631	1.1e-149	0.687285
evm.model.chr18.1496	1.93888	1.64736	0.055788	0.697894	0.836798	0.238757	0.0197783	0.918834	F6H1I1_VITVI	VIT_18s0001g12400	Uncharacterized protein	1943.32	0	0.941176	-	-	-	-	-	-
evm.model.chr18.157	43.9913	34.0183	54.7831	27.932	43.8786	60.1548	47.64	27.5487	E0CQS1_VITVI	VIT_18s0001g00180	Protein kinase domain-containing protein	1015.76	0	0.994094	BSK1_ARATH	At4g35230	Serine/threonine-protein kinase BSK1	871.692	0	0.838207
evm.model.chr18.158	77.3099	35.2759	51.8348	33.116	72.4401	38.6796	87.9233	34.1508	F6H0B6_VITVI	VIT_18s0001g00190	AAA domain-containing protein	841.647	0	0.944206	FTSH1_ARATH	At1g50250	ATP-dependent zinc metalloprotease FTSH 1, chloroplastic	818.535	0	0.901288
evm.model.chr18.1581	19.4163	13.5512	1.31362	9.4095	21.598	7.38347	1.96834	11.2161	F6GZQ8_VITVI	VIT_18s0001g13570	Uncharacterized protein	1518.83	0	0.987484	Y1515_ARATH	At1g05150	Uncharacterized TPR repeat-containing protein At1g05150	1235.71	0	0.795256
evm.model.chr18.1615	1.65656	0.866032	0.401806	0.593204	2.13424	0.558632	0.187853	0.974443	F6HX39_VITVI	VIT_09s0002g05110	Uncharacterized protein	464.922	6.62e-152	0.92437	-	-	-	-	-	-
evm.model.chr18.1640	41.7671	55.2982	47.3294	24.1345	47.9973	91.3152	49.2225	41.8328	F6H070_VITVI	VIT_18s0001g13920	Uncharacterized protein	811.601	0	0.983294	Q9LK30_ARATH	At3g27230	At3g27230	607.831	0	0.741627
evm.model.chr18.1652	109.82	34.8058	0.78012	22.0649	97.3164	14.0581	0.642706	64.9548	F6H074_VITVI	VIT_18s0001g13970	Uncharacterized protein	2016.89	0	0.966881	-	-	-	-	-	-
evm.model.chr18.1686	79.6802	80.9108	12.6181	39.5713	81.2807	34.5115	11.8538	54.2471	F6H1K9_VITVI	VIT_18s0001g14250	Uncharacterized protein	1355.12	0	0.957087	-	-	-	-	-	-
evm.model.chr18.1764	0.053074	0.013637	0.383319	0.0106793	0.140019	0.0732007	0.14249	0.151685	F6HUQ6_VITVI	VIT_02s0025g00880	BTB domain-containing protein	426.787	8.45e-144	0.841699	POB1_ARATH	At3g61600	BTB/POZ domain-containing protein POB1	357.836	5.03e-117	0.706564
evm.model.chr18.1765	0.660613	0.433162	0.941966	0.362145	1.08553	0.667507	2.33757	1.12409	F6GZS6_VITVI	VIT_18s0001g14770	Uncharacterized protein	1060.83	0	0.793413	-	-	-	-	-	-
evm.model.chr18.177	393.783	3483.09	6481.81	1278.77	400.136	6344.34	6487.82	1088.24	F6H0C4_VITVI	VIT_18s0001g00360	Uncharacterized protein	145.976	5.93e-43	0.94686	-	-	-	-	-	-
evm.model.chr18.1821	8.63836	52.7092	130.783	12.2168	15.411	110.125	260.097	15.7559	F6H089_VITVI	VIT_18s0001g15220	Uncharacterized protein	540.806	0	0.929664	-	-	-	-	-	-
evm.model.chr18.1822	0.671015	3.21959	7.37773	1.30186	1.94209	7.53564	22.8601	1.51636	F6H090_VITVI	VIT_18s0001g15230	Uncharacterized protein	578.17	0	0.95509	-	-	-	-	-	-
evm.model.chr18.1867	8.12557	3.94156	1.65167	1.8589	4.00381	1.72285	1.2891	4.48145	E0CQN6_VITVI	VIT_18s0001g15520	PMR5N domain-containing protein	844.343	0	0.966667	TBL7_ARATH	At1g48880	Protein trichome berefringence-like 7	468.774	1.83e-161	0.612022
evm.model.chr18.1917	1.67113	2.11997	0.744914	1.24176	2.05685	0.6582	0.412184	2.2002	F6HW83_VITVI	VIT_18s0166g00110	Uncharacterized protein	271.552	6.46e-85	0.955556	-	-	-	-	-	-
evm.model.chr18.205	61.5046	42.3379	4.03537	32.9588	50.6396	16.5476	3.6918	62.7366	A5AJY2_VITVI	VIT_18s0001g00690	Glutathione transferase	457.603	1.06e-164	0.995516	-	-	-	-	-	-
evm.model.chr18.2150	39.7116	48.6704	74.1745	28.4465	36.3044	69.8357	74.0018	34.3476	F6HVW4_VITVI	VIT_18s0164g00040	Uncharacterized protein	944.11	0	0.974122	F4HUX0_ARATH	At1g34220	Regulator of Vps4 activity in the MVB pathway protein	390.963	1.73e-127	0.680556
evm.model.chr18.217	6.15974	6.91959	0.0555533	4.0971	9.29666	0.869194	0.0186393	1.34752	E0CQV8_VITVI	VIT_18s0001g00800	MFS domain-containing protein	836.254	0	0.986425	-	-	-	-	-	-
evm.model.chr18.228	27.2539	32.2636	31.2606	25.0941	29.9987	44.3565	67.2875	37.2372	F6H0E1_VITVI	VIT_18s0001g00900	Uncharacterized protein	232.646	3.05e-78	0.985075	Q63Z96_ARATH	At1g76060	At1g76060	156.762	2e-48	0.753731
evm.model.chr18.230	56.5018	33.8014	93.1853	52.3142	45.7939	60.2129	138.496	53.9393	E0CQW5_VITVI	VIT_18s0001g00950	Fe2OG dioxygenase domain-containing protein	496.123	1.25e-177	0.979167	P4H3_ARATH	At1g20270	Probable prolyl 4-hydroxylase 3	409.838	1.16e-143	0.790941
evm.model.chr18.2312	20.2576	1.57833	0.222333	4.57936	23.2699	0.412579	0.176693	5.7693	F6HJD4_VITVI	VIT_18s0001g02350	Laccase	701.049	0	0.600694	-	-	-	-	-	-
evm.model.chr18.235	25.3128	19.1434	50.3493	23.5934	27.5836	44.9331	40.1805	21.2639	E0CQW9_VITVI	VIT_18s0001g01020	Vacuolar proton pump subunit B	977.237	0	0.991803	VATB2_ARATH	At4g38510	V-type proton ATPase subunit B2	948.347	0	0.963115
evm.model.chr18.2352	40.7375	28.7038	2.17298	24.2459	80.2954	14.7878	7.41456	57.1573	A5ASV7_VITVI	VIT_18s0001g01490	GFO_IDH_MocA domain-containing protein	712.99	0	0.955307	Y4967_ARATH	At4g09670	Uncharacterized oxidoreductase At4g09670	503.442	3.37e-178	0.646067
evm.model.chr18.2414	90.4913	82.6848	90.6747	57.6665	83.6216	100.504	139.295	58.8377	D7TFS2_VITVI	VIT_18s0001g02070	Uncharacterized protein	349.362	3.81e-123	0.940217	-	-	-	-	-	-
evm.model.chr18.2485	15.9013	14.2742	21.0217	5.6006	17.5454	19.0831	36.2164	9.32616	F6HJD9_VITVI	VIT_18s0001g02460	Uncharacterized protein	434.106	1.09e-152	0.983122	-	-	-	-	-	-
evm.model.chr18.2497	0.195993	0.0893813	0.0147417	0.127157	0.306945	0.085925	0.006125	0.207996	F6HJE5_VITVI	VIT_18s0001g02590	Protein kinase domain-containing protein	1437.94	0	0.981779	Y1341_ARATH	At1g34110	Probable LRR receptor-like serine/threonine-protein kinase At1g34110	1313.13	0	0.757746
evm.model.chr18.2503	23.0366	1.0554	0.024775	8.17801	21.8936	1.21182	0.409958	6.50813	F6HJE7_VITVI	VIT_18s0001g02720	3-ketoacyl-CoA synthase	843.573	0	0.962264	-	-	-	-	-	-
evm.model.chr18.252	28.6145	369.154	1842	86.267	26.5072	1501.6	1516.8	85.8403	E0CQY0_VITVI	VIT_18s0001g01130	Expansin	511.531	0	0.96875	EXP11_ARATH	At1g20190	Expansin-A11	399.438	1.31e-140	0.785714
evm.model.chr18.2555	39.2846	42.5239	62.173	23.8256	44.8349	83.2004	80.01	34.8535	D7SRG1_VITVI	VIT_18s0072g00080	TPT domain-containing protein	599.356	0	0.977987	URGT5_ARATH	At4g09810	UDP-rhamnose/UDP-galactose transporter 5	523.857	0	0.835962
evm.model.chr18.2563	0.802571	0.644385	0.070035	0.417212	0.502941	0.213849	0.229573	0.638894	F6GY62_VITVI	VIT_18s0072g00140	Protein kinase domain-containing protein	827.009	0	0.969267	-	-	-	-	-	-
evm.model.chr18.2624	11.0642	11.1815	7.85005	7.92106	13.9624	19.2592	13.3975	10.4442	F6GY42_VITVI	VIT_18s0072g00470	BZIP domain-containing protein	445.277	9.02e-156	0.970909	-	-	-	-	-	-
evm.model.chr18.2655	73.9019	9.56842	0.696747	24.7596	140.736	2.19347	1.80899	62.6494	A5AEY1_VITVI	VIT_04s0044g00560, VIT_06s0004g01690, VIT_06s0004g01710, VIT_13s0064g01340, VIT_18s0072g00800	Histone H3	235.343	7.91e-80	1	H32_ARATH	At1g09200, At3g27360, At5g10390, At5g10400, At5g65360	Histone H3.2	235.343	8.19e-80	1
evm.model.chr18.2657	286.429	159.853	288.836	101.339	316.421	333.974	335.535	148.179	D7SRB0_VITVI	VIT_18s0072g00810	UCR_hinge domain-containing protein	145.976	2.52e-45	0.957143	QCR61_ARATH	At1g15120	Cytochrome b-c1 complex subunit 6-1, mitochondrial	112.849	5.58e-33	0.75
evm.model.chr18.2721	36.6429	2.23738	0.029824	10.8861	39.3175	1.27185	0.004623	6.94401	F6GY02_VITVI	VIT_18s0072g01170	Uncharacterized protein	1902.1	0	0.966102	Q9SKA3_ARATH	At1g22610	C2 calcium/lipid-binding plant phosphoribosyltransferase family protein	1442.94	0	0.698459
evm.model.chr18.2804	3.49924	113.469	221.886	12.7317	2.36038	80.8233	81.825	6.5071	F6GW11_VITVI	VIT_18s0089g00410	Sucrose-phosphate synthase	554.288	0	0.879518	-	-	-	-	-	-
evm.model.chr18.2819	0.964772	1.30663	5.1008	0.268003	1.10677	2.7321	2.99531	0.46832	D7SRK2_VITVI	VIT_18s0075g00480	NB-ARC domain-containing protein	1383.62	0	0.964335	-	-	-	-	-	-
evm.model.chr18.29	96.4915	99.1535	4.8903	48.1509	82.9633	23.6884	4.61674	37.6337	F6I6X4_VITVI	VIT_18s0122g00330	Glycosyltransferase family 92 protein	886.33	0	0.941176	GALS1_ARATH	At2g33570	Galactan beta-1,4-galactosyltransferase GALS1	657.136	0	0.679208
evm.model.chr18.2961	0.824459	0.598031	0.163398	0.242249	0.819171	0.564677	0.104871	0.763126	F6GYS1_VITVI	VIT_18s0117g00400	Uncharacterized protein	498.434	4.92e-172	0.628803	-	-	-	-	-	-
evm.model.chr18.2985	0.896467	0.66589	0.341246	0.38919	0.615954	0.372263	0.121338	0.602381	D7SS75_VITVI	VIT_18s0117g00360	ADP-ribosyl cyclase/cyclic ADP-ribose hydrolase	1531.54	0	0.690821	-	-	-	-	-	-
evm.model.chr18.3018	32.5657	13.5023	5.3981	15.8196	40.4547	8.77001	4.62817	20.594	F6GYT1_VITVI	VIT_18s0117g00220	dNK domain-containing protein	982.63	0	0.966549	Q501D4_ARATH	AtdNK, At1g72040	dNK domain-containing protein	640.573	0	0.656075
evm.model.chr18.3025	2.94737	0.844762	0.50643	1.39601	2.97764	0.636029	0.447538	1.7069	F6GYT5_VITVI	VIT_18s0117g00180	Uncharacterized protein	1987.23	0	0.981855	-	-	-	-	-	-
evm.model.chr18.313	28.015	17.6977	6.22498	13.6244	24.3525	12.1145	5.79099	23.0233	F6H0H3_VITVI	VIT_18s0001g01600	Methyltransferase	1301.96	0	0.98048	PMTA_ARATH	At1g77260	Probable methyltransferase PMT10	911.368	0	0.670149
evm.model.chr18.316	68.3994	51.0242	69.8169	47.8318	68.3481	78.2649	67.5966	46.6795	E0CR04_VITVI	VIT_18s0001g01640	Uncharacterized protein	1194.87	0	0.930124	USP_ARATH	At5g52560	UDP-sugar pyrophosphorylase	973.385	0	0.774624
evm.model.chr18.3193	13.5175	8.66358	3.2706	7.19247	16.3518	4.35112	3.00408	11.2613	F6I427_VITVI	VIT_18s0041g00070	Uncharacterized protein	352.829	1.54e-123	0.859729	-	-	-	-	-	-
evm.model.chr18.321	26.0685	12.9507	1.78558	14.6894	21.8457	5.26278	1.36067	23.4963	F6H0H7_VITVI	VIT_18s0001g01680	Protein kinase domain-containing protein	1277.31	0	0.938401	F4I5M8_ARATH	At1g77280	Protein kinase domain-containing protein	810.446	0	0.61518
evm.model.chr18.3218	0.854733	0.932815	1.7245	0.618478	1.21997	2.00885	2.06893	1.30398	F6I419_VITVI	VIT_18s0041g00250	ADP-ribosyl cyclase/cyclic ADP-ribose hydrolase	1231.47	0	0.712375	-	-	-	-	-	-
evm.model.chr18.3219	11.6797	0.872704	30.2234	6.1044	13.122	4.29775	29.2475	9.02912	D7TGT1_VITVI	VIT_12s0035g01000	Uncharacterized protein	125.176	2.3e-38	0.974359	Q9C7G9_ARATH	At1g72060	Serine-type endopeptidase inhibitor	72.4034	1.02e-17	0.66
evm.model.chr18.3285	0.229187	0.347406	1.34358	0.0454997	0.146892	0.666237	3.3792	0.32289	F6I400_VITVI	VIT_18s0041g00520	Uncharacterized protein	1089.72	0	0.945804	PTR9_ARATH	At1g22540	Protein NRT1/ PTR FAMILY 5.10	715.301	0	0.655652
evm.model.chr18.33	0.1703	0.300613	1.45816	0.149915	0.196092	4.57228	0.990302	0.242207	F6I6X2_VITVI	VIT_18s0122g00360	Uncharacterized protein	478.019	3.13e-171	0.958955	-	-	-	-	-	-
evm.model.chr18.3305	40.1054	24.6758	7.15906	30.7865	44.1864	15.0788	11.3884	30.0393	F6I3Z1_VITVI	VIT_18s0041g00650	Uncharacterized protein	1019.99	0	0.980702	PTR9_ARATH	At1g22540	Protein NRT1/ PTR FAMILY 5.10	669.078	0	0.68254
evm.model.chr18.3316	0	0.294292	3.18141	0.181695	0	0.616849	3.77346	0.169741	A5BFH4_VITVI	VIT_18s0041g00740	Glycosyltransferase	897.886	0	0.95625	-	-	-	-	-	-
evm.model.chr18.3320	11.5996	3.13743	0.96261	4.04502	8.58158	0.944015	1.41067	7.09722	D7U9A6_VITVI	VIT_18s0041g00710	Glycosyltransferase	207.223	7.81e-65	1	U88A1_ARATH	At3g16520	UDP-glycosyltransferase 88A1	117.472	1.12e-31	0.625
evm.model.chr18.3526	1.53054	1.08907	0.0578957	0.242942	0.730737	0.117121	0.0726307	1.99063	F6GVZ2_VITVI	VIT_18s0089g00740	Uncharacterized protein	188.348	3.45e-59	0.918367	-	-	-	-	-	-
evm.model.chr18.3571	9.87594	9.87874	28.9572	8.02432	6.54419	17.3158	27.1469	8.02226	F6GVX9_VITVI	VIT_18s0089g01010	Uncharacterized protein	587.03	0	0.958621	-	-	-	-	-	-
evm.model.chr18.3621	4.59665	3.50374	1.17873	1.66883	2.89628	0.938601	0.71785	2.34499	F6GVW2_VITVI	VIT_18s0089g01300	Uncharacterized protein	1360.9	0	0.93512	-	-	-	-	-	-
evm.model.chr18.3637	8.179	6.53811	2.0897	2.03057	12.2739	0.179581	0.969136	7.13998	F6I454_VITVI	VIT_18s0041g01930	DYW_deaminase domain-containing protein	145.976	6.45e-42	0.720721	-	-	-	-	-	-
evm.model.chr18.3679	1.43669	0.444042	0.12217	0.418052	0.749303	0.26093	0.0596963	0.521194	D7U902_VITVI	VIT_18s0041g02240	ABC transporter domain-containing protein	1156.74	0	0.846381	-	-	-	-	-	-
evm.model.chr18.370	13.1747	29.9559	64.9365	22.2628	15.0949	47.3068	47.7461	15.5254	F6H0K5_VITVI	VIT_18s0001g02420	Peptidase A1 domain-containing protein	797.734	0	0.959135	-	-	-	-	-	-
evm.model.chr18.3713	0.586734	0.32748	0.0455183	0.230482	0.162782	0.0562593	0.0170023	0.0878793	D7U8Y1_VITVI	VIT_18s0041g02470	Uncharacterized protein	679.093	0	0.734653	-	-	-	-	-	-
evm.model.chr18.3806	5.07816	53.9111	254.2	37.0653	8.5829	134.17	372.706	57.6955	D7TLG0_VITVI	VIT_18s0001g06070	Uncharacterized protein	486.108	2.5e-174	0.981273	-	-	-	-	-	-
evm.model.chr18.3859	0.0287197	0	0.810756	0	0	0.818092	0.266066	0	D7TLC8_VITVI	VIT_18s0001g05230	Uncharacterized protein	365.925	5.18e-123	0.97191	-	-	-	-	-	-
evm.model.chr18.4021	1.5224	0.871688	0.240561	0.77437	0.15301	0	0	0.100548	F6GW18_VITVI	VIT_18s0089g00300	DYW_deaminase domain-containing protein	606.29	0	0.935691	-	-	-	-	-	-
evm.model.chr18.437	215.275	194.963	231.951	145.813	224.236	309.699	418	192.094	E0CRA1_VITVI	VIT_18s0001g03450	Uncharacterized protein	145.206	9.69e-44	0.891892	Q8VY68_ARATH	At4g08230	Glycine-rich protein	106.301	8.64e-29	0.610619
evm.model.chr18.442	12.9405	16.1398	26.0411	6.49073	12.6215	20.7352	23.2612	7.73456	F6H0U1_VITVI	VIT_18s0001g03520	Uncharacterized protein	839.721	0	0.985201	-	-	-	-	-	-
evm.model.chr18.465	24.5205	20.3727	36.9839	20.4808	27.5699	46.1986	34.159	21.6849	F6H0M0_VITVI	VIT_18s0001g03790	PH domain-containing protein	1347.41	0	0.97365	ORP1C_ARATH	At4g08180	Oxysterol-binding protein-related protein 1C	708.368	0	0.848958
evm.model.chr18.479	0	1.651	11.9927	1.15932	0	42.0425	38.5036	4.46822	E0CRC5_VITVI	VIT_18s0001g03940	Uncharacterized protein	147.132	2.03e-46	0.865854	-	-	-	-	-	-
evm.model.chr18.492	14.3584	10.4711	34.206	13.6866	16.5366	47.1959	51.3631	16.3024	E0CRD4_VITVI	VIT_18s0001g04150	Hexosyltransferase	782.711	0	0.97733	B3GT7_ARATH	At1g77810	Beta-1,3-galactosyltransferase 7	587.03	0	0.714988
evm.model.chr18.501	28.5852	33.5873	73.0398	21.2907	25.8245	46.5577	59.9846	26.2916	F6H0N8_VITVI	VIT_18s0001g04340	Glycine hydroxymethyltransferase	1123.61	0	0.982877	GLYC7_ARATH	At1g36370	Serine hydroxymethyltransferase 7	820.846	0	0.724077
evm.model.chr18.519	1.53933	1.11492	0.0365753	0.693266	1.04582	0.333691	0.052308	0.658567	E0CRF3_VITVI	VIT_18s0001g04630	Aminotran_1_2 domain-containing protein	818.15	0	0.98301	ALD1_ARATH	At2g13810	Aminotransferase ALD1, chloroplastic	608.986	0	0.70024
evm.model.chr18.53	7.43567	4.47004	2.51696	2.58651	7.1967	3.86342	1.45297	5.08094	F6I6W4_VITVI	VIT_18s0122g00530	Protein FAR1-RELATED SEQUENCE	1454.88	0	0.950469	-	-	-	-	-	-
evm.model.chr18.564	1.37111	3.60339	8.50034	2.60389	1.28725	19.5825	12.3301	3.87539	E0CRI8_VITVI	VIT_18s0001g05300	Trehalose 6-phosphate phosphatase	675.626	0	0.968571	TPPJ_ARATH	At5g65140	Probable trehalose-phosphate phosphatase J	486.878	5.85e-168	0.696275
evm.model.chr18.57	0.661095	2.43118	6.89576	0.84643	0.860821	6.05177	6.57264	1.40741	F6I6W2_VITVI	VIT_18s0122g00590	PPC domain-containing protein	305.834	1.93e-102	0.948498	-	-	-	-	-	-
evm.model.chr18.575	16.4295	40.9902	45.5082	21.9119	15.0943	92.1405	49.5365	15.0993	E0CRJ5_VITVI	VIT_18s0001g05440	Methyltransf_11 domain-containing protein	698.353	0	0.977143	Y1814_ARATH	At1g78140	Uncharacterized methyltransferase At1g78140, chloroplastic	423.705	4.79e-147	0.710247
evm.model.chr18.581	18.8824	10.0535	86.1985	18.2463	17.3649	107.456	121.746	23.8353	E0CRK1_VITVI	VIT_18s0001g05570	MFS domain-containing protein	990.719	0	0.972	STP5_ARATH	At1g34580	Sugar transport protein 5	687.182	0	0.676
evm.model.chr18.597	17.3855	12.3588	56.9961	15.5179	21.9105	20.2536	22.066	10.3449	E0CRL0_VITVI	VIT_18s0001g05710	AB hydrolase-1 domain-containing protein	610.142	0	0.989933	Q4PSG2_ARATH	At5g09430	AB hydrolase-1 domain-containing protein	401.364	6.73e-140	0.60396
evm.model.chr18.606	56.5707	166.346	336.627	86.9533	61.3013	291.389	191.467	101.446	E0CRL6_VITVI	VIT_18s0001g05800	Methyltransferase	1390.56	0	0.987069	PMTT_ARATH	At1g78240	Probable pectin methyltransferase QUA2	981.474	0	0.703438
evm.model.chr18.613	0.460174	0.916757	0.025938	0.354551	0.741251	0.880934	0.0826057	1.19408	F6H0Q7_VITVI	VIT_18s0001g05910	Glycosyltransferase	929.472	0	0.97314	U85A2_ARATH	At1g22360	UDP-glycosyltransferase 85A2	623.624	0	0.628151
evm.model.chr18.64	1.60314	1.84731	0	1.40993	0.941681	0.029718	0	0.699143	D7UDF5_VITVI	VIT_18s0122g00640	Epimerase domain-containing protein	572.778	0	0.984326	O22809_ARATH	AtCRL1, At2g33590	Epimerase domain-containing protein	387.111	1e-133	0.662461
evm.model.chr18.649	8.2811	12.4782	27.2297	11.0172	8.24213	34.3055	24.004	13.7064	E0CRN6_VITVI	VIT_18s0001g06270	Uncharacterized protein	1930.22	0	0.976362	FB92_ARATH	At1g78280	F-box protein At1g78280	1199.11	0	0.614496
evm.model.chr18.657	1.53584	0.147115	0	0.549449	3.05829	0.049644	0	0.543412	E0CRP3_VITVI	VIT_18s0001g06360	Uncharacterized protein	668.307	0	0.97416	ADHL1_ARATH	At1g22430	Alcohol dehydrogenase-like 1	454.136	6.81e-158	0.670103
evm.model.chr18.678	4.3857	3.99394	1.03498	1.93483	4.67985	1.37537	0.559392	4.60295	F6H0Y5_VITVI	VIT_18s0001g06640	RING-type domain-containing protein	730.709	0	0.979003	-	-	-	-	-	-
evm.model.chr18.712	75.431	157.825	334.448	129.486	48.4951	233.721	297.322	86.2058	E0CRS4_VITVI	VIT_18s0001g07090	FSH1 domain-containing protein	455.292	1.38e-163	0.969027	A0A1P8B8P6_ARATH	At4g24380	Dihydrofolate reductase	321.242	3.35e-110	0.609562
evm.model.chr18.716	41.2702	47.8954	38.4398	28.9902	72.1206	73.883	82.5847	49.4174	F6H105_VITVI	VIT_18s0001g07130	GRAM domain-containing protein	455.292	1.07e-161	0.971831	GEML1_ARATH	At1g28200	GEM-like protein 1	304.294	9.25e-103	0.762136
evm.model.chr18.732	245.588	253.732	439.367	164.05	243.56	342.943	461.166	170.994	A5AX75_VITVI	VIT_18s0001g07240	14_3_3 domain-containing protein	507.679	0	0.984127	14338_ARATH	At5g65430	14-3-3-like protein GF14 kappa	438.728	2.69e-156	0.846154
evm.model.chr18.737	8.86545	3.34944	2.40185	3.15318	3.08132	0.986275	0.412151	3.28097	F6HPU2_VITVI	VIT_13s0156g00410	Uncharacterized protein	67.0106	4.12e-15	0.731707	-	-	-	-	-	-
evm.model.chr18.738	1.73473	0.582061	0.372247	0.598256	1.18385	0.186199	0.0171477	0.611775	F6HPU8_VITVI	VIT_13s0156g00500	Uncharacterized protein	962.985	0	0.618635	-	-	-	-	-	-
evm.model.chr18.743	74.1036	76.9231	112.335	68.273	80.2555	126.298	122.157	69.9529	E0CRU0_VITVI	VIT_18s0001g07300	Uncharacterized protein	362.073	1.76e-126	0.964444	Q0WP38_ARATH	At5g49710	RING finger protein	257.299	2.36e-85	0.626667
evm.model.chr18.824	3.32533	3.3795	1.17187	1.79555	2.65897	0.788012	0.987022	1.55563	D7T483_VITVI	VIT_13s0067g03670	Uncharacterized protein	78.9518	3.56e-19	0.829787	-	-	-	-	-	-
evm.model.chr18.837	20.9363	13.4926	1.47716	5.09703	21.9812	4.39394	2.64488	8.95591	F6GZK4_VITVI	VIT_18s0001g07960	Serine hydroxymethyltransferase	1060.44	0	0.988372	GLYM2_ARATH	At5g26780	Serine hydroxymethyltransferase 2, mitochondrial	952.584	0	0.880077
evm.model.chr18.849	7.07646	11.1739	16.3399	5.38059	11.1837	35.9673	43.1083	12.6476	F6GZL0_VITVI	VIT_18s0001g08040	BHLH domain-containing protein	662.144	0	0.976048	BH093_ARATH	At5g65640	Transcription factor bHLH93	272.322	2.98e-88	0.687805
evm.model.chr18.851	591.254	2530.02	8017.3	578.061	169.218	4126	7600.45	423.569	E0CNT5_VITVI	VIT_18s0001g08060	Uncharacterized protein	166.777	1.96e-54	0.952941	-	-	-	-	-	-
evm.model.chr18.889	10.7485	2.8861	1.34609	5.53692	14.7563	3.95209	2.00916	8.24947	F6H158_VITVI	VIT_18s0001g08370	GH10 domain-containing protein	1854.34	0	0.965153	XYN1_ARATH	At1g58370	Endo-1,4-beta-xylanase 1	1331.62	0	0.677182
evm.model.chr18.894	5.97002	3.10182	0.140932	2.35168	7.55289	0.490723	0.41781	3.27757	F6H162_VITVI	VIT_18s0001g08410	Homeobox domain-containing protein	461.84	8.94e-165	0.981618	-	-	-	-	-	-
evm.model.chr18.898	11.2141	9.93529	0.103754	14.7707	23.7037	3.90597	0.40296	22.6203	E0CNW7_VITVI	VIT_18s0001g08430	Branched-chain-amino-acid aminotransferase	770	0	0.956072	BCAT2_ARATH	At1g10070	Branched-chain-amino-acid aminotransferase 2, chloroplastic	540.036	0	0.670984
evm.model.chr18.931	3.52732	3.17971	12.1075	0.487767	1.61584	3.80955	29.4923	1.45098	F6H179_VITVI	VIT_18s0001g08710	BZIP domain-containing protein	155.992	8.08e-48	0.938272	-	-	-	-	-	-
evm.model.chr18.963	24.9372	26.7129	0	3.41617	0	192.523	85.1008	9.97706	E0CP14_VITVI	VIT_18s0001g09000	CYSTM domain-containing protein	78.9518	2.61e-20	0.75	-	-	-	-	-	-
evm.model.chr18.985	3.15846	2.01637	0	0.865982	3.94814	0.291406	0.125053	1.29378	E0CP30_VITVI	VIT_18s0001g09160	Cyclin N-terminal domain-containing protein	625.55	0	0.987382	-	-	-	-	-	-
evm.model.chr19.1002	136.593	108.989	34.8177	112.166	144.857	50.4256	25.9811	150.296	F6I550_VITVI	VIT_19s0015g00430	DEK_C domain-containing protein	494.967	1.16e-167	0.984163	F4K4Y5_ARATH	At5g55660	DEK_C domain-containing protein	228.024	1.53e-64	0.674847
evm.model.chr19.1052	0.304751	0.211713	0.0753303	0.139083	0.124024	0.112944	0.012206	0.239782	D7UAK4_VITVI	VIT_19s0015g00850	Uncharacterized protein	1269.6	0	0.881806	OPT1_ARATH	At5g55930	Oligopeptide transporter 1	1015.37	0	0.674699
evm.model.chr19.1112	15.2123	17.6035	2.34301	19.4199	15.1786	8.51062	2.05793	16.862	F6I589_VITVI	VIT_19s0015g01250	Uncharacterized protein	885.945	0	0.952891	-	-	-	-	-	-
evm.model.chr19.1124	21.3759	15.4468	42.1056	15.2057	22.3608	24.9391	34.3008	14.2045	D7UAQ1_VITVI	VIT_19s0015g01340	Uncharacterized protein	890.182	0	0.984513	COX15_ARATH	At5g56090	Cytochrome c oxidase assembly protein COX15	657.136	0	0.746696
evm.model.chr19.1224	20.2799	19.2331	53.6388	18.2833	17.608	45.8362	43.509	20.754	D7UAU9_VITVI	VIT_19s0015g01850	Chloride channel protein	1189.1	0	0.981333	CLCF_ARATH	At1g55620	Chloride channel protein CLC-f	875.159	0	0.725916
evm.model.chr19.150	24.6172	23.2377	11.8947	19.1912	25.4095	13.9336	7.02589	26.1063	F6H2P6_VITVI	VIT_19s0014g01500	Uncharacterized protein	2643.23	0	0.954325	IDM1_ARATH	At3g14980	Increased DNA methylation 1	591.267	0	0.609544
evm.model.chr19.1529	3.0968	3.15672	0.95727	3.94292	3.34498	10.9877	6.89496	6.09379	D7TRA1_VITVI	VIT_19s0140g00140	Fe2OG dioxygenase domain-containing protein	653.284	0	0.951807	G2OX1_ARATH	At1g78440	Gibberellin 2-beta-dioxygenase 1	400.593	9.1e-139	0.614458
evm.model.chr19.171	21.5663	16.3933	52.4948	25.3723	20.9406	31.0858	63.7573	24.6608	E0CSB6_VITVI	VIT_19s0014g01640	Malate dehydrogenase	581.252	0	0.981424	MDHM2_ARATH	At3g15020	Malate dehydrogenase 2, mitochondrial	507.679	8.25e-176	0.850467
evm.model.chr19.182	56.0846	34.8492	116.244	14.6209	87.0719	178.771	231.646	38.4818	E0CSC2_VITVI	VIT_19s0014g01710	Uncharacterized protein	961.444	0	0.948122	NCL_ARATH	At1g53210	Sodium/calcium exchanger NCL	678.322	0	0.684397
evm.model.chr19.1873	0.784566	232.79	2805.98	708.629	1.95445	2026.91	4152.74	213.264	F6I511_VITVI	VIT_19s0015g02680	Uncharacterized protein	402.519	2.89e-143	0.913242	GSTUJ_ARATH	At1g78380	Glutathione S-transferase U19	295.819	3.1e-101	0.652778
evm.model.chr19.1879	0.0505427	6.04736	66.415	15.1989	0.145854	51.6087	99.425	5.07598	F6HR74_VITVI	VIT_19s0093g00190	Uncharacterized protein	410.609	4.33e-143	0.956731	GSTUJ_ARATH	At1g78380	Glutathione S-transferase U19	300.827	4.69e-100	0.678049
evm.model.chr19.1946	0	0.0622793	2.42715	0.735787	0.349485	4.50624	10.9905	0.457854	F6GUI8_VITVI	VIT_06s0004g01010	Dirigent protein	301.597	4.5e-104	0.849741	-	-	-	-	-	-
evm.model.chr19.2007	2.41128	21.9161	37.6283	8.6286	2.60125	43.73	14.4887	7.84096	D7SX08_VITVI	VIT_19s0027g00230	NAC domain-containing protein	539.65	0	0.945946	-	-	-	-	-	-
evm.model.chr19.2024	36.1853	15.4303	2.77627	10.3739	31.401	5.37214	3.4998	21.3563	F6H4V3_VITVI	VIT_19s0027g00340	Uncharacterized protein	570.466	0	0.867804	-	-	-	-	-	-
evm.model.chr19.208	7.93962	16.6047	36.6522	8.82066	13.518	21.6727	27.5748	5.4332	F6H200_VITVI	VIT_19s0014g01940	Uncharacterized protein	664.07	0	0.917112	-	-	-	-	-	-
evm.model.chr19.2094	17.8042	15.4123	37.1275	9.24891	13.7078	22.9815	37.0905	11.6341	D7SWX0_VITVI	VIT_19s0027g00700	Uncharacterized protein	390.193	1.33e-138	0.989637	IOJAC_ARATH	At3g12930	Protein Iojap, chloroplastic	260.381	3.46e-87	0.801282
evm.model.chr19.2134	1.81403	0.27114	0	0.613728	3.09505	0.0946233	0	1.00065	D7SZ13_VITVI	VIT_00s0687g00010	Fe2OG dioxygenase domain-containing protein	727.243	0	0.958904	S8H_ARATH	At3g12900	Scopoletin 8-hydroxylase	511.916	0	0.658402
evm.model.chr19.2167	2.56298	2.25572	0.192836	0.69477	1.71679	0.221378	0	0.781959	D7SWS4_VITVI	VIT_19s0027g01220	Phenylalanine--tRNA ligase	524.628	0	0.935943	SYFM_ARATH	At3g58140	Phenylalanine--tRNA ligase, chloroplastic/mitochondrial	377.096	6.24e-129	0.715909
evm.model.chr19.2277	49.8783	22.656	1.21216	38.8494	64.7213	9.97734	5.53042	58.6407	F6H9Y1_VITVI	VIT_19s0085g00010	Uncharacterized protein	226.098	2.29e-76	0.992366	SAU72_ARATH	At3g12830	Auxin-responsive protein SAUR72	149.058	4.6e-46	0.606061
evm.model.chr19.2280	20.9513	14.4141	2.94231	11.8127	13.9364	2.69484	3.45642	12.4192	D7T0Y5_VITVI	VIT_19s0085g00030	Uncharacterized protein	349.362	9.23e-122	0.844262	-	-	-	-	-	-
evm.model.chr19.2302	0.757101	0.253708	0.241431	0.400438	0.767529	0.234891	0.00572333	0.49178	F6H9W8_VITVI	VIT_19s0085g00220	DYW_deaminase domain-containing protein	2154.02	0	0.985102	F4I4G1_ARATH	At1g16480	DYW_deaminase domain-containing protein	1216.83	0	0.624333
evm.model.chr19.2373	95.0025	100.249	154.608	77.3063	90.4105	169.257	170.182	76.6774	F6H9T8_VITVI	VIT_19s0085g00850	Uncharacterized protein	633.639	0	0.968254	ALIS3_ARATH	At1g54320	ALA-interacting subunit 3	545.043	0	0.780488
evm.model.chr19.2392	96.945	42.3685	9.9677	24.0768	98.3715	18.6966	10.0538	31.1956	F6H9S8_VITVI	VIT_19s0085g01000	RING-type domain-containing protein	627.091	0	0.966942	RGLG4_ARATH	At1g79380	E3 ubiquitin-protein ligase RGLG4	498.819	3.11e-171	0.648794
evm.model.chr19.2411	46.6614	52.5436	64.1097	40.0392	59.743	80.1969	65.4186	47.626	D7T0Z7_VITVI	VIT_19s0085g01150	Isocitrate dehydrogenase [NADP]	865.914	0	0.995192	ICDHC_ARATH	At1g65930	Cytosolic isocitrate dehydrogenase [NADP]	736.873	0	0.843902
evm.model.chr19.2412	7.6775	10.2729	11.6243	4.63611	9.20506	13.6347	16.2314	5.50216	D7T0Z6_VITVI	VIT_19s0085g01160	Uncharacterized protein	451.825	3.41e-161	0.967347	-	-	-	-	-	-
evm.model.chr19.247	12.2976	31.0026	38.9049	10.0805	18.3752	45.7994	35.3558	13.0973	E0CSF7_VITVI	VIT_19s0014g02170	Uncharacterized protein	671.774	0	0.971429	-	-	-	-	-	-
evm.model.chr19.264	48.5024	19.2818	1.80616	16.2477	42.651	4.53803	2.36161	22.6875	F6H223_VITVI	VIT_19s0014g02320	bHLH-MYC_N domain-containing protein	743.421	0	0.992647	Q9FN36_ARATH	At5g53900	bHLH-MYC_N domain-containing protein	447.203	4.67e-155	0.640662
evm.model.chr19.294	12.9981	12.9351	70.6746	20.7682	10.0965	40.7537	59.0833	19.3476	E0CSJ6_VITVI	VIT_19s0014g02650	Uncharacterized protein	800.431	0	0.971154	F4JIW2_ARATH	At4g27480	Core-2/I-branching beta-1,6-N-acetylglucosaminyltransferase family protein	629.787	0	0.738609
evm.model.chr19.3	5.94468	6.128	19.9727	11.7611	7.55696	17.475	18.1939	8.48699	A5B4Z4_VITVI	VIT_19s0014g00020	Uncharacterized protein	1007.28	0	0.976577	CLPD_ARATH	At5g51070	Chaperone protein ClpD, chloroplastic	711.449	0	0.729897
evm.model.chr19.318	40.6753	44.3807	71.8583	35.9634	34.9599	60.3022	92.5229	17.486	F6H254_VITVI	VIT_19s0014g02870	Mannan endo-1,4-beta-mannosidase	937.562	0	0.953878	-	-	-	-	-	-
evm.model.chr19.408	151.364	152.411	124.025	98.2275	111.589	82.3524	116.506	66.5341	F6H277_VITVI	VIT_19s0014g03320	Uncharacterized protein	627.091	0	0.948127	Q9C933_ARATH	At1g52870	At1g52870/F14G24_14	434.106	1.5e-150	0.638968
evm.model.chr19.418	0.0997807	0.403337	0.35751	0.165846	0.397635	0.957245	1.42103	0.307909	E0CSR0_VITVI	VIT_19s0014g03410	Uncharacterized protein	619.387	0	0.962848	Q9FG54_ARATH	At5g54370	At5g54370	422.165	6.57e-147	0.628931
evm.model.chr19.430	21.7324	27.8634	50.3962	31.1707	20.8303	31.924	68.2726	16.2444	F6H2E0_VITVI	VIT_19s0014g03520	DUF4408 domain-containing protein	548.125	0	0.959375	-	-	-	-	-	-
evm.model.chr19.461	0.948254	0.584306	0.437761	0.79024	0.803443	0.108766	0.0454277	0.446363	A5BX41_VITVI	VIT_19s0014g03850	Plastoquinol--plastocyanin reductase	350.903	7.55e-113	0.894737	UCRIA_ARATH	At4g03280	Cytochrome b6-f complex iron-sulfur subunit, chloroplastic	250.751	7.25e-76	0.786885
evm.model.chr19.462	3.73728	1.64932	0.148535	0.850596	1.64348	0.0512347	0.320907	1.13178	F6H2F4_VITVI	VIT_19s0014g03840	DUF4220 domain-containing protein	1192.95	0	0.902017	-	-	-	-	-	-
evm.model.chr19.492	0.118026	0.088329	0.799001	0.147921	0.138501	0.439152	1.26596	0.186716	F6H290_VITVI	VIT_19s0014g04040	Receptor-like serine/threonine-protein kinase	1470.29	0	0.91	-	-	-	-	-	-
evm.model.chr19.520	0.0791903	1.38511	5.87577	0.205484	0.410012	6.42032	2.78158	0.253053	F6H2A5_VITVI	VIT_19s0014g04240	Uncharacterized protein	1310.82	0	0.864151	-	-	-	-	-	-
evm.model.chr19.686	38.6937	26.7284	5.03612	22.8518	38.6011	11.3335	4.29127	31.4444	D7T0B4_VITVI	VIT_19s0177g00210	Thioredoxin domain-containing protein	979.163	0	0.973029	PDI54_ARATH	At4g27080	Protein disulfide-isomerase 5-4	764.992	0	0.751037
evm.model.chr19.689	0.308394	2.57657	57.7554	1.56643	1.53112	13.1476	52.2181	3.19787	F6H9B3_VITVI	VIT_19s0177g00230	Uncharacterized protein	274.633	9.36e-94	0.887097	-	-	-	-	-	-
evm.model.chr19.714	275.204	196.488	74.3115	117.328	237.543	90.204	127.838	228.778	F6HEN3_VITVI	VIT_19s0090g00050	Uncharacterized protein	278.485	2.3e-96	0.993289	Q94EJ3_ARATH	At5g54855, At5g54855/MBG8.13	AT1g27100/T7N9_16	207.608	1.49e-68	0.76
evm.model.chr19.717	0.348993	1.26586	1.35817	0.239656	0.981363	4.57202	6.17189	0.282319	F6HEN8_VITVI	VIT_19s0090g00120	TMEM189_B_dmain domain-containing protein	597.816	0	0.973941	FAD4_ARATH	At4g27030	Fatty acid desaturase 4, chloroplastic	383.259	2.21e-132	0.720472
evm.model.chr19.722	1.70039	4.73845	5.29493	2.31245	2.4702	3.24051	6.53293	2.08116	F6HEN9_VITVI	VIT_19s0090g00140	Uncharacterized protein	693.73	0	0.734375	-	-	-	-	-	-
evm.model.chr19.739	2.56975	29.1836	91.1658	15.3119	4.24131	84.8816	92.0319	25.3046	F6HEJ8_VITVI	VIT_19s0090g00360	Uncharacterized protein	183.726	9.17e-60	0.885496	-	-	-	-	-	-
evm.model.chr19.742	99.9769	117.989	288.445	126.906	121.3	282.267	514.948	140.989	D7T8C3_VITVI	VIT_19s0090g00390	Uncharacterized protein	341.658	6.52e-120	0.984043	RIDA_ARATH	At3g20390	Reactive Intermediate Deaminase A, chloroplastic	236.113	2.04e-78	0.712042
evm.model.chr19.743	46.8559	21.9663	75.8662	11.0365	29.2469	58.5314	94.3301	10.5697	F6HEK0_VITVI	VIT_19s0090g00400	RING-type domain-containing protein	442.58	8.07e-159	0.959091	-	-	-	-	-	-
evm.model.chr19.747	2073.9	1714.75	1795.94	1438.72	2108.07	1809.99	2993.95	1286.33	F6HEK2_VITVI	VIT_19s0090g00430	Ubiquitin-like domain-containing protein	147.902	2.46e-47	1	UBL5_ARATH	At5g42300	Ubiquitin-like protein 5	143.665	9.76e-46	0.958904
evm.model.chr19.760	27.8469	18.9874	33.5926	11.6246	29.1473	46.229	30.4457	17.1767	D7T7Y8_VITVI	VIT_19s0090g00560	Hexosyltransferase	833.558	0	0.987654	B3GT2_ARATH	At1g05170	Probable beta-1,3-galactosyltransferase 2	683.715	0	0.77451
evm.model.chr19.799	0.799993	0.396548	0.0646613	0.259614	0.716185	0.127055	0.0699637	0.303613	F6HEQ9_VITVI	VIT_19s0090g00900	DOMON domain-containing protein	365.54	2.42e-122	0.820961	-	-	-	-	-	-
evm.model.chr19.805	25.4489	22.6874	138.965	9.74343	14.8838	8.22179	49.6411	3.41777	D7T818_VITVI	VIT_19s0090g00960	Uncharacterized protein	268.855	5.86e-91	0.926108	-	-	-	-	-	-
evm.model.chr19.81	43.7447	48.3684	89.4015	32.9504	26.854	56.1234	41.0896	27.8246	A5AGQ0_VITVI	VIT_19s0014g01000	UBD domain-containing protein	196.052	4.76e-65	0.968085	Q9MAG2_ARATH	At1g53400	UBD domain-containing protein	169.859	1.04e-54	0.765957
evm.model.chr19.820	8.47072	9.10313	10.8065	7.44751	5.45154	33.8298	16.4463	5.63626	F6HET1_VITVI	VIT_19s0090g01120	Uncharacterized protein	744.191	0	0.954023	Q8VXV8_ARATH	At3g20300	AT3g20300/MQC12_5	531.946	0	0.716247
evm.model.chr19.902	15.4444	20.2232	35.4356	12.5599	13.7196	36.0303	33.2316	17.3151	F6HEM8_VITVI	VIT_19s0090g01660	Uncharacterized protein	754.592	0	0.971491	F4JFN7_ARATH	At3g07810	RNA-binding (RRM/RBD/RNP motifs) family protein	366.696	8.3e-120	0.665552
evm.model.chr19.914	9.68895	12.9369	3.80428	6.08571	10.9756	8.23617	1.58808	6.94005	D7T884_VITVI	VIT_19s0090g01780	Uncharacterized protein	873.618	0	0.893382	-	-	-	-	-	-
evm.model.chr19.920	0.0124257	0.092498	0.0318097	0.0782207	0.0828003	0.335179	0.332282	0.011013	D7T886_VITVI	VIT_19s0090g01800	Uncharacterized protein	886.715	0	0.961783	-	-	-	-	-	-
evm.model.chr19.938	1.92137	0.773296	9.07588	1.04986	1.84465	3.84098	3.62608	1.59372	F6I526_VITVI	VIT_19s0015g00010	Uncharacterized protein	435.647	3.76e-139	0.979592	AB3C_ARATH	At3g13080	ABC transporter C family member 3	374.785	2.75e-116	0.829167
evm.model.chr19.947	0.751238	2.50237	9.60356	0.539565	1.53965	4.2366	11.0534	1.49861	F6I530_VITVI	VIT_19s0015g00050	Uncharacterized protein	2211.8	0	0.912698	AB3C_ARATH	At3g13080	ABC transporter C family member 3	1802.72	0	0.734076
evm.model.chr19.952	9.47785	6.34102	0.132474	5.35035	6.61748	0.814087	0.02297	1.2436	F6I533_VITVI	VIT_19s0015g00100	Uncharacterized protein	907.516	0	0.979466	-	-	-	-	-	-
evm.model.chr19.976	1.98397	1.23835	0.138185	0.690002	1.78632	0.129546	0.0659637	0.931763	F6I538_VITVI	VIT_19s0015g00190	Uncharacterized protein	615.92	0	0.953757	-	-	-	-	-	-
evm.model.chr19.987	7.44048	2.36032	0.52865	2.69482	6.73984	0.461828	0.0964897	3.37586	D7UAF4_VITVI	VIT_19s0015g00260	FCP1 homology domain-containing protein	667.152	0	0.978202	TIM50_ARATH	At1g55900	Mitochondrial import inner membrane translocase subunit TIM50	411.764	1.01e-140	0.662162
evm.model.chr19.990	0.747975	1.49674	0.0525647	0.608678	2.33808	0.205449	0.0330547	0.653301	F6I543_VITVI	VIT_19s0015g00280	TP6A_N domain-containing protein	659.062	0	0.98892	SPO11_ARATH	At3g13170	Meiotic recombination protein SPO11-1	492.271	8.83e-174	0.724719
evm.model.chr19.994	1.35445	4.75557	1.82333	2.0623	1.63813	13.9905	4.48229	6.09847	D7UAF8_VITVI	VIT_19s0015g00320	Uncharacterized protein	107.457	5.33e-28	0.970588	KCO1_ARATH	At5g55630	Two-pore potassium channel 1	72.7886	1.24e-15	0.628571
evm.model.chr2.102	11.8906	13.5283	38.5996	2.94095	10.7435	27.6673	41.8497	5.74858	F6HUQ2_VITVI	VIT_02s0025g00820	Na_H_Exchanger domain-containing protein	1471.45	0	0.98094	CHX18_ARATH	At5g41610	Cation/H(+) antiporter 18	978.778	0	0.667939
evm.model.chr2.1048	10.9098	18.0858	46.5407	11.6102	9.87959	42.9177	19.2364	13.1296	F6HTE9_VITVI	VIT_02s0012g00090	Uncharacterized protein	777.704	0	0.978927	Q8L7W4_ARATH	At4g17080	AT4g17080/dl4570w	443.736	5.93e-150	0.709877
evm.model.chr2.1050	0.143448	0.116156	0	0.043168	0.241857	0.021862	0	0.202526	F6HTE8_VITVI	VIT_02s0012g00110	Uncharacterized protein	1238.79	0	0.979066	-	-	-	-	-	-
evm.model.chr2.1077	66.434	19.1665	3.75839	22.5778	67.517	6.62316	8.8794	40.413	D7TTH8_VITVI	VIT_02s0012g00450	Fe2OG dioxygenase domain-containing protein	692.575	0	0.951149	-	-	-	-	-	-
evm.model.chr2.1079	11.2465	4.80292	1.02727	3.45955	11.159	2.71956	0.791769	4.85165	D7TTH7_VITVI	VIT_02s0012g00460	Ephrin_rec_like domain-containing protein	2139.77	0	0.989954	F4KIY2_ARATH	At5g47020	Ephrin_rec_like domain-containing protein	1615.13	0	0.722707
evm.model.chr2.1084	0	10.1133	99.0183	22.0419	0	71.2241	110.137	9.42825	F6HTC9_VITVI	VIT_02s0012g00500	PMEI domain-containing protein	207.994	2.51e-69	0.904762	-	-	-	-	-	-
evm.model.chr2.1085	0	0.328272	37.701	1.20734	0	11.5867	41.8346	2.58253	F6HC13_VITVI	VIT_13s0067g03800	Uncharacterized protein	58.9214	6.4e-12	0.69697	CX6B3_ARATH	At4g28060	Cytochrome c oxidase subunit 6b-3	59.6918	7.11e-13	0.774194
evm.model.chr2.1100	3.97019	6.51438	14.3042	6.33626	6.39079	13.9036	18.5143	9.5812	F6HTC5_VITVI	VIT_02s0012g00630	Uncharacterized protein	506.908	0	0.976589	-	-	-	-	-	-
evm.model.chr2.1113	55.976	33.6336	8.67373	32.738	60.7011	12.971	7.76309	33.5655	D7TTF4_VITVI	VIT_02s0012g00740	Uncharacterized protein	1161.75	0	0.995106	DRP1E_ARATH	At3g60190	Dynamin-related protein 1E	990.719	0	0.799679
evm.model.chr2.1116	38.0051	42.5305	113.825	29.0155	45.2051	102.257	172.994	34.3887	D7TU16_VITVI	VIT_02s0012g00760	Uncharacterized protein	508.064	0	0.980237	SGGP_ARATH	At2g38740	Haloacid dehalogenase-like hydrolase domain-containing protein Sgpp	348.206	1.3e-120	0.704641
evm.model.chr2.114	0.924476	0.656575	0.307185	0.666909	1.04439	0.333468	0.071826	0.633234	F6HUR0_VITVI	VIT_02s0025g00930	Uncharacterized protein	2568.5	0	0.934136	AB10C_ARATH	At3g59140	ABC transporter C family member 10	1611.28	0	0.6
evm.model.chr2.1146	4.81414	15.2447	16.6744	5.94185	8.827	20.8019	27.4701	5.86726	F6HTA9_VITVI	VIT_02s0012g01010	Uncharacterized protein	998.423	0	0.95122	-	-	-	-	-	-
evm.model.chr2.1150	1.18424	12.6738	26.1077	1.9805	1.12644	12.548	6.53261	3.45341	D7TTY9_VITVI	VIT_02s0012g01040	NAC domain-containing protein	681.789	0	0.981982	-	-	-	-	-	-
evm.model.chr2.1170	14.3213	20.9059	39.3437	9.39117	11.9798	34.7788	31.9898	10.4002	F6HTA0_VITVI	VIT_02s0012g01170	Pyruvate kinase	1053.12	0	0.986792	PKP3_ARATH	At1g32440	Plastidial pyruvate kinase 3, chloroplastic	768.459	0	0.767535
evm.model.chr2.1175	6.5131	2.94695	0.051421	0.937731	6.53481	0.255508	0.133617	5.1927	F6HT98_VITVI	VIT_02s0012g01190	C2H2-type domain-containing protein	353.214	4.8e-123	0.857143	-	-	-	-	-	-
evm.model.chr2.1178	89.084	72.3017	91.9501	44.4698	75.6774	48.7805	82.3352	34.8061	D7TTX6_VITVI	VIT_02s0012g01220	Uncharacterized protein	609.757	0	0.975477	O82167_ARATH	At2g35260	At2g35260/T4C15.7	409.068	1.04e-140	0.79927
evm.model.chr2.1238	7.7943	10.847	2.76802	8.07361	7.11729	8.24186	2.63846	9.43556	F6HT70_VITVI	VIT_02s0012g01640	Inositol-tetrakisphosphate 1-kinase	745.732	0	0.983696	ITPK1_ARATH	At5g16760	Inositol-tetrakisphosphate 1-kinase 1	391.734	7.69e-135	0.601286
evm.model.chr2.1245	43.146	16.3733	2.68252	10.5553	50.0401	5.8203	2.90321	26.5868	F6HT67_VITVI	VIT_02s0012g01680	Glyco_transf_20 domain-containing protein	1759.19	0	0.981481	TPS5_ARATH	At4g17770	Alpha,alpha-trehalose-phosphate synthase [UDP-forming] 5	1461.82	0	0.806301
evm.model.chr2.1283	3.07522	3.26242	0.560394	1.68673	2.94933	2.4917	0.933981	1.75484	F6HT55_VITVI	VIT_02s0012g01960	Uncharacterized protein	1652.11	0	0.981176	F4KIX0_ARATH	At5g46910	Transcription factor jumonji (Jmj) family protein / zinc finger (C5HC2 type) family protein	899.427	0	0.601804
evm.model.chr2.1298	0.865562	0.342359	0.339991	0.311764	1.49523	0.762877	0.02407	0.651641	D7TTR7_VITVI	VIT_02s0012g02000	Uncharacterized protein	449.129	1.55e-159	0.967213	APC5_ARATH	At1g06590	Anaphase-promoting complex subunit 5	345.895	4.87e-111	0.778598
evm.model.chr2.1308	13.2606	4.42628	0.157901	2.97884	10.3191	0.46817	0.013901	3.0899	A5AJ70_VITVI	VIT_02s0012g02030	Uncharacterized protein	1576.61	0	0.982456	-	-	-	-	-	-
evm.model.chr2.1375	1.41575	14.7538	22.5176	8.99301	2.74106	58.2588	25.9452	8.18136	F6HT44_VITVI	VIT_02s0012g02190	Uncharacterized protein	2136.3	0	0.967684	CSLD3_ARATH	At3g03050	Cellulose synthase-like protein D3	1701.41	0	0.765782
evm.model.chr2.1377	6.59358	30.4434	47.8085	20.7458	8.81678	82.0647	224.805	33.1481	D7TTQ4_VITVI	VIT_02s0012g02220	Xyloglucan endotransglucosylase/hydrolase	612.838	0	0.93586	XTH30_ARATH	At1g32170	Probable xyloglucan endotransglucosylase/hydrolase protein 30	456.447	2.81e-160	0.732639
evm.model.chr2.143	42.8437	28.239	74.1151	39.916	41.6471	54.5819	95.4252	41.9908	D7TVD2_VITVI	VIT_02s0025g01180	Uncharacterized protein	652.129	0	0.985876	ADNT1_ARATH	At4g01100	Mitochondrial adenine nucleotide transporter ADNT1	556.214	0	0.833803
evm.model.chr2.1484	0	0	0	0	0	0.889616	3.10435	0	A5C7X2_VITVI	VIT_02s0012g02810	Cytochrome P450 CYP76Y2	587.415	0	0.968858	-	-	-	-	-	-
evm.model.chr2.153	5.50782	155.292	167.509	38.3802	5.13751	356.413	199.296	47.0325	F6HU18_VITVI	VIT_02s0025g01260	Epimerase domain-containing protein	688.723	0	0.964912	-	-	-	-	-	-
evm.model.chr2.159	102.149	424.605	1372.54	485.304	133.169	1048.72	2235.95	466.245	F6HU21_VITVI	VIT_02s0025g01320	Uncharacterized protein	296.59	7.08e-101	0.961538	-	-	-	-	-	-
evm.model.chr2.165	5.28302	5.66946	304.004	2.68336	7.93413	42.3174	157.74	2.78647	D7TVE9_VITVI	VIT_02s0025g01360	AP2/ERF domain-containing protein	333.954	9.93e-114	0.990291	-	-	-	-	-	-
evm.model.chr2.17	3.06566	22.812	53.9285	8.51927	6.20754	34.9177	41.6402	11.4779	F6HUM1_VITVI	VIT_02s0025g00140	RING-type domain-containing protein	312.383	4.29e-109	0.994048	BRH1_ARATH	At3g61460	Brassinosteroid-responsive RING protein 1	207.608	6.87e-68	0.689024
evm.model.chr2.175	0.707965	11.3404	52.9676	10.5011	1.80398	30.5529	116.476	20.508	D7TVF6_VITVI	VIT_02s0025g01430	RING-type domain-containing protein	513.457	0	0.838275	-	-	-	-	-	-
evm.model.chr2.178	52.5469	166.013	698.762	112.552	77.5625	684.974	675.446	96.6705	F6HU23_VITVI	VIT_02s0025g01450	Uncharacterized protein	145.591	1.29e-45	0.923077	-	-	-	-	-	-
evm.model.chr2.1814	0	0.266191	1.09272	0.208471	1.14866	0.848187	2.92909	0.627956	A5AEP2_VITVI	VIT_02s0033g00270	NmrA domain-containing protein	629.017	0	0.971154	PILR1_ARATH	At1g32100	Pinoresinol reductase 1	452.21	1.5e-159	0.662379
evm.model.chr2.1879	0.14104	57.1763	384.604	13.6338	0.455828	41.9761	140.728	0.455942	Q6L973_VITVI	VIT_02s0033g00410	Myb-related transcription factor	467.618	1.01e-167	0.928	-	-	-	-	-	-
evm.model.chr2.1881	0.106016	0	3.58887	0.042681	0	0.105505	1.96595	0	D7U3S9_VITVI	VIT_02s0033g00430	Uncharacterized protein	450.669	7.41e-162	0.959821	-	-	-	-	-	-
evm.model.chr2.1997	2.71237	5.28866	7.1316	1.75443	2.78197	4.5885	10.3387	1.21413	D7U3V8_VITVI	VIT_02s0033g00800	CN hydrolase domain-containing protein	517.694	0	0.984	NRL4_ARATH	At5g22300	Bifunctional nitrilase/nitrile hydratase NIT4	353.599	7.53e-121	0.67623
evm.model.chr2.2026	1.39167	1.06066	3.4248	0.567973	2.93782	2.1763	4.10977	1.20767	D7U3V0_VITVI	VIT_02s0033g00670	CN hydrolase domain-containing protein	639.417	0	0.975684	NRL4_ARATH	At5g22300	Bifunctional nitrilase/nitrile hydratase NIT4	441.81	1.32e-154	0.696203
evm.model.chr2.2102	12.5531	77.7007	1368.31	76.7429	8.89258	515.841	1068.98	94.0743	F6HBX5_VITVI	VIT_09s0018g01490	Uncharacterized protein	580.096	0	0.927393	-	-	-	-	-	-
evm.model.chr2.2111	136.243	218.26	274.791	130.666	139.829	290.903	216.842	123.76	D7U3Y1_VITVI	VIT_02s0033g01110	Protein kinase domain-containing protein	937.176	0	0.986726	F4JSF8_ARATH	At4g19110	Protein kinase domain-containing protein	650.203	0	0.675214
evm.model.chr2.2115	0	2.93581	38.2041	1.79089	0.094518	16.8495	22.7535	1.70913	F6I087_VITVI	VIT_02s0033g01020	Uncharacterized protein	184.111	7.11e-55	0.916667	Q9LF70_ARATH	At5g17540	At5g17540	130.568	3.96e-35	0.653061
evm.model.chr2.2148	79.8663	504.911	1220.4	85.0663	78.5708	1481.29	846.06	101.251	F6I089_VITVI	VIT_02s0033g01120	Methyltransferase	1242.64	0	0.988333	PMTK_ARATH	At1g31850	Probable methyltransferase PMT20	1027.7	0	0.774086
evm.model.chr2.2161	45.5432	51.3931	72.7702	36.295	40.5299	71.6736	122.362	40.3203	F6I091_VITVI	VIT_02s0033g01160	Uncharacterized protein	387.111	1.69e-130	0.84984	Q9SW23_ARATH	At4g25030	AT4G25030 protein	274.633	5.88e-87	0.617329
evm.model.chr2.2164	0.29072	0.646056	0.0297457	0.388863	0.573367	0.22588	0	0.565892	F6I092_VITVI	VIT_02s0033g01170	Replication protein A subunit	490.73	1.44e-167	0.866013	-	-	-	-	-	-
evm.model.chr2.220	53.5801	27.8684	0.491027	31.0673	51.4297	5.65533	0.426871	27.3067	D7TVI5_VITVI	VIT_02s0025g01740	Auxin response factor	1357.43	0	0.952312	-	-	-	-	-	-
evm.model.chr2.2211	4.35988	19.8837	43.9374	22.2994	5.11141	63.1706	129.05	23.9582	D7U404_VITVI	VIT_02s0033g01380	Ubiquinol oxidase	654.44	0	0.965839	AOX3_ARATH	At1g32350	Ubiquinol oxidase 3, mitochondrial	452.21	2.8e-159	0.719298
evm.model.chr2.2224	12.8746	5.12158	0.202066	4.12189	11.9602	0.780936	0.131185	4.92938	D7U407_VITVI	VIT_02s0033g01410	Uncharacterized protein	393.66	1.02e-127	0.892704	A0A1I9LTS6_ARATH	At3g23640	Heteroglycan glucosidase 1	228.409	4.22e-67	0.630058
evm.model.chr2.2253	82.9347	135.403	143.992	63.0513	81.0874	145.249	253.396	88.1188	D7TFG3_VITVI	VIT_02s0087g00160	C2H2-type domain-containing protein	142.51	9.63e-45	1	-	-	-	-	-	-
evm.model.chr2.2257	1.97721	1.29166	2.89077	1.21528	2.57569	2.39346	1.79847	0.968451	D7TFG1_VITVI	VIT_02s0087g00180	Uncharacterized protein	977.622	0	0.971264	-	-	-	-	-	-
evm.model.chr2.2274	3.02329	2.63509	3.47241	1.87202	3.05289	6.13825	4.22606	3.03945	F6HJ48_VITVI	VIT_02s0087g00260	PORR domain-containing protein	772.311	0	0.979058	O64539_ARATH	At1g79120	PORR domain-containing protein	559.681	0	0.67402
evm.model.chr2.247	40.6165	41.15	72.9738	32.8932	36.1719	67.2553	63.5962	32.1301	F6HU53_VITVI	VIT_02s0025g02090	TPR_REGION domain-containing protein	1081.24	0	0.986464	KLCR1_ARATH	At4g10840	Protein KINESIN LIGHT CHAIN-RELATED 1	875.544	0	0.738056
evm.model.chr2.273	5.7697	1.98933	0.287565	1.46482	5.37155	0.753	0.42772	2.82109	A5BHT6_VITVI	VIT_02s0025g02310	BHLH domain-containing protein	1662.12	0	0.968645	-	-	-	-	-	-
evm.model.chr2.289	20.2399	43.927	43.0217	20.8279	18.0109	36.2282	52.4905	23.5129	A5CBE5_VITVI	VIT_02s0025g02470	Uncharacterized protein	421.779	1.5e-149	0.964912	-	-	-	-	-	-
evm.model.chr2.298	28.3122	9.56697	0.907995	5.67736	32.1341	0.407911	2.33037	20.0621	D7TVQ9_VITVI	VIT_02s0025g02540	Uncharacterized protein	314.694	1.78e-110	0.967742	O22978_ARATH	At4g24130, At4g24130/T19F6_120	T19F6.7 protein	222.631	3.18e-74	0.69863
evm.model.chr2.307	71.4801	61.3189	2.41503	27.4629	55.8971	4.66321	8.84361	14.579	D7TVR4_VITVI	VIT_02s0025g02600	Uncharacterized protein	1050.04	0	0.974265	-	-	-	-	-	-
evm.model.chr2.320	4.66781	4.60984	0	5.16235	4.02847	0.566093	0	6.59439	F6HU79_VITVI	VIT_02s0025g02680	Uncharacterized protein	317.39	9.25e-105	0.937143	-	-	-	-	-	-
evm.model.chr2.328	0.0763897	1.97649	0.114454	1.59819	0.068341	16.6477	393.538	25.6448	D7TVS7_VITVI	VIT_02s0025g02730	Uncharacterized protein	796.193	0	0.969543	ADHL3_ARATH	At1g32780	Alcohol dehydrogenase-like 3	580.867	0	0.727979
evm.model.chr2.360	12.1242	20.2934	24.0506	12.6653	13.2865	26.3938	22.2998	8.03463	D7TVU9_VITVI	VIT_02s0025g02990	Mitochondrial import inner membrane translocase subunit	115.161	4.14e-34	1	TIM13_ARATH	At1g61570	Mitochondrial import inner membrane translocase subunit TIM13	80.4925	1.37e-20	0.731343
evm.model.chr2.366	13.9754	7.96163	3.17064	7.21053	10.9364	5.11394	1.47429	7.88003	D7TVV3_VITVI	VIT_02s0025g03030	RING-CH-type domain-containing protein	391.734	1e-137	0.974138	O64633_ARATH	At2g45530	RING-CH-type domain-containing protein	204.142	3.74e-64	0.640553
evm.model.chr2.387	6.94449	10.0155	2.14804	8.10423	8.19769	16.8634	1.5133	13.3426	F6HUB1_VITVI	VIT_02s0025g03230	Uncharacterized protein	956.436	0	0.99053	Q9C881_ARATH	At1g33250	Beta-1,3-n-acetylglucosaminyltransferase radical fringe protein, putative (DUF604)	676.781	0	0.702306
evm.model.chr2.432	112.403	82.7631	5.13118	37.9474	112.231	24.3025	5.71298	43.1764	D7TW03_VITVI	VIT_02s0025g03590	Glutathione peroxidase	321.627	1.04e-111	0.975	GPX8_ARATH	At1g63460	Probable glutathione peroxidase 8	263.462	6.75e-89	0.789474
evm.model.chr2.472	5.03361	2.55094	0.449998	1.28457	3.77797	0.280872	0.24829	1.74149	D7TW31_VITVI	VIT_02s0025g03940	Uncharacterized protein	549.666	0	0.974265	Q67XD6_ARATH	At2g32500	At2g32500	294.278	4.22e-98	0.624454
evm.model.chr2.483	1.81231	1.65946	1.02955	0.735122	1.95039	0.369644	0.881165	1.13764	F6HUE9_VITVI	VIT_02s0025g04020	Uncharacterized protein	512.301	2.25e-178	0.95572	-	-	-	-	-	-
evm.model.chr2.492	1.16051	0.16011	0.178026	0.356798	0.3277	0.123065	0	0.22666	F6HUF3_VITVI	VIT_02s0025g04080	Uncharacterized protein	937.176	0	0.985169	F4IDV9_ARATH	At1g12740	Cytochrome P450, family 87, subfamily A, polypeptide 2	729.554	0	0.75891
evm.model.chr2.521	0.138878	0.0641917	0.0781177	0.0666917	0.473976	4.52874	1.77392	0.337825	F6HUG6_VITVI	VIT_02s0025g04280	Uncharacterized protein	402.905	1.29e-142	0.881857	OSL3_ARATH	At4g11650	Osmotin-like protein	282.337	4.82e-95	0.681373
evm.model.chr2.523	0	0.332261	1.8915	0	0.0356117	1.68487	5.20375	0.938069	A5C9F2_VITVI	VIT_02s0025g04290	Uncharacterized protein	412.535	7.88e-147	0.950893	OSL3_ARATH	At4g11650	Osmotin-like protein	263.462	7.3e-88	0.651961
evm.model.chr2.525	0.798363	12.2724	76.7978	7.97882	5.23274	117.592	265.539	26.7093	A5C9F1_VITVI	VIT_02s0025g04300	Uncharacterized protein	403.675	2.48e-143	0.951111	OSL3_ARATH	At4g11650	Osmotin-like protein	296.59	7.76e-101	0.70098
evm.model.chr2.568	14.3555	5.86482	2.31535	4.75851	13.7828	2.78488	1.4047	6.53889	F6HUI3_VITVI	VIT_02s0025g04530	DNA-directed RNA polymerase subunit	2770.73	0	0.958904	-	-	-	-	-	-
evm.model.chr2.57	5.2202	9.46771	166.977	23.37	3.56544	142.511	230.66	46.3286	D7TV75_VITVI	VIT_02s0025g00500	Uncharacterized protein	423.705	2.39e-151	0.95	-	-	-	-	-	-
evm.model.chr2.578	193.843	359.762	1246.73	150.122	200.682	658.151	919.567	117.482	D7TW88_VITVI	VIT_02s0025g04580	3-hydroxy-3-methylglutaryl coenzyme A synthase	950.273	0	0.980603	HMCS_ARATH	At4g11820	Hydroxymethylglutaryl-CoA synthase	805.438	0	0.806867
evm.model.chr2.601	0.341607	5.64609	42.9961	7.69141	0.944348	16.623	56.6707	9.67663	F6HUJ5_VITVI	VIT_02s0025g04730	Uncharacterized protein	618.616	0	0.955836	-	-	-	-	-	-
evm.model.chr2.654	6.31597	12.4659	9.46843	5.69935	4.89528	18.7398	13.9645	7.19314	D7TWE0_VITVI	VIT_02s0025g05120	Uncharacterized protein	868.611	0	0.990909	ACR8_ARATH	At1g12420	ACT domain-containing protein ACR8	605.905	0	0.681922
evm.model.chr2.661	38.8853	21.1366	0.154504	9.6654	38.9419	1.89387	0.530184	19.8298	D7TWE5_VITVI	VIT_02s0025g05170	Uncharacterized protein	344.739	1.01e-121	0.97093	-	-	-	-	-	-
evm.model.chr2.711	5.46304	29.9248	417.605	75.7975	2.24841	638.517	2033.37	178.345	A5CBR6_VITVI	VIT_00s0323g00070	PMEI domain-containing protein	368.237	5.05e-130	0.946078	-	-	-	-	-	-
evm.model.chr2.750	9.21657	8.01645	14.1404	7.17038	8.39216	17.1742	34.908	10.1978	D7TN22_VITVI	VIT_02s0154g00190	Flavin-containing monooxygenase	893.649	0	0.978118	GSXL3_ARATH	At1g62620	Flavin-containing monooxygenase FMO GS-OX-like 3	546.584	0	0.606667
evm.model.chr2.754	12.268	8.15782	0.148522	2.69504	12.9883	2.11605	0.0844603	7.27889	F6HP97_VITVI	VIT_02s0154g00220	Uncharacterized protein	424.861	1.17e-149	0.965035	-	-	-	-	-	-
evm.model.chr2.777	1.08992	0.731706	0.149038	0.778099	1.13027	0.532317	0.102554	0.528292	F6HPA7_VITVI	VIT_02s0154g00410	Uncharacterized protein	778.859	0	0.937788	-	-	-	-	-	-
evm.model.chr2.800	26.7559	56.0929	53.2266	15.9068	32.1139	164.778	80.2644	26.1919	D7ST65_VITVI	VIT_00s2563g00010	Uncharacterized protein	762.296	0	0.960733	GUX7_ARATH	At4g16600	Putative glucuronosyltransferase PGSIP7	664.84	0	0.705747
evm.model.chr2.825	32.6389	54.3025	176.022	19.4832	34.0538	120.116	209.819	22.6066	D7U3P6_VITVI	VIT_00s0229g00190	GFO_IDH_MocA_C domain-containing protein	469.929	7.85e-167	0.991342	Q66GR2_ARATH	At4g17370	At4g17370	587.415	0	0.766938
evm.model.chr2.836	75.5209	60.2382	25.358	29.6829	59.701	20.3196	14.2097	49.5752	D7TG79_VITVI	VIT_00s0299g00100	Homeobox domain-containing protein	547.74	0	0.993266	HAT4_ARATH	At4g16780	Homeobox-leucine zipper protein HAT4	341.658	9.62e-117	0.666667
evm.model.chr2.867	0.0752517	0.0815417	1.43232	0.0337067	0.0114947	0.020082	3.95825	0.017791	D7SLX8_VITVI	VIT_15s0021g01660	Plasma membrane ATPase	1499.95	0	0.833678	PMA11_ARATH	At5g62670	ATPase 11, plasma membrane-type	1398.65	0	0.782881
evm.model.chr2.891	6.80099	25.085	28.7183	6.5193	7.91453	37.2839	31.1604	11.6268	F6HJR7_VITVI	VIT_00s0533g00010	Uncharacterized protein	248.44	5.28e-85	0.925926	-	-	-	-	-	-
evm.model.chr2.932	2.53966	1.23592	0.0495933	0.240464	0.32351	0.205034	0	0.806437	D7T7W2_VITVI	VIT_16s0039g02720	Glutamate dehydrogenase	526.939	0	0.652174	DHE2_ARATH	At5g07440	Glutamate dehydrogenase 2	528.48	0	0.644928
evm.model.chr2.949	15.5865	26.3447	13.0876	18.0252	9.79888	319.736	335.578	102.889	F6H7X8_VITVI	VIT_02s0236g00020	AAI domain-containing protein	189.504	1.37e-62	0.963964	-	-	-	-	-	-
evm.model.chr2.98	2.83984	1.10116	0.915595	0.947476	2.32842	0.454929	0.69398	1.54641	F6HUQ0_VITVI	VIT_02s0025g00780	Na_H_Exchanger domain-containing protein	1466.44	0	0.978643	CHX18_ARATH	At5g41610	Cation/H(+) antiporter 18	1051.2	0	0.706535
evm.model.chr2.985	1.52876	0.645838	0.133387	0.434326	0.0659607	0.0416433	0	0.300303	F6GZF8_VITVI	VIT_00s0790g00020	Uncharacterized protein	532.717	8.18e-179	0.829193	-	-	-	-	-	-
evm.model.chr20.1013	114.772	159.56	445.276	64.5328	116.552	448.309	431.225	98.4692	D7SWC1_VITVI	VIT_07s0031g02200	Uncharacterized protein	775.778	0	0.940618	-	-	-	-	-	-
evm.model.chr20.1020	36.0777	54.4949	138.432	50.6972	46.5683	184.072	181.045	63.1479	D7SWC6_VITVI	VIT_07s0031g02250	RING-type domain-containing protein	245.743	1.72e-82	0.913669	-	-	-	-	-	-
evm.model.chr20.1021	16.317	18.6916	39.2823	15.4004	15.3593	33.0217	34.3802	17.5621	D7SWC7_VITVI	VIT_07s0031g02260	Uncharacterized protein	679.093	0	0.984169	Q8VZ15_ARATH	At5g65960	GTP binding protein	374.015	3.31e-126	0.606299
evm.model.chr20.1040	26.9501	22.7271	0.45128	9.81318	12.7769	7.86097	0.43052	32.2875	F6H4D7_VITVI	VIT_07s0031g02340	Aa_trans domain-containing protein	868.996	0	0.97351	AAP2_ARATH	At5g09220	Amino acid permease 2	739.184	0	0.787018
evm.model.chr20.1054	1.93045	35.9724	54.4527	6.91523	3.24252	94.5855	57.2173	7.89263	F6H4E0_VITVI	VIT_07s0031g02390	Uncharacterized protein	1107.82	0	0.93823	-	-	-	-	-	-
evm.model.chr20.1180	0.75376	0.804093	0.450026	1.16825	0.833849	0.393224	0.0105547	0.343797	F6H3G4_VITVI	VIT_04s0008g04380	Fibronectin type-III domain-containing protein	82.0333	2.73e-16	0.880952	-	-	-	-	-	-
evm.model.chr20.127	21.3267	18.9649	23.3911	13.26	22.5437	39.0268	22.794	23.8849	D7T5R9_VITVI	VIT_00s0567g00010	Protein kinase domain-containing protein	1262.28	0	0.94774	-	-	-	-	-	-
evm.model.chr20.1299	16.1746	16.5308	7.79567	10.196	15.9725	7.98362	5.82545	13.7758	F6HGI2_VITVI	VIT_07s0130g00050	RING-type domain-containing protein	900.582	0	0.961039	-	-	-	-	-	-
evm.model.chr20.1319	13.9114	40.6972	84.1604	25.7018	22.1745	124.404	94.889	33.6493	D7SWK5_VITVI	VIT_07s0031g03090	Hexosyltransferase	813.142	0	0.969773	B3GT7_ARATH	At1g77810	Beta-1,3-galactosyltransferase 7	593.964	0	0.706173
evm.model.chr20.1380	5.75383	13.0307	8.67188	4.5862	6.23282	20.2434	9.92125	6.63439	F6H4G6_VITVI	VIT_07s0031g02840	Diacylglycerol kinase	1411.36	0	0.981375	DGK2_ARATH	At5g63770	Diacylglycerol kinase 2	992.26	0	0.694722
evm.model.chr20.141	5.57372	4.63309	0.0296727	0.844856	6.14952	1.32899	0	1.77533	F6HD85_VITVI	VIT_00s0804g00020	Uncharacterized protein	667.537	0	0.969163	F4JR96_ARATH	At4g37080	Uncharacterized protein	521.546	7.38e-178	0.6048
evm.model.chr20.144	12.7843	9.48403	13.0929	8.547	11.2927	16.3272	8.02401	7.56072	F6HD84_VITVI	VIT_00s0804g00010	Uncharacterized protein	1124.77	0	0.957768	-	-	-	-	-	-
evm.model.chr20.222	3.39396	7.16034	19.7192	4.4682	2.28025	11.3015	14.796	4.27943	F6I298_VITVI	VIT_00s0324g00050	Glycosyltransferase	887.871	0	0.906122	-	-	-	-	-	-
evm.model.chr20.226	0.164717	0.149933	0.6705	0.033627	0.119572	0.467447	3.70982	0.235748	F6I299_VITVI	VIT_00s0324g00060	Glycosyltransferase	949.888	0	0.975	-	-	-	-	-	-
evm.model.chr20.23	100.593	65.9842	161.88	47.4042	92.2658	100.578	173.696	20.0992	F6H7V7_VITVI	VIT_00s0220g00070	Beta-glucosidase	946.421	0	0.97314	BGL42_ARATH	At5g36890	Beta-glucosidase 42	690.263	0	0.704017
evm.model.chr20.236	54.7258	41.2323	4.60391	15.2664	54.0324	23.1705	3.31217	28.6219	D7TG22_VITVI	VIT_00s0391g00040	F-box domain-containing protein	553.903	0	0.988971	-	-	-	-	-	-
evm.model.chr20.237	5.71737	3.03318	2.0658	2.93553	5.829	1.43158	1.00275	2.89416	D7TG23_VITVI	VIT_00s0391g00050	Uncharacterized protein	233.417	2.82e-75	0.973214	-	-	-	-	-	-
evm.model.chr20.240	1042.18	43.2561	19.6162	260.692	1062.84	47.0532	26.6271	272.257	F6HJL1_VITVI	VIT_00s0391g00070	Phospho-2-dehydro-3-deoxyheptonate aldolase	1060.44	0	0.988722	AROF_ARATH	At4g39980	Phospho-2-dehydro-3-deoxyheptonate aldolase 1, chloroplastic	879.396	0	0.797348
evm.model.chr20.248	0.536457	0.122627	0.0181397	0.202195	0.377632	0.0702617	0.0168647	0.140416	F6HNE1_VITVI	VIT_13s0019g04620	OTU domain-containing protein	124.405	2.07e-30	0.983051	OTU9_ARATH	At5g04250	OVARIAN TUMOR DOMAIN-containing deubiquitinating enzyme 9	98.5969	6.23e-22	0.711864
evm.model.chr20.251	86.7618	52.8011	11.9677	26.5017	82.4764	17.9013	13.1	44.6847	A5BGY6_VITVI	VIT_07s0191g00030	Uncharacterized protein	464.151	3.75e-167	0.995556	RAA4A_ARATH	At5g65270	Ras-related protein RABA4a	410.609	6.17e-146	0.871681
evm.model.chr20.29	112.795	109.422	104.281	40.8761	94.1047	166.237	145.872	72.3349	F6GZC7_VITVI	VIT_00s0499g00030	Acyl-[acyl-carrier-protein] desaturase	786.563	0	0.984733	STAD7_ARATH	At2g43710	Stearoyl-[acyl-carrier-protein] 9-desaturase 7, chloroplastic	648.277	0	0.850282
evm.model.chr20.321	14.5128	4.87597	3.9269	5.00831	13.585	3.88906	2.20661	7.51553	F6GZ50_VITVI	VIT_00s0199g00030	Uncharacterized protein	1632.85	0	0.921444	-	-	-	-	-	-
evm.model.chr20.339	14.7153	7.54824	28.7618	2.18966	14.6081	22.362	18.7056	3.44838	F6I2F0_VITVI	VIT_00s0779g00010	Uncharacterized protein	268.855	1.33e-90	0.962687	-	-	-	-	-	-
evm.model.chr20.341	5.56874	5.71696	8.29522	2.81303	8.66151	14.539	15.3386	6.7515	F6I2H0_VITVI	VIT_00s1364g00010	Isochorismatase domain-containing protein	458.373	3.75e-164	0.971429	NIC1_ARATH	At2g22570	Nicotinamidase 1	309.301	1.82e-105	0.669492
evm.model.chr20.360	0.139446	8.43078	7.53497	2.31695	0.34679	9.338	8.80318	2.58147	F6I728_VITVI	VIT_00s0218g00160	Uncharacterized protein	871.307	0	0.92043	-	-	-	-	-	-
evm.model.chr20.377	22.4707	15.5867	10.9185	7.57695	34.2	4.45495	41.4825	8.31842	F6GZD1_VITVI	VIT_00s0615g00030	PKS_ER domain-containing protein	647.892	0	0.876884	CADH7_ARATH	At4g37980	Cinnamyl alcohol dehydrogenase 7	485.723	2.39e-171	0.73743
evm.model.chr20.386	9.98298	8.97564	0.67377	5.71823	16.6015	3.31448	0.580942	17.707	D7TRU0_VITVI	VIT_00s0371g00100	PKS_ER domain-containing protein	613.609	0	0.950139	CADH9_ARATH	At4g39330	Probable cinnamyl alcohol dehydrogenase 9	445.662	2.17e-155	0.670391
evm.model.chr20.409	18.0555	18.5138	7.54757	9.971	18.0558	5.89676	7.35946	12.3357	D7T5B2_VITVI	VIT_00s0211g00010	Uncharacterized protein	778.859	0	0.969838	Y4920_ARATH	At4g37920	Uncharacterized protein At4g37920	550.051	0	0.763314
evm.model.chr20.44	9.90856	28.9841	54.0245	31.2463	20.6507	35.0136	34.7982	7.15852	F6I226_VITVI	VIT_00s0207g00170	SCP domain-containing protein	125.176	1.68e-35	0.906977	-	-	-	-	-	-
evm.model.chr20.484	97.7671	46.3708	9.53734	32.0892	96.5142	31.3234	8.88306	64.2116	D7UE80_VITVI	VIT_00s0525g00020	Squalene monooxygenase	1042.34	0	0.975143	ERG14_ARATH	At1g58440	Squalene epoxidase 1	810.831	0	0.761719
evm.model.chr20.493	11.1918	12.6982	13.4501	8.7014	12.0249	13.9607	16.0257	6.89242	D7TS14_VITVI	VIT_00s0566g00010	Uncharacterized protein	463.381	6.95e-166	0.980392	Q8L5Y8_ARATH	At5g65840	Thioredoxin superfamily protein	310.071	3.81e-105	0.714286
evm.model.chr20.524	11.0397	4.50615	42.6799	7.58673	13.04	19.4485	42.4638	10.1669	F6HD45_VITVI	VIT_00s0322g00020	Uncharacterized protein	807.749	0	0.978155	HHP4_ARATH	At4g37680	Heptahelical transmembrane protein 4	621.313	0	0.733656
evm.model.chr20.539	12.6673	4.77131	0.575243	2.16323	11.1217	1.54371	0.202322	8.13658	F6HSS8_VITVI	VIT_07s0129g00030	GRAS domain-containing protein	827.395	0	0.951515	SHR_ARATH	At4g37650	Protein SHORT-ROOT	574.704	0	0.697733
evm.model.chr20.544	7.02573	2.466	0.018276	3.16545	6.62111	0.217824	0.251861	5.04329	F6HST4_VITVI	VIT_07s0129g00150	Uncharacterized protein	877.47	0	0.935614	-	-	-	-	-	-
evm.model.chr20.555	38.8488	22.4037	8.07233	15.1229	39.8248	30.7037	8.02915	28.6752	F6HST7_VITVI	VIT_07s0129g00220	Formin-like protein	1247.26	0	0.971995	FH6_ARATH	At5g67470	Formin-like protein 6	617.461	0	0.74359
evm.model.chr20.559	2.44737	6.24496	1.90083	1.25925	2.09964	11.0049	14.6207	2.5034	F6HST9_VITVI	VIT_07s0129g00240	Uncharacterized protein	429.869	2.34e-153	0.969957	-	-	-	-	-	-
evm.model.chr20.560	10.9847	12.3502	0.175437	7.27062	10.07	3.75894	0.237688	19.9717	F6HSU0_VITVI	VIT_07s0129g00250	Uncharacterized protein	1187.94	0	0.980922	NPY2_ARATH	At2g14820	BTB/POZ domain-containing protein NPY2	690.649	0	0.608985
evm.model.chr20.611	9.53564	7.60581	0.672835	5.8637	7.57675	2.08254	0.771762	15.9827	D7TTB3_VITVI	VIT_07s0129g00600	Peptidase A1 domain-containing protein	1125.92	0	0.968404	-	-	-	-	-	-
evm.model.chr20.65	0.126188	0.417509	1.44245	0.20407	0.0687983	2.16558	1.73815	0.37195	F6I7D7_VITVI	VIT_07s0255g00110	WD_REPEATS_REGION domain-containing protein	856.67	0	0.927126	A2RVN9_ARATH	At3g50390	WD_REPEATS_REGION domain-containing protein	525.398	0	0.691327
evm.model.chr20.671	5.08141	22.4836	17.4279	7.79675	6.25788	80.0338	58.4367	9.93473	D7TTE3_VITVI	VIT_07s0129g01010	Uncharacterized protein	150.984	5.81e-48	0.925532	-	-	-	-	-	-
evm.model.chr20.693	8.95125	4.21464	0.248395	3.05384	7.65153	0.874176	0.132347	2.0078	F6H4F7_VITVI	VIT_07s0031g00040	Uncharacterized protein	1070.07	0	0.965844	Q9SN06_ARATH	At3g50120	Transmembrane protein, putative (DUF247)	770.385	0	0.673507
evm.model.chr20.706	19.0737	5.44919	2.22016	7.80338	18.0713	2.17405	1.68848	8.32386	F6H4H4_VITVI	VIT_07s0031g00130	Kinesin motor domain-containing protein	2056.57	0	0.987403	KN4A_ARATH	At5g47820	Kinesin-like protein KIN-4A	1566.59	0	0.768859
evm.model.chr20.780	53.0374	35.3209	13.6652	29.9439	52.0435	18.5551	14.0371	28.7379	D7SVX8_VITVI	VIT_07s0031g00640	DRY_EERY domain-containing protein	701.434	0	0.995798	F4JR77_ARATH	At4g36980	DRY_EERY domain-containing protein	491.115	1.15e-163	0.723849
evm.model.chr20.802	17.6515	10.8148	0.612973	13.9589	15.7352	3.08662	0.7184	17.9265	F6H4L3_VITVI	VIT_07s0031g00780	TF-B3 domain-containing protein	911.368	0	0.972277	-	-	-	-	-	-
evm.model.chr20.818	4.05555	2.59482	1.17685	1.47307	4.49382	2.28948	0.669543	3.01187	D7SVZ7_VITVI	VIT_07s0031g00880	Sulfotransferase	714.916	0	0.983425	Q6NLV9_ARATH	At3g50620	Sulfotransferase	469.544	3.75e-165	0.627397
evm.model.chr20.855	10.0439	8.46167	3.57538	7.58076	17.2518	122.949	8.12527	3.80166	F6H4N2_VITVI	VIT_07s0031g01160	HMA domain-containing protein	307.375	9.12e-108	0.980132	HIP23_ARATH	At4g39700	Heavy metal-associated isoprenylated plant protein 23	205.297	1.89e-67	0.696203
evm.model.chr20.862	7.57719	7.89827	3.75908	5.87808	7.67554	4.73997	2.12978	7.59279	F6H4N7_VITVI	VIT_07s0031g01240	CID domain-containing protein	877.856	0	0.949248	-	-	-	-	-	-
evm.model.chr20.9	3.31064	33.6694	133.704	26.0109	4.21222	49.3579	240.222	22.1417	F6HJY1_VITVI	VIT_12s0035g02180	Endoglucanase	691.804	0	0.619835	GUN7_ARATH	At1g65610	Endoglucanase 7	779.245	0	0.633826
evm.model.chr20.946	1.39732	0.635171	0.131921	0.541969	0.835633	0.103398	0.037243	0.542428	F6H4B6_VITVI	VIT_07s0031g01770	Uncharacterized protein	1035.79	0	0.977444	Q9SJ13_ARATH	At2g21860	GDNF domain-containing protein	677.937	0	0.692623
evm.model.chr20.956	8.80728	11.8473	17.0036	8.3004	9.95099	17.9614	19.6065	8.2864	D7SW88_VITVI	VIT_07s0031g01860	TPT domain-containing protein	578.556	0	0.979104	URGT5_ARATH	At4g09810	UDP-rhamnose/UDP-galactose transporter 5	490.345	8.67e-174	0.811377
evm.model.chr3.103	0	0	3.82785	0.158424	0	0.173164	2.0879	0	F6I158_VITVI	VIT_03s0038g01310	Uncharacterized protein	206.453	7.64e-68	1	A0A1P8AYM3_ARATH	At2g21210	SAUR-like auxin-responsive protein family	127.872	6.13e-37	0.616162
evm.model.chr3.104	25.5348	19.7646	7.20757	20.9444	23.8448	7.52179	4.80404	25.8786	F6I157_VITVI	VIT_03s0038g01320	PPR_long domain-containing protein	2158.64	0	0.9713	-	-	-	-	-	-
evm.model.chr3.1049	0	0.0186587	0	0	0.0188093	0.42707	0.794324	0.0757547	F6HBM2_VITVI	VIT_03s0088g00140	NmrA domain-containing protein	559.296	0	0.952978	-	-	-	-	-	-
evm.model.chr3.1054	0.319137	0.0691133	2.32483	0.0560383	1.59526	75.9049	179.75	8.62673	F6HBM5_VITVI	VIT_03s0088g00060	NmrA domain-containing protein	599.742	0	0.946708	-	-	-	-	-	-
evm.model.chr3.1080	3.53655	0.698875	0.128651	0.852268	2.37955	0.148593	0.1614	1.99004	F6HBQ6_VITVI	VIT_03s0088g00300	Uncharacterized protein	656.366	0	0.968481	-	-	-	-	-	-
evm.model.chr3.1136	0	0.066978	3.38378	2.79999	0.907862	42.8522	73.1829	13.7318	F6HBN8_VITVI	VIT_03s0088g00700	SCP domain-containing protein	296.59	4.28e-103	0.987578	PRB1_ARATH	At2g14580	Pathogenesis-related protein 1	192.586	3.27e-62	0.671533
evm.model.chr3.1137	0.346125	1.18619	5.22325	0.75953	1.46201	19.6521	24.1523	1.40227	F6HBN7_VITVI	VIT_03s0088g00710	SCP domain-containing protein	286.574	3.34e-99	0.950311	O81888_ARATH	At4g33720, At4g33720/T16L1_210	SCP domain-containing protein	193.356	1.61e-62	0.65942
evm.model.chr3.1139	0.0740537	1.86709	0.685623	0.514556	1.05288	6.72353	5.36603	0.517425	F6HBN4_VITVI	VIT_03s0088g00750	SCP domain-containing protein	308.531	2.58e-107	0.846591	-	-	-	-	-	-
evm.model.chr3.1159	0	0	0.465754	0.013152	0.114922	0.129398	0.798572	0.013701	F6HBM3_VITVI	VIT_03s0088g00100	Protein kinase domain-containing protein	270.781	4.82e-83	0.872093	-	-	-	-	-	-
evm.model.chr3.1181	1.37029	1.64312	0.296737	0.210046	0.493892	0	0	1.29245	F6HIB3_VITVI	VIT_12s0059g00570	FAS1 domain-containing protein	98.5969	3.61e-25	0.90099	FLA7_ARATH	At2g04780	Fasciclin-like arabinogalactan protein 7	62.003	3.09e-12	0.74359
evm.model.chr3.1226	2.53789	0.787243	0.328828	1.00416	1.90687	0.321057	0.14361	0.881202	F6HBK0_VITVI	VIT_03s0088g01130	DYW_deaminase domain-containing protein	1614.74	0	0.976485	PP348_ARATH	At4g33990	Pentatricopeptide repeat-containing protein At4g33990	1058.9	0	0.616606
evm.model.chr3.1227	0.049376	0.146022	0.213234	0.120505	0.338476	0	0.973942	0.094664	D7T3J6_VITVI	VIT_03s0088g01140	Squalene monooxygenase	956.822	0	0.915709	ERG14_ARATH	At1g58440	Squalene epoxidase 1	767.689	0	0.778017
evm.model.chr3.1231	1.32686	10.8259	22.4876	6.4168	3.08242	28.1173	16.4547	7.9256	F6HBN2_VITVI	VIT_03s0088g01180	Protein kinase domain-containing protein	1791.16	0	0.951646	-	-	-	-	-	-
evm.model.chr3.125	69.9325	39.3322	13.7819	32.0615	56.3664	11.8218	8.54138	32.7085	F6I149_VITVI	VIT_03s0038g01480	Alkaline/neutral invertase	1151.35	0	0.97028	INVB_ARATH	At4g34860	Probable alkaline/neutral invertase B	985.326	0	0.82807
evm.model.chr3.1283	6.33846	3.26979	0.0724403	4.69049	7.91892	0.465894	0.137265	3.63117	D7TY64_VITVI	VIT_03s0097g00520	Uncharacterized protein	817.379	0	0.98022	Q8RY06_ARATH	At2g04305	At2g04305/T23O15.7	617.461	0	0.75
evm.model.chr3.13	660.355	595.243	650.76	351.869	665.19	739.215	883.702	346.594	F6I1A2_VITVI	VIT_03s0038g00280	Uncharacterized protein	745.732	0	0.981579	RD19A_ARATH	At4g39090	Cysteine protease RD19A	580.096	0	0.787966
evm.model.chr3.1428	0.030601	0	0.0415153	0.0303707	0.117828	0.203602	0.126529	0.0101593	F6HJG6_VITVI	VIT_03s0132g00340	Protein kinase domain-containing protein	741.88	0	0.910628	-	-	-	-	-	-
evm.model.chr3.1596	14.2713	0.495378	0	1.15492	21.7995	0	0.0802147	14.518	A5C1J5_VITVI	VIT_03s0110g00290	Uncharacterized protein	86.2705	6.51e-22	0.834586	-	-	-	-	-	-
evm.model.chr3.160	13.5757	43.9885	1.32924	6.31364	20.795	52.775	1.54472	215.185	F6I124_VITVI	VIT_03s0038g02000	Uncharacterized protein	1680.61	0	0.886887	AMI4G_ARATH	At4g34880	Probable amidase At4g34880	613.224	0	0.672878
evm.model.chr3.1628	2.89467	0.797426	0	1.16728	3.73939	0	0.254533	1.14047	F6HWC9_VITVI	VIT_18s0001g03410	TIR domain-containing protein	281.567	3.04e-97	0.83125	-	-	-	-	-	-
evm.model.chr3.1688	0.484912	0.435507	0	0.503485	1.08572	0	0	0.266933	D7T1L2_VITVI	VIT_06s0009g01080	5-methyltetrahydropteroyltriglutamate--homocysteine S-methyltransferase	163.31	3.49e-46	0.745763	METE1_ARATH	At5g17920	5-methyltetrahydropteroyltriglutamate--homocysteine methyltransferase 1	154.836	2.65e-43	0.711864
evm.model.chr3.1824	79.2235	39.2442	2.81552	44.5418	81.4125	21.1657	2.11174	68.4077	F6I1U6_VITVI	VIT_03s0038g01350	Glutamine amidotransferase type-1 domain-containing protein	354.755	2.35e-123	0.967347	-	-	-	-	-	-
evm.model.chr3.184	12.4139	1.70897	0.199671	5.09372	14.1954	1.18016	0.272104	6.45288	D7U578_VITVI	VIT_03s0038g02140	Aa_trans domain-containing protein	898.656	0	0.968619	LAX2_ARATH	At2g21050	Auxin transporter-like protein 2	807.749	0	0.893013
evm.model.chr3.1879	21.778	14.3056	33.6081	7.20777	21.4316	22.1547	35.9751	8.3392	D7TUH7_VITVI	VIT_03s0017g02360	Protein kinase domain-containing protein	1161.36	0	0.980583	AB1K3_ARATH	At1g79600	Protein ACTIVITY OF BC1 COMPLEX KINASE 3, chloroplastic	978.393	0	0.804241
evm.model.chr3.1883	5.72774	5.49446	1.41335	3.56065	4.6963	3.60948	1.48693	4.15771	F6HTQ0_VITVI	VIT_03s0017g02320	UBA domain-containing protein	1010.75	0	0.971119	O48696_ARATH	At1g24290	UBA domain-containing protein	680.633	0	0.655235
evm.model.chr3.1914	8.88149	34.1458	208.287	8.3418	19.7734	14.0229	104.119	9.11066	F6HTP5_VITVI	VIT_03s0017g02170	Uncharacterized protein	506.908	7.66e-180	0.960606	-	-	-	-	-	-
evm.model.chr3.1950	155.801	176.125	291.427	174.412	152.201	308.38	378.049	173.43	F6HTN6_VITVI	VIT_03s0017g01980	CTP_transf_like domain-containing protein	503.827	1.96e-179	0.977358	CCT2_ARATH	At4g15130	Choline-phosphate cytidylyltransferase 2	436.417	4.82e-153	0.823529
evm.model.chr3.1964	33.5464	20.1782	9.94592	19.742	31.8554	12.9475	5.83288	23.4362	F6HTN0_VITVI	VIT_03s0017g01810	Protein FAR1-RELATED SEQUENCE	1526.15	0	0.986453	FAR1_ARATH	At4g15090	Protein FAR-RED IMPAIRED RESPONSE 1	1067.37	0	0.673887
evm.model.chr3.197	6.90841	0.331279	0.0523	1.33705	9.4717	0.173702	0.0293273	2.37701	D7U565_VITVI	VIT_03s0038g02290	Aa_trans domain-containing protein	1004.59	0	0.988281	AAP3_ARATH	At1g77380	Amino acid permease 3	703.745	0	0.714286
evm.model.chr3.201	11.8835	16.5261	22.2551	9.40457	12.0646	20.5008	30.8281	12.3576	A1E8L7_VITVI	VIT_03s0038g02310	MYB4a protein	468.003	8.79e-168	0.988048	-	-	-	-	-	-
evm.model.chr3.2034	1.28114	1.89053	2.59114	0.994563	2.69794	1.0228	2.57293	0.949985	F6HTL8_VITVI	VIT_03s0017g01550	Uncharacterized protein	564.688	0	0.647638	-	-	-	-	-	-
evm.model.chr3.2066	1.5938	1.01588	3.14951	0.254792	0.653944	2.9345	4.49552	0.273294	F6HTL3_VITVI	VIT_03s0017g01490	FAD-binding PCMH-type domain-containing protein	975.696	0	0.960552	-	-	-	-	-	-
evm.model.chr3.2098	339.688	332.67	424.67	231.077	334.044	496.92	567.984	254.776	D7TUA2_VITVI	VIT_03s0017g01350	40S ribosomal protein S6	414.461	1.07e-146	0.991968	RS62_ARATH	At5g10360	40S ribosomal protein S6-2	381.719	8.09e-134	0.903614
evm.model.chr3.219	4.32011	2.10177	0.556366	2.11073	3.89204	0.494991	0.586054	1.91526	F6I100_VITVI	VIT_03s0038g02480	Uncharacterized protein	577.785	0	0.717149	SKP1A_ARATH	At1g75950	SKP1-like protein 1A	185.652	6.9e-56	0.673077
evm.model.chr3.2248	3.53221	7.7213	26.0562	0.0986103	8.97545	5.75285	31.7147	0.225016	F6HTK0_VITVI	VIT_03s0017g01280	ABC transporter domain-containing protein	1273.84	0	0.977811	-	-	-	-	-	-
evm.model.chr3.2252	0	1.8459	2.24776	1.18103	0.47475	92.4926	41.5702	9.99832	D7TUA8_VITVI	VIT_03s0017g01450	CYSTM domain-containing protein	92.0485	2.4e-25	0.952381	-	-	-	-	-	-
evm.model.chr3.243	1.11564	1.84231	0.077104	1.37574	2.42492	0.260268	0.009972	3.41818	F6I0Z1_VITVI	VIT_03s0038g02610	FAD_binding_3 domain-containing protein	694.115	0	0.88361	-	-	-	-	-	-
evm.model.chr3.268	0	8.22801	41.5892	3.52617	0.474934	29.8154	65.8281	7.05381	F6I0Y0_VITVI	VIT_03s0038g02880	Uncharacterized protein	184.882	2.55e-60	0.875969	-	-	-	-	-	-
evm.model.chr3.272	4.73965	5.2503	4.92024	3.00497	8.20932	9.32699	11.6198	6.98093	F6I0X7_VITVI	VIT_03s0038g02910	Uncharacterized protein	751.125	0	0.954667	-	-	-	-	-	-
evm.model.chr3.274	42.3971	41.4829	10.616	49.0742	51.441	32.2888	7.73581	42.3005	D7U503_VITVI	VIT_03s0038g02930	MFS domain-containing protein	733.791	0	0.938776	-	-	-	-	-	-
evm.model.chr3.294	0.115927	0.811625	0	0.386877	0.541992	0.303822	0	0.445092	F6I0W1_VITVI	VIT_03s0038g03160	Flavin-containing monooxygenase	1048.5	0	0.980658	-	-	-	-	-	-
evm.model.chr3.363	3.40616	46.2853	356.531	18.2756	4.11438	368.893	338.642	17.1906	D7U4U5_VITVI	VIT_03s0038g03570	Uncharacterized protein	1099.35	0	0.98155	Q9SGR6_ARATH	At1g76160	AT1G76160 protein	893.649	0	0.780443
evm.model.chr3.413	5.40526	4.28803	6.43626	4.03059	6.01623	7.44744	9.31646	4.77868	F6I0R4_VITVI	VIT_03s0038g03900	Aa_trans domain-containing protein	689.878	0	0.978873	AVT3C_ARATH	At4g38250	Amino acid transporter AVT3C	492.656	1.08e-171	0.699541
evm.model.chr3.492	67.5166	46.5721	202.028	29.5667	150.893	181.782	286.848	49.3514	D7U4J6_VITVI	VIT_03s0038g04670	NmrA domain-containing protein	574.318	0	0.96732	PBER1_ARATH	At4g39230	Phenylcoumaran benzylic ether reductase 1	478.019	5.7e-170	0.766234
evm.model.chr3.495	47.1706	10.9626	0.110709	15.3962	40.5343	5.35461	0.740378	13.5665	D7U4J3_VITVI	VIT_03s0038g04700	NmrA domain-containing protein	446.432	6.88e-159	0.969298	PBER1_ARATH	At4g39230	Phenylcoumaran benzylic ether reductase 1	356.295	2.36e-123	0.754386
evm.model.chr3.514	0	11.5424	327.277	3.43196	0	556.906	1457.42	48.4566	D7TQ25_VITVI	VIT_03s0063g02650	AB hydrolase-1 domain-containing protein	187.193	2.14e-59	0.916667	-	-	-	-	-	-
evm.model.chr3.518	41.7882	32.2821	100.056	11.1851	46.413	91.572	125.473	13.0894	F6HQM8_VITVI	VIT_03s0063g02640	3-ketoacyl-CoA synthase	1048.5	0	0.994048	KCS4_ARATH	At1g19440	3-ketoacyl-CoA synthase 4	915.605	0	0.874239
evm.model.chr3.521	41.9355	17.2929	0.355377	27.2233	69.7225	8.406	4.51145	35.6188	F6HQM6_VITVI	VIT_03s0063g02620	SANT domain-containing protein	181.8	6.49e-60	0.988506	RADL1_ARATH	At4g39250	Protein RADIALIS-like 1	134.806	2.31e-41	0.655172
evm.model.chr3.557	0.103511	0.223663	0.306206	0.112574	0.0670243	0	2.78528	0	F6HQK9_VITVI	VIT_03s0063g02320	BURP domain-containing protein	535.028	0	0.969466	-	-	-	-	-	-
evm.model.chr3.559	15.0553	31.5034	40.017	13.0641	14.1335	44.8701	32.4597	15.9036	F6HQK8_VITVI	VIT_03s0063g02310	Uncharacterized protein	323.553	1.16e-106	0.99359	AN32_ARATH	At3g50690	Acidic leucine-rich nuclear phosphoprotein 32-related protein	257.299	2.34e-80	0.793548
evm.model.chr3.56	200.789	237.144	359.374	122.016	201.723	395.883	428.937	106.692	A5C5A3_VITVI	VIT_03s0038g00790, VIT_18s0001g02650	V-type proton ATPase proteolipid subunit	224.557	9.22e-75	1	VATL1_ARATH	At4g34720	V-type proton ATPase subunit c1	224.557	9.54e-75	1
evm.model.chr3.560	51.4642	54.2841	59.8319	27.8848	47.8442	52.5938	68.9651	27.8408	D7TPZ3_VITVI	VIT_03s0063g02300	ATP-dependent Clp protease proteolytic subunit	427.557	3.33e-151	0.966805	CLPP6_ARATH	At1g11750	ATP-dependent Clp protease proteolytic subunit 6, chloroplastic	372.089	2.16e-129	0.794979
evm.model.chr3.60	82.3476	93.5445	186.691	63.465	71.2592	143.717	149.08	81.0386	F6I181_VITVI	VIT_03s0038g00860	BZIP domain-containing protein	856.67	0	0.959322	-	-	-	-	-	-
evm.model.chr3.62	11.479	13.7303	43.2491	17.7589	16.5794	34.0424	53.1172	16.194	F6I180_VITVI	VIT_03s0038g00880	Amidophosphoribosyltransferase	1097.42	0	0.972509	ASE2_ARATH	At4g34740	Amidophosphoribosyltransferase 2, chloroplastic	835.484	0	0.86157
evm.model.chr3.642	2.03784	0.759886	0	0.824751	2.5649	0.182393	0.00947433	0.760274	F6HQG0_VITVI	VIT_03s0063g01480	Uncharacterized protein	1018.84	0	0.947776	-	-	-	-	-	-
evm.model.chr3.668	1.85205	45.2551	2380.13	121.843	1.04681	63.0878	1925.64	79.3708	F6HQF4_VITVI	VIT_03s0063g01310	Fe2OG dioxygenase domain-containing protein	1154.04	0	0.961017	-	-	-	-	-	-
evm.model.chr3.670	0.114198	3.47175	364.397	20.3611	0.0197507	6.26514	299.175	13.315	D7TPQ5_VITVI	VIT_03s0063g01210	Fe2OG dioxygenase domain-containing protein	664.07	0	0.932749	-	-	-	-	-	-
evm.model.chr3.671	12.2432	43.3506	2996.63	147.421	17.6955	103.64	2812.19	78.6952	D7TPR0_VITVI	VIT_03s0063g01260	Fe2OG dioxygenase domain-containing protein	627.091	0	0.979532	Q9LJ66_ARATH	At3g19000	Fe2OG dioxygenase domain-containing protein	381.719	9.85e-131	0.610795
evm.model.chr3.709	3.00999	6.74952	14.5934	3.30444	3.32157	18.1072	27.9479	3.25603	F6HQE2_VITVI	VIT_03s0063g00880	Uncharacterized protein	494.967	1.07e-174	0.978082	-	-	-	-	-	-
evm.model.chr3.717	126.272	101.752	166.852	119.658	184.835	204.602	166.162	93.2379	F6HQD6_VITVI	VIT_03s0063g00810	Abhydrolase_3 domain-containing protein	593.578	0	0.964856	-	-	-	-	-	-
evm.model.chr3.755	2.57962	2.17525	12.6916	2.37956	3.48617	10.2305	8.00801	2.2816	D7TPI6_VITVI	VIT_03s0063g00400	Alpha-amylase	848.195	0	0.971698	AMY1_ARATH	At4g25000	Alpha-amylase 1	568.926	0	0.650235
evm.model.chr3.790	2.83719	3.06362	3.34297	1.77156	3.58821	7.32512	3.534	2.57036	F6HQ92_VITVI	VIT_03s0063g00150	DDE Tnp4 domain-containing protein	805.823	0	0.974178	-	-	-	-	-	-
evm.model.chr3.800	13.2167	20.8905	50.3089	23.6089	11.4299	42.1449	87.6148	14.5508	D7TPF7_VITVI	VIT_03s0063g00060	Uncharacterized protein	406.371	2.92e-144	0.978261	CBSX1_ARATH	At4g36910	CBS domain-containing protein CBSX1, chloroplastic	270.011	2.13e-90	0.748538
evm.model.chr3.803	51.4498	30.5434	1.65703	8.6621	61.0258	9.1022	0.991617	18.4481	F6HQ85_VITVI	VIT_03s0063g00030	Polysacc_synt_4 domain-containing protein	442.195	3.41e-157	0.985782	IX15L_ARATH	At5g67210	Protein IRX15-LIKE	376.711	6.64e-130	0.61165
evm.model.chr3.811	103.705	100.567	270.708	86.075	129.422	210.343	293.69	75.7396	F6I5Z3_VITVI	VIT_03s0180g00010	Uncharacterized protein	830.476	0	0.971831	RD21A_ARATH	At1g47128	Cysteine proteinase RD21A	628.632	0	0.71167
evm.model.chr3.837	247.935	113.957	277.312	75.4635	312.884	146.939	421.097	90.0532	A5ATH4_VITVI	VIT_03s0180g00200	Glycosyltransferase	927.932	0	0.917808	-	-	-	-	-	-
evm.model.chr3.848	156.902	1.11502	0.13975	23.8397	82.5808	0.632896	0.0243023	16.4278	F6H660_VITVI	VIT_03s0091g00040	Glycosyltransferase	910.598	0	0.974895	-	-	-	-	-	-
evm.model.chr3.857	5.18217	9.96487	22.408	2.43802	3.45323	8.76154	16.2711	0.729488	D7SXW6_VITVI	VIT_03s0091g00160	Uncharacterized protein	437.573	1.48e-156	0.915929	Q9SKL6_ARATH	At2g15220, F15A23.4/At2g15220	At2g15220/F15A23.4	303.138	1.05e-103	0.694175
evm.model.chr3.872	9.22044	32.9488	139.594	8.51373	12.5092	79.2584	109.043	7.33689	F6H699_VITVI	VIT_03s0091g00260	C2H2-type domain-containing protein	390.193	4e-139	0.984127	-	-	-	-	-	-
evm.model.chr3.90	0.42457	0	3.66964	0	1.74261	8.65575	5.11703	0	F6I166_VITVI	VIT_03s0038g01190	Uncharacterized protein	194.126	7.85e-65	0.989474	Q9SW54_ARATH	At4g34800	SAUR-like auxin-responsive protein family	121.324	2.22e-36	0.625
evm.model.chr3.934	10.7814	28.6743	24.7623	17.3392	12.677	56.8425	29.117	15.5955	F6H674_VITVI	VIT_03s0091g00470	Protein-serine/threonine phosphatase	754.977	0	0.986842	P2C63_ARATH	At4g33920	Probable protein phosphatase 2C 63	534.643	0	0.733333
evm.model.chr3.937	47.9253	44.8036	1.67596	34.4631	60.085	92.4933	39.7918	118.669	F6H673_VITVI	VIT_03s0091g00500	Uncharacterized protein	193.741	1.75e-64	0.931373	-	-	-	-	-	-
evm.model.chr3.955	42.5414	2.06481	0	14.6055	36.1816	0	4.09862	17.2559	F6H667_VITVI	VIT_03s0091g00650	Uncharacterized protein	140.198	7.98e-44	0.955556	-	-	-	-	-	-
evm.model.chr3.956	14.6251	8.80882	1.77981	4.47277	12.197	5.06433	1.34077	11.4326	F6H666_VITVI	VIT_03s0091g00660	Uncharacterized protein	967.222	0	0.952692	QWRF2_ARATH	At1g49890	QWRF motif-containing protein 2	499.204	6.67e-168	0.606822
evm.model.chr3.958	11.3511	7.01596	0.024222	8.75823	8.13455	2.28055	0.0972067	14.3878	F6H664_VITVI	VIT_03s0091g00680	Uncharacterized protein	1174.07	0	0.991525	NPY2_ARATH	At2g14820	BTB/POZ domain-containing protein NPY2	760.755	0	0.657095
evm.model.chr3.969	7.04117	4.40585	0	3.46046	2.67972	0.0869193	0	1.76888	D7SXR0_VITVI	VIT_03s0091g00750	Fn3_like domain-containing protein	1679.84	0	0.975323	BXL5_ARATH	At3g19620	Probable beta-D-xylosidase 5	1031.94	0	0.669333
evm.model.chr4.1008	0.0773537	0.99542	0.198207	0.679599	0.461278	12.0993	2.08102	0.950845	D7T0E7_VITVI	VIT_04s0069g00970	WRKY domain-containing protein	291.967	1.86e-101	0.974359	-	-	-	-	-	-
evm.model.chr4.1009	0.0963203	0.0765597	0.751253	0	0	4.71707	0.980368	0.186158	D7T0E8_VITVI	VIT_04s0069g00980	WRKY domain-containing protein	204.527	9.47e-68	0.940594	-	-	-	-	-	-
evm.model.chr4.109	5.22928	3.24044	0.0569423	1.17118	5.47241	1.72962	0.37868	2.16243	F6H396_VITVI	VIT_04s0008g00920	Uncharacterized protein	1579.3	0	0.934959	-	-	-	-	-	-
evm.model.chr4.111	12.5926	18.5624	26.7453	11.4079	13.0738	42.9333	30.2698	11.2286	D7STN6_VITVI	VIT_04s0008g00950	Uncharacterized protein	522.316	0	0.984496	CNBLA_ARATH	At4g33000	Calcineurin B-like protein 10	358.992	2.36e-124	0.72428
evm.model.chr4.1117	33.5085	108.747	423.384	60.8743	36.7285	348.308	558.463	67.3436	D7T0G2_VITVI	VIT_04s0069g01180	LRAT domain-containing protein	441.81	1.59e-156	0.946721	Q9M872_ARATH	At3g02700, At3g02700/F16B3_33	LRAT domain-containing protein	332.028	3.68e-113	0.679688
evm.model.chr4.121	43.3443	46.5809	58.6734	41.0369	48.2815	89.4306	89.5813	37.7028	D7STP4_VITVI	VIT_04s0008g01050	Uncharacterized protein	166.007	2.08e-53	0.972222	-	-	-	-	-	-
evm.model.chr4.1211	2.94678	0.792536	0.522971	0.801124	3.93957	0.3425	0.151003	1.90965	F6HFV9_VITVI	VIT_04s0079g00290	Uncharacterized protein	1779.99	0	0.873942	-	-	-	-	-	-
evm.model.chr4.1249	96.3865	115.747	138.08	55.1774	107.334	151.709	199.986	71.2388	A5BX54_VITVI	VIT_04s0079g00530	Isocitrate dehydrogenase [NADP]	833.558	0	0.973301	ICDHC_ARATH	At1g65930	Cytosolic isocitrate dehydrogenase [NADP]	768.459	0	0.885922
evm.model.chr4.129	41.7006	24.3499	0.797719	10.1816	35.5947	3.14238	0.374833	7.64239	F6H3M6_VITVI	VIT_04s0008g01100	Uncharacterized protein	967.222	0	0.973783	MAX1_ARATH	At2g26170	Cytochrome P450 711A1	682.174	0	0.733906
evm.model.chr4.1308	29.7494	147.077	412.202	7.66729	1.5848	145.348	416.765	0.616135	Q56AY1_VITVI	VIT_04s0079g00690	Glutathione transferase	375.555	1.21e-132	0.967136	-	-	-	-	-	-
evm.model.chr4.133	3.60948	3.83477	12.4063	3.21295	3.71746	5.67219	8.89566	3.40611	D7STQ2_VITVI	VIT_04s0008g01130	Uncharacterized protein	652.514	0	0.975232	ADT5_ARATH	At5g56450	Probable ADP,ATP carrier protein At5g56450	504.212	1.23e-179	0.746914
evm.model.chr4.145	15.0044	12.5239	0.267311	4.30972	13.5954	3.90274	0.527207	12.3492	F6H3N9_VITVI	VIT_04s0008g01250	DUF4408 domain-containing protein	231.876	7.47e-76	0.738776	-	-	-	-	-	-
evm.model.chr4.1476	24.2147	23.3461	34.8453	22.1586	26.1164	35.9806	46.9293	25.6099	F6HI10_VITVI	VIT_04s0043g00360	Uncharacterized protein	391.734	1.14e-136	0.953846	-	-	-	-	-	-
evm.model.chr4.15	4.26398	4.05869	0	2.12251	4.15391	0.707336	0	4.89585	F6H362_VITVI	VIT_04s0008g00240	Aa_trans domain-containing protein	966.837	0	0.978992	-	-	-	-	-	-
evm.model.chr4.152	14.4093	9.62532	3.39685	10.0309	13.1053	4.72197	3.89729	10.9826	F6H3P4_VITVI	VIT_04s0008g01320	Uncharacterized protein	533.487	0	0.977612	B6IDH6_ARATH	At5g11840	At5g11840	304.294	8.08e-103	0.629771
evm.model.chr4.165	44.0478	21.8632	2.32648	10.6861	39.8109	5.22866	1.22402	16.1106	F6H3P7_VITVI	VIT_04s0008g01420	Protein-serine/threonine phosphatase	1050.43	0	0.989111	-	-	-	-	-	-
evm.model.chr4.170	4.02351	4.63121	2.30498	3.3828	7.88359	15.8404	10.9142	2.89415	D7STT5_VITVI	VIT_04s0008g01470	WRKY domain-containing protein	335.109	3.34e-118	0.963855	-	-	-	-	-	-
evm.model.chr4.1855	0	1.28783	10.2122	0	0	0	16.6698	0	F6GX22_VITVI	VIT_04s0023g00560	Uncharacterized protein	192.586	3.69e-64	0.958763	A0A1P8AYM3_ARATH	At2g21210	SAUR-like auxin-responsive protein family	129.413	1.57e-38	0.622449
evm.model.chr4.1859	116.847	303.894	810.146	180.402	113.489	1113.34	1095.31	145.495	F6GX19_VITVI	VIT_04s0023g00600	Isopentenyl-diphosphate Delta-isomerase	544.273	0	0.945205	IDI1_ARATH	At5g16440	Isopentenyl-diphosphate Delta-isomerase I, chloroplastic	441.425	4.25e-156	0.88412
evm.model.chr4.1872	45.6538	55.3394	135.506	35.3039	52.3142	112.112	90.6968	30.8797	F6GX18_VITVI	VIT_04s0023g00690	PPM-type phosphatase domain-containing protein	898.656	0	0.971253	P2C33_ARATH	At3g02750	Probable protein phosphatase 2C 33	622.083	0	0.686992
evm.model.chr4.1901	24.7355	8.49819	1.53208	4.50362	20.1591	4.5247	1.11638	8.53753	D7SPL0_VITVI	VIT_04s0023g01000	BTB domain-containing protein	909.057	0	0.990458	Y3078_ARATH	At3g50780	BTB/POZ domain-containing protein At3g50780	586.645	0	0.672285
evm.model.chr4.1905	16.8577	35.7157	31.8503	13.3833	16.0723	37.7316	31.5585	27.1302	F6GX06_VITVI	VIT_04s0023g01030	LIM zinc-binding domain-containing protein	926.776	0	0.94877	DAR1_ARATH	At4g36860	Protein DA1-related 1	672.159	0	0.630162
evm.model.chr4.1909	1.06029	1.71436	7.69216	2.05833	1.07659	7.7859	5.86323	2.23576	F6GX02_VITVI	VIT_04s0023g01080	Uncharacterized protein	1191.41	0	0.936137	-	-	-	-	-	-
evm.model.chr4.1917	3.70212	42.8982	196.63	55.2787	3.13788	265.36	147.274	9.37846	D7SPK1_VITVI	VIT_04s0023g01110	Uncharacterized protein	478.789	2.65e-169	0.966292	Q94AH7_ARATH	At4g36850	PQ-loop repeat family protein / transmembrane family protein	281.182	1.1e-91	0.620155
evm.model.chr4.196	33.9424	35.469	8.32334	22.5885	37.889	13.0799	13.5215	18.5642	F6H3R3_VITVI	VIT_04s0008g01640	ANK_REP_REGION domain-containing protein	278.1	1.42e-89	0.971014	SA1B1_ARATH	At5g50580	SUMO-activating enzyme subunit 1B-1	154.836	9.38e-44	0.68932
evm.model.chr4.1971	1.13736	0.239865	0.0317793	0.341125	1.97456	0.089456	0.042284	0.666833	D7SPG4_VITVI	VIT_04s0023g01490	Transcription repressor	343.199	1.22e-112	0.716763	OFP7_ARATH	At2g18500	Transcription repressor OFP7	115.931	3.28e-28	0.686047
evm.model.chr4.1973	0	0.147171	0.45476	0.026283	0	0.143693	0.765602	0.033353	D7SPG2_VITVI	VIT_04s0023g01510	Uncharacterized protein	741.11	0	0.977961	F4K243_ARATH	At5g66740	Spindle assembly abnormal protein (DUF620)	594.349	0	0.76584
evm.model.chr4.2028	37.948	29.4843	35.2326	18.6144	37.9131	35.8193	31.0031	38.5235	F6GWV6_VITVI	VIT_04s0023g01950	Tubby-like F-box protein	845.114	0	0.992736	TLP2_ARATH	At2g18280	Tubby-like F-box protein 2	507.679	1.44e-178	0.631325
evm.model.chr4.2034	22.3722	5.60015	0.632016	5.68724	29.0045	1.41416	1.27395	8.52647	D7SPB6_VITVI	VIT_04s0023g02010	AB hydrolase-1 domain-containing protein	691.804	0	0.972752	O23227_ARATH	At4g36530	AB hydrolase-1 domain-containing protein	479.174	2.53e-168	0.700549
evm.model.chr4.2038	242.118	232.998	394.867	115.62	212.873	355.35	447.747	115.322	D7SPB2_VITVI	VIT_04s0023g02050	Inorganic diphosphatase	430.254	4.27e-154	0.962791	IPYR4_ARATH	At3g53620	Soluble inorganic pyrophosphatase 4	357.451	2.16e-125	0.805687
evm.model.chr4.2047	2.89559	3.93581	6.27579	2.86998	3.18316	7.51217	7.98008	2.70698	D7SPA3_VITVI	VIT_04s0023g02150	acidPPc domain-containing protein	367.081	6.04e-128	0.941964	-	-	-	-	-	-
evm.model.chr4.2077	1.54844	0.860471	0	0.204568	1.28677	0	0.060619	1.84283	F6H1J4_VITVI	VIT_18s0001g13030	Uncharacterized protein	72.7886	2.36e-17	0.894737	-	-	-	-	-	-
evm.model.chr4.2078	13.7879	13.4395	0.760648	5.6043	9.52158	2.96231	2.85407	14.0384	F6GWT1_VITVI	VIT_04s0023g02430	BZIP domain-containing protein	294.664	1.55e-102	0.972414	-	-	-	-	-	-
evm.model.chr4.2080	71.7561	94.8732	248.82	81.0394	91.9874	305.471	353.911	56.8902	D7SP77_VITVI	VIT_04s0023g02450	Uncharacterized protein	684.485	0	0.980926	RD19A_ARATH	At4g39090	Cysteine protease RD19A	499.975	1.48e-176	0.739521
evm.model.chr4.2086	27.2879	9.9617	1.63122	9.98838	25.8286	5.62816	1.97542	14.6992	F6GWS5_VITVI	VIT_04s0023g02560	Uncharacterized protein	876.315	0	0.967667	F4JPQ4_ARATH	At4g36440	G-protein coupled receptor	526.554	0	0.629073
evm.model.chr4.2097	6.66124	3.91729	0.899665	2.72372	4.44554	0.986309	0.764179	4.49656	F6GWS1_VITVI	VIT_04s0023g02630	FAD-binding PCMH-type domain-containing protein	847.425	0	0.948775	D2HDH_ARATH	At4g36400	D-2-hydroxyglutarate dehydrogenase, mitochondrial	549.666	0	0.755495
evm.model.chr4.2112	1.08392	1.04067	0.146273	0.433896	1.37164	0.927481	0.147511	0.803443	F6GWR3_VITVI	VIT_04s0023g02780	Uncharacterized protein	453.366	5.82e-153	0.976048	-	-	-	-	-	-
evm.model.chr4.2134	16.8072	12.4571	25.3671	14.3388	16.9258	25.8509	19.4816	15.0997	F6GWQ1_VITVI	VIT_04s0023g02950	Uncharacterized protein	2658.63	0	0.94	-	-	-	-	-	-
evm.model.chr4.2143	51.5948	45.8504	107.135	62.6841	49.9602	90.0482	106.144	51.0886	F6GWP9_VITVI	VIT_04s0023g03020	Uncharacterized protein	917.146	0	0.982609	Q94CC6_ARATH	At4g36195	Prolyl carboxypeptidase like protein	672.159	0	0.691304
evm.model.chr4.2144	25.4984	80.8121	108.929	31.4273	19.274	69.4376	80.5972	34.7081	D7SP26_VITVI	VIT_04s0023g03030	Uncharacterized protein	372.089	3.2e-132	0.978261	BBX19_ARATH	At4g38960	B-box zinc finger protein 19	227.639	2.16e-75	0.63388
evm.model.chr4.2145	376.11	165.022	8.66	231.489	466.067	61.0941	12.2966	422.114	F6GWP8_VITVI	VIT_04s0023g03040	VOC domain-containing protein	338.191	7.05e-118	0.970297	-	-	-	-	-	-
evm.model.chr4.2162	380.92	543.4	676.042	308.568	323.362	650.612	831.816	382.391	D7SP13_VITVI	VIT_04s0023g03190	Peptidyl-prolyl cis-trans isomerase	236.498	6.58e-81	0.983051	PIN1_ARATH	At2g18040	Peptidyl-prolyl cis-trans isomerase Pin1	189.119	3.72e-62	0.75
evm.model.chr4.2167	4.7283	66.7136	231.552	7.08081	1.16993	164.038	87.5002	6.48068	F6GWN6_VITVI	VIT_04s0023g03230	Uncharacterized protein	215.312	6.08e-73	0.971154	SAU50_ARATH	At4g34760	Auxin-responsive protein SAUR50	164.466	7.41e-53	0.740385
evm.model.chr4.2181	1268.32	279.28	429.393	369.212	1257.62	60.026	165.543	479.728	A2ICC8_VITVI	VIT_04s0023g03370	Fe2OG dioxygenase domain-containing protein	705.286	0	0.983471	FL3H_ARATH	At3g51240	Naringenin,2-oxoglutarate 3-dioxygenase	610.527	0	0.834711
evm.model.chr4.2233	5.73918	2.95195	0	2.46339	6.38753	0.3162	0	2.99402	F6GWL1_VITVI	VIT_04s0023g03720	TPR_REGION domain-containing protein	436.032	2.03e-151	0.945946	-	-	-	-	-	-
evm.model.chr4.2252	73.1501	31.5326	0.658609	52.6469	60.7078	5.62704	0.846832	63.4057	F6H5I8_VITVI	VIT_00s0349g00020	Uncharacterized protein	799.66	0	0.978571	MCAC1_ARATH	At4g35920	Protein MID1-COMPLEMENTING ACTIVITY 1	603.979	0	0.75
evm.model.chr4.2271	17.3936	31.3445	40.8676	16.6463	16.8828	52.9657	42.3811	18.9423	D7T1R5_VITVI	VIT_00s0264g00020	RING-type domain-containing protein	474.937	4.88e-171	0.982979	NIP1_ARATH	At4g35840	NEP1-interacting protein 1	357.066	1.66e-124	0.780822
evm.model.chr4.2327	0.123266	0.143192	0.0437723	0.0930793	0.26397	0.0340523	0.081219	0.13128	F6H2U0_VITVI	VIT_04s0008g02170	Uncharacterized protein	994.571	0	0.820669	-	-	-	-	-	-
evm.model.chr4.2363	16.5845	8.99589	0.83213	5.64312	14.6711	3.06303	1.05875	11.0226	F6I278_VITVI	VIT_04s0210g00190	Serine O-acetyltransferase	664.455	0	0.981873	SAT4_ARATH	At4g35640	Serine acetyltransferase 4	414.461	8.38e-144	0.693811
evm.model.chr4.2405	0	0	0.400579	0	0	0.0525213	0.32849	0	D7U453_VITVI	VIT_04s0044g00270	FAD_binding_3 domain-containing protein	715.301	0	0.882927	-	-	-	-	-	-
evm.model.chr4.2407	0.464266	8.52572	3.92768	1.98983	0.719453	21.0131	7.5454	1.44306	D7U458_VITVI	VIT_04s0044g00220	FAD_binding_3 domain-containing protein	733.406	0	0.946472	-	-	-	-	-	-
evm.model.chr4.245	7.03527	6.60003	0.439789	2.79122	8.10473	3.53354	1.62584	6.64915	F6H2S7_VITVI	VIT_04s0008g01980	MADS-box domain-containing protein	283.878	1.43e-97	0.765306	-	-	-	-	-	-
evm.model.chr4.2465	93.657	103.77	90.493	79.6691	105.684	136.893	172.744	98.2217	D7U429_VITVI	VIT_04s0044g00520	Uncharacterized protein	186.808	4.48e-62	0.956989	BOLA2_ARATH	At5g09830	Protein BOLA2	137.887	7.53e-43	0.822785
evm.model.chr4.2595	10.3239	27.2324	18.7396	6.73168	16.6576	49.0752	55.9799	8.17569	F6I0D7_VITVI	VIT_04s0044g01430	Uncharacterized protein	546.969	0	0.963855	-	-	-	-	-	-
evm.model.chr4.2598	0.436673	0.708767	0.396598	0.23741	0.529068	0.58572	1.32368	0.306581	F6I0D6_VITVI	VIT_04s0044g01460	RING-type E3 ubiquitin transferase	718.768	0	0.949495	-	-	-	-	-	-
evm.model.chr4.2614	3.91728	1.83074	1.0587	2.14002	3.24409	1.25103	0.242165	1.79753	D7U4C0_VITVI	VIT_04s0044g01570	DNA topoisomerase	1103.2	0	0.980668	TOP3A_ARATH	At5g63920	DNA topoisomerase 3-alpha	1353.19	0	0.718954
evm.model.chr4.2645	5.60412	9.58662	2.75967	7.99319	5.87662	29.0987	24.9067	9.64917	D7U493_VITVI	VIT_04s0044g01880	Uncharacterized protein	623.624	0	0.92219	-	-	-	-	-	-
evm.model.chr4.277	6.35395	5.08625	8.54844	4.07049	6.7251	5.51553	10.8763	4.66727	F6H2U7_VITVI	VIT_04s0008g02280	Uncharacterized protein	767.689	0	0.979899	Q9M236_ARATH	At3g43540	Initiation factor 4F subunit (DUF1350)	498.819	1.33e-175	0.712575
evm.model.chr4.298	0.0438197	0.0155657	0.226118	0.0501947	0.082401	0	0.54685	0	F6H3B1_VITVI	VIT_04s0008g02510	Protein kinase domain-containing protein	786.949	0	0.977215	-	-	-	-	-	-
evm.model.chr4.315	0.740005	0.183693	0.0385313	0.378434	0.856698	0.00740367	0.0111363	0.346001	F6I5D3_VITVI	VIT_15s0024g01270	Protein kinase domain-containing protein	1094.34	0	0.62279	-	-	-	-	-	-
evm.model.chr4.337	0.15925	2.79001	16.0217	0.924131	0.0954617	12.2893	14.9683	0.894434	F6H2V4_VITVI	VIT_04s0008g02800	Uncharacterized protein	265.003	1.06e-90	0.932099	Q9ZQ28_ARATH	At2g24400	At2g24400	152.91	1.38e-46	0.632353
evm.model.chr4.362	5.95894	1.00107	0	2.46404	6.50991	0.0573897	0	1.68962	F6H2X1_VITVI	VIT_04s0008g03090	Uncharacterized protein	345.125	6.92e-121	0.936275	Q9M089_ARATH	At4g31130	At4g31130	198.749	1.47e-63	0.6
evm.model.chr4.369	33.1586	21.5919	58.3879	9.9856	35.1026	27.6568	69.0105	12.1384	F6H2X6_VITVI	VIT_04s0008g03160	G protein gamma domain-containing protein	175.252	1.87e-56	0.987952	-	-	-	-	-	-
evm.model.chr4.377	43.3855	34.8709	16.5387	25.5913	52.1179	21.1895	12.7589	46.2935	A5BHR2_VITVI	VIT_04s0008g03210	Uncharacterized protein	331.643	6.35e-117	0.957055	-	-	-	-	-	-
evm.model.chr4.407	4.75492	1.21584	0.139499	1.11486	4.022	0.305253	0.198297	1.6489	F6H3E2_VITVI	VIT_04s0008g03480	Uncharacterized protein	1056.2	0	0.969981	-	-	-	-	-	-
evm.model.chr4.417	0.467237	0.383384	0.0190873	0.38021	0.504349	0	0	0.339924	D7SUB8_VITVI	VIT_04s0008g03580	Uncharacterized protein	2283.06	0	0.968644	-	-	-	-	-	-
evm.model.chr4.433	12.0975	9.38807	2.81364	6.61205	12.3982	2.85199	3.08791	6.64774	D7SUD3_VITVI	VIT_04s0008g03730	Uncharacterized protein	765.763	0	0.956186	DAAA_ARATH	At5g57850	D-amino-acid transaminase, chloroplastic	459.529	2.91e-160	0.681818
evm.model.chr4.442	29.8299	4.69201	1.55788	7.38076	25.0912	2.58139	1.44013	9.61909	D7SUE2_VITVI	VIT_04s0008g03820	Uncharacterized protein	761.14	0	0.974895	TAUE3_ARATH	At2g25737	Sulfite exporter TauE/SafE family protein 3	538.88	0	0.747917
evm.model.chr4.452	623.344	277.315	804.136	157.353	620.464	284.917	1185.93	40.5185	F6H2Z1_VITVI	VIT_04s0008g03930	BURP domain-containing protein	585.874	0	0.986264	RD22_ARATH	At5g25610	BURP domain protein RD22	293.508	1.83e-95	0.618644
evm.model.chr4.483	21.2414	28.5236	82.8732	40.4506	26.2881	54.9674	128.919	45.6313	D7SUH5_VITVI	VIT_04s0008g04210	Uncharacterized protein	263.848	1.15e-90	0.99187	GLB3_ARATH	At4g32690	Two-on-two hemoglobin-3	213.001	1.41e-70	0.773438
evm.model.chr4.488	22.8129	21.2494	1.42666	9.96103	25.8149	6.39876	3.0524	9.43891	F6H3F7_VITVI	VIT_04s0008g04240	2Fe-2S ferredoxin-type domain-containing protein	339.732	7.77e-120	0.97093	F4JUE0_ARATH	At4g32590	2Fe-2S ferredoxin-type domain-containing protein	166.392	1.27e-51	0.867925
evm.model.chr4.500	33.9578	22.2727	32.3282	20.7347	34.1823	37.348	30.8812	24.519	D7SUI8_VITVI	VIT_04s0008g04340	Uncharacterized protein	215.312	1.3e-66	0.984568	Q0WTS1_ARATH	At4g32610, At4g32615	Copper ion binding protein	87.4261	1.11e-19	0.61
evm.model.chr4.527	0.790714	0.943317	0.419651	0.91045	1.45157	0.4613	0.0339513	0.923437	F6H3H2_VITVI	VIT_04s0008g04560	Uncharacterized protein	970.304	0	0.981633	PP165_ARATH	At2g20540	Pentatricopeptide repeat-containing protein At2g20540	608.986	0	0.609959
evm.model.chr4.546	1.94998	2.01999	0.30242	1.99966	2.44051	0	0	0.235662	F6H3S8_VITVI	VIT_04s0008g04670	Uncharacterized protein	193.741	5.86e-62	0.94	-	-	-	-	-	-
evm.model.chr4.556	49.8294	44.842	50.748	22.7922	48.3231	54.9203	63.3132	26.8376	D7SUM6_VITVI	VIT_04s0008g04760	Uncharacterized protein	311.612	1.47e-108	0.99435	VATO1_ARATH	At4g32530	V-type proton ATPase subunit c&apos;&apos;1	280.026	3.95e-96	0.923977
evm.model.chr4.57	61.0505	43.9109	104.011	41.3929	46.9746	83.4225	112.803	36.5074	D7STJ8_VITVI	VIT_04s0008g00520	ATP-dependent 6-phosphofructokinase	945.266	0	0.92623	PFKA3_ARATH	At4g26270	ATP-dependent 6-phosphofructokinase 3	795.423	0	0.817797
evm.model.chr4.583	165.555	103.381	143.626	88.5522	154.48	160.214	190.799	103.065	D7SUP9_VITVI	VIT_04s0008g05000	Cytochrome b-c1 complex subunit 7	173.711	2.39e-56	0.961905	QCR71_ARATH	At4g32470	Cytochrome b-c1 complex subunit 7-1, mitochondrial	143.28	1.99e-44	0.782178
evm.model.chr4.584	808.897	1182.82	865.157	425.406	658.87	3196.69	1380.96	554.571	F6H3T7_VITVI	VIT_04s0008g05010	Uncharacterized protein	723.005	0	0.983146	Q9LYE7_ARATH	At5g11420	Uncharacterized protein At5g11420	600.127	0	0.776836
evm.model.chr4.662	7.25727	13.7212	22.6605	7.00052	9.47095	14.8267	24.2092	2.93515	D7SUV9_VITVI	VIT_04s0008g05620	Adenine phosphoribosyltransferase	350.517	2.07e-123	0.989529	APT5_ARATH	At5g11160	Adenine phosphoribosyltransferase 5	275.404	7.59e-94	0.774869
evm.model.chr4.706	11.1476	16.8613	19.8343	8.2544	11.0316	22.3921	22.1921	9.02576	D7SUY6_VITVI	VIT_04s0008g05920	Golgi SNAP receptor complex member 1	446.432	3.03e-160	0.990909	GOS11_ARATH	At1g15880	Golgi SNAP receptor complex member 1-1	370.163	3.36e-130	0.8125
evm.model.chr4.716	5.33855	30.1031	189.104	7.57415	7.15627	154.278	174.417	10.7853	F6H3U5_VITVI	VIT_04s0008g06000	AP2/ERF domain-containing protein	322.398	1.79e-112	0.989305	ERF03_ARATH	At5g25190	Ethylene-responsive transcription factor ERF003	172.555	1.07e-53	0.68306
evm.model.chr4.72	240.432	296.562	438.44	138.88	214.23	471.703	424.266	247.878	F6H383_VITVI	VIT_04s0008g00650	Uncharacterized protein	694.886	0	0.994135	F4ITJ6_ARATH	At2g25910	3&apos;-5&apos; exonuclease domain-containing protein / K homology domain-containing protein / KH domain-containing protein	546.584	0	0.768328
evm.model.chr4.720	139.324	100.264	152.107	45.4898	135.039	114.667	172.68	54.611	F6H3U9_VITVI	VIT_04s0008g06040	Aspartate aminotransferase	869.766	0	0.995238	AAT5_ARATH	At4g31990	Aspartate aminotransferase, chloroplastic	784.637	0	0.871429
evm.model.chr4.729	2.68297	1.5778	1.49091	1.0388	1.96008	0.991058	0.273387	1.20978	D7SV01_VITVI	VIT_04s0008g06090	Uncharacterized protein	564.688	0	0.971223	-	-	-	-	-	-
evm.model.chr4.757	10.0104	9.37952	15.0427	5.2494	10.9764	19.949	9.91346	6.0282	F6H3W5_VITVI	VIT_04s0008g06310	Uncharacterized protein	1252.65	0	0.951456	PHOX4_ARATH	At4g32070	Protein PHOX4	634.795	0	0.673118
evm.model.chr4.78	16.4542	15.6049	27.8198	19.5232	15.7136	37.1029	50.6294	18.7729	F6H386_VITVI	VIT_04s0008g00690	Uncharacterized protein	786.178	0	0.971429	Q9LYF7_ARATH	At5g11730	At5g11730	528.094	0	0.658031
evm.model.chr4.796	2.04906	1.52762	0.181747	0.87287	2.74406	0.311492	0.301851	1.47859	D7SV42_VITVI	VIT_04s0008g06620	Uncharacterized protein	1043.88	0	0.980545	-	-	-	-	-	-
evm.model.chr4.797	33.0467	15.4561	6.00235	12.4918	28.0921	9.93405	4.00202	16.0439	F6H337_VITVI	VIT_04s0008g06630	Uncharacterized protein	1206.82	0	0.988449	-	-	-	-	-	-
evm.model.chr4.82	6.50903	14.5698	16.3638	6.37461	8.23507	19.3214	13.851	8.52359	F6H389_VITVI	VIT_04s0008g00730	Phosphorylated adapter RNA export protein	398.282	5.12e-140	0.95057	-	-	-	-	-	-
evm.model.chr4.833	77.1816	100.132	140.208	85.3143	84.1501	155.179	163.851	84.9115	A5BA14_VITVI	VIT_04s0008g06880	ER membrane protein complex subunit 4	354.755	1.94e-125	0.977528	A8MQD8_ARATH	At5g10780	ER membrane protein complex subunit 4	246.128	1.54e-82	0.839286
evm.model.chr4.837	3.76618	6.30062	20.2527	7.58886	5.98859	10.612	21.675	8.55156	F6H353_VITVI	VIT_04s0008g06930	VQ domain-containing protein	273.092	8.52e-93	0.956284	-	-	-	-	-	-
evm.model.chr4.862	0.78913	0.746318	0.0838813	0.636196	1.09883	0	0	1.02754	F6H3K1_VITVI	VIT_04s0008g07010	Uncharacterized protein	332.028	2.64e-107	0.945355	-	-	-	-	-	-
evm.model.chr4.863	21.9382	50.3148	103.805	38.5012	20.9323	56.668	137.022	33.8633	D7SV72_VITVI	VIT_04s0008g07020	Rieske domain-containing protein	1026.54	0	0.979779	TIC55_ARATH	At2g24820	Protein TIC 55, chloroplastic	758.829	0	0.708571
evm.model.chr4.937	0.211321	0.136992	0.442732	0.217244	0.265099	0.752021	0.394473	0.198922	F6H9F0_VITVI	VIT_04s0069g00330	Uncharacterized protein	1082.78	0	0.956835	-	-	-	-	-	-
evm.model.chr4.983	18.4348	16.0063	22.4461	11.1383	21.0046	18.0924	10.7272	11.2404	F6H9I2_VITVI	VIT_04s0069g00870	Uncharacterized protein	5224.83	0	0.960196	-	-	-	-	-	-
evm.model.chr5.1080	10.3009	5.72662	1.13948	2.45216	6.70967	1.92338	2.05386	6.3571	F6H8S7_VITVI	VIT_05s0049g01970	Auxin-responsive protein	497.664	3.14e-177	0.933099	-	-	-	-	-	-
evm.model.chr5.1102	5.56718	1.36666	0.813901	2.01605	6.22746	1.10675	0.671317	3.06095	F6H8T2_VITVI	VIT_05s0049g02090	DNA_MISMATCH_REPAIR_2 domain-containing protein	2075.83	0	0.969302	MSH1_ARATH	At3g24320	DNA mismatch repair protein MSH1, mitochondrial	1517.29	0	0.721747
evm.model.chr5.113	6.03979	1.64659	0	1.80445	4.49918	0.0524297	0.033998	1.95064	F6H746_VITVI	VIT_05s0077g01390	C2H2-type domain-containing protein	291.197	1.07e-99	0.966184	-	-	-	-	-	-
evm.model.chr5.1134	2.76254	1.47778	0.089925	0.816601	2.25441	0.276377	0.141001	0.922825	F6H8V2_VITVI	VIT_05s0049g02310	Uncharacterized protein	702.975	0	0.967581	-	-	-	-	-	-
evm.model.chr5.1225	0.996007	0.317823	0.085832	0.46831	1.09566	0.353815	0	0.433089	F6I040_VITVI	VIT_00s0229g00110	Uncharacterized protein	877.085	0	0.849558	-	-	-	-	-	-
evm.model.chr5.1235	17.94	14.6145	86.3581	10.4713	14.0242	24.8004	116.34	13.5702	D7TS49_VITVI	VIT_05s0051g00180	Uncharacterized protein	419.853	7.74e-150	0.940639	-	-	-	-	-	-
evm.model.chr5.1312	0.267187	0.274337	0.0260637	0.219206	0.902869	0.0185683	0.0171003	0.23961	F6HZ13_VITVI	VIT_14s0128g00840	DNA polymerase	114.39	2.15e-26	0.925926	-	-	-	-	-	-
evm.model.chr5.1323	0.872914	0.429215	0.024248	0.28904	0.840759	0.918466	0.0785373	1.03309	F6HS54_VITVI	VIT_05s0051g00540	Protein kinase domain-containing protein	1246.49	0	0.830012	RCH2_ARATH	At3g24240	Receptor-like protein kinase 2	890.182	0	0.601407
evm.model.chr5.1368	19.0712	11.1403	20.326	6.51584	22.9087	8.54879	20.7956	7.37421	F6HS68_VITVI	VIT_05s0051g00860	PG_binding_1 domain-containing protein	493.812	2.55e-174	0.905923	-	-	-	-	-	-
evm.model.chr5.1431	0	0	3.68078	0.336372	0	2.44576	1.42621	0.535553	F6GXJ7_VITVI	VIT_11s0052g00190	Uncharacterized protein	250.751	7.28e-80	0.909091	-	-	-	-	-	-
evm.model.chr5.1599	7.37477	8.41509	0	1.74478	14.8048	3.2591	0	17.5363	D7SNT2_VITVI	VIT_05s0029g00170	Ubiquitin-like domain-containing protein	167.933	1.22e-54	0.851064	-	-	-	-	-	-
evm.model.chr5.1608	40.3229	21.9924	5.69641	19.3228	22.9569	4.86026	3.58766	12.6877	D7SNS9_VITVI	VIT_05s0029g00200	Purple acid phosphatase	1065.45	0	0.976699	PPA15_ARATH	At3g07130	Purple acid phosphatase 15	825.469	0	0.756863
evm.model.chr5.1612	269.213	296.984	304.396	222.748	351.488	313.669	457.978	138.544	D7SNS7_VITVI	VIT_05s0029g00220	4F5 domain-containing protein	62.7734	4.31e-14	0.888889	-	-	-	-	-	-
evm.model.chr5.1663	17.9224	8.9403	0.684677	10.246	7.5207	2.39629	0.445982	0.799157	F6GWE4_VITVI	VIT_05s0029g00480	Uncharacterized protein	884.404	0	0.974713	-	-	-	-	-	-
evm.model.chr5.1686	16.9542	15.9665	1.2825	6.45528	22.5683	5.19236	1.8847	15.5479	F6GWD4_VITVI	VIT_05s0029g00650	RING-type domain-containing protein	381.333	3.6e-134	0.936652	-	-	-	-	-	-
evm.model.chr5.1700	21.4545	5.96665	4.32282	8.44661	23.5709	5.70287	3.45312	13.5458	F6GWD0_VITVI	VIT_05s0029g00730	Methyltransf_11 domain-containing protein	750.74	0	0.758621	Q8VYT6_ARATH	At2g31740	Methyltransf_11 domain-containing protein	704.516	0	0.626943
evm.model.chr5.175	228.672	159.524	237.964	164.277	269.478	265.235	290.987	160.878	A5C838_VITVI	VIT_05s0077g00910	Uncharacterized protein	188.734	2.42e-62	1	Q9C901_ARATH	At3g06610	DNA-binding enhancer protein-like protein	139.043	8.46e-43	0.772727
evm.model.chr5.182	3.44821	3.67091	0.022361	1.79226	3.35983	7.23387	0	2.83091	D7SYK2_VITVI	VIT_05s0077g00870	Lipase_GDSL domain-containing protein	571.237	0	0.960265	GDL64_ARATH	At4g16230	GDSL esterase/lipase At4g16230	483.797	3.91e-168	0.614362
evm.model.chr5.1867	1.06374	9.33099	9.24651	4.40674	2.57128	61.5859	46.2497	3.67994	A5BTY5_VITVI	VIT_05s0062g00610	Xyloglucan endotransglucosylase/hydrolase	538.88	0	0.977099	XTH15_ARATH	At4g14130	Xyloglucan endotransglucosylase/hydrolase protein 15	442.965	8.38e-157	0.733564
evm.model.chr5.1880	0.0391823	0.288131	0.720926	0.136224	0.145713	1.14187	1.47374	0.0799047	F6I4G1_VITVI	VIT_05s0062g00740	Glycosyltransferase	757.288	0	0.894855	-	-	-	-	-	-
evm.model.chr5.1892	14.3386	11.2325	8.33865	9.98439	15.9314	17.8313	11.1988	12.3728	F6I4G4_VITVI	VIT_05s0062g00790	MACPF domain-containing protein	1174.46	0	0.97557	-	-	-	-	-	-
evm.model.chr5.1932	0.206534	0.878201	0.284911	0.281523	1.12025	1.76484	1.37691	0.606503	D7U9L7_VITVI	VIT_05s0062g00980	Aldo_ket_red domain-containing protein	308.145	4.82e-104	0.929936	ALKR3_ARATH	At1g60690	Probable aldo-keto reductase 3	258.07	4.32e-84	0.757962
evm.model.chr5.1956	9.78538	8.4324	9.91207	4.24885	11.1497	17.2251	19.1563	8.48065	D7U9M9_VITVI	VIT_05s0062g01110	NnrU domain-containing protein	522.702	0	0.980456	ZCIS_ARATH	At1g10830	15-cis-zeta-carotene isomerase, chloroplastic	449.899	5.05e-157	0.797203
evm.model.chr5.1967	5.28377	28.6809	131.012	22.0195	6.53169	71.4443	113.182	35.4949	D7U9N6_VITVI	VIT_05s0062g01190	Uncharacterized protein	608.216	0	0.993197	PRNL2_ARATH	At2g43120	Pirin-like protein 2	451.825	3.83e-159	0.723684
evm.model.chr5.2058	4.15433	1.28892	0.00900067	2.15213	1.7694	0.040137	0.095802	1.07819	D7U8X8_VITVI	VIT_05s0124g00670	ANK_REP_REGION domain-containing protein	796.964	0	0.771721	-	-	-	-	-	-
evm.model.chr5.2103	1.28502	1.72421	0.0854093	1.48297	0.804403	0	0	0	D7U8Y0_VITVI	VIT_05s0124g00720	ANK_REP_REGION domain-containing protein	322.398	6.84e-109	0.745833	-	-	-	-	-	-
evm.model.chr5.2157	20.6245	38.1376	30.7594	22.9331	23.9222	54.6923	42.398	17.8487	D7U1N3_VITVI	VIT_05s0102g00210	Uncharacterized protein	685.641	0	0.98	O22847_ARATH	At2g43320	At2g43320/T1O24.6	519.62	0	0.754237
evm.model.chr5.2214	1.02296	0.387538	0.169048	0.448271	0.980963	0.284861	0.0577073	0.4166	F6HYW5_VITVI	VIT_05s0102g01100	Uncharacterized protein	669.463	0	0.629057	-	-	-	-	-	-
evm.model.chr5.2309	111.228	194.365	223.073	87.1135	112.9	238.446	197.611	114.041	F6HYX2_VITVI	VIT_05s0102g01180	Lactamase_B domain-containing protein	586.645	0	0.993421	GLO2D_ARATH	At1g06130	Probable hydroxyacylglutathione hydrolase 2, chloroplastic	494.967	7.31e-176	0.732523
evm.model.chr5.2381	0.0495323	0.605013	1.50883	0.0212473	0.125487	1.87953	5.22064	0.28746	A5AK36_VITVI	VIT_05s0094g00330	Chitin-binding type-1 domain-containing protein	480.33	4.08e-172	0.981413	CHI5_ARATH	At3g54420	Endochitinase EP3	347.436	1.14e-119	0.662651
evm.model.chr5.2388	0.110007	3.72107	37.7083	7.66791	2.27404	11.0578	42.9559	12.2264	Q7XAU6_VITVI	VIT_05s0094g00340	Chitin-binding type-1 domain-containing protein	116.701	3.62e-32	0.8	-	-	-	-	-	-
evm.model.chr5.2413	4.8172	1.46335	1.17523	1.47096	3.96918	2.02158	0.756212	2.73531	D7T2F1_VITVI	VIT_05s0094g00580	Acyl-[acyl-carrier-protein] desaturase	676.396	0	0.928177	STAD7_ARATH	At2g43710	Stearoyl-[acyl-carrier-protein] 9-desaturase 7, chloroplastic	560.066	0	0.774648
evm.model.chr5.2421	0.527232	0.371313	3.56871	0.542746	0.777278	2.56745	9.34681	1.804	F6HB25_VITVI	VIT_05s0094g00770	Uncharacterized protein	521.161	0	0.976431	A0A1I9LQ55_ARATH	At3g59710	NAD(P)-binding Rossmann-fold superfamily protein	314.309	1.6e-105	0.633452
evm.model.chr5.2477	48.9747	29.6489	6.80242	32.2385	55.2968	11.2138	5.74549	38.9202	A5BNR6_VITVI	VIT_05s0094g01160	Uncharacterized protein	696.812	0	0.988406	P2_ARATH	At5g16990	NADP-dependent alkenal double bond reductase P2	499.204	5.07e-177	0.690058
evm.model.chr5.2513	38.9139	306.917	170.14	74.1969	35.8352	217.106	197.715	77.3661	F6HAZ4_VITVI	VIT_05s0094g01530	Uncharacterized protein	177.948	3.55e-57	0.971223	-	-	-	-	-	-
evm.model.chr5.266	8.35631	7.03049	2.88818	5.50462	10.5196	4.98289	1.50954	5.79632	F6HDX3_VITVI	VIT_05s0020g00010	Uncharacterized protein	1186.4	0	0.847015	-	-	-	-	-	-
evm.model.chr5.275	48.5746	24.1159	72.8119	20.5841	51.8376	31.0434	41.6869	28.182	F6HE38_VITVI	VIT_05s0020g00700	SBP-type domain-containing protein	1946.4	0	0.974733	-	-	-	-	-	-
evm.model.chr5.29	150.594	19.212	0.136537	52.8336	206.442	4.22768	0.540694	77.136	D7SYC3_VITVI	VIT_05s0077g02100	FLZ-type domain-containing protein	253.447	8.45e-87	0.986014	-	-	-	-	-	-
evm.model.chr5.322	5.46982	7.12923	58.5688	8.32963	5.19714	34.5381	18.04	9.46138	F6HE52_VITVI	VIT_05s0020g01080	Uncharacterized protein	780.4	0	0.90925	-	-	-	-	-	-
evm.model.chr5.34	1.01264	0.612702	0.105952	0.642702	0.867138	0.414866	0.0136737	0.665189	D7SYB9_VITVI	VIT_05s0077g02050	Uncharacterized protein	2080.45	0	0.928877	-	-	-	-	-	-
evm.model.chr5.342	16.1366	8.81875	14.3595	7.31745	15.6088	19.2245	10.1279	10.0037	F6HE61_VITVI	VIT_05s0020g01250	BTB domain-containing protein	1555.81	0	0.949622	-	-	-	-	-	-
evm.model.chr5.35	45.5776	49.5992	87.7179	42.2243	56.0728	72.2128	104.265	45.2724	D7SYB8_VITVI	VIT_05s0077g02040	FAA_hydrolase domain-containing protein	431.024	4.14e-154	0.986726	FAHD1_ARATH	At4g15940	Probable acylpyruvase FAHD1, mitochondrial	362.073	7.46e-127	0.815315
evm.model.chr5.366	16.203	24.0291	0	30.5906	10.4563	7.10392	0.179213	6.23163	D7T6E8_VITVI	VIT_05s0020g01420	Uncharacterized protein	221.861	2.27e-75	0.990654	FPF1_ARATH	At5g24860	Flowering-promoting factor 1	134.42	5.68e-41	0.633028
evm.model.chr5.370	9.04828	1.06988	0	2.02991	5.78994	0.503561	0.345747	1.93565	F6HE69_VITVI	VIT_05s0020g01450	HMA domain-containing protein	346.665	1.26e-118	0.833333	HIP36_ARATH	At5g27690	Heavy metal-associated isoprenylated plant protein 36	108.612	4.79e-27	0.635135
evm.model.chr5.38	0.0948693	0.057487	0.285244	0	0.0405477	0.0830397	0.445628	0.050114	F6H6W4_VITVI	VIT_05s0077g02020	AB hydrolase-1 domain-containing protein	510.76	0	0.757062	-	-	-	-	-	-
evm.model.chr5.390	3.23624	2.20262	0.298838	1.19434	4.23802	0.702473	0.288929	2.11059	F6HDG3_VITVI	VIT_05s0020g01640	Uncharacterized protein	788.489	0	0.967254	-	-	-	-	-	-
evm.model.chr5.468	4.05229	0.969106	0.346019	1.01897	3.04565	0.677949	0.264718	1.56595	D7T6M2_VITVI	VIT_05s0020g02230	Protein kinase domain-containing protein	904.82	0	0.969199	Q8GXZ5_ARATH	At5g18910, At5g18910/F17K4_160	Protein kinase domain-containing protein	508.834	4.58e-176	0.641827
evm.model.chr5.471	0.970396	0.172348	0.0107013	0.40073	0.869236	0.13541	0	0.304505	F6HDJ2_VITVI	VIT_05s0020g02260	MFS domain-containing protein	935.25	0	0.926441	-	-	-	-	-	-
evm.model.chr5.524	0	0.196674	0	0.111931	0.136848	0.701641	0.416816	0.104101	F6HDL2_VITVI	VIT_05s0020g02630	Uncharacterized protein	659.833	0	0.961194	-	-	-	-	-	-
evm.model.chr5.543	5.107	2.92968	0.219161	1.9247	4.06805	1.2278	0.625428	3.45317	D7T6S0_VITVI	VIT_05s0020g02760	Signal peptidase complex subunit 3	233.032	2.88e-78	0.976378	SPC3A_ARATH	At3g05230	Signal peptidase complex subunit 3A	159.073	2.29e-49	0.622047
evm.model.chr5.548	6.79869	3.64024	1.05752	2.62613	6.66274	4.71911	0.467698	3.11251	D7T6S6_VITVI	VIT_05s0020g02810	PMR5N domain-containing protein	907.516	0	0.975225	TBL11_ARATH	At5g19160	Protein trichome birefringence-like 11	636.336	0	0.655022
evm.model.chr5.572	4.15135	5.35881	18.9579	3.37051	3.61541	28.9874	15.8402	3.22225	D7T6U7_VITVI	VIT_05s0020g03030	Uncharacterized protein	933.324	0	0.973306	Q9SFG3_ARATH	At3g05990	At3g05990	608.601	0	0.64375
evm.model.chr5.581	137.25	96.7079	7.40286	127.247	118.228	27.4714	6.1255	191.542	D7T6V4_VITVI	VIT_05s0020g03130	Phytocyanin domain-containing protein	269.24	2.01e-91	0.952632	O81500_ARATH	At5g26330	Phytocyanin domain-containing protein	176.792	2.33e-55	0.728155
evm.model.chr5.600	0.108501	0.0608607	1.17685	0.0575327	0.252916	0.729474	2.61659	0.426312	D7T6W4_VITVI	VIT_05s0020g03280	Amine oxidase	1328.15	0	0.982169	F4IAX0_ARATH	At1g31690	Amine oxidase	870.537	0	0.630769
evm.model.chr5.606	0.160299	0.999033	0.556966	0.151578	0.119148	5.68964	2.35197	0.537281	F6HDN9_VITVI	VIT_05s0020g03210	Receptor-like serine/threonine-protein kinase	196.438	1.83e-58	1	-	-	-	-	-	-
evm.model.chr5.636	21.8816	36.1954	33.2796	17.4042	19.5154	58.1618	43.2942	23.1059	F6HDR2_VITVI	VIT_05s0020g03610	Uncharacterized protein	285.034	2.22e-95	0.979021	-	-	-	-	-	-
evm.model.chr5.644	1.02344	3.7148	6.96444	2.15994	1.20828	5.50395	9.0154	2.24822	D7T705_VITVI	VIT_05s0020g03680	N-acetyltransferase domain-containing protein	328.176	8.46e-113	0.94152	-	-	-	-	-	-
evm.model.chr5.669	52.4223	28.6505	13.2912	20.3533	53.9571	22.152	6.63914	39.7818	F6HDT0_VITVI	VIT_05s0020g03890	NAB domain-containing protein	3254.54	0	0.970842	-	-	-	-	-	-
evm.model.chr5.682	32.7644	38.8938	68.7607	32.9081	37.4599	60.6128	60.2863	45.5632	D7T731_VITVI	VIT_05s0020g04010	Uncharacterized protein	405.601	2.04e-144	0.985849	-	-	-	-	-	-
evm.model.chr5.684	25.8554	14.2195	0.193427	7.47278	20.9376	5.71929	0.449131	16.2773	F6HDT6_VITVI	VIT_05s0020g04020	Uncharacterized protein	731.48	0	0.980477	Q9LUI0_ARATH	At3g22810	Auxin canalization protein (DUF828)	498.434	6.26e-173	0.716075
evm.model.chr5.690	47.326	31.3014	52.4911	12.734	38.9732	37.9462	93.5267	15.323	D7T736_VITVI	VIT_05s0020g04060	Tify domain-containing protein	585.874	0	0.901163	MTND4_ARATH	At5g43850	1,2-dihydroxy-3-keto-5-methylthiopentene dioxygenase 4	323.553	2.43e-107	0.775401
evm.model.chr5.694	193.064	67.1346	165.415	69.4087	143.667	98.3752	741.149	70.1907	F6HDT9_VITVI	VIT_05s0020g04110	Uncharacterized protein	282.337	2.73e-96	0.934783	ELIP1_ARATH	At3g22840	Early light-induced protein 1, chloroplastic	183.341	1.43e-57	0.758929
evm.model.chr5.702	128.529	130.018	209.293	69.7657	138.144	217.623	234.703	67.2856	D7T745_VITVI	VIT_05s0020g04160	DUF3700 domain-containing protein	494.582	2.22e-178	0.959839	Q9LIL3_ARATH	At3g22850	DUF3700 domain-containing protein	375.941	1.42e-131	0.717742
evm.model.chr5.706	15.1936	8.1059	0.067457	8.54094	13.4458	1.60977	0.062971	10.955	F6HVU3_VITVI	VIT_17s0053g00680	Uncharacterized protein	1477.23	0	0.807256	AGO10_ARATH	At5g43810	Protein argonaute 10	1651.34	0	0.824926
evm.model.chr5.740	7.82936	8.04534	6.92612	3.57023	7.10077	29.8341	8.95406	4.83273	F6HDV0_VITVI	VIT_05s0020g04300	Calcium-transporting ATPase	1868.2	0	0.977978	ACA13_ARATH	At3g22910	Putative calcium-transporting ATPase 13, plasma membrane-type	1311.98	0	0.709037
evm.model.chr5.76	0.780884	4.11218	5.82765	1.94941	2.27759	14.2377	6.40671	2.09894	A5C109_VITVI	VIT_05s0077g01690	Bet_v_1 domain-containing protein	279.641	1.62e-96	0.962025	-	-	-	-	-	-
evm.model.chr5.771	15.5658	116.523	280.238	17.73	18.3751	466.35	335.98	25.024	C4P7W9_VITVI	VIT_05s0020g04570	Non-specific serine/threonine protein kinase	756.903	0	0.952381	CIPK7_ARATH	At3g23000	CBL-interacting serine/threonine-protein kinase 7	458.759	7.32e-158	0.615202
evm.model.chr5.776	27.758	18.8011	48.4877	10.6924	29.0159	22.3846	33.17	14.0728	F6HDX0_VITVI	VIT_05s0020g04610	Protein kinase domain-containing protein	1122.46	0	0.955343	-	-	-	-	-	-
evm.model.chr5.806	50.3262	23.124	8.42974	26.3335	20.5068	4.31815	3.44906	18.2101	F6HDY8_VITVI	VIT_05s0020g04820	Zeta_toxin domain-containing protein	982.245	0	0.948624	F4IDR5_ARATH	At1g06750	Zeta_toxin domain-containing protein	573.548	0	0.641434
evm.model.chr5.807	50.877	137.185	298.837	85.2458	24.7493	262.377	247.551	62.2733	D7T799_VITVI	VIT_05s0020g04850	Zeta_toxin domain-containing protein	887.871	0	0.936293	NADKC_ARATH	At1g04280	Calmodulin calcium-dependent NAD kinase	590.497	0	0.682008
evm.model.chr5.809	3.29537	1.1579	1.06314	0.86495	2.50564	0.51614	0.172505	1.47507	F6HBQ8_VITVI	VIT_09s0018g00310	Uncharacterized protein	517.694	1.44e-163	0.921986	-	-	-	-	-	-
evm.model.chr5.818	18.2314	29.5059	27.6746	16.493	16.421	38.0039	29.0127	17.1275	D7T7A5_VITVI	VIT_05s0020g04910	Uncharacterized protein	490.345	2.59e-176	0.968992	-	-	-	-	-	-
evm.model.chr5.87	26.4041	54.4661	77.7918	8.55224	31.7335	90.4618	151.141	24.7848	Q9FS43_VITVI	VIT_05s0077g01580	Bet_v_1 domain-containing protein	300.056	1.4e-104	0.911392	-	-	-	-	-	-
evm.model.chr5.871	85.6507	57.9645	73.3975	57.5663	82.1337	106.125	100.564	54.8556	D7SZA9_VITVI	VIT_05s0049g00200	Uncharacterized protein	249.21	1.37e-84	0.980892	O22690_ARATH	At1g04340	At1g04340/F19P19_23	154.836	1.32e-47	0.620253
evm.model.chr5.879	0.13612	0.062904	0.260437	0	0.182182	0.142389	6.43456	0	A5AF80_VITVI	VIT_05s0049g00300	Fe2OG dioxygenase domain-containing protein	720.309	0	0.983651	-	-	-	-	-	-
evm.model.chr5.895	5.34297	5.3065	13.8367	2.79734	5.34014	7.29221	19.2538	2.50203	D7SZC9_VITVI	VIT_05s0049g00440	CASP-like protein	270.396	4.21e-93	0.986842	CSPLG_ARATH	At3g23200	CASP-like protein 5B3	199.134	4.34e-65	0.741722
evm.model.chr5.94	2.7305	25.8894	108.024	39.9489	6.08817	110.509	111.575	31.9066	D7SY75_VITVI	VIT_05s0077g01550	Bet_v_1 domain-containing protein	310.071	1.76e-108	0.937107	-	-	-	-	-	-
evm.model.chr5.953	41.855	29.1	54.5059	23.9469	41.2996	48.06	36.5003	23.6578	D7SZG3_VITVI	VIT_05s0049g00960	Photolyase/cryptochrome alpha/beta domain-containing protein	1271.91	0	0.970588	CRY2_ARATH	At1g04400	Cryptochrome-2	802.357	0	0.655932
evm.model.chr5.960	0.675699	12.6896	53.1003	5.85341	1.19083	63.103	40.4462	4.96299	A5BKG2_VITVI	VIT_05s0049g01020	MYB15	459.529	1.81e-164	0.960474	-	-	-	-	-	-
evm.model.chr5.970	12.7189	16.5134	73.4403	6.74001	19.974	50.5134	124.426	8.4597	F6H8N9_VITVI	VIT_05s0049g01100	Uncharacterized protein	424.091	2.53e-151	0.955947	-	-	-	-	-	-
evm.model.chr5.995	0.938066	1.51031	4.55198	2.36783	1.21637	3.39183	11.2626	1.19936	F6H8R4_VITVI	VIT_05s0049g01290	PPM-type phosphatase domain-containing protein	584.719	0	0.952381	-	-	-	-	-	-
evm.model.chr6.102	13.6382	15.3787	1.5205	3.74506	12.5784	4.43891	5.03806	9.06912	F6GUJ7_VITVI	VIT_06s0004g00800	Uncharacterized protein	863.218	0	0.970588	PHSC_ARATH	At3g13620	Probable polyamine transporter At3g13620	651.744	0	0.756039
evm.model.chr6.1064	20.2238	14.8632	3.77582	8.16349	18.1008	5.6312	2.31629	10.5589	D7SJM8_VITVI	VIT_06s0004g07670	Iwr1 domain-containing protein	593.578	0	0.938889	-	-	-	-	-	-
evm.model.chr6.1093	8.90259	5.44962	2.43034	4.27726	8.58466	4.21497	1.16505	3.46035	F6GUC4_VITVI	VIT_06s0004g07860	EngB-type G domain-containing protein	899.042	0	0.890071	B9DFZ2_ARATH	At5g58370	EngB-type G domain-containing protein	424.091	3.72e-142	0.747573
evm.model.chr6.1099	4.29468	0.238962	0	0.578024	3.3409	0.038055	0	1.84681	F6GUC2_VITVI	VIT_06s0004g07890	DUF641 domain-containing protein	797.734	0	0.96368	-	-	-	-	-	-
evm.model.chr6.1123	1157.68	241.784	189.712	281.717	1164.29	153.527	102.58	477.788	A5BRL4_VITVI	VIT_06s0004g08150	Uncharacterized protein	908.672	0	0.976238	TCMO_ARATH	At2g30490	Trans-cinnamate 4-monooxygenase	794.653	0	0.844622
evm.model.chr6.1133	22.2998	97.4415	117.156	35.9057	37.1139	64.3471	69.2387	33.8285	F6GU77_VITVI	VIT_06s0004g08190	AP2/ERF domain-containing protein	429.098	4.74e-151	0.954545	-	-	-	-	-	-
evm.model.chr6.1169	7.8478	34.1693	44.5107	19.7094	9.8084	69.1683	61.6304	26.0917	F6GU61_VITVI	VIT_06s0004g08440	Calcium uniporter protein	533.102	0	0.966667	MCU6_ARATH	At1g09575	Calcium uniporter protein 6, mitochondrial	303.908	7.75e-102	0.634454
evm.model.chr6.129	4.6547	4.86915	8.21816	3.01158	5.74646	19.1669	22.7633	3.21292	F6GUI9_VITVI	VIT_06s0004g01000	Dirigent protein	377.867	3.24e-134	0.943005	DIR19_ARATH	At1g58170	Dirigent protein 19	208.379	1.4e-67	0.653333
evm.model.chr6.1318	5.68815	9.27517	0.256909	5.90185	4.12613	0.701341	0.104319	4.55864	F6HA78_VITVI	VIT_06s0009g00980	Abhydrolase_3 domain-containing protein	634.024	0	0.974763	-	-	-	-	-	-
evm.model.chr6.132	0	0	1.28803	0.11885	0	0.621292	1.56512	0.517355	D7SLF5_VITVI	VIT_06s0004g01020	Dirigent protein	280.411	2.15e-96	0.926174	-	-	-	-	-	-
evm.model.chr6.1355	0	0.16592	5.24438	0	0.19919	0.123097	14.3115	0.0172077	D7T1K7_VITVI	VIT_06s0009g01140	Aa_trans domain-containing protein	786.178	0	0.964623	-	-	-	-	-	-
evm.model.chr6.137	69.8063	458.761	342.086	139	95.5105	447.857	380.502	154.909	F6I3C1_VITVI	VIT_09s0070g00160	Non-specific serine/threonine protein kinase	294.664	9.56e-99	0.938547	-	-	-	-	-	-
evm.model.chr6.145	15.7196	23.4385	39.1187	15.8159	16.8244	36.1776	28.9349	14.3339	D7SLE6_VITVI	VIT_06s0004g01110	ZT_dimer domain-containing protein	727.243	0	0.939904	MTPC3_ARATH	At3g58060	Putative metal tolerance protein C3	559.296	0	0.683824
evm.model.chr6.147	15.7455	16.604	159.529	37.5008	13.0238	73.594	176.879	43.5467	D7SLE4_VITVI	VIT_06s0004g01130	RING-type E3 ubiquitin transferase	643.654	0	0.99026	SINA2_ARATH	At3g58040	E3 ubiquitin-protein ligase SINAT2	525.013	0	0.79288
evm.model.chr6.1533	10.4066	3.61174	1.30494	4.25941	11.135	2.01533	2.54037	6.46436	F6HAD4_VITVI	VIT_06s0009g02450	Uncharacterized protein	808.905	0	0.889391	-	-	-	-	-	-
evm.model.chr6.1562	0	0.205732	2.26998	0.260525	0.058184	3.62492	0.72525	0.20455	F6HAC7_VITVI	VIT_06s0009g02560	Pectinesterase	934.095	0	0.927126	PME17_ARATH	At2g45220	Probable pectinesterase/pectinesterase inhibitor 17	704.131	0	0.677419
evm.model.chr6.1603	0.439715	0.1193	6.71937	0.0512863	0.319948	1.1692	6.16991	0.124335	F6HA56_VITVI	VIT_06s0009g03130	Uncharacterized protein	988.408	0	0.933202	C79A2_ARATH	At5g05260	Phenylalanine N-monooxygenase	667.922	0	0.614943
evm.model.chr6.1656	0.228778	0.500667	0.20254	0.809526	0.512568	2.54552	0.41562	0.099328	D7T157_VITVI	VIT_06s0009g03470	Uncharacterized protein	383.645	1.55e-135	0.965347	-	-	-	-	-	-
evm.model.chr6.173	0.651831	0.759145	0.0435523	0.483603	1.64033	0.11286	0.088892	0.408148	F6GUE2_VITVI	VIT_06s0004g01320	Non-structural maintenance of chromosomes element 4	747.658	0	0.933333	-	-	-	-	-	-
evm.model.chr6.1732	0.599848	2.54019	13.4736	0.728045	2.10381	33.441	18.4135	2.5367	E13B_VITVI	VIT_06s0061g00120	Glucan endo-1,3-beta-glucosidase	564.688	0	0.924419	-	-	-	-	-	-
evm.model.chr6.1741	13.2321	8.33877	2.07052	9.54068	12.2049	1.67118	1.0235	8.11968	D7SNF1_VITVI	VIT_06s0061g00220	TFIIB-type domain-containing protein	622.083	0	0.993631	TF2B2_ARATH	At3g10330	Transcription initiation factor IIB-2	528.48	0	0.83758
evm.model.chr6.1778	154.437	160.938	451.582	196.584	184.3	162.498	572.188	123.424	D7SND2_VITVI	VIT_06s0061g00440	Uncharacterized protein	316.235	8.1e-106	0.859649	-	-	-	-	-	-
evm.model.chr6.1794	2.48728	46.4979	386.169	26.4484	3.18741	338.939	793.98	67.2729	D7SNC1_VITVI	VIT_06s0061g00550	Xyloglucan endotransglucosylase/hydrolase	526.554	0	0.972509	XTH32_ARATH	At2g36870	Probable xyloglucan endotransglucosylase/hydrolase protein 32	397.897	9.68e-139	0.719368
evm.model.chr6.1813	8.26366	18.1796	55.6408	9.08244	7.20883	18.2281	26.9832	13.4167	F6GW91_VITVI	VIT_06s0061g00600	Nodulin-like domain-containing protein	1122.07	0	0.873874	-	-	-	-	-	-
evm.model.chr6.1841	31.6308	55.5757	91.6411	32.3463	40.0118	109.528	132.253	40.8025	D7SN98_VITVI	VIT_06s0061g00790	Rieske domain-containing protein	1034.25	0	0.987013	PAO_ARATH	At3g44880	Pheophorbide a oxygenase, chloroplastic	760.755	0	0.753425
evm.model.chr6.1847	1.5423	1.97684	0.234358	0.782725	2.91006	1.53062	0.68418	2.06512	F6GW78_VITVI	VIT_06s0061g00830	PHD-type domain-containing protein	1324.3	0	0.970297	-	-	-	-	-	-
evm.model.chr6.186	3.80885	4.82465	5.47152	2.56413	4.65783	33.9756	5.59561	2.13497	F6GUD6_VITVI	VIT_06s0004g01390	Receptor-like serine/threonine-protein kinase	555.058	0	0.65602	-	-	-	-	-	-
evm.model.chr6.1949	1.40891	1.32632	5.59655	0.251287	1.25823	3.68396	2.4653	0.243973	D7SN38_VITVI	VIT_06s0061g01480	Uncharacterized protein	1597.41	0	0.964203	AB39G_ARATH	At1g66950	ABC transporter G family member 39	1136.32	0	0.643268
evm.model.chr6.1990	4.6163	0.286011	0.0190433	0.971256	5.64649	0.440848	0	2.91262	D7TCY0_VITVI	VIT_06s0080g00120	Fatty acyl-CoA reductase	946.806	0	0.946939	FACR3_ARATH	At4g33790	Fatty acyl-CoA reductase 3	656.751	0	0.615542
evm.model.chr6.20	0.686649	1.54138	9.67662	2.68524	0.558768	6.64017	7.61401	1.51002	F6GUP4_VITVI	VIT_06s0004g00130	Pyruvate kinase	1016.91	0	0.980237	Q9FM97_ARATH	At5g56350, At5g56350/MCD7.8	Pyruvate kinase	908.286	0	0.874747
evm.model.chr6.2024	4.45333	10.9134	16.7833	3.04027	1.86069	5.02582	25.2721	1.3556	F6HHG2_VITVI	VIT_06s0080g00400	Uncharacterized protein	162.155	1.39e-48	0.857143	-	-	-	-	-	-
evm.model.chr6.2030	14.4374	53.6888	69.9355	31.5725	15.8687	128.493	99.575	26.834	F6HHF9_VITVI	VIT_06s0080g00450	Uncharacterized protein	362.073	7.84e-127	0.994318	-	-	-	-	-	-
evm.model.chr6.206	8.53936	7.77814	3.4571	7.40162	10.293	4.38342	2.08357	9.08782	D7SLA7_VITVI	VIT_06s0004g01530	DNA topoisomerase 6 subunit B	1308.51	0	0.985141	TOP6B_ARATH	At3g20780	DNA topoisomerase 6 subunit B	1127.08	0	0.839258
evm.model.chr6.2065	36.9129	30.0999	42.5393	24.5326	45.8857	61.1458	65.4097	29.5663	D7TCR8_VITVI	VIT_06s0080g00800	Uncharacterized protein	408.297	2.51e-145	0.990909	VA714_ARATH	At5g22360	Vesicle-associated membrane protein 714	367.466	4.04e-129	0.877828
evm.model.chr6.2089	7.38073	5.96311	22.505	7.51584	11.6661	18.0258	25.7701	10.0286	F6HHD5_VITVI	VIT_06s0080g00930	Uncharacterized protein	934.865	0	0.972393	-	-	-	-	-	-
evm.model.chr6.2093	0.289109	5.03723	21.6491	3.01235	3.90926	10.6562	22.6561	2.45244	F6HHD0_VITVI	VIT_06s0080g00980	Uncharacterized protein	496.508	8.8e-178	0.941176	-	-	-	-	-	-
evm.model.chr6.2096	4.38573	5.17412	3.84351	3.07556	4.6603	5.17602	7.64479	4.37904	F6HHC6_VITVI	VIT_06s0080g01020	Uncharacterized protein	491.115	8.53e-170	0.962547	-	-	-	-	-	-
evm.model.chr6.2117	51.0199	64.8675	87.5572	60.7797	128.538	192.434	326.566	128.325	A5ALT5_VITVI	VIT_06s0080g01230	Uncharacterized protein	711.449	0	0.997602	DNAJ3_ARATH	At3g44110	Chaperone protein dnaJ 3	597.43	0	0.826603
evm.model.chr6.221	19.9115	13.3515	35.2779	19.4018	24.2706	46.566	74.68	29.8546	F6GU96_VITVI	VIT_06s0004g01650	Uncharacterized protein	1732.23	0	0.97254	Q9LXU4_ARATH	At5g12950, At5g12950/T24H18_120	Proline-tRNA ligase (DUF1680)	1141.33	0	0.650059
evm.model.chr6.306	12.8991	6.9762	1.79747	6.80807	8.91466	1.17437	0.169052	5.03493	D7SL39_VITVI	VIT_06s0004g02230	Uncharacterized protein	200.675	2.54e-64	0.745763	SMR9_ARATH	At1g51355	Cyclin-dependent protein kinase inhibitor SMR9	70.0922	1.4e-15	0.610169
evm.model.chr6.328	2.44664	2.52367	0	0.638425	1.59425	0.198397	0	1.20205	F6GU36_VITVI	VIT_06s0004g02360	Uncharacterized protein	843.188	0	0.93554	-	-	-	-	-	-
evm.model.chr6.351	1.83657	925.489	11910.6	509.346	1.99884	7556.23	7937.31	302.299	F6GU22_VITVI	VIT_06s0004g02560	Uncharacterized protein	402.519	5.14e-143	0.972727	-	-	-	-	-	-
evm.model.chr6.36	1.36052	2.40679	7.78416	0.298668	1.51108	2.38011	3.16062	0.311688	F6GUN6_VITVI	VIT_06s0004g00340	Uncharacterized protein	644.425	0	0.690559	-	-	-	-	-	-
evm.model.chr6.406	28.2229	43.0812	65.1848	23.3852	31.0136	97.338	129.121	28.4368	F6GTZ8_VITVI	VIT_06s0004g03000	Glutaminase	506.138	0	0.988095	PDX2_ARATH	At5g60540	Probable pyridoxal 5&apos;-phosphate synthase subunit PDX2	387.111	8.42e-136	0.756863
evm.model.chr6.438	1.46551	1.29798	0.515476	1.02708	1.19888	0.32927	0.540128	0.851042	F6GTY7_VITVI	VIT_06s0004g03230	Uncharacterized protein	687.182	0	0.965241	PP173_ARATH	At2g27800	Pentatricopeptide repeat-containing protein At2g27800, mitochondrial	414.846	7.85e-135	0.603715
evm.model.chr6.462	5.6966	12.158	7.73206	3.96104	7.84884	26.223	11.874	11.2952	D7SKT6_VITVI	VIT_06s0004g03330	LOB domain-containing protein	288.5	9.37e-99	0.956522	LBD11_ARATH	At2g28500	LOB domain-containing protein 11	203.371	6.04e-65	0.625
evm.model.chr6.475	12.1031	7.80697	0.221283	3.04108	11.4864	1.59092	0.9417	4.05591	F6GTX3_VITVI	VIT_06s0004g03420	Dof-type domain-containing protein	488.034	3.3e-174	0.989865	DOF53_ARATH	At5g60200	Dof zinc finger protein DOF5.3	148.673	2.91e-42	0.627907
evm.model.chr6.489	33.5809	46.0206	66.7412	34.6402	34.742	85.4889	70.5718	28.7771	F6GTW7_VITVI	VIT_06s0004g03540	Mitogen-activated protein kinase	766.533	0	0.976	MPK3_ARATH	At3g45640	Mitogen-activated protein kinase 3	656.366	0	0.826558
evm.model.chr6.513	13.3018	4.51921	6.70892	6.56211	12.7908	1.07156	0.4173	3.42775	F6GTW2_VITVI	VIT_06s0004g03700	Uncharacterized protein	2043.08	0	0.978066	PHOT1_ARATH	At3g45780	Phototropin-1	1439.09	0	0.728543
evm.model.chr6.523	36.6816	22.4716	113.134	21.2491	34.0309	58.2756	82.5724	24.5206	D7SKP1_VITVI	VIT_06s0004g03810	Kinesin motor domain-containing protein	2041.16	0	0.990485	KN5D_ARATH	At3g45850	Kinesin-like protein KIN-5D	1595.87	0	0.788626
evm.model.chr6.532	81.6972	65.2775	21.1819	87.5873	112.89	25.339	12.5148	103.334	A5B4J3_VITVI	VIT_06s0004g03890, VIT_06s0004g04370, VIT_08s0007g00040, VIT_13s0019g00760, VIT_13s0019g00780, VIT_13s0019g00800, VIT_13s0067g03650	Histone H4	162.925	1.89e-52	1	H4_ARATH	At1g07660, At1g07820, At2g28740, At3g45930, At3g46320, At3g53730, At5g59690, At5g59970	Histone H4	162.925	1.96e-52	1
evm.model.chr6.540	0.170146	0.244594	0.498338	0.233168	0.320872	0.459053	0.873869	0.279525	D7SKN3_VITVI	VIT_06s0004g03930	Malectin_like domain-containing protein	944.495	0	0.871452	-	-	-	-	-	-
evm.model.chr6.555	5.59719	3.03939	0	1.43827	5.13064	0.256455	0	1.91323	F6GTU8_VITVI	VIT_06s0004g04000	3-ketoacyl-CoA synthase	815.068	0	0.799257	KCS3_ARATH	At1g07720	3-ketoacyl-CoA synthase 3	637.876	0	0.630648
evm.model.chr6.561	1.45819	1.24312	4.37305	0.874997	1.65051	3.71752	8.8373	2.00663	D7SKM3_VITVI	VIT_06s0004g04030	HMA domain-containing protein	374.015	7.07e-131	0.953052	-	-	-	-	-	-
evm.model.chr6.574	1.8963	15.8973	115.974	3.80046	2.03734	106.973	52.794	4.77447	F6GTU2_VITVI	VIT_06s0004g04110	Uncharacterized protein	537.724	0	0.974763	-	-	-	-	-	-
evm.model.chr6.598	257.1	238.242	14.1383	70.9013	354.461	27.6702	17.7891	159.73	A5AFR3_VITVI	VIT_06s0004g04270	Histone H2A	180.644	5.02e-58	1	H2A4_ARATH	At5g02560	Probable histone H2A.4	170.244	9.3e-54	0.936364
evm.model.chr6.614	21.9273	30.7276	29.2005	24.4819	34.2424	79.0396	51.1322	35.2773	D7SKI8_VITVI	VIT_06s0004g04410	CRAL-TRIO domain-containing protein	603.594	0	0.948553	F4J934_ARATH	At3g46450	CRAL-TRIO domain-containing protein	387.882	3.08e-130	0.600639
evm.model.chr6.620	40.9068	83.8065	173	36.4469	34.9836	95.392	145.138	21.849	F6GV27_VITVI	VIT_06s0004g04460	Uncharacterized protein	730.324	0	0.968397	ALB3_ARATH	At2g28800	Inner membrane protein ALBINO3, chloroplastic	565.074	0	0.793388
evm.model.chr6.634	103.227	25.0333	12.5087	21.1104	111.49	17.6878	11.3854	66.9252	F6GV20_VITVI	VIT_06s0004g04550	Uncharacterized protein	798.89	0	0.98977	XB31_ARATH	At2g28840	Putative E3 ubiquitin-protein ligase XBAT31	674.085	0	0.72807
evm.model.chr6.65	6.70722	6.1565	7.14716	2.2432	6.33602	3.66524	8.27984	4.09004	D7SLJ6_VITVI	VIT_06s0004g00580	AB hydrolase-1 domain-containing protein	763.451	0	0.983957	F4K2M9_ARATH	At5g19850	Alpha/beta-Hydrolases superfamily protein	535.798	0	0.710674
evm.model.chr6.66	3.77902	10.8822	73.2105	2.18647	4.30466	49.434	86.1387	3.00763	D7SLJ5_VITVI	VIT_06s0004g00590	Cytokinin riboside 5&apos;-monophosphate phosphoribohydrolase	392.504	1.55e-139	0.990244	LOG8_ARATH	At5g11950	Cytokinin riboside 5&apos;-monophosphate phosphoribohydrolase LOG8	273.863	1.39e-92	0.695431
evm.model.chr6.678	9.04568	5.20508	9.35121	6.02947	8.19047	6.28981	12.8995	5.09986	D7SKE0_VITVI	VIT_06s0004g04910	Uncharacterized protein	565.459	0	0.960993	F4KJ55_ARATH	At5g59400	PGR5-like A protein	364.385	1.41e-125	0.644599
evm.model.chr6.679	106.704	97.8556	193.553	58.9741	103.987	176.604	197.724	55.0132	D7SKD9_VITVI	VIT_06s0004g04920	Uncharacterized protein	174.481	3.96e-56	0.976744	Q6NKV4_ARATH	At5g59410	At5g59410	145.591	9.61e-45	0.807692
evm.model.chr6.680	44.4686	58.3594	101.074	42.7718	50.3252	94.1616	102.671	50.5973	D7SKD8_VITVI	VIT_06s0004g04930	Uncharacterized protein	935.25	0	0.973684	ORP3C_ARATH	At5g59420	Oxysterol-binding protein-related protein 3C	822.772	0	0.838074
evm.model.chr6.758	5.68429	20.0101	79.9068	17.1728	7.76563	25.8609	45.0175	7.48138	D7SK66_VITVI	VIT_06s0004g05650	Uncharacterized protein	283.493	3.5e-98	0.967532	-	-	-	-	-	-
evm.model.chr6.776	10.2568	18.5736	30.086	10.3935	10.7135	33.9756	36.8143	7.76748	D7SK62_VITVI	VIT_06s0004g05730	Usp domain-containing protein	337.035	5.46e-119	0.993902	Q9M328_ARATH	At3g53990, At3g53990/F5K20_290	Usp domain-containing protein	205.682	2.18e-67	0.601266
evm.model.chr6.841	18.4683	0.351846	0.122761	5.08849	21.368	0.464655	0.01099	6.26115	D7SK14_VITVI	VIT_06s0004g06210	Uncharacterized protein	1042.72	0	0.967245	C86A1_ARATH	At5g58860	Cytochrome P450 86A1	845.114	0	0.782779
evm.model.chr6.897	34.3321	29.5741	40.9493	26.6027	38.7732	46.3871	49.7747	31.7067	D7SJX0_VITVI	VIT_06s0004g06690	Uncharacterized protein	520.005	0	0.940959	-	-	-	-	-	-
evm.model.chr6.9	9.29403	1.44455	0.170353	2.76783	8.5127	0.276259	0.0653203	2.94006	F6GUR9_VITVI	VIT_06s0004g00050	Kinesin motor domain-containing protein	586.26	0	0.969388	-	-	-	-	-	-
evm.model.chr6.918	0.396719	0.15343	0.030629	0.118302	0.33878	0.054912	0.001959	0.383513	F6GUQ3_VITVI	VIT_06s0004g06810	Uncharacterized protein	2257.64	0	0.96134	-	-	-	-	-	-
evm.model.chr6.94	28.2762	7.91521	1.60798	5.50335	26.4982	4.49516	0.712747	7.0669	F6GUK2_VITVI	VIT_06s0004g00720	Glucan endo-1,3-beta-D-glucosidase	892.108	0	0.984018	E134_ARATH	At3g13560	Glucan endo-1,3-beta-glucosidase 4	639.032	0	0.697039
evm.model.chr6.941	21.5872	13.0932	0	8.91451	13.9338	2.35883	0.0405003	19.5924	D7SJU3_VITVI	VIT_06s0004g06960	Uncharacterized protein	477.633	6.42e-171	0.978992	-	-	-	-	-	-
evm.model.chr6.964	13.8515	7.34604	1.47123	7.0884	12.9187	3.15412	1.4544	7.02883	D7SJT3_VITVI	VIT_06s0004g07050	Ubiquitin-like domain-containing protein	730.324	0	0.978947	Y2010_ARATH	At2g30105	LRR repeats and ubiquitin-like domain-containing protein At2g30105	468.389	6.75e-164	0.642857
evm.model.chr6.966	19.1369	4.88849	0.262529	7.4957	17.8632	0.533684	0.0195977	11.3599	D7SJT1_VITVI	VIT_06s0004g07070	Protein kinase domain-containing protein	1133.63	0	0.986111	Q0WN89_ARATH	At5g58520	Protein kinase domain-containing protein	843.188	0	0.711667
evm.model.chr6.992	5.82109	2.16545	0.967014	2.80847	5.85215	1.22837	0.585178	2.80181	D7SJS0_VITVI	VIT_06s0004g07180	Uncharacterized protein	1286.55	0	0.974684	-	-	-	-	-	-
evm.model.chr7.104	5.47365	2.53736	3.28735	3.72042	4.62414	2.13681	0.70585	3.23588	D7T3G5_VITVI	VIT_00s0179g00190	JmjC domain-containing protein	658.292	0	0.984375	F4K2M8_ARATH	At5g19840	JmjC domain-containing protein	392.119	1.83e-132	0.623377
evm.model.chr7.1097	19.4468	17.9193	38.2212	12.1356	24.9047	25.2469	33.5935	17.4615	F6HZY1_VITVI	VIT_07s0005g05660	F-box domain-containing protein	566.229	0	0.963989	-	-	-	-	-	-
evm.model.chr7.11	4.68435	4.64258	1.93014	3.65854	5.02358	1.37616	1.54361	3.36819	F6GXN1_VITVI	VIT_07s0141g00920	Uncharacterized protein	885.174	0	0.970149	-	-	-	-	-	-
evm.model.chr7.1172	0.313379	0.621372	3.94573	0.364071	0.849558	0.598995	1.69267	0.0530743	F6HZZ6_VITVI	VIT_07s0005g06090	Uncharacterized protein	912.138	0	0.963441	-	-	-	-	-	-
evm.model.chr7.1299	1.65667	3.13114	16.0625	0.53741	1.75377	12.5856	12.8733	0.740732	D7U3L6_VITVI	VIT_07s0005g06620	Uncharacterized protein	628.632	0	0.959502	F4JS93_ARATH	At4g13150	Transmembrane protein	379.022	4e-129	0.660194
evm.model.chr7.1302	9.05105	17.9696	21.7445	7.18409	8.44605	31.8874	18.3758	10.6546	D7U3L7_VITVI	VIT_07s0005g06640	CRAL-TRIO domain-containing protein	1187.56	0	0.978151	-	-	-	-	-	-
evm.model.chr7.151	9.78929	4.6271	1.33435	3.60652	9.55537	4.97519	1.641	5.6314	D7TE14_VITVI	VIT_07s0151g00290	PH domain-containing protein	661.374	0	0.98954	VAB_ARATH	At3g63300	VAN3-binding protein	344.354	6e-112	0.608247
evm.model.chr7.1512	16.0155	30.1916	26.9726	12.7311	17.0327	36.7706	28.9661	16.3138	F6HCS1_VITVI	VIT_00s0189g00090	Uncharacterized protein	216.468	2.41e-69	0.92	-	-	-	-	-	-
evm.model.chr7.1578	32.9898	35.3906	0	19.0593	29.8872	20.7362	11.4031	25.2644	F6I2I3_VITVI	VIT_00s1955g00010	Uncharacterized protein	101.293	1.56e-28	0.651163	-	-	-	-	-	-
evm.model.chr7.1625	28.2298	28.9914	26.2845	14.7956	25.9516	17.8495	62.2551	32.0902	F6I751_VITVI	VIT_00s0245g00050	Acyl-[acyl-carrier-protein] hydrolase	504.982	1.09e-179	0.950704	FATA1_ARATH	At3g25110	Oleoyl-acyl carrier protein thioesterase 1, chloroplastic	400.979	5.74e-139	0.865116
evm.model.chr7.1736	12.6137	10.3732	9.46136	7.3688	14.2454	16.499	19.3921	9.30761	F6HWJ1_VITVI	VIT_07s0151g00260	PKS_ER domain-containing protein	577.015	0	0.969419	QORH_ARATH	At4g13010	Chloroplast envelope quinone oxidoreductase homolog	424.091	6.74e-148	0.718182
evm.model.chr7.1758	21.9759	37.5171	47.4793	19.8291	24.1615	51.6754	42.1836	23.8585	D7UDU8_VITVI	VIT_00s0337g00010	Stm1_N domain-containing protein	591.267	0	0.91129	-	-	-	-	-	-
evm.model.chr7.1828	7.78955	22.7206	17.6008	6.04625	22.7969	45.1073	28.0344	15.9585	F6HRI2_VITVI	VIT_07s0289g00050	Glycosyltransferase	922.154	0	0.978022	-	-	-	-	-	-
evm.model.chr7.187	4.27803	5.84238	1.04727	4.83123	7.10602	0.977236	3.95691	1.82379	F6HI51_VITVI	VIT_07s0151g00740	AAI domain-containing protein	97.0561	6.42e-28	0.772727	Q9LJ86_ARATH	AtXYP8, At3g22600	AAI domain-containing protein	82.4185	5.09e-20	0.662162
evm.model.chr7.221	0.224857	0.373373	1.24049	0.0730013	0.413587	1.25656	3.22124	0.197983	F6HI41_VITVI	VIT_07s0151g01070	Uncharacterized protein	1543.48	0	0.970886	-	-	-	-	-	-
evm.model.chr7.250	16.0246	10.4631	14.2748	10.1201	19.0858	15.017	22.2723	8.84933	F6HQ73_VITVI	VIT_07s0104g00200	Uncharacterized protein	605.52	0	0.966997	-	-	-	-	-	-
evm.model.chr7.252	12.9531	9.64075	14.503	7.45045	18.8575	15.0369	20.6607	7.60198	D7TPD8_VITVI	VIT_07s0104g00220	Uncharacterized protein	569.311	0	0.957096	-	-	-	-	-	-
evm.model.chr7.259	4.44388	3.32804	1.31695	2.50885	4.45008	3.3448	0.817501	2.88429	F6HQ69_VITVI	VIT_07s0104g00290	PORR domain-containing protein	601.668	0	0.959375	Q9LYB3_ARATH	At3g63090	PORR domain-containing protein	522.702	0	0.758333
evm.model.chr7.273	44.8924	56.8945	119.798	71.2697	50.2109	93.4659	159.077	63.3036	D7TPB8_VITVI	VIT_07s0104g00440	DLH domain-containing protein	474.167	2.12e-170	0.966527	Q9LUG8_ARATH	At3g23600	DLH domain-containing protein	320.087	6.49e-110	0.644351
evm.model.chr7.316	0.28999	2.42126	6.5731	1.86776	0.622784	4.98619	8.48298	1.81374	D7TP87_VITVI	VIT_07s0104g00800	Uncharacterized protein	835.099	0	0.964115	-	-	-	-	-	-
evm.model.chr7.362	6.01183	1.04858	0.240848	2.10572	8.74305	0.648754	1.18633	3.20731	F6HQ22_VITVI	VIT_07s0104g01260	Flavin-containing monooxygenase	703.745	0	0.94695	-	-	-	-	-	-
evm.model.chr7.375	1.07797	3.16312	0	1.94913	2.7171	1.0541	0	4.53642	CSPL8_VITVI	VIT_07s0104g01350, VIT_00010992001	CASP-like protein 1E1	264.618	2.74e-89	0.975248	-	-	-	-	-	-
evm.model.chr7.377	10.5656	8.91746	3.0386	8.32526	14.4418	4.33752	3.66587	10.8601	D7TP37_VITVI	VIT_07s0104g01370	Uncharacterized protein	539.265	0	0.962406	F4IZL5_ARATH	At3g62970	Zinc finger (C3HC4-type RING finger) family protein	413.69	2.67e-144	0.692015
evm.model.chr7.392	3.63587	1.81285	0.898781	1.12692	3.26176	1.11452	0.651884	2.42673	F6HQ07_VITVI	VIT_07s0104g01490	Uncharacterized protein	802.357	0	0.975062	-	-	-	-	-	-
evm.model.chr7.439	1.24649	0.778228	1.2245	0.953434	1.72188	2.29888	1.10741	1.02225	F6HZ26_VITVI	VIT_07s0005g00020	Uncharacterized protein	393.66	2.01e-137	0.974747	-	-	-	-	-	-
[truncated: 166 more rows]

## Sheet: ME6
	Transcript per million (TPM) for RNA-seq of each sample
[truncated: 254 more rows]

## Sheet: ME10
	Transcript per million (TPM) for RNA-seq of each sample
[truncated: 60 more rows]

[truncated: 3 more sheets: ME11, ME13, ME14]
