# Supplementary material for: Transcriptome Profiling During Muscadine Berry Development Reveals the Dynamic of Polyphenols Metabolism
Source: Front Plant Sci. 2022 Feb 2;12:818071. doi: 10.3389/fpls.2021.818071 (PMC8849228; doi:10.3389/fpls.2021.818071)
Supplement: Supplementary file 7 [file Table_6.XLSX]

## Sheet: ME1_GO
GO_terms	GO_name	Term_ID	Adjusted_p_Value	Negative_log10_of_Adjusted_p_Value	Term_size	Query_size	Intersection_size	Effective_domain_size	Intersections
GO:MF	molecular_function	GO:0003674	2.55448e-08	7.5927	19045	492	373	30661	VIT_01S0026G00900,VIT_01S0026G00980,VIT_01S0026G01450,VIT_01S0026G01550,VIT_01S0026G02540,VIT_01S0026G02580,VIT_01S0010G00990,VIT_01S0010G01390,VIT_01S0010G02640,VIT_01S0010G02890,VIT_01S0010G02930,VIT_01S0010G02940,VIT_01S0011G01970,VIT_01S0244G00160,VIT_01S0150G00510,VIT_01S0011G02470,VIT_01S0011G03910,VIT_01S0011G04460,VIT_01S0011G00470,VIT_01S0011G04630,VIT_01S0011G04670,VIT_01S0011G04770,VIT…
GO:MF	binding	GO:0005488	3.29608e-05	4.482	12971	492	265	30661	VIT_01S0026G00900,VIT_01S0026G01450,VIT_01S0026G01550,VIT_01S0026G02580,VIT_01S0010G01390,VIT_01S0010G02890,VIT_01S0010G02930,VIT_01S0010G02940,VIT_01S0011G01970,VIT_01S0244G00160,VIT_01S0011G02470,VIT_01S0011G03910,VIT_01S0011G00470,VIT_01S0011G04670,VIT_01S0011G04770,VIT_01S0011G04990,VIT_01S0011G05810,VIT_01S0011G06060,VIT_01S0011G00690,VIT_10S0003G01730,VIT_10S0003G01900,VIT_10S0003G02910,VIT…
GO:MF	DNA-binding transcription factor activity	GO:0003700	0.00119046	2.92428	812	492	31	30661	VIT_01S0026G01550,VIT_01S0026G02580,VIT_00S0463G00020,VIT_11S0052G00450,VIT_11S0016G00660,VIT_14S0060G01470,VIT_16S0100G00380,VIT_16S0013G01000,VIT_16S0013G00990,VIT_16S0013G01090,VIT_17S0000G00200,VIT_14S0108G00810,VIT_18S0117G00340,VIT_18S0001G05890,VIT_18S0001G03240,VIT_02S0025G01280,VIT_02S0025G00420,VIT_02S0025G04460,VIT_03S0038G04110,VIT_03S0038G04450,VIT_03S0063G00460,VIT_04S0023G01380,VIT…
GO:MF	transcription regulator activity	GO:0140110	0.00119046	2.92428	964	492	35	30661	VIT_01S0026G01550,VIT_01S0026G02580,VIT_00S0463G00020,VIT_11S0052G00450,VIT_11S0016G00660,VIT_07S0141G00250,VIT_14S0060G01470,VIT_15S0048G02770,VIT_16S0100G00380,VIT_16S0013G01000,VIT_16S0013G00990,VIT_16S0013G01090,VIT_17S0000G00200,VIT_14S0108G00810,VIT_18S0117G00340,VIT_18S0001G05890,VIT_18S0001G03240,VIT_02S0025G01280,VIT_02S0025G00420,VIT_02S0025G04460,VIT_03S0038G04110,VIT_03S0038G04450,VIT…
GO:MF	ion binding	GO:0043167	0.00358045	2.44606	6905	492	149	30661	VIT_01S0026G00900,VIT_01S0010G02930,VIT_01S0010G02940,VIT_01S0011G02470,VIT_01S0011G03910,VIT_01S0011G00470,VIT_01S0011G04670,VIT_01S0011G04990,VIT_01S0011G06060,VIT_10S0003G01900,VIT_10S0003G02910,VIT_00S0259G00100,VIT_00S0531G00040,VIT_00S0941G00020,VIT_00S0409G00040,VIT_00S0398G00020,VIT_11S0016G01810,VIT_11S0016G04660,VIT_11S0016G04880,VIT_11S0016G05740,VIT_12S0055G01020,VIT_12S0055G01010,VIT…
GO:MF	heterocyclic compound binding	GO:1901363	0.0135097	1.86935	7951	492	161	30661	VIT_01S0026G01550,VIT_01S0026G02580,VIT_01S0011G01970,VIT_01S0244G00160,VIT_01S0011G03910,VIT_01S0011G04670,VIT_01S0011G00690,VIT_10S0003G01900,VIT_10S0003G02910,VIT_10S0003G05590,VIT_00S0463G00020,VIT_00S0409G00040,VIT_00S0398G00020,VIT_11S0052G00450,VIT_11S0016G00640,VIT_11S0016G00660,VIT_11S0016G04690,VIT_11S0016G04880,VIT_11S0016G05750,VIT_11S0149G00070,VIT_12S0142G00110,VIT_12S0055G01020,VIT…
GO:MF	transferase activity	GO:0016740	0.0135097	1.86935	4468	492	99	30661	VIT_01S0026G00980,VIT_01S0026G02540,VIT_01S0010G02890,VIT_01S0011G03910,VIT_01S0011G04770,VIT_01S0011G06140,VIT_10S0003G01730,VIT_10S0003G01900,VIT_10S0003G02910,VIT_10S0042G00920,VIT_10S0042G00930,VIT_00S0194G00120,VIT_00S0409G00040,VIT_00S0398G00020,VIT_10S0003G00900,VIT_11S0016G01190,VIT_11S0016G04700,VIT_11S0016G04880,VIT_12S0055G00020,VIT_12S0034G01120,VIT_12S0028G01570,VIT_12S0028G01640,VIT…
GO:MF	primary amine oxidase activity	GO:0008131	0.0135097	1.86935	10	492	3	30661	VIT_02S0025G04560,VIT_05S0020G03310,VIT_05S0020G03320
GO:MF	organic cyclic compound binding	GO:0097159	0.0135097	1.86935	7962	492	161	30661	VIT_01S0026G01550,VIT_01S0026G02580,VIT_01S0011G01970,VIT_01S0244G00160,VIT_01S0011G03910,VIT_01S0011G04670,VIT_01S0011G00690,VIT_10S0003G01900,VIT_10S0003G02910,VIT_10S0003G05590,VIT_00S0463G00020,VIT_00S0409G00040,VIT_00S0398G00020,VIT_11S0052G00450,VIT_11S0016G00640,VIT_11S0016G00660,VIT_11S0016G04690,VIT_11S0016G04880,VIT_11S0016G05750,VIT_11S0149G00070,VIT_12S0142G00110,VIT_12S0055G01020,VIT…
GO:MF	phenethylamine:oxygen oxidoreductase (deaminating) activity	GO:0052596	0.0135097	1.86935	10	492	3	30661	VIT_02S0025G04560,VIT_05S0020G03310,VIT_05S0020G03320
GO:MF	aliphatic-amine oxidase activity	GO:0052595	0.0135097	1.86935	10	492	3	30661	VIT_02S0025G04560,VIT_05S0020G03310,VIT_05S0020G03320
GO:MF	aminoacetone:oxygen oxidoreductase(deaminating) activity	GO:0052594	0.0135097	1.86935	10	492	3	30661	VIT_02S0025G04560,VIT_05S0020G03310,VIT_05S0020G03320
GO:MF	tryptamine:oxygen oxidoreductase (deaminating) activity	GO:0052593	0.0135097	1.86935	10	492	3	30661	VIT_02S0025G04560,VIT_05S0020G03310,VIT_05S0020G03320
GO:MF	trihydroxystilbene synthase activity	GO:0050350	0.0135097	1.86935	54	492	6	30661	VIT_10S0042G00920,VIT_10S0042G00930,VIT_14S0068G00920,VIT_14S0068G00930,VIT_16S0100G00920,VIT_16S0100G00900
GO:MF	transferase activity, transferring acyl groups other than amino-acyl groups	GO:0016747	0.0135097	1.86935	469	492	19	30661	VIT_10S0042G00920,VIT_10S0042G00930,VIT_00S0194G00120,VIT_10S0003G00900,VIT_11S0016G04700,VIT_12S0142G00040,VIT_14S0068G00920,VIT_14S0068G00930,VIT_14S0030G01430,VIT_14S0030G01950,VIT_16S0100G00920,VIT_16S0100G00900,VIT_18S0001G10180,VIT_18S0001G11900,VIT_19S0014G00450,VIT_03S0038G01620,VIT_04S0044G01940,VIT_05S0049G01000,VIT_08S0040G00380
GO:MF	protein kinase activity	GO:0004672	0.0135097	1.86935	1549	492	43	30661	VIT_01S0011G03910,VIT_10S0003G01900,VIT_10S0003G02910,VIT_00S0409G00040,VIT_00S0398G00020,VIT_11S0016G04880,VIT_12S0028G01640,VIT_18S0001G07170,VIT_13S0156G00610,VIT_07S0141G00250,VIT_14S0006G02650,VIT_14S0083G01220,VIT_14S0108G00280,VIT_16S0050G01020,VIT_16S0050G01690,VIT_16S0050G01700,VIT_16S0050G01990,VIT_18S0166G00290,VIT_18S0122G00230,VIT_18S0072G00170,VIT_18S0001G01370,VIT_18S0072G00990,VIT…
GO:MF	catalytic activity	GO:0003824	0.0135097	1.86935	10760	492	209	30661	VIT_01S0026G00900,VIT_01S0026G00980,VIT_01S0026G02540,VIT_01S0010G00990,VIT_01S0010G02890,VIT_01S0244G00160,VIT_01S0150G00510,VIT_01S0011G03910,VIT_01S0011G00470,VIT_01S0011G04630,VIT_01S0011G04670,VIT_01S0011G04770,VIT_01S0011G06140,VIT_01S0011G00690,VIT_01S0011G06270,VIT_10S0003G01730,VIT_10S0003G01900,VIT_10S0003G02910,VIT_10S0003G05590,VIT_10S0042G00920,VIT_10S0042G00930,VIT_00S0194G00120,VIT…
GO:MF	adenyl ribonucleotide binding	GO:0032559	0.0139087	1.85671	3139	492	74	30661	VIT_01S0011G03910,VIT_01S0011G04670,VIT_10S0003G01900,VIT_10S0003G02910,VIT_00S0409G00040,VIT_00S0398G00020,VIT_11S0016G04880,VIT_12S0028G01640,VIT_18S0001G07170,VIT_13S0156G00610,VIT_07S0141G00250,VIT_14S0006G02650,VIT_14S0083G00530,VIT_14S0083G01220,VIT_14S0066G02060,VIT_14S0108G00280,VIT_15S0048G02990,VIT_15S0024G00400,VIT_15S0021G00220,VIT_16S0050G01020,VIT_16S0050G01150,VIT_16S0050G01690,VIT…
GO:MF	adenyl nucleotide binding	GO:0030554	0.0145569	1.83693	3150	492	74	30661	VIT_01S0011G03910,VIT_01S0011G04670,VIT_10S0003G01900,VIT_10S0003G02910,VIT_00S0409G00040,VIT_00S0398G00020,VIT_11S0016G04880,VIT_12S0028G01640,VIT_18S0001G07170,VIT_13S0156G00610,VIT_07S0141G00250,VIT_14S0006G02650,VIT_14S0083G00530,VIT_14S0083G01220,VIT_14S0066G02060,VIT_14S0108G00280,VIT_15S0048G02990,VIT_15S0024G00400,VIT_15S0021G00220,VIT_16S0050G01020,VIT_16S0050G01150,VIT_16S0050G01690,VIT…
GO:MF	inorganic anion transmembrane transporter activity	GO:0015103	0.016424	1.78452	91	492	7	30661	VIT_01S0127G00070,VIT_12S0059G01240,VIT_18S0001G07320,VIT_07S0130G00400,VIT_00S2349G00010,VIT_06S0061G00320,VIT_09S0002G05660
GO:MF	transferase activity, transferring acyl groups	GO:0016746	0.016424	1.78452	518	492	19	30661	VIT_10S0042G00920,VIT_10S0042G00930,VIT_00S0194G00120,VIT_10S0003G00900,VIT_11S0016G04700,VIT_12S0142G00040,VIT_14S0068G00920,VIT_14S0068G00930,VIT_14S0030G01430,VIT_14S0030G01950,VIT_16S0100G00920,VIT_16S0100G00900,VIT_18S0001G10180,VIT_18S0001G11900,VIT_19S0014G00450,VIT_03S0038G01620,VIT_04S0044G01940,VIT_05S0049G01000,VIT_08S0040G00380
GO:MF	carbohydrate derivative binding	GO:0097367	0.016424	1.78452	3515	492	80	30661	VIT_01S0011G03910,VIT_01S0011G04670,VIT_10S0003G01900,VIT_10S0003G02910,VIT_00S0409G00040,VIT_00S0398G00020,VIT_11S0016G04880,VIT_12S0028G01640,VIT_18S0001G07170,VIT_13S0156G00610,VIT_07S0141G00250,VIT_14S0006G02650,VIT_14S0083G00530,VIT_14S0083G01220,VIT_14S0066G02060,VIT_14S0108G00280,VIT_15S0048G02990,VIT_15S0024G00400,VIT_15S0021G00220,VIT_16S0050G01020,VIT_16S0050G01150,VIT_16S0050G01690,VIT…
GO:MF	phosphotransferase activity, alcohol group as acceptor	GO:0016773	0.016424	1.78452	1712	492	45	30661	VIT_01S0011G03910,VIT_10S0003G01900,VIT_10S0003G02910,VIT_00S0409G00040,VIT_00S0398G00020,VIT_11S0016G04880,VIT_12S0028G01640,VIT_18S0001G07170,VIT_13S0156G00610,VIT_07S0141G00250,VIT_14S0006G02650,VIT_14S0083G01220,VIT_14S0108G00280,VIT_16S0050G01020,VIT_16S0050G01690,VIT_16S0050G01700,VIT_16S0050G01990,VIT_18S0166G00290,VIT_18S0122G00230,VIT_18S0001G01730,VIT_18S0072G00170,VIT_18S0001G01370,VIT…
GO:MF	thiosulfate transmembrane transporter activity	GO:0015117	0.016424	1.78452	3	492	2	30661	VIT_18S0001G07320,VIT_00S2349G00010
GO:MF	kinase activity	GO:0016301	0.016424	1.78452	1804	492	47	30661	VIT_01S0011G03910,VIT_10S0003G01900,VIT_10S0003G02910,VIT_00S0409G00040,VIT_00S0398G00020,VIT_11S0016G04880,VIT_12S0028G01640,VIT_18S0001G07170,VIT_13S0156G00610,VIT_07S0141G00250,VIT_14S0006G02650,VIT_14S0083G01220,VIT_14S0108G00280,VIT_16S0050G01020,VIT_16S0050G01690,VIT_16S0050G01700,VIT_16S0050G01990,VIT_04S0008G02170,VIT_18S0166G00290,VIT_18S0122G00230,VIT_18S0001G01730,VIT_18S0072G00170,VIT…
GO:MF	succinate transmembrane transporter activity	GO:0015141	0.016424	1.78452	3	492	2	30661	VIT_18S0001G07320,VIT_00S2349G00010
GO:MF	protein serine/threonine kinase activity	GO:0004674	0.0185913	1.73069	1055	492	31	30661	VIT_10S0003G01900,VIT_00S0409G00040,VIT_00S0398G00020,VIT_11S0016G04880,VIT_12S0028G01640,VIT_13S0156G00610,VIT_07S0141G00250,VIT_14S0006G02650,VIT_16S0050G01020,VIT_18S0166G00290,VIT_18S0072G00170,VIT_18S0001G01370,VIT_18S0001G01960,VIT_18S0041G01290,VIT_19S0027G00020,VIT_19S0014G04170,VIT_19S0014G04220,VIT_19S0090G00820,VIT_02S0025G04520,VIT_07S0191G00070,VIT_00S0211G00030,VIT_07S0031G00480,VIT…
GO:MF	ATP binding	GO:0005524	0.0209778	1.67824	2709	492	64	30661	VIT_01S0011G03910,VIT_01S0011G04670,VIT_10S0003G01900,VIT_10S0003G02910,VIT_00S0409G00040,VIT_00S0398G00020,VIT_11S0016G04880,VIT_12S0028G01640,VIT_18S0001G07170,VIT_13S0156G00610,VIT_07S0141G00250,VIT_14S0006G02650,VIT_14S0083G00530,VIT_14S0083G01220,VIT_14S0066G02060,VIT_14S0108G00280,VIT_15S0048G02990,VIT_15S0021G00220,VIT_16S0050G01020,VIT_16S0050G01150,VIT_16S0050G01690,VIT_16S0050G01700,VIT…
GO:MF	oxaloacetate transmembrane transporter activity	GO:0015131	0.0261244	1.58295	4	492	2	30661	VIT_18S0001G07320,VIT_00S2349G00010
GO:MF	oxidoreductase activity, acting on the CH-NH2 group of donors	GO:0016638	0.0276029	1.55905	32	492	4	30661	VIT_16S0039G02750,VIT_02S0025G04560,VIT_05S0020G03310,VIT_05S0020G03320
GO:MF	ribonucleotide binding	GO:0032553	0.0308353	1.51095	3473	492	77	30661	VIT_01S0011G03910,VIT_01S0011G04670,VIT_10S0003G01900,VIT_10S0003G02910,VIT_00S0409G00040,VIT_00S0398G00020,VIT_11S0016G04880,VIT_12S0028G01640,VIT_18S0001G07170,VIT_13S0156G00610,VIT_07S0141G00250,VIT_14S0006G02650,VIT_14S0083G00530,VIT_14S0083G01220,VIT_14S0066G02060,VIT_14S0108G00280,VIT_15S0048G02990,VIT_15S0024G00400,VIT_15S0021G00220,VIT_16S0050G01020,VIT_16S0050G01150,VIT_16S0050G01690,VIT…
GO:MF	oxidoreductase activity, acting on the CH-NH2 group of donors, oxygen as acceptor	GO:0016641	0.0308353	1.51095	16	492	3	30661	VIT_02S0025G04560,VIT_05S0020G03310,VIT_05S0020G03320
GO:MF	nucleotide binding	GO:0000166	0.0308353	1.51095	3793	492	83	30661	VIT_01S0011G03910,VIT_01S0011G04670,VIT_01S0011G00690,VIT_10S0003G01900,VIT_10S0003G02910,VIT_00S0409G00040,VIT_00S0398G00020,VIT_11S0016G04880,VIT_12S0028G01640,VIT_18S0001G07170,VIT_13S0064G01470,VIT_13S0156G00610,VIT_07S0141G00250,VIT_14S0006G02650,VIT_14S0083G00530,VIT_14S0083G01220,VIT_14S0066G02060,VIT_14S0108G00280,VIT_15S0048G02990,VIT_15S0024G00400,VIT_15S0021G00220,VIT_16S0050G01020,VIT…
GO:MF	nucleoside phosphate binding	GO:1901265	0.0308353	1.51095	3793	492	83	30661	VIT_01S0011G03910,VIT_01S0011G04670,VIT_01S0011G00690,VIT_10S0003G01900,VIT_10S0003G02910,VIT_00S0409G00040,VIT_00S0398G00020,VIT_11S0016G04880,VIT_12S0028G01640,VIT_18S0001G07170,VIT_13S0064G01470,VIT_13S0156G00610,VIT_07S0141G00250,VIT_14S0006G02650,VIT_14S0083G00530,VIT_14S0083G01220,VIT_14S0066G02060,VIT_14S0108G00280,VIT_15S0048G02990,VIT_15S0024G00400,VIT_15S0021G00220,VIT_16S0050G01020,VIT…
GO:MF	catalytic activity, acting on a protein	GO:0140096	0.0308353	1.51095	3151	492	71	30661	VIT_01S0026G00900,VIT_01S0026G02540,VIT_01S0010G02890,VIT_01S0150G00510,VIT_01S0011G03910,VIT_01S0011G04770,VIT_01S0011G06140,VIT_10S0003G01730,VIT_10S0003G01900,VIT_10S0003G02910,VIT_00S0409G00040,VIT_00S0398G00020,VIT_11S0016G04880,VIT_12S0028G01570,VIT_12S0028G01640,VIT_18S0001G07170,VIT_13S0067G01460,VIT_13S0156G00610,VIT_12S0028G01070,VIT_07S0141G00250,VIT_14S0006G02650,VIT_14S0060G01580,VIT…
GO:MF	nitrate transmembrane transporter activity	GO:0015112	0.0320437	1.49426	17	492	3	30661	VIT_01S0127G00070,VIT_12S0059G01240,VIT_06S0061G00320
GO:MF	purine ribonucleotide binding	GO:0032555	0.0320437	1.49426	3429	492	76	30661	VIT_01S0011G03910,VIT_01S0011G04670,VIT_10S0003G01900,VIT_10S0003G02910,VIT_00S0409G00040,VIT_00S0398G00020,VIT_11S0016G04880,VIT_12S0028G01640,VIT_18S0001G07170,VIT_13S0156G00610,VIT_07S0141G00250,VIT_14S0006G02650,VIT_14S0083G00530,VIT_14S0083G01220,VIT_14S0066G02060,VIT_14S0108G00280,VIT_15S0048G02990,VIT_15S0024G00400,VIT_15S0021G00220,VIT_16S0050G01020,VIT_16S0050G01150,VIT_16S0050G01690,VIT…
GO:MF	unfolded protein binding	GO:0051082	0.0320907	1.49362	178	492	9	30661	VIT_01S0026G01450,VIT_01S0011G04990,VIT_12S0035G01910,VIT_16S0050G01150,VIT_18S0041G01230,VIT_19S0085G01050,VIT_02S0025G00280,VIT_03S0097G00530,VIT_04S0008G01580
GO:MF	protein serine/threonine phosphatase activity	GO:0004722	0.032606	1.4867	115	492	7	30661	VIT_01S0150G00510,VIT_01S0011G03910,VIT_14S0060G01580,VIT_18S0001G10700,VIT_05S0077G01820,VIT_06S0004G06840,VIT_08S0007G00310
GO:MF	purine nucleotide binding	GO:0017076	0.032606	1.4867	3443	492	76	30661	VIT_01S0011G03910,VIT_01S0011G04670,VIT_10S0003G01900,VIT_10S0003G02910,VIT_00S0409G00040,VIT_00S0398G00020,VIT_11S0016G04880,VIT_12S0028G01640,VIT_18S0001G07170,VIT_13S0156G00610,VIT_07S0141G00250,VIT_14S0006G02650,VIT_14S0083G00530,VIT_14S0083G01220,VIT_14S0066G02060,VIT_14S0108G00280,VIT_15S0048G02990,VIT_15S0024G00400,VIT_15S0021G00220,VIT_16S0050G01020,VIT_16S0050G01150,VIT_16S0050G01690,VIT…
GO:MF	metal ion binding	GO:0046872	0.0359714	1.44404	3353	492	74	30661	VIT_01S0026G00900,VIT_01S0010G02930,VIT_01S0010G02940,VIT_01S0011G02470,VIT_01S0011G00470,VIT_01S0011G04990,VIT_01S0011G06060,VIT_00S0259G00100,VIT_00S0531G00040,VIT_00S0941G00020,VIT_11S0016G01810,VIT_11S0016G04660,VIT_11S0016G05740,VIT_12S0055G01020,VIT_12S0055G01010,VIT_12S0134G00240,VIT_12S0028G01070,VIT_13S0067G01070,VIT_14S0083G00530,VIT_14S0083G01110,VIT_14S0068G00760,VIT_14S0068G01120,VIT…
GO:MF	cation binding	GO:0043169	0.0418592	1.37821	3383	492	74	30661	VIT_01S0026G00900,VIT_01S0010G02930,VIT_01S0010G02940,VIT_01S0011G02470,VIT_01S0011G00470,VIT_01S0011G04990,VIT_01S0011G06060,VIT_00S0259G00100,VIT_00S0531G00040,VIT_00S0941G00020,VIT_11S0016G01810,VIT_11S0016G04660,VIT_11S0016G05740,VIT_12S0055G01020,VIT_12S0055G01010,VIT_12S0134G00240,VIT_12S0028G01070,VIT_13S0067G01070,VIT_14S0083G00530,VIT_14S0083G01110,VIT_14S0068G00760,VIT_14S0068G01120,VIT…
GO:MF	hydrolase activity, acting on ester bonds	GO:0016788	0.0418592	1.37821	1052	492	29	30661	VIT_01S0150G00510,VIT_01S0011G03910,VIT_01S0011G00470,VIT_11S0016G00480,VIT_18S0001G07170,VIT_12S0142G00040,VIT_12S0028G00590,VIT_13S0019G04260,VIT_14S0006G01440,VIT_14S0060G01580,VIT_17S0000G04030,VIT_17S0000G06290,VIT_18S0001G10700,VIT_04S0008G02170,VIT_18S0041G01850,VIT_00S0476G00020,VIT_18S0001G03240,VIT_18S0001G07780,VIT_02S0012G00550,VIT_02S0025G04620,VIT_00S0567G00060,VIT_07S0031G01250,VIT…
GO:MF	small molecule binding	GO:0036094	0.0418592	1.37821	4039	492	86	30661	VIT_01S0011G03910,VIT_01S0011G04670,VIT_01S0011G00690,VIT_10S0003G01900,VIT_10S0003G02910,VIT_00S0409G00040,VIT_00S0398G00020,VIT_11S0016G04880,VIT_12S0028G01640,VIT_12S0035G01920,VIT_18S0001G07170,VIT_13S0064G01470,VIT_13S0156G00610,VIT_07S0141G00250,VIT_14S0006G02650,VIT_14S0083G00530,VIT_14S0083G01220,VIT_14S0066G02060,VIT_14S0108G00280,VIT_14S0108G01110,VIT_15S0048G02990,VIT_15S0024G00400,VIT…
GO:MF	protein binding	GO:0005515	0.0491624	1.30837	4515	492	94	30661	VIT_01S0026G01450,VIT_01S0010G01390,VIT_01S0010G02890,VIT_01S0011G01970,VIT_01S0011G04770,VIT_01S0011G04990,VIT_01S0011G05810,VIT_10S0003G01730,VIT_10S0003G02910,VIT_00S0361G00090,VIT_11S0016G02070,VIT_11S0016G00640,VIT_11S0016G04660,VIT_11S0016G04880,VIT_11S0016G05000,VIT_11S0016G05750,VIT_12S0028G01640,VIT_12S0035G01910,VIT_18S0001G07170,VIT_12S0059G00160,VIT_12S0028G00220,VIT_12S0059G01340,VIT…
GO:BP	biological_process	GO:0008150	1.00257e-07	6.99889	17259	492	346	30661	VIT_01S0127G00560,VIT_01S0026G00900,VIT_01S0026G01040,VIT_01S0026G01450,VIT_01S0026G01550,VIT_01S0026G02540,VIT_01S0026G02580,VIT_01S0010G00990,VIT_01S0010G01390,VIT_01S0010G02640,VIT_01S0010G02890,VIT_01S0010G02940,VIT_01S0011G01970,VIT_01S0010G03680,VIT_01S0244G00160,VIT_01S0150G00510,VIT_01S0011G02260,VIT_01S0011G02470,VIT_01S0011G03910,VIT_01S0011G04460,VIT_01S0011G00470,VIT_01S0011G04630,VIT…
GO:BP	cellular process	GO:0009987	0.000115717	3.9366	14371	492	287	30661	VIT_01S0127G00560,VIT_01S0026G00900,VIT_01S0026G01040,VIT_01S0026G01450,VIT_01S0026G01550,VIT_01S0026G02540,VIT_01S0026G02580,VIT_01S0010G00990,VIT_01S0010G01390,VIT_01S0010G02640,VIT_01S0010G02890,VIT_01S0010G02940,VIT_01S0011G01970,VIT_01S0010G03680,VIT_01S0244G00160,VIT_01S0150G00510,VIT_01S0011G02260,VIT_01S0011G02470,VIT_01S0011G03910,VIT_01S0011G04460,VIT_01S0011G00470,VIT_01S0011G04630,VIT…
GO:BP	organic substance metabolic process	GO:0071704	0.000777341	3.10939	11140	492	229	30661	VIT_01S0026G00900,VIT_01S0026G01550,VIT_01S0026G02540,VIT_01S0026G02580,VIT_01S0010G00990,VIT_01S0010G01390,VIT_01S0010G02890,VIT_01S0011G01970,VIT_01S0010G03680,VIT_01S0244G00160,VIT_01S0150G00510,VIT_01S0011G03910,VIT_01S0011G04630,VIT_01S0011G04770,VIT_01S0011G05810,VIT_01S0011G06140,VIT_01S0011G00690,VIT_10S0003G01730,VIT_10S0003G01900,VIT_10S0003G02910,VIT_00S0194G00120,VIT_00S0531G00040,VIT…
GO:BP	macromolecule modification	GO:0043412	0.00139217	2.85631	3707	492	94	30661	VIT_01S0026G02540,VIT_01S0010G01390,VIT_01S0010G02890,VIT_01S0150G00510,VIT_01S0011G03910,VIT_01S0011G04770,VIT_01S0011G05810,VIT_01S0011G06140,VIT_10S0003G01730,VIT_10S0003G01900,VIT_10S0003G02910,VIT_00S0531G00040,VIT_00S0409G00040,VIT_00S0398G00020,VIT_00S0361G00090,VIT_11S0016G04660,VIT_11S0016G04880,VIT_12S0028G01570,VIT_12S0028G01640,VIT_18S0001G07170,VIT_13S0067G01460,VIT_13S0156G00610,VIT…
GO:BP	cellular protein modification process	GO:0006464	0.00561584	2.25059	3170	492	80	30661	VIT_01S0026G02540,VIT_01S0010G01390,VIT_01S0010G02890,VIT_01S0150G00510,VIT_01S0011G03910,VIT_01S0011G04770,VIT_01S0011G05810,VIT_01S0011G06140,VIT_10S0003G01730,VIT_10S0003G01900,VIT_10S0003G02910,VIT_00S0409G00040,VIT_00S0398G00020,VIT_00S0361G00090,VIT_11S0016G04880,VIT_12S0028G01570,VIT_12S0028G01640,VIT_18S0001G07170,VIT_13S0067G01460,VIT_13S0156G00610,VIT_12S0028G01070,VIT_07S0141G00250,VIT…
GO:BP	protein modification process	GO:0036211	0.00561584	2.25059	3170	492	80	30661	VIT_01S0026G02540,VIT_01S0010G01390,VIT_01S0010G02890,VIT_01S0150G00510,VIT_01S0011G03910,VIT_01S0011G04770,VIT_01S0011G05810,VIT_01S0011G06140,VIT_10S0003G01730,VIT_10S0003G01900,VIT_10S0003G02910,VIT_00S0409G00040,VIT_00S0398G00020,VIT_00S0361G00090,VIT_11S0016G04880,VIT_12S0028G01570,VIT_12S0028G01640,VIT_18S0001G07170,VIT_13S0067G01460,VIT_13S0156G00610,VIT_12S0028G01070,VIT_07S0141G00250,VIT…
GO:BP	metabolic process	GO:0008152	0.00561584	2.25059	12912	492	252	30661	VIT_01S0026G00900,VIT_01S0026G01550,VIT_01S0026G02540,VIT_01S0026G02580,VIT_01S0010G00990,VIT_01S0010G01390,VIT_01S0010G02890,VIT_01S0011G01970,VIT_01S0010G03680,VIT_01S0244G00160,VIT_01S0150G00510,VIT_01S0011G03910,VIT_01S0011G00470,VIT_01S0011G04630,VIT_01S0011G04770,VIT_01S0011G05810,VIT_01S0011G06140,VIT_01S0011G00690,VIT_01S0011G06270,VIT_10S0003G01730,VIT_10S0003G01900,VIT_10S0003G02910,VIT…
GO:BP	primary metabolic process	GO:0044238	0.00582919	2.23439	10378	492	209	30661	VIT_01S0026G00900,VIT_01S0026G01550,VIT_01S0026G02540,VIT_01S0026G02580,VIT_01S0010G00990,VIT_01S0010G01390,VIT_01S0010G02890,VIT_01S0011G01970,VIT_01S0010G03680,VIT_01S0244G00160,VIT_01S0150G00510,VIT_01S0011G03910,VIT_01S0011G04770,VIT_01S0011G05810,VIT_01S0011G06140,VIT_01S0011G00690,VIT_10S0003G01730,VIT_10S0003G01900,VIT_10S0003G02910,VIT_00S0194G00120,VIT_00S0531G00040,VIT_00S0463G00020,VIT…
GO:BP	cellular metabolic process	GO:0044237	0.00796162	2.099	10520	492	210	30661	VIT_01S0026G01550,VIT_01S0026G02540,VIT_01S0026G02580,VIT_01S0010G00990,VIT_01S0010G01390,VIT_01S0010G02890,VIT_01S0011G01970,VIT_01S0010G03680,VIT_01S0244G00160,VIT_01S0150G00510,VIT_01S0011G03910,VIT_01S0011G00470,VIT_01S0011G04630,VIT_01S0011G04770,VIT_01S0011G05810,VIT_01S0011G06140,VIT_01S0011G00690,VIT_10S0003G01730,VIT_10S0003G01900,VIT_10S0003G02910,VIT_00S0194G00120,VIT_00S0531G00040,VIT…
GO:BP	protein ubiquitination	GO:0016567	0.00796162	2.099	531	492	22	30661	VIT_01S0026G02540,VIT_01S0010G01390,VIT_01S0010G02890,VIT_01S0011G04770,VIT_01S0011G05810,VIT_01S0011G06140,VIT_10S0003G01730,VIT_00S0361G00090,VIT_12S0028G01570,VIT_13S0067G01460,VIT_12S0059G02230,VIT_15S0046G02450,VIT_17S0000G08080,VIT_18S0166G00190,VIT_19S0014G02900,VIT_07S0191G00230,VIT_05S0077G01970,VIT_06S0004G07520,VIT_06S0004G08230,VIT_06S0061G01140,VIT_08S0105G00190,VIT_09S0002G08660
GO:BP	response to stimulus	GO:0050896	0.00929298	2.03185	3321	492	81	30661	VIT_01S0010G02940,VIT_01S0244G00160,VIT_01S0011G02470,VIT_01S0011G04460,VIT_01S0011G05810,VIT_01S0127G00070,VIT_00S0531G00040,VIT_11S0016G00640,VIT_11S0016G04690,VIT_11S0016G04880,VIT_12S0055G01020,VIT_12S0055G01010,VIT_12S0028G01570,VIT_12S0035G01910,VIT_18S0001G07170,VIT_12S0059G00160,VIT_12S0059G01240,VIT_13S0019G00590,VIT_07S0141G00250,VIT_13S0067G01070,VIT_14S0060G02150,VIT_14S0066G01280,VIT…
GO:BP	nitrogen compound metabolic process	GO:0006807	0.00929298	2.03185	9089	492	185	30661	VIT_01S0026G00900,VIT_01S0026G01550,VIT_01S0026G02540,VIT_01S0026G02580,VIT_01S0010G00990,VIT_01S0010G01390,VIT_01S0010G02890,VIT_01S0011G01970,VIT_01S0244G00160,VIT_01S0150G00510,VIT_01S0011G03910,VIT_01S0011G04770,VIT_01S0011G05810,VIT_01S0011G06140,VIT_01S0011G00690,VIT_10S0003G01730,VIT_10S0003G01900,VIT_10S0003G02910,VIT_00S0194G00120,VIT_00S0531G00040,VIT_00S0463G00020,VIT_00S0409G00040,VIT…
GO:BP	response to oxygen-containing compound	GO:1901700	0.00984507	2.00678	636	492	24	30661	VIT_01S0127G00070,VIT_12S0035G01910,VIT_18S0001G07170,VIT_12S0059G00160,VIT_12S0059G01240,VIT_13S0019G00590,VIT_13S0067G01070,VIT_15S0046G02420,VIT_19S0085G01050,VIT_02S0025G04520,VIT_03S0038G04110,VIT_03S0038G04450,VIT_03S0063G00370,VIT_04S0008G01580,VIT_05S0124G00720,VIT_05S0020G03310,VIT_05S0077G01820,VIT_06S0061G00320,VIT_06S0004G04950,VIT_06S0004G04960,VIT_08S0040G01890,VIT_08S0007G01520,VIT…
GO:BP	protein modification by small protein conjugation	GO:0032446	0.00984507	2.00678	557	492	22	30661	VIT_01S0026G02540,VIT_01S0010G01390,VIT_01S0010G02890,VIT_01S0011G04770,VIT_01S0011G05810,VIT_01S0011G06140,VIT_10S0003G01730,VIT_00S0361G00090,VIT_12S0028G01570,VIT_13S0067G01460,VIT_12S0059G02230,VIT_15S0046G02450,VIT_17S0000G08080,VIT_18S0166G00190,VIT_19S0014G02900,VIT_07S0191G00230,VIT_05S0077G01970,VIT_06S0004G07520,VIT_06S0004G08230,VIT_06S0061G01140,VIT_08S0105G00190,VIT_09S0002G08660
GO:BP	response to chemical	GO:0042221	0.00984507	2.00678	1367	492	41	30661	VIT_01S0011G04460,VIT_01S0127G00070,VIT_11S0016G00640,VIT_12S0055G01020,VIT_12S0055G01010,VIT_12S0028G01570,VIT_12S0035G01910,VIT_18S0001G07170,VIT_12S0059G00160,VIT_12S0059G01240,VIT_13S0019G00590,VIT_13S0067G01070,VIT_14S0066G01850,VIT_14S0108G00280,VIT_12S0059G02230,VIT_14S0030G00570,VIT_15S0046G02420,VIT_18S0041G01230,VIT_19S0085G01050,VIT_19S0014G02900,VIT_02S0025G04420,VIT_02S0025G04520,VIT…
GO:BP	regulation of cellular biosynthetic process	GO:0031326	0.0134219	1.87218	1921	492	52	30661	VIT_01S0026G01550,VIT_01S0026G02580,VIT_01S0011G05810,VIT_00S0463G00020,VIT_11S0052G00450,VIT_11S0016G00640,VIT_11S0016G00660,VIT_18S0001G07170,VIT_13S0019G03980,VIT_07S0141G00250,VIT_14S0060G01470,VIT_14S0066G00600,VIT_16S0022G01510,VIT_15S0048G02770,VIT_16S0100G00380,VIT_16S0013G01000,VIT_16S0013G00990,VIT_16S0013G01090,VIT_16S0013G01530,VIT_17S0000G00200,VIT_17S0000G04010,VIT_14S0108G00810,VIT…
GO:BP	regulation of biosynthetic process	GO:0009889	0.0135516	1.86801	1927	492	52	30661	VIT_01S0026G01550,VIT_01S0026G02580,VIT_01S0011G05810,VIT_00S0463G00020,VIT_11S0052G00450,VIT_11S0016G00640,VIT_11S0016G00660,VIT_18S0001G07170,VIT_13S0019G03980,VIT_07S0141G00250,VIT_14S0060G01470,VIT_14S0066G00600,VIT_16S0022G01510,VIT_15S0048G02770,VIT_16S0100G00380,VIT_16S0013G01000,VIT_16S0013G00990,VIT_16S0013G01090,VIT_16S0013G01530,VIT_17S0000G00200,VIT_17S0000G04010,VIT_14S0108G00810,VIT…
GO:BP	regulation of transcription, DNA-templated	GO:0006355	0.0135516	1.86801	1692	492	47	30661	VIT_01S0026G01550,VIT_01S0026G02580,VIT_01S0011G05810,VIT_00S0463G00020,VIT_11S0052G00450,VIT_11S0016G00640,VIT_11S0016G00660,VIT_13S0019G03980,VIT_07S0141G00250,VIT_14S0060G01470,VIT_16S0022G01510,VIT_15S0048G02770,VIT_16S0100G00380,VIT_16S0013G01000,VIT_16S0013G00990,VIT_16S0013G01090,VIT_16S0013G01530,VIT_17S0000G00200,VIT_17S0000G04010,VIT_14S0108G00810,VIT_04S0008G02170,VIT_18S0117G00340,VIT…
GO:BP	response to inorganic substance	GO:0010035	0.0135516	1.86801	284	492	14	30661	VIT_01S0127G00070,VIT_12S0035G01910,VIT_12S0059G01240,VIT_14S0030G00570,VIT_15S0046G02420,VIT_19S0085G01050,VIT_03S0097G00530,VIT_03S0063G00370,VIT_04S0008G01580,VIT_05S0077G01820,VIT_06S0061G00320,VIT_08S0040G01890,VIT_08S0040G02470,VIT_08S0058G00690
GO:BP	inorganic anion transport	GO:0015698	0.0135516	1.86801	101	492	8	30661	VIT_01S0127G00070,VIT_12S0059G01240,VIT_18S0001G07320,VIT_07S0130G00400,VIT_00S2349G00010,VIT_03S0038G03950,VIT_06S0061G00320,VIT_09S0002G05660
GO:BP	regulation of RNA biosynthetic process	GO:2001141	0.0135516	1.86801	1705	492	47	30661	VIT_01S0026G01550,VIT_01S0026G02580,VIT_01S0011G05810,VIT_00S0463G00020,VIT_11S0052G00450,VIT_11S0016G00640,VIT_11S0016G00660,VIT_13S0019G03980,VIT_07S0141G00250,VIT_14S0060G01470,VIT_16S0022G01510,VIT_15S0048G02770,VIT_16S0100G00380,VIT_16S0013G01000,VIT_16S0013G00990,VIT_16S0013G01090,VIT_16S0013G01530,VIT_17S0000G00200,VIT_17S0000G04010,VIT_14S0108G00810,VIT_04S0008G02170,VIT_18S0117G00340,VIT…
GO:BP	regulation of nucleic acid-templated transcription	GO:1903506	0.0135516	1.86801	1705	492	47	30661	VIT_01S0026G01550,VIT_01S0026G02580,VIT_01S0011G05810,VIT_00S0463G00020,VIT_11S0052G00450,VIT_11S0016G00640,VIT_11S0016G00660,VIT_13S0019G03980,VIT_07S0141G00250,VIT_14S0060G01470,VIT_16S0022G01510,VIT_15S0048G02770,VIT_16S0100G00380,VIT_16S0013G01000,VIT_16S0013G00990,VIT_16S0013G01090,VIT_16S0013G01530,VIT_17S0000G00200,VIT_17S0000G04010,VIT_14S0108G00810,VIT_04S0008G02170,VIT_18S0117G00340,VIT…
GO:BP	response to nitrate	GO:0010167	0.0144561	1.83995	20	492	4	30661	VIT_01S0127G00070,VIT_12S0059G01240,VIT_03S0063G00370,VIT_06S0061G00320
GO:BP	macromolecule metabolic process	GO:0043170	0.0171643	1.76537	8546	492	172	30661	VIT_01S0026G00900,VIT_01S0026G01550,VIT_01S0026G02540,VIT_01S0026G02580,VIT_01S0010G01390,VIT_01S0010G02890,VIT_01S0011G01970,VIT_01S0010G03680,VIT_01S0244G00160,VIT_01S0150G00510,VIT_01S0011G03910,VIT_01S0011G04770,VIT_01S0011G05810,VIT_01S0011G06140,VIT_01S0011G00690,VIT_10S0003G01730,VIT_10S0003G01900,VIT_10S0003G02910,VIT_00S0531G00040,VIT_00S0941G00020,VIT_00S0463G00020,VIT_00S0409G00040,VIT…
GO:BP	regulation of cellular macromolecule biosynthetic process	GO:2000112	0.0173051	1.76183	1880	492	50	30661	VIT_01S0026G01550,VIT_01S0026G02580,VIT_01S0011G05810,VIT_00S0463G00020,VIT_11S0052G00450,VIT_11S0016G00640,VIT_11S0016G00660,VIT_13S0019G03980,VIT_07S0141G00250,VIT_14S0060G01470,VIT_14S0066G00600,VIT_16S0022G01510,VIT_15S0048G02770,VIT_16S0100G00380,VIT_16S0013G01000,VIT_16S0013G00990,VIT_16S0013G01090,VIT_16S0013G01530,VIT_17S0000G00200,VIT_17S0000G04010,VIT_14S0108G00810,VIT_04S0008G02170,VIT…
GO:BP	regulation of RNA metabolic process	GO:0051252	0.0187285	1.7275	1795	492	48	30661	VIT_01S0026G01550,VIT_01S0026G02580,VIT_01S0011G05810,VIT_00S0463G00020,VIT_11S0052G00450,VIT_11S0016G00640,VIT_11S0016G00660,VIT_12S0142G00110,VIT_13S0019G03980,VIT_07S0141G00250,VIT_14S0060G01470,VIT_16S0022G01510,VIT_15S0048G02770,VIT_16S0100G00380,VIT_16S0013G01000,VIT_16S0013G00990,VIT_16S0013G01090,VIT_16S0013G01530,VIT_17S0000G00200,VIT_17S0000G04010,VIT_14S0108G00810,VIT_04S0008G02170,VIT…
GO:BP	response to chitin	GO:0010200	0.0187285	1.7275	22	492	4	30661	VIT_13S0067G01070,VIT_06S0004G04950,VIT_06S0004G04960,VIT_08S0058G00690
GO:BP	regulation of macromolecule biosynthetic process	GO:0010556	0.0189525	1.72233	1897	492	50	30661	VIT_01S0026G01550,VIT_01S0026G02580,VIT_01S0011G05810,VIT_00S0463G00020,VIT_11S0052G00450,VIT_11S0016G00640,VIT_11S0016G00660,VIT_13S0019G03980,VIT_07S0141G00250,VIT_14S0060G01470,VIT_14S0066G00600,VIT_16S0022G01510,VIT_15S0048G02770,VIT_16S0100G00380,VIT_16S0013G01000,VIT_16S0013G00990,VIT_16S0013G01090,VIT_16S0013G01530,VIT_17S0000G00200,VIT_17S0000G04010,VIT_14S0108G00810,VIT_04S0008G02170,VIT…
GO:BP	cellular macromolecule metabolic process	GO:0044260	0.0210568	1.67661	6939	492	143	30661	VIT_01S0026G01550,VIT_01S0026G02540,VIT_01S0026G02580,VIT_01S0010G01390,VIT_01S0010G02890,VIT_01S0010G03680,VIT_01S0244G00160,VIT_01S0150G00510,VIT_01S0011G03910,VIT_01S0011G04770,VIT_01S0011G05810,VIT_01S0011G06140,VIT_10S0003G01730,VIT_10S0003G01900,VIT_10S0003G02910,VIT_00S0531G00040,VIT_00S0463G00020,VIT_00S0409G00040,VIT_00S0398G00020,VIT_00S0361G00090,VIT_11S0052G00450,VIT_11S0016G00640,VIT…
GO:BP	regulation of cellular process	GO:0050794	0.0210568	1.67661	3667	492	84	30661	VIT_01S0127G00560,VIT_01S0026G01550,VIT_01S0026G02580,VIT_01S0010G02940,VIT_01S0011G02470,VIT_01S0011G05810,VIT_00S0463G00020,VIT_11S0052G00450,VIT_11S0016G00640,VIT_11S0016G00660,VIT_11S0016G04880,VIT_12S0142G00110,VIT_18S0001G07170,VIT_12S0059G00160,VIT_13S0019G00590,VIT_13S0019G03980,VIT_07S0141G00250,VIT_14S0060G01470,VIT_14S0066G00600,VIT_14S0060G02150,VIT_14S0108G00280,VIT_14S0030G00570,VIT…
GO:BP	protein modification by small protein conjugation or removal	GO:0070647	0.0236679	1.62584	668	492	23	30661	VIT_01S0026G02540,VIT_01S0010G01390,VIT_01S0010G02890,VIT_01S0011G04770,VIT_01S0011G05810,VIT_01S0011G06140,VIT_10S0003G01730,VIT_00S0361G00090,VIT_12S0028G01570,VIT_13S0067G01460,VIT_12S0028G01070,VIT_12S0059G02230,VIT_15S0046G02450,VIT_17S0000G08080,VIT_18S0166G00190,VIT_19S0014G02900,VIT_07S0191G00230,VIT_05S0077G01970,VIT_06S0004G07520,VIT_06S0004G08230,VIT_06S0061G01140,VIT_08S0105G00190,VIT…
GO:BP	regulation of nucleobase-containing compound metabolic process	GO:0019219	0.0272244	1.56504	1846	492	48	30661	VIT_01S0026G01550,VIT_01S0026G02580,VIT_01S0011G05810,VIT_00S0463G00020,VIT_11S0052G00450,VIT_11S0016G00640,VIT_11S0016G00660,VIT_12S0142G00110,VIT_13S0019G03980,VIT_07S0141G00250,VIT_14S0060G01470,VIT_16S0022G01510,VIT_15S0048G02770,VIT_16S0100G00380,VIT_16S0013G01000,VIT_16S0013G00990,VIT_16S0013G01090,VIT_16S0013G01530,VIT_17S0000G00200,VIT_17S0000G04010,VIT_14S0108G00810,VIT_04S0008G02170,VIT…
GO:BP	response to nitrogen compound	GO:1901698	0.0272244	1.56504	150	492	9	30661	VIT_01S0127G00070,VIT_12S0059G01240,VIT_13S0067G01070,VIT_19S0014G02900,VIT_03S0063G00370,VIT_06S0061G00320,VIT_06S0004G04950,VIT_06S0004G04960,VIT_08S0058G00690
GO:BP	oxaloacetate(2-) transmembrane transport	GO:1902356	0.0272244	1.56504	3	492	2	30661	VIT_18S0001G07320,VIT_00S2349G00010
GO:BP	thiosulfate transport	GO:0015709	0.0272244	1.56504	3	492	2	30661	VIT_18S0001G07320,VIT_00S2349G00010
GO:BP	succinate transmembrane transport	GO:0071422	0.0272244	1.56504	3	492	2	30661	VIT_18S0001G07320,VIT_00S2349G00010
GO:BP	regulation of biological process	GO:0050789	0.0291057	1.53602	4002	492	89	30661	VIT_01S0127G00560,VIT_01S0026G01550,VIT_01S0026G02580,VIT_01S0010G02940,VIT_01S0011G02470,VIT_01S0011G05810,VIT_00S0941G00020,VIT_00S0463G00020,VIT_11S0052G00450,VIT_11S0016G00640,VIT_11S0016G00660,VIT_11S0016G04880,VIT_12S0142G00110,VIT_18S0001G07170,VIT_12S0059G00160,VIT_13S0019G00590,VIT_13S0019G03980,VIT_07S0141G00250,VIT_14S0006G01440,VIT_14S0060G01470,VIT_14S0066G00600,VIT_14S0060G02150,VIT…
GO:BP	extracellular structure organization	GO:0043062	0.0325519	1.48742	28	492	4	30661	VIT_01S0026G00900,VIT_14S0083G01150,VIT_14S0083G01160,VIT_05S0077G01470
GO:BP	extracellular matrix organization	GO:0030198	0.0325519	1.48742	28	492	4	30661	VIT_01S0026G00900,VIT_14S0083G01150,VIT_14S0083G01160,VIT_05S0077G01470
GO:BP	flavonoid metabolic process	GO:0009812	0.0363533	1.43946	29	492	4	30661	VIT_13S0067G03820,VIT_13S0019G00590,VIT_14S0068G00930,VIT_18S0001G12800
GO:BP	RNA metabolic process	GO:0016070	0.0367314	1.43496	3237	492	74	30661	VIT_01S0026G01550,VIT_01S0026G02580,VIT_01S0011G01970,VIT_01S0011G05810,VIT_00S0463G00020,VIT_11S0052G00450,VIT_11S0016G00640,VIT_11S0016G00660,VIT_11S0016G04660,VIT_12S0142G00110,VIT_13S0019G00880,VIT_13S0019G00850,VIT_13S0019G00590,VIT_13S0019G03980,VIT_07S0141G00250,VIT_14S0006G01440,VIT_14S0060G01470,VIT_14S0068G00700,VIT_14S0068G00760,VIT_16S0022G01510,VIT_15S0048G02770,VIT_16S0100G00380,VIT…
GO:BP	transcription, DNA-templated	GO:0006351	0.0382335	1.41756	1845	492	47	30661	VIT_01S0026G01550,VIT_01S0026G02580,VIT_01S0011G05810,VIT_00S0463G00020,VIT_11S0052G00450,VIT_11S0016G00640,VIT_11S0016G00660,VIT_13S0019G03980,VIT_07S0141G00250,VIT_14S0060G01470,VIT_16S0022G01510,VIT_15S0048G02770,VIT_16S0100G00380,VIT_16S0013G01000,VIT_16S0013G00990,VIT_16S0013G01090,VIT_16S0013G01530,VIT_17S0000G00200,VIT_17S0000G04010,VIT_14S0108G00810,VIT_04S0008G02170,VIT_18S0117G00340,VIT…
GO:BP	protein phosphorylation	GO:0006468	0.0389878	1.40907	1650	492	43	30661	VIT_01S0011G03910,VIT_10S0003G01900,VIT_10S0003G02910,VIT_00S0409G00040,VIT_00S0398G00020,VIT_11S0016G04880,VIT_12S0028G01640,VIT_18S0001G07170,VIT_13S0156G00610,VIT_07S0141G00250,VIT_14S0006G02650,VIT_14S0083G01220,VIT_14S0108G00280,VIT_16S0050G01020,VIT_16S0050G01690,VIT_16S0050G01700,VIT_16S0050G01990,VIT_18S0166G00290,VIT_18S0122G00230,VIT_18S0072G00170,VIT_18S0001G01370,VIT_18S0072G00990,VIT…
GO:BP	regulation of gene expression	GO:0010468	0.0398873	1.39917	2108	492	52	30661	VIT_01S0026G01550,VIT_01S0026G02580,VIT_01S0011G05810,VIT_00S0941G00020,VIT_00S0463G00020,VIT_11S0052G00450,VIT_11S0016G00640,VIT_11S0016G00660,VIT_12S0142G00110,VIT_13S0019G03980,VIT_07S0141G00250,VIT_14S0006G01440,VIT_14S0060G01470,VIT_16S0022G01510,VIT_15S0048G02770,VIT_16S0100G00380,VIT_16S0013G01000,VIT_16S0013G00990,VIT_16S0013G01090,VIT_16S0013G01530,VIT_17S0000G00200,VIT_17S0000G04010,VIT…
GO:BP	nucleic acid-templated transcription	GO:0097659	0.0398873	1.39917	1855	492	47	30661	VIT_01S0026G01550,VIT_01S0026G02580,VIT_01S0011G05810,VIT_00S0463G00020,VIT_11S0052G00450,VIT_11S0016G00640,VIT_11S0016G00660,VIT_13S0019G03980,VIT_07S0141G00250,VIT_14S0060G01470,VIT_16S0022G01510,VIT_15S0048G02770,VIT_16S0100G00380,VIT_16S0013G01000,VIT_16S0013G00990,VIT_16S0013G01090,VIT_16S0013G01530,VIT_17S0000G00200,VIT_17S0000G04010,VIT_14S0108G00810,VIT_04S0008G02170,VIT_18S0117G00340,VIT…
GO:BP	oxaloacetate transport	GO:0015729	0.040402	1.3936	4	492	2	30661	VIT_18S0001G07320,VIT_00S2349G00010
GO:BP	succinate transport	GO:0015744	0.040402	1.3936	4	492	2	30661	VIT_18S0001G07320,VIT_00S2349G00010
GO:BP	RNA biosynthetic process	GO:0032774	0.040402	1.3936	1859	492	47	30661	VIT_01S0026G01550,VIT_01S0026G02580,VIT_01S0011G05810,VIT_00S0463G00020,VIT_11S0052G00450,VIT_11S0016G00640,VIT_11S0016G00660,VIT_13S0019G03980,VIT_07S0141G00250,VIT_14S0060G01470,VIT_16S0022G01510,VIT_15S0048G02770,VIT_16S0100G00380,VIT_16S0013G01000,VIT_16S0013G00990,VIT_16S0013G01090,VIT_16S0013G01530,VIT_17S0000G00200,VIT_17S0000G04010,VIT_14S0108G00810,VIT_04S0008G02170,VIT_18S0117G00340,VIT…
GO:BP	mannose metabolic process	GO:0006013	0.0424423	1.3722	15	492	3	30661	VIT_14S0068G01120,VIT_04S0008G02170,VIT_04S0023G03650
GO:BP	organic cyclic compound metabolic process	GO:1901360	0.0470076	1.32783	4826	492	102	30661	VIT_01S0026G01550,VIT_01S0026G02580,VIT_01S0010G00990,VIT_01S0011G01970,VIT_01S0244G00160,VIT_01S0011G05810,VIT_01S0011G00690,VIT_00S0531G00040,VIT_00S0463G00020,VIT_10S0003G00900,VIT_11S0052G00450,VIT_11S0016G00640,VIT_11S0016G00660,VIT_11S0016G04660,VIT_12S0142G00110,VIT_18S0001G07170,VIT_13S0019G00880,VIT_13S0019G00850,VIT_13S0064G01470,VIT_13S0019G00590,VIT_13S0019G03980,VIT_07S0141G00250,VIT…
GO:BP	cellulose microfibril organization	GO:0010215	0.0495935	1.30458	16	492	3	30661	VIT_14S0083G01150,VIT_14S0083G01160,VIT_05S0077G01470
GO:CC	cellular_component	GO:0005575	0.00164368	2.78418	17304	492	324	30661	VIT_01S0026G00900,VIT_01S0026G00980,VIT_01S0026G01040,VIT_01S0026G01450,VIT_01S0026G01550,VIT_01S0026G02540,VIT_01S0026G02580,VIT_01S0010G00990,VIT_01S0010G02640,VIT_01S0010G02890,VIT_01S0010G02940,VIT_01S0011G01970,VIT_01S0010G03680,VIT_01S0244G00160,VIT_01S0011G02260,VIT_01S0011G02470,VIT_01S0011G03910,VIT_01S0011G04460,VIT_01S0011G04670,VIT_01S0011G04770,VIT_01S0011G04990,VIT_01S0011G05810,VIT…
GO:CC	cellular anatomical entity	GO:0110165	0.00164368	2.78418	17158	492	321	30661	VIT_01S0026G00900,VIT_01S0026G00980,VIT_01S0026G01040,VIT_01S0026G01450,VIT_01S0026G01550,VIT_01S0026G02540,VIT_01S0026G02580,VIT_01S0010G00990,VIT_01S0010G02640,VIT_01S0010G02890,VIT_01S0010G02940,VIT_01S0011G01970,VIT_01S0010G03680,VIT_01S0011G02260,VIT_01S0011G02470,VIT_01S0011G03910,VIT_01S0011G04460,VIT_01S0011G04670,VIT_01S0011G04770,VIT_01S0011G04990,VIT_01S0011G05810,VIT_01S0011G06060,VIT…
GO:CC	intrinsic component of membrane	GO:0031224	0.00263206	2.5797	6624	492	144	30661	VIT_01S0026G00980,VIT_01S0010G02640,VIT_01S0010G03680,VIT_01S0011G02260,VIT_01S0011G03910,VIT_01S0011G04460,VIT_01S0011G04670,VIT_00S0394G00030,VIT_01S0127G00070,VIT_10S0003G01900,VIT_10S0003G02910,VIT_10S0003G05330,VIT_00S0409G00040,VIT_00S0398G00020,VIT_00S0265G00060,VIT_11S0016G01190,VIT_11S0016G00480,VIT_11S0016G04700,VIT_11S0016G05740,VIT_11S0118G00350,VIT_12S0028G01640,VIT_12S0035G01910,VIT…
GO:CC	integral component of membrane	GO:0016021	0.0069129	2.16034	6542	492	139	30661	VIT_01S0026G00980,VIT_01S0010G02640,VIT_01S0010G03680,VIT_01S0011G02260,VIT_01S0011G03910,VIT_01S0011G04460,VIT_01S0011G04670,VIT_00S0394G00030,VIT_01S0127G00070,VIT_10S0003G01900,VIT_10S0003G02910,VIT_10S0003G05330,VIT_00S0409G00040,VIT_00S0398G00020,VIT_00S0265G00060,VIT_11S0016G01190,VIT_11S0016G00480,VIT_11S0016G04700,VIT_11S0016G05740,VIT_11S0118G00350,VIT_12S0028G01640,VIT_12S0035G01910,VIT…
GO:CC	membrane	GO:0016020	0.0069129	2.16034	8314	492	170	30661	VIT_01S0026G00980,VIT_01S0010G02640,VIT_01S0010G03680,VIT_01S0011G02260,VIT_01S0011G03910,VIT_01S0011G04460,VIT_01S0011G04670,VIT_00S0394G00030,VIT_01S0127G00070,VIT_10S0003G01900,VIT_10S0003G02910,VIT_10S0003G05330,VIT_00S0516G00010,VIT_00S0409G00040,VIT_00S0398G00020,VIT_00S0265G00060,VIT_11S0016G01190,VIT_11S0016G00480,VIT_11S0016G04690,VIT_11S0016G04700,VIT_11S0016G05740,VIT_11S0118G00350,VIT…
GO:CC	plasma membrane	GO:0005886	0.0486153	1.31323	2204	492	54	30661	VIT_01S0010G02640,VIT_01S0011G02260,VIT_01S0011G04670,VIT_01S0127G00070,VIT_10S0003G01900,VIT_00S0516G00010,VIT_00S0409G00040,VIT_00S0398G00020,VIT_12S0028G01640,VIT_18S0001G07170,VIT_13S0156G00610,VIT_13S0019G01180,VIT_14S0083G01150,VIT_14S0083G01160,VIT_14S0083G01220,VIT_14S0066G01280,VIT_14S0108G00280,VIT_14S0030G00570,VIT_15S0046G02420,VIT_16S0050G01020,VIT_16S0050G01150,VIT_17S0000G07350,VIT…
KEGG	KEGG root term	KEGG:00000	2.85494e-05	4.5444	4166	492	107	30661	VIT_01S0010G00990,VIT_01S0010G02930,VIT_01S0010G02940,VIT_01S0011G02470,VIT_01S0011G04630,VIT_01S0011G05810,VIT_01S0011G00690,VIT_01S0127G00070,VIT_10S0042G00920,VIT_10S0042G00930,VIT_00S0516G00010,VIT_00S0194G00120,VIT_11S0016G00480,VIT_11S0016G00640,VIT_11S0016G04700,VIT_11S0149G00070,VIT_12S0142G00110,VIT_12S0055G01020,VIT_12S0055G01010,VIT_12S0035G01920,VIT_12S0142G00040,VIT_12S0028G00590,VIT…
KEGG	Circadian rhythm - plant	KEGG:04712	6.20128e-05	4.20752	59	492	8	30661	VIT_01S0011G05810,VIT_10S0042G00920,VIT_10S0042G00930,VIT_14S0068G00920,VIT_14S0068G00930,VIT_15S0048G02410,VIT_16S0100G00920,VIT_06S0004G03650
KEGG	Biosynthesis of secondary metabolites	KEGG:01110	6.20128e-05	4.20752	1132	492	40	30661	VIT_01S0011G04630,VIT_10S0042G00920,VIT_10S0042G00930,VIT_00S0194G00120,VIT_11S0016G04700,VIT_12S0055G01020,VIT_12S0055G01010,VIT_12S0142G00040,VIT_13S0067G02870,VIT_13S0064G01470,VIT_13S0067G03820,VIT_13S0019G04460,VIT_14S0036G00520,VIT_14S0083G01110,VIT_14S0068G00920,VIT_14S0068G00930,VIT_14S0066G01850,VIT_14S0108G01110,VIT_16S0100G00920,VIT_16S0100G00900,VIT_16S0039G02040,VIT_17S0000G07210,VIT…
KEGG	Flavonoid biosynthesis	KEGG:00941	6.20128e-05	4.20752	78	492	9	30661	VIT_10S0042G00920,VIT_10S0042G00930,VIT_13S0067G02870,VIT_13S0067G03820,VIT_14S0068G00920,VIT_14S0068G00930,VIT_16S0100G00920,VIT_17S0000G07210,VIT_18S0001G12800
KEGG	Plant-pathogen interaction	KEGG:04626	6.20128e-05	4.20752	192	492	14	30661	VIT_01S0010G02930,VIT_01S0010G02940,VIT_01S0011G02470,VIT_00S0516G00010,VIT_11S0016G04700,VIT_16S0050G01150,VIT_17S0000G07370,VIT_02S0025G00280,VIT_05S0102G00450,VIT_07S0005G06180,VIT_00S0252G00130,VIT_08S0056G00290,VIT_08S0032G01220,VIT_08S0058G00690
KEGG	Phenylalanine metabolism	KEGG:00360	0.00716754	2.14463	46	492	5	30661	VIT_13S0019G04460,VIT_02S0025G04560,VIT_05S0020G03310,VIT_05S0020G03320,VIT_06S0004G02620
KEGG	Metabolic pathways	KEGG:01100	0.00716754	2.14463	2003	492	51	30661	VIT_01S0010G00990,VIT_01S0011G04630,VIT_01S0011G00690,VIT_10S0042G00920,VIT_10S0042G00930,VIT_00S0194G00120,VIT_11S0016G00480,VIT_11S0016G04700,VIT_12S0055G01020,VIT_12S0055G01010,VIT_12S0035G01920,VIT_12S0142G00040,VIT_12S0028G00590,VIT_13S0067G02870,VIT_13S0064G01470,VIT_13S0067G03820,VIT_13S0019G04460,VIT_14S0036G00520,VIT_14S0083G01110,VIT_14S0068G00920,VIT_14S0068G00930,VIT_14S0066G01850,VIT…
KEGG	Isoflavonoid biosynthesis	KEGG:00943	0.00716754	2.14463	3	492	2	30661	VIT_07S0129G00710,VIT_07S0129G00860
KEGG	Nitrogen metabolism	KEGG:00910	0.0126467	1.89802	32	492	4	30661	VIT_01S0127G00070,VIT_16S0039G02750,VIT_03S0063G00370,VIT_06S0061G00320
KEGG	Amino sugar and nucleotide sugar metabolism	KEGG:00520	0.0272559	1.56454	124	492	7	30661	VIT_01S0011G00690,VIT_00S0824G00010,VIT_03S0038G03400,VIT_04S0023G03170,VIT_05S0094G00220,VIT_05S0094G00300,VIT_05S0094G01500
KEGG	Tyrosine metabolism	KEGG:00350	0.0360935	1.44257	46	492	4	30661	VIT_15S0048G00950,VIT_02S0025G04560,VIT_05S0020G03310,VIT_05S0020G03320
KEGG	beta-Alanine metabolism	KEGG:00410	0.0360935	1.44257	46	492	4	30661	VIT_12S0028G00590,VIT_02S0025G04560,VIT_05S0020G03310,VIT_05S0020G03320
KEGG	Isoquinoline alkaloid biosynthesis	KEGG:00950	0.0385604	1.41386	25	492	3	30661	VIT_02S0025G04560,VIT_05S0020G03310,VIT_05S0020G03320
KEGG	Tropane, piperidine and pyridine alkaloid biosynthesis	KEGG:00960	0.0475382	1.32296	28	492	3	30661	VIT_02S0025G04560,VIT_05S0020G03310,VIT_05S0020G03320
KEGG	Protein processing in endoplasmic reticulum	KEGG:04141	0.0475382	1.32296	185	492	8	30661	VIT_16S0022G00510,VIT_16S0050G01150,VIT_18S0041G01230,VIT_19S0085G01050,VIT_19S0014G02900,VIT_02S0025G00280,VIT_02S0154G00480,VIT_04S0008G01580

## Sheet: ME3_GO
GO_terms	GO_name	Term_ID	Adjusted_p_Value	Negative_log10_of_Adjusted_p_Value	Term_size	Query_size	Intersection_size	Effective_domain_size	Intersections
GO:MF	ubiquitin protein ligase activity	GO:0061630	0.0459955	1.33728	171	33	3	30661	VIT_13S0019G01980,VIT_17S0000G05480,VIT_05S0020G04000
GO:MF	ubiquitin-like protein ligase activity	GO:0061659	0.0459955	1.33728	172	33	3	30661	VIT_13S0019G01980,VIT_17S0000G05480,VIT_05S0020G04000
GO:BP	response to stimulus	GO:0050896	0.0360576	1.443	3321	33	12	30661	VIT_11S0052G01340,VIT_13S0067G01270,VIT_13S0064G00060,VIT_17S0000G01970,VIT_17S0000G04460,VIT_18S0157G00020,VIT_18S0001G09230,VIT_19S0090G01770,VIT_03S0063G00940,VIT_04S0008G00120,VIT_07S0005G00590,VIT_09S0002G00890

## Sheet: ME5_GO
GO_terms	GO_name	Term_ID	Adjusted_p_Value	Negative_log10_of_Adjusted_p_Value	Term_size	Query_size	Intersection_size	Effective_domain_size	intersections
GO:MF	molecular_function	GO:0003674	5.51477e-18	17.2585	19045	1482	1087	30661	VIT_01S0127G00360,VIT_04S0044G01970,VIT_01S0127G00690,VIT_01S0127G00740,VIT_01S0026G00740,VIT_01S0026G00860,VIT_01S0026G01020,VIT_01S0026G01140,VIT_01S0026G01250,VIT_01S0026G01440,VIT_01S0026G01460,VIT_01S0011G01160,VIT_01S0026G02120,VIT_01S0011G01220,VIT_01S0026G02640,VIT_01S0011G01290,VIT_01S0113G00540,VIT_01S0011G01420,VIT_01S0010G00380,VIT_01S0011G01560,VIT_01S0010G00710,VIT_01S0010G00730,VIT…
GO:MF	catalytic activity	GO:0003824	1.32839e-12	11.8767	10760	1482	663	30661	VIT_01S0127G00360,VIT_04S0044G01970,VIT_01S0127G00690,VIT_01S0127G00740,VIT_01S0026G00860,VIT_01S0026G01460,VIT_01S0011G01160,VIT_01S0011G01220,VIT_01S0026G02640,VIT_01S0011G01290,VIT_01S0011G01420,VIT_01S0010G00380,VIT_01S0010G00710,VIT_01S0010G00950,VIT_05S0049G01920,VIT_18S0075G00240,VIT_01S0010G01090,VIT_01S0010G01130,VIT_01S0010G01680,VIT_01S0010G02320,VIT_01S0011G01850,VIT_01S0010G03490,VIT…
GO:MF	transferase activity	GO:0016740	1.04979e-05	4.9789	4468	1482	291	30661	VIT_01S0127G00360,VIT_01S0127G00690,VIT_01S0011G01220,VIT_01S0026G02640,VIT_01S0011G01420,VIT_01S0010G00380,VIT_01S0010G00710,VIT_01S0010G00950,VIT_05S0049G01920,VIT_01S0010G02320,VIT_01S0010G03490,VIT_01S0146G00250,VIT_01S0150G00460,VIT_01S0150G00540,VIT_01S0011G02350,VIT_01S0011G00280,VIT_01S0011G06080,VIT_01S0011G06250,VIT_00S0225G00140,VIT_00S0225G00230,VIT_10S0116G01710,VIT_07S0141G00250,VIT…
GO:MF	ion binding	GO:0043167	6.2653e-05	4.20306	6905	1482	415	30661	VIT_01S0127G00360,VIT_01S0127G00690,VIT_01S0127G00740,VIT_01S0026G01440,VIT_01S0010G00380,VIT_01S0010G00730,VIT_05S0049G01920,VIT_01S0010G01090,VIT_01S0011G00130,VIT_01S0011G01850,VIT_01S0010G02970,VIT_01S0146G00250,VIT_01S0150G00160,VIT_01S0011G02200,VIT_01S0011G02350,VIT_01S0011G02520,VIT_01S0011G00280,VIT_01S0011G03670,VIT_01S0011G03750,VIT_01S0011G04260,VIT_01S0011G05110,VIT_01S0011G05120,VIT…
GO:MF	xyloglucan:xyloglucosyl transferase activity	GO:0016762	0.000174729	3.75763	37	1482	11	30661	VIT_01S0150G00460,VIT_01S0011G06250,VIT_11S0052G01200,VIT_11S0052G01260,VIT_11S0052G01270,VIT_11S0052G01280,VIT_11S0052G01320,VIT_11S0052G01190,VIT_02S0012G02220,VIT_05S0062G00610,VIT_06S0061G00550
GO:MF	metal ion binding	GO:0046872	0.000466333	3.3313	3353	1482	218	30661	VIT_01S0127G00360,VIT_01S0127G00740,VIT_01S0026G01440,VIT_01S0010G00730,VIT_05S0049G01920,VIT_01S0010G01090,VIT_01S0011G00130,VIT_01S0011G01850,VIT_01S0010G02970,VIT_01S0150G00160,VIT_01S0011G02350,VIT_01S0011G03670,VIT_01S0011G03750,VIT_01S0011G04260,VIT_01S0137G00550,VIT_01S0011G00880,VIT_00S0225G00140,VIT_10S0003G02450,VIT_10S0003G03750,VIT_19S0027G00510,VIT_12S0059G02230,VIT_00S0301G00050,VIT…
GO:MF	cation binding	GO:0043169	0.000509054	3.29324	3383	1482	219	30661	VIT_01S0127G00360,VIT_01S0127G00740,VIT_01S0026G01440,VIT_01S0010G00730,VIT_05S0049G01920,VIT_01S0010G01090,VIT_01S0011G00130,VIT_01S0011G01850,VIT_01S0010G02970,VIT_01S0150G00160,VIT_01S0011G02350,VIT_01S0011G03670,VIT_01S0011G03750,VIT_01S0011G04260,VIT_01S0137G00550,VIT_01S0011G00880,VIT_00S0225G00140,VIT_10S0003G02450,VIT_10S0003G03750,VIT_19S0027G00510,VIT_12S0059G02230,VIT_00S0301G00050,VIT…
GO:MF	binding	GO:0005488	0.001567	2.80493	12971	1482	706	30661	VIT_01S0127G00360,VIT_01S0127G00690,VIT_01S0127G00740,VIT_01S0026G00860,VIT_01S0026G01020,VIT_01S0026G01140,VIT_01S0026G01250,VIT_01S0026G01440,VIT_01S0026G02120,VIT_01S0011G01220,VIT_01S0113G00540,VIT_01S0010G00380,VIT_01S0011G01560,VIT_01S0010G00710,VIT_01S0010G00730,VIT_05S0049G01920,VIT_18S0075G00240,VIT_01S0010G01090,VIT_01S0010G01130,VIT_01S0011G00130,VIT_01S0010G02320,VIT_01S0011G01850,VIT…
GO:MF	oxidoreductase activity	GO:0016491	0.00366088	2.43641	2052	1482	139	30661	VIT_01S0127G00740,VIT_01S0026G01460,VIT_01S0010G01090,VIT_01S0010G01130,VIT_01S0010G01680,VIT_01S0011G01850,VIT_01S0150G00160,VIT_01S0011G00280,VIT_01S0011G03480,VIT_01S0137G00550,VIT_10S0003G02450,VIT_10S0003G03750,VIT_07S0141G00250,VIT_10S0003G04880,VIT_19S0027G00510,VIT_00S0361G00040,VIT_00S0301G00090,VIT_00S0480G00060,VIT_10S0003G00390,VIT_11S0052G00530,VIT_11S0016G02380,VIT_11S0016G00570,VIT…
GO:MF	protein dimerization activity	GO:0046983	0.00584001	2.23359	461	1482	42	30661	VIT_01S0026G01140,VIT_01S0011G01560,VIT_01S0010G03900,VIT_12S0059G02230,VIT_10S0042G00820,VIT_00S0479G00020,VIT_11S0037G01230,VIT_12S0057G01010,VIT_12S0028G02810,VIT_12S0028G02710,VIT_13S0019G03600,VIT_06S0004G04300,VIT_14S0060G01010,VIT_14S0108G00480,VIT_15S0048G01270,VIT_15S0046G01110,VIT_15S0021G00560,VIT_17S0000G09490,VIT_17S0000G01950,VIT_17S0000G03580,VIT_17S0000G00430,VIT_18S0001G09420,VIT…
GO:MF	transferase activity, transferring acyl groups	GO:0016746	0.00584001	2.23359	518	1482	46	30661	VIT_01S0010G02320,VIT_01S0150G00540,VIT_10S0003G01070,VIT_10S0116G01480,VIT_11S0037G00440,VIT_11S0016G02420,VIT_11S0016G02450,VIT_00S1546G00010,VIT_12S0028G02440,VIT_12S0134G00640,VIT_13S0019G03430,VIT_13S0019G04360,VIT_14S0060G02200,VIT_14S0060G02250,VIT_15S0048G00390,VIT_15S0046G00480,VIT_15S0046G00520,VIT_16S0022G01190,VIT_16S0039G01550,VIT_16S0100G00770,VIT_16S0100G00920,VIT_16S0100G01040,VIT…
GO:MF	hydrolase activity, acting on glycosyl bonds	GO:0016798	0.00584001	2.23359	581	1482	50	30661	VIT_01S0150G00460,VIT_01S0011G06250,VIT_01S0011G00760,VIT_01S0137G00430,VIT_01S0137G00630,VIT_11S0052G00140,VIT_11S0052G01200,VIT_11S0052G01260,VIT_11S0052G01270,VIT_11S0052G01280,VIT_11S0052G01320,VIT_11S0052G01190,VIT_11S0016G02200,VIT_11S0016G04360,VIT_11S0016G05560,VIT_11S0118G00420,VIT_13S0074G00720,VIT_17S0000G06880,VIT_18S0001G12030,VIT_18S0001G12830,VIT_04S0023G01870,VIT_18S0089G00410,VIT…
GO:MF	dioxygenase activity	GO:0051213	0.00603107	2.21961	235	1482	26	30661	VIT_10S0003G02450,VIT_10S0003G03750,VIT_11S0052G00530,VIT_11S0016G02380,VIT_11S0118G00390,VIT_13S0064G00840,VIT_14S0066G02170,VIT_15S0021G00960,VIT_16S0039G01370,VIT_16S0022G02310,VIT_16S0098G00860,VIT_18S0001G00950,VIT_19S0140G00140,VIT_00S0687G00010,VIT_02S0012G00450,VIT_03S0063G01310,VIT_03S0063G01210,VIT_03S0063G01260,VIT_04S0023G03370,VIT_04S0008G03480,VIT_05S0049G00300,VIT_00S0179G00190,VIT…
GO:MF	transferase activity, transferring glycosyl groups	GO:0016757	0.00633033	2.19857	778	1482	62	30661	VIT_01S0150G00460,VIT_01S0011G06250,VIT_10S0116G01710,VIT_00S1213G00010,VIT_11S0037G01100,VIT_11S0052G01200,VIT_11S0052G01260,VIT_11S0052G01270,VIT_11S0052G01280,VIT_11S0052G01320,VIT_11S0052G01190,VIT_11S0016G03130,VIT_11S0016G03370,VIT_11S0016G03380,VIT_12S0035G01710,VIT_13S0073G00240,VIT_13S0064G01510,VIT_13S0019G03040,VIT_13S0074G00090,VIT_14S0083G00940,VIT_14S0066G00880,VIT_14S0108G01520,VIT…
GO:MF	transferase activity, transferring acyl groups other than amino-acyl groups	GO:0016747	0.00685075	2.16426	469	1482	42	30661	VIT_01S0010G02320,VIT_10S0003G01070,VIT_10S0116G01480,VIT_11S0037G00440,VIT_11S0016G02420,VIT_11S0016G02450,VIT_00S1546G00010,VIT_12S0028G02440,VIT_12S0134G00640,VIT_13S0019G03430,VIT_13S0019G04360,VIT_14S0060G02200,VIT_15S0048G00390,VIT_15S0046G00480,VIT_15S0046G00520,VIT_16S0022G01190,VIT_16S0100G00770,VIT_16S0100G00920,VIT_16S0100G01040,VIT_16S0100G01140,VIT_17S0000G00950,VIT_17S0000G01090,VIT…
GO:MF	hydrolase activity, hydrolyzing O-glycosyl compounds	GO:0004553	0.00690121	2.16108	487	1482	43	30661	VIT_01S0150G00460,VIT_01S0011G06250,VIT_01S0011G00760,VIT_01S0137G00430,VIT_01S0137G00630,VIT_11S0052G00140,VIT_11S0052G01200,VIT_11S0052G01260,VIT_11S0052G01270,VIT_11S0052G01280,VIT_11S0052G01320,VIT_11S0052G01190,VIT_11S0016G02200,VIT_11S0016G04360,VIT_11S0016G05560,VIT_11S0118G00420,VIT_13S0074G00720,VIT_17S0000G06880,VIT_18S0001G12830,VIT_18S0001G08370,VIT_19S0014G02870,VIT_02S0012G02220,VIT…
GO:MF	beta-1,3-galactosyltransferase activity	GO:0048531	0.00690121	2.16108	3	1482	3	30661	VIT_18S0122G00330,VIT_18S0001G04150,VIT_07S0031G03090
GO:MF	DNA binding	GO:0003677	0.00853138	2.06898	2015	1482	133	30661	VIT_01S0026G01140,VIT_01S0011G01560,VIT_01S0011G00130,VIT_01S0010G03900,VIT_01S0010G03930,VIT_01S0011G04260,VIT_01S0011G05360,VIT_01S0011G00880,VIT_07S0141G00250,VIT_12S0059G02230,VIT_10S0042G00820,VIT_00S0475G00030,VIT_10S0116G00960,VIT_00S0479G00020,VIT_10S0003G00560,VIT_10S0003G01600,VIT_11S0016G01280,VIT_06S0004G02050,VIT_11S0016G02410,VIT_11S0016G04940,VIT_11S0206G00070,VIT_12S0057G01010,VIT…
GO:MF	oxidoreductase activity, acting on paired donors, with incorporation or reduction of molecular oxygen	GO:0016705	0.00957686	2.01878	544	1482	46	30661	VIT_01S0137G00550,VIT_19S0027G00510,VIT_11S0016G00570,VIT_12S0059G01060,VIT_13S0067G00660,VIT_14S0068G02120,VIT_14S0066G02170,VIT_14S0030G01740,VIT_15S0021G01080,VIT_15S0021G00270,VIT_16S0022G02310,VIT_16S0039G00870,VIT_16S0039G00900,VIT_16S0039G01060,VIT_18S0001G11320,VIT_18S0001G12170,VIT_18S0001G12200,VIT_18S0122G01470,VIT_18S0001G00950,VIT_18S0089G01300,VIT_19S0140G00140,VIT_19S0090G00140,VIT…
GO:MF	anion transmembrane transporter activity	GO:0008509	0.00957686	2.01878	498	1482	43	30661	VIT_01S0011G02520,VIT_01S0011G03400,VIT_01S0011G00530,VIT_10S0003G02850,VIT_00S0181G00010,VIT_10S0116G01240,VIT_11S0016G03400,VIT_13S0074G00570,VIT_13S0067G02220,VIT_14S0068G02190,VIT_14S0219G00130,VIT_14S0066G00850,VIT_14S0066G01000,VIT_14S0128G00390,VIT_14S0030G00210,VIT_14S0030G00300,VIT_16S0050G01460,VIT_17S0000G04970,VIT_18S0072G00080,VIT_18S0041G00520,VIT_18S0041G00650,VIT_18S0089G01010,VIT…
GO:MF	transferase activity, transferring hexosyl groups	GO:0016758	0.0137566	1.86149	602	1482	49	30661	VIT_01S0150G00460,VIT_01S0011G06250,VIT_10S0116G01710,VIT_00S1213G00010,VIT_11S0037G01100,VIT_11S0052G01200,VIT_11S0052G01260,VIT_11S0052G01270,VIT_11S0052G01280,VIT_11S0052G01320,VIT_11S0052G01190,VIT_11S0016G03130,VIT_12S0035G01710,VIT_13S0019G03040,VIT_14S0066G00880,VIT_14S0108G01520,VIT_15S0021G02060,VIT_15S0048G02600,VIT_15S0046G01190,VIT_16S0115G00340,VIT_16S0039G02230,VIT_17S0000G04960,VIT…
GO:MF	solute:proton symporter activity	GO:0015295	0.014977	1.82457	112	1482	15	30661	VIT_01S0011G03400,VIT_01S0011G00530,VIT_00S0181G00010,VIT_11S0016G03400,VIT_14S0068G02190,VIT_14S0030G00210,VIT_14S0030G00300,VIT_18S0041G00520,VIT_18S0041G00650,VIT_18S0089G01010,VIT_18S0001G05570,VIT_04S0008G03580,VIT_05S0020G02260,VIT_13S0019G02460,VIT_08S0007G01900
GO:MF	solute:cation symporter activity	GO:0015294	0.019115	1.71863	115	1482	15	30661	VIT_01S0011G03400,VIT_01S0011G00530,VIT_00S0181G00010,VIT_11S0016G03400,VIT_14S0068G02190,VIT_14S0030G00210,VIT_14S0030G00300,VIT_18S0041G00520,VIT_18S0041G00650,VIT_18S0089G01010,VIT_18S0001G05570,VIT_04S0008G03580,VIT_05S0020G02260,VIT_13S0019G02460,VIT_08S0007G01900
GO:MF	sequence-specific DNA binding	GO:0043565	0.0230914	1.63655	818	1482	61	30661	VIT_01S0026G01140,VIT_01S0011G01560,VIT_01S0010G03900,VIT_01S0010G03930,VIT_07S0141G00250,VIT_10S0042G00820,VIT_10S0116G00960,VIT_00S0479G00020,VIT_10S0003G01600,VIT_06S0004G02050,VIT_11S0206G00070,VIT_12S0057G01010,VIT_12S0028G03050,VIT_12S0059G02310,VIT_12S0059G02770,VIT_13S0019G03600,VIT_14S0108G00810,VIT_14S0108G00830,VIT_15S0048G00930,VIT_15S0048G00940,VIT_15S0048G01270,VIT_15S0046G00170,VIT…
GO:MF	oxidoreductase activity, acting on the CH-CH group of donors	GO:0016627	0.0230914	1.63655	82	1482	12	30661	VIT_01S0127G00740,VIT_00S0361G00040,VIT_12S0028G02660,VIT_13S0067G01830,VIT_14S0171G00190,VIT_14S0030G01740,VIT_17S0000G01950,VIT_18S0001G09420,VIT_19S0015G01340,VIT_05S0094G01160,VIT_05S0020G01640,VIT_09S0002G08030
GO:MF	organic acid binding	GO:0043177	0.0283749	1.54707	73	1482	11	30661	VIT_01S0011G05110,VIT_01S0011G05120,VIT_12S0059G02010,VIT_14S0066G02170,VIT_18S0001G00950,VIT_18S0001G04340,VIT_18S0001G07960,VIT_04S0023G03370,VIT_05S0077G01690,VIT_05S0077G01580,VIT_05S0077G01550
GO:MF	glucosyltransferase activity	GO:0046527	0.0301796	1.52029	317	1482	29	30661	VIT_01S0150G00460,VIT_01S0011G06250,VIT_00S1213G00010,VIT_11S0052G01200,VIT_11S0052G01260,VIT_11S0052G01270,VIT_11S0052G01280,VIT_11S0052G01320,VIT_11S0052G01190,VIT_11S0016G03130,VIT_15S0021G02060,VIT_15S0048G02600,VIT_15S0046G01190,VIT_16S0039G02230,VIT_18S0089G00410,VIT_18S0001G05910,VIT_02S0012G02190,VIT_02S0012G02220,VIT_00S0324G00050,VIT_00S0324G00060,VIT_00S0218G00160,VIT_03S0180G00200,VIT…
GO:MF	hydrolase activity	GO:0016787	0.0333996	1.47626	3655	1482	216	30661	VIT_04S0044G01970,VIT_01S0026G00860,VIT_01S0011G01160,VIT_01S0011G01290,VIT_05S0049G01920,VIT_18S0075G00240,VIT_01S0150G00460,VIT_01S0011G02750,VIT_01S0011G03670,VIT_01S0011G04910,VIT_01S0011G06250,VIT_01S0011G00760,VIT_01S0137G00430,VIT_01S0137G00630,VIT_01S0137G00710,VIT_01S0137G00730,VIT_07S0141G00250,VIT_10S0071G00770,VIT_10S0042G01050,VIT_00S0194G00110,VIT_00S0301G00050,VIT_06S0004G02050,VIT…
GO:MF	symporter activity	GO:0015293	0.0336919	1.47247	124	1482	15	30661	VIT_01S0011G03400,VIT_01S0011G00530,VIT_00S0181G00010,VIT_11S0016G03400,VIT_14S0068G02190,VIT_14S0030G00210,VIT_14S0030G00300,VIT_18S0041G00520,VIT_18S0041G00650,VIT_18S0089G01010,VIT_18S0001G05570,VIT_04S0008G03580,VIT_05S0020G02260,VIT_13S0019G02460,VIT_08S0007G01900
GO:BP	biological_process	GO:0008150	7.73825e-16	15.1114	17259	1482	998	30661	VIT_01S0127G00360,VIT_04S0044G01970,VIT_01S0127G00690,VIT_01S0127G00740,VIT_01S0026G00740,VIT_01S0026G01140,VIT_01S0026G01440,VIT_01S0026G01460,VIT_01S0026G02120,VIT_01S0026G02210,VIT_01S0011G01220,VIT_01S0011G01290,VIT_01S0113G00540,VIT_01S0011G01420,VIT_01S0010G00380,VIT_01S0010G00520,VIT_01S0011G01560,VIT_01S0010G00710,VIT_01S0010G00730,VIT_01S0010G00950,VIT_05S0049G01920,VIT_18S0075G00240,VIT…
GO:BP	metabolic process	GO:0008152	1.80402e-07	6.74376	12912	1482	742	30661	VIT_01S0127G00360,VIT_04S0044G01970,VIT_01S0127G00690,VIT_01S0127G00740,VIT_01S0026G01140,VIT_01S0026G01440,VIT_01S0026G01460,VIT_01S0011G01220,VIT_01S0011G01290,VIT_01S0011G01420,VIT_01S0010G00380,VIT_01S0010G00520,VIT_01S0011G01560,VIT_01S0010G00710,VIT_01S0010G00730,VIT_01S0010G00950,VIT_05S0049G01920,VIT_18S0075G00240,VIT_01S0010G01090,VIT_01S0010G01130,VIT_01S0010G01680,VIT_01S0010G02320,VIT…
GO:BP	cellular process	GO:0009987	3.4867e-06	5.45758	14371	1482	803	30661	VIT_01S0127G00360,VIT_01S0127G00690,VIT_01S0127G00740,VIT_01S0026G00740,VIT_01S0026G01140,VIT_01S0026G01440,VIT_01S0026G01460,VIT_01S0026G02120,VIT_01S0011G01220,VIT_01S0011G01290,VIT_01S0113G00540,VIT_01S0011G01420,VIT_01S0010G00380,VIT_01S0010G00520,VIT_01S0011G01560,VIT_01S0010G00710,VIT_01S0010G00730,VIT_01S0010G00950,VIT_05S0049G01920,VIT_18S0075G00240,VIT_01S0010G01090,VIT_01S0010G01130,VIT…
GO:BP	cellular response to endogenous stimulus	GO:0071495	0.000596959	3.22406	380	1482	41	30661	VIT_01S0011G05110,VIT_01S0011G05120,VIT_10S0003G01790,VIT_10S0003G00390,VIT_11S0037G00690,VIT_11S0016G05640,VIT_12S0035G00400,VIT_13S0067G02860,VIT_17S0000G09980,VIT_06S0009G01380,VIT_18S0001G00180,VIT_18S0001G02590,VIT_00S0687G00010,VIT_19S0085G01000,VIT_02S0012G01170,VIT_02S0025G01740,VIT_07S0031G02200,VIT_07S0031G02390,VIT_04S0069G00980,VIT_04S0008G01470,VIT_04S0023G02780,VIT_04S0044G01880,VIT…
GO:BP	cellular response to hormone stimulus	GO:0032870	0.000596959	3.22406	376	1482	41	30661	VIT_01S0011G05110,VIT_01S0011G05120,VIT_10S0003G01790,VIT_10S0003G00390,VIT_11S0037G00690,VIT_11S0016G05640,VIT_12S0035G00400,VIT_13S0067G02860,VIT_17S0000G09980,VIT_06S0009G01380,VIT_18S0001G00180,VIT_18S0001G02590,VIT_00S0687G00010,VIT_19S0085G01000,VIT_02S0012G01170,VIT_02S0025G01740,VIT_07S0031G02200,VIT_07S0031G02390,VIT_04S0069G00980,VIT_04S0008G01470,VIT_04S0023G02780,VIT_04S0044G01880,VIT…
GO:BP	organic acid metabolic process	GO:0006082	0.000596959	3.22406	1021	1482	84	30661	VIT_01S0010G01130,VIT_01S0011G02200,VIT_01S0011G04350,VIT_01S0011G06260,VIT_07S0141G00250,VIT_10S0116G00910,VIT_10S0116G01480,VIT_11S0016G02450,VIT_11S0016G02850,VIT_11S0016G03440,VIT_11S0206G00070,VIT_12S0028G02660,VIT_12S0028G03200,VIT_12S0059G01060,VIT_13S0019G00710,VIT_13S0019G04190,VIT_13S0019G05250,VIT_14S0006G00350,VIT_14S0006G02880,VIT_14S0060G00110,VIT_14S0108G00350,VIT_14S0108G01660,VIT…
GO:BP	oxidation-reduction process	GO:0055114	0.000671515	3.17294	2010	1482	143	30661	VIT_01S0127G00740,VIT_01S0026G01460,VIT_01S0010G01090,VIT_01S0010G01130,VIT_01S0010G01680,VIT_01S0150G00160,VIT_01S0011G00280,VIT_01S0011G03480,VIT_01S0137G00550,VIT_10S0003G02450,VIT_10S0003G03750,VIT_07S0141G00250,VIT_10S0003G04880,VIT_19S0027G00510,VIT_00S0301G00090,VIT_00S0480G00060,VIT_10S0003G00390,VIT_11S0052G00530,VIT_11S0016G02380,VIT_11S0016G00570,VIT_11S0118G00390,VIT_12S0028G02660,VIT…
GO:BP	organic substance metabolic process	GO:0071704	0.000687927	3.16246	11140	1482	622	30661	VIT_01S0127G00360,VIT_04S0044G01970,VIT_01S0127G00690,VIT_01S0127G00740,VIT_01S0026G01140,VIT_01S0026G01440,VIT_01S0026G01460,VIT_01S0011G01220,VIT_01S0011G01290,VIT_01S0011G01420,VIT_01S0010G00380,VIT_01S0010G00520,VIT_01S0011G01560,VIT_01S0010G00710,VIT_01S0010G00730,VIT_01S0010G00950,VIT_05S0049G01920,VIT_18S0075G00240,VIT_01S0010G01130,VIT_01S0010G02320,VIT_01S0010G03390,VIT_01S0010G03900,VIT…
GO:BP	cellular metabolic process	GO:0044237	0.000687927	3.16246	10520	1482	591	30661	VIT_01S0127G00360,VIT_01S0127G00690,VIT_01S0127G00740,VIT_01S0026G01140,VIT_01S0026G01440,VIT_01S0011G01220,VIT_01S0011G01290,VIT_01S0011G01420,VIT_01S0010G00380,VIT_01S0010G00520,VIT_01S0011G01560,VIT_01S0010G00710,VIT_01S0010G00730,VIT_01S0010G00950,VIT_05S0049G01920,VIT_18S0075G00240,VIT_01S0010G01090,VIT_01S0010G01130,VIT_01S0010G01680,VIT_01S0010G02320,VIT_01S0011G01850,VIT_01S0010G03900,VIT…
GO:BP	response to hormone	GO:0009725	0.000965725	3.01515	642	1482	58	30661	VIT_01S0011G05110,VIT_01S0011G05120,VIT_10S0003G01790,VIT_19S0027G00510,VIT_10S0003G00390,VIT_11S0037G00690,VIT_11S0016G05640,VIT_12S0035G00400,VIT_13S0067G02860,VIT_14S0108G00830,VIT_16S0098G00870,VIT_17S0000G09980,VIT_06S0009G01380,VIT_18S0001G00180,VIT_18S0001G00360,VIT_18S0001G02590,VIT_18S0001G05800,VIT_00S0687G00010,VIT_19S0085G00010,VIT_19S0085G01000,VIT_02S0012G01170,VIT_02S0025G01740,VIT…
GO:BP	response to endogenous stimulus	GO:0009719	0.0010608	2.97437	646	1482	58	30661	VIT_01S0011G05110,VIT_01S0011G05120,VIT_10S0003G01790,VIT_19S0027G00510,VIT_10S0003G00390,VIT_11S0037G00690,VIT_11S0016G05640,VIT_12S0035G00400,VIT_13S0067G02860,VIT_14S0108G00830,VIT_16S0098G00870,VIT_17S0000G09980,VIT_06S0009G01380,VIT_18S0001G00180,VIT_18S0001G00360,VIT_18S0001G02590,VIT_18S0001G05800,VIT_00S0687G00010,VIT_19S0085G00010,VIT_19S0085G01000,VIT_02S0012G01170,VIT_02S0025G01740,VIT…
GO:BP	response to stimulus	GO:0050896	0.001232	2.90939	3321	1482	214	30661	VIT_01S0127G00690,VIT_01S0127G00740,VIT_01S0026G02120,VIT_01S0010G01090,VIT_01S0010G01680,VIT_01S0010G03960,VIT_01S0150G00410,VIT_01S0011G02520,VIT_01S0011G00280,VIT_01S0011G03330,VIT_01S0011G04350,VIT_01S0011G05110,VIT_01S0011G05120,VIT_01S0011G05950,VIT_00S0225G00080,VIT_10S0003G01790,VIT_10S0116G01700,VIT_07S0141G00250,VIT_10S0003G05720,VIT_19S0027G00510,VIT_12S0059G02230,VIT_10S0116G00900,VIT…
GO:BP	carboxylic acid metabolic process	GO:0019752	0.00136279	2.86557	888	1482	73	30661	VIT_01S0010G01130,VIT_01S0011G02200,VIT_01S0011G04350,VIT_01S0011G06260,VIT_07S0141G00250,VIT_10S0116G00910,VIT_10S0116G01480,VIT_11S0016G02450,VIT_11S0016G02850,VIT_11S0016G03440,VIT_11S0206G00070,VIT_12S0028G02660,VIT_12S0028G03200,VIT_12S0059G01060,VIT_13S0019G00710,VIT_13S0019G04190,VIT_13S0019G05250,VIT_14S0006G00350,VIT_14S0006G02880,VIT_14S0060G00110,VIT_14S0108G00350,VIT_14S0108G01660,VIT…
GO:BP	small molecule metabolic process	GO:0044281	0.00140488	2.85236	1600	1482	116	30661	VIT_01S0026G01460,VIT_01S0011G01290,VIT_01S0011G01420,VIT_01S0010G01130,VIT_01S0011G02200,VIT_01S0011G02750,VIT_01S0011G03750,VIT_01S0011G04350,VIT_01S0011G06260,VIT_01S0137G00660,VIT_00S0225G00140,VIT_07S0141G00250,VIT_10S0116G00910,VIT_00S0301G00050,VIT_10S0116G01480,VIT_11S0016G02450,VIT_11S0016G02850,VIT_11S0016G03440,VIT_11S0206G00070,VIT_12S0028G02660,VIT_12S0028G03200,VIT_12S0059G01060,VIT…
GO:BP	organic cyclic compound biosynthetic process	GO:1901362	0.00153498	2.8139	2531	1482	169	30661	VIT_01S0026G01140,VIT_01S0011G01220,VIT_01S0011G01420,VIT_01S0011G01560,VIT_05S0049G01920,VIT_01S0010G03900,VIT_01S0010G03930,VIT_01S0011G02750,VIT_01S0011G03750,VIT_01S0011G05360,VIT_01S0011G06260,VIT_00S0225G00140,VIT_10S0003G01790,VIT_07S0141G00250,VIT_10S0042G00820,VIT_10S0116G00960,VIT_00S0479G00020,VIT_10S0003G01600,VIT_11S0016G01280,VIT_11S0016G05640,VIT_11S0206G00070,VIT_12S0057G01010,VIT…
GO:BP	xyloglucan metabolic process	GO:0010411	0.00165175	2.78205	47	1482	11	30661	VIT_01S0150G00460,VIT_01S0011G06250,VIT_11S0052G01200,VIT_11S0052G01260,VIT_11S0052G01270,VIT_11S0052G01280,VIT_11S0052G01320,VIT_17S0000G06590,VIT_02S0012G02220,VIT_05S0062G00610,VIT_06S0061G00550
GO:BP	hormone-mediated signaling pathway	GO:0009755	0.00188459	2.72478	347	1482	36	30661	VIT_01S0011G05110,VIT_01S0011G05120,VIT_10S0003G01790,VIT_10S0003G00390,VIT_11S0037G00690,VIT_11S0016G05640,VIT_13S0067G02860,VIT_17S0000G09980,VIT_06S0009G01380,VIT_18S0001G00180,VIT_18S0001G02590,VIT_19S0085G01000,VIT_02S0025G01740,VIT_07S0031G02200,VIT_07S0031G02390,VIT_04S0069G00980,VIT_04S0008G01470,VIT_04S0023G02780,VIT_04S0044G01880,VIT_04S0008G03210,VIT_05S0049G01970,VIT_05S0077G01390,VIT…
GO:BP	biosynthetic process	GO:0009058	0.00188459	2.72478	4685	1482	285	30661	VIT_01S0026G01140,VIT_01S0011G01220,VIT_01S0011G01420,VIT_01S0010G00520,VIT_01S0011G01560,VIT_01S0010G00950,VIT_05S0049G01920,VIT_01S0010G03900,VIT_01S0010G03930,VIT_01S0011G02200,VIT_01S0011G02750,VIT_01S0011G03750,VIT_01S0011G04260,VIT_01S0011G05360,VIT_01S0011G06260,VIT_01S0137G00660,VIT_00S0225G00140,VIT_10S0003G01790,VIT_10S0116G01710,VIT_07S0141G00250,VIT_10S0042G00820,VIT_00S0187G00380,VIT…
GO:BP	primary metabolic process	GO:0044238	0.00188459	2.72478	10378	1482	577	30661	VIT_01S0127G00360,VIT_04S0044G01970,VIT_01S0127G00690,VIT_01S0026G01140,VIT_01S0026G01440,VIT_01S0011G01220,VIT_01S0011G01290,VIT_01S0011G01420,VIT_01S0010G00380,VIT_01S0011G01560,VIT_01S0010G00710,VIT_01S0010G00730,VIT_01S0010G00950,VIT_05S0049G01920,VIT_18S0075G00240,VIT_01S0010G01130,VIT_01S0010G02320,VIT_01S0010G03390,VIT_01S0010G03900,VIT_01S0010G03930,VIT_01S0146G00250,VIT_01S0150G00460,VIT…
GO:BP	organic acid biosynthetic process	GO:0016053	0.00201033	2.69673	434	1482	42	30661	VIT_01S0011G02200,VIT_01S0011G06260,VIT_07S0141G00250,VIT_10S0116G00910,VIT_11S0016G02450,VIT_11S0206G00070,VIT_13S0019G04190,VIT_14S0006G00350,VIT_14S0006G02880,VIT_14S0108G00350,VIT_14S0108G01660,VIT_14S0030G01520,VIT_15S0046G02170,VIT_16S0039G01100,VIT_16S0039G01130,VIT_16S0039G01300,VIT_16S0022G02310,VIT_17S0000G01090,VIT_17S0000G09490,VIT_17S0000G03370,VIT_18S0001G11090,VIT_18S0001G11320,VIT…
GO:BP	oxoacid metabolic process	GO:0043436	0.00259571	2.58574	983	1482	77	30661	VIT_01S0010G01130,VIT_01S0011G02200,VIT_01S0011G04350,VIT_01S0011G06260,VIT_07S0141G00250,VIT_10S0116G00910,VIT_10S0116G01480,VIT_11S0016G02450,VIT_11S0016G02850,VIT_11S0016G03440,VIT_11S0206G00070,VIT_12S0028G02660,VIT_12S0028G03200,VIT_12S0059G01060,VIT_13S0019G00710,VIT_13S0019G04190,VIT_13S0019G05250,VIT_14S0006G00350,VIT_14S0006G02880,VIT_14S0060G00110,VIT_14S0108G00350,VIT_14S0108G01660,VIT…
GO:BP	aromatic compound biosynthetic process	GO:0019438	0.00523462	2.28111	2427	1482	159	30661	VIT_01S0026G01140,VIT_01S0011G01220,VIT_01S0011G01420,VIT_01S0011G01560,VIT_05S0049G01920,VIT_01S0010G03900,VIT_01S0010G03930,VIT_01S0011G02750,VIT_01S0011G03750,VIT_01S0011G05360,VIT_01S0011G06260,VIT_00S0225G00140,VIT_10S0003G01790,VIT_07S0141G00250,VIT_10S0042G00820,VIT_10S0116G00960,VIT_00S0479G00020,VIT_10S0003G01600,VIT_11S0016G01280,VIT_11S0016G05640,VIT_11S0206G00070,VIT_12S0057G01010,VIT…
GO:BP	response to chemical	GO:0042221	0.00659564	2.18074	1367	1482	98	30661	VIT_01S0010G01090,VIT_01S0011G00280,VIT_01S0011G04350,VIT_01S0011G05110,VIT_01S0011G05120,VIT_00S0225G00080,VIT_10S0003G01790,VIT_19S0027G00510,VIT_12S0059G02230,VIT_10S0116G00900,VIT_10S0003G00390,VIT_11S0037G00690,VIT_11S0016G02380,VIT_11S0016G03050,VIT_11S0016G05640,VIT_12S0035G00400,VIT_13S0067G02860,VIT_14S0083G00240,VIT_14S0068G02190,VIT_14S0066G00850,VIT_14S0066G00960,VIT_14S0108G00830,VIT…
GO:BP	carbohydrate metabolic process	GO:0005975	0.00740093	2.13071	1186	1482	87	30661	VIT_01S0010G01130,VIT_01S0150G00460,VIT_01S0011G03750,VIT_01S0011G04350,VIT_01S0011G06250,VIT_01S0011G00760,VIT_01S0137G00430,VIT_01S0137G00630,VIT_00S1213G00010,VIT_00S0301G00050,VIT_11S0052G00140,VIT_11S0052G01200,VIT_11S0052G01260,VIT_11S0052G01270,VIT_11S0052G01280,VIT_11S0052G01320,VIT_11S0052G01190,VIT_11S0016G02200,VIT_11S0016G02420,VIT_11S0016G02850,VIT_11S0016G04360,VIT_11S0016G05560,VIT…
GO:BP	response to organic substance	GO:0010033	0.00787793	2.10359	874	1482	68	30661	VIT_01S0011G05110,VIT_01S0011G05120,VIT_10S0003G01790,VIT_19S0027G00510,VIT_10S0003G00390,VIT_11S0037G00690,VIT_11S0016G02380,VIT_11S0016G05640,VIT_12S0035G00400,VIT_13S0067G02860,VIT_14S0108G00830,VIT_14S0030G01930,VIT_16S0098G00870,VIT_16S0013G01760,VIT_17S0000G09980,VIT_06S0009G01380,VIT_18S0001G00180,VIT_18S0001G00360,VIT_18S0001G02590,VIT_18S0001G04340,VIT_18S0001G05800,VIT_18S0001G06360,VIT…
GO:BP	small molecule biosynthetic process	GO:0044283	0.00833952	2.07886	605	1482	51	30661	VIT_01S0011G02200,VIT_01S0011G02750,VIT_01S0011G06260,VIT_01S0137G00660,VIT_07S0141G00250,VIT_10S0116G00910,VIT_11S0016G02450,VIT_11S0206G00070,VIT_13S0019G04190,VIT_14S0006G00350,VIT_14S0006G02880,VIT_14S0083G00580,VIT_14S0108G00350,VIT_14S0108G01660,VIT_14S0030G01520,VIT_15S0021G01330,VIT_15S0046G02170,VIT_16S0039G01100,VIT_16S0039G01130,VIT_16S0039G01300,VIT_16S0022G02310,VIT_17S0000G01090,VIT…
GO:BP	organic hydroxy compound metabolic process	GO:1901615	0.00841999	2.07469	266	1482	28	30661	VIT_00S0301G00050,VIT_11S0016G03440,VIT_11S0206G00070,VIT_12S0059G01060,VIT_13S0064G00440,VIT_13S0067G00660,VIT_14S0006G02880,VIT_14S0128G00330,VIT_15S0021G00270,VIT_16S0039G02230,VIT_17S0000G03370,VIT_18S0122G01470,VIT_18S0001G07090,VIT_19S0085G01150,VIT_19S0090G00140,VIT_02S0012G01640,VIT_02S0025G04080,VIT_02S0025G04580,VIT_07S0031G02390,VIT_00S0525G00020,VIT_03S0088G01140,VIT_03S0038G02310,VIT…
GO:BP	cellular response to organic substance	GO:0071310	0.00841999	2.07469	499	1482	44	30661	VIT_01S0011G05110,VIT_01S0011G05120,VIT_10S0003G01790,VIT_10S0003G00390,VIT_11S0037G00690,VIT_11S0016G02380,VIT_11S0016G05640,VIT_12S0035G00400,VIT_13S0067G02860,VIT_16S0013G01760,VIT_17S0000G09980,VIT_06S0009G01380,VIT_18S0001G00180,VIT_18S0001G02590,VIT_00S0687G00010,VIT_19S0085G01000,VIT_02S0012G01170,VIT_02S0025G01740,VIT_07S0031G02200,VIT_07S0031G02390,VIT_04S0069G00980,VIT_04S0008G01470,VIT…
GO:BP	cellular response to chemical stimulus	GO:0070887	0.00951207	2.02173	754	1482	60	30661	VIT_01S0010G01090,VIT_01S0011G00280,VIT_01S0011G05110,VIT_01S0011G05120,VIT_10S0003G01790,VIT_10S0003G00390,VIT_11S0037G00690,VIT_11S0016G02380,VIT_11S0016G05640,VIT_12S0035G00400,VIT_13S0067G02860,VIT_14S0066G00850,VIT_14S0066G00960,VIT_16S0013G00260,VIT_16S0013G00620,VIT_16S0013G01760,VIT_17S0000G09780,VIT_17S0000G09980,VIT_06S0009G01380,VIT_18S0001G09490,VIT_18S0001G00180,VIT_18S0001G02590,VIT…
GO:BP	organic hydroxy compound biosynthetic process	GO:1901617	0.0120896	1.91759	167	1482	20	30661	VIT_11S0206G00070,VIT_13S0064G00440,VIT_13S0067G00660,VIT_14S0006G02880,VIT_14S0128G00330,VIT_15S0021G00270,VIT_16S0039G02230,VIT_17S0000G03370,VIT_18S0122G01470,VIT_18S0001G07090,VIT_19S0090G00140,VIT_02S0025G04080,VIT_02S0025G04580,VIT_07S0031G02390,VIT_00S0525G00020,VIT_03S0088G01140,VIT_03S0038G02310,VIT_06S0004G03000,VIT_09S0018G01360,VIT_09S0002G02080
GO:BP	localization	GO:0051179	0.0120896	1.91759	2833	1482	178	30661	VIT_01S0026G00740,VIT_01S0026G02120,VIT_01S0026G02210,VIT_01S0113G00540,VIT_01S0010G03790,VIT_01S0010G03960,VIT_01S0011G02520,VIT_01S0011G03330,VIT_01S0011G03400,VIT_01S0011G00530,VIT_01S0011G06560,VIT_00S0225G00080,VIT_10S0003G02850,VIT_10S0092G00120,VIT_12S0059G02230,VIT_10S0116G00570,VIT_00S0463G00030,VIT_00S0181G00010,VIT_00S0370G00020,VIT_10S0116G01240,VIT_10S0116G01260,VIT_10S0003G00790,VIT…
GO:BP	cellular response to auxin stimulus	GO:0071365	0.0120896	1.91759	95	1482	14	30661	VIT_11S0016G05640,VIT_13S0067G02860,VIT_02S0025G01740,VIT_07S0031G02200,VIT_04S0023G02780,VIT_04S0044G01880,VIT_05S0049G01970,VIT_05S0020G01080,VIT_05S0020G04020,VIT_07S0151G00290,VIT_07S0005G04380,VIT_08S0040G01230,VIT_09S0002G05150,VIT_09S0002G05160
GO:BP	cell wall macromolecule metabolic process	GO:0044036	0.0120896	1.91759	155	1482	19	30661	VIT_01S0150G00460,VIT_01S0011G03750,VIT_01S0011G06250,VIT_01S0137G00630,VIT_11S0052G01200,VIT_11S0052G01260,VIT_11S0052G01270,VIT_11S0052G01280,VIT_11S0052G01320,VIT_17S0000G06590,VIT_18S0001G12830,VIT_18S0001G05800,VIT_02S0012G02220,VIT_03S0063G00030,VIT_03S0091G00750,VIT_05S0062G00610,VIT_05S0094G00330,VIT_05S0094G00340,VIT_06S0061G00550
GO:BP	organic substance biosynthetic process	GO:1901576	0.0120896	1.91759	4462	1482	265	30661	VIT_01S0026G01140,VIT_01S0011G01220,VIT_01S0011G01420,VIT_01S0010G00520,VIT_01S0011G01560,VIT_01S0010G00950,VIT_05S0049G01920,VIT_01S0010G03900,VIT_01S0010G03930,VIT_01S0011G02200,VIT_01S0011G02750,VIT_01S0011G03750,VIT_01S0011G04260,VIT_01S0011G05360,VIT_01S0011G06260,VIT_01S0137G00660,VIT_00S0225G00140,VIT_10S0003G01790,VIT_10S0116G01710,VIT_07S0141G00250,VIT_10S0042G00820,VIT_00S0187G00380,VIT…
GO:BP	auxin-activated signaling pathway	GO:0009734	0.0120896	1.91759	94	1482	14	30661	VIT_11S0016G05640,VIT_13S0067G02860,VIT_02S0025G01740,VIT_07S0031G02200,VIT_04S0023G02780,VIT_04S0044G01880,VIT_05S0049G01970,VIT_05S0020G01080,VIT_05S0020G04020,VIT_07S0151G00290,VIT_07S0005G04380,VIT_08S0040G01230,VIT_09S0002G05150,VIT_09S0002G05160
GO:BP	nucleoside diphosphate metabolic process	GO:0009132	0.0120896	1.91759	95	1482	14	30661	VIT_01S0011G04350,VIT_11S0016G02850,VIT_13S0067G03360,VIT_14S0171G00160,VIT_15S0021G01330,VIT_17S0000G01680,VIT_02S0012G01170,VIT_04S0008G00520,VIT_06S0004G00130,VIT_08S0040G01440,VIT_08S0007G03960,VIT_08S0007G04170,VIT_08S0056G00200,VIT_09S0018G01940
GO:BP	response to auxin	GO:0009733	0.0129444	1.88792	222	1482	24	30661	VIT_19S0027G00510,VIT_11S0016G05640,VIT_13S0067G02860,VIT_14S0108G00830,VIT_16S0098G00870,VIT_00S0687G00010,VIT_19S0085G00010,VIT_02S0025G01740,VIT_07S0031G02200,VIT_03S0038G01310,VIT_03S0038G01190,VIT_04S0023G00560,VIT_04S0023G02780,VIT_04S0023G03230,VIT_04S0044G01880,VIT_04S0008G02800,VIT_05S0049G01970,VIT_05S0020G01080,VIT_05S0020G04020,VIT_07S0151G00290,VIT_07S0005G04380,VIT_08S0040G01230,VIT…
GO:BP	establishment of localization	GO:0051234	0.0149396	1.82566	2710	1482	170	30661	VIT_01S0026G00740,VIT_01S0026G02210,VIT_01S0113G00540,VIT_01S0010G03790,VIT_01S0010G03960,VIT_01S0011G02520,VIT_01S0011G03330,VIT_01S0011G03400,VIT_01S0011G00530,VIT_01S0011G06560,VIT_00S0225G00080,VIT_10S0003G02850,VIT_10S0092G00120,VIT_12S0059G02230,VIT_10S0116G00570,VIT_00S0463G00030,VIT_00S0181G00010,VIT_00S0370G00020,VIT_10S0116G01240,VIT_10S0116G01260,VIT_10S0003G00790,VIT_11S0016G02570,VIT…
GO:BP	cellular response to oxygen-containing compound	GO:1901701	0.0177711	1.75029	327	1482	31	30661	VIT_01S0011G05110,VIT_01S0011G05120,VIT_10S0003G01790,VIT_10S0003G00390,VIT_11S0016G02380,VIT_12S0035G00400,VIT_14S0066G00850,VIT_16S0013G00260,VIT_18S0001G00180,VIT_18S0001G04340,VIT_18S0001G06360,VIT_18S0001G07960,VIT_00S0687G00010,VIT_19S0085G01000,VIT_02S0012G01170,VIT_02S0025G02730,VIT_07S0031G02390,VIT_04S0069G00980,VIT_04S0008G01470,VIT_04S0008G03210,VIT_05S0077G01390,VIT_05S0124G00720,VIT…
GO:BP	purine-containing compound metabolic process	GO:0072521	0.018041	1.74374	256	1482	26	30661	VIT_01S0011G01290,VIT_01S0011G02750,VIT_01S0011G04350,VIT_00S0225G00140,VIT_10S0116G01480,VIT_11S0016G02850,VIT_13S0067G03360,VIT_14S0083G00580,VIT_14S0171G00160,VIT_14S0128G00330,VIT_15S0021G01330,VIT_17S0000G01680,VIT_02S0012G01170,VIT_02S0025G04580,VIT_03S0038G00880,VIT_04S0008G00520,VIT_04S0008G05620,VIT_06S0080G00120,VIT_06S0004G00130,VIT_08S0056G00710,VIT_08S0040G01440,VIT_08S0007G03690,VIT…
GO:BP	nucleobase-containing small molecule metabolic process	GO:0055086	0.0184447	1.73413	388	1482	35	30661	VIT_01S0011G01290,VIT_01S0011G01420,VIT_01S0011G02750,VIT_01S0011G03750,VIT_01S0011G04350,VIT_00S0225G00140,VIT_10S0116G01480,VIT_11S0016G02850,VIT_13S0067G03360,VIT_14S0083G00580,VIT_14S0171G00160,VIT_14S0128G00330,VIT_15S0021G01330,VIT_15S0046G00110,VIT_17S0000G09490,VIT_17S0000G01620,VIT_17S0000G01680,VIT_17S0000G01950,VIT_18S0117G00220,VIT_18S0001G01640,VIT_02S0012G01170,VIT_02S0025G04580,VIT…
GO:BP	monocarboxylic acid metabolic process	GO:0032787	0.0184874	1.73312	434	1482	38	30661	VIT_01S0010G01130,VIT_01S0011G04350,VIT_10S0116G00910,VIT_11S0016G02850,VIT_11S0016G03440,VIT_11S0206G00070,VIT_12S0028G02660,VIT_12S0059G01060,VIT_13S0019G00710,VIT_14S0006G02880,VIT_14S0108G01660,VIT_14S0128G00390,VIT_15S0021G02240,VIT_15S0046G02170,VIT_16S0039G01100,VIT_16S0039G01130,VIT_16S0039G01300,VIT_17S0000G01090,VIT_17S0000G03370,VIT_18S0001G02720,VIT_19S0090G00120,VIT_02S0012G01170,VIT…
GO:BP	lipid biosynthetic process	GO:0008610	0.0185531	1.73158	559	1482	46	30661	VIT_01S0010G00950,VIT_07S0141G00250,VIT_00S0187G00380,VIT_10S0116G00910,VIT_11S0037G01100,VIT_11S0016G02420,VIT_11S0016G03130,VIT_13S0064G00440,VIT_13S0067G00660,VIT_14S0006G02880,VIT_14S0108G01660,VIT_14S0128G00330,VIT_14S0030G01740,VIT_15S0046G00480,VIT_15S0046G00520,VIT_15S0021G00270,VIT_16S0022G02310,VIT_17S0000G01090,VIT_17S0119G00110,VIT_18S0001G11320,VIT_18S0001G12000,VIT_18S0122G01470,VIT…
GO:BP	biological regulation	GO:0065007	0.0195949	1.70786	4597	1482	269	30661	VIT_01S0127G00690,VIT_01S0026G01140,VIT_01S0026G01460,VIT_01S0026G02120,VIT_01S0011G01220,VIT_01S0010G00520,VIT_01S0011G01560,VIT_01S0010G01680,VIT_01S0010G03900,VIT_01S0010G03930,VIT_01S0010G03960,VIT_01S0011G04260,VIT_01S0011G04420,VIT_01S0011G05110,VIT_01S0011G05120,VIT_01S0011G05360,VIT_10S0003G01790,VIT_07S0141G00250,VIT_10S0003G05720,VIT_12S0059G02230,VIT_10S0042G00820,VIT_10S0116G00960,VIT…
GO:BP	regulation of RNA biosynthetic process	GO:2001141	0.0208801	1.68027	1705	1482	113	30661	VIT_01S0026G01140,VIT_01S0011G01220,VIT_01S0011G01560,VIT_01S0010G03900,VIT_01S0010G03930,VIT_01S0011G05360,VIT_10S0003G01790,VIT_07S0141G00250,VIT_10S0042G00820,VIT_10S0116G00960,VIT_00S0479G00020,VIT_10S0003G01600,VIT_11S0016G05640,VIT_11S0206G00070,VIT_12S0057G01010,VIT_12S0035G01180,VIT_12S0028G03050,VIT_12S0059G02310,VIT_12S0059G02770,VIT_12S0028G00860,VIT_13S0084G00220,VIT_13S0067G02860,VIT…
GO:BP	regulation of nucleic acid-templated transcription	GO:1903506	0.0208801	1.68027	1705	1482	113	30661	VIT_01S0026G01140,VIT_01S0011G01220,VIT_01S0011G01560,VIT_01S0010G03900,VIT_01S0010G03930,VIT_01S0011G05360,VIT_10S0003G01790,VIT_07S0141G00250,VIT_10S0042G00820,VIT_10S0116G00960,VIT_00S0479G00020,VIT_10S0003G01600,VIT_11S0016G05640,VIT_11S0206G00070,VIT_12S0057G01010,VIT_12S0035G01180,VIT_12S0028G03050,VIT_12S0059G02310,VIT_12S0059G02770,VIT_12S0028G00860,VIT_13S0084G00220,VIT_13S0067G02860,VIT…
GO:BP	regulation of transcription, DNA-templated	GO:0006355	0.0226474	1.64498	1692	1482	112	30661	VIT_01S0026G01140,VIT_01S0011G01220,VIT_01S0011G01560,VIT_01S0010G03900,VIT_01S0010G03930,VIT_01S0011G05360,VIT_10S0003G01790,VIT_07S0141G00250,VIT_10S0042G00820,VIT_10S0116G00960,VIT_00S0479G00020,VIT_10S0003G01600,VIT_11S0016G05640,VIT_11S0206G00070,VIT_12S0057G01010,VIT_12S0035G01180,VIT_12S0028G03050,VIT_12S0059G02310,VIT_12S0059G02770,VIT_12S0028G00860,VIT_13S0084G00220,VIT_13S0067G02860,VIT…
GO:BP	transport	GO:0006810	0.0227602	1.64282	2674	1482	166	30661	VIT_01S0026G00740,VIT_01S0026G02210,VIT_01S0113G00540,VIT_01S0010G03790,VIT_01S0010G03960,VIT_01S0011G02520,VIT_01S0011G03330,VIT_01S0011G03400,VIT_01S0011G00530,VIT_01S0011G06560,VIT_00S0225G00080,VIT_10S0003G02850,VIT_10S0092G00120,VIT_12S0059G02230,VIT_10S0116G00570,VIT_00S0463G00030,VIT_00S0181G00010,VIT_00S0370G00020,VIT_10S0116G01240,VIT_10S0116G01260,VIT_10S0003G00790,VIT_11S0016G02570,VIT…
GO:BP	nucleobase-containing compound biosynthetic process	GO:0034654	0.0230264	1.63777	2181	1482	139	30661	VIT_01S0026G01140,VIT_01S0011G01220,VIT_01S0011G01420,VIT_01S0011G01560,VIT_05S0049G01920,VIT_01S0010G03900,VIT_01S0010G03930,VIT_01S0011G02750,VIT_01S0011G03750,VIT_01S0011G05360,VIT_00S0225G00140,VIT_10S0003G01790,VIT_07S0141G00250,VIT_10S0042G00820,VIT_10S0116G00960,VIT_00S0479G00020,VIT_10S0003G01600,VIT_11S0016G01280,VIT_11S0016G05640,VIT_11S0206G00070,VIT_12S0057G01010,VIT_12S0035G01180,VIT…
GO:BP	generation of precursor metabolites and energy	GO:0006091	0.0256623	1.5907	461	1482	39	30661	VIT_01S0010G01130,VIT_01S0010G01680,VIT_01S0011G01850,VIT_01S0150G00160,VIT_01S0011G04350,VIT_10S0003G00390,VIT_10S0116G01480,VIT_11S0016G02850,VIT_12S0028G01740,VIT_13S0067G01650,VIT_13S0019G05250,VIT_14S0066G00960,VIT_14S0108G01650,VIT_16S0022G00630,VIT_16S0022G01440,VIT_16S0039G02250,VIT_17S0000G09490,VIT_00S1596G00010,VIT_18S0001G00190,VIT_18S0072G00810,VIT_19S0015G01340,VIT_19S0014G01640,VIT…
GO:BP	heterocycle biosynthetic process	GO:0018130	0.0276884	1.5577	2321	1482	146	30661	VIT_01S0026G01140,VIT_01S0011G01220,VIT_01S0011G01420,VIT_01S0011G01560,VIT_05S0049G01920,VIT_01S0010G03900,VIT_01S0010G03930,VIT_01S0011G02750,VIT_01S0011G03750,VIT_01S0011G05360,VIT_01S0011G06260,VIT_00S0225G00140,VIT_10S0003G01790,VIT_07S0141G00250,VIT_10S0042G00820,VIT_10S0116G00960,VIT_00S0479G00020,VIT_10S0003G01600,VIT_11S0016G01280,VIT_11S0016G05640,VIT_11S0206G00070,VIT_12S0057G01010,VIT…
GO:BP	terpene metabolic process	GO:0042214	0.0281604	1.55036	23	1482	6	30661	VIT_10S0003G03750,VIT_13S0064G00840,VIT_14S0030G01740,VIT_16S0039G01370,VIT_18S0001G11320,VIT_04S0008G03480
GO:BP	organophosphate metabolic process	GO:0019637	0.0317498	1.49826	595	1482	47	30661	VIT_01S0010G00950,VIT_01S0010G01130,VIT_01S0011G02750,VIT_01S0011G04350,VIT_00S0225G00140,VIT_07S0141G00250,VIT_00S0187G00380,VIT_10S0116G00910,VIT_00S0301G00050,VIT_10S0116G01480,VIT_11S0037G01100,VIT_11S0016G02420,VIT_11S0016G02570,VIT_11S0016G02850,VIT_00S1546G00010,VIT_13S0067G03360,VIT_14S0171G00160,VIT_14S0060G02200,VIT_14S0128G00330,VIT_15S0021G01330,VIT_15S0048G01160,VIT_15S0046G00110,VIT…
GO:BP	organic cyclic compound metabolic process	GO:1901360	0.0331416	1.47963	4826	1482	278	30661	VIT_01S0127G00740,VIT_01S0026G01140,VIT_01S0026G01440,VIT_01S0011G01220,VIT_01S0011G01290,VIT_01S0011G01420,VIT_01S0011G01560,VIT_01S0010G00730,VIT_05S0049G01920,VIT_18S0075G00240,VIT_01S0010G02320,VIT_01S0010G03900,VIT_01S0010G03930,VIT_01S0011G02750,VIT_01S0011G03670,VIT_01S0011G03750,VIT_01S0011G04260,VIT_01S0011G04350,VIT_01S0011G05360,VIT_01S0011G06260,VIT_00S0225G00140,VIT_10S0003G01790,VIT…
GO:BP	hemicellulose metabolic process	GO:0010410	0.0336868	1.47254	97	1482	13	30661	VIT_01S0150G00460,VIT_01S0011G06250,VIT_11S0052G01200,VIT_11S0052G01260,VIT_11S0052G01270,VIT_11S0052G01280,VIT_11S0052G01320,VIT_17S0000G06590,VIT_02S0012G02220,VIT_03S0063G00030,VIT_03S0091G00750,VIT_05S0062G00610,VIT_06S0061G00550
GO:BP	regulation of cellular biosynthetic process	GO:0031326	0.0349037	1.45713	1921	1482	123	30661	VIT_01S0026G01140,VIT_01S0011G01220,VIT_01S0010G00520,VIT_01S0011G01560,VIT_01S0010G03900,VIT_01S0010G03930,VIT_01S0011G04260,VIT_01S0011G05360,VIT_10S0003G01790,VIT_07S0141G00250,VIT_10S0042G00820,VIT_10S0116G00960,VIT_00S0479G00020,VIT_10S0003G01600,VIT_11S0016G04940,VIT_11S0016G05640,VIT_11S0206G00070,VIT_12S0057G01010,VIT_12S0035G01180,VIT_12S0028G03050,VIT_12S0059G02310,VIT_12S0059G02770,VIT…
GO:BP	regulation of RNA metabolic process	GO:0051252	0.0349037	1.45713	1795	1482	116	30661	VIT_01S0026G01140,VIT_01S0011G01220,VIT_01S0011G01560,VIT_01S0010G03900,VIT_01S0010G03930,VIT_01S0011G04260,VIT_01S0011G05360,VIT_10S0003G01790,VIT_07S0141G00250,VIT_10S0042G00820,VIT_10S0116G00960,VIT_00S0479G00020,VIT_10S0003G01600,VIT_11S0016G04940,VIT_11S0016G05640,VIT_11S0206G00070,VIT_12S0057G01010,VIT_12S0035G01180,VIT_12S0028G03050,VIT_12S0059G02310,VIT_12S0059G02770,VIT_12S0028G00860,VIT…
GO:BP	regulation of cellular process	GO:0050794	0.0349037	1.45713	3667	1482	217	30661	VIT_01S0127G00690,VIT_01S0026G01140,VIT_01S0026G01460,VIT_01S0026G02120,VIT_01S0011G01220,VIT_01S0010G00520,VIT_01S0011G01560,VIT_01S0010G01680,VIT_01S0010G03900,VIT_01S0010G03930,VIT_01S0011G04260,VIT_01S0011G04420,VIT_01S0011G05110,VIT_01S0011G05120,VIT_01S0011G05360,VIT_10S0003G01790,VIT_07S0141G00250,VIT_10S0003G05720,VIT_10S0042G00820,VIT_10S0116G00960,VIT_00S0479G00020,VIT_10S0003G00390,VIT…
GO:BP	cellular biosynthetic process	GO:0044249	0.0350684	1.45508	4357	1482	253	30661	VIT_01S0026G01140,VIT_01S0011G01220,VIT_01S0011G01420,VIT_01S0010G00520,VIT_01S0011G01560,VIT_01S0010G00950,VIT_05S0049G01920,VIT_01S0010G03900,VIT_01S0010G03930,VIT_01S0011G02200,VIT_01S0011G02750,VIT_01S0011G03750,VIT_01S0011G04260,VIT_01S0011G05360,VIT_01S0011G06260,VIT_01S0137G00660,VIT_00S0225G00140,VIT_10S0003G01790,VIT_10S0116G01710,VIT_07S0141G00250,VIT_10S0042G00820,VIT_00S0187G00380,VIT…
GO:BP	cellular response to stimulus	GO:0051716	0.0361473	1.44192	2016	1482	128	30661	VIT_01S0127G00690,VIT_01S0010G01090,VIT_01S0010G01680,VIT_01S0011G02520,VIT_01S0011G00280,VIT_01S0011G05110,VIT_01S0011G05120,VIT_01S0011G05950,VIT_10S0003G01790,VIT_10S0116G01700,VIT_07S0141G00250,VIT_10S0003G05720,VIT_10S0003G00390,VIT_10S0003G01420,VIT_11S0037G00690,VIT_11S0016G02370,VIT_11S0016G02380,VIT_11S0016G05640,VIT_12S0028G01670,VIT_12S0035G00400,VIT_12S0028G03580,VIT_12S0059G02280,VIT…
GO:BP	regulation of biosynthetic process	GO:0009889	0.0368177	1.43394	1927	1482	123	30661	VIT_01S0026G01140,VIT_01S0011G01220,VIT_01S0010G00520,VIT_01S0011G01560,VIT_01S0010G03900,VIT_01S0010G03930,VIT_01S0011G04260,VIT_01S0011G05360,VIT_10S0003G01790,VIT_07S0141G00250,VIT_10S0042G00820,VIT_10S0116G00960,VIT_00S0479G00020,VIT_10S0003G01600,VIT_11S0016G04940,VIT_11S0016G05640,VIT_11S0206G00070,VIT_12S0057G01010,VIT_12S0035G01180,VIT_12S0028G03050,VIT_12S0059G02310,VIT_12S0059G02770,VIT…
GO:BP	ion transport	GO:0006811	0.0377179	1.42345	1911	1482	122	30661	VIT_01S0026G02210,VIT_01S0113G00540,VIT_01S0010G03790,VIT_01S0011G02520,VIT_01S0011G03330,VIT_01S0011G00530,VIT_01S0011G06560,VIT_10S0003G02850,VIT_10S0092G00120,VIT_00S0463G00030,VIT_00S0181G00010,VIT_00S0370G00020,VIT_10S0116G01240,VIT_10S0116G01260,VIT_10S0003G00790,VIT_11S0016G02570,VIT_11S0016G03400,VIT_11S0118G00230,VIT_12S0142G00330,VIT_12S0059G00810,VIT_12S0059G02280,VIT_13S0074G00570,VIT…
GO:BP	cell communication	GO:0007154	0.0386804	1.41251	1325	1482	89	30661	VIT_01S0127G00690,VIT_01S0010G01680,VIT_01S0011G02520,VIT_01S0011G05110,VIT_01S0011G05120,VIT_01S0011G06080,VIT_10S0003G01790,VIT_10S0116G01700,VIT_10S0003G05720,VIT_00S0347G00060,VIT_10S0003G00390,VIT_10S0003G01420,VIT_11S0037G00690,VIT_11S0016G02380,VIT_11S0016G05640,VIT_12S0028G03580,VIT_12S0059G02280,VIT_12S0134G00450,VIT_12S0057G00690,VIT_13S0147G00120,VIT_13S0067G02860,VIT_13S0067G03430,VIT…
GO:BP	regulation of cellular macromolecule biosynthetic process	GO:2000112	0.0386804	1.41251	1880	1482	120	30661	VIT_01S0026G01140,VIT_01S0011G01220,VIT_01S0010G00520,VIT_01S0011G01560,VIT_01S0010G03900,VIT_01S0010G03930,VIT_01S0011G04260,VIT_01S0011G05360,VIT_10S0003G01790,VIT_07S0141G00250,VIT_10S0042G00820,VIT_10S0116G00960,VIT_00S0479G00020,VIT_10S0003G01600,VIT_11S0016G04940,VIT_11S0016G05640,VIT_11S0206G00070,VIT_12S0057G01010,VIT_12S0035G01180,VIT_12S0028G03050,VIT_12S0059G02310,VIT_12S0059G02770,VIT…
GO:BP	regulation of macromolecule biosynthetic process	GO:0010556	0.0386804	1.41251	1897	1482	121	30661	VIT_01S0026G01140,VIT_01S0011G01220,VIT_01S0010G00520,VIT_01S0011G01560,VIT_01S0010G03900,VIT_01S0010G03930,VIT_01S0011G04260,VIT_01S0011G05360,VIT_10S0003G01790,VIT_07S0141G00250,VIT_10S0042G00820,VIT_10S0116G00960,VIT_00S0479G00020,VIT_10S0003G01600,VIT_11S0016G04940,VIT_11S0016G05640,VIT_11S0206G00070,VIT_12S0057G01010,VIT_12S0035G01180,VIT_12S0028G03050,VIT_12S0059G02310,VIT_12S0059G02770,VIT…
GO:BP	lipid metabolic process	GO:0006629	0.0386804	1.41251	975	1482	69	30661	VIT_01S0010G00950,VIT_10S0003G03750,VIT_07S0141G00250,VIT_00S0187G00380,VIT_10S0116G00910,VIT_00S0301G00050,VIT_11S0037G01100,VIT_11S0016G02420,VIT_11S0016G02570,VIT_11S0016G03130,VIT_00S1546G00010,VIT_12S0028G02660,VIT_12S0059G01060,VIT_13S0067G01830,VIT_13S0064G00440,VIT_13S0064G00840,VIT_13S0019G00710,VIT_13S0067G00660,VIT_14S0006G02880,VIT_14S0060G02200,VIT_14S0108G01660,VIT_14S0128G00390,VIT…
GO:BP	carbohydrate derivative metabolic process	GO:1901135	0.0386804	1.41251	739	1482	55	30661	VIT_01S0011G01420,VIT_01S0010G01130,VIT_01S0011G02750,VIT_01S0011G03750,VIT_01S0011G04350,VIT_01S0137G00630,VIT_00S0225G00140,VIT_10S0116G01710,VIT_10S0116G00550,VIT_10S0116G01480,VIT_11S0037G01100,VIT_11S0052G00140,VIT_11S0016G02420,VIT_11S0016G02850,VIT_11S0016G03130,VIT_11S0016G03370,VIT_11S0016G03380,VIT_13S0074G00090,VIT_14S0083G00580,VIT_14S0066G00880,VIT_14S0128G00330,VIT_14S0030G01930,VIT…
GO:BP	regulation of nucleobase-containing compound metabolic process	GO:0019219	0.0395837	1.40248	1846	1482	118	30661	VIT_01S0026G01140,VIT_01S0011G01220,VIT_01S0011G01560,VIT_01S0010G03900,VIT_01S0010G03930,VIT_01S0011G04260,VIT_01S0011G05360,VIT_10S0003G01790,VIT_07S0141G00250,VIT_10S0042G00820,VIT_10S0116G00960,VIT_00S0479G00020,VIT_10S0003G01600,VIT_11S0016G04940,VIT_11S0016G05640,VIT_11S0206G00070,VIT_12S0057G01010,VIT_12S0035G01180,VIT_12S0028G03050,VIT_12S0059G02310,VIT_12S0059G02770,VIT_12S0028G00860,VIT…
GO:BP	purine nucleotide metabolic process	GO:0006163	0.0395837	1.40248	236	1482	23	30661	VIT_01S0011G02750,VIT_01S0011G04350,VIT_00S0225G00140,VIT_10S0116G01480,VIT_11S0016G02850,VIT_13S0067G03360,VIT_14S0171G00160,VIT_14S0128G00330,VIT_15S0021G01330,VIT_17S0000G01680,VIT_02S0012G01170,VIT_02S0025G04580,VIT_03S0038G00880,VIT_04S0008G00520,VIT_04S0008G05620,VIT_06S0080G00120,VIT_06S0004G00130,VIT_08S0056G00710,VIT_08S0040G01440,VIT_08S0007G03960,VIT_08S0007G04170,VIT_08S0056G00200,VIT…
GO:BP	steroid biosynthetic process	GO:0006694	0.0396768	1.40146	114	1482	14	30661	VIT_07S0141G00250,VIT_13S0064G00440,VIT_13S0067G00660,VIT_14S0128G00330,VIT_15S0021G00270,VIT_17S0119G00110,VIT_18S0122G01470,VIT_19S0090G00140,VIT_02S0025G04080,VIT_02S0025G04580,VIT_00S0525G00020,VIT_03S0088G01140,VIT_09S0018G01360,VIT_09S0002G02080
GO:BP	transmembrane transport	GO:0055085	0.0396768	1.40146	1489	1482	98	30661	VIT_01S0026G00740,VIT_01S0011G02520,VIT_01S0011G03400,VIT_01S0011G00530,VIT_01S0011G06560,VIT_00S0225G00080,VIT_10S0003G02850,VIT_12S0059G02230,VIT_00S0463G00030,VIT_00S0181G00010,VIT_10S0116G01240,VIT_10S0003G00790,VIT_11S0016G03050,VIT_11S0016G03400,VIT_12S0142G00330,VIT_13S0074G00570,VIT_13S0067G02220,VIT_13S0019G04990,VIT_14S0068G01730,VIT_14S0068G02190,VIT_14S0066G00850,VIT_14S0066G01000,VIT…
GO:BP	steroid metabolic process	GO:0008202	0.0396768	1.40146	140	1482	16	30661	VIT_07S0141G00250,VIT_12S0059G01060,VIT_13S0064G00440,VIT_13S0067G00660,VIT_14S0128G00330,VIT_15S0021G00270,VIT_17S0119G00110,VIT_18S0001G09420,VIT_18S0122G01470,VIT_19S0090G00140,VIT_02S0025G04080,VIT_02S0025G04580,VIT_00S0525G00020,VIT_03S0088G01140,VIT_09S0018G01360,VIT_09S0002G02080
GO:BP	cell wall polysaccharide metabolic process	GO:0010383	0.0396768	1.40146	127	1482	15	30661	VIT_01S0150G00460,VIT_01S0011G06250,VIT_11S0052G01200,VIT_11S0052G01260,VIT_11S0052G01270,VIT_11S0052G01280,VIT_11S0052G01320,VIT_17S0000G06590,VIT_18S0001G12830,VIT_18S0001G05800,VIT_02S0012G02220,VIT_03S0063G00030,VIT_03S0091G00750,VIT_05S0062G00610,VIT_06S0061G00550
GO:BP	carboxylic acid biosynthetic process	GO:0046394	0.0413967	1.38303	404	1482	34	30661	VIT_01S0011G02200,VIT_01S0011G06260,VIT_07S0141G00250,VIT_10S0116G00910,VIT_11S0016G02450,VIT_11S0206G00070,VIT_13S0019G04190,VIT_14S0006G00350,VIT_14S0006G02880,VIT_14S0108G00350,VIT_14S0108G01660,VIT_14S0030G01520,VIT_15S0046G02170,VIT_16S0039G01100,VIT_16S0039G01130,VIT_16S0039G01300,VIT_17S0000G01090,VIT_17S0000G09490,VIT_17S0000G03370,VIT_18S0001G11090,VIT_18S0001G02720,VIT_18S0001G04340,VIT…
GO:BP	nucleoside phosphate metabolic process	GO:0006753	0.0488568	1.31107	316	1482	28	30661	VIT_01S0011G02750,VIT_01S0011G04350,VIT_00S0225G00140,VIT_10S0116G01480,VIT_11S0016G02850,VIT_13S0067G03360,VIT_14S0171G00160,VIT_14S0128G00330,VIT_15S0021G01330,VIT_15S0046G00110,VIT_17S0000G09490,VIT_17S0000G01620,VIT_17S0000G01680,VIT_18S0117G00220,VIT_02S0012G01170,VIT_02S0025G04580,VIT_03S0038G00880,VIT_04S0008G02170,VIT_04S0008G00520,VIT_04S0008G05620,VIT_06S0080G00120,VIT_06S0004G00130,VIT…
GO:BP	anion transport	GO:0006820	0.0488568	1.31107	1359	1482	90	30661	VIT_01S0026G02210,VIT_01S0113G00540,VIT_01S0010G03790,VIT_01S0011G02520,VIT_01S0011G03330,VIT_01S0011G00530,VIT_10S0003G02850,VIT_10S0092G00120,VIT_00S0181G00010,VIT_00S0370G00020,VIT_10S0116G01240,VIT_10S0116G01260,VIT_11S0016G02570,VIT_11S0016G03400,VIT_11S0118G00230,VIT_12S0059G00810,VIT_12S0059G02280,VIT_13S0074G00570,VIT_13S0147G00120,VIT_13S0073G00170,VIT_13S0101G00380,VIT_13S0067G02220,VIT…
GO:CC	cellular anatomical entity	GO:0110165	7.96853e-19	18.0986	17158	1482	1002	30661	VIT_04S0044G01970,VIT_01S0127G00690,VIT_01S0127G00740,VIT_01S0026G00740,VIT_01S0026G01020,VIT_01S0026G01140,VIT_01S0026G02120,VIT_01S0026G02210,VIT_01S0011G01290,VIT_01S0113G00540,VIT_01S0011G01420,VIT_01S0010G00380,VIT_01S0010G00520,VIT_01S0011G01560,VIT_01S0010G00730,VIT_01S0010G00800,VIT_01S0010G00760,VIT_01S0010G00950,VIT_05S0049G01920,VIT_01S0010G01090,VIT_01S0010G01130,VIT_01S0011G00130,VIT…
GO:CC	cellular_component	GO:0005575	7.96853e-19	18.0986	17304	1482	1009	30661	VIT_04S0044G01970,VIT_01S0127G00690,VIT_01S0127G00740,VIT_01S0026G00740,VIT_01S0026G01020,VIT_01S0026G01140,VIT_01S0026G02120,VIT_01S0026G02210,VIT_01S0011G01220,VIT_01S0011G01290,VIT_01S0113G00540,VIT_01S0011G01420,VIT_01S0010G00380,VIT_01S0010G00520,VIT_01S0011G01560,VIT_01S0010G00730,VIT_01S0010G00800,VIT_01S0010G00760,VIT_01S0010G00950,VIT_05S0049G01920,VIT_01S0010G01090,VIT_01S0010G01130,VIT…
GO:CC	intrinsic component of membrane	GO:0031224	1.98701e-08	7.7018	6624	1482	421	30661	VIT_04S0044G01970,VIT_01S0026G00740,VIT_01S0026G02210,VIT_01S0113G00540,VIT_01S0010G00380,VIT_01S0010G00800,VIT_01S0010G00760,VIT_01S0010G00950,VIT_01S0010G03390,VIT_01S0150G00160,VIT_01S0150G00430,VIT_01S0150G00540,VIT_01S0011G02350,VIT_01S0011G02520,VIT_01S0011G00280,VIT_01S0011G03400,VIT_01S0011G00530,VIT_01S0011G05440,VIT_01S0011G06080,VIT_01S0011G06560,VIT_01S0137G00550,VIT_01S0137G00730,VIT…
GO:CC	integral component of membrane	GO:0016021	1.98701e-08	7.7018	6542	1482	416	30661	VIT_04S0044G01970,VIT_01S0026G00740,VIT_01S0026G02210,VIT_01S0113G00540,VIT_01S0010G00380,VIT_01S0010G00800,VIT_01S0010G00760,VIT_01S0010G00950,VIT_01S0010G03390,VIT_01S0150G00160,VIT_01S0150G00430,VIT_01S0150G00540,VIT_01S0011G02350,VIT_01S0011G02520,VIT_01S0011G00280,VIT_01S0011G03400,VIT_01S0011G00530,VIT_01S0011G05440,VIT_01S0011G06080,VIT_01S0011G06560,VIT_01S0137G00550,VIT_01S0137G00730,VIT…
GO:CC	membrane	GO:0016020	5.0585e-08	7.29598	8314	1482	506	30661	VIT_04S0044G01970,VIT_01S0026G00740,VIT_01S0026G02210,VIT_01S0113G00540,VIT_01S0010G00380,VIT_01S0010G00800,VIT_01S0010G00760,VIT_01S0010G00950,VIT_01S0010G03390,VIT_01S0010G03960,VIT_01S0146G00250,VIT_01S0150G00160,VIT_01S0150G00430,VIT_01S0150G00540,VIT_01S0011G02350,VIT_01S0011G02520,VIT_01S0011G00280,VIT_01S0011G03400,VIT_01S0011G04780,VIT_01S0011G00530,VIT_01S0011G05440,VIT_01S0011G05950,VIT…
GO:CC	intracellular anatomical structure	GO:0005622	3.79902e-05	4.42033	11327	1482	637	30661	VIT_01S0127G00690,VIT_01S0127G00740,VIT_01S0026G01020,VIT_01S0026G01140,VIT_01S0026G02120,VIT_01S0011G01290,VIT_01S0113G00540,VIT_01S0011G01420,VIT_01S0010G00520,VIT_01S0011G01560,VIT_01S0010G00730,VIT_01S0010G00950,VIT_05S0049G01920,VIT_01S0010G01130,VIT_01S0011G00130,VIT_01S0010G01680,VIT_01S0010G03790,VIT_01S0010G03900,VIT_01S0010G03930,VIT_01S0010G03960,VIT_01S0150G00160,VIT_01S0150G00410,VIT…
GO:CC	intracellular membrane-bounded organelle	GO:0043231	0.000117463	3.9301	8774	1482	504	30661	VIT_01S0127G00740,VIT_01S0026G01140,VIT_01S0011G01290,VIT_01S0113G00540,VIT_01S0010G00520,VIT_01S0011G01560,VIT_01S0010G00730,VIT_01S0010G00950,VIT_05S0049G01920,VIT_01S0011G00130,VIT_01S0010G03790,VIT_01S0010G03900,VIT_01S0010G03930,VIT_01S0010G03960,VIT_01S0150G00160,VIT_01S0150G00410,VIT_01S0011G02520,VIT_01S0011G04140,VIT_01S0011G04350,VIT_01S0011G04420,VIT_01S0011G05360,VIT_01S0137G00660,VIT…
GO:CC	membrane-bounded organelle	GO:0043227	0.000122766	3.91092	8905	1482	510	30661	VIT_01S0127G00740,VIT_01S0026G01140,VIT_01S0011G01290,VIT_01S0113G00540,VIT_01S0010G00520,VIT_01S0011G01560,VIT_01S0010G00730,VIT_01S0010G00950,VIT_05S0049G01920,VIT_01S0011G00130,VIT_01S0010G03790,VIT_01S0010G03900,VIT_01S0010G03930,VIT_01S0010G03960,VIT_01S0150G00160,VIT_01S0150G00410,VIT_01S0011G02520,VIT_01S0011G04140,VIT_01S0011G04350,VIT_01S0011G04420,VIT_01S0011G05360,VIT_01S0137G00660,VIT…
GO:CC	cytoplasm	GO:0005737	0.000559918	3.25188	7222	1482	418	30661	VIT_01S0127G00690,VIT_01S0127G00740,VIT_01S0026G02120,VIT_01S0011G01290,VIT_01S0113G00540,VIT_01S0011G01420,VIT_01S0010G00520,VIT_01S0010G00950,VIT_05S0049G01920,VIT_01S0010G01130,VIT_01S0010G03790,VIT_01S0150G00160,VIT_01S0011G02200,VIT_01S0011G02520,VIT_01S0011G02750,VIT_01S0011G03750,VIT_01S0011G04140,VIT_01S0011G04260,VIT_01S0011G04350,VIT_01S0011G06260,VIT_01S0011G06330,VIT_01S0137G00660,VIT…
GO:CC	organelle	GO:0043226	0.00203808	2.69078	9569	1482	531	30661	VIT_01S0127G00740,VIT_01S0026G01020,VIT_01S0026G01140,VIT_01S0026G02120,VIT_01S0011G01290,VIT_01S0113G00540,VIT_01S0010G00520,VIT_01S0011G01560,VIT_01S0010G00730,VIT_01S0010G00950,VIT_05S0049G01920,VIT_01S0011G00130,VIT_01S0010G03790,VIT_01S0010G03900,VIT_01S0010G03930,VIT_01S0010G03960,VIT_01S0150G00160,VIT_01S0150G00410,VIT_01S0011G02520,VIT_01S0011G04140,VIT_01S0011G04350,VIT_01S0011G04420,VIT…
GO:CC	intracellular organelle	GO:0043229	0.00203808	2.69078	9448	1482	525	30661	VIT_01S0127G00740,VIT_01S0026G01020,VIT_01S0026G01140,VIT_01S0026G02120,VIT_01S0011G01290,VIT_01S0113G00540,VIT_01S0010G00520,VIT_01S0011G01560,VIT_01S0010G00730,VIT_01S0010G00950,VIT_05S0049G01920,VIT_01S0011G00130,VIT_01S0010G03790,VIT_01S0010G03900,VIT_01S0010G03930,VIT_01S0010G03960,VIT_01S0150G00160,VIT_01S0150G00410,VIT_01S0011G02520,VIT_01S0011G04140,VIT_01S0011G04350,VIT_01S0011G04420,VIT…
GO:CC	cell periphery	GO:0071944	0.00277847	2.55619	2670	1482	171	30661	VIT_01S0026G00740,VIT_01S0113G00540,VIT_01S0010G00380,VIT_01S0010G03960,VIT_01S0146G00250,VIT_01S0150G00460,VIT_01S0011G02520,VIT_01S0011G00280,VIT_01S0011G03400,VIT_01S0011G04780,VIT_01S0011G05950,VIT_01S0011G06080,VIT_01S0011G06250,VIT_01S0011G06560,VIT_01S0137G00360,VIT_01S0137G00630,VIT_10S0042G01050,VIT_00S0259G00170,VIT_00S1213G00010,VIT_00S0463G00030,VIT_00S0347G00060,VIT_00S0181G00010,VIT…
GO:CC	mitochondrial respiratory chain complex III	GO:0005750	0.0174576	1.75801	9	1482	4	30661	VIT_01S0150G00160,VIT_14S0108G01650,VIT_18S0072G00810,VIT_04S0008G05000
GO:CC	respiratory chain complex III	GO:0045275	0.0259845	1.58529	10	1482	4	30661	VIT_01S0150G00160,VIT_14S0108G01650,VIT_18S0072G00810,VIT_04S0008G05000
GO:CC	plasma membrane	GO:0005886	0.0376377	1.42438	2204	1482	137	30661	VIT_01S0026G00740,VIT_01S0113G00540,VIT_01S0010G00380,VIT_01S0010G03960,VIT_01S0146G00250,VIT_01S0011G02520,VIT_01S0011G00280,VIT_01S0011G03400,VIT_01S0011G04780,VIT_01S0011G05950,VIT_01S0011G06080,VIT_01S0011G06560,VIT_01S0137G00360,VIT_00S1213G00010,VIT_00S0463G00030,VIT_00S0347G00060,VIT_00S0181G00010,VIT_10S0116G00910,VIT_00S0370G00020,VIT_10S0116G01240,VIT_10S0116G01260,VIT_10S0003G00790,VIT…
KEGG	Biosynthesis of secondary metabolites	KEGG:01110	8.17053e-13	12.0877	1132	1482	117	30661	VIT_01S0010G00950,VIT_01S0010G01090,VIT_01S0010G01130,VIT_01S0010G02320,VIT_01S0011G04350,VIT_01S0011G06260,VIT_01S0011G00760,VIT_10S0003G03750,VIT_10S0042G00090,VIT_00S0187G00380,VIT_00S0194G00110,VIT_10S0116G01480,VIT_11S0037G00440,VIT_11S0016G02380,VIT_11S0016G02450,VIT_11S0016G02560,VIT_11S0016G02850,VIT_12S0028G01670,VIT_12S0028G02660,VIT_12S0028G03200,VIT_12S0059G01060,VIT_13S0064G00440,VIT…
KEGG	Metabolic pathways	KEGG:01100	5.28777e-12	11.2767	2003	1482	172	30661	VIT_01S0011G01290,VIT_01S0011G01420,VIT_01S0010G00950,VIT_01S0010G01090,VIT_01S0010G01130,VIT_01S0010G02320,VIT_01S0150G00160,VIT_01S0150G00540,VIT_01S0011G02200,VIT_01S0011G04350,VIT_01S0011G06260,VIT_01S0011G00760,VIT_00S0225G00230,VIT_10S0003G03750,VIT_10S0003G04880,VIT_00S0187G00380,VIT_10S0116G00550,VIT_00S0194G00110,VIT_00S0301G00050,VIT_10S0116G01480,VIT_11S0037G00440,VIT_11S0037G01100,VIT…
KEGG	KEGG root term	KEGG:00000	9.81008e-12	11.0083	4166	1482	300	30661	VIT_01S0011G01290,VIT_01S0113G00540,VIT_01S0011G01420,VIT_01S0010G00950,VIT_01S0010G01090,VIT_01S0010G01130,VIT_01S0010G02320,VIT_01S0011G01850,VIT_01S0010G02970,VIT_01S0010G03490,VIT_01S0146G00250,VIT_01S0150G00160,VIT_01S0150G00540,VIT_01S0011G02200,VIT_01S0011G04350,VIT_01S0011G06260,VIT_01S0011G00760,VIT_00S0225G00230,VIT_10S0003G03750,VIT_10S0116G01700,VIT_10S0003G04880,VIT_10S0042G00090,VIT…
KEGG	Biosynthesis of amino acids	KEGG:01230	8.45904e-05	4.07268	197	1482	26	30661	VIT_01S0011G02200,VIT_01S0011G04350,VIT_01S0011G06260,VIT_11S0016G02450,VIT_11S0016G02850,VIT_13S0019G04190,VIT_14S0006G00350,VIT_14S0030G01520,VIT_16S0022G01440,VIT_18S0001G04340,VIT_18S0001G07960,VIT_18S0001G08430,VIT_19S0085G01150,VIT_02S0012G01170,VIT_00S0391G00070,VIT_06S0009G01080,VIT_04S0079G00530,VIT_04S0210G00190,VIT_04S0008G00520,VIT_04S0008G06040,VIT_06S0004G00130,VIT_08S0040G01440,VIT…
KEGG	Carbon metabolism	KEGG:01200	8.45904e-05	4.07268	222	1482	28	30661	VIT_01S0010G01130,VIT_01S0011G04350,VIT_00S0194G00110,VIT_10S0116G01480,VIT_11S0016G02450,VIT_11S0016G02850,VIT_12S0028G02660,VIT_13S0019G05250,VIT_14S0108G01660,VIT_14S0030G01520,VIT_15S0021G02240,VIT_16S0022G01440,VIT_18S0001G04340,VIT_18S0001G06360,VIT_18S0001G07960,VIT_19S0014G01640,VIT_19S0085G01150,VIT_02S0012G01170,VIT_16S0039G02720,VIT_04S0079G00530,VIT_04S0210G00190,VIT_04S0008G00520,VIT…
KEGG	Plant hormone signal transduction	KEGG:04075	0.00292596	2.53373	231	1482	25	30661	VIT_11S0052G01200,VIT_11S0052G01280,VIT_11S0016G05640,VIT_12S0057G00690,VIT_13S0067G03430,VIT_06S0009G01380,VIT_18S0001G10450,VIT_18S0001G00180,VIT_18S0072G00470,VIT_19S0085G00010,VIT_02S0025G01740,VIT_03S0038G01310,VIT_03S0088G00700,VIT_03S0088G00710,VIT_03S0088G00750,VIT_03S0038G02140,VIT_03S0038G01190,VIT_04S0008G01420,VIT_04S0023G00560,VIT_04S0023G03230,VIT_05S0049G01970,VIT_07S0104G00800,VIT…
KEGG	Flavonoid biosynthesis	KEGG:00941	0.00585945	2.23214	78	1482	12	30661	VIT_01S0010G02320,VIT_11S0037G00440,VIT_16S0022G01190,VIT_16S0100G00770,VIT_16S0100G00920,VIT_16S0100G01040,VIT_16S0100G01140,VIT_18S0041G00740,VIT_18S0041G00710,VIT_04S0023G03370,VIT_06S0004G08150,VIT_08S0007G05160
KEGG	Diterpenoid biosynthesis	KEGG:00904	0.00705435	2.15154	22	1482	6	30661	VIT_15S0021G00270,VIT_16S0022G02310,VIT_18S0001G11320,VIT_19S0140G00140,VIT_07S0151G01070,VIT_09S0002G05270
KEGG	Cysteine and methionine metabolism	KEGG:00270	0.0243488	1.61352	95	1482	12	30661	VIT_11S0016G02380,VIT_11S0016G02450,VIT_11S0016G02560,VIT_12S0028G03200,VIT_14S0083G00580,VIT_14S0030G01520,VIT_18S0001G08430,VIT_19S0014G01640,VIT_06S0009G01080,VIT_04S0210G00190,VIT_04S0008G06040,VIT_09S0002G05250
KEGG	Glycosaminoglycan degradation	KEGG:00531	0.0243488	1.61352	12	1482	4	30661	VIT_01S0150G00540,VIT_11S0118G00420,VIT_14S0060G02250,VIT_17S0000G06880
KEGG	Pyruvate metabolism	KEGG:00620	0.0340444	1.46795	75	1482	10	30661	VIT_11S0016G03440,VIT_13S0019G05250,VIT_14S0108G01660,VIT_19S0014G01640,VIT_02S0012G01170,VIT_05S0102G01180,VIT_06S0004G00130,VIT_08S0040G01380,VIT_08S0007G04170,VIT_09S0018G01940
KEGG	Cyanoamino acid metabolism	KEGG:00460	0.0408985	1.38829	54	1482	8	30661	VIT_01S0011G00760,VIT_17S0000G04910,VIT_18S0001G04340,VIT_18S0001G07960,VIT_02S0033G00800,VIT_02S0033G00670,VIT_00S0220G00070,VIT_07S0005G00410
KEGG	Non-homologous end-joining	KEGG:03450	0.0472893	1.32524	8	1482	3	30661	VIT_15S0048G00930,VIT_15S0048G00940,VIT_05S0020G04910
KEGG	Plant-pathogen interaction	KEGG:04626	0.0474917	1.32338	192	1482	18	30661	VIT_01S0010G02970,VIT_01S0146G00250,VIT_14S0006G01400,VIT_14S0068G01540,VIT_14S0108G01000,VIT_16S0022G00310,VIT_18S0001G02720,VIT_03S0088G00700,VIT_03S0088G00710,VIT_03S0088G00750,VIT_03S0038G00280,VIT_03S0063G02640,VIT_04S0023G02450,VIT_06S0004G08190,VIT_06S0080G00450,VIT_06S0004G03540,VIT_06S0004G04000,VIT_08S0007G08300
KEGG	Phenylalanine metabolism	KEGG:00360	0.0485852	1.3135	46	1482	7	30661	VIT_12S0028G03200,VIT_16S0039G01100,VIT_16S0039G01130,VIT_16S0039G01300,VIT_03S0038G02000,VIT_04S0008G06040,VIT_05S0020G03280

## Sheet: ME6_GO
GO_terms	GO_name	Term_ID	Adjusted_p_Value	Negative_log10_of_Adjusted_p_Value	Term_size	Query_size	Intersection_size	Effective_domain_size	Intersections
GO:MF	molecular_function	GO:0003674	0.0120263	1.91987	19045	252	187	30661	VIT_01S0026G00360,VIT_01S0026G01120,VIT_01S0026G01380,VIT_01S0026G02550,VIT_01S0010G02870,VIT_01S0011G02030,VIT_01S0150G00120,VIT_01S0011G00190,VIT_01S0011G05480,VIT_01S0137G00200,VIT_00S0225G00010,VIT_10S0003G01980,VIT_14S0068G02240,VIT_17S0000G08240,VIT_00S0187G00370,VIT_00S0194G00080,VIT_00S0274G00070,VIT_00S0347G00060,VIT_01S0026G00170,VIT_10S0003G01460,VIT_11S0052G00970,VIT_11S0052G01090,VIT…
KEGG	Metabolic pathways	KEGG:01100	0.0143933	1.84184	2003	252	32	30661	VIT_01S0026G01380,VIT_01S0011G00190,VIT_11S0052G01090,VIT_11S0016G05280,VIT_11S0118G00310,VIT_12S0035G00200,VIT_13S0067G03470,VIT_00S0317G00160,VIT_15S0024G01540,VIT_16S0100G01100,VIT_16S0039G02500,VIT_17S0000G01190,VIT_18S0089G00170,VIT_19S0015G02730,VIT_02S0033G00270,VIT_02S0025G02920,VIT_02S0025G04210,VIT_07S0031G00460,VIT_03S0038G04100,VIT_04S0023G02810,VIT_04S0008G06570,VIT_04S0008G00180,VIT…
KEGG	Biosynthesis of various secondary metabolites - part 2	KEGG:00998	0.0191963	1.71678	5	252	2	30661	VIT_02S0033G00270,VIT_08S0040G00550
KEGG	Glutathione metabolism	KEGG:00480	0.0423189	1.37347	110	252	5	30661	VIT_01S0026G01380,VIT_13S0067G03470,VIT_15S0024G01540,VIT_19S0015G02730,VIT_05S0051G00180

## Sheet: ME10_GO
GO_terms	GO_name	Term_ID	Adjusted_p_Value	Negative_log10_of_Adjusted_p_Value	Term_size	Query_size	Intersection_size	Effective_domain_size	Intersections
GO:MF	active transmembrane transporter activity	GO:0022804	0.00514078	2.28897	653	58	8	30661	VIT_01S0011G04450,VIT_16S0039G00010,VIT_17S0000G02970,VIT_02S0012G01660,VIT_03S0038G00430,VIT_06S0004G05150,VIT_06S0004G06220,VIT_09S0002G04130
GO:MF	xenobiotic transmembrane transporter activity	GO:0042910	0.0307294	1.51245	73	58	3	30661	VIT_01S0011G04450,VIT_17S0000G02970,VIT_03S0038G00430
GO:MF	secondary active transmembrane transporter activity	GO:0015291	0.0307777	1.51176	353	58	5	30661	VIT_01S0011G04450,VIT_17S0000G02970,VIT_03S0038G00430,VIT_06S0004G06220,VIT_09S0002G04130
GO:BP	cellular response to abiotic stimulus	GO:0071214	0.022898	1.6402	57	58	3	30661	VIT_03S0063G00580,VIT_04S0008G02380,VIT_04S0008G00600
GO:BP	cellular response to radiation	GO:0071478	0.022898	1.6402	43	58	3	30661	VIT_03S0063G00580,VIT_04S0008G02380,VIT_04S0008G00600
GO:BP	cellular response to environmental stimulus	GO:0104004	0.022898	1.6402	57	58	3	30661	VIT_03S0063G00580,VIT_04S0008G02380,VIT_04S0008G00600
GO:BP	xenobiotic transport	GO:0042908	0.0343073	1.46461	72	58	3	30661	VIT_01S0011G04450,VIT_17S0000G02970,VIT_03S0038G00430

## Sheet: ME11_GO
GO_terms	GO_name	Term_ID	Adjusted_p_Value	Negative_log10_of_Adjusted_p_Value	Term_size	Query_size	Intersection_size	Effective_domain_size	Intersections
GO:MF	molecular_function	GO:0003674	9.2767e-77	76.0326	19045	4553	3386	30661	VIT_01S0127G00120,VIT_01S0127G00140,VIT_01S0127G00150,VIT_01S0127G00210,VIT_01S0127G00220,VIT_01S0127G00260,VIT_01S0127G00390,VIT_01S0127G00400,VIT_01S0127G00420,VIT_01S0127G00490,VIT_01S0127G00610,VIT_01S0127G00670,VIT_01S0127G00680,VIT_01S0127G00750,VIT_01S0127G00800,VIT_01S0026G00010,VIT_01S0026G00180,VIT_01S0026G00190,VIT_01S0026G00260,VIT_01S0026G00270,VIT_01S0026G00280,VIT_01S0026G00300,VIT…
VIT_18S0122G00920	VIT_18S0001G08830	VIT_18S0122G00930	VIT_18S0001G08930	VIT_18S0001G08970	VIT_18S0001G09040	VIT_18S0001G09090	VIT_18S0122G00980	VIT_19S0015G00440	VIT_19S0015G00510	VIT_19S0015G00570	VIT_19S0015G00610	VIT_19S0015G00620	VIT_19S0015G00730	VIT_16S0148G00020	VIT_19S0015G00940	VIT_19S0015G01120	VIT_19S0015G01150	VIT_19S0015G01350	VIT_19S0015G01420	VIT_19S0015G01620	VIT_19S0015G01670	VIT_19S0014G01230	VIT_19S0015G01800	VIT_19S0015G01900	VIT_19S0015G01960	VIT_19S0015G02070	VIT_19S0015G02090	VIT_19S0015G02140	VIT_19S0015G02210	VIT_19S0015G02500	VIT_19S0014G01390	VIT_19S0014G00160	VIT_19S0015G02660	VIT_19S0014G01470	VIT_19S0138G00120	VIT_05S0020G04330	VIT_19S0014G00180	VIT_00S2397G00010	VIT_19S0027G00910	VIT_19S0014G01690	VIT_05S0165G00260	VIT_19S0027G01400	VIT_19S0014G01700	VIT_19S0093G00320	VIT_00S0240G00050	VIT_19S0015G02730	VIT_18S0089G00020	VIT_19S0093G00310	VIT_19S0027G00010
GO:MF	catalytic activity	GO:0003824	5.18486e-40	39.2853	10760	4553	2010	30661	VIT_01S0127G00120,VIT_01S0127G00140,VIT_01S0127G00150,VIT_01S0127G00220,VIT_01S0127G00260,VIT_01S0127G00390,VIT_01S0127G00400,VIT_01S0127G00420,VIT_01S0127G00490,VIT_01S0127G00610,VIT_01S0127G00670,VIT_01S0127G00680,VIT_01S0127G00750,VIT_01S0127G00800,VIT_01S0026G00180,VIT_01S0026G00190,VIT_01S0026G00280,VIT_01S0026G00820,VIT_01S0026G01100,VIT_01S0026G01120,VIT_01S0026G01300,VIT_01S0026G01340,VIT…
VIT_08S0007G01030	VIT_08S0007G01040	VIT_08S0007G01060	VIT_08S0007G01180	VIT_08S0056G01070	VIT_08S0056G01150	VIT_08S0056G01140	VIT_08S0007G01550	VIT_08S0007G01570	VIT_08S0007G01590	VIT_08S0007G01650	VIT_08S0007G01680	VIT_08S0007G01730	VIT_08S0007G01930	VIT_08S0007G02000	VIT_08S0007G02280	VIT_08S0007G02440	VIT_08S0007G02450	VIT_08S0007G02570	VIT_08S0007G02630	VIT_08S0007G02760	VIT_08S0007G02990	VIT_08S0007G03090	VIT_08S0007G03160	VIT_08S0007G03220	VIT_08S0007G03240	VIT_08S0007G03250	VIT_08S0007G03600	VIT_08S0007G03660	VIT_08S0007G03670	VIT_08S0007G03710	VIT_08S0007G03830	VIT_08S0007G04120	VIT_08S0007G04150	VIT_08S0056G01270	VIT_08S0007G04340	VIT_08S0007G04350	VIT_08S0056G01290	VIT_08S0007G04480	VIT_08S0007G04540	VIT_08S0007G04570	VIT_08S0007G04580	VIT_08S0007G04740	VIT_08S0007G04790	VIT_08S0007G04800	VIT_08S0007G04820	VIT_08S0007G04950	VIT_06S0061G00500	VIT_08S0007G05060	VIT_08S0007G05100
GO:MF	ion binding	GO:0043167	5.09036e-23	22.2933	6905	4553	1303	30661	VIT_01S0127G00140,VIT_01S0127G00260,VIT_01S0127G00490,VIT_01S0127G00670,VIT_01S0026G00180,VIT_01S0026G00570,VIT_01S0026G00970,VIT_01S0026G01050,VIT_01S0026G01120,VIT_01S0026G01420,VIT_01S0011G01120,VIT_01S0026G01780,VIT_01S0026G01870,VIT_12S0121G00240,VIT_12S0121G00290,VIT_01S0026G02470,VIT_01S0182G00140,VIT_01S0182G00130,VIT_01S0011G00480,VIT_01S0011G01470,VIT_01S0010G00330,VIT_01S0010G00920,VIT…
GO:MF	binding	GO:0005488	4.50281e-21	20.3465	12971	4553	2234	30661	VIT_01S0127G00140,VIT_01S0127G00210,VIT_01S0127G00260,VIT_01S0127G00390,VIT_01S0127G00490,VIT_01S0127G00670,VIT_01S0026G00010,VIT_01S0026G00180,VIT_01S0026G00190,VIT_01S0026G00300,VIT_01S0026G00570,VIT_01S0026G00710,VIT_01S0011G00100,VIT_01S0026G00880,VIT_01S0026G00970,VIT_01S0026G01050,VIT_01S0026G01120,VIT_01S0026G01200,VIT_01S0026G01340,VIT_01S0026G01420,VIT_01S0011G01120,VIT_01S0026G01780,VIT…
VIT_06S0009G01670	VIT_06S0004G01080	VIT_06S0009G01930	VIT_06S0009G02090	VIT_06S0009G02280	VIT_06S0009G02710	VIT_06S0009G02730	VIT_06S0009G02970	VIT_06S0009G02770	VIT_06S0009G03640	VIT_06S0009G03690	VIT_06S0061G00070	VIT_06S0061G00150	VIT_06S0061G00240	VIT_06S0061G00260	VIT_06S0061G00410	VIT_06S0061G00430	VIT_06S0061G00470	VIT_06S0004G01380	VIT_06S0004G01390	VIT_06S0061G00760	VIT_06S0004G01410	VIT_06S0061G01290	VIT_06S0080G00040	VIT_06S0004G01450	VIT_06S0061G01490	VIT_06S0080G00070	VIT_06S0004G01470	VIT_06S0080G00300	VIT_06S0004G01480	VIT_06S0004G01500	VIT_06S0080G00460	VIT_06S0004G01700	VIT_06S0004G01820	VIT_06S0004G01870	VIT_06S0004G02030	VIT_06S0004G02050	VIT_06S0004G00220	VIT_06S0004G02110	VIT_06S0004G00230	VIT_06S0004G02300	VIT_06S0004G02490	VIT_06S0004G02600	VIT_06S0004G02800	VIT_06S0004G02880	VIT_06S0004G02930	VIT_06S0004G00340	VIT_06S0004G02960	VIT_06S0004G03070	VIT_06S0004G03090
GO:MF	anion binding	GO:0043168	2.61953e-18	17.5818	3913	4553	781	30661	VIT_01S0127G00140,VIT_01S0127G00260,VIT_01S0127G00490,VIT_01S0127G00670,VIT_01S0026G00180,VIT_01S0026G00570,VIT_01S0026G01120,VIT_01S0026G01420,VIT_01S0011G01120,VIT_01S0026G01780,VIT_01S0026G01870,VIT_12S0121G00240,VIT_12S0121G00290,VIT_01S0182G00140,VIT_01S0182G00130,VIT_01S0011G00480,VIT_01S0010G00330,VIT_01S0010G00920,VIT_01S0010G01000,VIT_01S0010G01200,VIT_01S0011G01630,VIT_01S0010G01660,VIT…
GO:MF	adenyl nucleotide binding	GO:0030554	2.80732e-18	17.5517	3150	4553	650	30661	VIT_01S0127G00140,VIT_01S0127G00260,VIT_01S0127G00490,VIT_01S0127G00670,VIT_01S0026G00180,VIT_01S0026G01120,VIT_01S0026G01420,VIT_01S0011G01120,VIT_01S0026G01780,VIT_01S0026G01870,VIT_12S0121G00240,VIT_12S0121G00290,VIT_01S0011G00480,VIT_01S0010G00330,VIT_01S0010G00920,VIT_01S0010G01000,VIT_01S0010G01660,VIT_01S0010G01830,VIT_01S0010G01850,VIT_01S0010G02210,VIT_01S0010G02440,VIT_01S0010G02590,VIT…
GO:MF	adenyl ribonucleotide binding	GO:0032559	2.80732e-18	17.5517	3139	4553	648	30661	VIT_01S0127G00140,VIT_01S0127G00260,VIT_01S0127G00490,VIT_01S0127G00670,VIT_01S0026G00180,VIT_01S0026G01120,VIT_01S0026G01420,VIT_01S0011G01120,VIT_01S0026G01780,VIT_01S0026G01870,VIT_12S0121G00240,VIT_12S0121G00290,VIT_01S0011G00480,VIT_01S0010G00330,VIT_01S0010G00920,VIT_01S0010G01000,VIT_01S0010G01660,VIT_01S0010G01830,VIT_01S0010G01850,VIT_01S0010G02210,VIT_01S0010G02440,VIT_01S0010G02590,VIT…
GO:MF	nucleotide binding	GO:0000166	1.25519e-16	15.9013	3793	4553	750	30661	VIT_01S0127G00140,VIT_01S0127G00260,VIT_01S0127G00490,VIT_01S0127G00670,VIT_01S0026G00180,VIT_01S0026G01120,VIT_01S0026G01420,VIT_01S0011G01120,VIT_01S0026G01780,VIT_01S0026G01870,VIT_12S0121G00240,VIT_12S0121G00290,VIT_01S0011G00480,VIT_01S0010G00330,VIT_01S0010G00920,VIT_01S0010G01000,VIT_01S0010G01200,VIT_01S0011G01630,VIT_01S0010G01660,VIT_01S0010G01830,VIT_01S0010G01850,VIT_01S0010G02210,VIT…
GO:MF	nucleoside phosphate binding	GO:1901265	1.25519e-16	15.9013	3793	4553	750	30661	VIT_01S0127G00140,VIT_01S0127G00260,VIT_01S0127G00490,VIT_01S0127G00670,VIT_01S0026G00180,VIT_01S0026G01120,VIT_01S0026G01420,VIT_01S0011G01120,VIT_01S0026G01780,VIT_01S0026G01870,VIT_12S0121G00240,VIT_12S0121G00290,VIT_01S0011G00480,VIT_01S0010G00330,VIT_01S0010G00920,VIT_01S0010G01000,VIT_01S0010G01200,VIT_01S0011G01630,VIT_01S0010G01660,VIT_01S0010G01830,VIT_01S0010G01850,VIT_01S0010G02210,VIT…
GO:MF	small molecule binding	GO:0036094	1.27004e-16	15.8962	4039	4553	791	30661	VIT_01S0127G00140,VIT_01S0127G00260,VIT_01S0127G00490,VIT_01S0127G00670,VIT_01S0026G00180,VIT_01S0026G00570,VIT_01S0026G01120,VIT_01S0026G01420,VIT_01S0011G01120,VIT_01S0026G01780,VIT_01S0026G01870,VIT_12S0121G00240,VIT_12S0121G00290,VIT_01S0182G00140,VIT_01S0182G00130,VIT_01S0011G00480,VIT_01S0010G00330,VIT_01S0010G00920,VIT_01S0010G01000,VIT_01S0010G01200,VIT_01S0011G01630,VIT_01S0010G01660,VIT…
GO:MF	purine nucleotide binding	GO:0017076	7.22252e-16	15.1413	3443	4553	686	30661	VIT_01S0127G00140,VIT_01S0127G00260,VIT_01S0127G00490,VIT_01S0127G00670,VIT_01S0026G00180,VIT_01S0026G01120,VIT_01S0026G01420,VIT_01S0011G01120,VIT_01S0026G01780,VIT_01S0026G01870,VIT_12S0121G00240,VIT_12S0121G00290,VIT_01S0011G00480,VIT_01S0010G00330,VIT_01S0010G00920,VIT_01S0010G01000,VIT_01S0011G01630,VIT_01S0010G01660,VIT_01S0010G01830,VIT_01S0010G01850,VIT_01S0010G02210,VIT_01S0010G02440,VIT…
GO:MF	ribonucleotide binding	GO:0032553	7.22252e-16	15.1413	3473	4553	691	30661	VIT_01S0127G00140,VIT_01S0127G00260,VIT_01S0127G00490,VIT_01S0127G00670,VIT_01S0026G00180,VIT_01S0026G01120,VIT_01S0026G01420,VIT_01S0011G01120,VIT_01S0026G01780,VIT_01S0026G01870,VIT_12S0121G00240,VIT_12S0121G00290,VIT_01S0011G00480,VIT_01S0010G00330,VIT_01S0010G00920,VIT_01S0010G01000,VIT_01S0011G01630,VIT_01S0010G01660,VIT_01S0010G01830,VIT_01S0010G01850,VIT_01S0010G02210,VIT_01S0010G02440,VIT…
GO:MF	purine ribonucleotide binding	GO:0032555	8.36393e-16	15.0776	3429	4553	683	30661	VIT_01S0127G00140,VIT_01S0127G00260,VIT_01S0127G00490,VIT_01S0127G00670,VIT_01S0026G00180,VIT_01S0026G01120,VIT_01S0026G01420,VIT_01S0011G01120,VIT_01S0026G01780,VIT_01S0026G01870,VIT_12S0121G00240,VIT_12S0121G00290,VIT_01S0011G00480,VIT_01S0010G00330,VIT_01S0010G00920,VIT_01S0010G01000,VIT_01S0011G01630,VIT_01S0010G01660,VIT_01S0010G01830,VIT_01S0010G01850,VIT_01S0010G02210,VIT_01S0010G02440,VIT…
GO:MF	organic cyclic compound binding	GO:0097159	2.81563e-15	14.5504	7962	4553	1415	30661	VIT_01S0127G00140,VIT_01S0127G00210,VIT_01S0127G00260,VIT_01S0127G00490,VIT_01S0127G00670,VIT_01S0026G00010,VIT_01S0026G00180,VIT_01S0011G00100,VIT_01S0026G01050,VIT_01S0026G01120,VIT_01S0026G01420,VIT_01S0011G01120,VIT_01S0026G01780,VIT_01S0026G01870,VIT_01S0026G01910,VIT_01S0026G01950,VIT_01S0026G02200,VIT_12S0121G00240,VIT_12S0121G00290,VIT_01S0011G01200,VIT_01S0026G02520,VIT_01S0026G02710,VIT…
GO:MF	heterocyclic compound binding	GO:1901363	2.85052e-15	14.5451	7951	4553	1413	30661	VIT_01S0127G00140,VIT_01S0127G00210,VIT_01S0127G00260,VIT_01S0127G00490,VIT_01S0127G00670,VIT_01S0026G00010,VIT_01S0026G00180,VIT_01S0011G00100,VIT_01S0026G01050,VIT_01S0026G01120,VIT_01S0026G01420,VIT_01S0011G01120,VIT_01S0026G01780,VIT_01S0026G01870,VIT_01S0026G01910,VIT_01S0026G01950,VIT_01S0026G02200,VIT_12S0121G00240,VIT_12S0121G00290,VIT_01S0011G01200,VIT_01S0026G02520,VIT_01S0026G02710,VIT…
GO:MF	carbohydrate derivative binding	GO:0097367	6.29356e-15	14.2011	3515	4553	692	30661	VIT_01S0127G00140,VIT_01S0127G00260,VIT_01S0127G00490,VIT_01S0127G00670,VIT_01S0026G00180,VIT_01S0026G01120,VIT_01S0026G01420,VIT_01S0011G01120,VIT_01S0026G01780,VIT_01S0026G01870,VIT_12S0121G00240,VIT_12S0121G00290,VIT_01S0011G00480,VIT_01S0010G00330,VIT_01S0010G00920,VIT_01S0010G01000,VIT_01S0011G01630,VIT_01S0010G01660,VIT_01S0010G01830,VIT_01S0010G01850,VIT_01S0010G02210,VIT_01S0010G02440,VIT…
GO:MF	transferase activity	GO:0016740	2.54058e-13	12.5951	4468	4553	840	30661	VIT_01S0127G00140,VIT_01S0127G00150,VIT_01S0127G00220,VIT_01S0127G00260,VIT_01S0127G00490,VIT_01S0127G00670,VIT_01S0127G00680,VIT_01S0026G00180,VIT_01S0026G00190,VIT_01S0026G01340,VIT_01S0026G01420,VIT_01S0026G01780,VIT_01S0026G01870,VIT_12S0121G00240,VIT_12S0121G00290,VIT_01S0026G02470,VIT_01S0026G02530,VIT_01S0182G00050,VIT_01S0113G00420,VIT_01S0011G00480,VIT_01S0010G00330,VIT_01S0010G01000,VIT…
GO:MF	phosphotransferase activity, alcohol group as acceptor	GO:0016773	1.71957e-12	11.7646	1712	4553	368	30661	VIT_01S0127G00140,VIT_01S0127G00490,VIT_01S0127G00670,VIT_01S0026G00180,VIT_01S0026G01420,VIT_01S0026G01780,VIT_01S0026G01870,VIT_12S0121G00240,VIT_12S0121G00290,VIT_01S0010G00330,VIT_01S0010G01000,VIT_01S0010G01660,VIT_01S0010G02210,VIT_01S0146G00340,VIT_01S0146G00350,VIT_01S0244G00090,VIT_01S0150G00020,VIT_01S0011G03010,VIT_01S0011G03860,VIT_01S0011G03900,VIT_01S0011G03960,VIT_14S0068G00290,VIT…
GO:MF	kinase activity	GO:0016301	7.82285e-12	11.1066	1804	4553	381	30661	VIT_01S0127G00140,VIT_01S0127G00490,VIT_01S0127G00670,VIT_01S0026G00180,VIT_01S0026G01420,VIT_01S0026G01780,VIT_01S0026G01870,VIT_12S0121G00240,VIT_12S0121G00290,VIT_01S0011G00480,VIT_01S0010G00330,VIT_01S0010G01000,VIT_01S0010G01660,VIT_01S0010G02210,VIT_01S0146G00340,VIT_01S0146G00350,VIT_01S0244G00090,VIT_01S0150G00020,VIT_01S0011G03010,VIT_01S0011G03860,VIT_01S0011G03900,VIT_01S0011G03960,VIT…
GO:MF	protein kinase activity	GO:0004672	1.07992e-11	10.9666	1549	4553	335	30661	VIT_01S0127G00140,VIT_01S0127G00670,VIT_01S0026G00180,VIT_01S0026G01420,VIT_01S0026G01780,VIT_01S0026G01870,VIT_01S0010G00330,VIT_01S0010G01000,VIT_01S0010G01660,VIT_01S0010G02210,VIT_01S0146G00340,VIT_01S0146G00350,VIT_01S0244G00090,VIT_01S0150G00020,VIT_01S0011G03010,VIT_01S0011G03860,VIT_01S0011G03900,VIT_01S0011G03960,VIT_14S0068G00290,VIT_01S0011G04060,VIT_01S0011G04290,VIT_01S0011G05350,VIT…
GO:MF	ADP binding	GO:0043531	1.26944e-11	10.8964	427	4553	122	30661	VIT_01S0026G01120,VIT_01S0011G01120,VIT_12S0121G00240,VIT_12S0121G00290,VIT_00S0238G00060,VIT_18S0089G00100,VIT_07S0005G06200,VIT_10S0071G00190,VIT_15S0045G00710,VIT_00S0515G00020,VIT_11S0052G00270,VIT_12S0034G00910,VIT_12S0178G00190,VIT_18S0041G00250,VIT_12S0034G01070,VIT_12S0034G01030,VIT_12S0034G02310,VIT_12S0034G02440,VIT_12S0034G02500,VIT_12S0035G01280,VIT_12S0035G01470,VIT_12S0035G01630,VIT…
GO:MF	oxidoreductase activity	GO:0016491	3.00058e-11	10.5228	2052	4553	421	30661	VIT_01S0127G00750,VIT_01S0127G00800,VIT_01S0010G01200,VIT_01S0010G02460,VIT_01S0010G02670,VIT_01S0010G02750,VIT_01S0010G03560,VIT_01S0146G00070,VIT_01S0011G00190,VIT_01S0150G00440,VIT_01S0011G02840,VIT_01S0011G02960,VIT_01S0011G00350,VIT_01S0011G03880,VIT_01S0011G04740,VIT_01S0011G05290,VIT_01S0011G05650,VIT_01S0011G06240,VIT_01S0011G06430,VIT_01S0011G06450,VIT_01S0011G06470,VIT_01S0011G06500,VIT…
GO:MF	sequence-specific DNA binding	GO:0043565	4.15213e-11	10.3817	818	4553	198	30661	VIT_01S0127G00210,VIT_01S0026G00010,VIT_01S0011G00100,VIT_01S0026G01910,VIT_01S0026G01950,VIT_01S0026G02200,VIT_01S0011G01200,VIT_01S0010G00740,VIT_01S0150G00390,VIT_01S0011G03720,VIT_16S0100G00670,VIT_10S0003G03080,VIT_10S0003G03910,VIT_10S0003G05740,VIT_10S0116G00190,VIT_10S0042G00830,VIT_10S0116G00500,VIT_10S0003G00350,VIT_10S0003G00380,VIT_10S0116G01200,VIT_10S0003G00870,VIT_11S0016G01310,VIT…
GO:MF	hydrolase activity	GO:0016787	4.52829e-11	10.3441	3655	4553	690	30661	VIT_01S0127G00120,VIT_01S0127G00390,VIT_01S0127G00400,VIT_01S0127G00610,VIT_01S0026G00820,VIT_01S0026G01120,VIT_01S0026G02520,VIT_01S0011G01300,VIT_01S0010G00610,VIT_01S0011G01630,VIT_01S0010G01830,VIT_01S0010G01850,VIT_01S0010G02260,VIT_01S0011G01830,VIT_01S0010G02440,VIT_01S0010G02590,VIT_01S0010G02860,VIT_01S0010G03590,VIT_01S0010G03720,VIT_01S0011G02000,VIT_01S0146G00170,VIT_01S0150G00320,VIT…
GO:MF	DNA-binding transcription factor activity	GO:0003700	6.31547e-11	10.1996	812	4553	196	30661	VIT_01S0127G00210,VIT_01S0026G00010,VIT_01S0011G00100,VIT_01S0026G01910,VIT_01S0026G01950,VIT_01S0026G02200,VIT_01S0010G00740,VIT_01S0010G02070,VIT_01S0011G03720,VIT_01S0011G04220,VIT_16S0100G00670,VIT_01S0011G06400,VIT_00S0291G00020,VIT_10S0003G03910,VIT_10S0003G05740,VIT_10S0116G00190,VIT_06S0009G01790,VIT_10S0003G00050,VIT_10S0003G00140,VIT_10S0003G00380,VIT_10S0116G01200,VIT_10S0003G00870,VIT…
GO:MF	transporter activity	GO:0005215	6.31547e-11	10.1996	1471	4553	317	30661	VIT_01S0026G00260,VIT_01S0026G00270,VIT_01S0026G00360,VIT_01S0026G00530,VIT_01S0026G00550,VIT_01S0026G01490,VIT_01S0182G00140,VIT_01S0182G00130,VIT_01S0010G02440,VIT_01S0010G02490,VIT_01S0010G02520,VIT_01S0150G00250,VIT_01S0011G02880,VIT_01S0011G03180,VIT_01S0011G03390,VIT_01S0011G00450,VIT_01S0011G04860,VIT_01S0011G00590,VIT_01S0011G00600,VIT_01S0011G06010,VIT_00S0225G00070,VIT_10S0003G02030,VIT…
GO:MF	transmembrane transporter activity	GO:0022857	1.45298e-10	9.83774	1414	4553	305	30661	VIT_01S0026G00260,VIT_01S0026G00270,VIT_01S0026G00360,VIT_01S0026G00530,VIT_01S0026G00550,VIT_01S0026G01490,VIT_01S0182G00140,VIT_01S0182G00130,VIT_01S0010G02440,VIT_01S0010G02490,VIT_01S0010G02520,VIT_01S0150G00250,VIT_01S0011G02880,VIT_01S0011G03180,VIT_01S0011G00450,VIT_01S0011G04860,VIT_01S0011G00590,VIT_01S0011G00600,VIT_01S0011G06010,VIT_00S0225G00070,VIT_10S0003G02030,VIT_10S0003G02190,VIT…
GO:MF	ATP binding	GO:0005524	3.82139e-10	9.41778	2709	4553	526	30661	VIT_01S0127G00140,VIT_01S0127G00260,VIT_01S0127G00490,VIT_01S0127G00670,VIT_01S0026G00180,VIT_01S0026G01420,VIT_01S0026G01780,VIT_01S0026G01870,VIT_01S0011G00480,VIT_01S0010G00330,VIT_01S0010G00920,VIT_01S0010G01000,VIT_01S0010G01660,VIT_01S0010G01830,VIT_01S0010G01850,VIT_01S0010G02210,VIT_01S0010G02440,VIT_01S0010G02590,VIT_01S0010G02860,VIT_01S0244G00090,VIT_01S0150G00020,VIT_01S0150G00390,VIT…
GO:MF	transferase activity, transferring phosphorus-containing groups	GO:0016772	3.68772e-09	8.43324	2060	4553	410	30661	VIT_01S0127G00140,VIT_01S0127G00490,VIT_01S0127G00670,VIT_01S0026G00180,VIT_01S0026G01420,VIT_01S0026G01780,VIT_01S0026G01870,VIT_12S0121G00240,VIT_12S0121G00290,VIT_01S0011G00480,VIT_01S0010G00330,VIT_01S0010G01000,VIT_01S0010G01660,VIT_01S0010G02210,VIT_01S0146G00340,VIT_01S0146G00350,VIT_01S0244G00090,VIT_01S0150G00020,VIT_01S0011G03010,VIT_01S0011G03860,VIT_01S0011G03900,VIT_01S0011G03960,VIT…
GO:MF	protein binding	GO:0005515	1.20981e-08	7.91728	4515	4553	811	30661	VIT_01S0127G00390,VIT_01S0026G00010,VIT_01S0026G00190,VIT_01S0026G00300,VIT_01S0026G00710,VIT_01S0011G00100,VIT_01S0026G00880,VIT_01S0026G01120,VIT_01S0026G01200,VIT_01S0026G01340,VIT_01S0026G01790,VIT_01S0026G02030,VIT_01S0182G00050,VIT_01S0010G00330,VIT_01S0010G00740,VIT_01S0010G00750,VIT_01S0010G00920,VIT_01S0010G01000,VIT_01S0010G01660,VIT_01S0010G01810,VIT_01S0010G01850,VIT_11S0065G01100,VIT…
GO:MF	purine ribonucleoside triphosphate binding	GO:0035639	2.86677e-08	7.54261	2997	4553	561	30661	VIT_01S0127G00140,VIT_01S0127G00260,VIT_01S0127G00490,VIT_01S0127G00670,VIT_01S0026G00180,VIT_01S0026G01420,VIT_01S0026G01780,VIT_01S0026G01870,VIT_01S0011G00480,VIT_01S0010G00330,VIT_01S0010G00920,VIT_01S0010G01000,VIT_01S0011G01630,VIT_01S0010G01660,VIT_01S0010G01830,VIT_01S0010G01850,VIT_01S0010G02210,VIT_01S0010G02440,VIT_01S0010G02590,VIT_01S0010G02860,VIT_01S0244G00090,VIT_01S0150G00020,VIT…
GO:MF	DNA binding	GO:0003677	5.46575e-08	7.26235	2015	4553	395	30661	VIT_01S0127G00210,VIT_01S0026G00010,VIT_01S0011G00100,VIT_01S0026G01050,VIT_01S0026G01910,VIT_01S0026G01950,VIT_01S0026G02200,VIT_01S0011G01200,VIT_01S0026G02710,VIT_01S0010G00740,VIT_01S0010G02590,VIT_01S0010G03710,VIT_01S0150G00140,VIT_01S0150G00390,VIT_01S0011G03720,VIT_01S0011G04220,VIT_16S0100G00670,VIT_18S0122G00380,VIT_01S0137G00050,VIT_00S0291G00020,VIT_07S0205G00110,VIT_10S0003G02180,VIT…
GO:MF	molecular transducer activity	GO:0060089	1.18611e-07	6.92588	319	4553	88	30661	VIT_01S0127G00670,VIT_01S0026G00180,VIT_01S0026G00570,VIT_01S0026G01590,VIT_01S0010G01000,VIT_01S0146G00340,VIT_01S0146G00350,VIT_01S0150G00020,VIT_01S0011G06190,VIT_10S0003G02680,VIT_10S0116G00100,VIT_19S0014G04960,VIT_12S0028G03580,VIT_11S0037G00960,VIT_11S0052G00800,VIT_11S0052G01020,VIT_11S0052G01810,VIT_12S0035G00680,VIT_12S0028G01970,VIT_12S0028G00310,VIT_12S0059G02260,VIT_12S0059G02270,VIT…
GO:MF	protein serine/threonine kinase activity	GO:0004674	2.50752e-07	6.60076	1055	4553	225	30661	VIT_01S0127G00140,VIT_01S0127G00670,VIT_01S0026G00180,VIT_01S0026G01420,VIT_01S0026G01870,VIT_01S0010G01000,VIT_01S0146G00340,VIT_01S0146G00350,VIT_01S0244G00090,VIT_01S0150G00020,VIT_01S0011G03900,VIT_01S0011G03960,VIT_14S0068G00290,VIT_01S0011G04290,VIT_01S0011G05350,VIT_01S0011G06410,VIT_10S0003G01860,VIT_10S0003G01880,VIT_10S0003G01920,VIT_10S0003G01980,VIT_10S0003G01990,VIT_10S0003G04320,VIT…
GO:MF	transcription regulator activity	GO:0140110	3.49451e-07	6.45661	964	4553	208	30661	VIT_01S0127G00210,VIT_01S0026G00010,VIT_01S0011G00100,VIT_01S0026G01910,VIT_01S0026G01950,VIT_01S0026G02200,VIT_01S0010G00740,VIT_01S0010G02070,VIT_01S0011G03720,VIT_01S0011G04220,VIT_16S0100G00670,VIT_01S0011G06400,VIT_00S0291G00020,VIT_10S0003G03910,VIT_10S0003G05740,VIT_10S0116G00190,VIT_06S0009G01790,VIT_10S0042G00830,VIT_10S0003G00050,VIT_10S0003G00140,VIT_10S0003G00380,VIT_10S0116G01200,VIT…
GO:MF	signaling receptor activity	GO:0038023	4.37776e-07	6.35875	308	4553	84	30661	VIT_01S0127G00670,VIT_01S0026G00180,VIT_01S0026G00570,VIT_01S0026G01590,VIT_01S0010G01000,VIT_01S0146G00340,VIT_01S0146G00350,VIT_01S0150G00020,VIT_01S0011G06190,VIT_10S0003G02680,VIT_10S0116G00100,VIT_19S0014G04960,VIT_12S0028G03580,VIT_11S0037G00960,VIT_11S0052G00800,VIT_11S0052G01020,VIT_11S0052G01810,VIT_12S0035G00680,VIT_12S0028G01970,VIT_12S0028G00310,VIT_12S0059G02260,VIT_12S0059G02270,VIT…
GO:MF	transmembrane signaling receptor activity	GO:0004888	5.5966e-07	6.25208	247	4553	71	30661	VIT_01S0127G00670,VIT_01S0026G00180,VIT_01S0010G01000,VIT_01S0146G00340,VIT_01S0146G00350,VIT_01S0150G00020,VIT_01S0011G06190,VIT_10S0116G00100,VIT_19S0014G04960,VIT_12S0028G03580,VIT_11S0037G00960,VIT_11S0052G00800,VIT_11S0052G01020,VIT_11S0052G01810,VIT_12S0035G00680,VIT_12S0028G01970,VIT_12S0028G00310,VIT_12S0059G02260,VIT_12S0059G02270,VIT_13S0067G01640,VIT_13S0067G01590,VIT_14S0083G00330,VIT…
GO:MF	serine-type exopeptidase activity	GO:0070008	5.70306e-07	6.24389	70	4553	30	30661	VIT_01S0011G02000,VIT_10S0071G00930,VIT_10S0071G00940,VIT_11S0037G00320,VIT_11S0065G00720,VIT_11S0052G00750,VIT_11S0052G00790,VIT_12S0055G00820,VIT_13S0158G00080,VIT_13S0019G04040,VIT_14S0068G00260,VIT_17S0000G00360,VIT_17S0000G00370,VIT_18S0001G15550,VIT_18S0157G00050,VIT_03S0091G01200,VIT_03S0091G01270,VIT_03S0091G01240,VIT_03S0091G01290,VIT_03S0088G00050,VIT_03S0088G00260,VIT_03S0063G00860,VIT…
GO:MF	microtubule binding	GO:0008017	7.77386e-07	6.10936	166	4553	53	30661	VIT_01S0010G03540,VIT_00S0532G00020,VIT_11S0065G00460,VIT_11S0016G00460,VIT_11S0016G04380,VIT_12S0055G00490,VIT_12S0028G03330,VIT_13S0084G00080,VIT_14S0108G01630,VIT_14S0128G00460,VIT_14S0128G00440,VIT_14S0128G00090,VIT_14S0030G01360,VIT_15S0048G00650,VIT_15S0048G00860,VIT_15S0046G00470,VIT_16S0022G01820,VIT_16S0050G00670,VIT_17S0000G03290,VIT_17S0000G03700,VIT_17S0000G04330,VIT_18S0001G10090,VIT…
GO:MF	transmembrane receptor protein kinase activity	GO:0019199	7.79577e-07	6.10814	207	4553	62	30661	VIT_01S0127G00670,VIT_01S0026G00180,VIT_01S0010G01000,VIT_01S0146G00340,VIT_01S0146G00350,VIT_01S0150G00020,VIT_01S0011G06190,VIT_10S0116G00100,VIT_19S0014G04960,VIT_12S0028G03580,VIT_11S0037G00960,VIT_11S0052G00800,VIT_11S0052G01810,VIT_12S0035G00680,VIT_12S0028G01970,VIT_12S0028G00310,VIT_13S0067G01640,VIT_13S0067G01590,VIT_14S0083G00330,VIT_14S0083G00620,VIT_14S0068G00940,VIT_14S0108G00370,VIT…
GO:MF	hydrolase activity, acting on glycosyl bonds	GO:0016798	8.50912e-07	6.07012	581	4553	136	30661	VIT_01S0127G00120,VIT_01S0127G00390,VIT_01S0127G00400,VIT_01S0127G00610,VIT_01S0026G01120,VIT_01S0011G01300,VIT_01S0010G00610,VIT_01S0011G02170,VIT_01S0011G03450,VIT_01S0011G05500,VIT_01S0011G00750,VIT_01S0011G00820,VIT_10S0003G02440,VIT_10S0116G01640,VIT_10S0003G03310,VIT_10S0003G03690,VIT_10S0092G00240,VIT_00S0238G00060,VIT_18S0089G00100,VIT_10S0071G01100,VIT_10S0116G00520,VIT_10S0116G00780,VIT…
GO:MF	transmembrane receptor protein serine/threonine kinase activity	GO:0004675	1.25205e-06	5.90238	205	4553	61	30661	VIT_01S0127G00670,VIT_01S0026G00180,VIT_01S0010G01000,VIT_01S0146G00340,VIT_01S0146G00350,VIT_01S0150G00020,VIT_10S0116G00100,VIT_19S0014G04960,VIT_12S0028G03580,VIT_11S0037G00960,VIT_11S0052G00800,VIT_11S0052G01810,VIT_12S0035G00680,VIT_12S0028G01970,VIT_12S0028G00310,VIT_13S0067G01640,VIT_13S0067G01590,VIT_14S0083G00330,VIT_14S0083G00620,VIT_14S0068G00940,VIT_14S0108G00370,VIT_14S0128G00160,VIT…
GO:MF	serine-type carboxypeptidase activity	GO:0004185	1.7367e-06	5.76028	62	4553	27	30661	VIT_01S0011G02000,VIT_11S0037G00320,VIT_11S0065G00720,VIT_11S0052G00750,VIT_11S0052G00790,VIT_12S0055G00820,VIT_13S0158G00080,VIT_13S0019G04040,VIT_14S0068G00260,VIT_17S0000G00360,VIT_17S0000G00370,VIT_18S0001G15550,VIT_18S0157G00050,VIT_03S0091G01200,VIT_03S0091G01270,VIT_03S0091G01240,VIT_03S0091G01290,VIT_03S0088G00050,VIT_03S0088G00260,VIT_03S0063G00860,VIT_04S0023G00700,VIT_04S0023G00710,VIT…
GO:MF	serine-type peptidase activity	GO:0008236	2.23531e-06	5.65066	256	4553	71	30661	VIT_01S0011G02000,VIT_10S0003G02170,VIT_10S0092G00170,VIT_10S0071G00930,VIT_10S0071G00940,VIT_10S0042G01140,VIT_00S0454G00030,VIT_11S0037G00320,VIT_11S0065G00720,VIT_11S0103G00550,VIT_11S0052G00750,VIT_11S0052G00790,VIT_11S0016G00960,VIT_11S0206G00110,VIT_12S0057G01450,VIT_12S0055G00820,VIT_13S0047G00200,VIT_13S0158G00080,VIT_13S0019G02490,VIT_13S0019G02530,VIT_13S0019G02540,VIT_13S0019G02550,VIT…
GO:MF	serine hydrolase activity	GO:0017171	2.23531e-06	5.65066	256	4553	71	30661	VIT_01S0011G02000,VIT_10S0003G02170,VIT_10S0092G00170,VIT_10S0071G00930,VIT_10S0071G00940,VIT_10S0042G01140,VIT_00S0454G00030,VIT_11S0037G00320,VIT_11S0065G00720,VIT_11S0103G00550,VIT_11S0052G00750,VIT_11S0052G00790,VIT_11S0016G00960,VIT_11S0206G00110,VIT_12S0057G01450,VIT_12S0055G00820,VIT_13S0047G00200,VIT_13S0158G00080,VIT_13S0019G02490,VIT_13S0019G02530,VIT_13S0019G02540,VIT_13S0019G02550,VIT…
GO:MF	microtubule motor activity	GO:0003777	2.38729e-06	5.62209	90	4553	34	30661	VIT_00S0532G00020,VIT_11S0016G00460,VIT_14S0128G00460,VIT_14S0128G00440,VIT_14S0128G00090,VIT_14S0030G01360,VIT_16S0050G00670,VIT_17S0000G03290,VIT_17S0000G03700,VIT_17S0000G04330,VIT_18S0001G10090,VIT_18S0001G13580,VIT_18S0001G14580,VIT_18S0001G07550,VIT_18S0001G07580,VIT_18S0001G07800,VIT_18S0001G08700,VIT_19S0015G01150,VIT_19S0027G00080,VIT_19S0014G05070,VIT_19S0090G01600,VIT_02S0025G03480,VIT…
GO:MF	chlorophyll binding	GO:0016168	3.8683e-06	5.41248	33	4553	18	30661	VIT_01S0010G03620,VIT_10S0003G02890,VIT_10S0003G02900,VIT_00S0181G00180,VIT_11S0016G00730,VIT_12S0055G01110,VIT_12S0028G00320,VIT_12S0057G00630,VIT_13S0019G04140,VIT_15S0024G00040,VIT_17S0000G06350,VIT_18S0001G10550,VIT_18S0089G01170,VIT_19S0014G00160,VIT_19S0027G01400,VIT_19S0014G03660,VIT_07S0005G02220,VIT_08S0007G02190
GO:MF	carboxypeptidase activity	GO:0004180	4.03689e-06	5.39395	72	4553	29	30661	VIT_01S0011G02000,VIT_11S0037G00320,VIT_11S0065G00720,VIT_11S0052G00750,VIT_11S0052G00790,VIT_11S0016G03010,VIT_12S0055G00820,VIT_13S0158G00080,VIT_13S0019G04040,VIT_14S0068G00260,VIT_17S0000G00360,VIT_17S0000G00370,VIT_18S0001G15550,VIT_18S0157G00050,VIT_03S0091G01200,VIT_03S0091G01270,VIT_03S0091G01240,VIT_03S0091G01290,VIT_03S0088G00050,VIT_03S0088G00260,VIT_03S0063G00860,VIT_04S0023G00700,VIT…
GO:MF	catalytic activity, acting on a protein	GO:0140096	4.92608e-06	5.3075	3151	4553	567	30661	VIT_01S0127G00140,VIT_01S0127G00670,VIT_01S0026G00180,VIT_01S0026G00190,VIT_01S0026G01420,VIT_01S0026G01780,VIT_01S0026G01870,VIT_01S0026G02470,VIT_01S0182G00050,VIT_01S0113G00420,VIT_01S0010G00330,VIT_01S0010G01000,VIT_01S0011G01650,VIT_01S0010G01660,VIT_01S0010G02210,VIT_01S0010G03590,VIT_01S0011G02000,VIT_01S0146G00340,VIT_01S0146G00350,VIT_01S0244G00090,VIT_01S0150G00020,VIT_01S0150G00070,VIT…
GO:MF	tubulin binding	GO:0015631	6.84541e-06	5.1646	182	4553	54	30661	VIT_01S0010G03540,VIT_01S0011G05270,VIT_00S0532G00020,VIT_11S0065G00460,VIT_11S0016G00460,VIT_11S0016G04380,VIT_12S0055G00490,VIT_12S0028G03330,VIT_13S0084G00080,VIT_14S0108G01630,VIT_14S0128G00460,VIT_14S0128G00440,VIT_14S0128G00090,VIT_14S0030G01360,VIT_15S0048G00650,VIT_15S0048G00860,VIT_15S0046G00470,VIT_16S0022G01820,VIT_16S0050G00670,VIT_17S0000G03290,VIT_17S0000G03700,VIT_17S0000G04330,VIT…
GO:MF	protein kinase binding	GO:0019901	1.06737e-05	4.97168	83	4553	31	30661	VIT_01S0026G00710,VIT_01S0011G06190,VIT_00S0203G00160,VIT_12S0028G02630,VIT_11S0016G03640,VIT_12S0059G02480,VIT_12S0134G00500,VIT_13S0067G01420,VIT_14S0128G00410,VIT_14S0030G00410,VIT_15S0021G01130,VIT_15S0021G02680,VIT_16S0013G00630,VIT_18S0001G09920,VIT_18S0001G14170,VIT_18S0001G02060,VIT_18S0001G02080,VIT_18S0001G07220,VIT_19S0085G00690,VIT_00S0199G00210,VIT_00S0322G00010,VIT_07S0129G00200,VIT…
GO:MF	cytoskeletal protein binding	GO:0008092	1.30974e-05	4.88282	303	4553	78	30661	VIT_01S0010G00750,VIT_01S0010G03540,VIT_01S0011G05270,VIT_00S0532G00020,VIT_11S0065G00460,VIT_11S0016G00460,VIT_11S0016G04380,VIT_12S0055G00490,VIT_12S0035G01150,VIT_12S0028G03330,VIT_13S0084G00080,VIT_13S0067G03230,VIT_14S0006G00920,VIT_14S0108G01630,VIT_14S0128G00460,VIT_14S0128G00440,VIT_14S0128G00090,VIT_14S0030G01360,VIT_14S0081G00320,VIT_15S0048G00650,VIT_15S0048G00860,VIT_15S0046G00470,VIT…
GO:MF	transferase activity, transferring glycosyl groups	GO:0016757	1.48477e-05	4.82834	778	4553	166	30661	VIT_01S0127G00680,VIT_01S0026G02530,VIT_01S0150G00630,VIT_07S0205G00110,VIT_19S0014G00300,VIT_10S0003G02440,VIT_10S0003G04120,VIT_10S0042G01140,VIT_10S0116G00520,VIT_10S0116G00530,VIT_00S0414G00010,VIT_00S0469G00020,VIT_10S0116G00700,VIT_00S0265G00050,VIT_10S0003G01560,VIT_11S0037G00530,VIT_11S0052G01070,VIT_11S0052G01250,VIT_11S0016G00470,VIT_11S0118G00200,VIT_19S0014G02070,VIT_12S0057G01420,VIT…
GO:MF	UDP-glucosyltransferase activity	GO:0035251	1.48477e-05	4.82834	259	4553	69	30661	VIT_19S0014G00300,VIT_00S0414G00010,VIT_00S0469G00020,VIT_00S0265G00050,VIT_10S0003G01560,VIT_11S0037G00530,VIT_11S0016G00470,VIT_11S0118G00200,VIT_19S0014G02070,VIT_12S0034G01130,VIT_12S0059G00910,VIT_12S0059G01000,VIT_12S0059G01010,VIT_13S0156G00210,VIT_12S0028G00400,VIT_13S0019G02860,VIT_14S0066G01480,VIT_15S0046G01190,VIT_15S0046G01960,VIT_15S0046G01950,VIT_16S0013G02100,VIT_17S0000G10010,VIT…
GO:MF	inorganic molecular entity transmembrane transporter activity	GO:0015318	2.00416e-05	4.69807	810	4553	171	30661	VIT_01S0026G00260,VIT_01S0026G00270,VIT_01S0026G01490,VIT_01S0182G00140,VIT_01S0182G00130,VIT_01S0010G02490,VIT_01S0010G02520,VIT_01S0150G00250,VIT_01S0011G02880,VIT_01S0011G03180,VIT_01S0011G00450,VIT_01S0011G06010,VIT_10S0003G02030,VIT_10S0003G03930,VIT_12S0059G00250,VIT_04S0069G00790,VIT_11S0103G00010,VIT_11S0103G00370,VIT_11S0052G01020,VIT_11S0016G04750,VIT_11S0016G05180,VIT_11S0149G00050,VIT…
GO:MF	glucosyltransferase activity	GO:0046527	2.0693e-05	4.68418	317	4553	80	30661	VIT_19S0014G00300,VIT_10S0003G02440,VIT_10S0116G00520,VIT_00S0414G00010,VIT_00S0469G00020,VIT_00S0265G00050,VIT_10S0003G01560,VIT_11S0037G00530,VIT_11S0052G01250,VIT_11S0016G00470,VIT_11S0118G00200,VIT_19S0014G02070,VIT_12S0034G01130,VIT_12S0059G00910,VIT_12S0059G01000,VIT_12S0059G01010,VIT_13S0156G00210,VIT_12S0028G00400,VIT_12S0134G00160,VIT_13S0019G02860,VIT_14S0066G01480,VIT_15S0046G01190,VIT…
GO:MF	cyclin-dependent protein serine/threonine kinase regulator activity	GO:0016538	2.32947e-05	4.63274	47	4553	21	30661	VIT_01S0026G00710,VIT_00S0203G00160,VIT_12S0134G00500,VIT_13S0067G01420,VIT_18S0001G09920,VIT_18S0001G14170,VIT_18S0001G02060,VIT_18S0001G02080,VIT_18S0001G07220,VIT_19S0085G00690,VIT_00S0199G00210,VIT_00S0322G00010,VIT_07S0129G00200,VIT_07S0129G01100,VIT_03S0063G00670,VIT_03S0180G00040,VIT_03S0091G00280,VIT_04S0008G04260,VIT_06S0009G02090,VIT_08S0040G00930,VIT_09S0002G05240
GO:MF	sequence-specific double-stranded DNA binding	GO:1990837	4.75976e-05	4.32241	360	4553	87	30661	VIT_01S0127G00210,VIT_01S0026G00010,VIT_01S0011G00100,VIT_01S0026G01910,VIT_01S0150G00390,VIT_10S0003G03080,VIT_10S0003G05740,VIT_10S0116G00190,VIT_10S0042G00830,VIT_10S0116G00500,VIT_10S0003G00350,VIT_11S0016G01310,VIT_11S0016G01320,VIT_11S0016G01500,VIT_11S0016G02880,VIT_11S0016G03750,VIT_11S0016G05690,VIT_11S0016G05660,VIT_18S0001G13460,VIT_11S0149G00130,VIT_12S0028G01410,VIT_12S0035G01880,VIT…
GO:MF	transferase activity, transferring acyl groups other than amino-acyl groups	GO:0016747	6.21664e-05	4.20644	469	4553	107	30661	VIT_01S0127G00220,VIT_01S0113G00420,VIT_01S0010G02320,VIT_01S0011G01830,VIT_01S0010G02670,VIT_01S0011G03490,VIT_19S0014G02060,VIT_00S0187G00260,VIT_00S0531G00050,VIT_11S0037G00580,VIT_11S0016G01160,VIT_11S0065G00720,VIT_11S0052G00750,VIT_11S0052G00790,VIT_11S0016G01870,VIT_12S0055G01100,VIT_12S0028G01360,VIT_12S0034G01240,VIT_12S0028G02400,VIT_12S0028G03480,VIT_12S0134G00650,VIT_12S0134G00670,VIT…
GO:MF	secondary active transmembrane transporter activity	GO:0015291	6.98766e-05	4.15567	353	4553	85	30661	VIT_01S0026G01490,VIT_01S0150G00250,VIT_01S0011G00590,VIT_01S0011G00600,VIT_00S0225G00070,VIT_10S0003G02030,VIT_10S0003G03930,VIT_10S0116G01880,VIT_12S0059G00250,VIT_10S0003G00300,VIT_11S0052G01560,VIT_11S0052G01510,VIT_11S0016G05180,VIT_11S0016G05190,VIT_11S0016G05710,VIT_11S0149G00050,VIT_12S0028G01150,VIT_12S0028G01160,VIT_12S0055G00940,VIT_12S0028G02560,VIT_12S0028G02570,VIT_12S0059G02160,VIT…
GO:MF	metal ion binding	GO:0046872	7.00355e-05	4.15468	3353	4553	588	30661	VIT_01S0026G00970,VIT_01S0026G01050,VIT_01S0026G02470,VIT_01S0011G01470,VIT_01S0010G02750,VIT_01S0010G02940,VIT_01S0010G03560,VIT_01S0010G03710,VIT_01S0011G00190,VIT_01S0146G00360,VIT_01S0150G00070,VIT_01S0150G00140,VIT_01S0150G00440,VIT_01S0150G00480,VIT_01S0011G02840,VIT_01S0011G00350,VIT_01S0011G03880,VIT_01S0011G04700,VIT_01S0011G04710,VIT_01S0011G04740,VIT_01S0011G05650,VIT_01S0011G00660,VIT…
GO:MF	kinase binding	GO:0019900	8.60274e-05	4.06536	91	4553	31	30661	VIT_01S0026G00710,VIT_01S0011G06190,VIT_00S0203G00160,VIT_12S0028G02630,VIT_11S0016G03640,VIT_12S0059G02480,VIT_12S0134G00500,VIT_13S0067G01420,VIT_14S0128G00410,VIT_14S0030G00410,VIT_15S0021G01130,VIT_15S0021G02680,VIT_16S0013G00630,VIT_18S0001G09920,VIT_18S0001G14170,VIT_18S0001G02060,VIT_18S0001G02080,VIT_18S0001G07220,VIT_19S0085G00690,VIT_00S0199G00210,VIT_00S0322G00010,VIT_07S0129G00200,VIT…
GO:MF	DNA replication origin binding	GO:0003688	9.79612e-05	4.00895	23	4553	13	30661	VIT_01S0150G00390,VIT_10S0003G03080,VIT_11S0149G00130,VIT_16S0039G01430,VIT_16S0039G01440,VIT_02S0033G00190,VIT_07S0031G00470,VIT_03S0038G00300,VIT_03S0038G02370,VIT_06S0004G02050,VIT_06S0004G06300,VIT_00S0184G00040,VIT_07S0005G01430
GO:MF	cation binding	GO:0043169	0.000101032	3.99554	3383	4553	591	30661	VIT_01S0026G00970,VIT_01S0026G01050,VIT_01S0026G02470,VIT_01S0011G01470,VIT_01S0010G02750,VIT_01S0010G02940,VIT_01S0010G03560,VIT_01S0010G03710,VIT_01S0011G00190,VIT_01S0146G00360,VIT_01S0150G00070,VIT_01S0150G00140,VIT_01S0150G00440,VIT_01S0150G00480,VIT_01S0011G02840,VIT_01S0011G00350,VIT_01S0011G03880,VIT_01S0011G04700,VIT_01S0011G04710,VIT_01S0011G04740,VIT_01S0011G05650,VIT_01S0011G00660,VIT…
GO:MF	UDP-glycosyltransferase activity	GO:0008194	0.000117919	3.92842	460	4553	104	30661	VIT_01S0026G02530,VIT_19S0014G00300,VIT_00S0414G00010,VIT_00S0469G00020,VIT_00S0265G00050,VIT_10S0003G01560,VIT_11S0037G00530,VIT_11S0016G00470,VIT_11S0118G00200,VIT_19S0014G02070,VIT_12S0055G00250,VIT_12S0055G00030,VIT_12S0034G00140,VIT_12S0034G01130,VIT_12S0059G00910,VIT_12S0059G01000,VIT_12S0059G01010,VIT_13S0156G00210,VIT_12S0028G00400,VIT_12S0059G02110,VIT_12S0059G02530,VIT_04S0008G02170,VIT…
GO:MF	tetrapyrrole binding	GO:0046906	0.000137902	3.86043	594	4553	128	30661	VIT_01S0010G03560,VIT_01S0010G03620,VIT_01S0011G00190,VIT_01S0150G00060,VIT_01S0011G00350,VIT_01S0137G00540,VIT_01S0137G00560,VIT_10S0003G02890,VIT_10S0003G02900,VIT_10S0003G03170,VIT_10S0116G01780,VIT_10S0092G00070,VIT_10S0092G00370,VIT_10S0092G00480,VIT_10S0042G01010,VIT_10S0042G00080,VIT_10S0116G00800,VIT_00S0181G00180,VIT_10S0003G00650,VIT_11S0065G00130,VIT_11S0065G00040,VIT_11S0065G00350,VIT…
GO:MF	enzyme inhibitor activity	GO:0004857	0.000155132	3.8093	153	4553	44	30661	VIT_01S0026G00570,VIT_01S0011G05390,VIT_01S0011G05410,VIT_00S0187G00120,VIT_00S0187G00110,VIT_10S0116G00590,VIT_11S0016G00290,VIT_11S0016G00300,VIT_11S0016G00330,VIT_11S0016G03250,VIT_11S0016G00590,VIT_12S0035G01900,VIT_13S0067G01980,VIT_13S0084G00050,VIT_13S0067G03860,VIT_14S0060G01960,VIT_14S0060G00700,VIT_16S0022G00700,VIT_16S0022G00840,VIT_16S0022G00870,VIT_16S0022G00890,VIT_16S0022G00940,VIT…
GO:MF	ATP-dependent microtubule motor activity, plus-end-directed	GO:0008574	0.000178704	3.74787	18	4553	11	30661	VIT_14S0128G00460,VIT_14S0128G00090,VIT_14S0030G01360,VIT_17S0000G04330,VIT_18S0001G10090,VIT_19S0090G01600,VIT_07S0205G00140,VIT_05S0049G01350,VIT_05S0029G00400,VIT_08S0040G02590,VIT_08S0007G03090
GO:MF	ATP-dependent microtubule motor activity	GO:1990939	0.000178704	3.74787	18	4553	11	30661	VIT_14S0128G00460,VIT_14S0128G00090,VIT_14S0030G01360,VIT_17S0000G04330,VIT_18S0001G10090,VIT_19S0090G01600,VIT_07S0205G00140,VIT_05S0049G01350,VIT_05S0029G00400,VIT_08S0040G02590,VIT_08S0007G03090
GO:MF	beta-glucosidase activity	GO:0008422	0.00018809	3.72563	99	4553	32	30661	VIT_01S0127G00610,VIT_01S0011G05500,VIT_01S0011G00750,VIT_10S0116G01640,VIT_10S0003G03690,VIT_10S0116G00780,VIT_11S0016G02960,VIT_11S0016G00220,VIT_12S0057G00890,VIT_12S0059G01320,VIT_13S0073G00530,VIT_13S0073G00550,VIT_13S0064G00480,VIT_13S0064G01660,VIT_14S0006G00520,VIT_14S0006G01790,VIT_14S0060G00440,VIT_16S0098G01560,VIT_17S0000G01760,VIT_18S0001G05700,VIT_18S0122G00980,VIT_19S0014G03240,VIT…
GO:MF	motor activity	GO:0003774	0.00019396	3.71229	131	4553	39	30661	VIT_00S0532G00020,VIT_11S0016G00460,VIT_14S0128G00460,VIT_14S0128G00440,VIT_14S0128G00090,VIT_14S0030G01360,VIT_16S0022G00440,VIT_16S0050G00670,VIT_17S0000G03290,VIT_17S0000G03700,VIT_17S0000G04330,VIT_18S0001G10090,VIT_18S0001G13580,VIT_18S0001G14580,VIT_18S0001G07550,VIT_18S0001G07580,VIT_18S0001G07800,VIT_18S0001G08700,VIT_19S0015G01150,VIT_19S0027G00080,VIT_19S0014G03640,VIT_19S0014G05070,VIT…
GO:MF	O-acyltransferase activity	GO:0008374	0.000207598	3.68278	104	4553	33	30661	VIT_01S0127G00220,VIT_01S0011G01830,VIT_00S0187G00260,VIT_12S0028G01360,VIT_12S0028G02400,VIT_12S0028G03480,VIT_13S0067G01180,VIT_13S0147G00230,VIT_13S0067G01930,VIT_14S0083G00370,VIT_14S0083G00380,VIT_14S0083G00400,VIT_14S0066G01710,VIT_14S0030G01340,VIT_16S0022G01830,VIT_16S0098G00380,VIT_18S0001G11910,VIT_19S0014G00460,VIT_19S0090G00330,VIT_19S0090G01390,VIT_19S0090G01400,VIT_19S0090G01420,VIT…
GO:MF	NAD+ nucleotidase, cyclic ADP-ribose generating	GO:0061809	0.000249499	3.60293	54	4553	21	30661	VIT_01S0026G01120,VIT_00S0238G00060,VIT_18S0089G00100,VIT_12S0034G00910,VIT_18S0041G00250,VIT_18S0041G02120,VIT_18S0001G06240,VIT_18S0117G00360,VIT_18S0001G03710,VIT_18S0041G01650,VIT_18S0041G01620,VIT_18S0041G01750,VIT_05S0051G00150,VIT_18S0001G06110,VIT_18S0041G01340,VIT_18S0001G06340,VIT_18S0001G03900,VIT_18S0089G00090,VIT_18S0041G01470,VIT_00S0160G00090,VIT_00S0184G00120
GO:MF	ion transmembrane transporter activity	GO:0015075	0.000249499	3.60293	941	4553	187	30661	VIT_01S0026G00260,VIT_01S0026G00270,VIT_01S0026G01490,VIT_01S0182G00140,VIT_01S0182G00130,VIT_01S0010G02490,VIT_01S0010G02520,VIT_01S0150G00250,VIT_01S0011G02880,VIT_01S0011G03180,VIT_01S0011G00450,VIT_01S0011G06010,VIT_10S0003G02030,VIT_10S0003G02190,VIT_10S0003G03930,VIT_19S0015G00860,VIT_00S0496G00010,VIT_00S0203G00130,VIT_12S0059G00250,VIT_04S0069G00790,VIT_11S0103G00010,VIT_11S0103G00370,VIT…
GO:MF	active transmembrane transporter activity	GO:0022804	0.000249499	3.60293	653	4553	137	30661	VIT_01S0026G01490,VIT_01S0010G02440,VIT_01S0150G00250,VIT_01S0011G00590,VIT_01S0011G00600,VIT_00S0225G00070,VIT_10S0003G02030,VIT_10S0003G03930,VIT_10S0003G04470,VIT_10S0116G01880,VIT_12S0059G00250,VIT_10S0003G00300,VIT_11S0103G00370,VIT_11S0052G01560,VIT_11S0052G01510,VIT_11S0016G03160,VIT_11S0016G04540,VIT_11S0016G05180,VIT_11S0016G05190,VIT_11S0016G05710,VIT_11S0149G00050,VIT_12S0028G01150,VIT…
GO:MF	NAD+ nucleosidase activity	GO:0003953	0.000249499	3.60293	54	4553	21	30661	VIT_01S0026G01120,VIT_00S0238G00060,VIT_18S0089G00100,VIT_12S0034G00910,VIT_18S0041G00250,VIT_18S0041G02120,VIT_18S0001G06240,VIT_18S0117G00360,VIT_18S0001G03710,VIT_18S0041G01650,VIT_18S0041G01620,VIT_18S0041G01750,VIT_05S0051G00150,VIT_18S0001G06110,VIT_18S0041G01340,VIT_18S0001G06340,VIT_18S0001G03900,VIT_18S0089G00090,VIT_18S0041G01470,VIT_00S0160G00090,VIT_00S0184G00120
GO:MF	NAD(P)+ nucleosidase activity	GO:0050135	0.000249499	3.60293	54	4553	21	30661	VIT_01S0026G01120,VIT_00S0238G00060,VIT_18S0089G00100,VIT_12S0034G00910,VIT_18S0041G00250,VIT_18S0041G02120,VIT_18S0001G06240,VIT_18S0117G00360,VIT_18S0001G03710,VIT_18S0041G01650,VIT_18S0041G01620,VIT_18S0041G01750,VIT_05S0051G00150,VIT_18S0001G06110,VIT_18S0041G01340,VIT_18S0001G06340,VIT_18S0001G03900,VIT_18S0089G00090,VIT_18S0041G01470,VIT_00S0160G00090,VIT_00S0184G00120
GO:MF	hydrolase activity, hydrolyzing O-glycosyl compounds	GO:0004553	0.000272033	3.56538	487	4553	107	30661	VIT_01S0127G00120,VIT_01S0127G00390,VIT_01S0127G00400,VIT_01S0127G00610,VIT_01S0011G01300,VIT_01S0011G02170,VIT_01S0011G03450,VIT_01S0011G05500,VIT_01S0011G00750,VIT_10S0003G02440,VIT_10S0116G01640,VIT_10S0003G03310,VIT_10S0003G03690,VIT_10S0092G00240,VIT_10S0071G01100,VIT_10S0116G00520,VIT_10S0116G00780,VIT_00S0375G00030,VIT_11S0052G01250,VIT_11S0016G02960,VIT_11S0016G00220,VIT_12S0057G00890,VIT…
GO:MF	transferase activity, transferring hexosyl groups	GO:0016758	0.000360238	3.44341	602	4553	127	30661	VIT_01S0026G02530,VIT_19S0014G00300,VIT_10S0003G02440,VIT_10S0003G04120,VIT_10S0116G00520,VIT_00S0414G00010,VIT_00S0469G00020,VIT_10S0116G00700,VIT_00S0265G00050,VIT_10S0003G01560,VIT_11S0037G00530,VIT_11S0052G01070,VIT_11S0052G01250,VIT_11S0016G00470,VIT_11S0118G00200,VIT_19S0014G02070,VIT_12S0055G00250,VIT_12S0055G00030,VIT_12S0034G00140,VIT_12S0034G01130,VIT_12S0059G00910,VIT_12S0059G01000,VIT…
GO:MF	kinase regulator activity	GO:0019207	0.000392214	3.40648	85	4553	28	30661	VIT_01S0026G00710,VIT_01S0011G05270,VIT_00S0203G00160,VIT_12S0028G03330,VIT_12S0134G00500,VIT_13S0067G01420,VIT_13S0067G03860,VIT_14S0108G01630,VIT_18S0001G09920,VIT_18S0001G14170,VIT_18S0001G02060,VIT_18S0001G02080,VIT_18S0001G07220,VIT_19S0085G00690,VIT_00S0199G00210,VIT_00S0322G00010,VIT_07S0129G00200,VIT_07S0129G01100,VIT_03S0063G00670,VIT_03S0180G00040,VIT_03S0091G00280,VIT_04S0043G00290,VIT…
GO:MF	exopeptidase activity	GO:0008238	0.000480439	3.31836	113	4553	34	30661	VIT_01S0011G02000,VIT_10S0071G00930,VIT_10S0071G00940,VIT_11S0037G00320,VIT_11S0065G00720,VIT_11S0052G00750,VIT_11S0052G00790,VIT_11S0016G03010,VIT_11S0206G00110,VIT_12S0055G00820,VIT_13S0158G00080,VIT_13S0019G04040,VIT_14S0068G00260,VIT_17S0000G00360,VIT_17S0000G00370,VIT_18S0001G15550,VIT_18S0157G00050,VIT_03S0091G01200,VIT_03S0091G01270,VIT_03S0091G01240,VIT_03S0091G01290,VIT_03S0088G00050,VIT…
GO:MF	transferase activity, transferring acyl groups	GO:0016746	0.000564283	3.2485	518	4553	111	30661	VIT_01S0127G00220,VIT_01S0127G00260,VIT_01S0113G00420,VIT_01S0010G02320,VIT_01S0011G01830,VIT_01S0010G02670,VIT_01S0011G03490,VIT_19S0014G02060,VIT_00S0187G00260,VIT_00S0531G00050,VIT_11S0037G00580,VIT_11S0016G01160,VIT_11S0065G00720,VIT_11S0052G00750,VIT_11S0052G00790,VIT_11S0016G01870,VIT_11S0016G02830,VIT_12S0055G01100,VIT_12S0028G01360,VIT_12S0034G01240,VIT_12S0028G02400,VIT_12S0028G03480,VIT…
GO:MF	peptide:proton symporter activity	GO:0015333	0.000617821	3.20914	49	4553	19	30661	VIT_01S0026G01490,VIT_01S0150G00250,VIT_10S0003G02030,VIT_11S0016G05180,VIT_13S0067G02340,VIT_17S0000G05640,VIT_18S0001G11280,VIT_18S0001G13350,VIT_18S0041G00520,VIT_18S0041G00550,VIT_18S0041G00560,VIT_18S0041G00590,VIT_18S0041G00600,VIT_18S0041G00670,VIT_05S0049G01550,VIT_07S0005G03960,VIT_07S0005G03970,VIT_08S0007G01900,VIT_08S0007G02020
GO:MF	inorganic cation transmembrane transporter activity	GO:0022890	0.000617821	3.20914	497	4553	107	30661	VIT_01S0026G00260,VIT_01S0026G00270,VIT_01S0026G01490,VIT_01S0150G00250,VIT_01S0011G00450,VIT_01S0011G06010,VIT_10S0003G02030,VIT_10S0003G03930,VIT_12S0059G00250,VIT_11S0103G00010,VIT_11S0103G00370,VIT_11S0016G04750,VIT_11S0016G05180,VIT_11S0149G00050,VIT_12S0028G01150,VIT_12S0028G01160,VIT_12S0034G02240,VIT_12S0028G02560,VIT_12S0028G02570,VIT_12S0028G03650,VIT_12S0028G03700,VIT_12S0028G00140,VIT…
GO:MF	symporter activity	GO:0015293	0.00063395	3.19794	124	4553	36	30661	VIT_01S0026G01490,VIT_01S0150G00250,VIT_10S0003G02030,VIT_10S0003G03930,VIT_12S0059G00250,VIT_11S0016G05180,VIT_11S0149G00050,VIT_13S0067G02340,VIT_13S0156G00090,VIT_14S0030G00200,VIT_14S0030G00230,VIT_14S0030G00240,VIT_14S0030G00250,VIT_14S0030G00300,VIT_14S0030G00320,VIT_14S0030G00340,VIT_17S0000G05640,VIT_18S0001G11260,VIT_18S0001G11280,VIT_18S0001G13350,VIT_18S0041G00520,VIT_18S0041G00550,VIT…
GO:MF	solute:cation symporter activity	GO:0015294	0.000674976	3.17071	115	4553	34	30661	VIT_01S0026G01490,VIT_01S0150G00250,VIT_10S0003G02030,VIT_10S0003G03930,VIT_12S0059G00250,VIT_11S0016G05180,VIT_11S0149G00050,VIT_13S0067G02340,VIT_14S0030G00200,VIT_14S0030G00230,VIT_14S0030G00240,VIT_14S0030G00250,VIT_14S0030G00300,VIT_14S0030G00320,VIT_14S0030G00340,VIT_17S0000G05640,VIT_18S0001G11260,VIT_18S0001G11280,VIT_18S0001G13350,VIT_18S0041G00520,VIT_18S0041G00550,VIT_18S0041G00560,VIT…
GO:MF	protein kinase regulator activity	GO:0019887	0.000904531	3.04358	80	4553	26	30661	VIT_01S0026G00710,VIT_00S0203G00160,VIT_12S0028G03330,VIT_12S0134G00500,VIT_13S0067G01420,VIT_14S0108G01630,VIT_18S0001G09920,VIT_18S0001G14170,VIT_18S0001G02060,VIT_18S0001G02080,VIT_18S0001G07220,VIT_19S0085G00690,VIT_00S0199G00210,VIT_00S0322G00010,VIT_07S0129G00200,VIT_07S0129G01100,VIT_03S0063G00670,VIT_03S0180G00040,VIT_03S0091G00280,VIT_04S0043G00290,VIT_04S0043G00300,VIT_04S0008G04260,VIT…
GO:MF	solute:proton symporter activity	GO:0015295	0.00091524	3.03847	112	4553	33	30661	VIT_01S0026G01490,VIT_01S0150G00250,VIT_10S0003G02030,VIT_10S0003G03930,VIT_12S0059G00250,VIT_11S0016G05180,VIT_11S0149G00050,VIT_13S0067G02340,VIT_14S0030G00200,VIT_14S0030G00230,VIT_14S0030G00240,VIT_14S0030G00250,VIT_14S0030G00300,VIT_14S0030G00320,VIT_14S0030G00340,VIT_17S0000G05640,VIT_18S0001G11280,VIT_18S0001G13350,VIT_18S0041G00520,VIT_18S0041G00550,VIT_18S0041G00560,VIT_18S0041G00590,VIT…
GO:MF	glucosidase activity	GO:0015926	0.00109788	2.95944	113	4553	33	30661	VIT_01S0127G00610,VIT_01S0011G05500,VIT_01S0011G00750,VIT_10S0116G01640,VIT_10S0003G03690,VIT_10S0116G00780,VIT_11S0016G02960,VIT_11S0016G00220,VIT_12S0057G00890,VIT_12S0059G01320,VIT_13S0073G00530,VIT_13S0073G00550,VIT_13S0064G00480,VIT_13S0064G01660,VIT_14S0006G00520,VIT_14S0006G01790,VIT_14S0060G00440,VIT_16S0022G00670,VIT_16S0098G01560,VIT_17S0000G01760,VIT_18S0001G05700,VIT_18S0122G00980,VIT…
GO:MF	cation transmembrane transporter activity	GO:0008324	0.00117673	2.92932	528	4553	111	30661	VIT_01S0026G00260,VIT_01S0026G00270,VIT_01S0026G01490,VIT_01S0150G00250,VIT_01S0011G00450,VIT_01S0011G06010,VIT_10S0003G02030,VIT_10S0003G03930,VIT_12S0059G00250,VIT_11S0103G00010,VIT_11S0103G00370,VIT_11S0016G04750,VIT_11S0016G05180,VIT_11S0149G00050,VIT_12S0028G01150,VIT_12S0028G01160,VIT_12S0034G02240,VIT_12S0028G02560,VIT_12S0028G02570,VIT_12S0028G03650,VIT_12S0028G03700,VIT_12S0028G00140,VIT…
GO:MF	xenobiotic transmembrane transporter activity	GO:0042910	0.0013397	2.87299	73	4553	24	30661	VIT_00S0225G00070,VIT_10S0116G01880,VIT_11S0052G01560,VIT_11S0052G01510,VIT_12S0028G01150,VIT_12S0028G01160,VIT_12S0059G02160,VIT_12S0059G02180,VIT_16S0100G00460,VIT_16S0050G00900,VIT_17S0000G09270,VIT_18S0001G11760,VIT_18S0001G06820,VIT_18S0001G08200,VIT_19S0014G02440,VIT_19S0014G02450,VIT_08S0056G01120,VIT_03S0038G03200,VIT_06S0004G02140,VIT_08S0056G00870,VIT_08S0056G01000,VIT_08S0056G01040,VIT…
GO:MF	hydrolase activity, acting on ester bonds	GO:0016788	0.00162186	2.78999	1052	4553	200	30661	VIT_01S0026G02520,VIT_01S0011G01830,VIT_01S0011G00380,VIT_01S0011G03900,VIT_01S0011G04160,VIT_01S0011G06190,VIT_01S0137G00720,VIT_01S0137G00750,VIT_07S0205G00110,VIT_10S0003G02110,VIT_10S0003G02120,VIT_10S0003G02180,VIT_10S0003G04200,VIT_10S0071G00930,VIT_10S0523G00020,VIT_10S0116G00590,VIT_00S0203G00130,VIT_00S0265G00010,VIT_12S0028G03580,VIT_10S0003G00600,VIT_10S0003G00620,VIT_10S0003G01010,VIT…
GO:MF	double-stranded DNA binding	GO:0003690	0.00197117	2.70528	484	4553	102	30661	VIT_01S0127G00210,VIT_01S0026G00010,VIT_01S0011G00100,VIT_01S0026G01910,VIT_01S0150G00390,VIT_10S0003G02180,VIT_10S0003G03080,VIT_10S0003G04040,VIT_10S0003G05740,VIT_10S0116G00190,VIT_10S0042G00830,VIT_10S0116G00500,VIT_10S0003G00350,VIT_11S0016G01310,VIT_11S0016G01320,VIT_11S0016G01500,VIT_11S0016G02880,VIT_11S0016G03750,VIT_11S0016G05690,VIT_11S0016G05660,VIT_18S0001G13460,VIT_11S0149G00130,VIT…
GO:MF	glucan endo-1,3-beta-D-glucosidase activity	GO:0042973	0.00198003	2.70333	49	4553	18	30661	VIT_01S0127G00610,VIT_01S0011G05500,VIT_10S0116G01640,VIT_10S0003G03690,VIT_11S0016G02960,VIT_11S0016G00220,VIT_12S0057G00890,VIT_12S0059G01320,VIT_14S0006G00520,VIT_14S0060G00440,VIT_16S0098G01560,VIT_18S0122G00980,VIT_07S0129G00230,VIT_06S0061G00130,VIT_06S0080G00420,VIT_05S0062G01430,VIT_08S0007G05990,VIT_09S0002G06880
GO:MF	hydrolase activity, hydrolyzing N-glycosyl compounds	GO:0016799	0.00198565	2.7021	93	4553	28	30661	VIT_01S0026G01120,VIT_01S0010G00610,VIT_00S0238G00060,VIT_18S0089G00100,VIT_12S0034G00910,VIT_18S0041G00250,VIT_18S0041G02120,VIT_13S0064G00740,VIT_13S0074G00450,VIT_18S0001G06240,VIT_18S0001G14030,VIT_18S0117G00360,VIT_18S0001G03710,VIT_18S0041G01650,VIT_18S0041G01620,VIT_18S0041G01750,VIT_05S0051G00150,VIT_18S0001G06110,VIT_18S0041G01340,VIT_18S0001G06340,VIT_18S0001G03900,VIT_18S0089G00090,VIT…
GO:MF	enzyme regulator activity	GO:0030234	0.00227941	2.64218	458	4553	97	30661	VIT_01S0026G00570,VIT_01S0026G00710,VIT_01S0010G02940,VIT_01S0011G05270,VIT_01S0011G05390,VIT_01S0011G05410,VIT_01S0137G00670,VIT_10S0003G04270,VIT_00S0187G00210,VIT_00S0187G00120,VIT_00S0187G00110,VIT_10S0116G00590,VIT_00S0203G00160,VIT_11S0016G00290,VIT_11S0016G00300,VIT_11S0016G00330,VIT_11S0016G03250,VIT_11S0016G00100,VIT_11S0016G03740,VIT_11S0016G00590,VIT_12S0035G01900,VIT_12S0028G03330,VIT…
GO:MF	DNA-binding transcription factor activity, RNA polymerase II-specific	GO:0000981	0.00264977	2.57679	209	4553	51	30661	VIT_01S0127G00210,VIT_01S0011G00100,VIT_01S0026G01910,VIT_01S0026G01950,VIT_01S0010G02070,VIT_16S0100G00670,VIT_10S0116G00190,VIT_10S0003G00380,VIT_11S0016G03750,VIT_18S0001G13460,VIT_12S0059G01190,VIT_13S0158G00100,VIT_13S0064G01290,VIT_13S0156G00260,VIT_13S0019G02450,VIT_14S0060G01180,VIT_14S0083G01030,VIT_14S0108G00390,VIT_14S0108G01010,VIT_15S0021G01880,VIT_15S0048G01250,VIT_16S0022G02330,VIT…
GO:MF	oxidoreductase activity, oxidizing metal ions	GO:0016722	0.0040583	2.39166	116	4553	32	30661	VIT_01S0011G04740,VIT_10S0116G01610,VIT_12S0059G00770,VIT_13S0019G01920,VIT_13S0019G01930,VIT_13S0019G02150,VIT_13S0019G02160,VIT_16S0022G00680,VIT_17S0000G02590,VIT_06S0009G01320,VIT_18S0001G00470,VIT_18S0164G00100,VIT_18S0122G00250,VIT_18S0122G00520,VIT_18S0001G00680,VIT_18S0001G02350,VIT_18S0001G02410,VIT_18S0001G02390,VIT_18S0001G02400,VIT_18S0075G00530,VIT_02S0154G00080,VIT_00S0253G00050,VIT…
GO:MF	oligopeptide transmembrane transporter activity	GO:0035673	0.00436766	2.35975	65	4553	21	30661	VIT_01S0026G01490,VIT_01S0150G00250,VIT_10S0003G02030,VIT_19S0015G00860,VIT_00S0496G00010,VIT_11S0016G05180,VIT_13S0067G02340,VIT_17S0000G05640,VIT_18S0001G11280,VIT_18S0001G13350,VIT_18S0041G00520,VIT_18S0041G00550,VIT_18S0041G00560,VIT_18S0041G00590,VIT_18S0041G00600,VIT_18S0041G00670,VIT_05S0049G01550,VIT_07S0005G03960,VIT_07S0005G03970,VIT_08S0007G01900,VIT_08S0007G02020
GO:MF	metal ion transmembrane transporter activity	GO:0046873	0.00457152	2.33994	219	4553	52	30661	VIT_01S0026G00260,VIT_01S0026G00270,VIT_01S0011G00450,VIT_01S0011G06010,VIT_11S0103G00010,VIT_11S0103G00370,VIT_11S0016G04750,VIT_12S0034G02240,VIT_12S0028G02560,VIT_12S0028G02570,VIT_12S0028G03650,VIT_12S0028G03700,VIT_12S0028G00140,VIT_13S0047G00010,VIT_13S0047G00080,VIT_13S0067G02570,VIT_14S0030G02110,VIT_15S0046G00040,VIT_03S0110G00360,VIT_11S0016G05810,VIT_18S0001G02140,VIT_05S0020G04330,VIT…
GO:MF	lipid binding	GO:0008289	0.00496878	2.30375	268	4553	61	30661	VIT_01S0026G00570,VIT_01S0010G01430,VIT_01S0011G03390,VIT_16S0100G00670,VIT_01S0011G06590,VIT_10S0003G04670,VIT_10S0003G05480,VIT_00S0399G00020,VIT_11S0037G01000,VIT_11S0103G00190,VIT_11S0103G00620,VIT_11S0052G00240,VIT_11S0052G00280,VIT_11S0016G01870,VIT_11S0016G05480,VIT_12S0055G01140,VIT_00S0131G00310,VIT_00S0131G00350,VIT_13S0019G00750,VIT_13S0019G00730,VIT_13S0067G02910,VIT_13S0156G00090,VIT…
GO:MF	oxidoreductase activity, acting on diphenols and related substances as donors, oxygen as acceptor	GO:0016682	0.00646141	2.18967	90	4553	26	30661	VIT_00S0480G00060,VIT_13S0019G01920,VIT_13S0019G01930,VIT_13S0019G02150,VIT_13S0019G02160,VIT_17S0000G02590,VIT_06S0009G01320,VIT_18S0164G00100,VIT_18S0122G00250,VIT_18S0122G00520,VIT_18S0001G00680,VIT_18S0001G02350,VIT_18S0001G02410,VIT_18S0001G02390,VIT_18S0001G02400,VIT_18S0075G00530,VIT_02S0033G01400,VIT_03S0038G04720,VIT_04S0023G01960,VIT_06S0004G03760,VIT_06S0004G04050,VIT_08S0040G01790,VIT…
GO:MF	DNA primase activity	GO:0003896	0.00660159	2.18035	4	4553	4	30661	VIT_16S0050G01420,VIT_02S0025G01350,VIT_07S0031G00470,VIT_05S0051G00930
GO:MF	hydroquinone:oxygen oxidoreductase activity	GO:0052716	0.00725739	2.13922	72	4553	22	30661	VIT_13S0019G01920,VIT_13S0019G01930,VIT_13S0019G02150,VIT_13S0019G02160,VIT_17S0000G02590,VIT_18S0164G00100,VIT_18S0122G00250,VIT_18S0122G00520,VIT_18S0001G00680,VIT_18S0001G02350,VIT_18S0001G02410,VIT_18S0001G02390,VIT_18S0001G02400,VIT_18S0075G00530,VIT_04S0023G01960,VIT_06S0004G03760,VIT_06S0004G04050,VIT_08S0040G01790,VIT_08S0007G00600,VIT_08S0007G00680,VIT_08S0007G00670,VIT_08S0007G01550
GO:MF	aspartic-type endopeptidase activity	GO:0004190	0.0077761	2.10924	96	4553	27	30661	VIT_01S0011G02930,VIT_01S0011G03210,VIT_10S0116G01210,VIT_12S0055G00580,VIT_12S0028G00610,VIT_13S0084G00820,VIT_13S0019G01980,VIT_14S0060G00330,VIT_14S0128G00210,VIT_05S0136G00340,VIT_01S0244G00180,VIT_18S0001G04790,VIT_18S0001G07340,VIT_19S0090G00830,VIT_07S0031G02900,VIT_07S0031G02620,VIT_04S0008G07080,VIT_04S0008G07140,VIT_05S0020G00950,VIT_05S0020G02730,VIT_06S0080G01160,VIT_07S0005G03140,VIT…
GO:MF	aspartic-type peptidase activity	GO:0070001	0.0077761	2.10924	96	4553	27	30661	VIT_01S0011G02930,VIT_01S0011G03210,VIT_10S0116G01210,VIT_12S0055G00580,VIT_12S0028G00610,VIT_13S0084G00820,VIT_13S0019G01980,VIT_14S0060G00330,VIT_14S0128G00210,VIT_05S0136G00340,VIT_01S0244G00180,VIT_18S0001G04790,VIT_18S0001G07340,VIT_19S0090G00830,VIT_07S0031G02900,VIT_07S0031G02620,VIT_04S0008G07080,VIT_04S0008G07140,VIT_05S0020G00950,VIT_05S0020G02730,VIT_06S0080G01160,VIT_07S0005G03140,VIT…
GO:MF	regulatory region nucleic acid binding	GO:0001067	0.00788702	2.10309	334	4553	72	30661	VIT_01S0127G00210,VIT_01S0026G00010,VIT_01S0011G00100,VIT_01S0026G01910,VIT_10S0003G05740,VIT_10S0116G00190,VIT_10S0042G00830,VIT_10S0116G00500,VIT_10S0003G00350,VIT_11S0016G01310,VIT_11S0016G01320,VIT_11S0016G01500,VIT_11S0016G02880,VIT_11S0016G03750,VIT_11S0016G05690,VIT_11S0016G05660,VIT_18S0001G13460,VIT_12S0028G01410,VIT_12S0035G01880,VIT_12S0028G03100,VIT_12S0059G01190,VIT_13S0158G00100,VIT…
GO:MF	transcription regulatory region sequence-specific DNA binding	GO:0000976	0.00788702	2.10309	334	4553	72	30661	VIT_01S0127G00210,VIT_01S0026G00010,VIT_01S0011G00100,VIT_01S0026G01910,VIT_10S0003G05740,VIT_10S0116G00190,VIT_10S0042G00830,VIT_10S0116G00500,VIT_10S0003G00350,VIT_11S0016G01310,VIT_11S0016G01320,VIT_11S0016G01500,VIT_11S0016G02880,VIT_11S0016G03750,VIT_11S0016G05690,VIT_11S0016G05660,VIT_18S0001G13460,VIT_12S0028G01410,VIT_12S0035G01880,VIT_12S0028G03100,VIT_12S0059G01190,VIT_13S0158G00100,VIT…
GO:MF	aspartyl esterase activity	GO:0045330	0.00788702	2.10309	59	4553	19	30661	VIT_10S0116G00590,VIT_11S0016G00290,VIT_11S0016G00300,VIT_11S0016G00330,VIT_11S0016G00510,VIT_11S0016G03020,VIT_12S0035G01900,VIT_14S0060G01960,VIT_16S0022G00700,VIT_16S0098G01900,VIT_02S0154G00600,VIT_03S0017G01950,VIT_04S0044G01000,VIT_04S0044G01030,VIT_05S0062G01160,VIT_07S0005G00730,VIT_07S0005G01940,VIT_08S0007G04480,VIT_09S0002G00320
GO:MF	quercetin 3-O-glucosyltransferase activity	GO:0080043	0.00908341	2.04175	142	4553	36	30661	VIT_19S0014G02070,VIT_12S0034G01130,VIT_13S0019G02860,VIT_14S0066G01480,VIT_15S0046G01190,VIT_15S0046G01960,VIT_15S0046G01950,VIT_17S0000G07020,VIT_18S0001G05950,VIT_19S0014G01980,VIT_19S0014G02000,VIT_02S0025G01240,VIT_14S0006G02140,VIT_00S0324G00070,VIT_00S0391G00010,VIT_00S0218G00130,VIT_00S0218G00150,VIT_03S0017G01040,VIT_03S0017G01140,VIT_04S0023G01290,VIT_05S0062G00400,VIT_05S0062G00430,VIT…
GO:MF	quercetin 7-O-glucosyltransferase activity	GO:0080044	0.00908341	2.04175	142	4553	36	30661	VIT_19S0014G02070,VIT_12S0034G01130,VIT_13S0019G02860,VIT_14S0066G01480,VIT_15S0046G01190,VIT_15S0046G01960,VIT_15S0046G01950,VIT_17S0000G07020,VIT_18S0001G05950,VIT_19S0014G01980,VIT_19S0014G02000,VIT_02S0025G01240,VIT_14S0006G02140,VIT_00S0324G00070,VIT_00S0391G00010,VIT_00S0218G00130,VIT_00S0218G00150,VIT_03S0017G01040,VIT_03S0017G01140,VIT_04S0023G01290,VIT_05S0062G00400,VIT_05S0062G00430,VIT…
GO:MF	O-acetyltransferase activity	GO:0016413	0.0102797	1.98802	47	4553	16	30661	VIT_01S0127G00220,VIT_12S0028G01360,VIT_12S0028G02400,VIT_13S0067G01180,VIT_13S0147G00230,VIT_13S0067G01930,VIT_14S0083G00370,VIT_14S0083G00380,VIT_14S0083G00400,VIT_14S0066G01710,VIT_16S0022G01830,VIT_19S0014G00460,VIT_19S0015G00130,VIT_03S0088G00950,VIT_06S0004G06820,VIT_08S0105G00500
GO:MF	pectinesterase activity	GO:0030599	0.0120271	1.91984	61	4553	19	30661	VIT_10S0116G00590,VIT_11S0016G00290,VIT_11S0016G00300,VIT_11S0016G00330,VIT_11S0016G00510,VIT_11S0016G03020,VIT_12S0035G01900,VIT_14S0060G01960,VIT_16S0022G00700,VIT_16S0098G01900,VIT_02S0154G00600,VIT_03S0017G01950,VIT_04S0044G01000,VIT_04S0044G01030,VIT_05S0062G01160,VIT_07S0005G00730,VIT_07S0005G01940,VIT_08S0007G04480,VIT_09S0002G00320
GO:MF	serine-type endopeptidase activity	GO:0004252	0.0131908	1.87973	171	4553	41	30661	VIT_10S0003G02170,VIT_10S0092G00170,VIT_10S0071G00930,VIT_10S0071G00940,VIT_10S0042G01140,VIT_00S0454G00030,VIT_11S0103G00550,VIT_11S0016G00960,VIT_12S0057G01450,VIT_13S0047G00200,VIT_13S0019G02490,VIT_13S0019G02530,VIT_13S0019G02540,VIT_13S0019G02550,VIT_13S0019G02640,VIT_14S0108G00580,VIT_15S0048G01120,VIT_15S0048G01200,VIT_15S0048G01210,VIT_16S0022G02200,VIT_16S0098G00970,VIT_18S0001G09360,VIT…
GO:MF	1,3-beta-D-glucan synthase activity	GO:0003843	0.0144675	1.83961	13	4553	7	30661	VIT_00S0265G00050,VIT_13S0156G00210,VIT_12S0028G00400,VIT_17S0000G10010,VIT_19S0138G00120,VIT_18S0001G07170,VIT_06S0004G01270
GO:MF	heme binding	GO:0020037	0.014541	1.83741	561	4553	110	30661	VIT_01S0010G03560,VIT_01S0011G00190,VIT_01S0150G00060,VIT_01S0011G00350,VIT_01S0137G00540,VIT_01S0137G00560,VIT_10S0003G03170,VIT_10S0116G01780,VIT_10S0092G00070,VIT_10S0092G00370,VIT_10S0092G00480,VIT_10S0042G01010,VIT_10S0042G00080,VIT_10S0116G00800,VIT_10S0003G00650,VIT_11S0065G00130,VIT_11S0065G00040,VIT_11S0065G00350,VIT_11S0065G00630,VIT_11S0078G00290,VIT_11S0016G04810,VIT_11S0016G05320,VIT…
GO:MF	racemase and epimerase activity, acting on carbohydrates and derivatives	GO:0016857	0.0168794	1.77264	28	4553	11	30661	VIT_14S0108G00270,VIT_15S0048G00320,VIT_15S0048G00330,VIT_15S0046G01430,VIT_16S0022G01450,VIT_17S0000G02260,VIT_02S0025G01560,VIT_04S0023G01970,VIT_05S0020G04510,VIT_08S0007G07470,VIT_08S0007G07480
GO:MF	pectinesterase inhibitor activity	GO:0046910	0.019636	1.70695	41	4553	14	30661	VIT_10S0116G00590,VIT_11S0016G00290,VIT_11S0016G00300,VIT_11S0016G00330,VIT_12S0035G01900,VIT_14S0060G01960,VIT_14S0060G00700,VIT_16S0022G00700,VIT_16S0098G01900,VIT_04S0044G01000,VIT_04S0044G01030,VIT_05S0062G01160,VIT_07S0005G00730,VIT_09S0002G00320
GO:MF	anion transmembrane transporter activity	GO:0008509	0.0224914	1.64798	498	4553	98	30661	VIT_01S0026G01490,VIT_01S0182G00140,VIT_01S0182G00130,VIT_01S0010G02490,VIT_01S0010G02520,VIT_01S0150G00250,VIT_01S0011G02880,VIT_01S0011G03180,VIT_10S0003G02030,VIT_10S0003G02190,VIT_10S0003G03930,VIT_19S0015G00860,VIT_00S0496G00010,VIT_00S0203G00130,VIT_12S0059G00250,VIT_11S0016G05110,VIT_11S0016G05180,VIT_11S0016G05450,VIT_11S0016G05710,VIT_11S0149G00050,VIT_12S0055G00940,VIT_13S0047G00010,VIT…
GO:MF	antiporter activity	GO:0015297	0.0226157	1.64559	203	4553	46	30661	VIT_01S0011G00590,VIT_01S0011G00600,VIT_00S0225G00070,VIT_10S0116G01880,VIT_10S0003G00300,VIT_11S0052G01560,VIT_11S0052G01510,VIT_11S0016G05190,VIT_11S0016G05710,VIT_12S0028G01150,VIT_12S0028G01160,VIT_12S0055G00940,VIT_12S0028G02560,VIT_12S0028G02570,VIT_12S0059G02160,VIT_12S0059G02180,VIT_13S0047G00010,VIT_13S0047G00080,VIT_02S0025G00820,VIT_13S0064G00620,VIT_13S0019G00010,VIT_15S0024G01440,VIT…
GO:MF	monovalent inorganic cation transmembrane transporter activity	GO:0015077	0.0237338	1.62463	343	4553	71	30661	VIT_01S0026G00260,VIT_01S0026G00270,VIT_01S0026G01490,VIT_01S0150G00250,VIT_10S0003G02030,VIT_10S0003G03930,VIT_12S0059G00250,VIT_11S0103G00010,VIT_11S0016G04750,VIT_11S0016G05180,VIT_11S0149G00050,VIT_12S0028G01150,VIT_12S0028G01160,VIT_12S0034G02240,VIT_12S0028G02560,VIT_12S0028G02570,VIT_12S0028G00140,VIT_13S0047G00010,VIT_13S0047G00080,VIT_13S0067G02340,VIT_02S0025G00820,VIT_13S0067G02570,VIT…
GO:MF	auxin transmembrane transporter activity	GO:0080161	0.0237885	1.62363	14	4553	7	30661	VIT_01S0011G04860,VIT_14S0108G00020,VIT_17S0000G02420,VIT_18S0001G15420,VIT_18S0001G03540,VIT_08S0040G01220,VIT_08S0007G05060
GO:MF	fructose 1,6-bisphosphate 1-phosphatase activity	GO:0042132	0.0243597	1.61333	5	4553	4	30661	VIT_13S0019G03350,VIT_18S0072G00770,VIT_08S0007G01570,VIT_08S0007G01590
GO:MF	oxidoreductase activity, acting on diphenols and related substances as donors	GO:0016679	0.0245944	1.60916	99	4553	26	30661	VIT_00S0480G00060,VIT_13S0019G01920,VIT_13S0019G01930,VIT_13S0019G02150,VIT_13S0019G02160,VIT_17S0000G02590,VIT_06S0009G01320,VIT_18S0164G00100,VIT_18S0122G00250,VIT_18S0122G00520,VIT_18S0001G00680,VIT_18S0001G02350,VIT_18S0001G02410,VIT_18S0001G02390,VIT_18S0001G02400,VIT_18S0075G00530,VIT_02S0033G01400,VIT_03S0038G04720,VIT_04S0023G01960,VIT_06S0004G03760,VIT_06S0004G04050,VIT_08S0040G01790,VIT…
GO:MF	lipase activity	GO:0016298	0.0274014	1.56223	115	4553	29	30661	VIT_01S0011G01830,VIT_10S0003G04200,VIT_11S0103G00190,VIT_11S0016G05360,VIT_11S0016G05370,VIT_12S0035G00850,VIT_12S0059G01480,VIT_00S0317G00110,VIT_13S0067G00890,VIT_14S0171G00110,VIT_17S0000G01010,VIT_17S0000G03200,VIT_17S0000G04050,VIT_18S0001G10830,VIT_18S0001G10870,VIT_18S0076G00210,VIT_18S0001G00770,VIT_02S0025G02550,VIT_00S0264G00090,VIT_04S0008G05450,VIT_06S0009G03350,VIT_06S0004G02390,VIT…
GO:MF	sugar-phosphatase activity	GO:0050308	0.0298441	1.52514	8	4553	5	30661	VIT_13S0019G03350,VIT_18S0072G00770,VIT_08S0007G01570,VIT_08S0007G01590,VIT_08S0032G00840
GO:MF	oxidoreductase activity, acting on single donors with incorporation of molecular oxygen, incorporation of two atoms of oxygen	GO:0016702	0.0298441	1.52514	52	4553	16	30661	VIT_01S0010G02750,VIT_00S0265G00170,VIT_04S0008G03480,VIT_11S0016G01020,VIT_13S0064G01480,VIT_15S0021G02190,VIT_02S0087G00930,VIT_04S0008G03380,VIT_05S0051G00670,VIT_05S0020G03170,VIT_06S0004G01450,VIT_06S0004G01470,VIT_06S0004G01480,VIT_06S0004G01500,VIT_07S0141G00340,VIT_09S0002G03450
GO:MF	receptor serine/threonine kinase binding	GO:0033612	0.0298441	1.52514	8	4553	5	30661	VIT_01S0150G00020,VIT_16S0022G02030,VIT_18S0001G14610,VIT_04S0008G01970,VIT_07S0005G06160
GO:MF	fatty acid binding	GO:0005504	0.0298477	1.52509	22	4553	9	30661	VIT_01S0011G06590,VIT_11S0016G01870,VIT_13S0019G02690,VIT_14S0066G00400,VIT_00S0389G00020,VIT_00S0662G00010,VIT_04S0008G02030,VIT_00S0333G00050,VIT_09S0002G01800
GO:MF	protein disulfide oxidoreductase activity	GO:0015035	0.0302521	1.51924	71	4553	20	30661	VIT_10S0003G03950,VIT_00S0532G00030,VIT_11S0052G00500,VIT_13S0073G00520,VIT_13S0019G00340,VIT_14S0068G01570,VIT_14S0108G00400,VIT_17S0000G07800,VIT_18S0001G13250,VIT_18S0001G00820,VIT_19S0027G00090,VIT_02S0025G01710,VIT_02S0025G02700,VIT_04S0008G01120,VIT_06S0004G07040,VIT_07S0104G01390,VIT_08S0007G03220,VIT_08S0007G03250,VIT_08S0007G05530,VIT_08S0032G01030
GO:MF	carboxylic ester hydrolase activity	GO:0052689	0.0304714	1.51611	185	4553	42	30661	VIT_01S0011G00380,VIT_10S0116G00590,VIT_11S0016G00290,VIT_11S0016G00300,VIT_11S0016G00330,VIT_11S0103G00190,VIT_11S0016G00510,VIT_11S0016G03020,VIT_12S0035G00850,VIT_12S0035G01900,VIT_14S0060G01960,VIT_10S0116G00970,VIT_16S0039G01390,VIT_16S0022G00700,VIT_16S0098G01200,VIT_16S0098G01900,VIT_18S0001G10830,VIT_18S0001G10870,VIT_18S0076G00210,VIT_18S0001G06880,VIT_18S0089G00400,VIT_02S0087G00400,VIT…
GO:MF	histone kinase activity	GO:0035173	0.0336883	1.47252	3	4553	3	30661	VIT_14S0060G00450,VIT_15S0048G01730,VIT_04S0008G00530
GO:MF	short-chain carboxylesterase activity	GO:0034338	0.0336883	1.47252	3	4553	3	30661	VIT_12S0035G00850,VIT_18S0076G00210,VIT_02S0025G02550
GO:MF	myosin heavy chain binding	GO:0032036	0.0336883	1.47252	3	4553	3	30661	VIT_01S0010G00750,VIT_12S0035G01150,VIT_07S0104G00500
GO:MF	myosin tail binding	GO:0032029	0.0336883	1.47252	3	4553	3	30661	VIT_01S0010G00750,VIT_12S0035G01150,VIT_07S0104G00500
GO:MF	myosin XI tail binding	GO:0080115	0.0336883	1.47252	3	4553	3	30661	VIT_01S0010G00750,VIT_12S0035G01150,VIT_07S0104G00500
GO:MF	voltage-gated cation channel activity	GO:0022843	0.0346567	1.46021	15	4553	7	30661	VIT_11S0016G04750,VIT_12S0034G02240,VIT_12S0028G03650,VIT_12S0028G03700,VIT_11S0016G05810,VIT_04S0008G04510,VIT_06S0004G02670
GO:MF	RNA polymerase II cis-regulatory region sequence-specific DNA binding	GO:0000978	0.0351464	1.45412	92	4553	24	30661	VIT_01S0127G00210,VIT_01S0026G01910,VIT_10S0116G00190,VIT_11S0016G03750,VIT_12S0028G01410,VIT_12S0059G01190,VIT_13S0019G02450,VIT_14S0060G01180,VIT_14S0108G01010,VIT_08S0040G00240,VIT_16S0039G01840,VIT_17S0000G08710,VIT_17S0000G01890,VIT_18S0001G10380,VIT_18S0001G13130,VIT_18S0001G08380,VIT_02S0025G00200,VIT_03S0180G00210,VIT_04S0008G01110,VIT_04S0044G01380,VIT_04S0008G03780,VIT_04S0008G00880,VIT…
GO:MF	monooxygenase activity	GO:0004497	0.0377774	1.42277	450	4553	88	30661	VIT_01S0010G03560,VIT_01S0011G00190,VIT_01S0011G00350,VIT_01S0137G00540,VIT_01S0137G00560,VIT_10S0003G03170,VIT_10S0092G00070,VIT_10S0092G00370,VIT_10S0092G00480,VIT_10S0042G01010,VIT_10S0116G00800,VIT_11S0065G00130,VIT_11S0065G00040,VIT_11S0065G00350,VIT_11S0065G00630,VIT_11S0078G00290,VIT_11S0052G00330,VIT_11S0016G04810,VIT_11S0016G01050,VIT_11S0016G00980,VIT_11S0016G01020,VIT_13S0067G00110,VIT…
GO:MF	disulfide oxidoreductase activity	GO:0015036	0.0403908	1.39372	78	4553	21	30661	VIT_10S0003G03950,VIT_00S0532G00030,VIT_11S0052G00500,VIT_13S0073G00520,VIT_13S0019G00340,VIT_14S0068G01570,VIT_14S0108G00400,VIT_17S0000G07800,VIT_18S0001G13250,VIT_18S0001G00820,VIT_19S0027G00090,VIT_02S0025G01710,VIT_02S0025G02700,VIT_04S0008G01120,VIT_05S0051G00870,VIT_06S0004G07040,VIT_07S0104G01390,VIT_08S0007G03220,VIT_08S0007G03250,VIT_08S0007G05530,VIT_08S0032G01030
GO:MF	phospholipase D activity	GO:0004630	0.0424724	1.37189	12	4553	6	30661	VIT_11S0016G05360,VIT_11S0016G05370,VIT_18S0001G00770,VIT_00S0264G00090,VIT_04S0008G05450,VIT_09S0002G02390
GO:MF	carbohydrate binding	GO:0030246	0.0424724	1.37189	273	4553	57	30661	VIT_01S0026G02530,VIT_01S0011G02170,VIT_01S0011G03450,VIT_01S0011G03960,VIT_10S0003G04120,VIT_10S0003G05160,VIT_10S0092G00240,VIT_12S0028G03580,VIT_10S0116G01180,VIT_11S0016G03070,VIT_12S0134G00300,VIT_12S0134G00270,VIT_13S0067G01640,VIT_13S0067G01590,VIT_04S0008G02170,VIT_13S0019G03210,VIT_14S0006G02630,VIT_14S0006G02650,VIT_14S0108G00270,VIT_14S0108G00890,VIT_15S0046G01430,VIT_16S0022G01660,VIT…
GO:MF	racemase and epimerase activity	GO:0016854	0.0424724	1.37189	36	4553	12	30661	VIT_14S0108G00270,VIT_15S0048G00320,VIT_15S0048G00330,VIT_15S0046G01430,VIT_16S0022G01450,VIT_17S0000G02260,VIT_02S0025G01560,VIT_04S0023G01970,VIT_05S0020G04510,VIT_08S0040G02540,VIT_08S0007G07470,VIT_08S0007G07480
GO:MF	phosphoric diester hydrolase activity	GO:0008081	0.0424724	1.37189	45	4553	14	30661	VIT_11S0016G05360,VIT_11S0016G05370,VIT_13S0067G00890,VIT_14S0083G01120,VIT_14S0083G01130,VIT_18S0001G00770,VIT_03S0038G02090,VIT_03S0063G00200,VIT_00S0264G00090,VIT_04S0008G05450,VIT_06S0009G03350,VIT_06S0004G06670,VIT_08S0007G02280,VIT_09S0002G02390
GO:MF	copper ion binding	GO:0005507	0.0424724	1.37189	162	4553	37	30661	VIT_01S0011G04740,VIT_10S0116G01610,VIT_12S0059G00770,VIT_13S0019G01920,VIT_13S0019G01930,VIT_13S0019G02150,VIT_13S0019G02160,VIT_16S0022G00680,VIT_17S0000G02590,VIT_06S0009G01320,VIT_18S0001G00470,VIT_18S0001G00760,VIT_18S0164G00100,VIT_18S0122G00250,VIT_18S0122G00520,VIT_18S0001G00680,VIT_18S0001G02350,VIT_18S0001G02410,VIT_18S0001G02390,VIT_18S0001G02400,VIT_18S0075G00530,VIT_19S0014G02720,VIT…
GO:MF	oxidoreductase activity, acting on single donors with incorporation of molecular oxygen	GO:0016701	0.0435162	1.36135	64	4553	18	30661	VIT_01S0010G02750,VIT_00S0265G00170,VIT_04S0008G03480,VIT_11S0016G01020,VIT_13S0064G01480,VIT_15S0021G02190,VIT_02S0087G00930,VIT_04S0008G03380,VIT_05S0051G00670,VIT_05S0020G03170,VIT_06S0004G01450,VIT_06S0004G01470,VIT_06S0004G01480,VIT_06S0004G01500,VIT_06S0004G00620,VIT_07S0141G00340,VIT_09S0002G02940,VIT_09S0002G03450
GO:MF	sugar transmembrane transporter activity	GO:0051119	0.0442889	1.3537	69	4553	19	30661	VIT_10S0003G02190,VIT_10S0003G03930,VIT_12S0059G00250,VIT_11S0149G00050,VIT_14S0030G00200,VIT_14S0030G00230,VIT_14S0030G00240,VIT_14S0030G00250,VIT_14S0030G00300,VIT_14S0030G00320,VIT_14S0030G00340,VIT_17S0000G00830,VIT_17S0000G08110,VIT_19S0014G00280,VIT_03S0063G02250,VIT_05S0077G02260,VIT_05S0020G02250,VIT_05S0020G03140,VIT_07S0104G00830
GO:MF	calcium ion binding	GO:0005509	0.0448348	1.34839	274	4553	57	30661	VIT_01S0010G02940,VIT_01S0150G00440,VIT_10S0003G05160,VIT_10S0003G05210,VIT_00S0516G00020,VIT_00S0904G00010,VIT_12S0057G00250,VIT_11S0103G00190,VIT_11S0016G05360,VIT_11S0016G05370,VIT_12S0028G02560,VIT_12S0028G02570,VIT_12S0028G03650,VIT_12S0028G03700,VIT_12S0059G00420,VIT_12S0057G00260,VIT_00S0131G00310,VIT_00S0131G00350,VIT_13S0019G00750,VIT_13S0019G00730,VIT_13S0064G01080,VIT_13S0019G00260,VIT…
GO:MF	passive transmembrane transporter activity	GO:0022803	0.0462546	1.33484	196	4553	43	30661	VIT_04S0069G00790,VIT_11S0052G01020,VIT_11S0016G04750,VIT_12S0034G02240,VIT_12S0028G03650,VIT_12S0028G03700,VIT_12S0028G00140,VIT_12S0059G02260,VIT_12S0059G02270,VIT_14S0108G01210,VIT_14S0108G01420,VIT_15S0046G00980,VIT_15S0046G02410,VIT_15S0107G00270,VIT_17S0000G08060,VIT_11S0016G05810,VIT_17S0000G05690,VIT_18S0001G00700,VIT_19S0015G00310,VIT_02S0025G03260,VIT_07S0129G00170,VIT_03S0038G01410,VIT…
GO:MF	channel activity	GO:0015267	0.0462546	1.33484	196	4553	43	30661	VIT_04S0069G00790,VIT_11S0052G01020,VIT_11S0016G04750,VIT_12S0034G02240,VIT_12S0028G03650,VIT_12S0028G03700,VIT_12S0028G00140,VIT_12S0059G02260,VIT_12S0059G02270,VIT_14S0108G01210,VIT_14S0108G01420,VIT_15S0046G00980,VIT_15S0046G02410,VIT_15S0107G00270,VIT_17S0000G08060,VIT_11S0016G05810,VIT_17S0000G05690,VIT_18S0001G00700,VIT_19S0015G00310,VIT_02S0025G03260,VIT_07S0129G00170,VIT_03S0038G01410,VIT…
GO:MF	lipid transfer activity	GO:0120013	0.0478437	1.32018	16	4553	7	30661	VIT_01S0011G03390,VIT_11S0052G00240,VIT_11S0052G00280,VIT_17S0000G08850,VIT_18S0001G15700,VIT_04S0023G01720,VIT_08S0056G00730
GO:MF	phospholipid transfer activity	GO:0120014	0.0478437	1.32018	16	4553	7	30661	VIT_01S0011G03390,VIT_11S0052G00240,VIT_11S0052G00280,VIT_17S0000G08850,VIT_18S0001G15700,VIT_04S0023G01720,VIT_08S0056G00730
GO:MF	peroxidase activity	GO:0004601	0.0478437	1.32018	142	4553	33	30661	VIT_01S0150G00440,VIT_10S0116G01780,VIT_10S0042G00080,VIT_10S0003G00650,VIT_11S0016G00560,VIT_11S0016G05320,VIT_12S0028G01840,VIT_12S0059G02420,VIT_13S0067G02360,VIT_14S0068G01920,VIT_14S0060G02320,VIT_17S0000G07750,VIT_18S0001G06370,VIT_18S0001G06840,VIT_18S0001G06850,VIT_19S0085G01040,VIT_19S0014G02830,VIT_02S0025G03600,VIT_07S0130G00220,VIT_00S1308G00010,VIT_07S0129G00360,VIT_04S0023G02570,VIT…
GO:MF	oxidoreductase activity, acting on peroxide as acceptor	GO:0016684	0.0478437	1.32018	142	4553	33	30661	VIT_01S0150G00440,VIT_10S0116G01780,VIT_10S0042G00080,VIT_10S0003G00650,VIT_11S0016G00560,VIT_11S0016G05320,VIT_12S0028G01840,VIT_12S0059G02420,VIT_13S0067G02360,VIT_14S0068G01920,VIT_14S0060G02320,VIT_17S0000G07750,VIT_18S0001G06370,VIT_18S0001G06840,VIT_18S0001G06850,VIT_19S0085G01040,VIT_19S0014G02830,VIT_02S0025G03600,VIT_07S0130G00220,VIT_00S1308G00010,VIT_07S0129G00360,VIT_04S0023G02570,VIT…
GO:MF	alditol:NADP+ 1-oxidoreductase activity	GO:0004032	0.0487665	1.31188	24	4553	9	30661	VIT_01S0011G06430,VIT_01S0011G06450,VIT_01S0011G06470,VIT_01S0011G06500,VIT_18S0001G09570,VIT_05S0077G02190,VIT_05S0077G02150,VIT_08S0007G01030,VIT_08S0007G01040
GO:MF	alcohol dehydrogenase (NADP+) activity	GO:0008106	0.0487665	1.31188	24	4553	9	30661	VIT_01S0011G06430,VIT_01S0011G06450,VIT_01S0011G06470,VIT_01S0011G06500,VIT_18S0001G09570,VIT_05S0077G02190,VIT_05S0077G02150,VIT_08S0007G01030,VIT_08S0007G01040
GO:MF	aldo-keto reductase (NADP) activity	GO:0004033	0.0487665	1.31188	24	4553	9	30661	VIT_01S0011G06430,VIT_01S0011G06450,VIT_01S0011G06470,VIT_01S0011G06500,VIT_18S0001G09570,VIT_05S0077G02190,VIT_05S0077G02150,VIT_08S0007G01030,VIT_08S0007G01040
GO:MF	carbohydrate transmembrane transporter activity	GO:0015144	0.0492015	1.30802	75	4553	20	30661	VIT_10S0003G02190,VIT_10S0003G03930,VIT_12S0059G00250,VIT_11S0149G00050,VIT_14S0030G00200,VIT_14S0030G00230,VIT_14S0030G00240,VIT_14S0030G00250,VIT_14S0030G00300,VIT_14S0030G00320,VIT_14S0030G00340,VIT_17S0000G00830,VIT_17S0000G08110,VIT_19S0014G00280,VIT_03S0063G02250,VIT_05S0077G02260,VIT_05S0020G02250,VIT_05S0020G03140,VIT_07S0104G00830,VIT_08S0056G01690
GO:MF	hydroxypyruvate reductase activity	GO:0016618	0.0495478	1.30498	6	4553	4	30661	VIT_02S0025G04750,VIT_03S0038G02510,VIT_09S0002G04290,VIT_09S0002G04300
GO:MF	single-stranded DNA helicase activity	GO:0017116	0.0495478	1.30498	6	4553	4	30661	VIT_01S0150G00390,VIT_11S0149G00130,VIT_00S0184G00040,VIT_07S0005G01430
GO:BP	biological_process	GO:0008150	2.36676e-63	62.6258	17259	4553	3089	30661	VIT_01S0011G00080,VIT_01S0127G00120,VIT_01S0127G00140,VIT_01S0127G00150,VIT_01S0127G00210,VIT_01S0127G00260,VIT_01S0127G00390,VIT_01S0127G00400,VIT_01S0127G00420,VIT_01S0127G00490,VIT_01S0127G00590,VIT_01S0127G00610,VIT_01S0127G00670,VIT_01S0127G00750,VIT_01S0127G00800,VIT_01S0026G00010,VIT_01S0026G00180,VIT_01S0026G00190,VIT_01S0026G00260,VIT_01S0026G00270,VIT_01S0026G00280,VIT_01S0026G00300,VIT…
VIT_19S0015G00230	VIT_19S0015G00310	VIT_02S0025G00840	VIT_02S0012G00140	VIT_02S0012G00150	VIT_02S0012G00350	VIT_02S0025G00080	VIT_02S0025G00910	VIT_09S0002G00130	VIT_02S0025G00970	VIT_02S0012G01120	VIT_02S0012G01140	VIT_02S0025G00990	VIT_02S0012G01320	VIT_02S0025G01020	VIT_02S0012G01440	VIT_14S0108G01500	VIT_02S0025G01040	VIT_02S0012G01580	VIT_02S0012G02720	VIT_02S0012G02790	VIT_02S0109G00080	VIT_02S0109G00250	VIT_02S0025G01350	VIT_02S0109G00310	VIT_02S0025G01410	VIT_02S0033G00190	VIT_15S0046G00390	VIT_02S0025G01470	VIT_02S0025G01560	VIT_02S0033G00660	VIT_02S0025G00150	VIT_02S0025G01700	VIT_02S0025G01710	VIT_02S0025G01730	VIT_02S0033G01320	VIT_02S0033G01400	VIT_02S0087G00050	VIT_02S0087G00060	VIT_08S0056G01120	VIT_02S0087G00170	VIT_02S0025G01850	VIT_02S0025G00180	VIT_02S0087G00400	VIT_02S0087G00460	VIT_02S0087G00630	VIT_02S0087G00810	VIT_02S0025G01980	VIT_02S0025G01990	VIT_02S0087G00930
GO:BP	cellular process	GO:0009987	1.4143e-21	20.8495	14371	4553	2452	30661	VIT_01S0011G00080,VIT_01S0127G00120,VIT_01S0127G00140,VIT_01S0127G00150,VIT_01S0127G00210,VIT_01S0127G00260,VIT_01S0127G00390,VIT_01S0127G00400,VIT_01S0127G00420,VIT_01S0127G00490,VIT_01S0127G00590,VIT_01S0127G00670,VIT_01S0026G00010,VIT_01S0026G00180,VIT_01S0026G00190,VIT_01S0026G00260,VIT_01S0026G00270,VIT_01S0026G00280,VIT_01S0026G00300,VIT_01S0026G00360,VIT_01S0026G00530,VIT_01S0026G00550,VIT…
VIT_04S0008G04560	VIT_04S0008G04710	VIT_04S0008G00530	VIT_04S0008G05030	VIT_04S0008G05210	VIT_04S0008G05430	VIT_04S0008G05440	VIT_04S0008G05450	VIT_04S0008G05490	VIT_04S0008G05580	VIT_04S0008G00620	VIT_04S0008G06190	VIT_04S0008G06530	VIT_04S0008G06570	VIT_04S0008G06670	VIT_04S0008G00720	VIT_04S0008G00740	VIT_05S0020G04140	VIT_04S0008G07040	VIT_04S0008G07050	VIT_04S0008G07140	VIT_04S0008G00800	VIT_04S0069G00010	VIT_04S0069G00620	VIT_05S0049G01710	VIT_04S0069G00750	VIT_04S0008G00870	VIT_04S0008G00880	VIT_05S0077G02330	VIT_05S0049G01350	VIT_05S0049G01480	VIT_05S0049G01550	VIT_05S0077G01450	VIT_05S0049G01720	VIT_05S0049G01860	VIT_05S0049G01930	VIT_05S0049G01980	VIT_18S0001G07170	VIT_05S0077G00480	VIT_05S0051G00050	VIT_05S0077G01280	VIT_05S0051G00640	VIT_05S0051G00660	VIT_05S0051G00670	VIT_05S0051G00720	VIT_05S0051G00870	VIT_05S0051G00910	VIT_05S0051G00930	VIT_05S0077G01140	VIT_05S0077G01120
GO:BP	metabolic process	GO:0008152	1.91414e-21	20.718	12912	4553	2231	30661	VIT_01S0127G00120,VIT_01S0127G00140,VIT_01S0127G00150,VIT_01S0127G00210,VIT_01S0127G00260,VIT_01S0127G00390,VIT_01S0127G00400,VIT_01S0127G00420,VIT_01S0127G00490,VIT_01S0127G00610,VIT_01S0127G00670,VIT_01S0127G00750,VIT_01S0127G00800,VIT_01S0026G00010,VIT_01S0026G00180,VIT_01S0026G00190,VIT_01S0026G00280,VIT_01S0026G00300,VIT_01S0026G00570,VIT_01S0026G00710,VIT_01S0026G00750,VIT_01S0011G00100,VIT…
VIT_06S0061G00430	VIT_06S0061G00520	VIT_06S0004G01380	VIT_06S0061G00620	VIT_06S0004G01390	VIT_06S0061G00670	VIT_06S0061G00970	VIT_06S0004G01410	VIT_06S0061G01110	VIT_06S0061G01230	VIT_06S0004G01450	VIT_06S0061G01530	VIT_06S0080G00070	VIT_06S0080G00110	VIT_06S0080G00150	VIT_06S0004G01470	VIT_06S0080G00300	VIT_06S0004G01480	VIT_06S0080G00420	VIT_06S0004G01500	VIT_06S0080G00460	VIT_06S0004G01540	VIT_06S0080G01160	VIT_06S0004G00160	VIT_06S0004G01870	VIT_06S0004G02030	VIT_06S0004G02050	VIT_06S0004G00210	VIT_06S0004G02060	VIT_06S0004G00220	VIT_06S0004G00230	VIT_06S0004G02300	VIT_06S0004G02370	VIT_06S0004G02380	VIT_06S0004G02390	VIT_06S0004G02600	VIT_06S0004G02880	VIT_06S0004G02960	VIT_06S0004G03070	VIT_06S0004G03130	VIT_06S0004G03140	VIT_06S0004G03550	VIT_06S0004G03620	VIT_06S0004G03670	VIT_06S0004G03760	VIT_06S0004G04050	VIT_06S0004G04080	VIT_06S0004G00030	VIT_06S0004G04310	VIT_06S0004G04610
GO:BP	protein phosphorylation	GO:0006468	1.62975e-13	12.7879	1650	4553	366	30661	VIT_01S0127G00140,VIT_01S0127G00670,VIT_01S0026G00180,VIT_01S0026G00710,VIT_01S0026G01420,VIT_01S0026G01780,VIT_01S0026G01870,VIT_01S0010G00330,VIT_01S0010G01000,VIT_01S0010G01660,VIT_01S0010G02210,VIT_01S0146G00340,VIT_01S0146G00350,VIT_01S0244G00090,VIT_01S0150G00020,VIT_01S0011G03010,VIT_01S0011G03860,VIT_01S0011G03900,VIT_01S0011G03960,VIT_14S0068G00290,VIT_01S0011G04060,VIT_01S0011G04290,VIT…
GO:BP	photosynthesis	GO:0015979	5.30145e-12	11.2756	168	4553	66	30661	VIT_01S0026G02480,VIT_01S0010G03620,VIT_01S0011G05310,VIT_01S0137G00210,VIT_10S0003G02890,VIT_10S0003G02900,VIT_10S0003G04350,VIT_00S0125G00280,VIT_10S0116G00360,VIT_00S0904G00010,VIT_00S0181G00180,VIT_11S0016G01400,VIT_11S0016G00730,VIT_12S0055G01110,VIT_12S0059G00270,VIT_12S0028G00320,VIT_12S0059G01220,VIT_12S0059G01810,VIT_12S0057G00630,VIT_13S0064G01080,VIT_13S0019G00260,VIT_13S0019G00320,VIT…
GO:BP	phosphorylation	GO:0016310	7.32856e-12	11.135	2007	4553	421	30661	VIT_01S0127G00140,VIT_01S0127G00490,VIT_01S0127G00670,VIT_01S0026G00180,VIT_01S0026G00710,VIT_01S0026G01420,VIT_01S0026G01780,VIT_01S0026G01870,VIT_12S0121G00240,VIT_12S0121G00290,VIT_01S0011G00480,VIT_01S0010G00330,VIT_01S0010G01000,VIT_01S0010G01660,VIT_01S0010G02210,VIT_01S0010G02460,VIT_01S0146G00340,VIT_01S0146G00350,VIT_01S0244G00090,VIT_01S0150G00020,VIT_01S0011G03010,VIT_01S0011G03860,VIT…
GO:BP	oxidation-reduction process	GO:0055114	1.26348e-11	10.8984	2010	4553	420	30661	VIT_01S0127G00750,VIT_01S0127G00800,VIT_01S0010G01200,VIT_01S0010G02460,VIT_01S0010G02670,VIT_01S0010G02750,VIT_01S0010G03560,VIT_01S0146G00070,VIT_01S0011G00190,VIT_01S0150G00440,VIT_01S0011G02840,VIT_01S0011G02960,VIT_01S0011G00350,VIT_01S0011G03880,VIT_01S0011G04740,VIT_01S0011G05290,VIT_01S0011G05650,VIT_01S0011G06240,VIT_01S0011G06430,VIT_01S0011G06450,VIT_01S0011G06470,VIT_01S0011G06500,VIT…
GO:BP	carbohydrate metabolic process	GO:0005975	2.29324e-11	10.6395	1186	4553	271	30661	VIT_01S0127G00120,VIT_01S0127G00390,VIT_01S0127G00400,VIT_01S0127G00610,VIT_01S0026G00280,VIT_01S0026G02480,VIT_01S0026G02530,VIT_01S0010G02460,VIT_01S0011G02170,VIT_01S0011G03450,VIT_01S0011G05500,VIT_01S0011G00750,VIT_01S0137G00240,VIT_01S0011G00780,VIT_07S0205G00110,VIT_19S0014G00300,VIT_10S0003G02440,VIT_10S0116G01640,VIT_10S0003G03690,VIT_10S0092G00240,VIT_10S0116G00360,VIT_10S0071G01060,VIT…
GO:BP	cell cycle process	GO:0022402	2.78739e-10	9.5548	474	4553	130	30661	VIT_01S0026G00710,VIT_01S0010G02430,VIT_01S0010G02590,VIT_01S0010G03590,VIT_01S0150G00090,VIT_01S0150G00390,VIT_01S0011G03320,VIT_01S0011G05270,VIT_01S0011G06580,VIT_01S0011G06590,VIT_00S0225G00120,VIT_00S0225G00160,VIT_10S0003G03080,VIT_10S0003G04280,VIT_00S0704G00040,VIT_00S0414G00010,VIT_00S0469G00020,VIT_00S0532G00020,VIT_00S0203G00160,VIT_10S0003G01560,VIT_11S0037G00530,VIT_11S0016G00460,VIT…
GO:BP	photosynthesis, light harvesting in photosystem I	GO:0009768	3.15671e-10	9.50077	19	4553	17	30661	VIT_01S0010G03620,VIT_10S0003G02890,VIT_10S0003G02900,VIT_00S0181G00180,VIT_11S0016G00730,VIT_12S0055G01110,VIT_12S0028G00320,VIT_12S0057G00630,VIT_13S0019G04140,VIT_15S0024G00040,VIT_17S0000G06350,VIT_18S0001G10550,VIT_18S0089G01170,VIT_19S0014G00160,VIT_19S0014G03660,VIT_07S0005G02220,VIT_08S0007G02190
GO:BP	protein autophosphorylation	GO:0046777	4.36696e-10	9.35982	289	4553	90	30661	VIT_01S0026G01780,VIT_01S0010G00330,VIT_01S0244G00090,VIT_14S0068G00290,VIT_01S0011G06410,VIT_10S0003G01860,VIT_10S0003G01880,VIT_10S0003G01920,VIT_10S0003G01980,VIT_10S0003G01990,VIT_10S0003G04990,VIT_10S0092G00570,VIT_10S0092G00470,VIT_10S0071G00860,VIT_10S0042G00770,VIT_10S0003G00330,VIT_13S0084G00560,VIT_11S0149G00090,VIT_12S0035G00080,VIT_12S0028G01350,VIT_12S0055G00580,VIT_12S0034G02570,VIT…
GO:BP	organic substance metabolic process	GO:0071704	9.93687e-10	9.00275	11140	4553	1861	30661	VIT_01S0127G00120,VIT_01S0127G00140,VIT_01S0127G00150,VIT_01S0127G00210,VIT_01S0127G00260,VIT_01S0127G00390,VIT_01S0127G00400,VIT_01S0127G00420,VIT_01S0127G00490,VIT_01S0127G00610,VIT_01S0127G00670,VIT_01S0026G00010,VIT_01S0026G00180,VIT_01S0026G00190,VIT_01S0026G00280,VIT_01S0026G00300,VIT_01S0026G00570,VIT_01S0026G00710,VIT_01S0026G00750,VIT_01S0011G00100,VIT_01S0026G01050,VIT_01S0026G01100,VIT…
VIT_09S0002G01830	VIT_09S0002G01860	VIT_09S0018G02110	VIT_09S0002G00320	VIT_09S0054G00820	VIT_09S0054G01010	VIT_09S0018G00630	VIT_09S0054G01570	VIT_09S0002G02210	VIT_09S0002G02220	VIT_09S0002G02320	VIT_09S0002G02390	VIT_09S0002G02420	VIT_09S0002G00450	VIT_09S0002G02840	VIT_09S0002G02940	VIT_09S0002G02990	VIT_09S0002G03120	VIT_09S0002G03030	VIT_09S0002G03520	VIT_09S0002G03940	VIT_09S0002G03970	VIT_09S0002G04080	VIT_09S0002G04370	VIT_09S0002G04500	VIT_09S0002G00140	VIT_09S0002G05240	VIT_09S0002G00150	VIT_09S0002G05700	VIT_09S0002G05750	VIT_09S0002G05840	VIT_09S0002G06750	VIT_09S0002G06830	VIT_09S0002G06880	VIT_09S0002G07030	VIT_09S0002G07060	VIT_09S0002G07110	VIT_09S0002G07120	VIT_09S0002G07350	VIT_09S0002G08160	VIT_09S0002G00990"
GO:BP	phosphate-containing compound metabolic process	GO:0006796	2.49241e-09	8.60338	2744	4553	531	30661	VIT_01S0127G00140,VIT_01S0127G00260,VIT_01S0127G00490,VIT_01S0127G00670,VIT_01S0026G00180,VIT_01S0026G00570,VIT_01S0026G00710,VIT_01S0026G01420,VIT_01S0026G01780,VIT_01S0026G01870,VIT_12S0121G00240,VIT_12S0121G00290,VIT_01S0011G00480,VIT_01S0010G00330,VIT_01S0010G01000,VIT_01S0010G01660,VIT_01S0010G02210,VIT_01S0011G01830,VIT_01S0010G02460,VIT_01S0010G03720,VIT_01S0146G00340,VIT_01S0146G00350,VIT…
GO:BP	photosynthesis, light harvesting	GO:0009765	2.78836e-09	8.55465	25	4553	19	30661	VIT_01S0010G03620,VIT_10S0003G02890,VIT_10S0003G02900,VIT_00S0181G00180,VIT_11S0016G00730,VIT_12S0055G01110,VIT_12S0028G00320,VIT_12S0057G00630,VIT_13S0019G04140,VIT_14S0108G00580,VIT_15S0024G00040,VIT_17S0000G06350,VIT_18S0001G10550,VIT_18S0072G00970,VIT_18S0089G01170,VIT_19S0014G00160,VIT_19S0014G03660,VIT_07S0005G02220,VIT_08S0007G02190
GO:BP	photosynthesis, light reaction	GO:0019684	8.73128e-09	8.05892	85	4553	38	30661	VIT_01S0010G03620,VIT_01S0011G05310,VIT_10S0003G02890,VIT_10S0003G02900,VIT_00S0904G00010,VIT_00S0181G00180,VIT_11S0016G00730,VIT_12S0055G01110,VIT_12S0028G00320,VIT_12S0059G01810,VIT_12S0057G00630,VIT_13S0019G04140,VIT_14S0108G00580,VIT_14S0081G00060,VIT_15S0048G02500,VIT_15S0024G00040,VIT_16S0100G00480,VIT_17S0000G06350,VIT_18S0001G10550,VIT_18S0001G11710,VIT_18S0072G00970,VIT_18S0089G01170,VIT…
GO:BP	phosphorus metabolic process	GO:0006793	8.9532e-09	8.04802	2775	4553	532	30661	VIT_01S0127G00140,VIT_01S0127G00260,VIT_01S0127G00490,VIT_01S0127G00670,VIT_01S0026G00180,VIT_01S0026G00570,VIT_01S0026G00710,VIT_01S0026G01420,VIT_01S0026G01780,VIT_01S0026G01870,VIT_12S0121G00240,VIT_12S0121G00290,VIT_01S0011G00480,VIT_01S0010G00330,VIT_01S0010G01000,VIT_01S0010G01660,VIT_01S0010G02210,VIT_01S0011G01830,VIT_01S0010G02460,VIT_01S0010G03720,VIT_01S0146G00340,VIT_01S0146G00350,VIT…
GO:BP	response to stimulus	GO:0050896	1.39146e-08	7.85653	3321	4553	621	30661	VIT_01S0026G00280,VIT_01S0026G00570,VIT_01S0026G00940,VIT_01S0026G01120,VIT_01S0026G01420,VIT_01S0011G01120,VIT_01S0026G01590,VIT_12S0121G00240,VIT_12S0121G00290,VIT_01S0026G02330,VIT_01S0182G00140,VIT_01S0182G00130,VIT_01S0011G00120,VIT_01S0010G00330,VIT_01S0010G00610,VIT_01S0010G02030,VIT_01S0010G02590,VIT_01S0010G02940,VIT_01S0010G03620,VIT_01S0146G00180,VIT_01S0150G00020,VIT_01S0150G00390,VIT…
GO:BP	transmembrane transport	GO:0055085	2.26475e-08	7.64498	1489	4553	310	30661	VIT_01S0026G00260,VIT_01S0026G00270,VIT_01S0026G00360,VIT_01S0026G00530,VIT_01S0026G00550,VIT_01S0026G01490,VIT_01S0182G00140,VIT_01S0182G00130,VIT_01S0010G02440,VIT_01S0010G02490,VIT_01S0010G02520,VIT_01S0150G00250,VIT_01S0011G02240,VIT_01S0011G02250,VIT_01S0011G02880,VIT_01S0011G03180,VIT_01S0011G00450,VIT_01S0011G04860,VIT_01S0011G00590,VIT_01S0011G00600,VIT_01S0011G06010,VIT_00S0225G00070,VIT…
GO:BP	cell cycle	GO:0007049	9.30873e-08	7.03111	638	4553	153	30661	VIT_01S0026G00710,VIT_01S0010G02430,VIT_01S0010G02590,VIT_01S0010G03590,VIT_01S0150G00090,VIT_01S0150G00390,VIT_01S0011G03320,VIT_01S0011G05270,VIT_01S0011G06580,VIT_01S0011G06590,VIT_00S0225G00120,VIT_00S0225G00160,VIT_10S0003G03080,VIT_10S0003G04280,VIT_00S0704G00040,VIT_00S0414G00010,VIT_00S0469G00020,VIT_00S0532G00020,VIT_00S0203G00160,VIT_10S0003G01560,VIT_11S0037G00530,VIT_11S0016G00460,VIT…
GO:BP	nuclear division	GO:0000280	9.58277e-08	7.01851	240	4553	73	30661	VIT_01S0026G00710,VIT_01S0010G02430,VIT_01S0010G03590,VIT_01S0150G00090,VIT_01S0011G03320,VIT_01S0011G05270,VIT_01S0011G06580,VIT_01S0011G06590,VIT_00S0225G00120,VIT_00S0225G00160,VIT_00S0203G00160,VIT_11S0016G00460,VIT_12S0034G00970,VIT_12S0034G00990,VIT_12S0028G03330,VIT_12S0028G03360,VIT_12S0134G00500,VIT_12S0028G00940,VIT_13S0067G01420,VIT_13S0067G01530,VIT_13S0064G00560,VIT_14S0036G01120,VIT…
GO:BP	positive regulation of cell population proliferation	GO:0008284	1.4588e-07	6.83601	44	4553	24	30661	VIT_01S0026G00710,VIT_01S0010G02590,VIT_01S0011G00350,VIT_00S0203G00160,VIT_12S0134G00500,VIT_13S0067G01420,VIT_18S0001G09920,VIT_18S0001G14170,VIT_18S0001G02060,VIT_18S0001G02080,VIT_18S0122G00550,VIT_18S0001G07220,VIT_19S0085G00690,VIT_00S0199G00210,VIT_00S0322G00010,VIT_07S0129G00200,VIT_07S0129G01100,VIT_03S0180G00040,VIT_03S0091G00280,VIT_04S0008G04260,VIT_06S0009G02090,VIT_08S0040G00930,VIT…
GO:BP	cell population proliferation	GO:0008283	1.4588e-07	6.83601	64	4553	30	30661	VIT_01S0026G00710,VIT_01S0010G02590,VIT_01S0011G00350,VIT_00S0203G00160,VIT_12S0134G00500,VIT_13S0067G01420,VIT_13S0064G01030,VIT_14S0081G00200,VIT_16S0098G01110,VIT_18S0001G09920,VIT_18S0001G14170,VIT_18S0001G02060,VIT_18S0001G02080,VIT_18S0122G00550,VIT_18S0001G07220,VIT_18S0001G08760,VIT_19S0085G00690,VIT_00S0199G00210,VIT_00S0322G00010,VIT_07S0129G00200,VIT_07S0129G01100,VIT_03S0180G00040,VIT…
GO:BP	biological regulation	GO:0065007	1.4588e-07	6.83601	4597	4553	819	30661	VIT_01S0127G00210,VIT_01S0127G00590,VIT_01S0026G00010,VIT_01S0026G00570,VIT_01S0026G00710,VIT_01S0011G00100,VIT_01S0026G00820,VIT_01S0026G00940,VIT_01S0026G01050,VIT_01S0026G01120,VIT_01S0026G01420,VIT_01S0026G01910,VIT_01S0026G01950,VIT_01S0026G02200,VIT_12S0121G00240,VIT_12S0121G00290,VIT_01S0026G02480,VIT_01S0026G02710,VIT_01S0011G01470,VIT_01S0011G00120,VIT_01S0010G00330,VIT_01S0010G00740,VIT…
GO:BP	polysaccharide metabolic process	GO:0005976	1.4588e-07	6.83601	457	4553	117	30661	VIT_01S0026G02530,VIT_01S0011G02170,VIT_01S0137G00240,VIT_01S0011G00780,VIT_07S0205G00110,VIT_10S0003G02440,VIT_10S0116G00520,VIT_10S0116G00590,VIT_00S0414G00010,VIT_00S0469G00020,VIT_00S0265G00050,VIT_10S0003G01560,VIT_11S0037G00530,VIT_11S0016G00290,VIT_11S0016G00300,VIT_11S0016G00330,VIT_11S0052G01250,VIT_11S0016G00510,VIT_11S0016G03020,VIT_12S0121G00230,VIT_12S0035G01340,VIT_12S0035G01900,VIT…
GO:BP	mitotic cell cycle process	GO:1903047	3.04867e-07	6.51589	304	4553	85	30661	VIT_01S0026G00710,VIT_01S0010G02430,VIT_01S0010G02590,VIT_01S0150G00390,VIT_01S0011G05270,VIT_00S0225G00120,VIT_10S0003G03080,VIT_00S0414G00010,VIT_00S0469G00020,VIT_00S0203G00160,VIT_10S0003G01560,VIT_11S0037G00530,VIT_12S0028G03330,VIT_12S0028G03360,VIT_12S0059G00910,VIT_12S0059G01000,VIT_12S0059G01010,VIT_12S0134G00500,VIT_13S0067G01420,VIT_13S0067G01530,VIT_13S0064G00560,VIT_14S0108G00710,VIT…
GO:BP	regulation of cell cycle process	GO:0010564	3.04867e-07	6.51589	140	4553	49	30661	VIT_01S0026G00710,VIT_01S0010G02430,VIT_01S0010G02590,VIT_01S0150G00090,VIT_00S0225G00120,VIT_10S0003G04280,VIT_00S0203G00160,VIT_12S0028G03330,VIT_12S0028G03360,VIT_12S0134G00500,VIT_13S0067G01420,VIT_13S0067G01530,VIT_14S0108G01300,VIT_14S0108G01630,VIT_15S0048G01730,VIT_15S0048G01750,VIT_16S0050G02250,VIT_17S0000G07630,VIT_17S0000G09320,VIT_18S0001G09920,VIT_18S0001G14170,VIT_18S0001G02060,VIT…
GO:BP	mitotic cell cycle	GO:0000278	3.60005e-07	6.44369	354	4553	95	30661	VIT_01S0026G00710,VIT_01S0010G02430,VIT_01S0010G02590,VIT_01S0150G00390,VIT_01S0011G05270,VIT_00S0225G00120,VIT_10S0003G03080,VIT_00S0414G00010,VIT_00S0469G00020,VIT_00S0203G00160,VIT_10S0003G01560,VIT_11S0037G00530,VIT_12S0028G03330,VIT_12S0028G03360,VIT_12S0059G00910,VIT_12S0059G01000,VIT_12S0059G01010,VIT_12S0134G00500,VIT_13S0067G01420,VIT_13S0067G01530,VIT_06S0061G01610,VIT_13S0064G00560,VIT…
GO:BP	regulation of cell population proliferation	GO:0042127	4.71851e-07	6.3262	53	4553	26	30661	VIT_01S0026G00710,VIT_01S0010G02590,VIT_01S0011G00350,VIT_00S0203G00160,VIT_12S0134G00500,VIT_13S0067G01420,VIT_13S0064G01030,VIT_18S0001G09920,VIT_18S0001G14170,VIT_18S0001G02060,VIT_18S0001G02080,VIT_18S0122G00550,VIT_18S0001G07220,VIT_19S0085G00690,VIT_00S0199G00210,VIT_00S0322G00010,VIT_07S0129G00200,VIT_07S0129G01100,VIT_03S0180G00040,VIT_03S0091G00280,VIT_04S0008G04260,VIT_06S0009G02090,VIT…
GO:BP	primary metabolic process	GO:0044238	7.20701e-07	6.14225	10378	4553	1710	30661	VIT_01S0127G00120,VIT_01S0127G00140,VIT_01S0127G00210,VIT_01S0127G00260,VIT_01S0127G00390,VIT_01S0127G00400,VIT_01S0127G00490,VIT_01S0127G00610,VIT_01S0127G00670,VIT_01S0026G00010,VIT_01S0026G00180,VIT_01S0026G00190,VIT_01S0026G00280,VIT_01S0026G00300,VIT_01S0026G00570,VIT_01S0026G00710,VIT_01S0026G00750,VIT_01S0011G00100,VIT_01S0026G01050,VIT_01S0026G01420,VIT_01S0026G01590,VIT_01S0026G01780,VIT…
GO:BP	cell wall organization	GO:0071555	1.84415e-06	5.7342	306	4553	83	30661	VIT_01S0127G00120,VIT_01S0127G00400,VIT_01S0011G00780,VIT_10S0003G02440,VIT_10S0116G00520,VIT_10S0116G00590,VIT_00S0414G00010,VIT_00S0469G00020,VIT_00S0265G00050,VIT_10S0003G01560,VIT_11S0037G00530,VIT_11S0016G00290,VIT_11S0016G00300,VIT_11S0016G00330,VIT_11S0052G00610,VIT_11S0052G01250,VIT_11S0016G00510,VIT_11S0016G03020,VIT_12S0028G01270,VIT_12S0035G01900,VIT_12S0059G00910,VIT_12S0059G01000,VIT…
GO:BP	defense response	GO:0006952	2.1115e-06	5.67541	660	4553	151	30661	VIT_01S0026G00570,VIT_01S0026G01120,VIT_01S0011G01120,VIT_12S0121G00240,VIT_12S0121G00290,VIT_01S0010G02030,VIT_01S0150G00020,VIT_01S0011G03430,VIT_01S0011G03440,VIT_01S0011G05190,VIT_01S0011G05600,VIT_01S0011G06190,VIT_01S0011G06590,VIT_18S0089G00100,VIT_07S0005G06200,VIT_00S0515G00020,VIT_12S0028G03580,VIT_10S0003G00150,VIT_10S0003G00410,VIT_10S0003G01560,VIT_11S0052G00610,VIT_11S0052G01620,VIT…
GO:BP	organelle fission	GO:0048285	2.21979e-06	5.65369	288	4553	79	30661	VIT_01S0026G00710,VIT_01S0010G02430,VIT_01S0010G03590,VIT_01S0150G00090,VIT_01S0011G03320,VIT_01S0011G05270,VIT_01S0011G06580,VIT_01S0011G06590,VIT_00S0225G00120,VIT_00S0225G00160,VIT_00S0203G00160,VIT_11S0016G00460,VIT_12S0055G00490,VIT_12S0034G00970,VIT_12S0034G00990,VIT_12S0028G03330,VIT_12S0028G03360,VIT_12S0134G00500,VIT_12S0028G00940,VIT_13S0067G01420,VIT_13S0067G01530,VIT_13S0064G00560,VIT…
GO:BP	lipid metabolic process	GO:0006629	3.32725e-06	5.47791	975	4553	207	30661	VIT_01S0127G00260,VIT_17S0000G06380,VIT_01S0011G00480,VIT_01S0010G01200,VIT_01S0011G01830,VIT_01S0010G02670,VIT_01S0010G02750,VIT_01S0010G03720,VIT_01S0011G00190,VIT_01S0011G03490,VIT_01S0011G03720,VIT_01S0011G03880,VIT_01S0011G04160,VIT_01S0011G05200,VIT_01S0011G05220,VIT_10S0003G03170,VIT_10S0003G03310,VIT_10S0003G03530,VIT_10S0003G04200,VIT_10S0003G04280,VIT_10S0003G04940,VIT_10S0003G05370,VIT…
GO:BP	carbohydrate biosynthetic process	GO:0016051	3.5711e-06	5.4472	311	4553	83	30661	VIT_01S0026G00280,VIT_01S0026G02480,VIT_01S0026G02530,VIT_07S0205G00110,VIT_19S0014G00300,VIT_00S0259G00160,VIT_00S0414G00010,VIT_00S0469G00020,VIT_00S0878G00020,VIT_00S0265G00050,VIT_10S0003G01560,VIT_11S0037G00530,VIT_11S0016G05770,VIT_11S0118G00200,VIT_12S0055G01100,VIT_04S0008G04320,VIT_12S0035G01340,VIT_12S0028G02420,VIT_12S0059G00910,VIT_12S0059G01000,VIT_12S0059G01010,VIT_13S0156G00210,VIT…
GO:BP	regulation of cyclin-dependent protein kinase activity	GO:1904029	3.89834e-06	5.40912	58	4553	26	30661	VIT_01S0026G00710,VIT_01S0011G05270,VIT_00S0203G00160,VIT_12S0059G02480,VIT_12S0134G00500,VIT_13S0067G01420,VIT_14S0128G00410,VIT_15S0021G02680,VIT_16S0013G00630,VIT_18S0001G09920,VIT_18S0001G14170,VIT_18S0001G02060,VIT_18S0001G02080,VIT_18S0001G07220,VIT_19S0085G00690,VIT_00S0199G00210,VIT_00S0322G00010,VIT_07S0129G00200,VIT_07S0129G01100,VIT_03S0063G00670,VIT_03S0180G00040,VIT_03S0091G00280,VIT…
GO:BP	regulation of cyclin-dependent protein serine/threonine kinase activity	GO:0000079	3.89834e-06	5.40912	58	4553	26	30661	VIT_01S0026G00710,VIT_01S0011G05270,VIT_00S0203G00160,VIT_12S0059G02480,VIT_12S0134G00500,VIT_13S0067G01420,VIT_14S0128G00410,VIT_15S0021G02680,VIT_16S0013G00630,VIT_18S0001G09920,VIT_18S0001G14170,VIT_18S0001G02060,VIT_18S0001G02080,VIT_18S0001G07220,VIT_19S0085G00690,VIT_00S0199G00210,VIT_00S0322G00010,VIT_07S0129G00200,VIT_07S0129G01100,VIT_03S0063G00670,VIT_03S0180G00040,VIT_03S0091G00280,VIT…
GO:BP	regulation of biological process	GO:0050789	3.93429e-06	5.40513	4002	4553	709	30661	VIT_01S0127G00210,VIT_01S0127G00590,VIT_01S0026G00010,VIT_01S0026G00570,VIT_01S0026G00710,VIT_01S0011G00100,VIT_01S0026G00940,VIT_01S0026G01050,VIT_01S0026G01120,VIT_01S0026G01420,VIT_01S0026G01910,VIT_01S0026G01950,VIT_01S0026G02200,VIT_12S0121G00240,VIT_12S0121G00290,VIT_01S0026G02480,VIT_01S0026G02710,VIT_01S0011G01470,VIT_01S0011G00120,VIT_01S0010G00330,VIT_01S0010G00740,VIT_01S0010G00750,VIT…
GO:BP	regulation of nuclear division	GO:0051783	4.25844e-06	5.37075	77	4553	31	30661	VIT_01S0026G00710,VIT_01S0010G02430,VIT_01S0150G00090,VIT_00S0225G00120,VIT_00S0203G00160,VIT_12S0028G03360,VIT_12S0134G00500,VIT_13S0067G01420,VIT_13S0067G01530,VIT_15S0048G01750,VIT_17S0000G09320,VIT_18S0001G09920,VIT_18S0001G14170,VIT_18S0001G02060,VIT_18S0001G02080,VIT_18S0122G00470,VIT_18S0001G07220,VIT_19S0085G00690,VIT_00S0199G00210,VIT_00S0322G00010,VIT_07S0129G00200,VIT_07S0129G01100,VIT…
GO:BP	cellular carbohydrate biosynthetic process	GO:0034637	4.54312e-06	5.34265	226	4553	65	30661	VIT_01S0026G00280,VIT_01S0026G02530,VIT_07S0205G00110,VIT_19S0014G00300,VIT_00S0414G00010,VIT_00S0469G00020,VIT_00S0265G00050,VIT_10S0003G01560,VIT_11S0037G00530,VIT_11S0118G00200,VIT_04S0008G04320,VIT_12S0035G01340,VIT_12S0059G00910,VIT_12S0059G01000,VIT_12S0059G01010,VIT_13S0156G00210,VIT_12S0028G00400,VIT_13S0019G03350,VIT_13S0019G05160,VIT_14S0068G01970,VIT_14S0108G00890,VIT_15S0048G01260,VIT…
GO:BP	external encapsulating structure organization	GO:0045229	4.6944e-06	5.32842	319	4553	84	30661	VIT_01S0127G00120,VIT_01S0127G00400,VIT_01S0011G00780,VIT_10S0003G02440,VIT_10S0116G00520,VIT_10S0116G00590,VIT_00S0414G00010,VIT_00S0469G00020,VIT_00S0265G00050,VIT_10S0003G01560,VIT_11S0037G00530,VIT_11S0016G00290,VIT_11S0016G00300,VIT_11S0016G00330,VIT_11S0052G00610,VIT_11S0052G01250,VIT_11S0016G00510,VIT_11S0016G03020,VIT_12S0028G01270,VIT_12S0035G01900,VIT_12S0059G00910,VIT_12S0059G01000,VIT…
GO:BP	cellular developmental process	GO:0048869	4.6944e-06	5.32842	319	4553	84	30661	VIT_01S0026G01090,VIT_01S0011G01200,VIT_01S0011G01630,VIT_01S0010G03590,VIT_10S0003G03310,VIT_10S0003G04320,VIT_10S0071G00870,VIT_10S0116G00500,VIT_10S0003G00870,VIT_11S0016G01310,VIT_11S0016G01320,VIT_11S0016G04750,VIT_11S0016G05690,VIT_11S0016G05660,VIT_12S0028G02520,VIT_12S0059G00580,VIT_12S0134G00480,VIT_12S0134G00490,VIT_13S0064G00960,VIT_05S0049G01010,VIT_14S0006G01280,VIT_14S0006G02730,VIT…
GO:BP	cell differentiation	GO:0030154	5.12618e-06	5.29021	290	4553	78	30661	VIT_01S0026G01090,VIT_01S0011G01200,VIT_01S0011G01630,VIT_10S0003G03310,VIT_10S0003G04320,VIT_10S0071G00870,VIT_10S0116G00500,VIT_10S0003G00870,VIT_11S0016G01310,VIT_11S0016G01320,VIT_11S0016G04750,VIT_11S0016G05690,VIT_11S0016G05660,VIT_12S0028G02520,VIT_12S0059G00580,VIT_12S0134G00480,VIT_12S0134G00490,VIT_13S0064G00960,VIT_05S0049G01010,VIT_14S0006G01280,VIT_14S0006G02730,VIT_14S0108G01080,VIT…
GO:BP	cellular metabolic process	GO:0044237	5.22934e-06	5.28155	10520	4553	1719	30661	VIT_01S0127G00140,VIT_01S0127G00150,VIT_01S0127G00210,VIT_01S0127G00260,VIT_01S0127G00390,VIT_01S0127G00420,VIT_01S0127G00490,VIT_01S0127G00670,VIT_01S0026G00010,VIT_01S0026G00180,VIT_01S0026G00190,VIT_01S0026G00280,VIT_01S0026G00300,VIT_01S0026G00570,VIT_01S0026G00710,VIT_01S0026G00750,VIT_01S0011G00100,VIT_01S0026G00820,VIT_01S0026G01050,VIT_01S0026G01100,VIT_01S0026G01340,VIT_01S0026G01420,VIT…
GO:BP	glucan metabolic process	GO:0044042	9.35191e-06	5.0291	250	4553	69	30661	VIT_01S0011G02170,VIT_07S0205G00110,VIT_10S0003G02440,VIT_10S0116G00520,VIT_00S0414G00010,VIT_00S0469G00020,VIT_00S0265G00050,VIT_10S0003G01560,VIT_11S0037G00530,VIT_11S0052G01250,VIT_12S0035G02180,VIT_12S0059G00910,VIT_12S0059G01000,VIT_12S0059G01010,VIT_13S0156G00210,VIT_12S0028G00400,VIT_12S0134G00160,VIT_13S0073G00530,VIT_13S0073G00550,VIT_13S0019G05160,VIT_14S0066G01710,VIT_15S0048G01260,VIT…
GO:BP	cell wall organization or biogenesis	GO:0071554	1.05301e-05	4.97757	454	4553	109	30661	VIT_01S0127G00120,VIT_01S0127G00400,VIT_01S0011G00780,VIT_19S0014G00300,VIT_10S0003G02440,VIT_10S0116G00520,VIT_10S0116G00590,VIT_00S0414G00010,VIT_00S0469G00020,VIT_00S0265G00050,VIT_10S0003G01560,VIT_11S0037G00530,VIT_11S0016G00290,VIT_11S0016G00300,VIT_11S0016G00330,VIT_11S0052G00610,VIT_11S0052G01250,VIT_11S0016G00510,VIT_11S0016G03020,VIT_12S0121G00230,VIT_12S0028G01270,VIT_12S0035G01340,VIT…
GO:BP	cellular carbohydrate metabolic process	GO:0044262	1.15915e-05	4.93586	455	4553	109	30661	VIT_01S0026G00280,VIT_01S0026G02530,VIT_01S0011G02170,VIT_07S0205G00110,VIT_19S0014G00300,VIT_10S0003G02440,VIT_10S0116G00360,VIT_10S0116G00520,VIT_00S0414G00010,VIT_00S0469G00020,VIT_00S0265G00050,VIT_10S0003G01560,VIT_11S0037G00530,VIT_11S0052G01250,VIT_11S0016G00470,VIT_11S0016G03070,VIT_11S0118G00200,VIT_12S0121G00230,VIT_04S0008G04320,VIT_12S0035G01340,VIT_12S0035G02180,VIT_12S0028G02420,VIT…
GO:BP	phloem development	GO:0010088	1.18123e-05	4.92767	14	4553	11	30661	VIT_01S0137G00380,VIT_01S0137G00390,VIT_01S0137G00400,VIT_13S0067G00830,VIT_14S0066G00010,VIT_14S0066G00050,VIT_14S0066G00060,VIT_14S0066G00020,VIT_14S0066G00100,VIT_14S0066G00130,VIT_17S0000G09700
GO:BP	microtubule-based movement	GO:0007018	1.26973e-05	4.89629	93	4553	34	30661	VIT_00S0532G00020,VIT_11S0016G00460,VIT_14S0128G00460,VIT_14S0128G00440,VIT_14S0128G00090,VIT_14S0030G01360,VIT_16S0050G00670,VIT_17S0000G03290,VIT_17S0000G03700,VIT_17S0000G04330,VIT_18S0001G10090,VIT_18S0001G13580,VIT_18S0001G14580,VIT_18S0001G07550,VIT_18S0001G07580,VIT_18S0001G07800,VIT_18S0001G08700,VIT_19S0015G01150,VIT_19S0027G00080,VIT_19S0014G05070,VIT_19S0090G01600,VIT_02S0025G03480,VIT…
GO:BP	cellular polysaccharide metabolic process	GO:0044264	1.27613e-05	4.8941	312	4553	81	30661	VIT_01S0026G02530,VIT_01S0011G02170,VIT_07S0205G00110,VIT_10S0003G02440,VIT_10S0116G00520,VIT_00S0414G00010,VIT_00S0469G00020,VIT_00S0265G00050,VIT_10S0003G01560,VIT_11S0037G00530,VIT_11S0052G01250,VIT_12S0121G00230,VIT_12S0035G01340,VIT_12S0035G02180,VIT_12S0059G00910,VIT_12S0059G01000,VIT_12S0059G01010,VIT_13S0156G00210,VIT_12S0028G00400,VIT_12S0134G00160,VIT_13S0019G05160,VIT_14S0068G01970,VIT…
GO:BP	regulation of mitotic nuclear division	GO:0007088	1.56716e-05	4.80489	66	4553	27	30661	VIT_01S0026G00710,VIT_01S0010G02430,VIT_00S0225G00120,VIT_00S0203G00160,VIT_12S0028G03360,VIT_12S0134G00500,VIT_13S0067G01420,VIT_13S0067G01530,VIT_15S0048G01750,VIT_18S0001G09920,VIT_18S0001G14170,VIT_18S0001G02060,VIT_18S0001G02080,VIT_18S0122G00470,VIT_18S0001G07220,VIT_19S0085G00690,VIT_00S0199G00210,VIT_00S0322G00010,VIT_07S0129G00200,VIT_07S0129G01100,VIT_03S0180G00040,VIT_03S0091G00280,VIT…
GO:BP	regulation of cellular process	GO:0050794	1.77626e-05	4.75049	3667	4553	648	30661	VIT_01S0127G00210,VIT_01S0127G00590,VIT_01S0026G00010,VIT_01S0026G00570,VIT_01S0026G00710,VIT_01S0011G00100,VIT_01S0026G00940,VIT_01S0026G01050,VIT_01S0026G01120,VIT_01S0026G01420,VIT_01S0026G01910,VIT_01S0026G01950,VIT_01S0026G02200,VIT_12S0121G00240,VIT_12S0121G00290,VIT_01S0026G02480,VIT_01S0026G02710,VIT_01S0011G01470,VIT_01S0011G00120,VIT_01S0010G00330,VIT_01S0010G00740,VIT_01S0010G00750,VIT…
GO:BP	developmental process	GO:0032502	1.90367e-05	4.72041	1222	4553	245	30661	VIT_01S0011G00100,VIT_01S0026G01090,VIT_01S0011G01200,VIT_01S0010G00750,VIT_01S0011G01630,VIT_01S0010G03590,VIT_01S0011G00190,VIT_01S0150G00020,VIT_01S0011G00350,VIT_01S0011G03740,VIT_01S0011G06190,VIT_01S0137G00380,VIT_01S0137G00390,VIT_01S0137G00400,VIT_19S0014G00300,VIT_10S0003G03310,VIT_10S0003G03910,VIT_10S0003G04040,VIT_10S0003G04100,VIT_10S0003G04320,VIT_10S0003G04990,VIT_10S0092G00070,VIT…
GO:BP	protein-chromophore linkage	GO:0018298	2.75106e-05	4.5605	49	4553	22	30661	VIT_01S0026G01590,VIT_01S0010G03620,VIT_10S0003G02680,VIT_10S0003G02890,VIT_10S0003G02900,VIT_00S0181G00180,VIT_11S0016G00730,VIT_12S0055G01110,VIT_12S0028G00320,VIT_12S0057G00630,VIT_13S0019G04140,VIT_15S0024G00040,VIT_17S0000G06350,VIT_18S0001G10550,VIT_18S0089G01170,VIT_19S0014G00160,VIT_19S0027G01400,VIT_19S0014G03660,VIT_03S0038G04210,VIT_04S0008G02670,VIT_07S0005G02220,VIT_08S0007G02190
GO:BP	movement of cell or subcellular component	GO:0006928	3.01764e-05	4.52033	131	4553	42	30661	VIT_01S0011G01630,VIT_00S0532G00020,VIT_12S0028G02630,VIT_11S0016G00460,VIT_11S0016G03640,VIT_14S0128G00460,VIT_14S0128G00440,VIT_14S0128G00090,VIT_14S0030G01360,VIT_15S0021G01130,VIT_16S0050G00670,VIT_17S0000G03290,VIT_17S0000G03700,VIT_17S0000G04330,VIT_18S0001G10090,VIT_18S0001G13580,VIT_18S0001G14580,VIT_18S0001G07550,VIT_18S0001G07580,VIT_18S0001G07800,VIT_18S0001G08700,VIT_19S0015G01150,VIT…
GO:BP	multi-organism reproductive process	GO:0044703	5.22143e-05	4.28221	47	4553	21	30661	VIT_01S0010G03590,VIT_01S0011G06580,VIT_01S0011G06590,VIT_11S0016G00460,VIT_12S0059G00190,VIT_12S0028G00940,VIT_14S0036G01120,VIT_15S0021G02300,VIT_15S0021G02700,VIT_15S0046G02490,VIT_16S0039G02400,VIT_18S0001G05420,VIT_00S0207G00010,VIT_04S0044G00130,VIT_05S0049G01720,VIT_05S0020G01160,VIT_07S0151G00680,VIT_07S0104G00930,VIT_07S0141G00330,VIT_07S0005G03990,VIT_09S0002G08510
GO:BP	sexual reproduction	GO:0019953	5.22143e-05	4.28221	47	4553	21	30661	VIT_01S0010G03590,VIT_01S0011G06580,VIT_01S0011G06590,VIT_11S0016G00460,VIT_12S0059G00190,VIT_12S0028G00940,VIT_14S0036G01120,VIT_15S0021G02300,VIT_15S0021G02700,VIT_15S0046G02490,VIT_16S0039G02400,VIT_18S0001G05420,VIT_00S0207G00010,VIT_04S0044G00130,VIT_05S0049G01720,VIT_05S0020G01160,VIT_07S0151G00680,VIT_07S0104G00930,VIT_07S0141G00330,VIT_07S0005G03990,VIT_09S0002G08510
GO:BP	regulation of organelle organization	GO:0033043	5.66738e-05	4.24662	185	4553	53	30661	VIT_01S0026G00710,VIT_01S0010G02430,VIT_01S0150G00090,VIT_01S0150G00390,VIT_00S0225G00120,VIT_10S0003G04280,VIT_00S0516G00020,VIT_00S0203G00160,VIT_12S0028G02630,VIT_11S0016G03640,VIT_12S0028G03330,VIT_12S0028G03360,VIT_12S0134G00500,VIT_13S0067G01420,VIT_13S0067G01530,VIT_14S0108G01630,VIT_15S0021G01130,VIT_15S0048G00650,VIT_15S0048G01750,VIT_16S0022G01770,VIT_17S0000G09320,VIT_18S0001G09920,VIT…
GO:BP	generation of precursor metabolites and energy	GO:0006091	5.98912e-05	4.22264	461	4553	107	30661	VIT_01S0010G02460,VIT_01S0010G03620,VIT_01S0011G02740,VIT_01S0011G05310,VIT_01S0011G00740,VIT_10S0003G02890,VIT_10S0003G02900,VIT_10S0116G00360,VIT_10S0071G01060,VIT_00S0904G00010,VIT_00S0181G00180,VIT_11S0052G00500,VIT_11S0016G03070,VIT_11S0016G00730,VIT_11S0016G05540,VIT_11S0037G00290,VIT_12S0057G01030,VIT_12S0055G01110,VIT_12S0034G01140,VIT_12S0028G00320,VIT_12S0059G01220,VIT_12S0059G01810,VIT…
GO:BP	cellular glucan metabolic process	GO:0006073	6.1407e-05	4.21178	239	4553	64	30661	VIT_01S0011G02170,VIT_07S0205G00110,VIT_10S0003G02440,VIT_10S0116G00520,VIT_00S0414G00010,VIT_00S0469G00020,VIT_00S0265G00050,VIT_10S0003G01560,VIT_11S0037G00530,VIT_11S0052G01250,VIT_12S0035G02180,VIT_12S0059G00910,VIT_12S0059G01000,VIT_12S0059G01010,VIT_13S0156G00210,VIT_12S0028G00400,VIT_12S0134G00160,VIT_13S0019G05160,VIT_14S0066G01710,VIT_15S0048G01260,VIT_18S0089G00210,VIT_16S0013G02100,VIT…
GO:BP	lipid catabolic process	GO:0016042	6.74651e-05	4.17092	158	4553	47	30661	VIT_17S0000G06380,VIT_01S0011G01830,VIT_10S0092G00150,VIT_00S0531G00050,VIT_11S0103G00190,VIT_04S0008G03480,VIT_11S0016G05360,VIT_11S0016G05370,VIT_12S0059G01480,VIT_13S0047G00360,VIT_13S0019G04200,VIT_13S0067G00890,VIT_14S0006G02240,VIT_14S0171G00110,VIT_15S0021G02190,VIT_15S0021G02240,VIT_16S0050G00620,VIT_18S0001G10520,VIT_18S0001G10830,VIT_18S0001G10870,VIT_18S0001G00370,VIT_18S0001G00770,VIT…
GO:BP	mitotic nuclear division	GO:0140014	9.1853e-05	4.03691	155	4553	46	30661	VIT_01S0026G00710,VIT_01S0010G02430,VIT_01S0011G05270,VIT_00S0225G00120,VIT_00S0203G00160,VIT_12S0028G03330,VIT_12S0028G03360,VIT_12S0134G00500,VIT_13S0067G01420,VIT_13S0067G01530,VIT_14S0108G00710,VIT_14S0108G01630,VIT_15S0048G01750,VIT_16S0013G01960,VIT_16S0039G00430,VIT_17S0000G04330,VIT_18S0001G09920,VIT_18S0001G14170,VIT_18S0001G02060,VIT_18S0001G02080,VIT_18S0122G00470,VIT_18S0001G07220,VIT…
GO:BP	cellular protein modification process	GO:0006464	0.000109304	3.96136	3170	4553	560	30661	VIT_01S0127G00140,VIT_01S0127G00670,VIT_01S0026G00180,VIT_01S0026G00190,VIT_01S0026G00300,VIT_01S0026G00570,VIT_01S0026G00710,VIT_01S0026G01420,VIT_01S0026G01590,VIT_01S0026G01780,VIT_01S0026G01870,VIT_01S0026G02470,VIT_01S0026G02530,VIT_01S0182G00050,VIT_01S0113G00420,VIT_01S0010G00330,VIT_01S0010G01000,VIT_01S0011G01650,VIT_01S0010G01660,VIT_01S0010G02210,VIT_01S0010G03620,VIT_01S0146G00340,VIT…
GO:BP	protein modification process	GO:0036211	0.000109304	3.96136	3170	4553	560	30661	VIT_01S0127G00140,VIT_01S0127G00670,VIT_01S0026G00180,VIT_01S0026G00190,VIT_01S0026G00300,VIT_01S0026G00570,VIT_01S0026G00710,VIT_01S0026G01420,VIT_01S0026G01590,VIT_01S0026G01780,VIT_01S0026G01870,VIT_01S0026G02470,VIT_01S0026G02530,VIT_01S0182G00050,VIT_01S0113G00420,VIT_01S0010G00330,VIT_01S0010G01000,VIT_01S0011G01650,VIT_01S0010G01660,VIT_01S0010G02210,VIT_01S0010G03620,VIT_01S0146G00340,VIT…
GO:BP	regulation of cell cycle	GO:0051726	0.000119032	3.92434	254	4553	66	30661	VIT_01S0026G00710,VIT_01S0010G02430,VIT_01S0010G02590,VIT_01S0150G00090,VIT_01S0011G05270,VIT_00S0225G00120,VIT_10S0003G04280,VIT_00S0203G00160,VIT_11S0149G00190,VIT_12S0028G03330,VIT_12S0028G03360,VIT_12S0059G02480,VIT_12S0134G00500,VIT_13S0067G01420,VIT_13S0067G01530,VIT_13S0064G00560,VIT_14S0108G01270,VIT_14S0108G01300,VIT_14S0108G01630,VIT_14S0128G00410,VIT_15S0021G02680,VIT_15S0048G01730,VIT…
GO:BP	microtubule-based process	GO:0007017	0.000119032	3.92434	264	4553	68	30661	VIT_01S0010G02940,VIT_01S0010G03540,VIT_01S0011G05270,VIT_01S0137G00650,VIT_00S0704G00040,VIT_00S0532G00020,VIT_11S0016G00460,VIT_12S0028G03330,VIT_13S0084G00080,VIT_13S0067G00570,VIT_14S0108G00440,VIT_14S0108G01630,VIT_14S0128G00460,VIT_14S0128G00440,VIT_14S0128G00090,VIT_14S0030G01360,VIT_15S0048G00650,VIT_15S0048G00860,VIT_15S0048G01730,VIT_16S0022G00440,VIT_16S0022G01820,VIT_16S0050G00380,VIT…
GO:BP	regulation of protein serine/threonine kinase activity	GO:0071900	0.000124687	3.90418	73	4553	27	30661	VIT_01S0026G00710,VIT_01S0011G05270,VIT_00S0203G00160,VIT_11S0016G02970,VIT_12S0059G02480,VIT_12S0134G00500,VIT_13S0067G01420,VIT_14S0128G00410,VIT_15S0021G02680,VIT_16S0013G00630,VIT_18S0001G09920,VIT_18S0001G14170,VIT_18S0001G02060,VIT_18S0001G02080,VIT_18S0001G07220,VIT_19S0085G00690,VIT_00S0199G00210,VIT_00S0322G00010,VIT_07S0129G00200,VIT_07S0129G01100,VIT_03S0063G00670,VIT_03S0180G00040,VIT…
GO:BP	cellular polysaccharide biosynthetic process	GO:0033692	0.000159534	3.79715	187	4553	52	30661	VIT_01S0026G02530,VIT_07S0205G00110,VIT_00S0414G00010,VIT_00S0469G00020,VIT_00S0265G00050,VIT_10S0003G01560,VIT_11S0037G00530,VIT_12S0035G01340,VIT_12S0059G00910,VIT_12S0059G01000,VIT_12S0059G01010,VIT_13S0156G00210,VIT_12S0028G00400,VIT_13S0019G05160,VIT_14S0068G01970,VIT_14S0108G00890,VIT_15S0048G01260,VIT_16S0013G02100,VIT_16S0022G02340,VIT_17S0000G10010,VIT_17S0000G05060,VIT_17S0000G05070,VIT…
GO:BP	cell division	GO:0051301	0.000199239	3.70063	263	4553	67	30661	VIT_01S0026G00710,VIT_01S0010G02430,VIT_19S0014G00300,VIT_10S0092G00360,VIT_00S0414G00010,VIT_00S0469G00020,VIT_00S0203G00160,VIT_10S0003G01560,VIT_11S0037G00530,VIT_11S0016G01440,VIT_11S0016G00460,VIT_12S0059G00910,VIT_12S0059G01000,VIT_12S0059G01010,VIT_12S0134G00500,VIT_13S0067G01420,VIT_13S0067G03050,VIT_14S0108G01300,VIT_14S0128G00440,VIT_15S0048G00650,VIT_15S0048G00860,VIT_15S0048G01730,VIT…
GO:BP	polysaccharide biosynthetic process	GO:0000271	0.000310358	3.50814	201	4553	54	30661	VIT_01S0026G02530,VIT_07S0205G00110,VIT_00S0414G00010,VIT_00S0469G00020,VIT_00S0265G00050,VIT_10S0003G01560,VIT_11S0037G00530,VIT_12S0035G01340,VIT_12S0059G00910,VIT_12S0059G01000,VIT_12S0059G01010,VIT_13S0156G00210,VIT_12S0028G00400,VIT_12S0059G02110,VIT_13S0019G05160,VIT_14S0068G01970,VIT_14S0108G00890,VIT_15S0048G01260,VIT_16S0013G02100,VIT_16S0022G02340,VIT_17S0000G10010,VIT_17S0000G05060,VIT…
GO:BP	regulation of mitotic cell cycle	GO:0007346	0.000327248	3.48512	125	4553	38	30661	VIT_01S0026G00710,VIT_01S0010G02430,VIT_01S0010G02590,VIT_00S0225G00120,VIT_00S0203G00160,VIT_12S0028G03360,VIT_12S0134G00500,VIT_13S0067G01420,VIT_13S0067G01530,VIT_13S0064G00560,VIT_15S0048G01750,VIT_16S0050G02250,VIT_18S0001G09920,VIT_18S0001G14170,VIT_18S0001G02060,VIT_18S0001G02080,VIT_18S0122G00470,VIT_18S0122G00550,VIT_18S0001G07220,VIT_19S0085G00690,VIT_00S0199G00210,VIT_00S0322G00010,VIT…
GO:BP	glucan biosynthetic process	GO:0009250	0.000350161	3.45573	144	4553	42	30661	VIT_07S0205G00110,VIT_00S0414G00010,VIT_00S0469G00020,VIT_00S0265G00050,VIT_10S0003G01560,VIT_11S0037G00530,VIT_12S0059G00910,VIT_12S0059G01000,VIT_12S0059G01010,VIT_13S0156G00210,VIT_12S0028G00400,VIT_13S0019G05160,VIT_15S0048G01260,VIT_16S0013G02100,VIT_16S0022G02340,VIT_17S0000G10010,VIT_17S0000G05060,VIT_17S0000G05070,VIT_17S0000G05570,VIT_18S0001G12840,VIT_18S0001G00060,VIT_19S0015G00730,VIT…
GO:BP	carbohydrate catabolic process	GO:0016052	0.000369621	3.43224	299	4553	73	30661	VIT_01S0010G02460,VIT_01S0011G02170,VIT_01S0137G00240,VIT_10S0116G00360,VIT_10S0071G01060,VIT_10S0116G00590,VIT_11S0016G00290,VIT_11S0016G00300,VIT_11S0016G00330,VIT_11S0016G00510,VIT_11S0016G03020,VIT_11S0016G03070,VIT_12S0121G00230,VIT_12S0035G01900,VIT_12S0035G02180,VIT_12S0028G03060,VIT_12S0059G01220,VIT_13S0073G00530,VIT_13S0073G00550,VIT_13S0019G04910,VIT_13S0019G05160,VIT_14S0060G01960,VIT…
GO:BP	negative regulation of catalytic activity	GO:0043086	0.000391811	3.40692	159	4553	45	30661	VIT_01S0026G00570,VIT_01S0150G00390,VIT_01S0011G05390,VIT_01S0011G05410,VIT_00S0187G00120,VIT_00S0187G00110,VIT_10S0116G00590,VIT_11S0016G00290,VIT_11S0016G00300,VIT_11S0016G00330,VIT_11S0016G03250,VIT_11S0016G00590,VIT_12S0035G01900,VIT_13S0067G01980,VIT_13S0084G00050,VIT_13S0067G03860,VIT_14S0060G01960,VIT_14S0060G00700,VIT_16S0022G00700,VIT_16S0022G00840,VIT_16S0022G00870,VIT_16S0022G00890,VIT…
GO:BP	mitotic cell cycle phase transition	GO:0044772	0.000391811	3.40692	99	4553	32	30661	VIT_01S0026G00710,VIT_01S0010G02430,VIT_01S0010G02590,VIT_00S0203G00160,VIT_12S0028G03360,VIT_12S0134G00500,VIT_13S0067G01420,VIT_13S0067G01530,VIT_15S0048G01750,VIT_16S0050G02250,VIT_18S0001G09920,VIT_18S0001G14170,VIT_18S0001G02060,VIT_18S0001G02080,VIT_18S0122G00470,VIT_18S0122G00550,VIT_18S0001G07220,VIT_19S0085G00690,VIT_00S0199G00210,VIT_00S0322G00010,VIT_07S0129G00200,VIT_07S0129G01100,VIT…
GO:BP	DNA replication initiation	GO:0006270	0.000412519	3.38456	38	4553	17	30661	VIT_01S0150G00390,VIT_10S0003G03080,VIT_11S0149G00130,VIT_15S0021G01380,VIT_16S0039G01430,VIT_16S0039G01440,VIT_16S0039G00430,VIT_02S0033G00190,VIT_00S0616G00030,VIT_07S0031G00470,VIT_03S0038G00300,VIT_03S0038G02370,VIT_06S0004G02050,VIT_06S0004G06300,VIT_00S0184G00040,VIT_07S0005G01430,VIT_07S0005G03090
GO:BP	cellular macromolecule metabolic process	GO:0044260	0.000486826	3.31263	6939	4553	1142	30661	VIT_01S0127G00140,VIT_01S0127G00210,VIT_01S0127G00670,VIT_01S0026G00010,VIT_01S0026G00180,VIT_01S0026G00190,VIT_01S0026G00300,VIT_01S0026G00570,VIT_01S0026G00710,VIT_01S0011G00100,VIT_01S0026G01050,VIT_01S0026G01420,VIT_01S0026G01590,VIT_01S0026G01780,VIT_01S0026G01870,VIT_01S0026G01910,VIT_01S0026G01950,VIT_01S0026G02200,VIT_01S0026G02470,VIT_01S0026G02520,VIT_01S0026G02530,VIT_01S0026G02710,VIT…
GO:BP	response to chemical	GO:0042221	0.000560933	3.25109	1367	4553	259	30661	VIT_01S0026G00570,VIT_01S0011G00120,VIT_01S0010G00330,VIT_01S0010G02590,VIT_01S0146G00180,VIT_01S0150G00440,VIT_01S0011G04860,VIT_01S0011G06190,VIT_01S0011G06410,VIT_00S0225G00070,VIT_19S0014G00300,VIT_10S0003G04100,VIT_10S0003G04320,VIT_10S0116G01780,VIT_10S0003G04990,VIT_10S0116G01880,VIT_10S0003G05480,VIT_00S0992G00020,VIT_10S0116G00360,VIT_10S0071G01060,VIT_12S0059G01380,VIT_10S0042G00770,VIT…
GO:BP	cell cycle phase transition	GO:0044770	0.00058999	3.22916	101	4553	32	30661	VIT_01S0026G00710,VIT_01S0010G02430,VIT_01S0010G02590,VIT_00S0203G00160,VIT_12S0028G03360,VIT_12S0134G00500,VIT_13S0067G01420,VIT_13S0067G01530,VIT_15S0048G01750,VIT_16S0050G02250,VIT_18S0001G09920,VIT_18S0001G14170,VIT_18S0001G02060,VIT_18S0001G02080,VIT_18S0122G00470,VIT_18S0122G00550,VIT_18S0001G07220,VIT_19S0085G00690,VIT_00S0199G00210,VIT_00S0322G00010,VIT_07S0129G00200,VIT_07S0129G01100,VIT…
GO:BP	polysaccharide catabolic process	GO:0000272	0.000667783	3.17536	187	4553	50	30661	VIT_01S0011G02170,VIT_01S0137G00240,VIT_10S0116G00590,VIT_11S0016G00290,VIT_11S0016G00300,VIT_11S0016G00330,VIT_11S0016G00510,VIT_11S0016G03020,VIT_12S0121G00230,VIT_12S0035G01900,VIT_12S0035G02180,VIT_12S0028G03060,VIT_13S0073G00530,VIT_13S0073G00550,VIT_13S0019G04910,VIT_13S0019G05160,VIT_14S0060G01960,VIT_14S0219G00230,VIT_18S0089G00210,VIT_16S0022G00700,VIT_16S0098G01900,VIT_18S0001G05160,VIT…
GO:BP	negative regulation of molecular function	GO:0044092	0.000845104	3.07309	164	4553	45	30661	VIT_01S0026G00570,VIT_01S0150G00390,VIT_01S0011G05390,VIT_01S0011G05410,VIT_00S0187G00120,VIT_00S0187G00110,VIT_10S0116G00590,VIT_11S0016G00290,VIT_11S0016G00300,VIT_11S0016G00330,VIT_11S0016G03250,VIT_11S0016G00590,VIT_12S0035G01900,VIT_13S0067G01980,VIT_13S0084G00050,VIT_13S0067G03860,VIT_14S0060G01960,VIT_14S0060G00700,VIT_16S0022G00700,VIT_16S0022G00840,VIT_16S0022G00870,VIT_16S0022G00890,VIT…
GO:BP	metal ion transport	GO:0030001	0.00112973	2.94703	320	4553	75	30661	VIT_01S0026G00260,VIT_01S0026G00270,VIT_01S0011G00450,VIT_01S0011G04700,VIT_01S0011G04710,VIT_01S0011G06010,VIT_00S0259G00110,VIT_11S0103G00010,VIT_11S0103G00370,VIT_11S0016G04750,VIT_12S0034G02240,VIT_12S0028G02560,VIT_12S0028G02570,VIT_12S0028G03650,VIT_12S0028G03700,VIT_12S0028G00140,VIT_13S0047G00010,VIT_13S0047G00080,VIT_13S0067G02140,VIT_13S0067G02570,VIT_14S0068G00670,VIT_14S0060G02090,VIT…
GO:BP	regulation of transcription, DNA-templated	GO:0006355	0.00123034	2.90998	1692	4553	310	30661	VIT_01S0127G00210,VIT_01S0026G00010,VIT_01S0011G00100,VIT_01S0026G01050,VIT_01S0026G01910,VIT_01S0026G01950,VIT_01S0026G02200,VIT_01S0026G02710,VIT_01S0011G01470,VIT_01S0010G00740,VIT_01S0011G01630,VIT_01S0010G02070,VIT_01S0010G03550,VIT_01S0011G03720,VIT_01S0011G04220,VIT_16S0100G00670,VIT_01S0011G00610,VIT_01S0011G05870,VIT_01S0011G06400,VIT_00S0291G00020,VIT_10S0003G02680,VIT_10S0003G03910,VIT…
GO:BP	fatty acid metabolic process	GO:0006631	0.00167884	2.77499	224	4553	56	30661	VIT_01S0127G00260,VIT_01S0010G02670,VIT_01S0010G02750,VIT_01S0010G03720,VIT_01S0011G03490,VIT_10S0003G04280,VIT_10S0003G04940,VIT_10S0003G05370,VIT_00S0259G00160,VIT_00S0531G00050,VIT_00S0265G00170,VIT_11S0052G00610,VIT_12S0055G01100,VIT_12S0034G01240,VIT_05S0094G00750,VIT_13S0047G00360,VIT_13S0064G01480,VIT_14S0006G02240,VIT_14S0006G02990,VIT_14S0066G00400,VIT_14S0108G01670,VIT_15S0021G02240,VIT…
GO:BP	positive regulation of cell cycle	GO:0045787	0.00177459	2.7509	75	4553	25	30661	VIT_01S0026G00710,VIT_01S0010G02590,VIT_01S0150G00090,VIT_10S0003G04280,VIT_00S0203G00160,VIT_12S0134G00500,VIT_13S0067G01420,VIT_18S0001G09920,VIT_18S0001G14170,VIT_18S0001G02060,VIT_18S0001G02080,VIT_18S0001G07220,VIT_19S0085G00690,VIT_00S0199G00210,VIT_00S0322G00010,VIT_07S0129G00200,VIT_07S0129G01100,VIT_03S0180G00040,VIT_03S0091G00280,VIT_04S0008G04260,VIT_06S0009G02090,VIT_07S0005G03940,VIT…
GO:BP	beta-glucan metabolic process	GO:0051273	0.00182819	2.73798	135	4553	38	30661	VIT_01S0011G02170,VIT_00S0414G00010,VIT_00S0469G00020,VIT_00S0265G00050,VIT_10S0003G01560,VIT_11S0037G00530,VIT_12S0035G02180,VIT_12S0059G00910,VIT_12S0059G01000,VIT_12S0059G01010,VIT_13S0156G00210,VIT_12S0028G00400,VIT_18S0089G00210,VIT_16S0013G02100,VIT_17S0000G10010,VIT_17S0000G05060,VIT_17S0000G05070,VIT_17S0000G05570,VIT_18S0001G08290,VIT_19S0015G00730,VIT_19S0138G00120,VIT_19S0090G01050,VIT…
GO:BP	cytokinesis	GO:0000910	0.00192748	2.71501	107	4553	32	30661	VIT_00S0414G00010,VIT_00S0469G00020,VIT_10S0003G01560,VIT_11S0037G00530,VIT_11S0016G00460,VIT_12S0059G00910,VIT_12S0059G01000,VIT_12S0059G01010,VIT_14S0108G01300,VIT_14S0128G00440,VIT_15S0048G00860,VIT_15S0048G01730,VIT_16S0022G01820,VIT_16S0039G00430,VIT_16S0039G02400,VIT_19S0015G00610,VIT_19S0015G00730,VIT_19S0014G02500,VIT_19S0090G01230,VIT_02S0025G01850,VIT_02S0025G01980,VIT_07S0031G02060,VIT…
GO:BP	regulation of RNA biosynthetic process	GO:2001141	0.00206638	2.68479	1705	4553	310	30661	VIT_01S0127G00210,VIT_01S0026G00010,VIT_01S0011G00100,VIT_01S0026G01050,VIT_01S0026G01910,VIT_01S0026G01950,VIT_01S0026G02200,VIT_01S0026G02710,VIT_01S0011G01470,VIT_01S0010G00740,VIT_01S0011G01630,VIT_01S0010G02070,VIT_01S0010G03550,VIT_01S0011G03720,VIT_01S0011G04220,VIT_16S0100G00670,VIT_01S0011G00610,VIT_01S0011G05870,VIT_01S0011G06400,VIT_00S0291G00020,VIT_10S0003G02680,VIT_10S0003G03910,VIT…
GO:BP	regulation of nucleic acid-templated transcription	GO:1903506	0.00206638	2.68479	1705	4553	310	30661	VIT_01S0127G00210,VIT_01S0026G00010,VIT_01S0011G00100,VIT_01S0026G01050,VIT_01S0026G01910,VIT_01S0026G01950,VIT_01S0026G02200,VIT_01S0026G02710,VIT_01S0011G01470,VIT_01S0010G00740,VIT_01S0011G01630,VIT_01S0010G02070,VIT_01S0010G03550,VIT_01S0011G03720,VIT_01S0011G04220,VIT_16S0100G00670,VIT_01S0011G00610,VIT_01S0011G05870,VIT_01S0011G06400,VIT_00S0291G00020,VIT_10S0003G02680,VIT_10S0003G03910,VIT…
GO:BP	xenobiotic transport	GO:0042908	0.00235347	2.62829	72	4553	24	30661	VIT_00S0225G00070,VIT_10S0116G01880,VIT_11S0052G01560,VIT_11S0052G01510,VIT_12S0028G01150,VIT_12S0028G01160,VIT_12S0059G02160,VIT_12S0059G02180,VIT_16S0100G00460,VIT_16S0050G00900,VIT_17S0000G09270,VIT_18S0001G11760,VIT_18S0001G06820,VIT_18S0001G08200,VIT_19S0014G02440,VIT_19S0014G02450,VIT_08S0056G01120,VIT_03S0038G03200,VIT_06S0004G02140,VIT_08S0056G00870,VIT_08S0056G01000,VIT_08S0056G01040,VIT…
GO:BP	long-chain fatty acid metabolic process	GO:0001676	0.00251328	2.59976	15	4553	9	30661	VIT_01S0010G03720,VIT_18S0001G00370,VIT_02S0025G01410,VIT_00S0389G00020,VIT_00S0533G00030,VIT_00S0662G00010,VIT_03S0063G01880,VIT_07S0005G01790,VIT_08S0007G01680
GO:BP	male meiotic nuclear division	GO:0007140	0.00251328	2.59976	15	4553	9	30661	VIT_01S0011G06580,VIT_01S0011G06590,VIT_11S0016G00460,VIT_12S0028G00940,VIT_14S0036G01120,VIT_16S0039G02400,VIT_05S0049G01720,VIT_07S0151G00680,VIT_07S0005G03990
GO:BP	monocarboxylic acid metabolic process	GO:0032787	0.00282022	2.54972	434	4553	94	30661	VIT_01S0127G00260,VIT_01S0010G02460,VIT_01S0010G02670,VIT_01S0010G02750,VIT_01S0010G03720,VIT_01S0011G03090,VIT_01S0011G03490,VIT_01S0011G00380,VIT_10S0003G04280,VIT_10S0003G04940,VIT_10S0003G05370,VIT_10S0116G00360,VIT_10S0071G01060,VIT_00S0259G00160,VIT_00S0531G00050,VIT_00S0265G00170,VIT_11S0052G00610,VIT_11S0016G01870,VIT_11S0016G03070,VIT_11S0016G03210,VIT_12S0055G01100,VIT_12S0034G01240,VIT…
GO:BP	meiotic nuclear division	GO:0140013	0.00282022	2.54972	100	4553	30	30661	VIT_01S0010G03590,VIT_01S0150G00090,VIT_01S0011G03320,VIT_01S0011G06580,VIT_01S0011G06590,VIT_00S0225G00160,VIT_11S0016G00460,VIT_12S0034G00970,VIT_12S0034G00990,VIT_12S0028G03360,VIT_12S0028G00940,VIT_13S0067G01530,VIT_13S0064G00560,VIT_14S0036G01120,VIT_15S0046G02490,VIT_16S0039G02400,VIT_17S0000G09320,VIT_18S0122G01130,VIT_18S0122G00470,VIT_19S0090G00670,VIT_02S0025G00410,VIT_03S0091G00530,VIT…
GO:BP	anatomical structure morphogenesis	GO:0009653	0.00282573	2.54887	271	4553	64	30661	VIT_01S0010G00750,VIT_01S0011G01630,VIT_01S0011G06190,VIT_10S0003G03310,VIT_10S0003G03910,VIT_10S0003G04320,VIT_10S0003G04990,VIT_00S0265G00050,VIT_12S0028G02630,VIT_10S0003G00870,VIT_11S0016G00460,VIT_11S0016G03640,VIT_11S0016G04750,VIT_18S0001G13460,VIT_12S0028G02520,VIT_12S0028G03060,VIT_12S0059G00190,VIT_12S0059G00580,VIT_13S0156G00210,VIT_12S0028G00400,VIT_12S0059G02730,VIT_14S0068G00360,VIT…
GO:BP	cellular process involved in reproduction in multicellular organism	GO:0022412	0.00355525	2.44913	22	4553	11	30661	VIT_01S0011G06580,VIT_01S0011G06590,VIT_11S0016G00460,VIT_12S0028G00940,VIT_14S0036G01120,VIT_16S0039G02400,VIT_04S0044G00130,VIT_05S0049G01720,VIT_07S0151G00680,VIT_07S0141G00330,VIT_07S0005G03990
GO:BP	signaling	GO:0023052	0.00358535	2.44547	1119	4553	211	30661	VIT_01S0026G00570,VIT_01S0026G00940,VIT_01S0026G01090,VIT_01S0026G01120,VIT_01S0026G01420,VIT_12S0121G00240,VIT_12S0121G00290,VIT_01S0011G00120,VIT_01S0010G00330,VIT_01S0010G02940,VIT_01S0150G00020,VIT_01S0011G04860,VIT_01S0011G06190,VIT_01S0011G06410,VIT_19S0014G00300,VIT_10S0003G02680,VIT_10S0003G04100,VIT_10S0003G04320,VIT_10S0003G05160,VIT_10S0003G05210,VIT_00S0238G00060,VIT_18S0089G00100,VIT…
GO:BP	drug transmembrane transport	GO:0006855	0.00358535	2.44547	61	4553	21	30661	VIT_00S0225G00070,VIT_10S0116G01880,VIT_11S0052G01560,VIT_11S0052G01510,VIT_12S0028G01150,VIT_12S0028G01160,VIT_12S0059G02160,VIT_12S0059G02180,VIT_16S0100G00460,VIT_16S0050G00900,VIT_17S0000G09270,VIT_18S0001G11760,VIT_18S0001G06820,VIT_18S0001G08200,VIT_19S0014G02440,VIT_19S0014G02450,VIT_08S0056G01120,VIT_08S0056G00870,VIT_08S0056G01000,VIT_08S0056G01040,VIT_08S0056G01070
GO:BP	regulation of protein kinase activity	GO:0045859	0.00358535	2.44547	130	4553	36	30661	VIT_01S0026G00710,VIT_01S0011G05270,VIT_00S0203G00160,VIT_11S0016G02970,VIT_12S0034G00240,VIT_12S0028G03330,VIT_12S0059G02480,VIT_12S0134G00500,VIT_13S0067G01420,VIT_14S0108G01630,VIT_14S0128G00430,VIT_14S0128G00410,VIT_15S0021G02680,VIT_16S0013G00630,VIT_18S0001G09920,VIT_18S0001G14170,VIT_18S0001G02060,VIT_18S0001G02080,VIT_18S0001G07220,VIT_19S0085G00690,VIT_00S0199G00210,VIT_00S0322G00010,VIT…
GO:BP	cell communication	GO:0007154	0.00374976	2.426	1325	4553	245	30661	VIT_01S0026G00570,VIT_01S0026G00940,VIT_01S0026G01090,VIT_01S0026G01120,VIT_01S0026G01420,VIT_12S0121G00240,VIT_12S0121G00290,VIT_01S0182G00140,VIT_01S0182G00130,VIT_01S0011G00120,VIT_01S0010G00330,VIT_01S0010G02590,VIT_01S0010G02940,VIT_01S0150G00020,VIT_01S0011G04860,VIT_01S0011G06190,VIT_01S0011G06410,VIT_19S0014G00300,VIT_10S0003G02680,VIT_10S0003G04100,VIT_10S0003G04320,VIT_10S0003G05160,VIT…
GO:BP	regulation of catalytic activity	GO:0050790	0.00374976	2.426	517	4553	108	30661	VIT_01S0026G00570,VIT_01S0026G00710,VIT_01S0010G02940,VIT_01S0150G00390,VIT_01S0011G05270,VIT_01S0011G05390,VIT_01S0011G05410,VIT_01S0137G00670,VIT_10S0003G04270,VIT_00S0187G00210,VIT_00S0187G00120,VIT_00S0187G00110,VIT_10S0116G00590,VIT_00S0203G00160,VIT_11S0016G00290,VIT_11S0016G00300,VIT_11S0016G00330,VIT_11S0016G02970,VIT_11S0016G03250,VIT_11S0016G00590,VIT_12S0034G00240,VIT_12S0035G01900,VIT…
GO:BP	fructose 1,6-bisphosphate metabolic process	GO:0030388	0.00383245	2.41652	10	4553	7	30661	VIT_13S0019G03350,VIT_18S0072G00770,VIT_03S0038G00670,VIT_04S0023G03010,VIT_08S0007G01570,VIT_08S0007G01590,VIT_08S0007G03830
GO:BP	regulation of kinase activity	GO:0043549	0.00411933	2.38517	136	4553	37	30661	VIT_01S0026G00710,VIT_01S0011G05270,VIT_00S0203G00160,VIT_11S0016G02970,VIT_12S0034G00240,VIT_12S0028G03330,VIT_12S0059G02480,VIT_12S0134G00500,VIT_13S0067G01420,VIT_13S0067G03860,VIT_14S0108G01630,VIT_14S0128G00430,VIT_14S0128G00410,VIT_15S0021G02680,VIT_16S0013G00630,VIT_18S0001G09920,VIT_18S0001G14170,VIT_18S0001G02060,VIT_18S0001G02080,VIT_18S0001G07220,VIT_19S0085G00690,VIT_00S0199G00210,VIT…
GO:BP	cellular lipid catabolic process	GO:0044242	0.00420256	2.37649	112	4553	32	30661	VIT_17S0000G06380,VIT_01S0011G01830,VIT_00S0531G00050,VIT_04S0008G03480,VIT_11S0016G05360,VIT_11S0016G05370,VIT_13S0047G00360,VIT_14S0006G02240,VIT_15S0021G02190,VIT_15S0021G02240,VIT_18S0001G10520,VIT_18S0001G00370,VIT_18S0001G00770,VIT_18S0001G05700,VIT_02S0087G00930,VIT_00S0389G00020,VIT_00S0662G00010,VIT_03S0038G00820,VIT_00S0264G00090,VIT_04S0008G03380,VIT_04S0008G05450,VIT_05S0051G00670,VIT…
GO:BP	oligosaccharide biosynthetic process	GO:0009312	0.00430271	2.36626	62	4553	21	30661	VIT_01S0026G00280,VIT_19S0014G00300,VIT_00S0259G00160,VIT_00S0878G00020,VIT_11S0016G05770,VIT_11S0118G00200,VIT_12S0055G01100,VIT_04S0008G04320,VIT_13S0019G03350,VIT_16S0022G00660,VIT_17S0000G08010,VIT_17S0000G08960,VIT_18S0072G00770,VIT_19S0015G01350,VIT_19S0090G00630,VIT_00S0357G00020,VIT_00S0304G00080,VIT_07S0104G00930,VIT_08S0007G01570,VIT_08S0007G01590,VIT_08S0032G00840
GO:BP	drug transport	GO:0015893	0.00430271	2.36626	62	4553	21	30661	VIT_00S0225G00070,VIT_10S0116G01880,VIT_11S0052G01560,VIT_11S0052G01510,VIT_12S0028G01150,VIT_12S0028G01160,VIT_12S0059G02160,VIT_12S0059G02180,VIT_16S0100G00460,VIT_16S0050G00900,VIT_17S0000G09270,VIT_18S0001G11760,VIT_18S0001G06820,VIT_18S0001G08200,VIT_19S0014G02440,VIT_19S0014G02450,VIT_08S0056G01120,VIT_08S0056G00870,VIT_08S0056G01000,VIT_08S0056G01040,VIT_08S0056G01070
GO:BP	double-strand break repair via break-induced replication	GO:0000727	0.00435539	2.36097	13	4553	8	30661	VIT_01S0150G00390,VIT_10S0003G03080,VIT_11S0149G00130,VIT_15S0021G01380,VIT_00S0616G00030,VIT_03S0038G00300,VIT_00S0184G00040,VIT_07S0005G01430
GO:BP	regulation of transferase activity	GO:0051338	0.00471211	2.32678	157	4553	41	30661	VIT_01S0026G00710,VIT_01S0011G05270,VIT_00S0203G00160,VIT_11S0016G02970,VIT_12S0034G00240,VIT_12S0028G03330,VIT_12S0059G02480,VIT_12S0134G00500,VIT_13S0067G01420,VIT_13S0067G03860,VIT_14S0108G00950,VIT_14S0108G01630,VIT_14S0128G00430,VIT_14S0128G00410,VIT_15S0021G02680,VIT_15S0107G00320,VIT_16S0013G00630,VIT_18S0001G09920,VIT_18S0001G14170,VIT_18S0001G02060,VIT_18S0001G02080,VIT_18S0001G07220,VIT…
GO:BP	RNA biosynthetic process	GO:0032774	0.00480557	2.31826	1859	4553	331	30661	VIT_01S0127G00210,VIT_01S0026G00010,VIT_01S0011G00100,VIT_01S0026G01050,VIT_01S0026G01910,VIT_01S0026G01950,VIT_01S0026G02200,VIT_01S0026G02710,VIT_01S0011G01470,VIT_01S0010G00740,VIT_01S0011G01630,VIT_01S0010G02070,VIT_01S0010G03550,VIT_01S0011G03720,VIT_01S0011G04220,VIT_16S0100G00670,VIT_01S0011G00610,VIT_01S0011G05870,VIT_01S0011G06400,VIT_00S0291G00020,VIT_10S0003G02680,VIT_10S0003G03910,VIT…
GO:BP	male gamete generation	GO:0048232	0.00514281	2.2888	23	4553	11	30661	VIT_01S0011G06580,VIT_01S0011G06590,VIT_11S0016G00460,VIT_12S0028G00940,VIT_14S0036G01120,VIT_16S0039G02400,VIT_04S0044G00130,VIT_05S0049G01720,VIT_07S0151G00680,VIT_07S0141G00330,VIT_07S0005G03990
GO:BP	response to drug	GO:0042493	0.00530599	2.27523	63	4553	21	30661	VIT_00S0225G00070,VIT_10S0116G01880,VIT_11S0052G01560,VIT_11S0052G01510,VIT_12S0028G01150,VIT_12S0028G01160,VIT_12S0059G02160,VIT_12S0059G02180,VIT_16S0100G00460,VIT_16S0050G00900,VIT_17S0000G09270,VIT_18S0001G11760,VIT_18S0001G06820,VIT_18S0001G08200,VIT_19S0014G02440,VIT_19S0014G02450,VIT_08S0056G01120,VIT_08S0056G00870,VIT_08S0056G01000,VIT_08S0056G01040,VIT_08S0056G01070
GO:BP	macromolecule modification	GO:0043412	0.0053798	2.26923	3707	4553	624	30661	VIT_01S0127G00140,VIT_01S0127G00390,VIT_01S0127G00670,VIT_01S0026G00180,VIT_01S0026G00190,VIT_01S0026G00300,VIT_01S0026G00570,VIT_01S0026G00710,VIT_01S0026G01420,VIT_01S0026G01590,VIT_01S0026G01780,VIT_01S0026G01870,VIT_01S0026G02470,VIT_01S0026G02530,VIT_01S0182G00050,VIT_01S0113G00420,VIT_01S0010G00330,VIT_01S0010G01000,VIT_01S0011G01650,VIT_01S0010G01660,VIT_01S0010G02210,VIT_01S0010G03620,VIT…
GO:BP	cellular lipid metabolic process	GO:0044255	0.0054648	2.26243	714	4553	141	30661	VIT_01S0127G00260,VIT_17S0000G06380,VIT_01S0011G00480,VIT_01S0011G01830,VIT_01S0010G02670,VIT_01S0010G02750,VIT_01S0010G03720,VIT_01S0011G03490,VIT_01S0011G04160,VIT_01S0011G05200,VIT_01S0011G05220,VIT_10S0003G03310,VIT_10S0003G03530,VIT_10S0003G04280,VIT_10S0003G04940,VIT_10S0003G05370,VIT_00S0259G00160,VIT_00S0531G00050,VIT_15S0048G02360,VIT_00S0583G00030,VIT_00S0265G00170,VIT_10S0116G01210,VIT…
GO:BP	regulation of molecular function	GO:0065009	0.00546589	2.26234	478	4553	100	30661	VIT_01S0026G00570,VIT_01S0026G00710,VIT_01S0150G00390,VIT_01S0011G05270,VIT_01S0011G05390,VIT_01S0011G05410,VIT_01S0137G00670,VIT_00S0187G00120,VIT_00S0187G00110,VIT_10S0116G00590,VIT_00S0203G00160,VIT_11S0016G00290,VIT_11S0016G00300,VIT_11S0016G00330,VIT_11S0016G02970,VIT_11S0016G03250,VIT_11S0016G00590,VIT_12S0034G00240,VIT_12S0035G01900,VIT_12S0028G03330,VIT_12S0059G02480,VIT_12S0134G00500,VIT…
GO:BP	meiotic cell cycle process	GO:1903046	0.00559883	2.2519	119	4553	33	30661	VIT_01S0010G03590,VIT_01S0150G00090,VIT_01S0011G03320,VIT_01S0011G06580,VIT_01S0011G06590,VIT_00S0225G00160,VIT_11S0016G00460,VIT_12S0034G00970,VIT_12S0034G00990,VIT_12S0028G03360,VIT_12S0028G00940,VIT_13S0067G01530,VIT_13S0064G00560,VIT_14S0036G01120,VIT_15S0021G02300,VIT_15S0046G02490,VIT_16S0039G02400,VIT_17S0000G09320,VIT_18S0122G01130,VIT_18S0122G00470,VIT_19S0090G00670,VIT_02S0025G00410,VIT…
GO:BP	pectin catabolic process	GO:0045490	0.00567798	2.24581	86	4553	26	30661	VIT_01S0137G00240,VIT_10S0116G00590,VIT_11S0016G00290,VIT_11S0016G00300,VIT_11S0016G00330,VIT_11S0016G00510,VIT_11S0016G03020,VIT_12S0035G01900,VIT_12S0028G03060,VIT_13S0019G04910,VIT_14S0060G01960,VIT_14S0219G00230,VIT_16S0022G00700,VIT_16S0098G01900,VIT_19S0015G00510,VIT_02S0154G00600,VIT_03S0017G01950,VIT_04S0044G01000,VIT_04S0044G01030,VIT_05S0062G01160,VIT_07S0005G05520,VIT_07S0005G00730,VIT…
GO:BP	anatomical structure development	GO:0048856	0.00567798	2.24581	1035	4553	195	30661	VIT_01S0011G00100,VIT_01S0010G00750,VIT_01S0011G01630,VIT_01S0010G03590,VIT_01S0011G00190,VIT_01S0150G00020,VIT_01S0011G00350,VIT_01S0011G03740,VIT_01S0011G06190,VIT_01S0137G00380,VIT_01S0137G00390,VIT_01S0137G00400,VIT_19S0014G00300,VIT_10S0003G03310,VIT_10S0003G03910,VIT_10S0003G04100,VIT_10S0003G04320,VIT_10S0003G04990,VIT_10S0092G00070,VIT_10S0071G00870,VIT_12S0059G01380,VIT_00S0265G00050,VIT…
GO:BP	regulation of hormone levels	GO:0010817	0.0058112	2.23573	154	4553	40	30661	VIT_01S0026G00820,VIT_01S0011G00190,VIT_01S0011G03640,VIT_01S0011G03720,VIT_01S0011G04860,VIT_10S0003G04320,VIT_10S0003G05480,VIT_10S0092G00070,VIT_11S0065G00130,VIT_11S0065G00040,VIT_11S0065G00630,VIT_11S0016G02110,VIT_11S0016G04810,VIT_13S0064G00740,VIT_14S0108G00020,VIT_15S0048G01960,VIT_15S0024G01830,VIT_15S0021G00310,VIT_16S0039G00290,VIT_17S0000G02420,VIT_18S0001G12870,VIT_18S0001G13200,VIT…
GO:BP	signal transduction	GO:0007165	0.00583274	2.23413	1114	4553	208	30661	VIT_01S0026G00570,VIT_01S0026G00940,VIT_01S0026G01120,VIT_01S0026G01420,VIT_12S0121G00240,VIT_12S0121G00290,VIT_01S0011G00120,VIT_01S0010G00330,VIT_01S0010G02940,VIT_01S0150G00020,VIT_01S0011G04860,VIT_01S0011G06190,VIT_01S0011G06410,VIT_19S0014G00300,VIT_10S0003G02680,VIT_10S0003G04100,VIT_10S0003G04320,VIT_10S0003G05160,VIT_10S0003G05210,VIT_00S0238G00060,VIT_18S0089G00100,VIT_10S0042G00770,VIT…
GO:BP	response to light stimulus	GO:0009416	0.006321	2.19921	259	4553	60	30661	VIT_01S0026G02330,VIT_01S0010G03620,VIT_10S0003G02680,VIT_10S0003G02890,VIT_10S0003G02900,VIT_10S0003G05690,VIT_00S0181G00180,VIT_11S0016G00730,VIT_12S0055G01110,VIT_04S0008G04320,VIT_12S0028G00320,VIT_12S0059G01870,VIT_12S0057G00500,VIT_12S0057G00630,VIT_13S0064G00190,VIT_13S0019G04140,VIT_14S0036G00540,VIT_15S0021G02070,VIT_15S0046G01310,VIT_15S0024G00040,VIT_16S0050G00020,VIT_16S0050G01420,VIT…
GO:BP	plant-type secondary cell wall biogenesis	GO:0009834	0.00641495	2.19281	47	4553	17	30661	VIT_10S0003G01560,VIT_11S0037G00530,VIT_12S0035G01340,VIT_12S0028G02990,VIT_12S0059G00570,VIT_14S0068G01970,VIT_00S0238G00020,VIT_02S0025G02710,VIT_07S0031G02320,VIT_04S0044G00990,VIT_06S0004G03050,VIT_07S0005G04110,VIT_08S0040G01970,VIT_08S0040G02030,VIT_08S0040G02070,VIT_08S0040G02340,VIT_08S0007G04150
GO:BP	organic cyclic compound biosynthetic process	GO:1901362	0.00641495	2.19281	2531	4553	437	30661	VIT_01S0127G00210,VIT_01S0127G00260,VIT_01S0127G00490,VIT_01S0026G00010,VIT_01S0011G00100,VIT_01S0026G01050,VIT_01S0026G01100,VIT_01S0026G01910,VIT_01S0026G01950,VIT_01S0026G02200,VIT_01S0026G02710,VIT_01S0011G01470,VIT_01S0010G00740,VIT_01S0011G01630,VIT_01S0010G02070,VIT_01S0010G03550,VIT_01S0010G03720,VIT_01S0011G00190,VIT_01S0011G03720,VIT_01S0011G03880,VIT_01S0011G04220,VIT_16S0100G00670,VIT…
GO:BP	transcription, DNA-templated	GO:0006351	0.00649345	2.18752	1845	4553	327	30661	VIT_01S0127G00210,VIT_01S0026G00010,VIT_01S0011G00100,VIT_01S0026G01050,VIT_01S0026G01910,VIT_01S0026G01950,VIT_01S0026G02200,VIT_01S0026G02710,VIT_01S0011G01470,VIT_01S0010G00740,VIT_01S0011G01630,VIT_01S0010G02070,VIT_01S0010G03550,VIT_01S0011G03720,VIT_01S0011G04220,VIT_16S0100G00670,VIT_01S0011G00610,VIT_01S0011G05870,VIT_01S0011G06400,VIT_00S0291G00020,VIT_10S0003G02680,VIT_10S0003G03910,VIT…
GO:BP	plant organ development	GO:0099402	0.00654839	2.18387	265	4553	61	30661	VIT_01S0011G00350,VIT_01S0011G03740,VIT_01S0011G06190,VIT_10S0003G04320,VIT_10S0003G00870,VIT_11S0016G04750,VIT_18S0001G13460,VIT_12S0028G02520,VIT_12S0028G03060,VIT_12S0059G00580,VIT_12S0059G02730,VIT_13S0064G01030,VIT_13S0067G03050,VIT_14S0060G00120,VIT_14S0068G01570,VIT_14S0108G01020,VIT_14S0081G00200,VIT_15S0021G02300,VIT_15S0048G00550,VIT_15S0048G01150,VIT_15S0046G02550,VIT_16S0022G02330,VIT…
GO:BP	beta-glucan biosynthetic process	GO:0051274	0.00665391	2.17692	106	4553	30	30661	VIT_00S0414G00010,VIT_00S0469G00020,VIT_00S0265G00050,VIT_10S0003G01560,VIT_11S0037G00530,VIT_12S0059G00910,VIT_12S0059G01000,VIT_12S0059G01010,VIT_13S0156G00210,VIT_12S0028G00400,VIT_16S0013G02100,VIT_17S0000G10010,VIT_17S0000G05060,VIT_17S0000G05070,VIT_17S0000G05570,VIT_19S0015G00730,VIT_19S0138G00120,VIT_02S0087G00170,VIT_02S0025G01850,VIT_02S0025G01980,VIT_07S0031G02060,VIT_03S0038G04250,VIT…
GO:BP	pre-replicative complex assembly	GO:0036388	0.00715823	2.14519	14	4553	8	30661	VIT_01S0150G00390,VIT_10S0003G03080,VIT_11S0149G00130,VIT_16S0039G01430,VIT_16S0039G01440,VIT_03S0038G00300,VIT_00S0184G00040,VIT_07S0005G01430
GO:BP	fructose metabolic process	GO:0006000	0.00715823	2.14519	11	4553	7	30661	VIT_13S0019G03350,VIT_15S0048G01260,VIT_16S0022G02340,VIT_18S0072G00770,VIT_05S0102G00710,VIT_08S0007G01570,VIT_08S0007G01590
GO:BP	pre-replicative complex assembly involved in cell cycle DNA replication	GO:1902299	0.00715823	2.14519	14	4553	8	30661	VIT_01S0150G00390,VIT_10S0003G03080,VIT_11S0149G00130,VIT_16S0039G01430,VIT_16S0039G01440,VIT_03S0038G00300,VIT_00S0184G00040,VIT_07S0005G01430
GO:BP	fatty acid biosynthetic process	GO:0006633	0.00715823	2.14519	136	4553	36	30661	VIT_01S0127G00260,VIT_01S0010G02670,VIT_01S0010G02750,VIT_01S0011G03490,VIT_10S0003G04280,VIT_00S0259G00160,VIT_00S0265G00170,VIT_11S0052G00610,VIT_12S0055G01100,VIT_12S0034G01240,VIT_05S0094G00750,VIT_13S0064G01480,VIT_14S0006G02990,VIT_14S0108G01670,VIT_15S0048G01260,VIT_18S0001G00370,VIT_18S0001G15460,VIT_02S0025G01730,VIT_02S0154G00140,VIT_00S0533G00030,VIT_00S0357G00020,VIT_08S0058G00850,VIT…
GO:BP	pre-replicative complex assembly involved in nuclear cell cycle DNA replication	GO:0006267	0.00715823	2.14519	14	4553	8	30661	VIT_01S0150G00390,VIT_10S0003G03080,VIT_11S0149G00130,VIT_16S0039G01430,VIT_16S0039G01440,VIT_03S0038G00300,VIT_00S0184G00040,VIT_07S0005G01430
GO:BP	DNA replication	GO:0006260	0.00715823	2.14519	187	4553	46	30661	VIT_01S0010G02590,VIT_01S0150G00390,VIT_00S0225G00120,VIT_10S0003G03080,VIT_11S0149G00130,VIT_12S0035G01960,VIT_06S0061G01610,VIT_13S0067G02530,VIT_13S0019G02860,VIT_13S0067G00840,VIT_15S0021G01380,VIT_16S0039G01430,VIT_16S0039G01440,VIT_16S0050G01420,VIT_16S0050G02250,VIT_16S0098G01510,VIT_16S0039G00430,VIT_17S0000G07440,VIT_17S0000G07630,VIT_10S0003G05490,VIT_02S0025G01350,VIT_02S0033G00190,VIT…
GO:BP	gamete generation	GO:0007276	0.00715823	2.14519	24	4553	11	30661	VIT_01S0011G06580,VIT_01S0011G06590,VIT_11S0016G00460,VIT_12S0028G00940,VIT_14S0036G01120,VIT_16S0039G02400,VIT_04S0044G00130,VIT_05S0049G01720,VIT_07S0151G00680,VIT_07S0141G00330,VIT_07S0005G03990
GO:BP	tissue development	GO:0009888	0.0075707	2.12086	172	4553	43	30661	VIT_01S0011G00100,VIT_01S0011G01630,VIT_01S0150G00020,VIT_01S0011G06190,VIT_01S0137G00380,VIT_01S0137G00390,VIT_01S0137G00400,VIT_10S0003G04320,VIT_11S0016G04750,VIT_12S0059G00580,VIT_12S0059G02730,VIT_13S0067G00830,VIT_14S0006G02730,VIT_14S0066G00010,VIT_14S0066G00050,VIT_14S0066G00060,VIT_14S0066G00020,VIT_14S0066G00100,VIT_14S0066G00130,VIT_15S0048G00550,VIT_15S0046G02550,VIT_15S0046G02560,VIT…
GO:BP	phloem or xylem histogenesis	GO:0010087	0.00842079	2.07465	40	4553	15	30661	VIT_01S0137G00380,VIT_01S0137G00390,VIT_01S0137G00400,VIT_12S0059G02730,VIT_13S0067G00830,VIT_14S0066G00010,VIT_14S0066G00050,VIT_14S0066G00060,VIT_14S0066G00020,VIT_14S0066G00100,VIT_14S0066G00130,VIT_17S0000G08990,VIT_17S0000G09700,VIT_06S0004G02800,VIT_07S0005G06160
GO:BP	regulation of cell morphogenesis	GO:0022604	0.00842079	2.07465	40	4553	15	30661	VIT_01S0010G00750,VIT_00S0265G00050,VIT_12S0028G02630,VIT_11S0016G03640,VIT_13S0156G00210,VIT_12S0028G00400,VIT_14S0068G00360,VIT_15S0021G01130,VIT_17S0000G10010,VIT_18S0001G00550,VIT_19S0138G00120,VIT_05S0102G00170,VIT_06S0004G01270,VIT_08S0007G07850,VIT_08S0058G00810
GO:BP	nucleic acid-templated transcription	GO:0097659	0.00854099	2.06849	1855	4553	327	30661	VIT_01S0127G00210,VIT_01S0026G00010,VIT_01S0011G00100,VIT_01S0026G01050,VIT_01S0026G01910,VIT_01S0026G01950,VIT_01S0026G02200,VIT_01S0026G02710,VIT_01S0011G01470,VIT_01S0010G00740,VIT_01S0011G01630,VIT_01S0010G02070,VIT_01S0010G03550,VIT_01S0011G03720,VIT_01S0011G04220,VIT_16S0100G00670,VIT_01S0011G00610,VIT_01S0011G05870,VIT_01S0011G06400,VIT_00S0291G00020,VIT_10S0003G02680,VIT_10S0003G03910,VIT…
GO:BP	regulation of cellular metabolic process	GO:0031323	0.00854099	2.06849	2367	4553	409	30661	VIT_01S0127G00210,VIT_01S0026G00010,VIT_01S0026G00570,VIT_01S0026G00710,VIT_01S0011G00100,VIT_01S0026G01050,VIT_01S0026G01910,VIT_01S0026G01950,VIT_01S0026G02200,VIT_01S0026G02480,VIT_01S0026G02710,VIT_01S0011G01470,VIT_01S0010G00740,VIT_01S0011G01630,VIT_01S0010G02070,VIT_01S0010G02590,VIT_01S0010G03550,VIT_01S0150G00090,VIT_01S0011G03720,VIT_01S0011G04220,VIT_16S0100G00670,VIT_01S0011G05270,VIT…
GO:BP	oligosaccharide metabolic process	GO:0009311	0.00875504	2.05774	89	4553	26	30661	VIT_01S0026G00280,VIT_19S0014G00300,VIT_00S0259G00160,VIT_00S0878G00020,VIT_11S0016G00470,VIT_11S0016G05770,VIT_11S0118G00200,VIT_12S0055G01100,VIT_04S0008G04320,VIT_13S0019G03350,VIT_16S0022G00660,VIT_17S0000G08010,VIT_17S0000G08960,VIT_17S0053G00700,VIT_18S0072G00770,VIT_19S0015G01350,VIT_19S0090G00630,VIT_02S0025G02170,VIT_00S0357G00020,VIT_00S0304G00080,VIT_04S0079G00230,VIT_07S0104G00930,VIT…
GO:BP	regulation of nucleobase-containing compound metabolic process	GO:0019219	0.0095718	2.01901	1846	4553	325	30661	VIT_01S0127G00210,VIT_01S0026G00010,VIT_01S0011G00100,VIT_01S0026G01050,VIT_01S0026G01910,VIT_01S0026G01950,VIT_01S0026G02200,VIT_01S0026G02710,VIT_01S0011G01470,VIT_01S0010G00740,VIT_01S0011G01630,VIT_01S0010G02070,VIT_01S0010G03550,VIT_01S0150G00090,VIT_01S0011G03720,VIT_01S0011G04220,VIT_16S0100G00670,VIT_01S0011G00610,VIT_01S0011G05870,VIT_01S0011G06400,VIT_00S0291G00020,VIT_10S0003G02680,VIT…
GO:BP	hormone-mediated signaling pathway	GO:0009755	0.00975378	2.01083	347	4553	75	30661	VIT_01S0026G00570,VIT_01S0011G00120,VIT_01S0010G00330,VIT_01S0011G04860,VIT_01S0011G06410,VIT_10S0003G04100,VIT_10S0003G04320,VIT_10S0042G00770,VIT_00S0181G00040,VIT_11S0037G00320,VIT_13S0084G00560,VIT_11S0016G03250,VIT_11S0016G03540,VIT_11S0016G00710,VIT_12S0035G00080,VIT_12S0034G02570,VIT_12S0035G00900,VIT_12S0035G00990,VIT_12S0057G00720,VIT_14S0006G02730,VIT_14S0068G00260,VIT_14S0108G00020,VIT…
GO:BP	cell wall biogenesis	GO:0042546	0.0100484	1.9979	206	4553	49	30661	VIT_19S0014G00300,VIT_10S0003G02440,VIT_10S0116G00520,VIT_00S0414G00010,VIT_00S0469G00020,VIT_10S0003G01560,VIT_11S0037G00530,VIT_11S0052G01250,VIT_12S0035G01340,VIT_12S0028G02990,VIT_12S0059G00570,VIT_12S0059G00910,VIT_12S0059G01000,VIT_12S0059G01010,VIT_12S0134G00160,VIT_14S0083G01100,VIT_14S0068G01970,VIT_17S0000G05060,VIT_17S0000G05070,VIT_18S0001G10090,VIT_18S0001G11860,VIT_00S0238G00020,VIT…
GO:BP	cell cycle DNA replication initiation	GO:1902292	0.0100495	1.99785	4	4553	4	30661	VIT_01S0150G00390,VIT_10S0003G03080,VIT_07S0031G00470,VIT_03S0038G00300
GO:BP	nuclear cell cycle DNA replication initiation	GO:1902315	0.0100495	1.99785	4	4553	4	30661	VIT_01S0150G00390,VIT_10S0003G03080,VIT_07S0031G00470,VIT_03S0038G00300
GO:BP	mitotic DNA replication initiation	GO:1902975	0.0100495	1.99785	4	4553	4	30661	VIT_01S0150G00390,VIT_10S0003G03080,VIT_07S0031G00470,VIT_03S0038G00300
GO:BP	DNA replication, synthesis of RNA primer	GO:0006269	0.0100495	1.99785	4	4553	4	30661	VIT_16S0050G01420,VIT_02S0025G01350,VIT_07S0031G00470,VIT_05S0051G00930
GO:BP	male meiosis II	GO:0007142	0.0100495	1.99785	4	4553	4	30661	VIT_12S0028G00940,VIT_14S0036G01120,VIT_05S0049G01720,VIT_07S0005G03990
GO:BP	oxylipin biosynthetic process	GO:0031408	0.0100495	1.99785	18	4553	9	30661	VIT_01S0010G02750,VIT_00S0265G00170,VIT_13S0064G01480,VIT_05S0020G03170,VIT_06S0004G01450,VIT_06S0004G01470,VIT_06S0004G01480,VIT_06S0004G01500,VIT_07S0141G00340
GO:BP	negative regulation of fatty acid metabolic process	GO:0045922	0.0100495	1.99785	4	4553	4	30661	VIT_10S0003G04280,VIT_19S0177G00320,VIT_18S0001G07170,VIT_07S0005G03940
GO:BP	oxylipin metabolic process	GO:0031407	0.0100495	1.99785	18	4553	9	30661	VIT_01S0010G02750,VIT_00S0265G00170,VIT_13S0064G01480,VIT_05S0020G03170,VIT_06S0004G01450,VIT_06S0004G01470,VIT_06S0004G01480,VIT_06S0004G01500,VIT_07S0141G00340
GO:BP	response to radiation	GO:0009314	0.0100495	1.99785	276	4553	62	30661	VIT_01S0026G02330,VIT_01S0010G03620,VIT_10S0003G02680,VIT_10S0003G02890,VIT_10S0003G02900,VIT_10S0003G05690,VIT_00S0181G00180,VIT_11S0016G00730,VIT_12S0055G01110,VIT_04S0008G04320,VIT_12S0028G00320,VIT_12S0059G01870,VIT_12S0057G00500,VIT_12S0057G00630,VIT_13S0064G00190,VIT_13S0019G04140,VIT_14S0036G00540,VIT_15S0021G02070,VIT_15S0046G01310,VIT_15S0024G00040,VIT_16S0050G00020,VIT_16S0050G01420,VIT…
GO:BP	regulation of RNA metabolic process	GO:0051252	0.010514	1.97823	1795	4553	316	30661	VIT_01S0127G00210,VIT_01S0026G00010,VIT_01S0011G00100,VIT_01S0026G01050,VIT_01S0026G01910,VIT_01S0026G01950,VIT_01S0026G02200,VIT_01S0026G02710,VIT_01S0011G01470,VIT_01S0010G00740,VIT_01S0011G01630,VIT_01S0010G02070,VIT_01S0010G03550,VIT_01S0150G00090,VIT_01S0011G03720,VIT_01S0011G04220,VIT_16S0100G00670,VIT_01S0011G00610,VIT_01S0011G05870,VIT_01S0011G06400,VIT_00S0291G00020,VIT_10S0003G02680,VIT…
GO:BP	nuclear DNA replication	GO:0033260	0.010514	1.97823	33	4553	13	30661	VIT_01S0150G00390,VIT_10S0003G03080,VIT_11S0149G00130,VIT_16S0039G01430,VIT_16S0039G01440,VIT_16S0039G00430,VIT_07S0031G00470,VIT_03S0038G00300,VIT_00S0184G00040,VIT_07S0005G01430,VIT_07S0005G03090,VIT_03S0017G01970,VIT_08S0058G00500
GO:BP	cellular response to chemical stimulus	GO:0070887	0.0106327	1.97336	754	4553	145	30661	VIT_01S0026G00570,VIT_01S0011G00120,VIT_01S0010G00330,VIT_01S0010G02590,VIT_01S0150G00440,VIT_01S0011G04860,VIT_01S0011G06190,VIT_01S0011G06410,VIT_19S0014G00300,VIT_10S0003G04100,VIT_10S0003G04320,VIT_10S0116G01780,VIT_10S0003G05480,VIT_10S0071G01060,VIT_12S0059G01380,VIT_10S0042G00770,VIT_10S0042G00080,VIT_00S0508G00030,VIT_00S0181G00040,VIT_10S0003G00650,VIT_11S0037G00320,VIT_13S0084G00560,VIT…
GO:BP	lignin catabolic process	GO:0046274	0.0106327	1.97336	72	4553	22	30661	VIT_13S0019G01920,VIT_13S0019G01930,VIT_13S0019G02150,VIT_13S0019G02160,VIT_17S0000G02590,VIT_18S0164G00100,VIT_18S0122G00250,VIT_18S0122G00520,VIT_18S0001G00680,VIT_18S0001G02350,VIT_18S0001G02410,VIT_18S0001G02390,VIT_18S0001G02400,VIT_18S0075G00530,VIT_04S0023G01960,VIT_06S0004G03760,VIT_06S0004G04050,VIT_08S0040G01790,VIT_08S0007G00600,VIT_08S0007G00680,VIT_08S0007G00670,VIT_08S0007G01550
GO:BP	response to hormone	GO:0009725	0.0106327	1.97336	642	4553	126	30661	VIT_01S0026G00570,VIT_01S0011G00120,VIT_01S0010G00330,VIT_01S0146G00180,VIT_01S0011G04860,VIT_01S0011G06410,VIT_10S0003G04100,VIT_10S0003G04320,VIT_10S0003G04990,VIT_10S0003G05480,VIT_10S0071G01060,VIT_12S0059G01380,VIT_10S0042G00770,VIT_00S0181G00040,VIT_11S0037G00320,VIT_13S0084G00560,VIT_11S0078G00400,VIT_11S0016G00520,VIT_11S0016G03250,VIT_11S0016G03540,VIT_11S0016G00710,VIT_11S0016G04810,VIT…
GO:BP	phenylpropanoid catabolic process	GO:0046271	0.0106327	1.97336	72	4553	22	30661	VIT_13S0019G01920,VIT_13S0019G01930,VIT_13S0019G02150,VIT_13S0019G02160,VIT_17S0000G02590,VIT_18S0164G00100,VIT_18S0122G00250,VIT_18S0122G00520,VIT_18S0001G00680,VIT_18S0001G02350,VIT_18S0001G02410,VIT_18S0001G02390,VIT_18S0001G02400,VIT_18S0075G00530,VIT_04S0023G01960,VIT_06S0004G03760,VIT_06S0004G04050,VIT_08S0040G01790,VIT_08S0007G00600,VIT_08S0007G00680,VIT_08S0007G00670,VIT_08S0007G01550
GO:BP	regulation of primary metabolic process	GO:0080090	0.0106327	1.97336	2283	4553	394	30661	VIT_01S0127G00210,VIT_01S0026G00010,VIT_01S0026G00570,VIT_01S0026G00710,VIT_01S0011G00100,VIT_01S0026G01050,VIT_01S0026G01910,VIT_01S0026G01950,VIT_01S0026G02200,VIT_01S0026G02480,VIT_01S0026G02710,VIT_01S0011G01470,VIT_01S0010G00740,VIT_01S0011G01630,VIT_01S0010G02070,VIT_01S0010G03550,VIT_01S0150G00090,VIT_01S0011G03720,VIT_01S0011G04220,VIT_16S0100G00670,VIT_01S0011G05270,VIT_01S0011G00610,VIT…
GO:BP	regulation of protein phosphorylation	GO:0001932	0.0106327	1.97336	145	4553	37	30661	VIT_01S0026G00710,VIT_01S0011G05270,VIT_00S0203G00160,VIT_11S0016G02970,VIT_12S0034G00240,VIT_12S0028G03330,VIT_12S0059G02480,VIT_12S0134G00500,VIT_13S0067G01420,VIT_14S0108G01630,VIT_14S0128G00430,VIT_14S0128G00410,VIT_15S0021G02680,VIT_16S0013G00630,VIT_18S0001G09920,VIT_18S0001G14170,VIT_18S0001G02060,VIT_18S0001G02080,VIT_18S0001G07220,VIT_19S0085G00690,VIT_00S0199G00210,VIT_00S0322G00010,VIT…
GO:BP	cytoskeleton organization	GO:0007010	0.0116009	1.93551	273	4553	61	30661	VIT_01S0011G01630,VIT_01S0010G02940,VIT_01S0010G03540,VIT_01S0011G05270,VIT_01S0137G00650,VIT_00S0704G00040,VIT_00S0516G00020,VIT_00S0532G00020,VIT_12S0028G02630,VIT_11S0016G00460,VIT_11S0016G03640,VIT_12S0028G03330,VIT_13S0084G00080,VIT_13S0067G00570,VIT_14S0108G00440,VIT_14S0108G01630,VIT_15S0021G01130,VIT_15S0048G00650,VIT_15S0048G00860,VIT_15S0048G01730,VIT_16S0022G01820,VIT_16S0050G00380,VIT…
GO:BP	establishment of localization	GO:0051234	0.0117497	1.92997	2710	4553	461	30661	VIT_01S0026G00260,VIT_01S0026G00270,VIT_01S0026G00360,VIT_01S0026G00530,VIT_01S0026G00550,VIT_01S0026G01490,VIT_01S0182G00140,VIT_01S0182G00130,VIT_01S0113G00420,VIT_01S0010G01430,VIT_01S0010G02440,VIT_01S0010G02490,VIT_01S0010G02520,VIT_01S0150G00250,VIT_01S0011G02240,VIT_01S0011G02250,VIT_01S0011G02880,VIT_01S0011G03180,VIT_01S0011G03390,VIT_01S0011G00450,VIT_01S0011G04700,VIT_01S0011G04710,VIT…
GO:BP	(1->3)-beta-D-glucan biosynthetic process	GO:0006075	0.0119294	1.92338	12	4553	7	30661	VIT_00S0265G00050,VIT_13S0156G00210,VIT_12S0028G00400,VIT_17S0000G10010,VIT_19S0138G00120,VIT_18S0001G07170,VIT_06S0004G01270
GO:BP	(1->3)-beta-D-glucan metabolic process	GO:0006074	0.0119294	1.92338	12	4553	7	30661	VIT_00S0265G00050,VIT_13S0156G00210,VIT_12S0028G00400,VIT_17S0000G10010,VIT_19S0138G00120,VIT_18S0001G07170,VIT_06S0004G01270
GO:BP	cytoskeleton-dependent cytokinesis	GO:0061640	0.0119294	1.92338	82	4553	24	30661	VIT_00S0414G00010,VIT_00S0469G00020,VIT_10S0003G01560,VIT_11S0037G00530,VIT_11S0016G00460,VIT_12S0059G00910,VIT_12S0059G01000,VIT_12S0059G01010,VIT_14S0128G00440,VIT_16S0039G00430,VIT_16S0039G02400,VIT_19S0015G00610,VIT_19S0015G00730,VIT_02S0025G01850,VIT_02S0025G01980,VIT_07S0031G02060,VIT_03S0038G04250,VIT_05S0049G00010,VIT_06S0004G01080,VIT_07S0005G01030,VIT_07S0005G02470,VIT_07S0005G03090,VIT…
GO:BP	aromatic compound biosynthetic process	GO:0019438	0.0119294	1.92338	2427	4553	416	30661	VIT_01S0127G00210,VIT_01S0127G00260,VIT_01S0127G00490,VIT_01S0026G00010,VIT_01S0011G00100,VIT_01S0026G01050,VIT_01S0026G01100,VIT_01S0026G01910,VIT_01S0026G01950,VIT_01S0026G02200,VIT_01S0026G02710,VIT_01S0011G01470,VIT_01S0010G00740,VIT_01S0011G01630,VIT_01S0010G02070,VIT_01S0010G03550,VIT_01S0010G03720,VIT_01S0011G03720,VIT_01S0011G04220,VIT_16S0100G00670,VIT_01S0011G00610,VIT_01S0011G05870,VIT…
GO:BP	microtubule cytoskeleton organization	GO:0000226	0.012836	1.89157	157	4553	39	30661	VIT_01S0010G02940,VIT_01S0010G03540,VIT_01S0011G05270,VIT_01S0137G00650,VIT_00S0704G00040,VIT_00S0532G00020,VIT_11S0016G00460,VIT_12S0028G03330,VIT_13S0084G00080,VIT_13S0067G00570,VIT_14S0108G00440,VIT_14S0108G01630,VIT_15S0048G00650,VIT_15S0048G00860,VIT_15S0048G01730,VIT_16S0022G01820,VIT_16S0050G00380,VIT_02S0025G03680,VIT_16S0098G00560,VIT_17S0000G00360,VIT_17S0000G04330,VIT_18S0001G10090,VIT…
GO:BP	response to endogenous stimulus	GO:0009719	0.0129332	1.8883	646	4553	126	30661	VIT_01S0026G00570,VIT_01S0011G00120,VIT_01S0010G00330,VIT_01S0146G00180,VIT_01S0011G04860,VIT_01S0011G06410,VIT_10S0003G04100,VIT_10S0003G04320,VIT_10S0003G04990,VIT_10S0003G05480,VIT_10S0071G01060,VIT_12S0059G01380,VIT_10S0042G00770,VIT_00S0181G00040,VIT_11S0037G00320,VIT_13S0084G00560,VIT_11S0078G00400,VIT_11S0016G00520,VIT_11S0016G03250,VIT_11S0016G03540,VIT_11S0016G00710,VIT_11S0016G04810,VIT…
GO:BP	macromolecule metabolic process	GO:0043170	0.0133021	1.87608	8546	4553	1359	30661	VIT_01S0127G00140,VIT_01S0127G00210,VIT_01S0127G00390,VIT_01S0127G00670,VIT_01S0026G00010,VIT_01S0026G00180,VIT_01S0026G00190,VIT_01S0026G00300,VIT_01S0026G00570,VIT_01S0026G00710,VIT_01S0026G00750,VIT_01S0011G00100,VIT_01S0026G01050,VIT_01S0026G01420,VIT_01S0026G01590,VIT_01S0026G01780,VIT_01S0026G01870,VIT_01S0026G01910,VIT_01S0026G01950,VIT_01S0026G02200,VIT_01S0026G02470,VIT_01S0026G02520,VIT…
GO:BP	lignin metabolic process	GO:0009808	0.0134919	1.86993	107	4553	29	30661	VIT_13S0019G01920,VIT_13S0019G01930,VIT_13S0019G02150,VIT_13S0019G02160,VIT_17S0000G02590,VIT_18S0001G14910,VIT_18S0164G00100,VIT_18S0122G00250,VIT_18S0122G00520,VIT_18S0001G00680,VIT_18S0001G02350,VIT_18S0001G02410,VIT_18S0001G02390,VIT_18S0001G02400,VIT_18S0075G00530,VIT_00S0371G00050,VIT_00S0346G00110,VIT_00S0371G00100,VIT_03S0180G00260,VIT_04S0023G01960,VIT_04S0023G02900,VIT_06S0004G03550,VIT…
GO:BP	cellular response to hormone stimulus	GO:0032870	0.0140936	1.85098	376	4553	79	30661	VIT_01S0026G00570,VIT_01S0011G00120,VIT_01S0010G00330,VIT_01S0011G04860,VIT_01S0011G06410,VIT_10S0003G04100,VIT_10S0003G04320,VIT_10S0003G05480,VIT_10S0071G01060,VIT_10S0042G00770,VIT_00S0181G00040,VIT_11S0037G00320,VIT_13S0084G00560,VIT_11S0016G03250,VIT_11S0016G03540,VIT_11S0016G00710,VIT_12S0035G00080,VIT_12S0034G02570,VIT_12S0035G00900,VIT_12S0035G00990,VIT_12S0057G00720,VIT_14S0006G02730,VIT…
GO:BP	regulation of biological quality	GO:0065008	0.0140973	1.85086	796	4553	151	30661	VIT_01S0127G00590,VIT_01S0026G00820,VIT_01S0010G00750,VIT_01S0010G02590,VIT_01S0011G00190,VIT_01S0011G03640,VIT_01S0011G03720,VIT_01S0011G04860,VIT_01S0011G06010,VIT_01S0011G06190,VIT_01S0137G00210,VIT_10S0116G01650,VIT_10S0003G04270,VIT_10S0003G04320,VIT_10S0003G05480,VIT_10S0092G00070,VIT_00S0532G00030,VIT_15S0048G02360,VIT_00S0265G00050,VIT_12S0028G02630,VIT_11S0065G00130,VIT_11S0065G00040,VIT…
GO:BP	phospholipid catabolic process	GO:0009395	0.0141103	1.85046	19	4553	9	30661	VIT_01S0011G01830,VIT_11S0016G05360,VIT_11S0016G05370,VIT_18S0001G00770,VIT_00S0264G00090,VIT_04S0008G05450,VIT_06S0009G03350,VIT_06S0004G06510,VIT_09S0002G02390
GO:BP	regulation of nitrogen compound metabolic process	GO:0051171	0.0142611	1.84585	2264	4553	389	30661	VIT_01S0127G00210,VIT_01S0026G00010,VIT_01S0026G00570,VIT_01S0026G00710,VIT_01S0011G00100,VIT_01S0026G01050,VIT_01S0026G01910,VIT_01S0026G01950,VIT_01S0026G02200,VIT_01S0026G02710,VIT_01S0011G01470,VIT_01S0010G00740,VIT_01S0011G01630,VIT_01S0010G02070,VIT_01S0010G03550,VIT_01S0150G00090,VIT_01S0011G03720,VIT_01S0011G04220,VIT_16S0100G00670,VIT_01S0011G05270,VIT_01S0011G00610,VIT_01S0011G05870,VIT…
GO:BP	multi-organism process	GO:0051704	0.0147734	1.83052	249	4553	56	30661	VIT_01S0010G03590,VIT_01S0011G06580,VIT_01S0011G06590,VIT_10S0003G03310,VIT_10S0042G01140,VIT_00S0286G00140,VIT_00S0456G00020,VIT_00S0286G00130,VIT_00S0353G00060,VIT_00S0353G00020,VIT_11S0016G00460,VIT_12S0028G03520,VIT_12S0059G00190,VIT_12S0134G00300,VIT_12S0134G00270,VIT_12S0028G00940,VIT_14S0036G01120,VIT_15S0021G02300,VIT_15S0021G02700,VIT_15S0046G01810,VIT_15S0046G02490,VIT_16S0050G02120,VIT…
GO:BP	response to auxin	GO:0009733	0.014808	1.8295	222	4553	51	30661	VIT_01S0011G00120,VIT_01S0146G00180,VIT_01S0011G04860,VIT_10S0003G04100,VIT_10S0003G04320,VIT_10S0003G05480,VIT_00S0181G00040,VIT_11S0078G00400,VIT_11S0016G00520,VIT_11S0016G03540,VIT_14S0108G00020,VIT_14S0108G00950,VIT_14S0030G02310,VIT_15S0021G02190,VIT_15S0048G00530,VIT_15S0046G00290,VIT_16S0098G01150,VIT_17S0000G02420,VIT_18S0001G13420,VIT_18S0001G13980,VIT_18S0001G00300,VIT_18S0001G15420,VIT…
GO:BP	DNA-dependent DNA replication	GO:0006261	0.016088	1.7935	154	4553	38	30661	VIT_01S0010G02590,VIT_01S0150G00390,VIT_00S0225G00120,VIT_10S0003G03080,VIT_11S0149G00130,VIT_12S0035G01960,VIT_06S0061G01610,VIT_13S0067G02530,VIT_15S0021G01380,VIT_16S0039G01430,VIT_16S0039G01440,VIT_16S0050G01420,VIT_16S0039G00430,VIT_17S0000G07440,VIT_17S0000G07630,VIT_02S0025G01350,VIT_02S0033G00190,VIT_00S0616G00030,VIT_07S0031G00470,VIT_03S0038G00300,VIT_03S0038G02370,VIT_04S0023G02020,VIT…
GO:BP	localization	GO:0051179	0.0166767	1.77789	2833	4553	478	30661	VIT_01S0026G00260,VIT_01S0026G00270,VIT_01S0026G00360,VIT_01S0026G00530,VIT_01S0026G00550,VIT_01S0026G01490,VIT_01S0182G00140,VIT_01S0182G00130,VIT_01S0113G00420,VIT_01S0011G01630,VIT_01S0010G01430,VIT_01S0010G02440,VIT_01S0010G02490,VIT_01S0010G02520,VIT_01S0150G00250,VIT_01S0011G02240,VIT_01S0011G02250,VIT_01S0011G02880,VIT_01S0011G03180,VIT_01S0011G03390,VIT_01S0011G00450,VIT_01S0011G04700,VIT…
GO:BP	starch biosynthetic process	GO:0019252	0.0172084	1.76426	27	4553	11	30661	VIT_07S0205G00110,VIT_13S0019G05160,VIT_15S0048G01260,VIT_16S0022G02340,VIT_18S0001G12840,VIT_18S0001G00060,VIT_19S0014G00180,VIT_02S0025G02790,VIT_03S0038G04570,VIT_05S0102G00710,VIT_05S0020G02880
GO:BP	fructose 6-phosphate metabolic process	GO:0006002	0.0172084	1.76426	16	4553	8	30661	VIT_10S0116G00360,VIT_12S0059G01220,VIT_13S0019G03350,VIT_14S0108G00540,VIT_14S0108G00560,VIT_18S0072G00770,VIT_08S0007G01570,VIT_08S0007G01590
GO:BP	regulation of phosphorylation	GO:0042325	0.0178989	1.74717	155	4553	38	30661	VIT_01S0026G00710,VIT_01S0011G05270,VIT_00S0203G00160,VIT_11S0016G02970,VIT_12S0034G00240,VIT_12S0028G03330,VIT_12S0059G02480,VIT_12S0134G00500,VIT_13S0067G01420,VIT_13S0067G03860,VIT_14S0108G01630,VIT_14S0128G00430,VIT_14S0128G00410,VIT_15S0021G02680,VIT_16S0013G00630,VIT_18S0001G09920,VIT_18S0001G14170,VIT_18S0001G02060,VIT_18S0001G02080,VIT_18S0001G07220,VIT_19S0085G00690,VIT_00S0199G00210,VIT…
GO:BP	cellular response to endogenous stimulus	GO:0071495	0.0181386	1.7414	380	4553	79	30661	VIT_01S0026G00570,VIT_01S0011G00120,VIT_01S0010G00330,VIT_01S0011G04860,VIT_01S0011G06410,VIT_10S0003G04100,VIT_10S0003G04320,VIT_10S0003G05480,VIT_10S0071G01060,VIT_10S0042G00770,VIT_00S0181G00040,VIT_11S0037G00320,VIT_13S0084G00560,VIT_11S0016G03250,VIT_11S0016G03540,VIT_11S0016G00710,VIT_12S0035G00080,VIT_12S0034G02570,VIT_12S0035G00900,VIT_12S0035G00990,VIT_12S0057G00720,VIT_14S0006G02730,VIT…
GO:BP	meiotic cell cycle	GO:0051321	0.0181386	1.7414	150	4553	37	30661	VIT_01S0010G03590,VIT_01S0150G00090,VIT_01S0011G03320,VIT_01S0011G06580,VIT_01S0011G06590,VIT_00S0225G00160,VIT_11S0016G00460,VIT_12S0034G00970,VIT_12S0034G00990,VIT_12S0028G03360,VIT_12S0028G00940,VIT_13S0067G01530,VIT_13S0064G00560,VIT_14S0036G01120,VIT_14S0108G00710,VIT_15S0021G02300,VIT_15S0046G02490,VIT_16S0022G00060,VIT_16S0039G02400,VIT_17S0000G07440,VIT_17S0000G09320,VIT_18S0122G01130,VIT…
GO:BP	cell cycle DNA replication	GO:0044786	0.0208577	1.68073	53	4553	17	30661	VIT_01S0150G00390,VIT_00S0225G00120,VIT_10S0003G03080,VIT_11S0149G00130,VIT_16S0039G01430,VIT_16S0039G01440,VIT_16S0039G00430,VIT_17S0000G07630,VIT_07S0031G00470,VIT_03S0038G00300,VIT_00S0184G00040,VIT_07S0005G01430,VIT_07S0005G03090,VIT_08S0007G00270,VIT_08S0007G00580,VIT_03S0017G01970,VIT_08S0058G00500
GO:BP	regulation of macromolecule metabolic process	GO:0060255	0.0208577	1.68073	2512	4553	426	30661	VIT_01S0127G00210,VIT_01S0026G00010,VIT_01S0026G00570,VIT_01S0026G00710,VIT_01S0011G00100,VIT_01S0026G01050,VIT_01S0026G01910,VIT_01S0026G01950,VIT_01S0026G02200,VIT_01S0026G02710,VIT_01S0011G01470,VIT_01S0010G00740,VIT_01S0011G01630,VIT_01S0010G01830,VIT_01S0010G01850,VIT_01S0010G02070,VIT_01S0010G02590,VIT_01S0010G03550,VIT_01S0150G00090,VIT_01S0011G03720,VIT_01S0011G04220,VIT_16S0100G00670,VIT…
GO:BP	regulation of metabolic process	GO:0019222	0.020881	1.68025	2601	4553	440	30661	VIT_01S0127G00210,VIT_01S0026G00010,VIT_01S0026G00570,VIT_01S0026G00710,VIT_01S0011G00100,VIT_01S0026G01050,VIT_01S0026G01910,VIT_01S0026G01950,VIT_01S0026G02200,VIT_01S0026G02480,VIT_01S0026G02710,VIT_01S0011G01470,VIT_01S0010G00740,VIT_01S0011G01630,VIT_01S0010G01830,VIT_01S0010G01850,VIT_01S0010G02070,VIT_01S0010G02590,VIT_01S0010G03550,VIT_01S0150G00090,VIT_01S0011G03720,VIT_01S0011G04220,VIT…
GO:BP	negative regulation of organelle organization	GO:0010639	0.0211141	1.67543	40	4553	14	30661	VIT_01S0010G02430,VIT_01S0150G00390,VIT_00S0225G00120,VIT_12S0028G03360,VIT_13S0067G01530,VIT_15S0048G01750,VIT_17S0000G09320,VIT_18S0122G00470,VIT_05S0094G00920,VIT_06S0004G06500,VIT_06S0004G06510,VIT_07S0151G00570,VIT_08S0007G00580,VIT_08S0058G00500
GO:BP	membrane lipid catabolic process	GO:0046466	0.0217777	1.66199	10	4553	6	30661	VIT_17S0000G06380,VIT_18S0001G00370,VIT_18S0001G05700,VIT_04S0008G05450,VIT_05S0051G00910,VIT_08S0007G01680
GO:BP	plant-type cell wall biogenesis	GO:0009832	0.0226915	1.64414	152	4553	37	30661	VIT_19S0014G00300,VIT_00S0414G00010,VIT_00S0469G00020,VIT_10S0003G01560,VIT_11S0037G00530,VIT_12S0035G01340,VIT_12S0028G02990,VIT_12S0059G00570,VIT_12S0059G00910,VIT_12S0059G01000,VIT_12S0059G01010,VIT_14S0083G01100,VIT_14S0068G01970,VIT_17S0000G05060,VIT_17S0000G05070,VIT_18S0001G10090,VIT_00S0238G00020,VIT_19S0015G00730,VIT_02S0025G01850,VIT_02S0025G01980,VIT_02S0025G02710,VIT_07S0031G02320,VIT…
GO:BP	regulation of cellular component organization	GO:0051128	0.0229607	1.63901	271	4553	59	30661	VIT_01S0026G00710,VIT_01S0010G02430,VIT_01S0150G00090,VIT_01S0150G00390,VIT_00S0225G00120,VIT_10S0003G04280,VIT_00S0516G00020,VIT_00S0203G00160,VIT_12S0028G02630,VIT_11S0016G03640,VIT_12S0028G03330,VIT_12S0028G03360,VIT_12S0134G00500,VIT_13S0067G01420,VIT_13S0067G01530,VIT_14S0068G00360,VIT_14S0108G01300,VIT_14S0108G01630,VIT_15S0021G01130,VIT_15S0048G00650,VIT_15S0048G01750,VIT_16S0022G01770,VIT…
GO:BP	regulation of cell shape	GO:0008360	0.0229607	1.63901	32	4553	12	30661	VIT_01S0010G00750,VIT_00S0265G00050,VIT_12S0028G02630,VIT_11S0016G03640,VIT_13S0156G00210,VIT_12S0028G00400,VIT_15S0021G01130,VIT_17S0000G10010,VIT_19S0138G00120,VIT_06S0004G01270,VIT_08S0007G07850,VIT_08S0058G00810
GO:BP	regulation of cellular macromolecule biosynthetic process	GO:2000112	0.0233486	1.63174	1880	4553	325	30661	VIT_01S0127G00210,VIT_01S0026G00010,VIT_01S0011G00100,VIT_01S0026G01050,VIT_01S0026G01910,VIT_01S0026G01950,VIT_01S0026G02200,VIT_01S0026G02710,VIT_01S0011G01470,VIT_01S0010G00740,VIT_01S0011G01630,VIT_01S0010G02070,VIT_01S0010G02590,VIT_01S0010G03550,VIT_01S0011G03720,VIT_01S0011G04220,VIT_16S0100G00670,VIT_01S0011G00610,VIT_01S0011G05870,VIT_01S0011G06400,VIT_00S0291G00020,VIT_00S0225G00120,VIT…
GO:BP	response to stress	GO:0006950	0.0240782	1.61838	1856	4553	321	30661	VIT_01S0026G00280,VIT_01S0026G00570,VIT_01S0026G01120,VIT_01S0011G01120,VIT_12S0121G00240,VIT_12S0121G00290,VIT_01S0182G00140,VIT_01S0182G00130,VIT_01S0010G00610,VIT_01S0010G02030,VIT_01S0010G02590,VIT_01S0150G00020,VIT_01S0150G00390,VIT_01S0011G03430,VIT_01S0011G03440,VIT_01S0011G05190,VIT_01S0011G05270,VIT_01S0011G05600,VIT_01S0011G06190,VIT_01S0011G06590,VIT_07S0205G00110,VIT_19S0014G00300,VIT…
GO:BP	reproduction	GO:0000003	0.0247565	1.60631	737	4553	139	30661	VIT_01S0011G00100,VIT_01S0010G03590,VIT_01S0150G00020,VIT_01S0150G00090,VIT_01S0011G03320,VIT_01S0011G00350,VIT_01S0011G03740,VIT_01S0011G06580,VIT_01S0011G06590,VIT_00S0225G00160,VIT_19S0014G00300,VIT_10S0003G03310,VIT_10S0003G04100,VIT_10S0003G04320,VIT_10S0042G01140,VIT_00S0286G00140,VIT_00S0456G00020,VIT_00S0286G00130,VIT_00S0353G00060,VIT_00S0353G00020,VIT_00S0265G00050,VIT_10S0003G00050,VIT…
GO:BP	lipid transport	GO:0006869	0.0250156	1.60179	122	4553	31	30661	VIT_01S0010G01430,VIT_01S0011G03390,VIT_00S0399G00020,VIT_15S0048G02360,VIT_11S0103G00190,VIT_11S0052G00240,VIT_11S0052G00280,VIT_12S0055G01140,VIT_13S0067G02910,VIT_13S0156G00090,VIT_14S0006G02550,VIT_14S0006G02890,VIT_17S0000G05850,VIT_18S0001G10520,VIT_18S0001G15700,VIT_18S0089G01110,VIT_18S0001G08270,VIT_02S0154G00240,VIT_07S0031G02980,VIT_03S0038G03730,VIT_04S0023G01720,VIT_04S0008G05740,VIT…
GO:BP	cell wall modification	GO:0042545	0.0252978	1.59692	68	4553	20	30661	VIT_10S0116G00590,VIT_11S0016G00290,VIT_11S0016G00300,VIT_11S0016G00330,VIT_11S0016G00510,VIT_11S0016G03020,VIT_12S0035G01900,VIT_14S0060G01960,VIT_16S0022G00700,VIT_16S0098G01900,VIT_18S0001G11860,VIT_02S0154G00600,VIT_03S0017G01950,VIT_04S0044G01000,VIT_04S0044G01030,VIT_05S0062G01160,VIT_07S0005G00730,VIT_07S0005G01940,VIT_08S0007G04480,VIT_09S0002G00320
GO:BP	regulation of biosynthetic process	GO:0009889	0.0252978	1.59692	1927	4553	332	30661	VIT_01S0127G00210,VIT_01S0026G00010,VIT_01S0011G00100,VIT_01S0026G01050,VIT_01S0026G01910,VIT_01S0026G01950,VIT_01S0026G02200,VIT_01S0026G02480,VIT_01S0026G02710,VIT_01S0011G01470,VIT_01S0010G00740,VIT_01S0011G01630,VIT_01S0010G02070,VIT_01S0010G02590,VIT_01S0010G03550,VIT_01S0011G03720,VIT_01S0011G04220,VIT_16S0100G00670,VIT_01S0011G00610,VIT_01S0011G05870,VIT_01S0011G06400,VIT_00S0291G00020,VIT…
GO:BP	regulation of cellular biosynthetic process	GO:0031326	0.0252978	1.59692	1921	4553	331	30661	VIT_01S0127G00210,VIT_01S0026G00010,VIT_01S0011G00100,VIT_01S0026G01050,VIT_01S0026G01910,VIT_01S0026G01950,VIT_01S0026G02200,VIT_01S0026G02710,VIT_01S0011G01470,VIT_01S0010G00740,VIT_01S0011G01630,VIT_01S0010G02070,VIT_01S0010G02590,VIT_01S0010G03550,VIT_01S0011G03720,VIT_01S0011G04220,VIT_16S0100G00670,VIT_01S0011G00610,VIT_01S0011G05870,VIT_01S0011G06400,VIT_00S0291G00020,VIT_00S0225G00120,VIT…
GO:BP	transport	GO:0006810	0.0255454	1.59269	2674	4553	450	30661	VIT_01S0026G00260,VIT_01S0026G00270,VIT_01S0026G00360,VIT_01S0026G00530,VIT_01S0026G00550,VIT_01S0026G01490,VIT_01S0182G00140,VIT_01S0182G00130,VIT_01S0113G00420,VIT_01S0010G01430,VIT_01S0010G02440,VIT_01S0010G02490,VIT_01S0010G02520,VIT_01S0150G00250,VIT_01S0011G02240,VIT_01S0011G02250,VIT_01S0011G02880,VIT_01S0011G03180,VIT_01S0011G03390,VIT_01S0011G00450,VIT_01S0011G04700,VIT_01S0011G04710,VIT…
GO:BP	cellulose metabolic process	GO:0030243	0.028038	1.55225	123	4553	31	30661	VIT_01S0011G02170,VIT_00S0414G00010,VIT_00S0469G00020,VIT_10S0003G01560,VIT_11S0037G00530,VIT_12S0035G02180,VIT_12S0059G00910,VIT_12S0059G01000,VIT_12S0059G01010,VIT_18S0089G00210,VIT_16S0013G02100,VIT_17S0000G05060,VIT_17S0000G05070,VIT_17S0000G05570,VIT_18S0001G08290,VIT_19S0015G00730,VIT_19S0090G01050,VIT_02S0087G00170,VIT_02S0025G01850,VIT_02S0025G01980,VIT_02S0025G02650,VIT_07S0031G02060,VIT…
GO:BP	plant organ morphogenesis	GO:1905392	0.0285236	1.54479	88	4553	24	30661	VIT_01S0011G06190,VIT_10S0003G04320,VIT_10S0003G00870,VIT_11S0016G04750,VIT_18S0001G13460,VIT_12S0028G02520,VIT_12S0028G03060,VIT_12S0059G00580,VIT_12S0059G02730,VIT_14S0068G01570,VIT_15S0046G02550,VIT_17S0000G08990,VIT_17S0000G00310,VIT_18S0001G15420,VIT_18S0001G03540,VIT_07S0031G00470,VIT_03S0063G01880,VIT_04S0023G02650,VIT_05S0102G00370,VIT_06S0004G03620,VIT_07S0104G00930,VIT_07S0005G03940,VIT…
GO:BP	post-embryonic plant organ development	GO:0090696	0.0294469	1.53096	33	4553	12	30661	VIT_18S0001G13460,VIT_12S0028G03060,VIT_14S0068G01570,VIT_17S0000G08990,VIT_18S0001G15420,VIT_18S0001G03540,VIT_02S0154G00260,VIT_03S0063G01880,VIT_05S0102G00370,VIT_06S0004G03620,VIT_07S0104G00930,VIT_08S0056G01690
GO:BP	tropism	GO:0009606	0.0294768	1.53052	55	4553	17	30661	VIT_01S0026G02330,VIT_01S0011G02780,VIT_10S0003G04320,VIT_17S0000G08990,VIT_17S0000G01360,VIT_17S0000G06040,VIT_18S0001G11160,VIT_18S0122G00290,VIT_00S0477G00070,VIT_07S0129G01080,VIT_05S0020G01070,VIT_06S0004G05950,VIT_08S0056G00720,VIT_08S0040G02950,VIT_08S0056G01270,VIT_08S0007G05060,VIT_08S0007G08780
GO:BP	shoot system development	GO:0048367	0.0294768	1.53052	269	4553	58	30661	VIT_01S0011G00100,VIT_01S0150G00020,VIT_01S0011G00350,VIT_01S0011G03740,VIT_01S0011G06190,VIT_10S0003G03910,VIT_10S0003G04100,VIT_10S0003G04320,VIT_10S0003G00050,VIT_10S0003G00870,VIT_18S0001G13460,VIT_12S0028G02520,VIT_12S0028G03060,VIT_12S0028G03350,VIT_12S0059G02730,VIT_13S0064G01030,VIT_14S0083G01030,VIT_14S0068G01570,VIT_14S0081G00200,VIT_15S0021G02190,VIT_15S0021G02300,VIT_15S0048G00550,VIT…
GO:BP	response to organic substance	GO:0010033	0.0294768	1.53052	874	4553	161	30661	VIT_01S0026G00570,VIT_01S0011G00120,VIT_01S0010G00330,VIT_01S0146G00180,VIT_01S0011G04860,VIT_01S0011G06190,VIT_01S0011G06410,VIT_19S0014G00300,VIT_10S0003G04100,VIT_10S0003G04320,VIT_10S0003G04990,VIT_10S0003G05480,VIT_10S0116G00360,VIT_10S0071G01060,VIT_12S0059G01380,VIT_10S0042G00770,VIT_00S0508G00030,VIT_00S0181G00040,VIT_11S0037G00320,VIT_13S0084G00560,VIT_11S0078G00400,VIT_11S0016G00520,VIT…
GO:BP	cellular response to stimulus	GO:0051716	0.0302179	1.51974	2016	4553	345	30661	VIT_01S0026G00280,VIT_01S0026G00570,VIT_01S0026G00940,VIT_01S0026G01120,VIT_01S0026G01420,VIT_12S0121G00240,VIT_12S0121G00290,VIT_01S0182G00140,VIT_01S0182G00130,VIT_01S0011G00120,VIT_01S0010G00330,VIT_01S0010G00610,VIT_01S0010G02590,VIT_01S0010G02940,VIT_01S0150G00020,VIT_01S0150G00390,VIT_01S0150G00440,VIT_01S0011G04860,VIT_01S0011G05270,VIT_01S0011G06190,VIT_01S0011G06410,VIT_07S0205G00110,VIT…
GO:BP	reproductive process	GO:0022414	0.0302179	1.51974	730	4553	137	30661	VIT_01S0011G00100,VIT_01S0010G03590,VIT_01S0150G00020,VIT_01S0150G00090,VIT_01S0011G03320,VIT_01S0011G00350,VIT_01S0011G03740,VIT_01S0011G06580,VIT_01S0011G06590,VIT_00S0225G00160,VIT_19S0014G00300,VIT_10S0003G03310,VIT_10S0003G04100,VIT_10S0003G04320,VIT_10S0042G01140,VIT_00S0286G00140,VIT_00S0456G00020,VIT_00S0286G00130,VIT_00S0353G00060,VIT_00S0353G00020,VIT_10S0003G00050,VIT_11S0016G00460,VIT…
GO:BP	cellular response to organic substance	GO:0071310	0.0305018	1.51567	499	4553	98	30661	VIT_01S0026G00570,VIT_01S0011G00120,VIT_01S0010G00330,VIT_01S0011G04860,VIT_01S0011G06190,VIT_01S0011G06410,VIT_19S0014G00300,VIT_10S0003G04100,VIT_10S0003G04320,VIT_10S0003G05480,VIT_10S0071G01060,VIT_12S0059G01380,VIT_10S0042G00770,VIT_00S0508G00030,VIT_00S0181G00040,VIT_11S0037G00320,VIT_13S0084G00560,VIT_11S0016G03250,VIT_11S0016G03540,VIT_11S0016G00710,VIT_12S0035G00080,VIT_12S0034G02570,VIT…
GO:BP	regulation of macromolecule biosynthetic process	GO:0010556	0.0305018	1.51567	1897	4553	326	30661	VIT_01S0127G00210,VIT_01S0026G00010,VIT_01S0011G00100,VIT_01S0026G01050,VIT_01S0026G01910,VIT_01S0026G01950,VIT_01S0026G02200,VIT_01S0026G02710,VIT_01S0011G01470,VIT_01S0010G00740,VIT_01S0011G01630,VIT_01S0010G02070,VIT_01S0010G02590,VIT_01S0010G03550,VIT_01S0011G03720,VIT_01S0011G04220,VIT_16S0100G00670,VIT_01S0011G00610,VIT_01S0011G05870,VIT_01S0011G06400,VIT_00S0291G00020,VIT_00S0225G00120,VIT…
GO:BP	mitotic cytokinesis	GO:0000281	0.030912	1.50987	79	4553	22	30661	VIT_00S0414G00010,VIT_00S0469G00020,VIT_10S0003G01560,VIT_11S0037G00530,VIT_12S0059G00910,VIT_12S0059G01000,VIT_12S0059G01010,VIT_14S0128G00440,VIT_16S0039G00430,VIT_19S0015G00610,VIT_19S0015G00730,VIT_02S0025G01850,VIT_02S0025G01980,VIT_07S0031G02060,VIT_03S0038G04250,VIT_05S0049G00010,VIT_06S0004G01080,VIT_07S0005G01030,VIT_07S0005G02470,VIT_07S0005G03090,VIT_07S0005G04110,VIT_08S0007G08380
GO:BP	lipid oxidation	GO:0034440	0.030912	1.50987	79	4553	22	30661	VIT_01S0010G02750,VIT_00S0531G00050,VIT_00S0265G00170,VIT_13S0047G00360,VIT_13S0064G01480,VIT_14S0006G02240,VIT_15S0021G02240,VIT_18S0001G10520,VIT_19S0177G00320,VIT_00S0389G00020,VIT_00S0662G00010,VIT_05S0051G00720,VIT_05S0020G03170,VIT_06S0004G01450,VIT_06S0004G01470,VIT_06S0004G01480,VIT_06S0004G01500,VIT_06S0004G05470,VIT_07S0005G05610,VIT_07S0141G00340,VIT_08S0105G00460,VIT_09S0002G02210
GO:BP	leading strand elongation	GO:0006272	0.0315283	1.5013	5	4553	4	30661	VIT_06S0061G01610,VIT_07S0031G00470,VIT_06S0080G00460,VIT_06S0004G05920
GO:BP	lignin biosynthetic process	GO:0009809	0.0315283	1.5013	42	4553	14	30661	VIT_13S0019G01920,VIT_13S0019G01930,VIT_13S0019G02150,VIT_13S0019G02160,VIT_18S0001G14910,VIT_00S0371G00050,VIT_00S0346G00110,VIT_00S0371G00100,VIT_03S0180G00260,VIT_04S0023G02900,VIT_06S0004G03550,VIT_06S0004G03760,VIT_06S0004G04050,VIT_08S0007G00600
GO:BP	multicellular organismal process	GO:0032501	0.032336	1.49031	1066	4553	192	30661	VIT_01S0011G00100,VIT_01S0010G03590,VIT_01S0011G00190,VIT_01S0150G00020,VIT_01S0011G00350,VIT_01S0011G03740,VIT_01S0011G06190,VIT_01S0011G06580,VIT_01S0011G06590,VIT_19S0014G00300,VIT_10S0003G03310,VIT_10S0003G03910,VIT_10S0003G04100,VIT_10S0003G04320,VIT_10S0092G00070,VIT_10S0071G00870,VIT_10S0042G01140,VIT_12S0059G01380,VIT_00S0286G00140,VIT_00S0456G00020,VIT_00S0286G00130,VIT_00S0353G00060,VIT…
GO:BP	carbohydrate transmembrane transport	GO:0034219	0.0340134	1.46835	70	4553	20	30661	VIT_10S0003G02190,VIT_10S0003G03930,VIT_12S0059G00250,VIT_11S0149G00050,VIT_14S0030G00200,VIT_14S0030G00230,VIT_14S0030G00240,VIT_14S0030G00250,VIT_14S0030G00300,VIT_14S0030G00320,VIT_14S0030G00340,VIT_17S0000G00830,VIT_17S0000G08110,VIT_19S0014G00280,VIT_03S0063G02250,VIT_05S0077G02260,VIT_05S0020G02250,VIT_05S0020G03140,VIT_07S0104G00830,VIT_08S0056G01690
GO:BP	starch metabolic process	GO:0005982	0.0340779	1.46753	38	4553	13	30661	VIT_07S0205G00110,VIT_13S0019G05160,VIT_15S0048G01260,VIT_16S0022G02340,VIT_18S0001G12840,VIT_18S0001G00060,VIT_18S0001G00110,VIT_19S0014G00180,VIT_02S0025G02790,VIT_03S0038G04570,VIT_05S0102G00710,VIT_05S0020G02880,VIT_07S0005G00750
GO:BP	regulation of anatomical structure morphogenesis	GO:0022603	0.0345064	1.4621	56	4553	17	30661	VIT_01S0010G00750,VIT_10S0003G03910,VIT_00S0265G00050,VIT_12S0028G02630,VIT_10S0003G00870,VIT_11S0016G03640,VIT_13S0156G00210,VIT_12S0028G00400,VIT_14S0068G00360,VIT_15S0021G01130,VIT_17S0000G10010,VIT_18S0001G00550,VIT_19S0138G00120,VIT_05S0102G00170,VIT_06S0004G01270,VIT_08S0007G07850,VIT_08S0058G00810
GO:BP	mitotic DNA replication	GO:1902969	0.0358542	1.44546	11	4553	6	30661	VIT_01S0150G00390,VIT_10S0003G03080,VIT_07S0031G00470,VIT_03S0038G00300,VIT_00S0184G00040,VIT_08S0058G00500
GO:BP	sucrose biosynthetic process	GO:0005986	0.0358542	1.44546	11	4553	6	30661	VIT_11S0118G00200,VIT_13S0019G03350,VIT_18S0072G00770,VIT_08S0007G01570,VIT_08S0007G01590,VIT_08S0032G00840
GO:BP	heterocycle biosynthetic process	GO:0018130	0.0358542	1.44546	2321	4553	392	30661	VIT_01S0127G00210,VIT_01S0127G00260,VIT_01S0127G00490,VIT_01S0026G00010,VIT_01S0011G00100,VIT_01S0026G01050,VIT_01S0026G01100,VIT_01S0026G01910,VIT_01S0026G01950,VIT_01S0026G02200,VIT_01S0026G02710,VIT_01S0011G01470,VIT_01S0010G00740,VIT_01S0011G01630,VIT_01S0010G02070,VIT_01S0010G03550,VIT_01S0010G03720,VIT_01S0011G03720,VIT_01S0011G04220,VIT_16S0100G00670,VIT_01S0011G00610,VIT_01S0011G05870,VIT…
GO:BP	cellular response to auxin stimulus	GO:0071365	0.0359741	1.44401	95	4553	25	30661	VIT_01S0011G00120,VIT_01S0011G04860,VIT_10S0003G04100,VIT_10S0003G04320,VIT_10S0003G05480,VIT_00S0181G00040,VIT_11S0016G03540,VIT_14S0108G00020,VIT_14S0108G00950,VIT_14S0030G02310,VIT_15S0046G00290,VIT_17S0000G02420,VIT_18S0001G13420,VIT_18S0001G15420,VIT_18S0001G08090,VIT_04S0079G00200,VIT_04S0079G00410,VIT_04S0008G01700,VIT_05S0020G01070,VIT_05S0020G04690,VIT_06S0004G03130,VIT_07S0104G01320,VIT…
GO:BP	negative regulation of cellular component organization	GO:0051129	0.0380698	1.41942	66	4553	19	30661	VIT_01S0010G02430,VIT_01S0150G00390,VIT_00S0225G00120,VIT_10S0003G04280,VIT_12S0028G03360,VIT_13S0067G01530,VIT_15S0048G01750,VIT_17S0000G09320,VIT_18S0122G00470,VIT_04S0023G01610,VIT_05S0094G00920,VIT_06S0004G06500,VIT_06S0004G06510,VIT_07S0151G00570,VIT_07S0005G01060,VIT_07S0005G03940,VIT_08S0007G00580,VIT_08S0058G00500,VIT_09S0002G05750
GO:BP	carbohydrate transport	GO:0008643	0.0411342	1.3858	81	4553	22	30661	VIT_10S0003G02190,VIT_10S0003G03930,VIT_12S0059G00250,VIT_11S0052G00610,VIT_11S0149G00050,VIT_13S0156G00090,VIT_14S0030G00200,VIT_14S0030G00230,VIT_14S0030G00240,VIT_14S0030G00250,VIT_14S0030G00300,VIT_14S0030G00320,VIT_14S0030G00340,VIT_17S0000G00830,VIT_17S0000G08110,VIT_19S0014G00280,VIT_03S0063G02250,VIT_05S0077G02260,VIT_05S0020G02250,VIT_05S0020G03140,VIT_07S0104G00830,VIT_08S0056G01690
GO:BP	regulation of fatty acid biosynthetic process	GO:0042304	0.0451993	1.34487	3	4553	3	30661	VIT_10S0003G04280,VIT_18S0001G07170,VIT_07S0005G03940
GO:BP	negative regulation of fatty acid biosynthetic process	GO:0045717	0.0451993	1.34487	3	4553	3	30661	VIT_10S0003G04280,VIT_18S0001G07170,VIT_07S0005G03940
GO:BP	growth	GO:0040007	0.0451993	1.34487	154	4553	36	30661	VIT_01S0011G01630,VIT_01S0150G00020,VIT_01S0011G00350,VIT_10S0003G03310,VIT_10S0003G04320,VIT_10S0003G04990,VIT_11S0016G04750,VIT_12S0059G00580,VIT_13S0074G00580,VIT_13S0064G01030,VIT_13S0067G00570,VIT_14S0068G00360,VIT_14S0060G02140,VIT_14S0108G01020,VIT_15S0046G02550,VIT_17S0000G07800,VIT_17S0000G00310,VIT_18S0001G12240,VIT_18S0001G14610,VIT_18S0001G15420,VIT_18S0001G00550,VIT_18S0041G00730,VIT…
GO:BP	developmental growth	GO:0048589	0.0451993	1.34487	112	4553	28	30661	VIT_01S0150G00020,VIT_01S0011G00350,VIT_10S0003G03310,VIT_10S0003G04320,VIT_10S0003G04990,VIT_11S0016G04750,VIT_12S0059G00580,VIT_13S0064G01030,VIT_14S0068G00360,VIT_14S0060G02140,VIT_14S0108G01020,VIT_15S0046G02550,VIT_17S0000G07800,VIT_17S0000G00310,VIT_18S0001G14610,VIT_18S0001G15420,VIT_18S0001G00550,VIT_18S0089G00400,VIT_02S0025G00680,VIT_07S0130G00320,VIT_03S0038G02120,VIT_04S0023G00300,VIT…
GO:BP	cellular homeostasis	GO:0019725	0.0455891	1.34114	281	4553	59	30661	VIT_01S0127G00590,VIT_01S0011G06010,VIT_01S0137G00210,VIT_10S0116G01650,VIT_00S0532G00030,VIT_11S0052G00500,VIT_11S0016G03070,VIT_11S0016G00560,VIT_11S0016G04870,VIT_12S0028G02240,VIT_12S0028G02560,VIT_12S0028G02570,VIT_13S0073G00520,VIT_13S0019G00340,VIT_14S0060G01030,VIT_14S0068G01570,VIT_14S0066G02550,VIT_14S0108G00400,VIT_14S0030G02190,VIT_15S0046G00040,VIT_03S0110G00360,VIT_17S0000G08530,VIT…
GO:BP	disaccharide biosynthetic process	GO:0046351	0.0455891	1.34114	35	4553	12	30661	VIT_01S0026G00280,VIT_19S0014G00300,VIT_11S0118G00200,VIT_04S0008G04320,VIT_13S0019G03350,VIT_16S0022G00660,VIT_17S0000G08010,VIT_18S0072G00770,VIT_00S0304G00080,VIT_08S0007G01570,VIT_08S0007G01590,VIT_08S0032G00840
GO:BP	potassium ion transport	GO:0006813	0.0455891	1.34114	72	4553	20	30661	VIT_01S0026G00260,VIT_01S0026G00270,VIT_11S0016G04750,VIT_12S0034G02240,VIT_12S0028G00140,VIT_13S0047G00010,VIT_13S0047G00080,VIT_13S0067G02570,VIT_14S0108G01420,VIT_11S0016G05810,VIT_19S0027G01820,VIT_19S0015G00310,VIT_02S0025G00680,VIT_04S0008G04510,VIT_05S0102G00170,VIT_05S0020G01960,VIT_05S0020G04630,VIT_06S0004G02670,VIT_06S0004G06890,VIT_07S0104G01730
GO:BP	meiosis II cell cycle process	GO:0061983	0.0456581	1.34048	15	4553	7	30661	VIT_12S0028G03360,VIT_12S0028G00940,VIT_13S0067G01530,VIT_14S0036G01120,VIT_18S0122G00470,VIT_05S0049G01720,VIT_07S0005G03990
GO:BP	meiosis II	GO:0007135	0.0456581	1.34048	15	4553	7	30661	VIT_12S0028G03360,VIT_12S0028G00940,VIT_13S0067G01530,VIT_14S0036G01120,VIT_18S0122G00470,VIT_05S0049G01720,VIT_07S0005G03990
GO:BP	hemicellulose metabolic process	GO:0010410	0.0460987	1.33631	97	4553	25	30661	VIT_10S0003G02440,VIT_10S0116G00520,VIT_11S0052G01250,VIT_12S0121G00230,VIT_12S0035G01340,VIT_12S0134G00160,VIT_14S0068G01970,VIT_14S0066G01710,VIT_18S0001G11860,VIT_00S0238G00020,VIT_18S0001G05160,VIT_18S0001G05180,VIT_19S0014G05130,VIT_07S0031G02320,VIT_08S0032G00890,VIT_00S0415G00080,VIT_03S0088G00650,VIT_04S0044G00990,VIT_05S0077G01280,VIT_05S0062G00240,VIT_05S0062G00250,VIT_05S0020G01530,VIT…
GO:CC	cellular anatomical entity	GO:0110165	1.73159e-47	46.7616	17158	4553	3003	30661	VIT_01S0011G00080,VIT_01S0127G00120,VIT_01S0127G00140,VIT_01S0127G00150,VIT_01S0127G00210,VIT_01S0127G00220,VIT_01S0127G00260,VIT_01S0127G00390,VIT_01S0127G00400,VIT_01S0127G00420,VIT_01S0127G00490,VIT_01S0127G00610,VIT_01S0127G00620,VIT_01S0127G00670,VIT_01S0127G00750,VIT_01S0026G00010,VIT_01S0026G00180,VIT_01S0026G00190,VIT_01S0026G00260,VIT_01S0026G00270,VIT_01S0026G00280,VIT_01S0026G00300,VIT…
VIT_02S0154G00080	VIT_02S0154G00070	VIT_16S0100G00370	VIT_02S0154G00020	VIT_02S0154G00240	VIT_02S0154G00260	VIT_02S0154G00280	VIT_02S0154G00310	VIT_02S0154G00400	VIT_02S0154G00410	VIT_02S0154G00600	VIT_00S0229G00050	VIT_00S0229G00070	VIT_00S0229G00100	VIT_00S0389G00020	VIT_00S0632G00010	VIT_02S0025G00680	VIT_02S0234G00130	VIT_02S0234G00120	VIT_00S0616G00030	VIT_02S0025G00720	VIT_02S0025G00730	VIT_00S1455G00010	VIT_02S0025G00740	VIT_00S0204G00030	VIT_02S0025G00760	VIT_02S0236G00100	VIT_00S0790G00020	VIT_00S0705G00010	VIT_00S0340G00040	VIT_07S0031G02130	VIT_07S0031G02320	VIT_07S0031G02350	VIT_07S0031G02480	VIT_00S0220G00180	VIT_12S0055G00970	VIT_07S0130G00390	VIT_07S0130G00220	VIT_07S0130G00210	VIT_07S0031G02990	VIT_07S0031G02980	VIT_07S0031G02950	VIT_03S0063G00940	VIT_07S0031G02900	VIT_07S0031G02820	VIT_07S0031G02810	VIT_08S0032G00890	VIT_07S0031G02700	VIT_00S0357G00020	VIT_18S0001G02230
GO:CC	cellular_component	GO:0005575	1.09049e-45	44.9624	17304	4553	3014	30661	VIT_01S0011G00080,VIT_01S0127G00120,VIT_01S0127G00140,VIT_01S0127G00150,VIT_01S0127G00210,VIT_01S0127G00220,VIT_01S0127G00260,VIT_01S0127G00390,VIT_01S0127G00400,VIT_01S0127G00420,VIT_01S0127G00490,VIT_01S0127G00610,VIT_01S0127G00620,VIT_01S0127G00670,VIT_01S0127G00750,VIT_01S0026G00010,VIT_01S0026G00180,VIT_01S0026G00190,VIT_01S0026G00260,VIT_01S0026G00270,VIT_01S0026G00280,VIT_01S0026G00300,VIT…
VIT_02S0241G00120	VIT_02S0025G00040	VIT_02S0025G00580	VIT_02S0025G00600	VIT_02S0154G00150	VIT_02S0154G00140	VIT_02S0154G00130	VIT_02S0154G00080	VIT_02S0154G00070	VIT_16S0100G00370	VIT_02S0154G00020	VIT_02S0154G00240	VIT_02S0154G00260	VIT_02S0154G00280	VIT_02S0154G00310	VIT_02S0154G00400	VIT_02S0154G00410	VIT_02S0154G00600	VIT_00S0229G00050	VIT_00S0229G00070	VIT_00S0229G00100	VIT_00S0389G00020	VIT_00S0632G00010	VIT_02S0025G00680	VIT_02S0234G00130	VIT_02S0234G00120	VIT_00S0616G00030	VIT_02S0025G00720	VIT_02S0025G00730	VIT_00S1455G00010	VIT_02S0025G00740	VIT_00S0204G00030	VIT_02S0025G00760	VIT_02S0236G00100	VIT_00S0790G00020	VIT_00S0705G00010	VIT_00S0340G00040	VIT_07S0031G02130	VIT_07S0031G02320	VIT_07S0031G02350	VIT_07S0031G02480	VIT_00S0220G00180	VIT_12S0055G00970	VIT_07S0130G00390	VIT_07S0130G00220	VIT_07S0130G00210	VIT_07S0031G02990	VIT_07S0031G02980	VIT_07S0031G02950	VIT_03S0063G00940
GO:CC	cell periphery	GO:0071944	9.67313e-40	39.0144	2670	4553	650	30661	VIT_01S0127G00120,VIT_01S0127G00140,VIT_01S0127G00390,VIT_01S0127G00400,VIT_01S0127G00610,VIT_01S0127G00670,VIT_01S0026G00180,VIT_01S0026G00260,VIT_01S0026G00270,VIT_01S0026G00360,VIT_01S0026G00530,VIT_01S0026G00550,VIT_01S0026G00970,VIT_01S0026G01420,VIT_01S0026G01490,VIT_01S0026G01780,VIT_01S0182G00140,VIT_01S0182G00130,VIT_01S0011G00120,VIT_01S0010G00330,VIT_01S0010G01000,VIT_01S0010G02490,VIT…
GO:CC	intrinsic component of membrane	GO:0031224	1.59597e-35	34.797	6624	4553	1321	30661	VIT_01S0127G00140,VIT_01S0127G00210,VIT_01S0127G00220,VIT_01S0127G00610,VIT_01S0127G00620,VIT_01S0127G00670,VIT_01S0127G00750,VIT_01S0026G00260,VIT_01S0026G00270,VIT_01S0026G00300,VIT_01S0026G00360,VIT_01S0026G00530,VIT_01S0026G00550,VIT_01S0026G01090,VIT_01S0026G01120,VIT_01S0026G01420,VIT_01S0026G01490,VIT_01S0026G01540,VIT_01S0026G01590,VIT_01S0026G01780,VIT_01S0011G01200,VIT_01S0026G02470,VIT…
GO:CC	plasma membrane	GO:0005886	7.43097e-35	34.129	2204	4553	545	30661	VIT_01S0127G00140,VIT_01S0127G00610,VIT_01S0127G00670,VIT_01S0026G00180,VIT_01S0026G00260,VIT_01S0026G00270,VIT_01S0026G00360,VIT_01S0026G00530,VIT_01S0026G00550,VIT_01S0026G01420,VIT_01S0026G01490,VIT_01S0026G01780,VIT_01S0182G00140,VIT_01S0182G00130,VIT_01S0011G00120,VIT_01S0010G00330,VIT_01S0010G01000,VIT_01S0010G02490,VIT_01S0010G02520,VIT_01S0146G00340,VIT_01S0146G00350,VIT_01S0244G00090,VIT…
GO:CC	membrane	GO:0016020	8.20176e-33	32.0861	8314	4553	1581	30661	VIT_01S0127G00140,VIT_01S0127G00210,VIT_01S0127G00220,VIT_01S0127G00610,VIT_01S0127G00620,VIT_01S0127G00670,VIT_01S0127G00750,VIT_01S0026G00180,VIT_01S0026G00260,VIT_01S0026G00270,VIT_01S0026G00300,VIT_01S0026G00360,VIT_01S0026G00530,VIT_01S0026G00550,VIT_01S0026G01090,VIT_01S0026G01120,VIT_01S0026G01420,VIT_01S0026G01490,VIT_01S0026G01540,VIT_01S0026G01590,VIT_01S0026G01780,VIT_01S0011G01200,VIT…
GO:CC	integral component of membrane	GO:0016021	4.76385e-32	31.322	6542	4553	1289	30661	VIT_01S0127G00140,VIT_01S0127G00210,VIT_01S0127G00220,VIT_01S0127G00620,VIT_01S0127G00670,VIT_01S0127G00750,VIT_01S0026G00260,VIT_01S0026G00270,VIT_01S0026G00300,VIT_01S0026G00360,VIT_01S0026G00530,VIT_01S0026G00550,VIT_01S0026G01090,VIT_01S0026G01120,VIT_01S0026G01420,VIT_01S0026G01490,VIT_01S0026G01540,VIT_01S0026G01590,VIT_01S0026G01780,VIT_01S0011G01200,VIT_01S0026G02470,VIT_01S0026G02530,VIT…
GO:CC	extracellular region	GO:0005576	1.63446e-16	15.7866	818	4553	216	30661	VIT_01S0127G00120,VIT_01S0127G00400,VIT_01S0026G00970,VIT_01S0026G02520,VIT_01S0010G03590,VIT_01S0011G02000,VIT_01S0011G02170,VIT_01S0011G02930,VIT_01S0011G06580,VIT_01S0011G06590,VIT_10S0003G02440,VIT_10S0116G01780,VIT_10S0003G05250,VIT_10S0003G05370,VIT_00S0399G00020,VIT_10S0042G00080,VIT_10S0116G00520,VIT_10S0116G00590,VIT_10S0003G00650,VIT_10S0003G01100,VIT_11S0037G00320,VIT_11S0016G00290,VIT…
GO:CC	cell junction	GO:0030054	3.82836e-15	14.417	428	4553	131	30661	VIT_01S0026G01780,VIT_01S0010G00330,VIT_01S0244G00090,VIT_14S0068G00290,VIT_01S0011G05600,VIT_01S0011G06410,VIT_01S0011G06590,VIT_10S0116G01610,VIT_10S0116G01780,VIT_10S0003G04560,VIT_10S0003G04990,VIT_10S0116G00300,VIT_10S0071G00860,VIT_10S0042G00770,VIT_00S0516G00020,VIT_10S0003G00330,VIT_10S0003G00650,VIT_13S0084G00560,VIT_11S0103G00370,VIT_11S0052G01020,VIT_11S0016G00460,VIT_11S0016G05320,VIT…
GO:CC	symplast	GO:0055044	4.53008e-15	14.3439	426	4553	130	30661	VIT_01S0026G01780,VIT_01S0010G00330,VIT_01S0244G00090,VIT_14S0068G00290,VIT_01S0011G05600,VIT_01S0011G06410,VIT_01S0011G06590,VIT_10S0116G01610,VIT_10S0116G01780,VIT_10S0003G04560,VIT_10S0003G04990,VIT_10S0116G00300,VIT_10S0071G00860,VIT_10S0042G00770,VIT_00S0516G00020,VIT_10S0003G00330,VIT_10S0003G00650,VIT_13S0084G00560,VIT_11S0103G00370,VIT_11S0016G00460,VIT_11S0016G05320,VIT_11S0016G05770,VIT…
GO:CC	plasmodesma	GO:0009506	4.53008e-15	14.3439	426	4553	130	30661	VIT_01S0026G01780,VIT_01S0010G00330,VIT_01S0244G00090,VIT_14S0068G00290,VIT_01S0011G05600,VIT_01S0011G06410,VIT_01S0011G06590,VIT_10S0116G01610,VIT_10S0116G01780,VIT_10S0003G04560,VIT_10S0003G04990,VIT_10S0116G00300,VIT_10S0071G00860,VIT_10S0042G00770,VIT_00S0516G00020,VIT_10S0003G00330,VIT_10S0003G00650,VIT_13S0084G00560,VIT_11S0103G00370,VIT_11S0016G00460,VIT_11S0016G05320,VIT_11S0016G05770,VIT…
GO:CC	anchoring junction	GO:0070161	4.53008e-15	14.3439	426	4553	130	30661	VIT_01S0026G01780,VIT_01S0010G00330,VIT_01S0244G00090,VIT_14S0068G00290,VIT_01S0011G05600,VIT_01S0011G06410,VIT_01S0011G06590,VIT_10S0116G01610,VIT_10S0116G01780,VIT_10S0003G04560,VIT_10S0003G04990,VIT_10S0116G00300,VIT_10S0071G00860,VIT_10S0042G00770,VIT_00S0516G00020,VIT_10S0003G00330,VIT_10S0003G00650,VIT_13S0084G00560,VIT_11S0103G00370,VIT_11S0016G00460,VIT_11S0016G05320,VIT_11S0016G05770,VIT…
GO:CC	cell-cell junction	GO:0005911	4.53008e-15	14.3439	426	4553	130	30661	VIT_01S0026G01780,VIT_01S0010G00330,VIT_01S0244G00090,VIT_14S0068G00290,VIT_01S0011G05600,VIT_01S0011G06410,VIT_01S0011G06590,VIT_10S0116G01610,VIT_10S0116G01780,VIT_10S0003G04560,VIT_10S0003G04990,VIT_10S0116G00300,VIT_10S0071G00860,VIT_10S0042G00770,VIT_00S0516G00020,VIT_10S0003G00330,VIT_10S0003G00650,VIT_13S0084G00560,VIT_11S0103G00370,VIT_11S0016G00460,VIT_11S0016G05320,VIT_11S0016G05770,VIT…
GO:CC	photosystem	GO:0009521	7.60285e-14	13.119	79	4553	42	30661	VIT_01S0010G03620,VIT_01S0137G00210,VIT_10S0003G02890,VIT_10S0003G02900,VIT_10S0003G04350,VIT_00S0125G00280,VIT_00S0904G00010,VIT_00S0181G00180,VIT_11S0016G01400,VIT_11S0016G00730,VIT_12S0055G01110,VIT_12S0028G00320,VIT_12S0057G00630,VIT_13S0064G01080,VIT_13S0019G00260,VIT_13S0019G00320,VIT_13S0019G04140,VIT_14S0060G02430,VIT_14S0128G00030,VIT_14S0081G00060,VIT_15S0048G02500,VIT_15S0024G00040,VIT…
GO:CC	photosystem II	GO:0009523	5.33252e-12	11.2731	58	4553	33	30661	VIT_01S0010G03620,VIT_01S0137G00210,VIT_10S0003G02890,VIT_10S0003G02900,VIT_00S0904G00010,VIT_00S0181G00180,VIT_11S0016G01400,VIT_11S0016G00730,VIT_12S0055G01110,VIT_12S0028G00320,VIT_12S0057G00630,VIT_13S0064G01080,VIT_13S0019G00260,VIT_13S0019G00320,VIT_13S0019G04140,VIT_14S0060G02430,VIT_14S0128G00030,VIT_14S0081G00060,VIT_15S0024G00040,VIT_17S0000G06350,VIT_18S0001G10550,VIT_18S0001G11710,VIT…
GO:CC	photosystem I	GO:0009522	1.76889e-11	10.7523	37	4553	25	30661	VIT_01S0010G03620,VIT_10S0003G02890,VIT_10S0003G02900,VIT_10S0003G04350,VIT_00S0125G00280,VIT_00S0181G00180,VIT_11S0016G00730,VIT_12S0055G01110,VIT_12S0028G00320,VIT_12S0057G00630,VIT_13S0019G04140,VIT_15S0048G02500,VIT_15S0024G00040,VIT_17S0000G06350,VIT_18S0001G10550,VIT_18S0089G01170,VIT_19S0015G01760,VIT_19S0014G00160,VIT_19S0014G03660,VIT_04S0023G00410,VIT_04S0044G01410,VIT_07S0005G04920,VIT…
GO:CC	kinesin complex	GO:0005871	7.71485e-10	9.11267	60	4553	31	30661	VIT_00S0532G00020,VIT_11S0016G00460,VIT_14S0128G00460,VIT_14S0128G00090,VIT_14S0030G01360,VIT_16S0050G00670,VIT_17S0000G03290,VIT_17S0000G03700,VIT_17S0000G04330,VIT_18S0001G10090,VIT_18S0001G13580,VIT_18S0001G14580,VIT_18S0001G07550,VIT_18S0001G07800,VIT_18S0001G08700,VIT_19S0015G01150,VIT_19S0027G00080,VIT_19S0014G05070,VIT_19S0090G01600,VIT_02S0025G03480,VIT_00S0218G00050,VIT_07S0205G00140,VIT…
GO:CC	chloroplast thylakoid	GO:0009534	2.83227e-09	8.54786	254	4553	78	30661	VIT_01S0010G01170,VIT_01S0010G03620,VIT_01S0011G05310,VIT_01S0137G00210,VIT_10S0003G02890,VIT_10S0003G02900,VIT_10S0003G04350,VIT_00S0125G00280,VIT_00S0181G00180,VIT_00S0480G00060,VIT_11S0016G01400,VIT_11S0016G00560,VIT_11S0016G00730,VIT_12S0055G01110,VIT_12S0028G00320,VIT_12S0059G01810,VIT_12S0057G00630,VIT_13S0084G00160,VIT_13S0019G00260,VIT_13S0019G00320,VIT_13S0019G04140,VIT_14S0068G01160,VIT…
GO:CC	plastid thylakoid	GO:0031976	3.30818e-09	8.48041	255	4553	78	30661	VIT_01S0010G01170,VIT_01S0010G03620,VIT_01S0011G05310,VIT_01S0137G00210,VIT_10S0003G02890,VIT_10S0003G02900,VIT_10S0003G04350,VIT_00S0125G00280,VIT_00S0181G00180,VIT_00S0480G00060,VIT_11S0016G01400,VIT_11S0016G00560,VIT_11S0016G00730,VIT_12S0055G01110,VIT_12S0028G00320,VIT_12S0059G01810,VIT_12S0057G00630,VIT_13S0084G00160,VIT_13S0019G00260,VIT_13S0019G00320,VIT_13S0019G04140,VIT_14S0068G01160,VIT…
GO:CC	thylakoid	GO:0009579	4.12479e-09	8.3846	336	4553	95	30661	VIT_01S0010G01170,VIT_01S0010G03620,VIT_01S0011G05290,VIT_01S0011G05310,VIT_01S0137G00210,VIT_10S0003G02890,VIT_10S0003G02900,VIT_10S0003G04350,VIT_00S0125G00280,VIT_00S0904G00010,VIT_00S0181G00180,VIT_00S0480G00060,VIT_11S0016G01400,VIT_11S0016G00560,VIT_11S0016G00730,VIT_11S0118G00810,VIT_12S0055G01110,VIT_12S0028G00320,VIT_12S0059G01810,VIT_12S0057G00630,VIT_13S0084G00160,VIT_13S0064G01080,VIT…
GO:CC	thylakoid membrane	GO:0042651	1.87913e-08	7.72604	241	4553	73	30661	VIT_01S0010G01170,VIT_01S0010G03620,VIT_01S0011G05310,VIT_10S0003G02890,VIT_10S0003G02900,VIT_10S0003G04350,VIT_00S0125G00280,VIT_00S0904G00010,VIT_00S0181G00180,VIT_11S0016G01400,VIT_11S0016G00560,VIT_11S0016G00730,VIT_12S0055G01110,VIT_12S0028G00320,VIT_12S0057G00630,VIT_13S0084G00160,VIT_13S0064G01080,VIT_13S0019G00260,VIT_13S0019G00320,VIT_13S0019G04140,VIT_14S0068G01160,VIT_14S0060G02430,VIT…
GO:CC	photosynthetic membrane	GO:0034357	2.06397e-08	7.6853	256	4553	76	30661	VIT_01S0010G01170,VIT_01S0010G03620,VIT_01S0011G05310,VIT_01S0137G00210,VIT_10S0003G02890,VIT_10S0003G02900,VIT_10S0003G04350,VIT_00S0125G00280,VIT_00S0904G00010,VIT_00S0181G00180,VIT_11S0016G01400,VIT_11S0016G00560,VIT_11S0016G00730,VIT_12S0055G01110,VIT_12S0028G00320,VIT_12S0057G00630,VIT_13S0084G00160,VIT_13S0064G01080,VIT_13S0019G00260,VIT_13S0019G00320,VIT_13S0019G04140,VIT_14S0068G01160,VIT…
GO:CC	microtubule associated complex	GO:0005875	2.06397e-08	7.6853	89	4553	37	30661	VIT_00S0532G00020,VIT_11S0016G00460,VIT_13S0067G00570,VIT_14S0128G00460,VIT_14S0128G00440,VIT_14S0128G00090,VIT_14S0030G01360,VIT_15S0048G01730,VIT_16S0022G00440,VIT_16S0050G00670,VIT_17S0000G03290,VIT_17S0000G03700,VIT_17S0000G04330,VIT_18S0001G10090,VIT_18S0001G13580,VIT_18S0001G14580,VIT_18S0001G07550,VIT_18S0001G07800,VIT_18S0001G08700,VIT_19S0015G01150,VIT_19S0027G00080,VIT_19S0014G05070,VIT…
GO:CC	microtubule	GO:0005874	2.06397e-08	7.6853	201	4553	64	30661	VIT_01S0010G03540,VIT_01S0137G00650,VIT_00S0532G00020,VIT_11S0065G00460,VIT_11S0016G00460,VIT_11S0016G05460,VIT_12S0028G03330,VIT_13S0084G00080,VIT_13S0067G00570,VIT_14S0219G00090,VIT_14S0108G00440,VIT_14S0108G01630,VIT_14S0128G00460,VIT_14S0128G00090,VIT_14S0030G01360,VIT_15S0048G00650,VIT_15S0048G00860,VIT_15S0048G01730,VIT_16S0022G00440,VIT_16S0022G01820,VIT_16S0050G00380,VIT_02S0025G03680,VIT…
GO:CC	chloroplast thylakoid membrane	GO:0009535	3.21e-08	7.49349	217	4553	67	30661	VIT_01S0010G01170,VIT_01S0010G03620,VIT_01S0011G05310,VIT_10S0003G02890,VIT_10S0003G02900,VIT_10S0003G04350,VIT_00S0125G00280,VIT_00S0181G00180,VIT_11S0016G01400,VIT_11S0016G00560,VIT_11S0016G00730,VIT_12S0055G01110,VIT_12S0028G00320,VIT_12S0057G00630,VIT_13S0084G00160,VIT_13S0019G00260,VIT_13S0019G00320,VIT_13S0019G04140,VIT_14S0068G01160,VIT_14S0081G00060,VIT_15S0048G02500,VIT_15S0046G01470,VIT…
GO:CC	supramolecular polymer	GO:0099081	3.59912e-08	7.4438	209	4553	65	30661	VIT_01S0010G03540,VIT_01S0137G00650,VIT_00S0532G00020,VIT_11S0065G00460,VIT_11S0016G00460,VIT_11S0016G05460,VIT_12S0028G03330,VIT_13S0084G00080,VIT_13S0067G00570,VIT_14S0219G00090,VIT_14S0108G00440,VIT_14S0108G01630,VIT_14S0128G00460,VIT_14S0128G00090,VIT_14S0030G01360,VIT_15S0048G00650,VIT_15S0048G00860,VIT_15S0048G01730,VIT_16S0022G00440,VIT_16S0022G01820,VIT_16S0050G00380,VIT_02S0025G03680,VIT…
GO:CC	supramolecular fiber	GO:0099512	3.59912e-08	7.4438	209	4553	65	30661	VIT_01S0010G03540,VIT_01S0137G00650,VIT_00S0532G00020,VIT_11S0065G00460,VIT_11S0016G00460,VIT_11S0016G05460,VIT_12S0028G03330,VIT_13S0084G00080,VIT_13S0067G00570,VIT_14S0219G00090,VIT_14S0108G00440,VIT_14S0108G01630,VIT_14S0128G00460,VIT_14S0128G00090,VIT_14S0030G01360,VIT_15S0048G00650,VIT_15S0048G00860,VIT_15S0048G01730,VIT_16S0022G00440,VIT_16S0022G01820,VIT_16S0050G00380,VIT_02S0025G03680,VIT…
GO:CC	polymeric cytoskeletal fiber	GO:0099513	3.59912e-08	7.4438	209	4553	65	30661	VIT_01S0010G03540,VIT_01S0137G00650,VIT_00S0532G00020,VIT_11S0065G00460,VIT_11S0016G00460,VIT_11S0016G05460,VIT_12S0028G03330,VIT_13S0084G00080,VIT_13S0067G00570,VIT_14S0219G00090,VIT_14S0108G00440,VIT_14S0108G01630,VIT_14S0128G00460,VIT_14S0128G00090,VIT_14S0030G01360,VIT_15S0048G00650,VIT_15S0048G00860,VIT_15S0048G01730,VIT_16S0022G00440,VIT_16S0022G01820,VIT_16S0050G00380,VIT_02S0025G03680,VIT…
GO:CC	intrinsic component of plasma membrane	GO:0031226	3.72629e-08	7.42872	298	4553	84	30661	VIT_01S0127G00610,VIT_01S0011G05500,VIT_10S0116G01640,VIT_10S0003G03690,VIT_10S0003G03930,VIT_10S0116G00300,VIT_19S0015G00860,VIT_00S0496G00010,VIT_12S0059G00250,VIT_11S0016G02960,VIT_11S0016G05540,VIT_11S0016G00220,VIT_11S0149G00050,VIT_11S0037G00290,VIT_12S0057G00890,VIT_12S0055G00940,VIT_12S0034G01140,VIT_04S0008G04320,VIT_12S0028G00050,VIT_12S0028G00140,VIT_12S0059G01320,VIT_12S0134G00560,VIT…
GO:CC	plastid thylakoid membrane	GO:0055035	4.07771e-08	7.38958	219	4553	67	30661	VIT_01S0010G01170,VIT_01S0010G03620,VIT_01S0011G05310,VIT_10S0003G02890,VIT_10S0003G02900,VIT_10S0003G04350,VIT_00S0125G00280,VIT_00S0181G00180,VIT_11S0016G01400,VIT_11S0016G00560,VIT_11S0016G00730,VIT_12S0055G01110,VIT_12S0028G00320,VIT_12S0057G00630,VIT_13S0084G00160,VIT_13S0019G00260,VIT_13S0019G00320,VIT_13S0019G04140,VIT_14S0068G01160,VIT_14S0081G00060,VIT_15S0048G02500,VIT_15S0046G01470,VIT…
GO:CC	microtubule cytoskeleton	GO:0015630	4.47976e-08	7.34875	252	4553	74	30661	VIT_01S0010G03540,VIT_01S0011G05270,VIT_01S0137G00650,VIT_00S0532G00020,VIT_11S0065G00460,VIT_11S0016G00460,VIT_11S0016G05460,VIT_12S0034G00970,VIT_12S0034G00990,VIT_12S0028G03330,VIT_13S0084G00080,VIT_13S0067G00570,VIT_14S0219G00090,VIT_14S0108G00440,VIT_14S0108G01630,VIT_14S0128G00460,VIT_14S0128G00440,VIT_14S0128G00090,VIT_14S0030G01360,VIT_15S0048G00650,VIT_15S0048G00860,VIT_15S0048G01730,VIT…
GO:CC	anchored component of plasma membrane	GO:0046658	1.23969e-07	6.90669	119	4553	43	30661	VIT_01S0127G00610,VIT_01S0011G05500,VIT_10S0116G01640,VIT_10S0003G03690,VIT_10S0116G00300,VIT_11S0016G02960,VIT_11S0016G05540,VIT_11S0016G00220,VIT_11S0037G00290,VIT_12S0057G00890,VIT_12S0034G01140,VIT_12S0028G00050,VIT_12S0059G01320,VIT_12S0134G00560,VIT_14S0006G00520,VIT_14S0108G01310,VIT_14S0060G00440,VIT_15S0021G01390,VIT_15S0048G01750,VIT_16S0022G00680,VIT_16S0098G01560,VIT_17S0000G05060,VIT…
GO:CC	plastoglobule	GO:0010287	2.66329e-07	6.57458	36	4553	20	30661	VIT_01S0010G03620,VIT_10S0003G02890,VIT_10S0003G02900,VIT_00S0181G00180,VIT_11S0016G00730,VIT_12S0055G01110,VIT_12S0028G00320,VIT_12S0057G00630,VIT_13S0019G04140,VIT_14S0030G01340,VIT_15S0024G00040,VIT_16S0050G02240,VIT_17S0000G06350,VIT_18S0001G10550,VIT_18S0089G01170,VIT_19S0014G00160,VIT_19S0014G03660,VIT_04S0079G00680,VIT_07S0005G02220,VIT_08S0007G02190
GO:CC	anchored component of membrane	GO:0031225	6.19395e-07	6.20803	125	4553	43	30661	VIT_01S0127G00610,VIT_01S0011G05500,VIT_10S0116G01640,VIT_10S0003G03690,VIT_10S0116G00300,VIT_11S0016G02960,VIT_11S0016G05540,VIT_11S0016G00220,VIT_11S0037G00290,VIT_12S0057G00890,VIT_12S0034G01140,VIT_12S0028G00050,VIT_12S0059G01320,VIT_12S0134G00560,VIT_14S0006G00520,VIT_14S0108G01310,VIT_14S0060G00440,VIT_15S0021G01390,VIT_15S0048G01750,VIT_16S0022G00680,VIT_16S0098G01560,VIT_17S0000G05060,VIT…
GO:CC	cytoskeleton	GO:0005856	7.99244e-06	5.09732	360	4553	89	30661	VIT_01S0010G03540,VIT_01S0011G05270,VIT_01S0137G00650,VIT_00S0532G00020,VIT_12S0028G02630,VIT_11S0065G00460,VIT_11S0016G00460,VIT_11S0016G03640,VIT_11S0016G05460,VIT_12S0178G00200,VIT_12S0034G00970,VIT_12S0034G00990,VIT_12S0028G03330,VIT_13S0084G00080,VIT_13S0067G00570,VIT_14S0219G00090,VIT_14S0108G00440,VIT_14S0108G01630,VIT_14S0128G00460,VIT_14S0128G00440,VIT_14S0128G00090,VIT_14S0030G01360,VIT…
GO:CC	external encapsulating structure	GO:0030312	2.27517e-05	4.64299	443	4553	103	30661	VIT_01S0127G00120,VIT_01S0127G00390,VIT_01S0127G00400,VIT_01S0026G00970,VIT_10S0003G02440,VIT_10S0116G01610,VIT_10S0116G01780,VIT_10S0003G05250,VIT_10S0071G00860,VIT_10S0071G01100,VIT_10S0116G00520,VIT_10S0116G00590,VIT_00S0375G00030,VIT_10S0003G00650,VIT_10S0003G01560,VIT_11S0016G00290,VIT_11S0016G01220,VIT_11S0016G00300,VIT_11S0016G00330,VIT_11S0103G00550,VIT_11S0052G01250,VIT_11S0016G00510,VIT…
GO:CC	cell wall	GO:0005618	2.27517e-05	4.64299	443	4553	103	30661	VIT_01S0127G00120,VIT_01S0127G00390,VIT_01S0127G00400,VIT_01S0026G00970,VIT_10S0003G02440,VIT_10S0116G01610,VIT_10S0116G01780,VIT_10S0003G05250,VIT_10S0071G00860,VIT_10S0071G01100,VIT_10S0116G00520,VIT_10S0116G00590,VIT_00S0375G00030,VIT_10S0003G00650,VIT_10S0003G01560,VIT_11S0016G00290,VIT_11S0016G01220,VIT_11S0016G00300,VIT_11S0016G00330,VIT_11S0103G00550,VIT_11S0052G01250,VIT_11S0016G00510,VIT…
GO:CC	cyclin-dependent protein kinase holoenzyme complex	GO:0000307	3.69499e-05	4.43239	65	4553	25	30661	VIT_01S0026G00710,VIT_01S0011G05270,VIT_00S0203G00160,VIT_12S0134G00500,VIT_13S0067G01420,VIT_14S0108G01270,VIT_18S0001G09920,VIT_18S0001G14170,VIT_18S0001G02060,VIT_18S0001G02080,VIT_18S0122G00550,VIT_18S0001G07220,VIT_19S0085G00690,VIT_06S0009G01800,VIT_00S0199G00210,VIT_00S0322G00010,VIT_07S0129G00200,VIT_07S0129G01100,VIT_03S0180G00040,VIT_03S0091G00280,VIT_04S0008G04260,VIT_06S0009G02090,VIT…
GO:CC	chloroplast	GO:0009507	0.000138904	3.85729	1314	4553	251	30661	VIT_01S0127G00150,VIT_01S0026G00260,VIT_01S0026G01540,VIT_01S0026G02480,VIT_01S0182G00050,VIT_01S0010G00920,VIT_01S0010G01170,VIT_01S0010G01810,VIT_01S0010G02670,VIT_01S0010G03620,VIT_01S0244G00170,VIT_01S0150G00130,VIT_01S0011G02490,VIT_01S0011G03090,VIT_01S0011G00590,VIT_01S0011G00600,VIT_01S0011G05310,VIT_01S0011G05820,VIT_01S0137G00210,VIT_01S0137G00670,VIT_07S0205G00110,VIT_10S0003G02890,VIT…
GO:CC	supramolecular complex	GO:0099080	0.000138904	3.85729	306	4553	74	30661	VIT_01S0010G02430,VIT_01S0010G03540,VIT_01S0137G00650,VIT_00S0532G00020,VIT_11S0065G00460,VIT_11S0016G00460,VIT_11S0016G05460,VIT_12S0028G03330,VIT_12S0028G03360,VIT_13S0067G01530,VIT_13S0084G00080,VIT_13S0067G00570,VIT_14S0219G00090,VIT_14S0108G00440,VIT_14S0108G01630,VIT_14S0128G00460,VIT_14S0128G00090,VIT_14S0030G01360,VIT_15S0048G00650,VIT_15S0048G00860,VIT_15S0048G01730,VIT_15S0046G03200,VIT…
GO:CC	apoplast	GO:0048046	0.000161267	3.79245	271	4553	67	30661	VIT_01S0026G00970,VIT_10S0003G02440,VIT_10S0003G05250,VIT_10S0003G05370,VIT_10S0116G00520,VIT_11S0016G01220,VIT_11S0052G01250,VIT_12S0134G00160,VIT_13S0019G01210,VIT_13S0019G01920,VIT_13S0019G01930,VIT_13S0019G02150,VIT_13S0019G02160,VIT_13S0067G00730,VIT_14S0060G00120,VIT_14S0128G00690,VIT_16S0098G01910,VIT_17S0000G02260,VIT_17S0000G02590,VIT_18S0001G13230,VIT_18S0164G00100,VIT_18S0122G00250,VIT…
GO:CC	plastid	GO:0009536	0.000237408	3.62451	1367	4553	258	30661	VIT_01S0127G00150,VIT_01S0026G00260,VIT_01S0026G01540,VIT_01S0026G02480,VIT_01S0182G00050,VIT_01S0010G00920,VIT_01S0010G01170,VIT_01S0010G01810,VIT_01S0010G02670,VIT_01S0010G03620,VIT_01S0244G00170,VIT_01S0150G00130,VIT_01S0011G02490,VIT_01S0011G03090,VIT_01S0011G00590,VIT_01S0011G00600,VIT_01S0011G05310,VIT_01S0011G05820,VIT_01S0137G00210,VIT_01S0137G00670,VIT_07S0205G00110,VIT_10S0003G02890,VIT…
GO:CC	MCM complex	GO:0042555	0.000305602	3.51484	11	4553	8	30661	VIT_01S0150G00390,VIT_10S0003G03080,VIT_11S0149G00130,VIT_13S0067G02530,VIT_02S0033G00190,VIT_03S0038G00300,VIT_00S0184G00040,VIT_07S0005G01430
GO:CC	photosystem II oxygen evolving complex	GO:0009654	0.000408982	3.3883	20	4553	11	30661	VIT_00S0904G00010,VIT_13S0064G01080,VIT_13S0019G00260,VIT_13S0019G00320,VIT_14S0060G02430,VIT_14S0128G00030,VIT_18S0001G11710,VIT_18S0122G00680,VIT_19S0027G00200,VIT_19S0014G05080,VIT_08S0040G00850
GO:CC	serine/threonine protein kinase complex	GO:1902554	0.00180771	2.74287	80	4553	25	30661	VIT_01S0026G00710,VIT_01S0011G05270,VIT_00S0203G00160,VIT_12S0134G00500,VIT_13S0067G01420,VIT_14S0108G01270,VIT_18S0001G09920,VIT_18S0001G14170,VIT_18S0001G02060,VIT_18S0001G02080,VIT_18S0122G00550,VIT_18S0001G07220,VIT_19S0085G00690,VIT_06S0009G01800,VIT_00S0199G00210,VIT_00S0322G00010,VIT_07S0129G00200,VIT_07S0129G01100,VIT_03S0180G00040,VIT_03S0091G00280,VIT_04S0008G04260,VIT_06S0009G02090,VIT…
GO:CC	NAD(P)H dehydrogenase complex (plastoquinone)	GO:0010598	0.00256461	2.59098	8	4553	6	30661	VIT_01S0011G05310,VIT_14S0068G00280,VIT_02S0025G01470,VIT_04S0008G01770,VIT_08S0007G07470,VIT_09S0018G00290
GO:CC	thylakoid lumen	GO:0031977	0.00298615	2.52489	17	4553	9	30661	VIT_00S0480G00060,VIT_11S0118G00810,VIT_12S0059G01810,VIT_13S0019G00260,VIT_14S0108G00580,VIT_18S0072G00970,VIT_18S0122G00680,VIT_19S0177G00320,VIT_05S0020G03440
GO:CC	chloroplast thylakoid membrane protein complex	GO:0098807	0.00408162	2.38917	6	4553	5	30661	VIT_13S0019G00260,VIT_14S0068G01160,VIT_15S0048G02500,VIT_19S0015G01760,VIT_04S0044G01410
GO:CC	protein kinase complex	GO:1902911	0.00410487	2.3867	89	4553	26	30661	VIT_01S0026G00710,VIT_01S0011G05270,VIT_00S0203G00160,VIT_12S0134G00500,VIT_13S0067G01420,VIT_14S0108G01270,VIT_18S0001G09920,VIT_18S0001G14170,VIT_18S0001G02060,VIT_18S0001G02080,VIT_18S0122G00550,VIT_18S0001G07220,VIT_19S0085G00690,VIT_06S0009G01800,VIT_00S0199G00210,VIT_00S0322G00010,VIT_07S0129G00200,VIT_07S0129G01100,VIT_03S0180G00040,VIT_03S0091G00280,VIT_04S0008G04260,VIT_06S0009G01930,VIT…
GO:CC	1,3-beta-D-glucan synthase complex	GO:0000148	0.00650517	2.18674	12	4553	7	30661	VIT_00S0265G00050,VIT_13S0156G00210,VIT_12S0028G00400,VIT_17S0000G10010,VIT_19S0138G00120,VIT_18S0001G07170,VIT_06S0004G01270
GO:CC	plant-type cell wall	GO:0009505	0.00718881	2.14334	147	4553	37	30661	VIT_10S0116G01610,VIT_10S0116G01780,VIT_10S0071G01100,VIT_00S0375G00030,VIT_10S0003G00650,VIT_11S0016G05320,VIT_12S0121G00230,VIT_12S0059G00770,VIT_12S0059G02420,VIT_16S0022G01430,VIT_06S0009G01320,VIT_18S0001G13230,VIT_18S0001G00470,VIT_18S0001G05160,VIT_18S0001G05180,VIT_19S0014G01320,VIT_12S0057G00330,VIT_19S0085G01040,VIT_02S0087G00400,VIT_00S0340G00040,VIT_07S0130G00220,VIT_08S0032G00890,VIT…
GO:CC	spindle	GO:0005819	0.00965159	2.0154	61	4553	19	30661	VIT_01S0010G03540,VIT_01S0011G05270,VIT_12S0034G00970,VIT_12S0034G00990,VIT_12S0028G03330,VIT_13S0084G00080,VIT_14S0108G01630,VIT_15S0048G00650,VIT_15S0048G00860,VIT_15S0048G01730,VIT_16S0022G01820,VIT_17S0000G04330,VIT_19S0015G00610,VIT_19S0090G01230,VIT_07S0031G02810,VIT_07S0129G01080,VIT_04S0043G00290,VIT_04S0043G00300,VIT_04S0008G00530
GO:CC	spindle midzone	GO:0051233	0.0208767	1.68034	5	4553	4	30661	VIT_15S0048G01730,VIT_17S0000G04330,VIT_07S0129G01080,VIT_04S0008G00530
GO:CC	integral component of plasma membrane	GO:0005887	0.0256379	1.59112	179	4553	41	30661	VIT_10S0003G03930,VIT_19S0015G00860,VIT_00S0496G00010,VIT_12S0059G00250,VIT_11S0149G00050,VIT_12S0055G00940,VIT_04S0008G04320,VIT_12S0028G00140,VIT_13S0019G00010,VIT_13S0019G04220,VIT_14S0030G00200,VIT_14S0030G00230,VIT_14S0030G00240,VIT_14S0030G00250,VIT_14S0030G00300,VIT_14S0030G00320,VIT_14S0030G00340,VIT_14S0030G02110,VIT_17S0000G08530,VIT_18S0001G04890,VIT_05S0020G04330,VIT_19S0015G00310,VIT…
GO:CC	mitotic spindle	GO:0072686	0.0258523	1.5875	22	4553	9	30661	VIT_01S0011G05270,VIT_12S0034G00970,VIT_12S0034G00990,VIT_12S0028G03330,VIT_14S0108G01630,VIT_15S0048G00650,VIT_17S0000G04330,VIT_04S0043G00290,VIT_04S0043G00300
GO:CC	chloroplast stroma	GO:0009570	0.0268289	1.5714	319	4553	66	30661	VIT_01S0182G00050,VIT_01S0010G00920,VIT_01S0010G03620,VIT_10S0003G02890,VIT_10S0003G02900,VIT_10S0116G01670,VIT_10S0116G00530,VIT_00S0181G00180,VIT_11S0052G00330,VIT_04S0008G03480,VIT_11S0016G00730,VIT_12S0055G01110,VIT_05S0094G00750,VIT_12S0059G00750,VIT_12S0028G00320,VIT_12S0057G00630,VIT_12S0057G00670,VIT_13S0064G00900,VIT_13S0019G02050,VIT_13S0019G04140,VIT_13S0019G05160,VIT_14S0068G00280,VIT…
GO:CC	chloroplast photosystem I	GO:0030093	0.0296829	1.52749	3	4553	3	30661	VIT_15S0048G02500,VIT_19S0015G01760,VIT_04S0044G01410
GO:CC	plastid stroma	GO:0009532	0.0332772	1.47785	328	4553	67	30661	VIT_01S0182G00050,VIT_01S0010G00920,VIT_01S0010G03620,VIT_10S0003G02890,VIT_10S0003G02900,VIT_10S0116G01670,VIT_10S0116G00530,VIT_00S0181G00180,VIT_11S0052G00330,VIT_04S0008G03480,VIT_11S0016G00730,VIT_12S0055G01110,VIT_05S0094G00750,VIT_12S0059G00750,VIT_12S0028G00320,VIT_12S0057G00630,VIT_12S0057G00670,VIT_13S0064G00900,VIT_13S0019G02050,VIT_13S0019G04140,VIT_13S0019G05160,VIT_14S0068G00280,VIT…
GO:CC	photosystem I reaction center	GO:0009538	0.0496198	1.30435	6	4553	4	30661	VIT_00S0125G00280,VIT_04S0023G00410,VIT_07S0005G04920,VIT_09S0002G04320
KEGG	Metabolic pathways	KEGG:01100	5.15727e-26	25.2876	2003	4553	477	30661	VIT_01S0127G00150,VIT_01S0127G00260,VIT_01S0127G00420,VIT_01S0127G00490,VIT_01S0127G00750,VIT_01S0127G00800,VIT_01S0026G00280,VIT_01S0026G01340,VIT_01S0026G02530,VIT_01S0011G00480,VIT_01S0010G00820,VIT_01S0010G01200,VIT_01S0010G02320,VIT_01S0011G01830,VIT_01S0010G02460,VIT_01S0010G02670,VIT_01S0010G02750,VIT_01S0010G03620,VIT_01S0010G03720,VIT_01S0011G00190,VIT_01S0011G02170,VIT_01S0011G02740,VIT…
KEGG	Biosynthesis of secondary metabolites	KEGG:01110	1.15286e-19	18.9382	1132	4553	288	30661	VIT_01S0127G00150,VIT_01S0127G00260,VIT_01S0127G00420,VIT_01S0026G00280,VIT_01S0011G00480,VIT_01S0010G00820,VIT_01S0010G01200,VIT_01S0010G02320,VIT_01S0011G01830,VIT_01S0010G02460,VIT_01S0010G02670,VIT_01S0010G02750,VIT_01S0010G03720,VIT_01S0011G00190,VIT_01S0011G02960,VIT_01S0011G03090,VIT_01S0011G03490,VIT_01S0011G03640,VIT_01S0011G03880,VIT_01S0011G04160,VIT_01S0011G06600,VIT_01S0011G00750,VIT…
KEGG	KEGG root term	KEGG:00000	4.31303e-13	12.3652	4166	4553	787	30661	VIT_01S0127G00150,VIT_01S0127G00260,VIT_01S0127G00420,VIT_01S0127G00490,VIT_01S0127G00750,VIT_01S0127G00800,VIT_01S0026G00280,VIT_01S0026G00940,VIT_01S0026G01340,VIT_01S0026G02530,VIT_01S0011G00480,VIT_01S0010G00820,VIT_01S0010G00920,VIT_01S0010G01200,VIT_01S0010G02320,VIT_01S0011G01830,VIT_01S0010G02460,VIT_01S0010G02670,VIT_01S0010G02750,VIT_01S0010G02940,VIT_01S0010G03620,VIT_01S0010G03720,VIT…
KEGG	Photosynthesis - antenna proteins	KEGG:00196	2.02873e-10	9.69278	18	4553	16	30661	VIT_01S0010G03620,VIT_10S0003G02890,VIT_10S0003G02900,VIT_00S0181G00180,VIT_12S0055G01110,VIT_12S0028G00320,VIT_12S0057G00630,VIT_13S0019G04140,VIT_15S0024G00040,VIT_17S0000G06350,VIT_18S0001G10550,VIT_18S0089G01170,VIT_19S0014G00160,VIT_19S0014G03660,VIT_07S0005G02220,VIT_08S0007G02190
KEGG	Phenylpropanoid biosynthesis	KEGG:00940	1.06861e-07	6.97118	159	4553	53	30661	VIT_01S0010G02320,VIT_01S0010G03720,VIT_01S0011G00750,VIT_10S0116G01780,VIT_10S0003G05420,VIT_10S0042G00080,VIT_10S0116G00780,VIT_10S0003G00650,VIT_11S0037G00580,VIT_11S0065G00350,VIT_11S0078G00290,VIT_11S0052G01110,VIT_11S0016G05320,VIT_12S0028G01840,VIT_12S0028G03110,VIT_12S0059G02420,VIT_13S0067G02360,VIT_13S0064G01660,VIT_00S0317G00110,VIT_14S0006G01790,VIT_14S0068G01920,VIT_15S0048G02480,VIT…
KEGG	Starch and sucrose metabolism	KEGG:00500	5.17196e-06	5.28634	132	4553	43	30661	VIT_01S0026G00280,VIT_01S0011G02170,VIT_01S0011G05500,VIT_01S0011G00750,VIT_19S0014G00300,VIT_10S0116G01640,VIT_10S0116G00780,VIT_11S0016G00470,VIT_11S0016G03070,VIT_11S0118G00200,VIT_12S0035G02180,VIT_13S0064G01660,VIT_14S0006G00520,VIT_14S0006G01790,VIT_15S0048G01260,VIT_18S0089G00210,VIT_16S0022G00660,VIT_16S0022G00670,VIT_16S0022G02340,VIT_17S0053G00700,VIT_18S0001G12840,VIT_18S0001G00060,VIT…
KEGG	Plant hormone signal transduction	KEGG:04075	6.00754e-06	5.2213	231	4553	64	30661	VIT_01S0026G00940,VIT_01S0146G00180,VIT_01S0150G00300,VIT_01S0011G06190,VIT_06S0009G01790,VIT_00S0181G00040,VIT_11S0078G00400,VIT_11S0052G01250,VIT_11S0016G00520,VIT_11S0016G03540,VIT_11S0016G00710,VIT_12S0055G00420,VIT_12S0035G00900,VIT_12S0059G01870,VIT_12S0134G00230,VIT_14S0060G00260,VIT_14S0030G00410,VIT_14S0030G02310,VIT_14S0081G00730,VIT_15S0048G00530,VIT_15S0048G02820,VIT_15S0046G00290,VIT…
KEGG	Photosynthesis	KEGG:00195	7.10383e-05	4.14851	47	4553	20	30661	VIT_01S0137G00210,VIT_10S0003G04350,VIT_00S0125G00280,VIT_00S0904G00010,VIT_12S0059G01810,VIT_13S0019G00260,VIT_14S0081G00060,VIT_18S0001G11710,VIT_18S0001G00760,VIT_19S0015G01760,VIT_19S0027G00200,VIT_19S0014G05080,VIT_04S0023G00410,VIT_04S0023G03510,VIT_04S0044G01410,VIT_05S0020G03490,VIT_06S0080G00920,VIT_07S0005G04920,VIT_07S0141G00570,VIT_09S0002G04320
KEGG	Glycolysis / Gluconeogenesis	KEGG:00010	8.92292e-05	4.04949	115	4553	36	30661	VIT_01S0010G02460,VIT_10S0116G00360,VIT_10S0071G01060,VIT_11S0016G01870,VIT_11S0016G03070,VIT_12S0059G01220,VIT_13S0067G01780,VIT_14S0108G00270,VIT_14S0108G00540,VIT_15S0048G00640,VIT_15S0048G02580,VIT_15S0046G01430,VIT_16S0022G01770,VIT_16S0039G00320,VIT_17S0000G02260,VIT_17S0000G00690,VIT_18S0001G14230,VIT_18S0001G15410,VIT_18S0072G00770,VIT_18S0001G05060,VIT_00S1995G00010,VIT_03S0038G00670,VIT…
KEGG	alpha-Linolenic acid metabolism	KEGG:00592	8.9566e-05	4.04786	52	4553	21	30661	VIT_01S0011G01830,VIT_01S0010G02750,VIT_01S0011G03090,VIT_13S0064G01480,VIT_18S0122G01170,VIT_18S0001G12900,VIT_18S0001G15410,VIT_18S0041G02060,VIT_18S0041G02070,VIT_00S0662G00010,VIT_04S0023G03810,VIT_04S0044G01110,VIT_04S0044G01130,VIT_05S0051G00720,VIT_06S0004G01450,VIT_06S0004G01470,VIT_06S0004G01500,VIT_07S0005G05610,VIT_07S0151G00090,VIT_07S0141G00340,VIT_08S0105G00460
KEGG	Cutin, suberine and wax biosynthesis	KEGG:00073	0.000632509	3.19893	24	4553	12	30661	VIT_10S0116G00800,VIT_13S0074G00390,VIT_15S0046G02380,VIT_15S0021G00040,VIT_02S0025G03320,VIT_00S0207G00010,VIT_05S0049G01780,VIT_06S0080G00110,VIT_07S0141G00890,VIT_07S0185G00020,VIT_08S0007G07100,VIT_09S0002G02210
KEGG	Fatty acid metabolism	KEGG:01212	0.000991044	3.00391	56	4553	20	30661	VIT_01S0010G02670,VIT_00S0531G00050,VIT_12S0055G01100,VIT_14S0108G01670,VIT_18S0001G15460,VIT_02S0025G01410,VIT_02S0025G01730,VIT_02S0154G00140,VIT_00S0357G00020,VIT_00S0662G00010,VIT_03S0063G01880,VIT_05S0051G00720,VIT_06S0004G01310,VIT_06S0004G07380,VIT_07S0005G05610,VIT_07S0005G01790,VIT_08S0007G06450,VIT_08S0007G07530,VIT_08S0032G00050,VIT_08S0105G00460
KEGG	Plant-pathogen interaction	KEGG:04626	0.00299109	2.52417	192	4553	47	30661	VIT_01S0010G02940,VIT_01S0150G00440,VIT_01S0011G03490,VIT_00S0515G00020,VIT_04S0069G00790,VIT_11S0016G02970,VIT_12S0142G00640,VIT_12S0057G00670,VIT_14S0006G02990,VIT_14S0060G02320,VIT_14S0108G01420,VIT_15S0046G00980,VIT_15S0046G02190,VIT_16S0022G00310,VIT_17S0000G07560,VIT_17S0000G09370,VIT_18S0001G11830,VIT_18S0001G13380,VIT_18S0001G13390,VIT_18S0001G13400,VIT_18S0001G14500,VIT_19S0027G01750,VIT…
KEGG	DNA replication	KEGG:03030	0.00420074	2.37667	37	4553	14	30661	VIT_01S0150G00390,VIT_10S0003G03080,VIT_11S0149G00130,VIT_13S0101G00510,VIT_17S0000G07440,VIT_02S0025G01350,VIT_03S0038G00300,VIT_04S0008G02570,VIT_05S0051G00930,VIT_06S0080G00460,VIT_06S0004G05920,VIT_00S0184G00040,VIT_07S0005G01430,VIT_08S0032G00090
KEGG	Carbon metabolism	KEGG:01200	0.00420074	2.37667	222	4553	52	30661	VIT_01S0010G02460,VIT_01S0011G02740,VIT_10S0071G01060,VIT_00S0531G00050,VIT_11S0016G01870,VIT_11S0016G03070,VIT_11S0016G03210,VIT_12S0057G01030,VIT_13S0047G00360,VIT_13S0019G03350,VIT_14S0066G01320,VIT_14S0108G00540,VIT_14S0108G01670,VIT_14S0030G01560,VIT_15S0021G02240,VIT_15S0048G00370,VIT_15S0048G02580,VIT_15S0046G02300,VIT_16S0022G01770,VIT_16S0098G01200,VIT_17S0000G03690,VIT_17S0000G00690,VIT…
KEGG	Fatty acid biosynthesis	KEGG:00061	0.00420074	2.37667	37	4553	14	30661	VIT_01S0010G02670,VIT_12S0055G01100,VIT_14S0108G01670,VIT_18S0001G15460,VIT_02S0025G01410,VIT_02S0025G01730,VIT_02S0154G00140,VIT_00S0357G00020,VIT_03S0063G01880,VIT_06S0004G01310,VIT_06S0004G07380,VIT_07S0005G01790,VIT_08S0007G07530,VIT_08S0032G00050
KEGG	Linoleic acid metabolism	KEGG:00591	0.00484798	2.31444	12	4553	7	30661	VIT_01S0010G02750,VIT_13S0064G01480,VIT_05S0020G03170,VIT_06S0004G01450,VIT_06S0004G01470,VIT_06S0004G01500,VIT_07S0141G00340
KEGG	Ubiquinone and other terpenoid-quinone biosynthesis	KEGG:00130	0.00511083	2.29151	38	4553	14	30661	VIT_01S0127G00150,VIT_01S0127G00420,VIT_01S0010G00820,VIT_01S0010G03720,VIT_10S0003G04940,VIT_11S0065G00350,VIT_11S0078G00290,VIT_11S0052G00610,VIT_11S0052G01110,VIT_17S0000G01790,VIT_17S0000G05750,VIT_02S0109G00250,VIT_03S0017G01330,VIT_04S0023G01320
KEGG	Pentose and glucuronate interconversions	KEGG:00040	0.0164953	1.78264	85	4553	23	30661	VIT_01S0137G00240,VIT_10S0116G00590,VIT_11S0016G00290,VIT_11S0016G00330,VIT_11S0016G00510,VIT_11S0016G03020,VIT_12S0028G01270,VIT_12S0035G01900,VIT_13S0019G04910,VIT_14S0060G01960,VIT_14S0219G00230,VIT_14S0066G01060,VIT_16S0022G00700,VIT_19S0015G00510,VIT_03S0038G00380,VIT_05S0094G01300,VIT_07S0005G05520,VIT_07S0005G00730,VIT_07S0005G01940,VIT_08S0007G01030,VIT_08S0007G04820,VIT_09S0096G00850,VIT…
KEGG	Glycosphingolipid biosynthesis - globo and isoglobo series	KEGG:00603	0.0164953	1.78264	11	4553	6	30661	VIT_10S0071G01100,VIT_00S0375G00030,VIT_00S0800G00010,VIT_00S0340G00040,VIT_00S0220G00180,VIT_08S0007G02100
KEGG	Fatty acid degradation	KEGG:00071	0.0171868	1.7648	43	4553	14	30661	VIT_00S0531G00050,VIT_16S0039G00320,VIT_18S0001G15410,VIT_02S0025G01410,VIT_00S0662G00010,VIT_03S0063G01880,VIT_04S0044G01110,VIT_04S0044G01130,VIT_05S0051G00720,VIT_06S0004G02060,VIT_07S0005G05610,VIT_07S0005G01790,VIT_08S0032G00050,VIT_08S0105G00460
KEGG	Nitrogen metabolism	KEGG:00910	0.0285705	1.54408	32	4553	11	30661	VIT_14S0066G01210,VIT_14S0006G00350,VIT_18S0001G03910,VIT_07S0129G00290,VIT_07S0129G00310,VIT_03S0017G00270,VIT_05S0020G02480,VIT_08S0007G03240,VIT_08S0007G04800,VIT_08S0007G07400,VIT_00S0252G00110
KEGG	Carotenoid biosynthesis	KEGG:00906	0.0327332	1.48501	33	4553	11	30661	VIT_11S0016G01880,VIT_15S0021G02190,VIT_18S0001G10500,VIT_02S0087G00930,VIT_02S0025G00240,VIT_03S0063G00380,VIT_04S0079G00680,VIT_04S0043G01010,VIT_04S0008G03380,VIT_05S0051G00670,VIT_06S0009G00770
KEGG	Fructose and mannose metabolism	KEGG:00051	0.0327332	1.48501	51	4553	15	30661	VIT_10S0116G00360,VIT_11S0016G03070,VIT_12S0059G01220,VIT_14S0108G00540,VIT_15S0048G01260,VIT_16S0022G02340,VIT_17S0000G07640,VIT_18S0001G14230,VIT_18S0072G00770,VIT_03S0038G00670,VIT_04S0023G03010,VIT_05S0102G00710,VIT_08S0007G01570,VIT_08S0007G03830,VIT_08S0058G01460
KEGG	Steroid biosynthesis	KEGG:00100	0.0327332	1.48501	33	4553	11	30661	VIT_01S0010G01200,VIT_01S0011G03880,VIT_10S0003G03170,VIT_12S0059G01480,VIT_14S0006G02690,VIT_14S0171G00110,VIT_17S0000G01650,VIT_18S0001G08550,VIT_06S0004G05470,VIT_08S0007G08470,VIT_09S0018G00630
KEGG	Carbon fixation in photosynthetic organisms	KEGG:00710	0.0371172	1.43042	57	4553	16	30661	VIT_01S0010G02460,VIT_01S0011G02740,VIT_11S0016G03210,VIT_13S0019G03350,VIT_15S0048G00370,VIT_17S0000G03690,VIT_18S0072G00770,VIT_19S0014G01390,VIT_02S0109G00080,VIT_00S1995G00010,VIT_03S0038G00670,VIT_04S0023G03010,VIT_04S0008G03770,VIT_08S0007G01570,VIT_08S0007G03830,VIT_09S0002G00340
KEGG	Ether lipid metabolism	KEGG:00565	0.0378824	1.42156	21	4553	8	30661	VIT_11S0016G05360,VIT_11S0016G05370,VIT_15S0048G01230,VIT_18S0001G00770,VIT_04S0008G05450,VIT_06S0009G03350,VIT_06S0004G06510,VIT_09S0002G02390
[truncated: 1,516 more columns]

## Sheet: ME13_GO
GO_terms	GO_name	Term_ID	Adjusted_p_Value	Negative_log10_of_Adjusted_p_Value	Term_size	Query_size	Intersection_size	Effective_domain_size	Intersections
GO:MF	binding	GO:0005488	2.08396e-20	19.6811	12971	571	358	30661	VIT_06S0004G02160,VIT_01S0127G00860,VIT_01S0026G01280,VIT_01S0026G01750,VIT_01S0026G02130,VIT_01S0011G01480,VIT_01S0010G00240,VIT_01S0010G00630,VIT_01S0010G00960,VIT_01S0010G01780,VIT_01S0010G02770,VIT_01S0010G03410,VIT_07S0205G00110,VIT_01S0146G00490,VIT_01S0244G00010,VIT_01S0011G03630,VIT_01S0011G03780,VIT_01S0011G00490,VIT_01S0137G00590,VIT_10S0003G01900,VIT_18S0117G00190,VIT_10S0116G01530,VIT…
GO:MF	zinc ion binding	GO:0008270	1.02522e-18	17.9892	857	571	64	30661	VIT_07S0205G00110,VIT_01S0146G00490,VIT_18S0117G00190,VIT_00S0227G00030,VIT_00S0194G00200,VIT_11S0037G00400,VIT_14S0036G00750,VIT_04S0008G04320,VIT_04S0008G02170,VIT_11S0016G02500,VIT_03S0038G02730,VIT_12S0035G01360,VIT_12S0028G03470,VIT_08S0056G00040,VIT_16S0022G01510,VIT_13S0073G00080,VIT_06S0061G01610,VIT_13S0047G00330,VIT_13S0064G00270,VIT_13S0067G02100,VIT_14S0068G02180,VIT_14S0060G00870,VIT…
GO:MF	protein binding	GO:0005515	7.58345e-18	17.1201	4515	571	169	30661	VIT_06S0004G02160,VIT_01S0127G00860,VIT_01S0026G01280,VIT_01S0026G01750,VIT_01S0026G02130,VIT_01S0010G00240,VIT_01S0010G00630,VIT_01S0010G01780,VIT_01S0010G03410,VIT_01S0146G00490,VIT_01S0244G00010,VIT_01S0011G03630,VIT_01S0011G00490,VIT_01S0137G00590,VIT_10S0116G00240,VIT_10S0003G05800,VIT_18S0041G01280,VIT_10S0042G01150,VIT_10S0042G00130,VIT_00S0194G00270,VIT_00S0587G00030,VIT_00S0527G00010,VIT…
GO:MF	nucleic acid binding	GO:0003676	3.91986e-13	12.4067	3856	571	140	30661	VIT_06S0004G02160,VIT_01S0127G00860,VIT_01S0026G01750,VIT_01S0011G01480,VIT_01S0010G02770,VIT_07S0205G00110,VIT_01S0244G00010,VIT_01S0011G03780,VIT_18S0117G00190,VIT_00S0227G00030,VIT_10S0003G05800,VIT_10S0092G00060,VIT_18S0041G01280,VIT_10S0042G01150,VIT_10S0042G00130,VIT_00S0203G00110,VIT_00S0527G00010,VIT_11S0037G00400,VIT_14S0036G00750,VIT_11S0037G00630,VIT_04S0008G04320,VIT_04S0008G02170,VIT…
GO:MF	molecular_function	GO:0003674	2.42182e-12	11.6159	19045	571	439	30661	VIT_06S0004G02160,VIT_01S0127G00860,VIT_01S0026G01280,VIT_01S0026G01570,VIT_01S0026G01750,VIT_01S0026G02130,VIT_01S0010G00060,VIT_01S0011G01480,VIT_01S0010G00240,VIT_01S0010G00630,VIT_01S0010G00960,VIT_01S0010G01780,VIT_01S0010G02640,VIT_01S0010G02770,VIT_01S0010G03410,VIT_07S0205G00110,VIT_01S0146G00490,VIT_01S0244G00010,VIT_01S0011G02160,VIT_01S0011G03630,VIT_01S0011G03780,VIT_01S0011G00490,VIT…
GO:MF	transition metal ion binding	GO:0046914	2.02221e-11	10.6942	1601	571	75	30661	VIT_07S0205G00110,VIT_01S0146G00490,VIT_18S0117G00190,VIT_00S0227G00030,VIT_00S0194G00200,VIT_11S0037G00400,VIT_14S0036G00750,VIT_04S0008G04320,VIT_04S0008G02170,VIT_11S0016G02500,VIT_03S0038G02730,VIT_12S0035G01360,VIT_12S0028G03470,VIT_08S0056G00040,VIT_16S0022G01510,VIT_13S0073G00080,VIT_06S0061G01610,VIT_13S0047G00330,VIT_13S0064G00270,VIT_13S0067G02100,VIT_14S0068G02180,VIT_14S0060G00870,VIT…
GO:MF	heterocyclic compound binding	GO:1901363	9.23509e-09	8.03456	7951	571	217	30661	VIT_06S0004G02160,VIT_01S0127G00860,VIT_01S0026G01750,VIT_01S0011G01480,VIT_01S0010G00240,VIT_01S0010G00960,VIT_01S0010G02770,VIT_07S0205G00110,VIT_01S0244G00010,VIT_01S0011G03780,VIT_10S0003G01900,VIT_18S0117G00190,VIT_10S0116G01530,VIT_00S0227G00030,VIT_10S0003G05800,VIT_10S0092G00060,VIT_18S0041G01280,VIT_10S0042G01150,VIT_10S0042G00130,VIT_00S0347G00060,VIT_00S0347G00080,VIT_00S0203G00110,VIT…
GO:MF	organic cyclic compound binding	GO:0097159	9.23627e-09	8.0345	7962	571	217	30661	VIT_06S0004G02160,VIT_01S0127G00860,VIT_01S0026G01750,VIT_01S0011G01480,VIT_01S0010G00240,VIT_01S0010G00960,VIT_01S0010G02770,VIT_07S0205G00110,VIT_01S0244G00010,VIT_01S0011G03780,VIT_10S0003G01900,VIT_18S0117G00190,VIT_10S0116G01530,VIT_00S0227G00030,VIT_10S0003G05800,VIT_10S0092G00060,VIT_18S0041G01280,VIT_10S0042G01150,VIT_10S0042G00130,VIT_00S0347G00060,VIT_00S0347G00080,VIT_00S0203G00110,VIT…
GO:MF	DNA binding	GO:0003677	1.92745e-08	7.71502	2015	571	79	30661	VIT_06S0004G02160,VIT_01S0127G00860,VIT_01S0011G01480,VIT_07S0205G00110,VIT_01S0244G00010,VIT_01S0011G03780,VIT_18S0117G00190,VIT_18S0041G01280,VIT_00S0203G00110,VIT_00S0527G00010,VIT_14S0036G00750,VIT_11S0037G00630,VIT_04S0008G04320,VIT_04S0008G02170,VIT_11S0016G02680,VIT_11S0149G00100,VIT_12S0035G00400,VIT_03S0038G02730,VIT_16S0022G01510,VIT_18S0001G07170,VIT_16S0039G00080,VIT_06S0061G01610,VIT…
GO:MF	cation binding	GO:0043169	2.70684e-08	7.56754	3383	571	113	30661	VIT_06S0004G02160,VIT_01S0011G01480,VIT_01S0010G00960,VIT_07S0205G00110,VIT_01S0146G00490,VIT_18S0117G00190,VIT_10S0003G02290,VIT_00S0227G00030,VIT_00S0194G00200,VIT_00S0587G00030,VIT_11S0037G00400,VIT_14S0036G00750,VIT_04S0008G04320,VIT_04S0008G02170,VIT_11S0052G01730,VIT_11S0016G02480,VIT_11S0016G02500,VIT_11S0118G00540,VIT_03S0038G02730,VIT_12S0035G01360,VIT_12S0028G03470,VIT_08S0056G00040,VIT…
GO:MF	metal ion binding	GO:0046872	1.23139e-07	6.9096	3353	571	110	30661	VIT_06S0004G02160,VIT_01S0011G01480,VIT_01S0010G00960,VIT_07S0205G00110,VIT_01S0146G00490,VIT_18S0117G00190,VIT_10S0003G02290,VIT_00S0227G00030,VIT_00S0194G00200,VIT_11S0037G00400,VIT_14S0036G00750,VIT_04S0008G04320,VIT_04S0008G02170,VIT_11S0052G01730,VIT_11S0016G02480,VIT_11S0016G02500,VIT_11S0118G00540,VIT_03S0038G02730,VIT_12S0035G01360,VIT_12S0028G03470,VIT_08S0056G00040,VIT_16S0022G01510,VIT…
GO:MF	ion binding	GO:0043167	1.59215e-07	6.79801	6905	571	189	30661	VIT_06S0004G02160,VIT_01S0011G01480,VIT_01S0010G00240,VIT_01S0010G00960,VIT_01S0010G02770,VIT_07S0205G00110,VIT_01S0146G00490,VIT_10S0003G01900,VIT_18S0117G00190,VIT_10S0116G01530,VIT_10S0003G02290,VIT_00S0227G00030,VIT_18S0041G01280,VIT_00S0194G00200,VIT_00S0347G00060,VIT_00S0347G00080,VIT_00S0587G00030,VIT_11S0037G00400,VIT_14S0036G00750,VIT_04S0008G04320,VIT_04S0008G02170,VIT_11S0052G00270,VIT…
GO:MF	endonuclease activity	GO:0004519	6.95822e-06	5.1575	217	571	18	30661	VIT_07S0205G00110,VIT_00S0527G00010,VIT_14S0036G00750,VIT_04S0008G02170,VIT_11S0149G00100,VIT_18S0001G07170,VIT_06S0061G01610,VIT_15S0048G01650,VIT_10S0116G01730,VIT_00S1711G00020,VIT_17S0000G02860,VIT_15S0021G00210,VIT_09S0002G05110,VIT_15S0046G03620,VIT_04S0044G01710,VIT_05S0062G01050,VIT_08S0007G05910,VIT_06S0004G03380
GO:MF	nuclease activity	GO:0004518	4.73603e-05	4.32459	301	571	20	30661	VIT_07S0205G00110,VIT_00S0527G00010,VIT_14S0036G00750,VIT_04S0008G04320,VIT_04S0008G02170,VIT_11S0149G00100,VIT_18S0001G07170,VIT_06S0061G01610,VIT_15S0048G01650,VIT_10S0116G01730,VIT_00S1711G00020,VIT_14S0006G02190,VIT_17S0000G02860,VIT_15S0021G00210,VIT_09S0002G05110,VIT_15S0046G03620,VIT_04S0044G01710,VIT_05S0062G01050,VIT_08S0007G05910,VIT_06S0004G03380
GO:MF	catalytic activity, acting on DNA	GO:0140097	0.00119662	2.92204	258	571	16	30661	VIT_00S0227G00030,VIT_12S0035G00400,VIT_03S0038G02730,VIT_06S0061G01610,VIT_14S0068G02180,VIT_14S0006G02190,VIT_15S0021G00210,VIT_16S0022G02380,VIT_14S0083G00660,VIT_15S0046G03620,VIT_02S0087G00070,VIT_04S0008G02950,VIT_05S0062G01050,VIT_00S0174G00300,VIT_08S0007G05780,VIT_08S0007G06800
GO:MF	carbohydrate derivative binding	GO:0097367	0.00283662	2.5472	3515	571	96	30661	VIT_01S0011G01480,VIT_01S0010G00240,VIT_01S0010G02770,VIT_07S0205G00110,VIT_10S0003G01900,VIT_10S0116G01530,VIT_18S0041G01280,VIT_00S0347G00060,VIT_00S0347G00080,VIT_00S0587G00030,VIT_04S0008G04320,VIT_04S0008G02170,VIT_11S0052G00270,VIT_11S0016G02150,VIT_11S0016G02680,VIT_11S0149G00100,VIT_12S0121G00240,VIT_12S0055G00580,VIT_12S0035G00330,VIT_12S0035G00400,VIT_03S0088G00190,VIT_08S0056G00040,VIT…
GO:MF	RNA binding	GO:0003723	0.0032227	2.49178	1373	571	46	30661	VIT_01S0026G01750,VIT_10S0003G05800,VIT_10S0092G00060,VIT_10S0042G00130,VIT_00S0527G00010,VIT_04S0008G02170,VIT_11S0016G02500,VIT_11S0149G00100,VIT_16S0022G01510,VIT_13S0073G00080,VIT_16S0039G00080,VIT_13S0019G00880,VIT_13S0019G00640,VIT_13S0019G03610,VIT_14S0060G00870,VIT_14S0006G02680,VIT_17S0000G02860,VIT_14S0060G02240,VIT_14S0108G01530,VIT_07S0141G00250,VIT_14S0060G00670,VIT_15S0021G00210,VIT…
GO:MF	RNA-directed DNA polymerase activity	GO:0003964	0.0032227	2.49178	58	571	7	30661	VIT_00S0227G00030,VIT_14S0068G02180,VIT_16S0022G02380,VIT_14S0083G00660,VIT_15S0046G03620,VIT_00S0174G00300,VIT_08S0007G05780
GO:MF	adenyl ribonucleotide binding	GO:0032559	0.00331672	2.47929	3139	571	87	30661	VIT_01S0011G01480,VIT_01S0010G00240,VIT_01S0010G02770,VIT_07S0205G00110,VIT_10S0003G01900,VIT_10S0116G01530,VIT_18S0041G01280,VIT_00S0347G00060,VIT_00S0347G00080,VIT_00S0587G00030,VIT_04S0008G04320,VIT_04S0008G02170,VIT_11S0052G00270,VIT_11S0016G02150,VIT_11S0016G02680,VIT_11S0149G00100,VIT_12S0121G00240,VIT_12S0055G00580,VIT_12S0035G00330,VIT_12S0035G00400,VIT_03S0088G00190,VIT_08S0056G00040,VIT…
GO:MF	DNA polymerase activity	GO:0034061	0.00339548	2.4691	80	571	8	30661	VIT_00S0227G00030,VIT_06S0061G01610,VIT_14S0068G02180,VIT_16S0022G02380,VIT_14S0083G00660,VIT_15S0046G03620,VIT_00S0174G00300,VIT_08S0007G05780
GO:MF	adenyl nucleotide binding	GO:0030554	0.00339548	2.4691	3150	571	87	30661	VIT_01S0011G01480,VIT_01S0010G00240,VIT_01S0010G02770,VIT_07S0205G00110,VIT_10S0003G01900,VIT_10S0116G01530,VIT_18S0041G01280,VIT_00S0347G00060,VIT_00S0347G00080,VIT_00S0587G00030,VIT_04S0008G04320,VIT_04S0008G02170,VIT_11S0052G00270,VIT_11S0016G02150,VIT_11S0016G02680,VIT_11S0149G00100,VIT_12S0121G00240,VIT_12S0055G00580,VIT_12S0035G00330,VIT_12S0035G00400,VIT_03S0088G00190,VIT_08S0056G00040,VIT…
GO:MF	ATP binding	GO:0005524	0.0056889	2.24497	2709	571	76	30661	VIT_01S0011G01480,VIT_01S0010G00240,VIT_01S0010G02770,VIT_07S0205G00110,VIT_10S0003G01900,VIT_10S0116G01530,VIT_18S0041G01280,VIT_00S0347G00060,VIT_00S0347G00080,VIT_04S0008G04320,VIT_04S0008G02170,VIT_11S0016G02150,VIT_11S0016G02680,VIT_11S0149G00100,VIT_12S0055G00580,VIT_12S0035G00330,VIT_12S0035G00400,VIT_03S0088G00190,VIT_08S0056G00040,VIT_18S0001G07170,VIT_16S0039G00080,VIT_14S0068G02180,VIT…
GO:MF	transferase activity	GO:0016740	0.00619616	2.20788	4468	571	114	30661	VIT_01S0010G00060,VIT_01S0010G02770,VIT_07S0205G00110,VIT_10S0003G01900,VIT_18S0117G00190,VIT_00S0227G00030,VIT_18S0041G01280,VIT_00S0347G00060,VIT_00S0347G00080,VIT_00S0587G00030,VIT_11S0037G00630,VIT_04S0008G04320,VIT_04S0008G02170,VIT_11S0052G01190,VIT_11S0052G01270,VIT_11S0052G01730,VIT_11S0016G02150,VIT_11S0016G03190,VIT_11S0016G03720,VIT_18S0001G07810,VIT_12S0121G00240,VIT_12S0055G00580,VIT…
GO:MF	adenylate kinase activity	GO:0004017	0.00713883	2.14637	18	571	4	30661	VIT_01S0010G02770,VIT_18S0041G01280,VIT_04S0008G02170,VIT_02S0012G01730
GO:MF	ribonucleotide binding	GO:0032553	0.0075102	2.12435	3473	571	92	30661	VIT_01S0011G01480,VIT_01S0010G00240,VIT_01S0010G02770,VIT_07S0205G00110,VIT_10S0003G01900,VIT_10S0116G01530,VIT_18S0041G01280,VIT_00S0347G00060,VIT_00S0347G00080,VIT_00S0587G00030,VIT_04S0008G04320,VIT_04S0008G02170,VIT_11S0052G00270,VIT_11S0016G02150,VIT_11S0016G02680,VIT_11S0149G00100,VIT_12S0121G00240,VIT_12S0055G00580,VIT_12S0035G00330,VIT_12S0035G00400,VIT_03S0088G00190,VIT_08S0056G00040,VIT…
GO:MF	transferase activity, transferring phosphorus-containing groups	GO:0016772	0.00919252	2.03657	2060	571	60	30661	VIT_01S0010G02770,VIT_10S0003G01900,VIT_00S0227G00030,VIT_18S0041G01280,VIT_00S0347G00060,VIT_00S0347G00080,VIT_00S0587G00030,VIT_11S0037G00630,VIT_04S0008G04320,VIT_04S0008G02170,VIT_11S0016G02150,VIT_12S0121G00240,VIT_12S0055G00580,VIT_03S0038G02730,VIT_03S0088G00190,VIT_08S0056G00040,VIT_13S0147G00120,VIT_18S0001G07170,VIT_16S0039G00080,VIT_06S0061G01610,VIT_14S0068G02180,VIT_15S0048G01650,VIT…
GO:MF	purine ribonucleotide binding	GO:0032555	0.0109869	1.95913	3429	571	90	30661	VIT_01S0011G01480,VIT_01S0010G00240,VIT_01S0010G02770,VIT_07S0205G00110,VIT_10S0003G01900,VIT_10S0116G01530,VIT_18S0041G01280,VIT_00S0347G00060,VIT_00S0347G00080,VIT_00S0587G00030,VIT_04S0008G04320,VIT_04S0008G02170,VIT_11S0052G00270,VIT_11S0016G02150,VIT_11S0016G02680,VIT_11S0149G00100,VIT_12S0121G00240,VIT_12S0055G00580,VIT_12S0035G00330,VIT_12S0035G00400,VIT_03S0088G00190,VIT_08S0056G00040,VIT…
GO:MF	purine nucleotide binding	GO:0017076	0.0120669	1.9184	3443	571	90	30661	VIT_01S0011G01480,VIT_01S0010G00240,VIT_01S0010G02770,VIT_07S0205G00110,VIT_10S0003G01900,VIT_10S0116G01530,VIT_18S0041G01280,VIT_00S0347G00060,VIT_00S0347G00080,VIT_00S0587G00030,VIT_04S0008G04320,VIT_04S0008G02170,VIT_11S0052G00270,VIT_11S0016G02150,VIT_11S0016G02680,VIT_11S0149G00100,VIT_12S0121G00240,VIT_12S0055G00580,VIT_12S0035G00330,VIT_12S0035G00400,VIT_03S0088G00190,VIT_08S0056G00040,VIT…
GO:MF	hydrolase activity, acting on ester bonds	GO:0016788	0.0151735	1.81892	1052	571	35	30661	VIT_07S0205G00110,VIT_00S0527G00010,VIT_14S0036G00750,VIT_04S0008G04320,VIT_11S0016G01490,VIT_04S0008G02170,VIT_11S0016G02480,VIT_11S0149G00100,VIT_12S0028G03470,VIT_18S0001G07170,VIT_16S0039G00080,VIT_06S0061G01610,VIT_15S0048G01650,VIT_10S0116G01730,VIT_00S1711G00020,VIT_14S0006G02190,VIT_17S0000G02860,VIT_14S0006G02900,VIT_15S0021G00210,VIT_17S0000G06640,VIT_09S0002G05110,VIT_15S0046G03620,VIT…
GO:MF	double-stranded DNA binding	GO:0003690	0.0164849	1.78291	484	571	20	30661	VIT_01S0011G03780,VIT_00S0203G00110,VIT_16S0039G00080,VIT_14S0060G02420,VIT_14S0108G00760,VIT_07S0141G00250,VIT_16S0022G02380,VIT_16S0050G02510,VIT_17S0000G05130,VIT_18S0001G15260,VIT_18S0001G05340,VIT_19S0085G00230,VIT_19S0085G00350,VIT_03S0063G02460,VIT_00S0179G00150,VIT_07S0005G00220,VIT_07S0005G03840,VIT_08S0007G05300,VIT_09S0002G01430,VIT_09S0054G01030
GO:MF	purine ribonucleoside triphosphate binding	GO:0035639	0.0192911	1.71464	2997	571	79	30661	VIT_01S0011G01480,VIT_01S0010G00240,VIT_01S0010G02770,VIT_07S0205G00110,VIT_10S0003G01900,VIT_10S0116G01530,VIT_18S0041G01280,VIT_00S0347G00060,VIT_00S0347G00080,VIT_04S0008G04320,VIT_04S0008G02170,VIT_11S0016G02150,VIT_11S0016G02680,VIT_11S0149G00100,VIT_12S0055G00580,VIT_12S0035G00330,VIT_12S0035G00400,VIT_03S0088G00190,VIT_08S0056G00040,VIT_18S0001G07170,VIT_16S0039G00080,VIT_14S0068G02180,VIT…
GO:MF	nucleoside monophosphate kinase activity	GO:0050145	0.0199627	1.69978	25	571	4	30661	VIT_01S0010G02770,VIT_18S0041G01280,VIT_04S0008G02170,VIT_02S0012G01730
GO:MF	anion binding	GO:0043168	0.0234008	1.63077	3913	571	98	30661	VIT_01S0011G01480,VIT_01S0010G00240,VIT_01S0010G02770,VIT_07S0205G00110,VIT_10S0003G01900,VIT_10S0116G01530,VIT_18S0041G01280,VIT_00S0347G00060,VIT_00S0347G00080,VIT_00S0587G00030,VIT_04S0008G04320,VIT_04S0008G02170,VIT_11S0052G00270,VIT_11S0016G02150,VIT_11S0016G02680,VIT_11S0016G03720,VIT_11S0149G00100,VIT_12S0121G00240,VIT_12S0055G00580,VIT_12S0035G00330,VIT_12S0035G00400,VIT_03S0088G00190,VIT…
GO:MF	ATPase-coupled intramembrane lipid transporter activity	GO:0140326	0.0253106	1.5967	27	571	4	30661	VIT_03S0063G01750,VIT_05S0029G00550,VIT_08S0058G01400,VIT_09S0002G01610
GO:MF	nucleotide binding	GO:0000166	0.0256164	1.59148	3793	571	95	30661	VIT_01S0011G01480,VIT_01S0010G00240,VIT_01S0010G02770,VIT_07S0205G00110,VIT_10S0003G01900,VIT_10S0116G01530,VIT_18S0041G01280,VIT_00S0347G00060,VIT_00S0347G00080,VIT_00S0587G00030,VIT_04S0008G04320,VIT_04S0008G02170,VIT_11S0052G00270,VIT_11S0016G02150,VIT_11S0016G02680,VIT_11S0149G00100,VIT_12S0121G00240,VIT_12S0055G00580,VIT_12S0035G00330,VIT_12S0035G00400,VIT_03S0088G00190,VIT_08S0056G00040,VIT…
GO:MF	nucleoside phosphate binding	GO:1901265	0.0256164	1.59148	3793	571	95	30661	VIT_01S0011G01480,VIT_01S0010G00240,VIT_01S0010G02770,VIT_07S0205G00110,VIT_10S0003G01900,VIT_10S0116G01530,VIT_18S0041G01280,VIT_00S0347G00060,VIT_00S0347G00080,VIT_00S0587G00030,VIT_04S0008G04320,VIT_04S0008G02170,VIT_11S0052G00270,VIT_11S0016G02150,VIT_11S0016G02680,VIT_11S0149G00100,VIT_12S0121G00240,VIT_12S0055G00580,VIT_12S0035G00330,VIT_12S0035G00400,VIT_03S0088G00190,VIT_08S0056G00040,VIT…
GO:MF	intramembrane lipid transporter activity	GO:0140303	0.0259618	1.58567	28	571	4	30661	VIT_03S0063G01750,VIT_05S0029G00550,VIT_08S0058G01400,VIT_09S0002G01610
GO:MF	small molecule binding	GO:0036094	0.0259618	1.58567	4039	571	100	30661	VIT_01S0011G01480,VIT_01S0010G00240,VIT_01S0010G02770,VIT_07S0205G00110,VIT_10S0003G01900,VIT_10S0116G01530,VIT_18S0041G01280,VIT_00S0347G00060,VIT_00S0347G00080,VIT_00S0587G00030,VIT_04S0008G04320,VIT_04S0008G02170,VIT_11S0052G00270,VIT_11S0016G02150,VIT_11S0016G02680,VIT_11S0016G03720,VIT_11S0149G00100,VIT_12S0121G00240,VIT_12S0055G00580,VIT_12S0035G00330,VIT_12S0035G00400,VIT_03S0088G00190,VIT…
GO:MF	nucleotidyltransferase activity	GO:0016779	0.0259618	1.58567	237	571	12	30661	VIT_00S0227G00030,VIT_11S0037G00630,VIT_04S0008G04320,VIT_06S0061G01610,VIT_14S0068G02180,VIT_17S0000G02860,VIT_16S0050G00450,VIT_16S0022G02380,VIT_14S0083G00660,VIT_15S0046G03620,VIT_00S0174G00300,VIT_08S0007G05780
GO:MF	catalytic activity, acting on a protein	GO:0140096	0.0261149	1.58311	3151	571	81	30661	VIT_07S0205G00110,VIT_10S0003G01900,VIT_00S0347G00060,VIT_00S0347G00080,VIT_00S0203G00110,VIT_00S0587G00030,VIT_00S0527G00010,VIT_11S0016G01490,VIT_11S0016G02150,VIT_11S0016G03190,VIT_18S0001G07810,VIT_12S0055G00580,VIT_03S0088G00190,VIT_08S0056G00040,VIT_12S0059G02740,VIT_13S0147G00120,VIT_18S0001G07170,VIT_16S0039G00080,VIT_09S0018G01080,VIT_13S0019G04530,VIT_13S0067G00930,VIT_00S1711G00020,VIT…
GO:MF	N-acetyltransferase activity	GO:0008080	0.0295261	1.52979	71	571	6	30661	VIT_18S0001G13500,VIT_09S0002G05110,VIT_05S0102G00070,VIT_05S0020G03680,VIT_05S0020G03690,VIT_07S0141G00140
GO:MF	transcription coregulator activity	GO:0003712	0.0371276	1.4303	156	571	9	30661	VIT_00S0203G00110,VIT_14S0060G02420,VIT_07S0141G00250,VIT_15S0046G02510,VIT_14S0083G00660,VIT_07S0031G02580,VIT_04S0023G03350,VIT_04S0008G05520,VIT_07S0005G01910
GO:MF	chitin binding	GO:0008061	0.0381062	1.419	32	571	4	30661	VIT_04S0008G00120,VIT_05S0094G00320,VIT_05S0094G00350,VIT_05S0094G00360
GO:MF	histone acetyltransferase activity (H4-K8 specific)	GO:0043996	0.041882	1.37797	5	571	2	30661	VIT_18S0001G13500,VIT_05S0102G00070
GO:MF	hydrolase activity	GO:0016787	0.041882	1.37797	3655	571	90	30661	VIT_01S0011G01480,VIT_01S0010G02770,VIT_07S0205G00110,VIT_01S0011G02160,VIT_00S0227G00030,VIT_00S0527G00010,VIT_14S0036G00750,VIT_04S0008G04320,VIT_11S0016G01490,VIT_04S0008G02170,VIT_11S0052G01190,VIT_11S0052G01270,VIT_11S0016G02480,VIT_11S0016G00680,VIT_11S0149G00100,VIT_12S0055G00580,VIT_12S0035G00330,VIT_12S0035G00400,VIT_12S0028G03470,VIT_08S0056G00040,VIT_18S0001G07170,VIT_16S0039G00080,VIT…
GO:MF	kinase activity	GO:0016301	0.041882	1.37797	1804	571	50	30661	VIT_01S0010G02770,VIT_10S0003G01900,VIT_18S0041G01280,VIT_00S0347G00060,VIT_00S0347G00080,VIT_00S0587G00030,VIT_04S0008G02170,VIT_11S0016G02150,VIT_12S0121G00240,VIT_12S0055G00580,VIT_03S0038G02730,VIT_03S0088G00190,VIT_08S0056G00040,VIT_13S0147G00120,VIT_18S0001G07170,VIT_16S0039G00080,VIT_15S0048G01650,VIT_09S0018G01080,VIT_13S0067G00930,VIT_17S0000G02860,VIT_14S0171G00140,VIT_07S0141G00250,VIT…
GO:MF	peptide N-acetyltransferase activity	GO:0034212	0.041882	1.37797	34	571	4	30661	VIT_18S0001G13500,VIT_09S0002G05110,VIT_05S0102G00070,VIT_07S0141G00140
GO:MF	histone acetyltransferase activity (H4-K16 specific)	GO:0046972	0.041882	1.37797	5	571	2	30661	VIT_18S0001G13500,VIT_05S0102G00070
GO:MF	histone acetyltransferase activity (H4-K5 specific)	GO:0043995	0.041882	1.37797	5	571	2	30661	VIT_18S0001G13500,VIT_05S0102G00070
GO:MF	N-acyltransferase activity	GO:0016410	0.0496381	1.30419	82	571	6	30661	VIT_18S0001G13500,VIT_09S0002G05110,VIT_05S0102G00070,VIT_05S0020G03680,VIT_05S0020G03690,VIT_07S0141G00140
GO:MF	phosphotransferase activity, phosphate group as acceptor	GO:0016776	0.0496381	1.30419	36	571	4	30661	VIT_01S0010G02770,VIT_18S0041G01280,VIT_04S0008G02170,VIT_02S0012G01730
GO:BP	nucleic acid metabolic process	GO:0090304	1.17855e-24	23.9287	3914	571	171	30661	VIT_01S0127G00860,VIT_01S0026G01750,VIT_01S0026G02130,VIT_01S0010G02770,VIT_07S0205G00110,VIT_01S0146G00490,VIT_01S0244G00010,VIT_01S0011G03630,VIT_01S0011G03780,VIT_01S0011G00070,VIT_18S0117G00190,VIT_10S0116G00240,VIT_10S0003G03290,VIT_00S0227G00030,VIT_10S0003G05800,VIT_10S0042G00130,VIT_00S0194G00200,VIT_00S0203G00110,VIT_00S0527G00010,VIT_14S0036G00750,VIT_11S0037G00480,VIT_11S0037G00630,VIT…
GO:BP	nucleobase-containing compound metabolic process	GO:0006139	2.84391e-23	22.5461	4277	571	177	30661	VIT_01S0127G00860,VIT_01S0026G01750,VIT_01S0026G02130,VIT_01S0010G00240,VIT_01S0010G02770,VIT_07S0205G00110,VIT_01S0146G00490,VIT_01S0244G00010,VIT_01S0011G03630,VIT_01S0011G03780,VIT_01S0011G00070,VIT_18S0117G00190,VIT_10S0116G00240,VIT_10S0003G03290,VIT_00S0227G00030,VIT_10S0003G05800,VIT_18S0041G01280,VIT_10S0042G00130,VIT_00S0194G00200,VIT_00S0203G00110,VIT_00S0527G00010,VIT_14S0036G00750,VIT…
GO:BP	heterocycle metabolic process	GO:0046483	1.07097e-22	21.9702	4536	571	182	30661	VIT_01S0127G00860,VIT_01S0026G01750,VIT_01S0026G02130,VIT_01S0010G00240,VIT_01S0010G02770,VIT_07S0205G00110,VIT_01S0146G00490,VIT_01S0244G00010,VIT_01S0011G03630,VIT_01S0011G03780,VIT_01S0011G00070,VIT_18S0117G00190,VIT_10S0116G00240,VIT_10S0003G03290,VIT_00S0227G00030,VIT_10S0003G05800,VIT_18S0041G01280,VIT_10S0042G00130,VIT_00S0194G00200,VIT_00S0203G00110,VIT_00S0527G00010,VIT_14S0036G00750,VIT…
GO:BP	cellular aromatic compound metabolic process	GO:0006725	7.65097e-22	21.1163	4743	571	185	30661	VIT_01S0127G00860,VIT_01S0026G01750,VIT_01S0026G02130,VIT_01S0010G00240,VIT_01S0010G02770,VIT_07S0205G00110,VIT_01S0146G00490,VIT_01S0244G00010,VIT_01S0011G03630,VIT_01S0011G03780,VIT_01S0011G00070,VIT_18S0117G00190,VIT_10S0116G00240,VIT_10S0003G03290,VIT_00S0227G00030,VIT_10S0003G05800,VIT_18S0041G01280,VIT_10S0042G00130,VIT_00S0194G00200,VIT_00S0203G00110,VIT_00S0527G00010,VIT_14S0036G00750,VIT…
GO:BP	RNA modification	GO:0009451	4.18927e-21	20.3779	506	571	52	30661	VIT_01S0026G01750,VIT_01S0026G02130,VIT_01S0146G00490,VIT_01S0011G03630,VIT_10S0116G00240,VIT_10S0003G05800,VIT_10S0042G00130,VIT_11S0016G02500,VIT_13S0073G00080,VIT_13S0067G02100,VIT_14S0060G00870,VIT_14S0060G01360,VIT_14S0083G00720,VIT_14S0068G01240,VIT_14S0108G01530,VIT_14S0060G00670,VIT_15S0046G00030,VIT_15S0021G00360,VIT_17S0000G07830,VIT_17S0000G06100,VIT_17S0000G06170,VIT_18S0001G14970,VIT…
GO:BP	organic cyclic compound metabolic process	GO:1901360	4.18927e-21	20.3779	4826	571	185	30661	VIT_01S0127G00860,VIT_01S0026G01750,VIT_01S0026G02130,VIT_01S0010G00240,VIT_01S0010G02770,VIT_07S0205G00110,VIT_01S0146G00490,VIT_01S0244G00010,VIT_01S0011G03630,VIT_01S0011G03780,VIT_01S0011G00070,VIT_18S0117G00190,VIT_10S0116G00240,VIT_10S0003G03290,VIT_00S0227G00030,VIT_10S0003G05800,VIT_18S0041G01280,VIT_10S0042G00130,VIT_00S0194G00200,VIT_00S0203G00110,VIT_00S0527G00010,VIT_14S0036G00750,VIT…
GO:BP	cellular nitrogen compound metabolic process	GO:0034641	4.29865e-20	19.3667	5179	571	191	30661	VIT_01S0127G00860,VIT_01S0026G01750,VIT_01S0026G02130,VIT_01S0010G00240,VIT_01S0010G02770,VIT_07S0205G00110,VIT_01S0146G00490,VIT_01S0244G00010,VIT_01S0011G03630,VIT_01S0011G03780,VIT_01S0011G00070,VIT_18S0117G00190,VIT_10S0116G00240,VIT_10S0003G03290,VIT_00S0227G00030,VIT_10S0003G05800,VIT_18S0041G01280,VIT_10S0042G00130,VIT_00S0194G00200,VIT_00S0203G00110,VIT_00S0527G00010,VIT_14S0036G00750,VIT…
GO:BP	RNA metabolic process	GO:0016070	2.11586e-17	16.6745	3237	571	135	30661	VIT_01S0127G00860,VIT_01S0026G01750,VIT_01S0026G02130,VIT_01S0146G00490,VIT_01S0244G00010,VIT_01S0011G03630,VIT_01S0011G03780,VIT_01S0011G00070,VIT_18S0117G00190,VIT_10S0116G00240,VIT_10S0003G03290,VIT_10S0003G05800,VIT_10S0042G00130,VIT_00S0194G00200,VIT_00S0203G00110,VIT_00S0527G00010,VIT_14S0036G00750,VIT_11S0037G00630,VIT_04S0008G04320,VIT_04S0008G02170,VIT_11S0016G02500,VIT_11S0016G02680,VIT…
GO:BP	nitrogen compound metabolic process	GO:0006807	4.43722e-17	16.3529	9089	571	270	30661	VIT_01S0127G00860,VIT_01S0026G01750,VIT_01S0026G02130,VIT_01S0010G00240,VIT_01S0010G02770,VIT_07S0205G00110,VIT_01S0146G00490,VIT_01S0244G00010,VIT_01S0011G02160,VIT_01S0011G03630,VIT_01S0011G03780,VIT_01S0011G00070,VIT_10S0003G01900,VIT_18S0117G00190,VIT_10S0116G00240,VIT_10S0003G03290,VIT_00S0227G00030,VIT_10S0003G05800,VIT_18S0041G01280,VIT_10S0042G00130,VIT_00S0194G00200,VIT_00S0347G00060,VIT…
GO:BP	macromolecule metabolic process	GO:0043170	1.36324e-16	15.8654	8546	571	257	30661	VIT_01S0127G00860,VIT_01S0026G00670,VIT_01S0026G01750,VIT_01S0026G02130,VIT_01S0010G02770,VIT_07S0205G00110,VIT_01S0146G00490,VIT_01S0244G00010,VIT_01S0011G02160,VIT_01S0011G03630,VIT_01S0011G03780,VIT_01S0011G00070,VIT_10S0003G01900,VIT_18S0117G00190,VIT_10S0116G00240,VIT_10S0003G03290,VIT_00S0227G00030,VIT_10S0003G05800,VIT_10S0042G01150,VIT_10S0042G00130,VIT_00S0194G00200,VIT_00S0347G00060,VIT…
GO:BP	cellular metabolic process	GO:0044237	2.65016e-13	12.5767	10520	571	287	30661	VIT_01S0127G00860,VIT_01S0026G01750,VIT_01S0026G02130,VIT_01S0010G00240,VIT_01S0010G00960,VIT_01S0010G02770,VIT_07S0205G00110,VIT_01S0146G00490,VIT_01S0244G00010,VIT_01S0011G02160,VIT_01S0011G03630,VIT_01S0011G03780,VIT_01S0011G00070,VIT_10S0003G01900,VIT_18S0117G00190,VIT_10S0116G00240,VIT_10S0003G03290,VIT_00S0227G00030,VIT_10S0003G05800,VIT_18S0041G01280,VIT_10S0042G00130,VIT_00S0194G00200,VIT…
GO:BP	cellular process	GO:0009987	1.57598e-12	11.8024	14371	571	358	30661	VIT_01S0127G00860,VIT_01S0026G01570,VIT_01S0026G01750,VIT_01S0026G02130,VIT_01S0010G00240,VIT_01S0010G00960,VIT_01S0010G02180,VIT_01S0010G02610,VIT_01S0010G02640,VIT_01S0010G02770,VIT_07S0205G00110,VIT_01S0146G00490,VIT_01S0244G00010,VIT_01S0011G02160,VIT_01S0011G03630,VIT_01S0011G03780,VIT_01S0011G00070,VIT_10S0003G01900,VIT_18S0117G00190,VIT_10S0116G00240,VIT_10S0003G03290,VIT_10S0003G03810,VIT…
GO:BP	DNA metabolic process	GO:0006259	1.66104e-12	11.7796	843	571	53	30661	VIT_01S0010G02770,VIT_07S0205G00110,VIT_18S0117G00190,VIT_00S0227G00030,VIT_00S0527G00010,VIT_14S0036G00750,VIT_11S0037G00480,VIT_04S0008G04320,VIT_04S0008G02170,VIT_12S0035G00400,VIT_03S0038G02730,VIT_08S0056G00040,VIT_18S0001G07170,VIT_16S0039G00080,VIT_06S0061G01610,VIT_13S0064G00270,VIT_14S0068G02180,VIT_04S0008G04380,VIT_15S0048G01650,VIT_10S0116G01730,VIT_00S1711G00020,VIT_14S0006G00990,VIT…
GO:BP	primary metabolic process	GO:0044238	3.32649e-12	11.478	10378	571	280	30661	VIT_01S0127G00860,VIT_01S0026G01750,VIT_01S0026G02130,VIT_01S0010G00240,VIT_01S0010G02770,VIT_07S0205G00110,VIT_01S0146G00490,VIT_01S0244G00010,VIT_01S0011G02160,VIT_01S0011G03630,VIT_01S0011G03780,VIT_01S0011G00070,VIT_10S0003G01900,VIT_18S0117G00190,VIT_10S0116G00240,VIT_10S0003G03290,VIT_00S0227G00030,VIT_10S0003G05800,VIT_18S0041G01280,VIT_10S0042G00130,VIT_00S0194G00200,VIT_00S0347G00060,VIT…
GO:BP	organic substance metabolic process	GO:0071704	3.37802e-12	11.4713	11140	571	295	30661	VIT_01S0127G00860,VIT_01S0026G00670,VIT_01S0026G01750,VIT_01S0026G02130,VIT_01S0010G00240,VIT_01S0010G02770,VIT_07S0205G00110,VIT_01S0146G00490,VIT_01S0244G00010,VIT_01S0011G02160,VIT_01S0011G03630,VIT_01S0011G03780,VIT_01S0011G00070,VIT_10S0003G01900,VIT_18S0117G00190,VIT_10S0116G00240,VIT_10S0003G03290,VIT_00S0227G00030,VIT_10S0003G05800,VIT_18S0041G01280,VIT_10S0042G01150,VIT_10S0042G00130,VIT…
GO:BP	macromolecule modification	GO:0043412	9.8451e-11	10.0068	3707	571	129	30661	VIT_01S0026G01750,VIT_01S0026G02130,VIT_07S0205G00110,VIT_01S0146G00490,VIT_01S0011G02160,VIT_01S0011G03630,VIT_10S0003G01900,VIT_10S0116G00240,VIT_10S0003G05800,VIT_10S0042G00130,VIT_00S0347G00060,VIT_00S0347G00080,VIT_00S0203G00110,VIT_00S0587G00030,VIT_00S0527G00010,VIT_14S0036G00750,VIT_11S0016G01490,VIT_11S0016G02150,VIT_11S0016G02500,VIT_11S0016G03190,VIT_18S0001G07810,VIT_12S0055G00580,VIT…
GO:BP	metabolic process	GO:0008152	2.71764e-09	8.56581	12912	571	318	30661	VIT_01S0127G00860,VIT_01S0026G00670,VIT_01S0026G01750,VIT_01S0026G02130,VIT_01S0010G00240,VIT_01S0010G00960,VIT_01S0010G02770,VIT_07S0205G00110,VIT_01S0146G00490,VIT_01S0244G00010,VIT_01S0011G02160,VIT_01S0011G03630,VIT_01S0011G03780,VIT_01S0011G00070,VIT_10S0003G01900,VIT_18S0117G00190,VIT_10S0116G00240,VIT_10S0003G02290,VIT_10S0003G03290,VIT_00S0227G00030,VIT_10S0003G05800,VIT_18S0041G01280,VIT…
GO:BP	biological_process	GO:0008150	3.23821e-09	8.4897	17259	571	397	30661	VIT_01S0127G00860,VIT_01S0026G00670,VIT_01S0026G01570,VIT_01S0026G01750,VIT_01S0026G02130,VIT_01S0010G00240,VIT_01S0010G00960,VIT_01S0010G02180,VIT_01S0010G02610,VIT_01S0010G02640,VIT_01S0010G02770,VIT_07S0205G00110,VIT_01S0146G00490,VIT_01S0244G00010,VIT_01S0011G02160,VIT_01S0011G03630,VIT_01S0011G03780,VIT_01S0011G00070,VIT_10S0003G01900,VIT_18S0117G00190,VIT_10S0116G00240,VIT_10S0003G02290,VIT…
GO:BP	DNA integration	GO:0015074	4.02453e-09	8.39528	290	571	26	30661	VIT_01S0010G02770,VIT_18S0117G00190,VIT_00S0227G00030,VIT_04S0008G04320,VIT_04S0008G02170,VIT_08S0056G00040,VIT_16S0039G00080,VIT_06S0061G01610,VIT_13S0064G00270,VIT_14S0068G02180,VIT_04S0008G04380,VIT_10S0116G01730,VIT_16S0022G02380,VIT_14S0083G00660,VIT_18S0001G01670,VIT_09S0002G05110,VIT_15S0046G03620,VIT_04S0159G00010,VIT_02S0012G01730,VIT_04S0069G00130,VIT_04S0023G03350,VIT_04S0008G04520,VIT…
GO:BP	heterocycle biosynthetic process	GO:0018130	5.62655e-07	6.24976	2321	571	83	30661	VIT_01S0127G00860,VIT_01S0010G00240,VIT_01S0010G02770,VIT_01S0244G00010,VIT_01S0011G03780,VIT_18S0117G00190,VIT_00S0227G00030,VIT_18S0041G01280,VIT_00S0194G00200,VIT_00S0203G00110,VIT_00S0527G00010,VIT_14S0036G00750,VIT_11S0037G00630,VIT_04S0008G04320,VIT_04S0008G02170,VIT_11S0052G01730,VIT_11S0016G02480,VIT_12S0035G01360,VIT_08S0056G00040,VIT_12S0057G00610,VIT_16S0022G01510,VIT_06S0061G01610,VIT…
GO:BP	aromatic compound biosynthetic process	GO:0019438	8.90818e-07	6.05021	2427	571	85	30661	VIT_01S0127G00860,VIT_01S0010G00240,VIT_01S0010G02770,VIT_01S0244G00010,VIT_01S0011G03780,VIT_18S0117G00190,VIT_00S0227G00030,VIT_18S0041G01280,VIT_00S0194G00200,VIT_00S0203G00110,VIT_00S0527G00010,VIT_14S0036G00750,VIT_11S0037G00630,VIT_04S0008G04320,VIT_04S0008G02170,VIT_11S0052G01730,VIT_11S0016G02480,VIT_12S0035G01360,VIT_08S0056G00040,VIT_12S0057G00610,VIT_16S0022G01510,VIT_06S0061G01610,VIT…
GO:BP	nucleobase-containing compound biosynthetic process	GO:0034654	3.28617e-06	5.48331	2181	571	77	30661	VIT_01S0127G00860,VIT_01S0010G00240,VIT_01S0010G02770,VIT_01S0244G00010,VIT_01S0011G03780,VIT_18S0117G00190,VIT_00S0227G00030,VIT_18S0041G01280,VIT_00S0194G00200,VIT_00S0203G00110,VIT_00S0527G00010,VIT_14S0036G00750,VIT_11S0037G00630,VIT_04S0008G04320,VIT_04S0008G02170,VIT_12S0035G01360,VIT_08S0056G00040,VIT_12S0057G00610,VIT_16S0022G01510,VIT_06S0061G01610,VIT_13S0047G00330,VIT_14S0068G02180,VIT…
GO:BP	cellular macromolecule metabolic process	GO:0044260	4.51378e-06	5.34546	6939	571	184	30661	VIT_01S0127G00860,VIT_01S0010G02770,VIT_07S0205G00110,VIT_01S0244G00010,VIT_01S0011G02160,VIT_01S0011G03780,VIT_10S0003G01900,VIT_18S0117G00190,VIT_10S0003G03290,VIT_00S0227G00030,VIT_00S0194G00200,VIT_00S0347G00060,VIT_00S0347G00080,VIT_00S0203G00110,VIT_00S0404G00080,VIT_00S0587G00030,VIT_00S0527G00010,VIT_14S0036G00750,VIT_11S0037G00480,VIT_11S0037G00630,VIT_04S0008G04320,VIT_04S0008G02170,VIT…
GO:BP	organic cyclic compound biosynthetic process	GO:1901362	5.01828e-06	5.29944	2531	571	85	30661	VIT_01S0127G00860,VIT_01S0010G00240,VIT_01S0010G02770,VIT_01S0244G00010,VIT_01S0011G03780,VIT_18S0117G00190,VIT_00S0227G00030,VIT_18S0041G01280,VIT_00S0194G00200,VIT_00S0203G00110,VIT_00S0527G00010,VIT_14S0036G00750,VIT_11S0037G00630,VIT_04S0008G04320,VIT_04S0008G02170,VIT_11S0052G01730,VIT_11S0016G02480,VIT_12S0035G01360,VIT_08S0056G00040,VIT_12S0057G00610,VIT_16S0022G01510,VIT_06S0061G01610,VIT…
GO:BP	developmental process	GO:0032502	1.21333e-05	4.91602	1222	571	50	30661	VIT_01S0010G02180,VIT_01S0011G03780,VIT_10S0003G03290,VIT_11S0037G00480,VIT_04S0008G04320,VIT_11S0016G01490,VIT_08S0056G00040,VIT_12S0059G02320,VIT_12S0059G02740,VIT_14S0060G01680,VIT_14S0083G00750,VIT_14S0066G01560,VIT_15S0046G02510,VIT_16S0022G02380,VIT_17S0000G05130,VIT_18S0001G09700,VIT_18S0001G05340,VIT_19S0015G01280,VIT_19S0085G00230,VIT_19S0085G00350,VIT_19S0085G00490,VIT_19S0090G00920,VIT…
GO:BP	chromosome organization	GO:0051276	2.16488e-05	4.66457	629	571	32	30661	VIT_01S0011G02160,VIT_00S0531G00030,VIT_00S0203G00110,VIT_00S0527G00010,VIT_11S0037G00480,VIT_12S0035G00400,VIT_12S0059G02740,VIT_12S0057G00610,VIT_14S0068G02180,VIT_13S0019G04530,VIT_13S0019G04820,VIT_14S0006G02190,VIT_14S0060G02420,VIT_15S0021G00210,VIT_18S0001G13500,VIT_18S0001G13650,VIT_18S0001G01670,VIT_19S0085G01090,VIT_18S0072G00800,VIT_14S0066G01720,VIT_02S0087G00070,VIT_03S0063G01750,VIT…
GO:BP	organelle organization	GO:0006996	5.04583e-05	4.29707	1667	571	60	30661	VIT_01S0010G02610,VIT_01S0011G02160,VIT_10S0003G03290,VIT_00S0531G00030,VIT_00S0203G00110,VIT_00S0527G00010,VIT_11S0037G00480,VIT_12S0035G00400,VIT_12S0059G02740,VIT_12S0057G00610,VIT_16S0039G00080,VIT_14S0068G02180,VIT_15S0048G01650,VIT_13S0019G04530,VIT_13S0019G04820,VIT_14S0006G02190,VIT_14S0006G03280,VIT_14S0060G02240,VIT_14S0060G02420,VIT_15S0021G00210,VIT_16S0022G01260,VIT_16S0022G01890,VIT…
GO:BP	transcription, DNA-templated	GO:0006351	7.15995e-05	4.14509	1845	571	64	30661	VIT_01S0127G00860,VIT_01S0244G00010,VIT_01S0011G03780,VIT_18S0117G00190,VIT_00S0194G00200,VIT_00S0203G00110,VIT_14S0036G00750,VIT_11S0037G00630,VIT_04S0008G04320,VIT_04S0008G02170,VIT_12S0035G01360,VIT_12S0057G00610,VIT_16S0022G01510,VIT_13S0047G00330,VIT_15S0048G01650,VIT_13S0019G01780,VIT_13S0019G03990,VIT_10S0116G01730,VIT_14S0060G01360,VIT_17S0000G02860,VIT_14S0060G01680,VIT_14S0060G02420,VIT…
GO:BP	cellular response to DNA damage stimulus	GO:0006974	7.99955e-05	4.09693	421	571	24	30661	VIT_07S0205G00110,VIT_14S0036G00750,VIT_12S0035G00400,VIT_18S0001G07170,VIT_16S0039G00080,VIT_06S0061G01610,VIT_15S0048G01650,VIT_10S0116G01730,VIT_00S1711G00020,VIT_14S0006G00990,VIT_14S0006G01000,VIT_14S0006G02190,VIT_17S0000G02860,VIT_07S0141G00250,VIT_15S0021G00210,VIT_18S0001G03020,VIT_02S0087G00070,VIT_03S0063G01750,VIT_04S0023G03350,VIT_05S0062G01050,VIT_08S0007G05910,VIT_07S0005G00220,VIT…
GO:BP	nucleic acid-templated transcription	GO:0097659	7.99955e-05	4.09693	1855	571	64	30661	VIT_01S0127G00860,VIT_01S0244G00010,VIT_01S0011G03780,VIT_18S0117G00190,VIT_00S0194G00200,VIT_00S0203G00110,VIT_14S0036G00750,VIT_11S0037G00630,VIT_04S0008G04320,VIT_04S0008G02170,VIT_12S0035G01360,VIT_12S0057G00610,VIT_16S0022G01510,VIT_13S0047G00330,VIT_15S0048G01650,VIT_13S0019G01780,VIT_13S0019G03990,VIT_10S0116G01730,VIT_14S0060G01360,VIT_17S0000G02860,VIT_14S0060G01680,VIT_14S0060G02420,VIT…
GO:BP	RNA biosynthetic process	GO:0032774	8.31446e-05	4.08017	1859	571	64	30661	VIT_01S0127G00860,VIT_01S0244G00010,VIT_01S0011G03780,VIT_18S0117G00190,VIT_00S0194G00200,VIT_00S0203G00110,VIT_14S0036G00750,VIT_11S0037G00630,VIT_04S0008G04320,VIT_04S0008G02170,VIT_12S0035G01360,VIT_12S0057G00610,VIT_16S0022G01510,VIT_13S0047G00330,VIT_15S0048G01650,VIT_13S0019G01780,VIT_13S0019G03990,VIT_10S0116G01730,VIT_14S0060G01360,VIT_17S0000G02860,VIT_14S0060G01680,VIT_14S0060G02420,VIT…
GO:BP	regulation of gene expression	GO:0010468	9.06329e-05	4.04271	2108	571	70	30661	VIT_01S0127G00860,VIT_01S0026G00670,VIT_01S0244G00010,VIT_01S0011G03780,VIT_18S0117G00190,VIT_10S0042G01150,VIT_00S0194G00200,VIT_00S0203G00110,VIT_00S0527G00010,VIT_14S0036G00750,VIT_04S0008G04320,VIT_04S0008G02170,VIT_11S0149G00100,VIT_12S0035G01360,VIT_12S0057G00610,VIT_16S0022G01510,VIT_13S0047G00330,VIT_15S0048G01650,VIT_13S0019G01780,VIT_10S0116G01730,VIT_14S0060G01360,VIT_17S0000G02860,VIT…
GO:BP	nucleic acid phosphodiester bond hydrolysis	GO:0090305	9.09257e-05	4.04131	340	571	21	30661	VIT_07S0205G00110,VIT_00S0527G00010,VIT_14S0036G00750,VIT_11S0037G00480,VIT_04S0008G04320,VIT_04S0008G02170,VIT_11S0149G00100,VIT_18S0001G07170,VIT_06S0061G01610,VIT_15S0048G01650,VIT_10S0116G01730,VIT_00S1711G00020,VIT_14S0006G02190,VIT_17S0000G02860,VIT_15S0021G00210,VIT_09S0002G05110,VIT_15S0046G03620,VIT_04S0044G01710,VIT_05S0062G01050,VIT_08S0007G05910,VIT_06S0004G03380
GO:BP	anatomical structure development	GO:0048856	0.000107306	3.96938	1035	571	42	30661	VIT_01S0010G02180,VIT_01S0011G03780,VIT_10S0003G03290,VIT_11S0037G00480,VIT_04S0008G04320,VIT_11S0016G01490,VIT_08S0056G00040,VIT_12S0059G02320,VIT_12S0059G02740,VIT_14S0060G01680,VIT_14S0083G00750,VIT_14S0066G01560,VIT_15S0046G02510,VIT_16S0022G02380,VIT_18S0001G09700,VIT_19S0085G00350,VIT_19S0085G00490,VIT_19S0090G00920,VIT_19S0090G01710,VIT_02S0025G03410,VIT_02S0025G00330,VIT_18S0001G05530,VIT…
GO:BP	regulation of transcription, DNA-templated	GO:0006355	0.000130444	3.88458	1692	571	59	30661	VIT_01S0127G00860,VIT_01S0244G00010,VIT_01S0011G03780,VIT_18S0117G00190,VIT_00S0194G00200,VIT_00S0203G00110,VIT_14S0036G00750,VIT_04S0008G04320,VIT_04S0008G02170,VIT_12S0035G01360,VIT_12S0057G00610,VIT_16S0022G01510,VIT_13S0047G00330,VIT_15S0048G01650,VIT_13S0019G01780,VIT_10S0116G01730,VIT_14S0060G01360,VIT_17S0000G02860,VIT_14S0060G01680,VIT_14S0060G02420,VIT_14S0108G00760,VIT_07S0141G00250,VIT…
GO:BP	regulation of macromolecule metabolic process	GO:0060255	0.000130817	3.88334	2512	571	79	30661	VIT_01S0127G00860,VIT_01S0026G00670,VIT_01S0244G00010,VIT_01S0011G03780,VIT_18S0117G00190,VIT_10S0003G03290,VIT_10S0042G01150,VIT_00S0194G00200,VIT_00S0203G00110,VIT_00S0587G00030,VIT_00S0527G00010,VIT_14S0036G00750,VIT_04S0008G04320,VIT_04S0008G02170,VIT_18S0001G07810,VIT_11S0149G00100,VIT_12S0035G01360,VIT_12S0057G00610,VIT_16S0022G01510,VIT_13S0047G00330,VIT_15S0048G01650,VIT_13S0019G01780,VIT…
GO:BP	regulation of metabolic process	GO:0019222	0.000136135	3.86603	2601	571	81	30661	VIT_01S0127G00860,VIT_01S0026G00670,VIT_01S0244G00010,VIT_01S0011G03780,VIT_18S0117G00190,VIT_10S0003G03290,VIT_10S0042G01150,VIT_00S0194G00200,VIT_00S0203G00110,VIT_00S0587G00030,VIT_00S0527G00010,VIT_14S0036G00750,VIT_04S0008G04320,VIT_04S0008G02170,VIT_18S0001G07810,VIT_11S0149G00100,VIT_12S0035G01360,VIT_12S0057G00610,VIT_16S0022G01510,VIT_18S0001G07170,VIT_13S0047G00330,VIT_15S0048G01650,VIT…
GO:BP	regulation of nucleic acid-templated transcription	GO:1903506	0.000148109	3.82942	1705	571	59	30661	VIT_01S0127G00860,VIT_01S0244G00010,VIT_01S0011G03780,VIT_18S0117G00190,VIT_00S0194G00200,VIT_00S0203G00110,VIT_14S0036G00750,VIT_04S0008G04320,VIT_04S0008G02170,VIT_12S0035G01360,VIT_12S0057G00610,VIT_16S0022G01510,VIT_13S0047G00330,VIT_15S0048G01650,VIT_13S0019G01780,VIT_10S0116G01730,VIT_14S0060G01360,VIT_17S0000G02860,VIT_14S0060G01680,VIT_14S0060G02420,VIT_14S0108G00760,VIT_07S0141G00250,VIT…
GO:BP	regulation of RNA biosynthetic process	GO:2001141	0.000148109	3.82942	1705	571	59	30661	VIT_01S0127G00860,VIT_01S0244G00010,VIT_01S0011G03780,VIT_18S0117G00190,VIT_00S0194G00200,VIT_00S0203G00110,VIT_14S0036G00750,VIT_04S0008G04320,VIT_04S0008G02170,VIT_12S0035G01360,VIT_12S0057G00610,VIT_16S0022G01510,VIT_13S0047G00330,VIT_15S0048G01650,VIT_13S0019G01780,VIT_10S0116G01730,VIT_14S0060G01360,VIT_17S0000G02860,VIT_14S0060G01680,VIT_14S0060G02420,VIT_14S0108G00760,VIT_07S0141G00250,VIT…
GO:BP	DNA repair	GO:0006281	0.000152382	3.81707	385	571	22	30661	VIT_07S0205G00110,VIT_14S0036G00750,VIT_12S0035G00400,VIT_18S0001G07170,VIT_16S0039G00080,VIT_06S0061G01610,VIT_15S0048G01650,VIT_10S0116G01730,VIT_00S1711G00020,VIT_14S0006G00990,VIT_14S0006G01000,VIT_14S0006G02190,VIT_17S0000G02860,VIT_07S0141G00250,VIT_15S0021G00210,VIT_18S0001G03020,VIT_02S0087G00070,VIT_04S0023G03350,VIT_05S0062G01050,VIT_08S0007G05910,VIT_07S0005G00220,VIT_07S0005G01910
GO:BP	regulation of RNA metabolic process	GO:0051252	0.000168396	3.77367	1795	571	61	30661	VIT_01S0127G00860,VIT_01S0244G00010,VIT_01S0011G03780,VIT_18S0117G00190,VIT_00S0194G00200,VIT_00S0203G00110,VIT_00S0527G00010,VIT_14S0036G00750,VIT_04S0008G04320,VIT_04S0008G02170,VIT_12S0035G01360,VIT_12S0057G00610,VIT_16S0022G01510,VIT_13S0047G00330,VIT_15S0048G01650,VIT_13S0019G01780,VIT_10S0116G01730,VIT_14S0060G01360,VIT_17S0000G02860,VIT_14S0060G01680,VIT_14S0060G02420,VIT_14S0108G00760,VIT…
GO:BP	regulation of biosynthetic process	GO:0009889	0.000192894	3.71468	1927	571	64	30661	VIT_01S0127G00860,VIT_01S0244G00010,VIT_01S0011G03780,VIT_18S0117G00190,VIT_10S0003G03290,VIT_00S0194G00200,VIT_00S0203G00110,VIT_14S0036G00750,VIT_04S0008G04320,VIT_04S0008G02170,VIT_12S0035G01360,VIT_12S0057G00610,VIT_16S0022G01510,VIT_18S0001G07170,VIT_13S0047G00330,VIT_15S0048G01650,VIT_13S0019G01780,VIT_10S0116G01730,VIT_14S0060G01360,VIT_17S0000G02860,VIT_14S0060G01680,VIT_14S0060G02420,VIT…
GO:BP	regulation of nucleobase-containing compound metabolic process	GO:0019219	0.000192894	3.71468	1846	571	62	30661	VIT_01S0127G00860,VIT_01S0244G00010,VIT_01S0011G03780,VIT_18S0117G00190,VIT_00S0194G00200,VIT_00S0203G00110,VIT_00S0527G00010,VIT_14S0036G00750,VIT_04S0008G04320,VIT_04S0008G02170,VIT_12S0035G01360,VIT_12S0057G00610,VIT_16S0022G01510,VIT_13S0047G00330,VIT_15S0048G01650,VIT_13S0019G01780,VIT_10S0116G01730,VIT_14S0060G01360,VIT_17S0000G02860,VIT_14S0060G01680,VIT_14S0060G02420,VIT_14S0108G00760,VIT…
GO:BP	regulation of macromolecule biosynthetic process	GO:0010556	0.000224526	3.64873	1897	571	63	30661	VIT_01S0127G00860,VIT_01S0244G00010,VIT_01S0011G03780,VIT_18S0117G00190,VIT_10S0003G03290,VIT_00S0194G00200,VIT_00S0203G00110,VIT_14S0036G00750,VIT_04S0008G04320,VIT_04S0008G02170,VIT_12S0035G01360,VIT_12S0057G00610,VIT_16S0022G01510,VIT_13S0047G00330,VIT_15S0048G01650,VIT_13S0019G01780,VIT_10S0116G01730,VIT_14S0060G01360,VIT_17S0000G02860,VIT_14S0060G01680,VIT_14S0060G02420,VIT_14S0108G00760,VIT…
GO:BP	regulation of cellular macromolecule biosynthetic process	GO:2000112	0.000317618	3.49809	1880	571	62	30661	VIT_01S0127G00860,VIT_01S0244G00010,VIT_01S0011G03780,VIT_18S0117G00190,VIT_10S0003G03290,VIT_00S0194G00200,VIT_00S0203G00110,VIT_14S0036G00750,VIT_04S0008G04320,VIT_04S0008G02170,VIT_12S0035G01360,VIT_12S0057G00610,VIT_16S0022G01510,VIT_13S0047G00330,VIT_15S0048G01650,VIT_13S0019G01780,VIT_10S0116G01730,VIT_14S0060G01360,VIT_17S0000G02860,VIT_14S0060G01680,VIT_14S0060G02420,VIT_14S0108G00760,VIT…
GO:BP	regulation of cellular biosynthetic process	GO:0031326	0.000317618	3.49809	1921	571	63	30661	VIT_01S0127G00860,VIT_01S0244G00010,VIT_01S0011G03780,VIT_18S0117G00190,VIT_10S0003G03290,VIT_00S0194G00200,VIT_00S0203G00110,VIT_14S0036G00750,VIT_04S0008G04320,VIT_04S0008G02170,VIT_12S0035G01360,VIT_12S0057G00610,VIT_16S0022G01510,VIT_18S0001G07170,VIT_13S0047G00330,VIT_15S0048G01650,VIT_13S0019G01780,VIT_10S0116G01730,VIT_14S0060G01360,VIT_17S0000G02860,VIT_14S0060G01680,VIT_14S0060G02420,VIT…
GO:BP	developmental process involved in reproduction	GO:0003006	0.00032615	3.48658	439	571	23	30661	VIT_10S0003G03290,VIT_11S0037G00480,VIT_04S0008G04320,VIT_12S0059G02740,VIT_14S0060G01680,VIT_14S0066G01560,VIT_16S0022G02380,VIT_18S0001G09700,VIT_19S0085G00490,VIT_19S0090G01710,VIT_02S0025G00330,VIT_04S0008G03660,VIT_18S0001G03690,VIT_05S0029G01240,VIT_05S0102G01160,VIT_15S0045G01190,VIT_06S0004G00420,VIT_06S0004G07160,VIT_07S0005G00220,VIT_08S0040G03370,VIT_08S0007G07750,VIT_09S0054G00690,VIT…
GO:BP	multicellular organismal process	GO:0032501	0.000360515	3.44308	1066	571	41	30661	VIT_01S0010G02180,VIT_10S0003G03290,VIT_00S0347G00060,VIT_00S0347G00080,VIT_11S0037G00480,VIT_04S0008G04320,VIT_11S0016G01490,VIT_11S0016G04100,VIT_08S0056G00040,VIT_12S0059G02740,VIT_14S0060G01680,VIT_14S0066G01560,VIT_15S0046G02510,VIT_16S0022G02380,VIT_18S0001G09700,VIT_19S0085G00490,VIT_19S0014G04170,VIT_19S0090G00920,VIT_19S0090G01710,VIT_02S0025G00330,VIT_18S0001G05530,VIT_03S0038G01460,VIT…
GO:BP	post-embryonic development	GO:0009791	0.000367928	3.43424	475	571	24	30661	VIT_10S0003G03290,VIT_04S0008G04320,VIT_12S0059G02740,VIT_14S0060G01680,VIT_16S0022G02380,VIT_18S0001G09700,VIT_19S0085G00490,VIT_19S0090G00920,VIT_19S0090G01710,VIT_02S0025G00330,VIT_04S0008G03660,VIT_04S0008G04960,VIT_05S0029G01240,VIT_05S0102G01160,VIT_05S0020G04450,VIT_15S0045G01190,VIT_06S0004G00420,VIT_06S0004G07160,VIT_00S0174G00300,VIT_07S0005G00220,VIT_08S0040G03370,VIT_08S0007G07750,VIT…
GO:BP	regulation of primary metabolic process	GO:0080090	0.000456038	3.341	2283	571	71	30661	VIT_01S0127G00860,VIT_01S0244G00010,VIT_01S0011G03780,VIT_18S0117G00190,VIT_10S0003G03290,VIT_00S0194G00200,VIT_00S0203G00110,VIT_00S0587G00030,VIT_00S0527G00010,VIT_14S0036G00750,VIT_04S0008G04320,VIT_04S0008G02170,VIT_18S0001G07810,VIT_12S0035G01360,VIT_12S0057G00610,VIT_16S0022G01510,VIT_18S0001G07170,VIT_13S0047G00330,VIT_15S0048G01650,VIT_13S0019G01780,VIT_10S0116G01730,VIT_14S0060G01360,VIT…
GO:BP	DNA biosynthetic process	GO:0071897	0.000502491	3.29887	121	571	11	30661	VIT_00S0227G00030,VIT_00S0527G00010,VIT_04S0008G02170,VIT_08S0056G00040,VIT_06S0061G01610,VIT_14S0068G02180,VIT_16S0022G02380,VIT_14S0083G00660,VIT_15S0046G03620,VIT_00S0174G00300,VIT_08S0007G05780
GO:BP	cellular macromolecule biosynthetic process	GO:0034645	0.000533602	3.27278	3163	571	91	30661	VIT_01S0127G00860,VIT_07S0205G00110,VIT_01S0244G00010,VIT_01S0011G03780,VIT_18S0117G00190,VIT_10S0003G03290,VIT_00S0227G00030,VIT_00S0194G00200,VIT_00S0203G00110,VIT_00S0527G00010,VIT_14S0036G00750,VIT_11S0037G00630,VIT_04S0008G04320,VIT_04S0008G02170,VIT_11S0016G02680,VIT_12S0035G00400,VIT_12S0035G01360,VIT_08S0056G00040,VIT_12S0057G00610,VIT_16S0022G01510,VIT_18S0001G07170,VIT_06S0061G01610,VIT…
GO:BP	chromatin organization	GO:0006325	0.000572765	3.24202	365	571	20	30661	VIT_01S0011G02160,VIT_00S0203G00110,VIT_00S0527G00010,VIT_12S0059G02740,VIT_13S0019G04530,VIT_13S0019G04820,VIT_14S0060G02420,VIT_18S0001G13500,VIT_18S0001G13650,VIT_18S0001G01670,VIT_18S0072G00800,VIT_14S0066G01720,VIT_04S0023G03350,VIT_05S0102G00070,VIT_05S0102G01160,VIT_07S0005G06680,VIT_07S0005G01910,VIT_07S0141G00140,VIT_08S0007G06370,VIT_08S0007G06800
GO:BP	multicellular organism development	GO:0007275	0.000594084	3.22615	873	571	35	30661	VIT_01S0010G02180,VIT_10S0003G03290,VIT_11S0037G00480,VIT_04S0008G04320,VIT_11S0016G01490,VIT_08S0056G00040,VIT_12S0059G02740,VIT_14S0060G01680,VIT_15S0046G02510,VIT_16S0022G02380,VIT_18S0001G09700,VIT_19S0085G00490,VIT_19S0090G00920,VIT_19S0090G01710,VIT_02S0025G00330,VIT_18S0001G05530,VIT_03S0038G01460,VIT_04S0023G01630,VIT_04S0008G03660,VIT_04S0008G04960,VIT_18S0001G03690,VIT_05S0029G01240,VIT…
GO:BP	gene expression	GO:0010467	0.000594084	3.22615	3532	571	99	30661	VIT_01S0127G00860,VIT_01S0026G00670,VIT_01S0244G00010,VIT_01S0011G03780,VIT_01S0011G00070,VIT_18S0117G00190,VIT_10S0003G03290,VIT_10S0042G01150,VIT_00S0194G00200,VIT_00S0203G00110,VIT_00S0527G00010,VIT_14S0036G00750,VIT_11S0037G00630,VIT_04S0008G04320,VIT_04S0008G02170,VIT_11S0016G02680,VIT_11S0149G00100,VIT_12S0035G01360,VIT_12S0057G00610,VIT_16S0022G01510,VIT_13S0047G00330,VIT_13S0019G00880,VIT…
GO:BP	cellular nitrogen compound biosynthetic process	GO:0044271	0.000716849	3.14457	3017	571	87	30661	VIT_01S0127G00860,VIT_01S0010G00240,VIT_01S0010G02770,VIT_01S0244G00010,VIT_01S0011G03780,VIT_18S0117G00190,VIT_00S0227G00030,VIT_18S0041G01280,VIT_00S0194G00200,VIT_00S0203G00110,VIT_00S0527G00010,VIT_14S0036G00750,VIT_11S0037G00630,VIT_04S0008G04320,VIT_04S0008G02170,VIT_11S0052G01730,VIT_11S0016G02480,VIT_11S0016G02680,VIT_12S0035G01360,VIT_08S0056G00040,VIT_12S0057G00610,VIT_16S0022G01510,VIT…
GO:BP	macromolecule biosynthetic process	GO:0009059	0.000782684	3.10641	3203	571	91	30661	VIT_01S0127G00860,VIT_07S0205G00110,VIT_01S0244G00010,VIT_01S0011G03780,VIT_18S0117G00190,VIT_10S0003G03290,VIT_00S0227G00030,VIT_00S0194G00200,VIT_00S0203G00110,VIT_00S0527G00010,VIT_14S0036G00750,VIT_11S0037G00630,VIT_04S0008G04320,VIT_04S0008G02170,VIT_11S0016G02680,VIT_12S0035G00400,VIT_12S0035G01360,VIT_08S0056G00040,VIT_12S0057G00610,VIT_16S0022G01510,VIT_18S0001G07170,VIT_06S0061G01610,VIT…
GO:BP	reproductive structure development	GO:0048608	0.000978893	3.00926	382	571	20	30661	VIT_10S0003G03290,VIT_04S0008G04320,VIT_12S0059G02740,VIT_14S0060G01680,VIT_16S0022G02380,VIT_18S0001G09700,VIT_19S0085G00490,VIT_19S0090G01710,VIT_02S0025G00330,VIT_04S0008G03660,VIT_05S0029G01240,VIT_05S0102G01160,VIT_15S0045G01190,VIT_06S0004G00420,VIT_06S0004G07160,VIT_07S0005G00220,VIT_08S0040G03370,VIT_08S0007G07750,VIT_09S0054G00690,VIT_09S0002G01910
GO:BP	regulation of nitrogen compound metabolic process	GO:0051171	0.000978893	3.00926	2264	571	69	30661	VIT_01S0127G00860,VIT_01S0244G00010,VIT_01S0011G03780,VIT_18S0117G00190,VIT_10S0003G03290,VIT_00S0194G00200,VIT_00S0203G00110,VIT_00S0587G00030,VIT_00S0527G00010,VIT_14S0036G00750,VIT_04S0008G04320,VIT_04S0008G02170,VIT_18S0001G07810,VIT_12S0035G01360,VIT_12S0057G00610,VIT_16S0022G01510,VIT_13S0047G00330,VIT_15S0048G01650,VIT_13S0019G01780,VIT_10S0116G01730,VIT_14S0060G01360,VIT_17S0000G02860,VIT…
GO:BP	reproductive system development	GO:0061458	0.00115369	2.93791	387	571	20	30661	VIT_10S0003G03290,VIT_04S0008G04320,VIT_12S0059G02740,VIT_14S0060G01680,VIT_16S0022G02380,VIT_18S0001G09700,VIT_19S0085G00490,VIT_19S0090G01710,VIT_02S0025G00330,VIT_04S0008G03660,VIT_05S0029G01240,VIT_05S0102G01160,VIT_15S0045G01190,VIT_06S0004G00420,VIT_06S0004G07160,VIT_07S0005G00220,VIT_08S0040G03370,VIT_08S0007G07750,VIT_09S0054G00690,VIT_09S0002G01910
GO:BP	regulation of cellular metabolic process	GO:0031323	0.0011891	2.92478	2367	571	71	30661	VIT_01S0127G00860,VIT_01S0244G00010,VIT_01S0011G03780,VIT_18S0117G00190,VIT_10S0003G03290,VIT_00S0194G00200,VIT_00S0203G00110,VIT_00S0587G00030,VIT_00S0527G00010,VIT_14S0036G00750,VIT_04S0008G04320,VIT_04S0008G02170,VIT_12S0035G01360,VIT_12S0057G00610,VIT_16S0022G01510,VIT_18S0001G07170,VIT_13S0047G00330,VIT_15S0048G01650,VIT_13S0019G01780,VIT_10S0116G01730,VIT_14S0060G01360,VIT_17S0000G02860,VIT…
GO:BP	reproductive process	GO:0022414	0.00130013	2.88601	730	571	30	30661	VIT_10S0003G03290,VIT_00S0347G00060,VIT_00S0347G00080,VIT_11S0037G00480,VIT_04S0008G04320,VIT_11S0016G04100,VIT_12S0059G02740,VIT_14S0060G01680,VIT_14S0066G01560,VIT_15S0021G02700,VIT_16S0022G02380,VIT_18S0001G09700,VIT_19S0085G00490,VIT_19S0014G04170,VIT_19S0090G01710,VIT_02S0025G00330,VIT_04S0008G03660,VIT_18S0001G03690,VIT_05S0029G01240,VIT_05S0062G01050,VIT_05S0102G01160,VIT_05S0020G03210,VIT…
GO:BP	cellular response to stress	GO:0033554	0.00144009	2.84161	771	571	31	30661	VIT_07S0205G00110,VIT_00S0587G00030,VIT_14S0036G00750,VIT_11S0016G05330,VIT_12S0035G00400,VIT_18S0001G07170,VIT_16S0039G00080,VIT_06S0061G01610,VIT_15S0048G01650,VIT_10S0116G01730,VIT_00S1711G00020,VIT_14S0006G00990,VIT_14S0006G01000,VIT_14S0006G02190,VIT_17S0000G02860,VIT_07S0141G00250,VIT_14S0030G00830,VIT_15S0021G00210,VIT_18S0001G03020,VIT_02S0087G00070,VIT_02S0025G03370,VIT_07S0031G00530,VIT…
GO:BP	biological regulation	GO:0065007	0.00144009	2.84161	4597	571	120	30661	VIT_01S0127G00860,VIT_01S0026G00670,VIT_01S0244G00010,VIT_01S0011G03780,VIT_18S0117G00190,VIT_10S0003G03290,VIT_10S0003G03810,VIT_10S0042G01150,VIT_00S0194G00200,VIT_00S0203G00110,VIT_00S0587G00030,VIT_00S0527G00010,VIT_14S0036G00750,VIT_04S0008G04320,VIT_04S0008G02170,VIT_11S0016G04100,VIT_18S0001G07810,VIT_11S0118G00540,VIT_11S0149G00100,VIT_12S0121G00240,VIT_12S0035G01360,VIT_12S0057G00610,VIT…
GO:BP	reproduction	GO:0000003	0.00147172	2.83217	737	571	30	30661	VIT_10S0003G03290,VIT_00S0347G00060,VIT_00S0347G00080,VIT_11S0037G00480,VIT_04S0008G04320,VIT_11S0016G04100,VIT_12S0059G02740,VIT_14S0060G01680,VIT_14S0066G01560,VIT_15S0021G02700,VIT_16S0022G02380,VIT_18S0001G09700,VIT_19S0085G00490,VIT_19S0014G04170,VIT_19S0090G01710,VIT_02S0025G00330,VIT_04S0008G03660,VIT_18S0001G03690,VIT_05S0029G01240,VIT_05S0062G01050,VIT_05S0102G01160,VIT_05S0020G03210,VIT…
GO:BP	regulation of biological process	GO:0050789	0.00151123	2.82067	4002	571	107	30661	VIT_01S0127G00860,VIT_01S0026G00670,VIT_01S0244G00010,VIT_01S0011G03780,VIT_18S0117G00190,VIT_10S0003G03290,VIT_10S0003G03810,VIT_10S0042G01150,VIT_00S0194G00200,VIT_00S0203G00110,VIT_00S0587G00030,VIT_00S0527G00010,VIT_14S0036G00750,VIT_04S0008G04320,VIT_04S0008G02170,VIT_11S0016G04100,VIT_18S0001G07810,VIT_11S0149G00100,VIT_12S0121G00240,VIT_12S0035G01360,VIT_12S0057G00610,VIT_13S0147G00120,VIT…
GO:BP	cellular component organization	GO:0016043	0.00183959	2.73528	2408	571	71	30661	VIT_01S0010G02610,VIT_01S0011G02160,VIT_10S0003G03290,VIT_00S0531G00030,VIT_00S0203G00110,VIT_00S0527G00010,VIT_11S0037G00480,VIT_11S0052G01190,VIT_11S0052G01270,VIT_12S0035G00400,VIT_12S0059G02740,VIT_12S0057G00610,VIT_13S0106G00720,VIT_16S0039G00080,VIT_14S0068G02180,VIT_15S0048G01650,VIT_13S0019G04530,VIT_13S0019G04820,VIT_14S0006G02190,VIT_17S0000G02860,VIT_14S0006G03280,VIT_14S0060G02240,VIT…
GO:BP	cellular component organization or biogenesis	GO:0071840	0.00223957	2.64984	2776	571	79	30661	VIT_01S0010G02610,VIT_01S0011G02160,VIT_01S0011G00070,VIT_10S0003G03290,VIT_00S0531G00030,VIT_00S0203G00110,VIT_00S0527G00010,VIT_11S0037G00480,VIT_11S0052G01190,VIT_11S0052G01270,VIT_12S0035G00400,VIT_12S0059G02740,VIT_12S0057G00610,VIT_13S0106G00720,VIT_16S0039G00080,VIT_14S0068G02180,VIT_15S0048G01650,VIT_13S0019G04530,VIT_13S0019G04820,VIT_14S0006G02190,VIT_17S0000G02860,VIT_14S0006G03280,VIT…
GO:BP	system development	GO:0048731	0.00414352	2.38263	567	571	24	30661	VIT_01S0010G02180,VIT_10S0003G03290,VIT_04S0008G04320,VIT_11S0016G01490,VIT_12S0059G02740,VIT_14S0060G01680,VIT_16S0022G02380,VIT_18S0001G09700,VIT_19S0085G00490,VIT_19S0090G01710,VIT_02S0025G00330,VIT_18S0001G05530,VIT_04S0008G03660,VIT_05S0029G01240,VIT_05S0102G01160,VIT_05S0020G04450,VIT_15S0045G01190,VIT_06S0004G00420,VIT_06S0004G07160,VIT_07S0005G00220,VIT_08S0040G03370,VIT_08S0007G07750,VIT…
GO:BP	mitochondrial mRNA processing	GO:0090615	0.00448998	2.34776	7	571	3	30661	VIT_10S0003G03290,VIT_00S0174G00300,VIT_08S0007G05780
GO:BP	cellular biosynthetic process	GO:0044249	0.00448998	2.34776	4357	571	112	30661	VIT_01S0127G00860,VIT_01S0010G00240,VIT_01S0010G02770,VIT_07S0205G00110,VIT_01S0244G00010,VIT_01S0011G03780,VIT_18S0117G00190,VIT_10S0003G03290,VIT_00S0227G00030,VIT_18S0041G01280,VIT_00S0194G00200,VIT_00S0203G00110,VIT_00S0527G00010,VIT_14S0036G00750,VIT_11S0037G00630,VIT_04S0008G04320,VIT_04S0008G02170,VIT_11S0052G01730,VIT_11S0016G02480,VIT_11S0016G02680,VIT_12S0035G00400,VIT_03S0038G02730,VIT…
GO:BP	RNA-dependent DNA biosynthetic process	GO:0006278	0.00492551	2.30755	88	571	8	30661	VIT_00S0227G00030,VIT_00S0527G00010,VIT_14S0068G02180,VIT_16S0022G02380,VIT_14S0083G00660,VIT_15S0046G03620,VIT_00S0174G00300,VIT_08S0007G05780
GO:BP	cellular response to stimulus	GO:0051716	0.00492551	2.30755	2016	571	60	30661	VIT_01S0010G00960,VIT_07S0205G00110,VIT_01S0011G03780,VIT_10S0003G03810,VIT_00S0587G00030,VIT_14S0036G00750,VIT_11S0016G04100,VIT_11S0016G05330,VIT_12S0121G00240,VIT_12S0035G00400,VIT_13S0147G00120,VIT_18S0001G07170,VIT_16S0039G00080,VIT_06S0061G01610,VIT_15S0048G01650,VIT_10S0116G01730,VIT_00S1711G00020,VIT_14S0006G00990,VIT_14S0006G01000,VIT_14S0006G02190,VIT_17S0000G02860,VIT_07S0141G00250,VIT…
GO:BP	regulation of cellular process	GO:0050794	0.00717464	2.1442	3667	571	96	30661	VIT_01S0127G00860,VIT_01S0244G00010,VIT_01S0011G03780,VIT_18S0117G00190,VIT_10S0003G03290,VIT_10S0003G03810,VIT_00S0194G00200,VIT_00S0203G00110,VIT_00S0587G00030,VIT_00S0527G00010,VIT_14S0036G00750,VIT_04S0008G04320,VIT_04S0008G02170,VIT_11S0016G04100,VIT_12S0121G00240,VIT_12S0035G01360,VIT_12S0057G00610,VIT_13S0147G00120,VIT_16S0022G01510,VIT_18S0001G07170,VIT_13S0047G00330,VIT_15S0048G01650,VIT…
GO:BP	DNA-templated transcription, termination	GO:0006353	0.00718317	2.14368	51	571	6	30661	VIT_17S0000G05130,VIT_18S0001G05340,VIT_19S0085G00230,VIT_03S0063G02460,VIT_07S0005G03840,VIT_09S0054G01030
GO:BP	thiamine-containing compound metabolic process	GO:0042723	0.00718977	2.14329	19	571	4	30661	VIT_11S0052G01730,VIT_07S0141G00250,VIT_19S0177G00140,VIT_07S0005G00220
GO:BP	thiamine metabolic process	GO:0006772	0.00718977	2.14329	19	571	4	30661	VIT_11S0052G01730,VIT_07S0141G00250,VIT_19S0177G00140,VIT_07S0005G00220
GO:BP	histone modification	GO:0016570	0.00793825	2.10028	201	571	12	30661	VIT_01S0011G02160,VIT_00S0203G00110,VIT_00S0527G00010,VIT_12S0059G02740,VIT_13S0019G04530,VIT_14S0060G02420,VIT_18S0001G13500,VIT_18S0001G01670,VIT_04S0023G03350,VIT_05S0102G00070,VIT_07S0005G01910,VIT_07S0141G00140
GO:BP	covalent chromatin modification	GO:0016569	0.00793825	2.10028	201	571	12	30661	VIT_01S0011G02160,VIT_00S0203G00110,VIT_00S0527G00010,VIT_12S0059G02740,VIT_13S0019G04530,VIT_14S0060G02420,VIT_18S0001G13500,VIT_18S0001G01670,VIT_04S0023G03350,VIT_05S0102G00070,VIT_07S0005G01910,VIT_07S0141G00140
GO:BP	biosynthetic process	GO:0009058	0.00856838	2.0671	4685	571	117	30661	VIT_01S0127G00860,VIT_01S0010G00240,VIT_01S0010G02770,VIT_07S0205G00110,VIT_01S0244G00010,VIT_01S0011G03780,VIT_18S0117G00190,VIT_10S0003G03290,VIT_00S0227G00030,VIT_18S0041G01280,VIT_00S0194G00200,VIT_00S0203G00110,VIT_00S0527G00010,VIT_14S0036G00750,VIT_11S0037G00630,VIT_04S0008G04320,VIT_04S0008G02170,VIT_11S0052G01730,VIT_11S0016G02480,VIT_11S0016G02680,VIT_11S0016G03720,VIT_12S0035G00400,VIT…
GO:BP	protein acetylation	GO:0006473	0.00856838	2.0671	74	571	7	30661	VIT_14S0060G02420,VIT_18S0001G13500,VIT_09S0002G05110,VIT_04S0023G03350,VIT_05S0102G00070,VIT_07S0005G01910,VIT_07S0141G00140
GO:BP	organic substance biosynthetic process	GO:1901576	0.00955391	2.01982	4462	571	112	30661	VIT_01S0127G00860,VIT_01S0010G00240,VIT_01S0010G02770,VIT_07S0205G00110,VIT_01S0244G00010,VIT_01S0011G03780,VIT_18S0117G00190,VIT_10S0003G03290,VIT_00S0227G00030,VIT_18S0041G01280,VIT_00S0194G00200,VIT_00S0203G00110,VIT_00S0527G00010,VIT_14S0036G00750,VIT_11S0037G00630,VIT_04S0008G04320,VIT_04S0008G02170,VIT_11S0052G01730,VIT_11S0016G02480,VIT_11S0016G02680,VIT_12S0035G00400,VIT_03S0038G02730,VIT…
GO:BP	protein acylation	GO:0043543	0.0110386	1.95709	101	571	8	30661	VIT_14S0060G02420,VIT_18S0001G13500,VIT_09S0002G05110,VIT_04S0023G03350,VIT_05S0102G00070,VIT_05S0020G04450,VIT_07S0005G01910,VIT_07S0141G00140
GO:BP	thiamine diphosphate metabolic process	GO:0042357	0.0123325	1.90895	10	571	3	30661	VIT_11S0016G02480,VIT_07S0141G00250,VIT_07S0005G00220
GO:BP	thiamine diphosphate biosynthetic process	GO:0009229	0.0123325	1.90895	10	571	3	30661	VIT_11S0016G02480,VIT_07S0141G00250,VIT_07S0005G00220
GO:BP	pyrimidine-containing compound biosynthetic process	GO:0072528	0.0126164	1.89906	58	571	6	30661	VIT_01S0010G00240,VIT_11S0052G01730,VIT_11S0016G02480,VIT_07S0141G00250,VIT_19S0177G00140,VIT_07S0005G00220
GO:BP	mismatch repair	GO:0006298	0.0129416	1.88801	39	571	5	30661	VIT_16S0039G00080,VIT_14S0006G00990,VIT_14S0006G01000,VIT_07S0141G00250,VIT_07S0005G00220
GO:BP	calcium ion transmembrane transport	GO:0070588	0.0133965	1.87301	59	571	6	30661	VIT_11S0118G00540,VIT_14S0066G01560,VIT_18S0001G05530,VIT_05S0020G04390,VIT_00S0179G00260,VIT_08S0007G02240
GO:BP	nucleoside monophosphate phosphorylation	GO:0046940	0.0133965	1.87301	23	571	4	30661	VIT_01S0010G02770,VIT_18S0041G01280,VIT_04S0008G02170,VIT_02S0012G01730
GO:BP	anion transport	GO:0006820	0.0168935	1.77228	1359	571	42	30661	VIT_01S0010G02640,VIT_07S0205G00110,VIT_00S0187G00130,VIT_00S0404G00080,VIT_04S0008G04320,VIT_11S0016G01420,VIT_11S0016G04160,VIT_18S0001G07810,VIT_12S0059G01700,VIT_12S0059G01940,VIT_12S0057G00610,VIT_13S0147G00120,VIT_18S0001G07170,VIT_16S0039G00080,VIT_13S0064G00940,VIT_15S0048G01650,VIT_14S0060G00090,VIT_17S0000G02860,VIT_14S0068G00820,VIT_14S0068G00890,VIT_16S0022G01260,VIT_18S0072G00120,VIT…
GO:BP	ubiquitin-dependent protein catabolic process via the N-end rule pathway	GO:0071596	0.0168977	1.77217	3	571	2	30661	VIT_08S0007G00380,VIT_08S0007G00390
GO:BP	internal protein amino acid acetylation	GO:0006475	0.017731	1.75127	63	571	6	30661	VIT_14S0060G02420,VIT_18S0001G13500,VIT_04S0023G03350,VIT_05S0102G00070,VIT_07S0005G01910,VIT_07S0141G00140
GO:BP	peptidyl-lysine acetylation	GO:0018394	0.017731	1.75127	63	571	6	30661	VIT_14S0060G02420,VIT_18S0001G13500,VIT_04S0023G03350,VIT_05S0102G00070,VIT_07S0005G01910,VIT_07S0141G00140
GO:BP	internal peptidyl-lysine acetylation	GO:0018393	0.017731	1.75127	63	571	6	30661	VIT_14S0060G02420,VIT_18S0001G13500,VIT_04S0023G03350,VIT_05S0102G00070,VIT_07S0005G01910,VIT_07S0141G00140
GO:BP	histone acetylation	GO:0016573	0.017731	1.75127	63	571	6	30661	VIT_14S0060G02420,VIT_18S0001G13500,VIT_04S0023G03350,VIT_05S0102G00070,VIT_07S0005G01910,VIT_07S0141G00140
GO:BP	seed germination	GO:0009845	0.0202863	1.6928	44	571	5	30661	VIT_10S0003G03290,VIT_18S0001G09700,VIT_04S0008G04960,VIT_05S0020G04450,VIT_00S0174G00300
GO:BP	negative regulation of metabolic process	GO:0009892	0.0202863	1.6928	538	571	21	30661	VIT_10S0042G01150,VIT_00S0527G00010,VIT_14S0036G00750,VIT_04S0008G02170,VIT_11S0149G00100,VIT_18S0001G07170,VIT_14S0060G02240,VIT_14S0060G02420,VIT_07S0141G00250,VIT_00S0144G00010,VIT_17S0119G00120,VIT_19S0085G00350,VIT_03S0063G01750,VIT_04S0008G03660,VIT_05S0102G01160,VIT_06S0061G00740,VIT_07S0005G00220,VIT_07S0005G01910,VIT_08S0007G06370,VIT_08S0105G00330,VIT_09S0018G00650
GO:BP	calcium ion transport	GO:0006816	0.0237175	1.62493	67	571	6	30661	VIT_11S0118G00540,VIT_14S0066G01560,VIT_18S0001G05530,VIT_05S0020G04390,VIT_00S0179G00260,VIT_08S0007G02240
GO:BP	negative regulation of macromolecule metabolic process	GO:0010605	0.0270583	1.5677	515	571	20	30661	VIT_10S0042G01150,VIT_00S0527G00010,VIT_14S0036G00750,VIT_04S0008G02170,VIT_11S0149G00100,VIT_14S0060G02240,VIT_14S0060G02420,VIT_07S0141G00250,VIT_00S0144G00010,VIT_17S0119G00120,VIT_19S0085G00350,VIT_03S0063G01750,VIT_04S0008G03660,VIT_05S0102G01160,VIT_06S0061G00740,VIT_07S0005G00220,VIT_07S0005G01910,VIT_08S0007G06370,VIT_08S0105G00330,VIT_09S0018G00650
GO:BP	gametophyte development	GO:0048229	0.028052	1.55204	120	571	8	30661	VIT_11S0037G00480,VIT_08S0056G00040,VIT_03S0038G01460,VIT_18S0001G03690,VIT_05S0102G01160,VIT_07S0151G00700,VIT_07S0005G00220,VIT_08S0007G07130
GO:BP	seedling development	GO:0090351	0.0287046	1.54205	48	571	5	30661	VIT_10S0003G03290,VIT_18S0001G09700,VIT_04S0008G04960,VIT_05S0020G04450,VIT_00S0174G00300
GO:BP	lipid translocation	GO:0034204	0.0287046	1.54205	29	571	4	30661	VIT_03S0063G01750,VIT_05S0029G00550,VIT_08S0058G01400,VIT_09S0002G01610
GO:BP	negative regulation of biological process	GO:0048519	0.0305652	1.51477	714	571	25	30661	VIT_10S0042G01150,VIT_00S0527G00010,VIT_14S0036G00750,VIT_04S0008G02170,VIT_11S0149G00100,VIT_18S0001G07170,VIT_14S0060G02240,VIT_14S0060G02420,VIT_07S0141G00250,VIT_14S0030G00570,VIT_00S0144G00010,VIT_17S0119G00120,VIT_18S0001G03020,VIT_19S0085G00350,VIT_19S0085G01090,VIT_03S0063G01750,VIT_04S0008G03660,VIT_04S0008G04960,VIT_05S0102G01160,VIT_06S0061G00740,VIT_07S0005G00220,VIT_07S0005G01910,VIT…
GO:BP	mitochondrial RNA metabolic process	GO:0000959	0.0305652	1.51477	49	571	5	30661	VIT_10S0003G03290,VIT_11S0037G00630,VIT_14S0083G00720,VIT_00S0174G00300,VIT_08S0007G05780
GO:BP	nuclear-transcribed mRNA catabolic process	GO:0000956	0.0305652	1.51477	96	571	7	30661	VIT_00S0527G00010,VIT_14S0060G02240,VIT_07S0141G00250,VIT_00S0144G00010,VIT_03S0063G01750,VIT_06S0061G00740,VIT_07S0005G00220
GO:BP	negative regulation of gene expression	GO:0010629	0.0310243	1.5083	379	571	16	30661	VIT_10S0042G01150,VIT_00S0527G00010,VIT_04S0008G02170,VIT_11S0149G00100,VIT_14S0060G02240,VIT_07S0141G00250,VIT_00S0144G00010,VIT_19S0085G00350,VIT_03S0063G01750,VIT_04S0008G03660,VIT_05S0102G01160,VIT_06S0061G00740,VIT_07S0005G00220,VIT_07S0005G01910,VIT_08S0007G06370,VIT_08S0105G00330
GO:BP	pyrimidine-containing compound metabolic process	GO:0072527	0.0314598	1.50224	72	571	6	30661	VIT_01S0010G00240,VIT_11S0052G01730,VIT_11S0016G02480,VIT_07S0141G00250,VIT_19S0177G00140,VIT_07S0005G00220
GO:BP	chitin metabolic process	GO:0006030	0.033041	1.48095	31	571	4	30661	VIT_04S0008G00120,VIT_05S0094G00320,VIT_05S0094G00350,VIT_05S0094G00360
GO:BP	glucosamine-containing compound catabolic process	GO:1901072	0.033041	1.48095	31	571	4	30661	VIT_04S0008G00120,VIT_05S0094G00320,VIT_05S0094G00350,VIT_05S0094G00360
GO:BP	chitin catabolic process	GO:0006032	0.033041	1.48095	31	571	4	30661	VIT_04S0008G00120,VIT_05S0094G00320,VIT_05S0094G00350,VIT_05S0094G00360
GO:BP	aminoglycan catabolic process	GO:0006026	0.033041	1.48095	31	571	4	30661	VIT_04S0008G00120,VIT_05S0094G00320,VIT_05S0094G00350,VIT_05S0094G00360
GO:BP	amino sugar catabolic process	GO:0046348	0.033041	1.48095	31	571	4	30661	VIT_04S0008G00120,VIT_05S0094G00320,VIT_05S0094G00350,VIT_05S0094G00360
GO:BP	Group II intron splicing	GO:0000373	0.033041	1.48095	15	571	3	30661	VIT_10S0003G03290,VIT_14S0006G02680,VIT_00S0174G00300
GO:BP	sulfur compound biosynthetic process	GO:0044272	0.033041	1.48095	125	571	8	30661	VIT_11S0052G01730,VIT_11S0016G02480,VIT_12S0028G03470,VIT_07S0141G00250,VIT_14S0030G01520,VIT_18S0001G04980,VIT_19S0177G00140,VIT_07S0005G00220
GO:BP	ion transport	GO:0006811	0.0335046	1.4749	1911	571	53	30661	VIT_01S0010G02640,VIT_07S0205G00110,VIT_18S0117G00190,VIT_00S0187G00130,VIT_00S0404G00080,VIT_04S0008G04320,VIT_11S0016G01420,VIT_11S0016G04160,VIT_18S0001G07810,VIT_11S0118G00540,VIT_12S0059G01700,VIT_12S0059G01940,VIT_12S0057G00610,VIT_13S0147G00120,VIT_18S0001G07170,VIT_16S0039G00080,VIT_13S0064G00940,VIT_15S0048G01650,VIT_14S0060G00090,VIT_17S0000G02860,VIT_14S0068G00820,VIT_14S0068G00890,VIT…
GO:BP	fruit development	GO:0010154	0.0343153	1.46451	186	571	10	30661	VIT_14S0060G01680,VIT_18S0001G09700,VIT_19S0085G00490,VIT_02S0025G00330,VIT_05S0029G01240,VIT_06S0004G00420,VIT_07S0005G00220,VIT_08S0040G03370,VIT_09S0054G00690,VIT_09S0002G01910
GO:BP	peptidyl-lysine modification	GO:0018205	0.0343153	1.46451	186	571	10	30661	VIT_07S0205G00110,VIT_01S0011G02160,VIT_12S0059G02740,VIT_14S0060G02420,VIT_18S0001G13500,VIT_18S0001G01670,VIT_04S0023G03350,VIT_05S0102G00070,VIT_07S0005G01910,VIT_07S0141G00140
GO:BP	regulation of membrane lipid distribution	GO:0097035	0.0356484	1.44796	32	571	4	30661	VIT_03S0063G01750,VIT_05S0029G00550,VIT_08S0058G01400,VIT_09S0002G01610
GO:BP	DNA-dependent DNA replication maintenance of fidelity	GO:0045005	0.0356484	1.44796	32	571	4	30661	VIT_14S0036G00750,VIT_06S0061G01610,VIT_15S0021G00210,VIT_09S0018G00650
GO:BP	mitochondrial protein processing	GO:0034982	0.0375108	1.42584	16	571	3	30661	VIT_16S0022G01260,VIT_19S0085G00490,VIT_06S0004G05030
GO:BP	regulation of polysaccharide biosynthetic process	GO:0032885	0.0409825	1.3874	5	571	2	30661	VIT_10S0003G03290,VIT_00S0174G00300
GO:BP	histone H4-K16 acetylation	GO:0043984	0.0409825	1.3874	5	571	2	30661	VIT_18S0001G13500,VIT_05S0102G00070
GO:BP	organic substance transport	GO:0071702	0.0429054	1.36749	1240	571	37	30661	VIT_01S0010G02640,VIT_07S0205G00110,VIT_00S0404G00080,VIT_04S0008G04320,VIT_18S0001G07810,VIT_12S0059G01700,VIT_12S0059G01940,VIT_12S0057G00610,VIT_13S0147G00120,VIT_18S0001G07170,VIT_16S0039G00080,VIT_13S0064G00940,VIT_15S0048G01650,VIT_14S0060G00090,VIT_17S0000G02860,VIT_14S0068G00820,VIT_14S0068G00890,VIT_16S0022G01260,VIT_18S0072G00120,VIT_18S0001G01670,VIT_18S0001G02020,VIT_09S0002G05110,VIT…
GO:BP	flower development	GO:0009908	0.0429054	1.36749	163	571	9	30661	VIT_12S0059G02740,VIT_16S0022G02380,VIT_19S0090G01710,VIT_04S0008G03660,VIT_05S0102G01160,VIT_15S0045G01190,VIT_06S0004G07160,VIT_08S0007G07750,VIT_09S0002G01910
GO:BP	chloroplast RNA modification	GO:1900865	0.0429054	1.36749	17	571	3	30661	VIT_06S0009G02370,VIT_06S0004G01520,VIT_06S0004G01920
GO:BP	calcium-mediated signaling	GO:0019722	0.0429054	1.36749	34	571	4	30661	VIT_16S0039G01880,VIT_07S0031G00700,VIT_05S0020G01490,VIT_05S0020G04420
GO:BP	aminoglycan metabolic process	GO:0006022	0.046184	1.33551	35	571	4	30661	VIT_04S0008G00120,VIT_05S0094G00320,VIT_05S0094G00350,VIT_05S0094G00360
GO:BP	glucosamine-containing compound metabolic process	GO:1901071	0.046184	1.33551	35	571	4	30661	VIT_04S0008G00120,VIT_05S0094G00320,VIT_05S0094G00350,VIT_05S0094G00360
GO:BP	cellular macromolecule catabolic process	GO:0044265	0.0471656	1.32637	751	571	25	30661	VIT_00S0404G00080,VIT_00S0527G00010,VIT_11S0016G03190,VIT_18S0001G07810,VIT_14S0060G02240,VIT_14S0108G00110,VIT_07S0141G00250,VIT_12S0028G01070,VIT_00S0144G00010,VIT_18S0001G09700,VIT_16S0050G02410,VIT_03S0063G01750,VIT_04S0008G00120,VIT_05S0094G00320,VIT_05S0094G00350,VIT_05S0094G00360,VIT_06S0009G00960,VIT_06S0061G00740,VIT_07S0005G00220,VIT_08S0007G00120,VIT_08S0007G00380,VIT_08S0007G00390,VIT…
GO:BP	reproductive shoot system development	GO:0090567	0.0471656	1.32637	166	571	9	30661	VIT_12S0059G02740,VIT_16S0022G02380,VIT_19S0090G01710,VIT_04S0008G03660,VIT_05S0102G01160,VIT_15S0045G01190,VIT_06S0004G07160,VIT_08S0007G07750,VIT_09S0002G01910
GO:CC	intracellular membrane-bounded organelle	GO:0043231	3.76545e-11	10.4242	8774	571	244	30661	VIT_01S0127G00860,VIT_01S0026G01280,VIT_01S0026G01750,VIT_01S0011G01480,VIT_01S0010G00630,VIT_01S0010G01780,VIT_01S0010G02180,VIT_01S0010G02770,VIT_01S0010G03410,VIT_07S0205G00110,VIT_01S0244G00010,VIT_01S0011G03780,VIT_01S0011G06570,VIT_01S0011G00070,VIT_01S0137G00590,VIT_18S0117G00190,VIT_10S0003G03290,VIT_10S0003G03810,VIT_10S0003G05800,VIT_10S0092G00230,VIT_10S0042G00130,VIT_00S0194G00200,VIT…
GO:CC	membrane-bounded organelle	GO:0043227	3.76545e-11	10.4242	8905	571	247	30661	VIT_01S0127G00860,VIT_01S0026G01280,VIT_01S0026G01750,VIT_01S0011G01480,VIT_01S0010G00630,VIT_01S0010G01780,VIT_01S0010G02180,VIT_01S0010G02770,VIT_01S0010G03410,VIT_07S0205G00110,VIT_01S0244G00010,VIT_01S0011G03780,VIT_01S0011G06570,VIT_01S0011G00070,VIT_01S0137G00590,VIT_18S0117G00190,VIT_10S0003G03290,VIT_10S0003G03810,VIT_10S0003G05800,VIT_10S0092G00230,VIT_10S0042G00130,VIT_00S0194G00200,VIT…
GO:CC	intracellular organelle	GO:0043229	2.90437e-09	8.53695	9448	571	250	30661	VIT_01S0127G00860,VIT_01S0026G01280,VIT_01S0026G01750,VIT_01S0011G01480,VIT_01S0010G00630,VIT_01S0010G01780,VIT_01S0010G02180,VIT_01S0010G02610,VIT_01S0010G02770,VIT_01S0010G03410,VIT_07S0205G00110,VIT_01S0244G00010,VIT_01S0011G03780,VIT_01S0011G06570,VIT_01S0011G00070,VIT_01S0137G00590,VIT_18S0117G00190,VIT_10S0003G03290,VIT_10S0003G03810,VIT_10S0003G05800,VIT_10S0092G00230,VIT_10S0042G00130,VIT…
GO:CC	organelle	GO:0043226	2.90437e-09	8.53695	9569	571	252	30661	VIT_01S0127G00860,VIT_01S0026G01280,VIT_01S0026G01750,VIT_01S0011G01480,VIT_01S0010G00630,VIT_01S0010G01780,VIT_01S0010G02180,VIT_01S0010G02610,VIT_01S0010G02770,VIT_01S0010G03410,VIT_07S0205G00110,VIT_01S0244G00010,VIT_01S0011G03780,VIT_01S0011G06570,VIT_01S0011G00070,VIT_01S0137G00590,VIT_18S0117G00190,VIT_10S0003G03290,VIT_10S0003G03810,VIT_10S0003G05800,VIT_10S0092G00230,VIT_10S0042G00130,VIT…
GO:CC	intracellular anatomical structure	GO:0005622	3.49878e-08	7.45608	11327	571	282	30661	VIT_06S0004G02160,VIT_01S0127G00860,VIT_01S0026G01280,VIT_01S0026G01750,VIT_01S0011G01480,VIT_01S0010G00630,VIT_01S0010G01780,VIT_01S0010G02180,VIT_01S0010G02610,VIT_01S0010G02770,VIT_01S0010G03410,VIT_07S0205G00110,VIT_01S0244G00010,VIT_01S0011G03780,VIT_01S0011G06570,VIT_01S0011G00070,VIT_01S0137G00590,VIT_18S0117G00190,VIT_10S0003G03290,VIT_10S0003G03810,VIT_10S0003G05800,VIT_10S0092G00230,VIT…
GO:CC	cellular anatomical entity	GO:0110165	1.3531e-06	5.86867	17158	571	383	30661	VIT_06S0004G02160,VIT_01S0127G00860,VIT_01S0026G01280,VIT_01S0026G01570,VIT_01S0026G01750,VIT_01S0010G00060,VIT_01S0011G01480,VIT_01S0010G00630,VIT_01S0010G00960,VIT_01S0010G01780,VIT_01S0010G02180,VIT_01S0010G02610,VIT_01S0010G02640,VIT_01S0010G02770,VIT_01S0010G03410,VIT_07S0205G00110,VIT_01S0244G00010,VIT_01S0011G02160,VIT_01S0011G03780,VIT_01S0011G04040,VIT_01S0011G05430,VIT_01S0011G06570,VIT…
GO:CC	cellular_component	GO:0005575	1.55557e-06	5.80811	17304	571	385	30661	VIT_06S0004G02160,VIT_01S0127G00860,VIT_01S0026G01280,VIT_01S0026G01570,VIT_01S0026G01750,VIT_01S0010G00060,VIT_01S0011G01480,VIT_01S0010G00630,VIT_01S0010G00960,VIT_01S0010G01780,VIT_01S0010G02180,VIT_01S0010G02610,VIT_01S0010G02640,VIT_01S0010G02770,VIT_01S0010G03410,VIT_07S0205G00110,VIT_01S0244G00010,VIT_01S0011G02160,VIT_01S0011G03780,VIT_01S0011G04040,VIT_01S0011G05430,VIT_01S0011G06570,VIT…
GO:CC	mitochondrion	GO:0005739	3.19109e-06	5.49606	1119	571	48	30661	VIT_01S0026G01280,VIT_01S0010G00630,VIT_01S0010G01780,VIT_01S0010G02770,VIT_01S0010G03410,VIT_01S0137G00590,VIT_10S0003G03290,VIT_00S0194G00270,VIT_11S0037G00630,VIT_11S0016G03720,VIT_11S0118G00540,VIT_12S0059G01940,VIT_14S0083G00720,VIT_14S0060G01700,VIT_14S0068G00890,VIT_14S0068G01660,VIT_14S0066G02450,VIT_14S0060G00400,VIT_00S0531G00050,VIT_16S0022G01260,VIT_16S0022G01780,VIT_16S0022G01890,VIT…
GO:CC	nucleus	GO:0005634	0.00040557	3.39193	4486	571	121	30661	VIT_01S0127G00860,VIT_01S0011G01480,VIT_07S0205G00110,VIT_01S0244G00010,VIT_01S0011G03780,VIT_01S0011G00070,VIT_18S0117G00190,VIT_10S0003G03810,VIT_10S0092G00230,VIT_00S0194G00200,VIT_00S0531G00030,VIT_00S0203G00110,VIT_00S0587G00030,VIT_00S0527G00010,VIT_14S0036G00750,VIT_04S0008G02170,VIT_11S0016G05330,VIT_12S0035G00400,VIT_12S0035G01360,VIT_12S0057G00610,VIT_18S0001G07170,VIT_16S0039G00080,VIT…
GO:CC	H4 histone acetyltransferase complex	GO:1902562	0.0260193	1.5847	25	571	4	30661	VIT_18S0001G13500,VIT_04S0023G03350,VIT_05S0102G00070,VIT_07S0005G01910
GO:CC	XPC complex	GO:0071942	0.0260193	1.5847	3	571	2	30661	VIT_14S0006G00990,VIT_14S0006G01000
GO:CC	nucleotide-excision repair factor 2 complex	GO:0000111	0.0260193	1.5847	3	571	2	30661	VIT_14S0006G00990,VIT_14S0006G01000
GO:CC	nuclear protein-containing complex	GO:0140513	0.0331938	1.47894	853	571	29	30661	VIT_01S0011G00070,VIT_18S0117G00190,VIT_00S0203G00110,VIT_00S0527G00010,VIT_12S0057G00610,VIT_06S0061G01610,VIT_13S0019G00880,VIT_13S0019G04530,VIT_10S0116G01730,VIT_14S0006G00990,VIT_14S0006G01000,VIT_14S0060G02240,VIT_14S0060G02420,VIT_15S0046G02510,VIT_16S0050G00450,VIT_18S0001G13500,VIT_14S0083G00660,VIT_19S0085G01090,VIT_02S0087G00070,VIT_04S0023G03350,VIT_05S0102G00070,VIT_05S0020G02570,VIT…
GO:CC	integral component of membrane	GO:0016021	0.0388654	1.41044	6542	571	151	30661	VIT_01S0026G01570,VIT_01S0010G02640,VIT_07S0205G00110,VIT_01S0011G02160,VIT_01S0011G04040,VIT_01S0011G05430,VIT_00S0291G00090,VIT_10S0003G01900,VIT_18S0117G00190,VIT_10S0003G02530,VIT_00S0227G00030,VIT_10S0092G00230,VIT_18S0041G01280,VIT_00S0187G00130,VIT_00S0347G00060,VIT_00S0347G00080,VIT_14S0036G00750,VIT_11S0037G00470,VIT_11S0037G00980,VIT_04S0008G04320,VIT_11S0016G01420,VIT_11S0016G01490,VIT…
GO:CC	intrinsic component of membrane	GO:0031224	0.0415317	1.38162	6624	571	152	30661	VIT_01S0026G01570,VIT_01S0010G02640,VIT_07S0205G00110,VIT_01S0011G02160,VIT_01S0011G04040,VIT_01S0011G05430,VIT_00S0291G00090,VIT_10S0003G01900,VIT_18S0117G00190,VIT_10S0003G02530,VIT_00S0227G00030,VIT_10S0092G00230,VIT_18S0041G01280,VIT_00S0187G00130,VIT_00S0347G00060,VIT_00S0347G00080,VIT_14S0036G00750,VIT_11S0037G00470,VIT_11S0037G00980,VIT_04S0008G04320,VIT_11S0016G01420,VIT_11S0016G01490,VIT…
GO:CC	histone deacetylase complex	GO:0000118	0.0415317	1.38162	30	571	4	30661	VIT_00S0203G00110,VIT_14S0060G02420,VIT_07S0005G01910,VIT_08S0007G06370

## Sheet: ME14_GO
GO_terms	GO_name	Term_ID	Adjusted_p_Value	Negative_log10_of_Adjusted_p_Value	Term_size	Query_size	Intersection_size	Effective_domain_size	Intersections
[truncated: 320 more rows]
[truncated: 212 more columns]
