# Supplementary material for: Transcriptome Profiling During Muscadine Berry Development Reveals the Dynamic of Polyphenols Metabolism
Source: Front Plant Sci. 2022 Feb 2;12:818071. doi: 10.3389/fpls.2021.818071 (PMC8849228; doi:10.3389/fpls.2021.818071)
Supplement: Supplementary file 8 [file Table_7.XLSX]

## Sheet: K1_C5
GENEID	fit.cluster	C5_FS_TPM	C5_V_TPM	C5_R_TPM	C5_S_TPM	Vitis.uniprot.ID	Vitis.gene.ID	Vitis.annotation	Score.Vtis	e.value.Vtis	Identity.Vtis	Arabidopsis.uniprot.ID	Arabidopsis.annotation	Arabidopsis.gene.ID	Score.1	e.value.1	Identity.1	Query_length	Query_from	Query_to	Hit_description	Hit_length	Hit_from	Hit_to	Score.Hit	e.value.Hit	Identity.Hit	Query_coverage	Subject_coverage
evm.model.chr1.1008	K1	13.1622	7.55351	2.03716	0.346066	D7TDK4_VITVI	VIT_01s0127g00150	2-phytyl-1,4-beta-naphthoquinone methyltransferase, chloroplastic	105.531	2.62e-44	0.923077	MENG_ARATH	At1g23360	2-phytyl-1,4-beta-naphthoquinone methyltransferase, chloroplastic	78.1814	3.21e-25	0.615385	139	-	-	-	-	-	-	-	-	-	-	-
evm.model.chr1.1170	K1	47.1146	33.4292	23.256	12.55	D7TNN4_VITVI	VIT_01s0026g00540	WAT1-related protein	585.874	0	0.97929	-	-	-	-	-	-	357	1	356	WAT1-related protein At3g28050-like isoform X1 [Vitis riparia] &gt;ref|XP_034699652.1| WAT1-related protein At3g28050-like isoform X1 [Vitis riparia]	356	1	356	704.516	0	0.985955	356	356
evm.model.chr1.1224	K1	24.0411	24.4017	14.1558	1.5316	D7TNK1_VITVI	VIT_01s0026g00960	TPX2 domain-containing protein	909.057	0	0.961089	-	-	-	-	-	-	514	1	514	PREDICTED: protein WVD2-like 7 isoform X1 [Vitis vinifera]	513	1	513	974.156	0	0.961089	514	513
evm.model.chr1.1246	K1	7.62195	5.54162	1.20877	1.20156	D7TNI6_VITVI	VIT_01s0026g01100	Uncharacterized protein	105.916	3.87e-29	0.847458	5FCL_ARATH	At5g13050	5-formyltetrahydrofolate cyclo-ligase, mitochondrial	74.3294	1.13e-16	0.625	138	-	-	-	-	-	-	-	-	-	-	-
evm.model.chr1.1294	K1	22.2006	11.9957	6.31335	1.62168	D7TNF2_VITVI	VIT_01s0026g01540	Uncharacterized protein	486.493	4.75e-172	0.97351	O64717_ARATH	At2g02590	Putative transport protein	294.664	1.28e-96	0.770925	380	-	-	-	-	-	-	-	-	-	-	-
evm.model.chr1.1345	K1	62.2105	42.0744	36.4623	13.4469	D7TNC1_VITVI	VIT_01s0026g01890	Uncharacterized protein	672.544	0	0.981928	UTR3_ARATH	At1g14360	UDP-galactose/UDP-glucose transporter 3	586.645	0	0.863636	333	1	332	UDP-galactose/UDP-glucose transporter 3 [Vitis riparia]	332	1	332	675.626	0	0.987952	332	332
evm.model.chr1.1389	K1	130.843	102.094	84.0177	29.9935	F6HPC4_VITVI	VIT_01s0026g02340	Methyltransferase	1273.07	0	0.982201	PMT2_ARATH	At1g26850	Probable methyltransferase PMT2	1057.74	0	0.796446	618	1	618	probable methyltransferase PMT2 [Vitis riparia]	618	1	618	1276.15	0	0.985437	618	618
evm.model.chr1.15	K1	53.8767	41.9227	24.7506	8.12253	D7T9Z7_VITVI	VIT_01s0011g00110	Uncharacterized protein	470.7	3.47e-169	0.983539	SEP1_ARATH	At5g15800	Developmental protein SEPALLATA 1	297.36	1.01e-100	0.641434	243	1	243	PREDICTED: MADS-box protein CMB1 [Vitis vinifera] &gt;ref|XP_034681100.1| agamous-like MADS-box protein MADS2 [Vitis riparia]	243	1	243	497.664	6.02e-178	0.983539	243	243
evm.model.chr1.1640	K1	14.1645	7.95343	6.26367	0.186449	D7TA54_VITVI	VIT_01s0010g00020	Uncharacterized protein	681.789	0	0.972362	-	-	-	-	-	-	398	-	-	-	-	-	-	-	-	-	-	-
evm.model.chr1.1734	K1	38.591	49.2791	23.173	3.30051	D7TA72_VITVI	VIT_01s0010g00510	Uncharacterized protein	345.51	1.45e-121	0.896907	Q9ZQ71_ARATH	At2g03350	At2g03350	285.419	3.77e-98	0.765714	179	-	-	-	-	-	-	-	-	-	-	-
evm.model.chr1.2	K1	1.42647	0.809976	0.212415	0.0416747	F6HF06_VITVI	VIT_01s0011g00030	Uncharacterized protein	850.892	0	0.964789	ACR4_ARATH	At1g69040	ACT domain-containing protein ACR4	711.835	0	0.788636	437	1	436	ACT domain-containing protein ACR4 isoform X1 [Vitis riparia]	436	1	436	878.626	0	0.970183	436	436
evm.model.chr1.2179	K1	170.356	113.427	137.428	3.10496	F6HGA0_VITVI	VIT_01s0010g03490	Uncharacterized protein	447.203	5.16e-160	0.912863	CAMT1_ARATH	At1g67980	Putative caffeoyl-CoA O-methyltransferase At1g67980	302.753	2.92e-103	0.666667	236	1	235	flavonoid 3&apos;,5&apos;-methyltransferase [Vitis riparia]	235	1	235	463.766	9.25e-165	0.953191	235	235
evm.model.chr1.22	K1	93.2156	63.0596	41.0539	8.89432	F6HEZ8_VITVI	VIT_01s0011g00160	UDP-arabinopyranose mutase	744.577	0	0.98892	RGP3_ARATH	At3g08900	UDP-arabinopyranose mutase 3	656.366	0	0.856338	361	1	361	PREDICTED: alpha-1,4-glucan-protein synthase [UDP-forming] 2 [Vitis vinifera]	361	1	361	744.577	0	0.98892	361	361
evm.model.chr1.2406	K1	146.468	143.784	89.525	31.3517	F6HJ72_VITVI	VIT_01s0150g00210	Uncharacterized protein	918.687	0	0.983539	CP511_ARATH	At1g11680	Sterol 14-demethylase	787.334	0	0.845622	486	1	486	PREDICTED: sterol 14-demethylase [Vitis vinifera] &gt;ref|XP_019078142.1| PREDICTED: sterol 14-demethylase [Vitis vinifera]	486	1	486	989.564	0	0.983539	486	486
evm.model.chr1.265	K1	23.0864	21.6924	8.08451	0.938013	D7T9F1_VITVI	VIT_01s0011g02330	Uncharacterized protein	701.434	0	0.931646	-	-	-	-	-	-	396	-	-	-	-	-	-	-	-	-	-	-
evm.model.chr1.343	K1	13.421	6.99261	3.29536	0.993954	F6HF22_VITVI	VIT_01s0011g02880	AA_permease_C domain-containing protein	1018.84	0	0.966725	CAAT8_ARATH	At1g17120	Cationic amino acid transporter 8, vacuolar	751.125	0	0.72007	572	1	571	PREDICTED: cationic amino acid transporter 8, vacuolar-like [Vitis vinifera]	571	1	571	1129.01	0	0.966725	571	571
evm.model.chr1.425	K1	110.517	91.1581	49.4927	7.55598	D7T946_VITVI	VIT_01s0011g03560	Uncharacterized protein	330.487	1.22e-115	0.984211	Q9FX59_ARATH	At1g13380	Expressed protein	228.409	1.64e-75	0.743455	190	-	-	-	-	-	-	-	-	-	-	-
evm.model.chr1.727	K1	30.2289	17.8644	16.6187	3.38906	F6HFC7_VITVI	VIT_01s0011g05880	RNA-dependent RNA polymerase	2131.3	0	0.926851	RDR1_ARATH	At1g14790	RNA-dependent RNA polymerase 1	1467.98	0	0.65371	1122	1	1121	PREDICTED: probable RNA-dependent RNA polymerase 1 [Vitis vinifera]	1121	1	1121	2246.08	0	0.957181	1121	1121
evm.model.chr10.1094	K1	3.68485	2.05808	0.692546	0.139665	F6HME7_VITVI	VIT_10s0003g02180	XPGI domain-containing protein	653.284	0	0.935103	EXO1_ARATH	At1g29630	Exonuclease 1	667.922	0	0.635827	682	1	682	exonuclease 1 isoform X2 [Vitis riparia]	682	1	682	1383.62	0	0.973646	682	682
evm.model.chr10.1204	K1	65.6623	59.1893	40.0102	16.0367	F6HMJ0_VITVI	VIT_10s0003g03070	3-oxoacyl-[acyl-carrier-protein] synthase	914.45	0	0.987041	KASC1_ARATH	At5g46290	3-oxoacyl-[acyl-carrier-protein] synthase I, chloroplastic	779.245	0	0.833333	464	1	463	PREDICTED: 3-oxoacyl-[acyl-carrier-protein] synthase I, chloroplastic [Vitis vinifera]	463	1	463	943.725	0	0.987041	463	463
evm.model.chr10.1208	K1	212.926	201.405	166.733	45.8388	D7TK33_VITVI	VIT_10s0003g03120	Cytochrome b561 domain-containing protein	517.309	0	0.971326	UREG_ARATH	At2g34470	Urease accessory protein G	461.84	4.25e-163	0.895161	366	46	366	PREDICTED: urease accessory protein G [Vitis vinifera]	369	49	369	586.645	0	0.962617	321	321
evm.model.chr10.15	K1	3.5286	1.1297	0.327084	0	E0CVK3_VITVI	VIT_10s0116g00300	LEA_2 domain-containing protein	398.282	1.97e-141	0.944186	-	-	-	-	-	-	215	1	215	NDR1/HIN1-like protein 26 [Vitis riparia]	215	1	215	416.001	1.47e-146	0.95814	215	215
evm.model.chr10.1526	K1	1.52688	0.838323	0.0351593	0	F6HLZ1_VITVI	VIT_10s0003g05160	Uncharacterized protein	1131.32	0	0.749672	-	-	-	-	-	-	751	1	750	wall-associated receptor kinase 5-like [Vitis riparia]	752	3	752	1225.69	0	0.785619	750	750
evm.model.chr10.1559	K1	35.2031	25.5231	23.8565	6.21085	F6HM04_VITVI	VIT_10s0003g05470	FAD-binding PCMH-type domain-containing protein	671.389	0	0.982456	-	-	-	-	-	-	602	1	342	PREDICTED: berberine bridge enzyme-like 14 [Vitis vinifera]	535	1	342	702.205	0	0.982456	342	342
evm.model.chr10.2012	K1	5.84592	4.31649	0.893787	0.290696	F6HW25_VITVI	VIT_10s0071g00190	RPW8 domain-containing protein	542.732	0	0.914089	-	-	-	-	-	-	383	1	291	PREDICTED: probable disease resistance protein At5g66900 [Vitis vinifera]	818	8	298	543.888	0	0.914089	291	291
evm.model.chr10.2469	K1	3.45122	1.55634	0.217465	0.0909273	F6I1F2_VITVI	VIT_15s0045g00710	AAA domain-containing protein	1527.69	0	0.80297	-	-	-	-	-	-	1128	1	1022	PREDICTED: probable disease resistance protein At4g27220 isoform X6 [Vitis vinifera]	1228	181	1194	1795.02	0	0.882698	1022	1014
evm.model.chr10.2505	K1	4.81675	3.0476	0.612881	0.21161	F6HIN0_VITVI	VIT_10s0042g00120	Uncharacterized protein	389.037	4.89e-138	0.966184	Q9M1Y7_ARATH	At3g59870	Uncharacterized protein F24G16.140	331.257	5.09e-114	0.813953	214	-	-	-	-	-	-	-	-	-	-	-
evm.model.chr10.263	K1	465.419	405.644	243.236	42.194	F6HRM9_VITVI	VIT_00s0187g00360	Phytocyanin domain-containing protein	298.901	7.29e-104	0.96988	-	-	-	-	-	-	172	1	171	PREDICTED: mavicyanin [Vitis vinifera]	171	1	171	342.043	9.55e-119	0.97076	171	171
evm.model.chr10.269	K1	381.562	327.245	291.216	85.937	F6HRM7_VITVI	VIT_00s0187g00310	Uncharacterized protein	137.887	7.48e-43	0.928571	VA0E1_ARATH	At5g55290	V-type proton ATPase subunit e1	122.865	1.22e-37	0.814286	70	-	-	-	-	-	-	-	-	-	-	-
evm.model.chr10.365	K1	31.2234	25.4845	21.4589	7.08889	D7TRX2_VITVI	VIT_00s0531g00040	2OG-FeII_Oxy_2 domain-containing protein	326.25	3.43e-112	0.730612	ALKB2_ARATH	At2g22260	DNA oxidative demethylase ALKBH2	340.887	6.52e-117	0.716895	245	1	244	DNA oxidative demethylase ALKBH2 isoform X2 [Vitis riparia]	244	1	244	503.056	5.42e-180	0.987705	244	244
evm.model.chr10.409	K1	100.967	94.1307	73.6188	22.5938	E0CNP0_VITVI	VIT_10s0405g00030	Inositol-1-monophosphatase	513.842	0	0.988048	VTC4_ARATH	At3g02870	Inositol-phosphate phosphatase	424.476	4.84e-150	0.7603	270	1	270	PREDICTED: inositol monophosphatase 3 [Vitis vinifera]	270	1	270	547.74	0	0.985185	270	270
evm.model.chr10.410	K1	86.749	57.6608	59.1839	16.76	E0CNN9_VITVI	VIT_10s0405g00020	Uncharacterized protein	690.263	0	0.988235	MO25N_ARATH	At5g47540	Putative MO25-like protein At5g47540	612.453	0	0.870968	596	257	596	PREDICTED: putative MO25-like protein At5g47540 [Vitis vinifera]	340	1	340	692.575	0	0.988235	340	340
evm.model.chr10.525	K1	16.8388	22.9804	10.0161	1.22409	D7UE46_VITVI	VIT_00s0271g00110	NAD(P)H dehydrogenase (quinone)	379.407	1.79e-134	0.995074	FQRL1_ARATH	At4g27270	Probable NAD(P)H dehydrogenase (quinone) FQR1-like 1	336.65	1.35e-117	0.866995	203	1	203	PREDICTED: probable NAD(P)H dehydrogenase (quinone) FQR1-like 1 [Vitis vinifera] &gt;ref|XP_034697562.1| probable NAD(P)H dehydrogenase (quinone) FQR1-like 1 [Vitis riparia]	203	1	203	406.371	3.8e-143	0.995074	203	203
evm.model.chr10.648	K1	4.88007	2.51403	0.586778	0.503105	-	-	-	-	-	-	-	-	-	-	-	-	793	1	791	beta-galactosidase 8-like isoform X1 [Vitis riparia]	843	52	842	1639.78	0	0.99115	791	791
evm.model.chr10.649	K1	34.2559	19.4495	10.4951	3.51912	F6GYY4_VITVI	VIT_00s0301g00180	PKS_ER domain-containing protein	630.558	0	0.96	O65423_ARATH	At4g21580	PKS_ER domain-containing protein	496.508	1.2e-176	0.739938	325	1	325	PREDICTED: quinone oxidoreductase PIG3 isoform X1 [Vitis vinifera]	325	1	325	630.558	0	0.96	325	325
evm.model.chr10.689	K1	88.8325	64.029	47.506	4.55632	F6GZF1_VITVI	VIT_00s1306g00010	Uncharacterized protein	1707.96	0	0.942774	-	-	-	-	-	-	998	1	997	COP1-interacting protein 7 isoform X2 [Vitis riparia]	997	1	997	2026.14	0	0.980943	997	997
evm.model.chr10.787	K1	6.08246	3.60692	0.415118	0.100352	F6HM25_VITVI	VIT_10s0003g00040	Dof-type domain-containing protein	525.013	0	0.910979	-	-	-	-	-	-	337	1	337	PREDICTED: dof zinc finger protein DOF1.4 [Vitis vinifera]	337	1	337	691.034	0	0.991098	337	337
evm.model.chr10.796	K1	30.7954	19.3647	15.4113	4.68888	D7TJC6_VITVI	VIT_10s0003g00120	Malectin_like domain-containing protein	1150.96	0	0.9696	RLP4_ARATH	At1g28340	Receptor-like protein 4	878.626	0	0.722314	626	1	625	PREDICTED: putative leucine-rich repeat receptor-like serine/threonine-protein kinase At2g14440 [Vitis vinifera]	624	1	624	1243.02	0	0.9696	625	624
evm.model.chr10.916	K1	240.95	159.387	182.605	58.5238	F6HM78_VITVI	VIT_10s0003g01000	Malate dehydrogenase	695.656	0	0.985795	MDHM1_ARATH	At1g53240	Malate dehydrogenase 1, mitochondrial	579.711	0	0.832853	353	1	352	malate dehydrogenase, mitochondrial [Vitis riparia]	352	1	352	695.656	0	0.985795	352	352
evm.model.chr10.942	K1	2.00899	1.76851	0.167494	0	A5AGN5_VITVI	VIT_12s0028g02340	Ketol-acid reductoisomerase	694.886	0	0.645503	ILV5_ARATH	At3g58610	Ketol-acid reductoisomerase, chloroplastic	686.026	0	0.659889	491	2	490	ketol-acid reductoisomerase, chloroplastic [Pistacia vera]	588	4	588	722.235	0	0.64527	489	585
evm.model.chr10.967	K1	8.1937	3.94251	1.01963	0.41098	D7TJM4_VITVI	VIT_10s0003g01400	Protein kinase domain-containing protein	732.25	0	0.97832	-	-	-	-	-	-	726	1	725	protein MALE DISCOVERER 2-like isoform X1 [Vitis riparia] &gt;ref|XP_034697115.1| protein MALE DISCOVERER 2-like isoform X1 [Vitis riparia] &gt;ref|XP_034697116.1| protein MALE DISCOVERER 2-like isoform X1 [Vitis riparia]	725	1	725	1464.13	0	0.972414	725	725
evm.model.chr10.977	K1	237.921	259.126	245.241	60.1895	D7TJN3_VITVI	VIT_10s0003g01480	Non-specific serine/threonine protein kinase	792.727	0	1	KSG7_ARATH	At4g18710	Shaggy-related protein kinase eta	736.873	0	0.907895	381	1	380	PREDICTED: shaggy-related protein kinase eta isoform X1 [Vitis vinifera] &gt;ref|XP_034697127.1| shaggy-related protein kinase eta isoform X1 [Vitis riparia]	380	1	380	792.727	0	1	380	380
evm.model.chr10.978	K1	26.3072	15.9098	10.0658	1.32364	D7TJN4_VITVI	VIT_10s0003g01490	Protein kinase domain-containing protein	1149.81	0	0.966887	Y5457_ARATH	At5g45780	Probable LRR receptor-like serine/threonine-protein kinase At5g45780	848.581	0	0.715434	620	1	619	probable LRR receptor-like serine/threonine-protein kinase At5g45780 isoform X1 [Vitis riparia]	619	1	619	1237.63	0	0.969305	619	619
evm.model.chr11.1036	K1	2.00908	0.982879	0.0560553	0	F6HYL0_VITVI	VIT_11s0037g00580	Uncharacterized protein	845.114	0	0.892779	-	-	-	-	-	-	458	1	457	spermidine hydroxycinnamoyl transferase-like [Vitis riparia]	457	1	457	892.878	0	0.940919	457	457
evm.model.chr11.1080	K1	68.9832	57.0804	47.5715	12.0204	D7U1F7_VITVI	VIT_11s0037g00740	Carboxypeptidase	958.362	0	0.974414	SCP29_ARATH	At4g30810	Serine carboxypeptidase-like 29	663.685	0	0.669584	470	1	469	serine carboxypeptidase II-2-like [Vitis riparia]	469	1	469	961.444	0	0.978678	469	469
evm.model.chr11.130	K1	80.2722	63.3986	40.2268	22.1935	F6HGP8_VITVI	VIT_11s0016g01340	Uncharacterized protein	449.129	2.94e-161	0.977778	-	-	-	-	-	-	225	1	225	stress-response A/B barrel domain-containing protein UP3-like [Vitis riparia]	261	37	261	450.284	3.51e-159	0.982222	225	225
evm.model.chr11.1559	K1	25.0308	15.4798	7.77843	2.83662	F6I5P6_VITVI	VIT_11s0103g00400	Uncharacterized protein	1046.57	0	0.956155	-	-	-	-	-	-	797	205	797	factor of DNA methylation 1-like [Vitis riparia]	633	41	633	1159.44	0	0.957841	593	593
evm.model.chr11.1655	K1	120.792	125.448	106.452	48.7361	F6HGB9_VITVI	VIT_01s0010g03830	Uncharacterized protein	174.866	1.59e-54	0.988095	Q94AL6_ARATH	At4g20150	Excitatory amino acid transporter	134.42	2.2e-39	0.703704	253	-	-	-	-	-	-	-	-	-	-	-
evm.model.chr11.1776	K1	57.0754	49.3589	43.2464	14.2335	D7SQC6_VITVI	VIT_11s0052g00670	HP domain-containing protein	1822.75	0	0.986472	VILI4_ARATH	At4g30160	Villin-4	1466.44	0	0.773797	961	1	961	PREDICTED: villin-4 [Vitis vinifera] &gt;ref|XP_019078601.1| PREDICTED: villin-4 [Vitis vinifera] &gt;ref|XP_019078602.1| PREDICTED: villin-4 [Vitis vinifera]	961	1	961	1969.51	0	0.986472	961	961
evm.model.chr11.1818	K1	0.582124	0.268787	0.0241673	0.0199253	F6GXG0_VITVI	VIT_11s0052g01020	Glutamate receptor	932.169	0	0.878731	-	-	-	-	-	-	731	1	536	glutamate receptor 2.2-like [Vitis riparia]	910	1	536	987.638	0	0.882463	536	536
evm.model.chr11.256	K1	36.2739	29.6802	12.8903	4.697	F6HGQ8_VITVI	VIT_11s0016g02330	PRA1 family protein	264.233	1.72e-89	0.973545	-	-	-	-	-	-	190	1	189	PREDICTED: PRA1 family protein F3 [Vitis vinifera]	189	1	189	363.999	7.23e-127	0.973545	189	189
evm.model.chr11.423	K1	27.385	21.3856	18.6411	1.00404	D7TBM8_VITVI	VIT_11s0016g03830	Uncharacterized protein	1249.19	0	0.97956	PP395_ARATH	At5g21222	Pentatricopeptide repeat-containing protein At5g21222	622.468	0	0.651613	636	1	636	PREDICTED: pentatricopeptide repeat-containing protein At5g25630 isoform X3 [Vitis vinifera] &gt;ref|XP_010656320.1| PREDICTED: pentatricopeptide repeat-containing protein At5g25630 isoform X3 [Vitis vinifera] &gt;ref|XP_010656321.1| PREDICTED: pentatricopeptide repeat-containing protein At5g25630 isoform X3 [Vitis vinifera]	636	1	636	1307.74	0	0.97956	636	636
evm.model.chr11.468	K1	236.446	154.14	180.294	40.8885	F6HH37_VITVI	VIT_11s0016g04190	LRRNT_2 domain-containing protein	786.563	0	0.994695	LRX4_ARATH	At3g24480	Leucine-rich repeat extensin-like protein 4	589.726	0	0.777188	751	1	750	leucine-rich repeat extensin-like protein 4 [Vitis riparia]	752	1	752	1306.2	0	0.96037	750	752
evm.model.chr11.526	K1	70.4368	59.7182	34.5638	6.4611	F6HH58_VITVI	VIT_11s0016g04630	GRAS domain-containing protein	938.332	0	0.981203	-	-	-	-	-	-	532	1	532	PREDICTED: DELLA protein SLR1 [Vitis vinifera]	532	1	532	1085.86	0	0.981203	532	532
evm.model.chr11.653	K1	11.4708	11.1463	3.17165	0.120595	D7TC33_VITVI	VIT_11s0016g05520	Phytocyanin domain-containing protein	258.84	1.7e-88	0.895425	-	-	-	-	-	-	152	1	152	PREDICTED: umecyanin [Vitis vinifera]	153	1	153	281.952	1.33e-95	0.908497	152	153
evm.model.chr11.761	K1	46.3056	52.1542	29.5899	4.4306	D7T4X2_VITVI	VIT_11s0118g00350	H(+)-exporting diphosphatase	1467.6	0	0.985602	AVP1_ARATH	At1g15690	Pyrophosphate-energized vacuolar membrane proton pump 1	1314.67	0	0.875654	765	1	764	pyrophosphate-energized vacuolar membrane proton pump-like [Vitis riparia]	764	1	764	1508.04	0	0.985602	764	764
evm.model.chr11.804	K1	9.95055	9.40475	1.61911	0.504375	D7T4Z8_VITVI	VIT_11s0118g00630	Uncharacterized protein	433.335	2.09e-155	0.985981	CRR6_ARATH	At2g47910	Protein CHLORORESPIRATORY REDUCTION 6, chloroplastic	332.413	3.97e-115	0.79703	215	1	214	PREDICTED: protein CHLORORESPIRATORY REDUCTION 6, chloroplastic [Vitis vinifera]	254	41	254	434.491	2.92e-153	0.985981	214	214
evm.model.chr12.127	K1	48.2585	38.1829	27.728	8.21057	F6H564_VITVI	VIT_12s0028g01220	RING-type domain-containing protein	368.237	2.93e-129	0.890547	-	-	-	-	-	-	235	1	234	PREDICTED: E3 ubiquitin ligase BIG BROTHER-related isoform X1 [Vitis vinifera] &gt;ref|XP_010657087.1| PREDICTED: E3 ubiquitin ligase BIG BROTHER-related isoform X1 [Vitis vinifera] &gt;ref|XP_010657088.1| PREDICTED: E3 ubiquitin ligase BIG BROTHER-related isoform X1 [Vitis vinifera] &gt;ref|XP_010657089.1| PREDICTED: E3 ubiquitin ligase BIG BROTHER-related isoform X1 [Vitis vinifera] &gt;ref|XP_…	233	1	233	435.261	1.27e-153	0.905983	234	233
evm.model.chr12.1756	K1	18.9317	11.7589	5.86605	1.43965	F6H8Z2_VITVI	VIT_12s0034g01750	Uncharacterized protein	110.923	5.46e-29	0.901639	-	-	-	-	-	-	104	-	-	-	-	-	-	-	-	-	-	-
evm.model.chr12.1819	K1	0.851952	0.500669	0.033436	0.00723167	F6H928_VITVI	VIT_12s0034g02310	Uncharacterized protein	2284.99	0	0.861604	-	-	-	-	-	-	1409	1	1408	putative disease resistance RPP13-like protein 1 isoform X1 [Vitis riparia]	1408	1	1408	2442.15	0	0.888573	1408	1408
evm.model.chr12.20	K1	215.377	193.636	181.632	41.4416	MADS1_VITVI	VIT_12s0142g00360	Agamous-like MADS-box protein MADS1	454.136	3.07e-163	0.986667	AGL1_ARATH	At3g58780	Agamous-like MADS-box protein AGL1	332.028	8.83e-115	0.725322	226	1	225	agamous-like MADS-box protein MADS1 [Vitis vinifera] &gt;ref|XP_010656929.1| PREDICTED: MAD-box transcripion factor isoform X5 [Vitis vinifera] &gt;ref|XP_034701184.1| agamous-like MADS-box protein MADS1 isoform X2 [Vitis riparia]	225	1	225	454.136	2.28e-161	0.986667	225	225
evm.model.chr12.2132	K1	358.835	265.34	330.574	62.1368	D7TGR0_VITVI	VIT_12s0035g01210	Cytochrome c domain-containing protein	202.986	9.05e-68	0.969388	CYC1_ARATH	At1g22840	Cytochrome c-1	194.897	1.44e-64	0.94898	113	1	112	PREDICTED: cytochrome c [Vitis vinifera] &gt;ref|XP_034702702.1| cytochrome c [Vitis riparia]	112	1	112	229.18	6.6e-76	0.973214	112	112
evm.model.chr12.2184	K1	0.201485	0.080939	0	0	D7TGN6_VITVI	VIT_12s0035g01630	AAA domain-containing protein	2829.66	0	0.834807	-	-	-	-	-	-	2116	523	2006	probable disease resistance protein At4g27220 [Vitis riparia]	1484	1	1469	2095.09	0	0.748331	1484	1469
evm.model.chr12.244	K1	101.907	126.504	83.2976	16.5195	A5AH72_VITVI	VIT_12s0028g02180	Phosphoenolpyruvate carboxylase	1916.74	0	0.992746	CAPP3_ARATH	At3g14940	Phosphoenolpyruvate carboxylase 3	1730.69	0	0.887397	965	1	965	PREDICTED: phosphoenolpyruvate carboxylase, housekeeping isozyme [Vitis vinifera] &gt;ref|XP_010657037.1| PREDICTED: phosphoenolpyruvate carboxylase, housekeeping isozyme [Vitis vinifera]	965	1	965	1976.44	0	0.992746	965	965
evm.model.chr12.33	K1	69.682	51.7749	50.624	9.87217	D7TMN2_VITVI	VIT_12s0142g00190	Uncharacterized protein	387.111	5.36e-135	0.956863	-	-	-	-	-	-	255	-	-	-	-	-	-	-	-	-	-	-
evm.model.chr12.478	K1	13.3633	8.22174	2.28103	0.738335	E3VWW3_VITVI	VIT_12s0059g00250	MFS domain-containing protein	974.926	0	0.975285	PLT4_ARATH	At2g20780	Probable polyol transporter 4	731.095	0	0.751923	526	1	526	PREDICTED: probable polyol transporter 4 [Vitis vinifera]	526	1	526	1035.02	0	0.975285	526	526
evm.model.chr12.482	K1	19.9442	14.4616	9.80404	2.34813	F6HI93_VITVI	VIT_12s0059g00280	AP2/ERF domain-containing protein	677.167	0	0.946467	-	-	-	-	-	-	465	1	465	ethylene-responsive transcription factor ERF054-like [Vitis riparia]	461	1	461	902.123	0	0.965591	465	461
evm.model.chr12.534	K1	28.7257	22.8166	20.2416	5.76619	F6HIB7_VITVI	VIT_12s0059g00710	PDZ domain-containing protein	709.909	0	0.971491	ARASP_ARATH	At2g32480	Membrane metalloprotease ARASP, chloroplastic	514.612	8.42e-180	0.736181	456	1	456	probable membrane metalloprotease ARASP2, chloroplastic [Vitis riparia]	456	1	456	882.093	0	0.973684	456	456
evm.model.chr12.571	K1	78.5062	72.6444	63.3731	18.7266	D7TEB3_VITVI	VIT_12s0059g01040	Uncharacterized protein	225.713	4.53e-74	0.949749	O80895_ARATH	At2g32580	Expressed protein	147.132	1.12e-43	0.619883	200	-	-	-	-	-	-	-	-	-	-	-
evm.model.chr12.695	K1	9.65004	7.69276	2.97563	0.207325	-	-	-	-	-	-	-	-	-	-	-	-	124	-	-	-	-	-	-	-	-	-	-	-
evm.model.chr13.1034	K1	18.0686	9.83393	4.66909	0.581965	F6I5W5_VITVI	VIT_13s0074g00660	Uncharacterized protein	1708.35	0	0.910243	AB39G_ARATH	At1g66950	ABC transporter G family member 39	1286.55	0	0.68038	2115	360	1306	pleiotropic drug resistance protein 2-like [Vitis riparia]	1479	561	1472	1802.72	0	0.920803	947	912
evm.model.chr13.109	K1	7.78702	5.29043	0.734003	0.199893	F6HCB8_VITVI	VIT_13s0067g01180	PMR5N domain-containing protein	698.738	0	0.979885	TBL29_ARATH	At3g55990	Protein ESKIMO 1	599.742	0	0.804598	560	191	559	PREDICTED: protein ESKIMO 1 isoform X1 [Vitis vinifera] &gt;ref|XP_034703135.1| protein ESKIMO 1 isoform X1 [Vitis riparia]	492	124	492	772.311	0	0.97832	369	369
evm.model.chr13.119	K1	17.8232	8.78508	2.52789	0	D7T4M2_VITVI	VIT_13s0067g01350	BHLH domain-containing protein	442.58	9.11e-157	0.838384	-	-	-	-	-	-	268	36	267	transcription factor bHLH51 [Vitis riparia]	252	21	252	467.618	1.93e-165	0.982759	232	232
evm.model.chr13.1424	K1	17.0994	17.8176	5.77934	1.4719	F6H064_VITVI	VIT_18s0001g13790	Uncharacterized protein	869.381	0	0.957983	-	-	-	-	-	-	496	20	495	PREDICTED: cytochrome P450 71A1 [Vitis vinifera]	495	20	495	916.761	0	0.957983	476	476
evm.model.chr13.185	K1	35.0189	39.0911	24.8095	10.6726	D7T4H4_VITVI	VIT_13s0067g02160	TNase-like domain-containing protein	681.019	0	0.979042	CAN2_ARATH	At2g40410	Staphylococcal-like nuclease CAN2	493.426	4.02e-175	0.703927	335	1	334	PREDICTED: staphylococcal-like nuclease CAN2 [Vitis vinifera]	334	1	334	681.019	0	0.979042	334	334
evm.model.chr13.2021	K1	31.9647	17.3974	9.28096	2.44239	F6HVD4_VITVI	VIT_13s0084g00800	Uncharacterized protein	473.396	1.75e-167	0.975	A0A1I9LTW1_ARATH	At3g54390	Sequence-specific DNA binding transcription factor	286.96	2.23e-94	0.606383	335	1	335	PREDICTED: trihelix transcription factor ASIL1 [Vitis vinifera]	334	1	334	664.84	0	0.985075	335	334
evm.model.chr13.2052	K1	29.5588	26.2156	19.9986	3.94457	F6I5S0_VITVI	VIT_13s0067g03490	Response regulatory domain-containing protein	292.738	4.28e-102	0.986301	ARR9_ARATH	At3g57040	Two-component response regulator ARR9	218.009	1.92e-71	0.686667	146	1	146	PREDICTED: two-component response regulator ORR9 isoform X1 [Vitis vinifera] &gt;ref|XP_034704769.1| two-component response regulator ORR9-like [Vitis riparia]	146	1	146	292.738	4.75e-100	0.986301	146	146
evm.model.chr13.2127	K1	4.48825	2.94041	0.762466	0.361409	F6HVE6_VITVI	VIT_13s0139g00130	Uncharacterized protein	369.007	1.55e-116	0.918182	-	-	-	-	-	-	221	1	220	PREDICTED: putative disease resistance RPP13-like protein 1 [Vitis vinifera] &gt;ref|XP_010659153.1| PREDICTED: putative disease resistance RPP13-like protein 1 [Vitis vinifera] &gt;ref|XP_010659154.1| PREDICTED: putative disease resistance RPP13-like protein 1 [Vitis vinifera] &gt;ref|XP_010659155.1| PREDICTED: putative disease resistance RPP13-like protein 1 [Vitis vinifera] &gt;ref|XP_01065915…	1329	1110	1329	414.075	7.39e-133	0.918182	220	220
evm.model.chr13.2265	K1	9.84206	5.18926	1.22195	0.311784	F6HHX8_VITVI	VIT_13s0158g00210	Uncharacterized protein	775.778	0	0.702326	-	-	-	-	-	-	764	2	593	putative disease resistance protein At3g14460 isoform X1 [Vitis riparia] &gt;ref|XP_034703462.1| putative disease resistance protein At3g14460 isoform X1 [Vitis riparia] &gt;ref|XP_034703463.1| putative disease resistance protein At3g14460 isoform X1 [Vitis riparia] &gt;ref|XP_034703464.1| putative disease resistance protein At3g14460 isoform X1 [Vitis riparia] &gt;ref|XP_034703465.1| putative di…	879	203	845	854.358	0	0.711628	592	643
evm.model.chr13.2473	K1	7.59777	4.07985	0.864282	0.140747	F6HBA7_VITVI	VIT_13s0064g01290	BHLH domain-containing protein	776.548	0	0.976501	-	-	-	-	-	-	384	1	383	PREDICTED: transcription factor bHLH130 [Vitis vinifera]	408	26	408	778.089	0	0.976501	383	383
evm.model.chr13.279	K1	53.9285	34.8871	32.7574	4.50084	F6HC67_VITVI	VIT_13s0067g03290	Uncharacterized protein	402.519	8.52e-143	0.989796	RK10_ARATH	At5g13510	50S ribosomal protein L10, chloroplastic	298.13	9.91e-102	0.75	227	1	226	PREDICTED: 50S ribosomal protein L10, chloroplastic [Vitis vinifera]	226	1	226	459.914	1.2e-163	0.99115	226	226
evm.model.chr13.360	K1	5.01278	2.29322	0.565511	0.207319	D7TLZ2_VITVI	VIT_13s0019g00320	PsbP domain-containing protein	394.045	4.96e-137	0.981567	PNSL1_ARATH	At2g39470	Photosynthetic NDH subunit of lumenal location 1, chloroplastic	243.432	4.86e-78	0.678788	367	151	367	photosynthetic NDH subunit of lumenal location 1, chloroplastic [Vitis riparia]	235	19	235	444.891	4.69e-155	0.990783	217	217
evm.model.chr13.411	K1	719.672	701.007	527.572	140.345	D7TLU7_VITVI	VIT_13s0019g01090	Uncharacterized protein	449.514	2.07e-160	0.968504	TPIS_ARATH	At3g55440	Triosephosphate isomerase, cytosolic	390.578	3.05e-137	0.83004	254	1	254	PREDICTED: triosephosphate isomerase, cytosolic [Vitis vinifera]	254	1	254	498.819	5.08e-178	0.968504	254	254
evm.model.chr13.447	K1	509.384	391.099	505.914	123.005	F6HNX5_VITVI	VIT_13s0019g01430	Uncharacterized protein	1211.44	0	0.990291	HS701_ARATH	At5g02500	Heat shock 70 kDa protein 1	1152.5	0	0.938511	651	1	650	PREDICTED: heat shock cognate 70 kDa protein 2 [Vitis vinifera] &gt;ref|XP_034703761.1| heat shock cognate 70 kDa protein 2-like [Vitis riparia]	650	1	650	1329.69	0	0.989231	650	650
evm.model.chr13.491	K1	22.3699	14.5409	9.1217	5.75019	D7TLP9_VITVI	VIT_13s0019g02090	Uncharacterized protein	432.18	1.33e-154	0.977376	TL15A_ARATH	At2g44920	Thylakoid lumenal 15 kDa protein 1, chloroplastic	285.034	1.14e-96	0.840237	222	1	221	thylakoid lumenal 15 kDa protein 1, chloroplastic-like [Vitis riparia]	221	1	221	434.876	7.52e-154	0.9819	221	221
evm.model.chr13.631	K1	121.039	76.9249	54.0053	12.5296	A5BSA7_VITVI	VIT_13s0019g03280	Uncharacterized protein	384.415	6.12e-137	0.994709	WLI2B_ARATH	At3g55770	LIM domain-containing protein WLIM2b	326.25	1e-113	0.867403	189	1	189	PREDICTED: LIM domain-containing protein WLIM2b [Vitis vinifera] &gt;ref|XP_010658484.1| PREDICTED: LIM domain-containing protein WLIM2b [Vitis vinifera] &gt;ref|XP_034704674.1| LIM domain-containing protein WLIM2b [Vitis riparia]	189	1	189	384.415	5.15e-135	0.994709	189	189
evm.model.chr13.706	K1	15.0445	12.3568	4.82651	4.52749	F6HNI8_VITVI	VIT_13s0019g03890	Uncharacterized protein	739.184	0	0.948133	-	-	-	-	-	-	481	1	481	PREDICTED: protein IQ-DOMAIN 1 [Vitis vinifera] &gt;ref|XP_010658437.1| PREDICTED: protein IQ-DOMAIN 1 [Vitis vinifera] &gt;ref|XP_019080140.1| PREDICTED: protein IQ-DOMAIN 1 [Vitis vinifera]	482	1	482	932.554	0	0.96473	481	482
evm.model.chr13.785	K1	241.944	170.603	239.489	60.9517	F6HNF4_VITVI	VIT_13s0019g04480	Adenosine kinase	708.753	0	0.991202	ADK2_ARATH	At5g03300	Adenosine kinase 2	619.387	0	0.852507	342	1	341	PREDICTED: adenosine kinase 2 [Vitis vinifera]	341	1	341	709.138	0	0.994135	341	341
evm.model.chr14.103	K1	35.9353	45.3154	29.1292	6.77219	A5AIE0_VITVI	VIT_14s0060g00820	Epimerase domain-containing protein	748.043	0	0.986772	CP41B_ARATH	At1g09340	Chloroplast stem-loop binding protein of 41 kDa b, chloroplastic	644.425	0	0.830239	378	1	378	PREDICTED: chloroplast stem-loop binding protein of 41 kDa b, chloroplastic [Vitis vinifera] &gt;ref|XP_034705667.1| chloroplast stem-loop binding protein of 41 kDa b, chloroplastic [Vitis riparia]	378	1	378	773.467	0	0.986772	378	378
evm.model.chr14.1262	K1	7.53662	5.59675	0.850811	0	F6HSG7_VITVI	VIT_14s0006g00250	Uncharacterized protein	503.442	1.16e-180	0.964567	PDLP7_ARATH	At5g37660	Plasmodesmata-located protein 7	332.413	3.9e-113	0.695279	284	1	284	PREDICTED: cysteine-rich repeat secretory protein 60 isoform X1 [Vitis vinifera]	283	1	283	556.214	0	0.961268	284	283
evm.model.chr14.1384	K1	0.683464	0.306394	0.015826	0	F6HV81_VITVI	VIT_14s0066g02670	Protein kinase domain-containing protein	690.263	0	0.844612	-	-	-	-	-	-	432	38	432	MDIS1-interacting receptor like kinase 2-like isoform X1 [Vitis riparia] &gt;ref|XP_034706258.1| MDIS1-interacting receptor like kinase 2-like isoform X1 [Vitis riparia]	744	327	744	699.123	0	0.811005	395	418
evm.model.chr14.1575	K1	71.7312	44.3845	32.029	8.51173	D7TSR0_VITVI	VIT_14s0006g01410	PfkB domain-containing protein	652.514	0	0.984334	SCRK6_ARATH	At1g66430	Probable fructokinase-6, chloroplastic	513.842	0	0.778947	385	1	384	probable fructokinase-6, chloroplastic [Vitis riparia]	384	1	384	774.237	0	0.986979	384	384
evm.model.chr14.1636	K1	41.1669	36.58	16.7008	0.813709	D7TSS6_VITVI	VIT_14s0006g01620	R2R3 MYB transcription factor	413.69	4.34e-147	0.938596	MYB4_ARATH	At4g38620	Transcription repressor MYB4	224.942	2.85e-72	0.757576	228	1	228	transcription repressor MYB6-like [Vitis riparia]	228	1	228	446.047	4.11e-158	0.942982	228	228
evm.model.chr14.1907	K1	148.776	132.292	122.249	41.6654	D7TT22_VITVI	VIT_14s0006g02840	AB hydrolase-1 domain-containing protein	671.003	0	0.978593	F4KA67_ARATH	At5g38360	AB hydrolase-1 domain-containing protein	449.129	3.43e-154	0.721088	558	-	-	-	-	-	-	-	-	-	-	-
evm.model.chr14.196	K1	162.715	156.238	154.594	40.1879	D7U9Z6_VITVI	VIT_14s0060g01580	PPM-type phosphatase domain-containing protein	850.892	0	0.985782	P2C05_ARATH	At1g09160	Probable protein phosphatase 2C 5	679.478	0	0.792857	423	1	422	probable protein phosphatase 2C 5 [Vitis riparia] &gt;ref|XP_034707570.1| probable protein phosphatase 2C 5 [Vitis riparia]	430	9	430	854.358	0	0.990521	422	422
evm.model.chr14.2190	K1	93.9825	114.127	52.9689	10.4561	D7SVA5_VITVI	VIT_14s0068g00230	Uncharacterized protein	104.76	7.73e-29	0.953846	SP1L2_ARATH	At1g69230	Protein SPIRAL1-like 2	73.559	3.53e-17	0.744186	143	56	131	protein SPIRAL1-like 3 [Vitis riparia]	113	29	104	151.754	9.18e-45	0.947368	76	76
evm.model.chr14.2225	K1	49.6153	39.5084	29.8021	9.33947	F6H405_VITVI	VIT_14s0068g00510	Uncharacterized protein	149.828	1.97e-47	0.959596	-	-	-	-	-	-	99	-	-	-	-	-	-	-	-	-	-	-
evm.model.chr14.2258	K1	70.1244	50.5421	61.0159	11.8787	D7SVE8_VITVI	VIT_14s0068g00800	t-SNARE coiled-coil homology domain-containing protein	376.326	4.95e-129	0.977376	-	-	-	-	-	-	399	99	345	PREDICTED: syntaxin-22 [Vitis vinifera]	268	1	247	485.723	3.71e-170	0.979757	247	247
evm.model.chr14.2266	K1	17.6426	16.1215	6.03076	1.60798	D7SVF5_VITVI	VIT_14s0068g00870	Nudix hydrolase domain-containing protein	382.104	4.57e-135	0.948837	NUD12_ARATH	At1g12880	Nudix hydrolase 12, mitochondrial	229.565	2.52e-75	0.668421	215	1	215	nudix hydrolase 12, mitochondrial-like [Vitis riparia]	215	1	215	432.95	2.78e-153	0.962791	215	215
evm.model.chr14.2493	K1	21.659	18.9137	7.22099	1.64909	F6I5L0_VITVI	VIT_14s0171g00300	Uncharacterized protein	1019.61	0	0.965009	-	-	-	-	-	-	543	1	543	PREDICTED: 4-coumarate--CoA ligase-like 9 [Vitis vinifera]	543	1	543	1075.85	0	0.965009	543	543
evm.model.chr14.254	K1	50.5981	29.7466	20.4035	3.65986	D7U9W4_VITVI	VIT_14s0060g02070	PPM-type phosphatase domain-containing protein	712.605	0	0.97541	P2C73_ARATH	At5g27930	Probable protein phosphatase 2C 73	529.635	0	0.728045	367	1	366	PREDICTED: probable protein phosphatase 2C 34 [Vitis vinifera] &gt;ref|XP_010659641.1| PREDICTED: probable protein phosphatase 2C 34 [Vitis vinifera] &gt;ref|XP_010659642.1| PREDICTED: probable protein phosphatase 2C 34 [Vitis vinifera]	366	1	366	748.043	0	0.97541	366	366
evm.model.chr14.2762	K1	11.7379	8.02944	3.95057	2.0646	F6HV30_VITVI	VIT_14s0066g01870	RING-type E3 ubiquitin transferase	853.973	0	0.97619	-	-	-	-	-	-	804	1	515	U-box domain-containing protein 40-like [Vitis riparia]	547	29	543	1018.84	0	0.972816	515	515
evm.model.chr14.2872	K1	0.129665	0.0926467	0	0	F6HV80_VITVI	VIT_14s0066g02660	Protein kinase domain-containing protein	1015.37	0	0.789244	-	-	-	-	-	-	722	14	722	PREDICTED: MDIS1-interacting receptor like kinase 2 isoform X1 [Vitis vinifera] &gt;ref|XP_019080690.1| PREDICTED: MDIS1-interacting receptor like kinase 2 isoform X1 [Vitis vinifera]	786	91	786	1042.72	0	0.77433	709	696
evm.model.chr14.2891	K1	17.849	10.9471	2.96137	0.179964	F6HSI7_VITVI	VIT_14s0006g00920	GTD-binding domain-containing protein	796.193	0	0.828283	-	-	-	-	-	-	1135	1	1031	myosin-binding protein 3 isoform X1 [Vitis riparia] &gt;ref|XP_034705990.1| myosin-binding protein 3 isoform X1 [Vitis riparia]	983	1	974	1662.89	0	0.866279	1031	974
evm.model.chr14.2910	K1	0.766023	0.496358	0.0384593	0.076201	F6HV81_VITVI	VIT_14s0066g02670	Protein kinase domain-containing protein	613.994	0	0.714286	-	-	-	-	-	-	528	96	528	MDIS1-interacting receptor like kinase 2-like [Vitis riparia]	736	266	736	627.861	0	0.698514	433	471
evm.model.chr14.3060	K1	82.1327	70.8722	65.3306	39.0159	F6H5V4_VITVI	VIT_14s0108g01110	Uncharacterized protein	969.918	0	0.939736	CGS1_ARATH	At3g01120	Cystathionine gamma-synthase 1, chloroplastic	717.613	0	0.845	526	1	525	cystathionine gamma-synthase 1, chloroplastic-like [Vitis riparia]	530	1	530	1059.28	0	0.977358	525	530
evm.model.chr14.3068	K1	736.497	726.828	982.747	265.925	F6H5V8_VITVI	VIT_14s0108g01160	Uncharacterized protein	368.237	1.57e-124	0.847025	Q9LJV8_ARATH	At3g29075	Glycine-rich protein	104.375	2.38e-25	0.647727	375	-	-	-	-	-	-	-	-	-	-	-
evm.model.chr14.3117	K1	294.572	259.912	292.562	81.9168	F6HF82_VITVI	VIT_01s0011g00690	UDP-glucose 6-dehydrogenase	894.034	0	0.924569	UGDH2_ARATH	At3g29360	UDP-glucose 6-dehydrogenase 2	889.412	0	0.911638	465	1	464	PREDICTED: UDP-glucose 6-dehydrogenase 1 [Vitis vinifera] &gt;ref|XP_034707332.1| UDP-glucose 6-dehydrogenase 1 [Vitis riparia] &gt;ref|XP_034707333.1| UDP-glucose 6-dehydrogenase 1 [Vitis riparia]	480	17	480	957.592	0	0.997845	464	464
evm.model.chr14.405	K1	6.48409	4.46009	0.88169	0.608396	F6HYZ2_VITVI	VIT_14s0128g00430	Protein kinase domain-containing protein	1295.8	0	0.979136	ANP1_ARATH	At1g09000	Mitogen-activated protein kinase kinase kinase ANP1	692.96	0	0.603152	671	1	671	mitogen-activated protein kinase kinase kinase NPK1-like isoform X1 [Vitis riparia]	671	1	671	1362.05	0	0.982116	671	671
evm.model.chr14.407	K1	2.64134	1.02958	0.199534	0.153762	F6HYZ1_VITVI	VIT_14s0128g00410	Cyclin	425.246	3.01e-152	0.953052	-	-	-	-	-	-	214	1	213	cyclin-P3-1-like [Vitis riparia]	226	14	226	426.787	1.25e-150	0.953052	213	213
evm.model.chr14.526	K1	1.26767	0.857985	0.116197	0.169881	F6HTZ9_VITVI	VIT_14s0030g00390	Protein kinase domain-containing protein	731.48	0	0.918465	-	-	-	-	-	-	434	1	433	PREDICTED: receptor-like cytosolic serine/threonine-protein kinase RBK2 isoform X3 [Vitis vinifera]	475	43	475	882.478	0	0.981524	433	433
evm.model.chr14.625	K1	1920.04	1667.52	2527.71	1252.2	-	-	-	-	-	-	-	-	-	-	-	-	74	-	-	-	-	-	-	-	-	-	-	-
evm.model.chr14.706	K1	136.316	100.285	119.804	37.4913	F6HTS8_VITVI	VIT_14s0030g01860	Uncharacterized protein	1055.05	0	0.941558	-	-	-	-	-	-	616	1	615	PREDICTED: trihelix transcription factor GTL2 [Vitis vinifera]	615	1	615	1231.08	0	0.965964	615	615
evm.model.chr14.739	K1	24.7207	14.9852	12.4786	3.02979	D7TUJ9_VITVI	VIT_14s0030g02050	Aldo_ket_red domain-containing protein	683.715	0	0.970845	ALKR3_ARATH	At1g60690	Probable aldo-keto reductase 3	410.994	1.97e-142	0.608309	343	1	343	PREDICTED: probable aldo-keto reductase 1 isoform X3 [Vitis vinifera]	343	1	343	683.715	0	0.970845	343	343
evm.model.chr14.82	K1	167.014	179.788	143.232	37.1619	F6I4V7_VITVI	VIT_14s0060g00630	Uncharacterized protein	507.294	0	0.983673	Q9FXC0_ARATH	At1g56700	At1g56700	342.043	1.08e-118	0.724771	245	1	219	pyrrolidone-carboxylate peptidase-like isoform X2 [Vitis riparia]	219	1	219	452.981	1.1e-160	0.981735	219	219
evm.model.chr14.879	K1	15.1051	13.8607	4.93274	1.53891	F6HVI8_VITVI	VIT_14s0081g00540	Uncharacterized protein	144.05	2.89e-43	0.912281	-	-	-	-	-	-	163	-	-	-	-	-	-	-	-	-	-	-
evm.model.chr14.94	K1	36.1883	41.1957	30.2023	10.9397	D7UA72_VITVI	VIT_14s0060g00720	ABC transporter domain-containing protein	608.216	0	0.990881	AB20I_ARATH	At5g02270	ABC transporter I family member 20	514.227	0	0.85241	329	1	329	ABC transporter I family member 20-like [Vitis riparia]	329	1	329	672.159	0	0.993921	329	329
evm.model.chr15.1052	K1	1871.99	1241.95	2006.62	792.41	A5B878_VITVI	VIT_15s0021g01330	Nucleoside diphosphate kinase	270.396	2.79e-93	0.993243	NDK1_ARATH	At4g09320	Nucleoside diphosphate kinase 1	233.802	7.24e-79	0.837838	149	1	148	PREDICTED: nucleoside diphosphate kinase B [Vitis vinifera] &gt;ref|XP_034708439.1| nucleoside diphosphate kinase B [Vitis riparia]	148	1	148	299.286	1.5e-102	0.993243	148	148
evm.model.chr15.1110	K1	8.41192	6.76291	1.3637	0.96367	F6GV93_VITVI	VIT_15s0021g01850	Peptidylprolyl isomerase	880.937	0	0.836431	FK202_ARATH	At3g60370	Peptidyl-prolyl cis-trans isomerase FKBP20-2, chloroplastic	304.679	2.54e-99	0.809524	560	1	298	putative dual specificity protein phosphatase DSP8 isoform X2 [Vitis riparia]	299	1	297	595.504	0	0.963087	298	297
evm.model.chr15.1147	K1	0.834037	0.899259	0.0919777	0	F6GV83_VITVI	VIT_15s0021g02070	Uncharacterized protein	322.013	5.47e-111	0.907514	-	-	-	-	-	-	281	107	279	protein BIC1-like [Vitis riparia]	172	1	171	326.635	9.54e-111	0.919075	173	171
evm.model.chr15.1425	K1	72.2488	67.6185	61.1056	22.4855	F6I347_VITVI	VIT_15s0048g01390	Abhydrolase_3 domain-containing protein	629.787	0	0.949405	-	-	-	-	-	-	336	1	336	probable carboxylesterase 8 [Vitis riparia]	333	1	333	659.062	0	0.955357	336	333
evm.model.chr15.1434	K1	25.6803	20.9168	8.92277	0	F6I339_VITVI	VIT_15s0048g01490	Uncharacterized protein	833.173	0	0.955912	-	-	-	-	-	-	500	1	499	cytochrome P450 76T24-like [Vitis riparia]	498	1	498	991.104	0	0.95992	499	498
evm.model.chr15.1570	K1	3.64182	2.28301	0.509731	0.331437	F6I2Z8_VITVI	VIT_15s0048g02370	Uncharacterized protein	675.241	0	0.928726	-	-	-	-	-	-	459	1	459	B3 domain-containing transcription factor NGA1-like [Vitis riparia]	463	1	463	912.138	0	0.965443	459	463
evm.model.chr15.1573	K1	36.7574	24.9658	17.0085	4.60983	F6I2Z6_VITVI	VIT_15s0048g02390	Inorganic diphosphatase	435.261	3.48e-146	0.929688	IPYR1_ARATH	At1g01050	Soluble inorganic pyrophosphatase 1	369.007	2.77e-129	0.884615	256	28	256	soluble inorganic pyrophosphatase 1 [Vitis riparia] &gt;ref|XP_034709924.1| soluble inorganic pyrophosphatase 1 [Vitis riparia]	222	1	222	448.358	1.39e-158	0.951965	229	222
evm.model.chr15.1724	K1	0.615593	0.468127	0.0333763	0.044519	D7UCR6_VITVI	VIT_15s0046g00720	Uncharacterized protein	391.734	3.56e-138	0.966387	-	-	-	-	-	-	239	-	-	-	-	-	-	-	-	-	-	-
evm.model.chr15.1766	K1	177.422	105.39	117.861	18.5386	F6I6B3_VITVI	VIT_15s0046g01090	Uncharacterized protein	628.632	0	0.963504	STR4_ARATH	At4g01050	Rhodanese-like domain-containing protein 4, chloroplastic	370.548	2.28e-123	0.602122	441	1	440	rhodanese-like domain-containing protein 4, chloroplastic [Vitis riparia]	440	1	440	841.647	0	0.965909	440	440
evm.model.chr15.1879	K1	16.4154	18.312	10.7872	1.00037	D7UCF8_VITVI	VIT_15s0046g02030	Protein kinase domain-containing protein	923.694	0	0.969512	Y1154_ARATH	At1g01540	Probable serine/threonine-protein kinase At1g01540	693.345	0	0.750503	492	1	492	PREDICTED: probable serine/threonine-protein kinase At1g01540 [Vitis vinifera] &gt;ref|XP_034708413.1| probable serine/threonine-protein kinase At1g01540 [Vitis riparia]	492	1	492	985.712	0	0.969512	492	492
evm.model.chr15.1901	K1	1.20124	0.632877	0.0303553	0.0270113	F6I649_VITVI	VIT_15s0046g02210	RING-type domain-containing protein	1102.81	0	0.968174	Q9M143_ARATH	At4g01270	RING-type domain-containing protein	295.049	1.3e-91	0.603571	598	-	-	-	-	-	-	-	-	-	-	-
evm.model.chr15.1946	K1	1.3359	0.78742	0.059755	0.0716153	F6I630_VITVI	VIT_15s0046g02530	PRONE domain-containing protein	985.326	0	0.960317	ROGF2_ARATH	At1g01700	Rop guanine nucleotide exchange factor 2	587.415	0	0.626263	504	1	504	rop guanine nucleotide exchange factor 3-like isoform X1 [Vitis riparia]	504	1	504	1012.29	0	0.956349	504	504
evm.model.chr15.1966	K1	5.08685	2.85309	0.958501	0.142971	F6I617_VITVI	VIT_15s0046g02820	Uncharacterized protein	1650.18	0	0.933263	-	-	-	-	-	-	945	1	941	LOW QUALITY PROTEIN: probable disease resistance protein RF45 [Vitis riparia]	940	1	939	1741.47	0	0.914984	941	939
evm.model.chr15.1967	K1	0.50891	0.330942	0.0354827	0	-	-	-	-	-	-	-	-	-	-	-	-	862	1	859	putative disease resistance protein At1g50180 [Vitis riparia]	927	1	859	1730.3	0	0.977881	859	859
evm.model.chr15.2051	K1	64.5512	39.918	24.0258	6.1428	D7UC38_VITVI	VIT_15s0046g03520	Phosphomannomutase	506.908	0	0.983936	PMM_ARATH	At2g45790	Phosphomannomutase	429.869	2.6e-152	0.808943	280	32	280	phosphomannomutase [Vitis riparia]	249	1	249	508.064	0	0.987952	249	249
evm.model.chr15.766	K1	159.952	145.504	176.164	49.5833	D7U5T7_VITVI	VIT_15s0045g01310	UMP-CMP kinase	413.305	1.33e-147	0.971429	KCY3_ARATH	At5g26667	UMP-CMP kinase 3	325.479	4.1e-113	0.811518	211	1	210	PREDICTED: UMP-CMP kinase 3 [Vitis vinifera] &gt;ref|XP_003633878.1| PREDICTED: UMP-CMP kinase 3 [Vitis vinifera]	210	1	210	413.305	1.09e-145	0.971429	210	210
evm.model.chr15.871	K1	54.453	46.3245	50.0094	13.7731	F6GVG9_VITVI	VIT_15s0021g00220	Uncharacterized protein	2963.33	0	0.984106	AB9C_ARATH	At3g60160	ABC transporter C family member 9	2006.11	0	0.682763	1511	1	1510	PREDICTED: putative ABC transporter C family member 15 [Vitis vinifera]	1510	1	1510	3059.63	0	0.984106	1510	1510
evm.model.chr16.1124	K1	93.7599	74.3779	50.1922	11.3992	F6HCP2_VITVI	VIT_16s0115g00340	Glycosyltransferase	823.543	0	0.883721	-	-	-	-	-	-	473	1	473	anthocyanidin 5,3-O-glucosyltransferase-like [Vitis riparia]	473	1	473	848.581	0	0.885835	473	473
evm.model.chr16.1204	K1	3.23635	3.52975	0.745278	0.110158	-	-	-	-	-	-	-	-	-	-	-	-	251	-	-	-	-	-	-	-	-	-	-	-
evm.model.chr16.1211	K1	5.54368	3.58906	0.443318	0.300797	F6HAI6_VITVI	VIT_16s0022g00060	Structural maintenance of chromosomes protein	1327.77	0	0.978541	SMC21_ARATH	At5g62410	Structural maintenance of chromosomes protein 2-1	1056.97	0	0.776824	1103	1	1034	structural maintenance of chromosomes protein 2-2-like isoform X5 [Durio zibethinus]	1064	1	1034	1673.29	0	0.807544	1034	1034
evm.model.chr16.1692	K1	3.90243	2.27167	0.369184	0.0584997	F6HAQ2_VITVI	VIT_16s0022g02380	K-box domain-containing protein	248.44	1.08e-82	0.94	AGL42_ARATH	At5g62165	MADS-box protein AGL42	229.18	4.18e-75	0.604762	210	1	210	PREDICTED: MADS-box protein AGL42 [Vitis vinifera] &gt;ref|XP_010662338.1| PREDICTED: MADS-box protein AGL42 [Vitis vinifera] &gt;ref|XP_010662341.1| PREDICTED: MADS-box protein AGL42 [Vitis vinifera] &gt;ref|XP_010662342.1| PREDICTED: MADS-box protein AGL42 [Vitis vinifera] &gt;ref|XP_034711056.1| MADS-box protein AGL42-like isoform X1 [Vitis riparia] &gt;ref|XP_034711057.1| MADS-box protein AGL…	210	1	210	407.142	2.89e-143	0.961905	210	210
evm.model.chr16.2085	K1	3.23374	2.48228	0.581075	0.264363	F6H6J8_VITVI	VIT_16s0050g01780	Uncharacterized protein	519.235	0	0.972892	-	-	-	-	-	-	332	1	332	probable membrane-associated kinase regulator 2 [Vitis riparia]	328	1	328	649.818	0	0.972892	332	328
evm.model.chr16.2134	K1	4.10012	1.69782	0.588092	0.306879	E0CUN3_VITVI	VIT_16s0050g02120	Uncharacterized protein	749.969	0	0.669876	-	-	-	-	-	-	1152	197	970	PREDICTED: receptor-like protein 12 [Vitis vinifera]	966	24	923	973	0	0.61742	774	900
evm.model.chr16.2138	K1	104.896	111.93	79.52	34.4857	E0CUM8_VITVI	VIT_16s0050g02180	Pyruvate kinase	1104.74	0	0.986111	PKP2_ARATH	At5g52920	Plastidial pyruvate kinase 2	938.332	0	0.830743	577	1	576	plastidial pyruvate kinase 2 [Vitis riparia]	576	1	576	1189.48	0	0.989583	576	576
evm.model.chr16.2168	K1	11.3391	8.68865	2.95609	2.05415	-	-	-	-	-	-	-	-	-	-	-	-	136	-	-	-	-	-	-	-	-	-	-	-
evm.model.chr16.2181	K1	28.9535	17.9683	11.6619	3.00569	F6H6G8_VITVI	VIT_16s0050g02350	Uncharacterized protein	1918.28	0	0.93041	-	-	-	-	-	-	1047	-	-	-	-	-	-	-	-	-	-	-
evm.model.chr16.2240	K1	4.7441	2.11622	0.486438	0.276936	F6H834_VITVI	VIT_16s0039g01210	Protein kinase domain-containing protein	1047.73	0	0.783061	-	-	-	-	-	-	671	1	671	PREDICTED: LEAF RUST 10 DISEASE-RESISTANCE LOCUS RECEPTOR-LIKE PROTEIN KINASE-like 2.3 [Vitis vinifera]	673	1	673	1217.99	0	0.890045	671	673
evm.model.chr16.2279	K1	2.23156	0.796187	0.079309	0	E0CVH4_VITVI	VIT_16s0098g00390	Protein kinase domain-containing protein	936.021	0	0.92	-	-	-	-	-	-	615	1	615	PREDICTED: rust resistance kinase Lr10 [Vitis vinifera]	619	1	619	1146.34	0	0.911147	615	619
evm.model.chr16.2398	K1	135.829	175.166	147.886	17.8762	E0CV92_VITVI	VIT_16s0098g01290	Major facilitator superfamily domain-containing protein 5	885.174	0	0.984783	Q9C5R0_ARATH	At4g27720	Major facilitator superfamily domain-containing protein 5	807.364	0	0.867391	461	1	460	PREDICTED: molybdate-anion transporter [Vitis vinifera]	460	1	460	926.391	0	0.984783	460	460
evm.model.chr16.29	K1	2.13359	1.36716	0.246499	0.267355	F6HE82_VITVI	VIT_16s0039g00430	CDT1 domain-containing protein	579.326	0	0.873596	-	-	-	-	-	-	547	1	546	PREDICTED: CDT1-like protein a, chloroplastic [Vitis vinifera] &gt;ref|XP_010662037.1| PREDICTED: CDT1-like protein a, chloroplastic [Vitis vinifera] &gt;ref|XP_019081400.1| PREDICTED: CDT1-like protein a, chloroplastic [Vitis vinifera]	549	1	546	1090.49	0	0.978022	546	546
evm.model.chr16.707	K1	4.14777	2.34355	0.392939	0.20356	-	-	-	-	-	-	-	-	-	-	-	-	211	-	-	-	-	-	-	-	-	-	-	-
evm.model.chr17.1052	K1	52.7128	45.6968	51.3212	8.82848	F6GSY3_VITVI	VIT_17s0000g07470	Uncharacterized protein	1123.61	0	0.960815	-	-	-	-	-	-	639	1	638	TORTIFOLIA1-like protein 3 [Vitis riparia]	638	1	638	1257.66	0	0.965517	638	638
evm.model.chr17.1072	K1	20.1043	13.9369	7.14784	2.03023	F6GSX5_VITVI	VIT_17s0000g07580	Response regulatory domain-containing protein	416.387	2.83e-147	0.953668	ARR6_ARATH	At5g62920	Two-component response regulator ARR6	231.491	1.02e-75	0.698225	257	1	257	two-component response regulator ARR5-like [Vitis riparia]	259	1	259	503.827	7.42e-180	0.965251	257	259
evm.model.chr17.1076	K1	1908.44	1673.11	1836.48	805.195	D7SHY6_VITVI	VIT_17s0000g07610	Uncharacterized protein	181.8	3.19e-60	0.965909	Q42338_ARATH	At3g48140	AT3G48140 protein	139.813	1.3e-43	0.741176	94	-	-	-	-	-	-	-	-	-	-	-
evm.model.chr17.1177	K1	87.2819	97.8657	68.5634	2.10242	D7SHR3_VITVI	VIT_17s0000g08480	Uncharacterized protein	406.757	8.12e-145	0.972222	-	-	-	-	-	-	216	1	216	transcription factor WER-like [Vitis riparia]	216	1	216	437.187	6.18e-155	0.976852	216	216
evm.model.chr17.120	K1	249.556	211.372	210.18	96.849	D7SH25_VITVI	VIT_17s0000g00980	60S ribosomal protein L7a	430.254	5.45e-152	1	RL7A2_ARATH	At3g62870	60S ribosomal protein L7a-2	382.104	8.29e-134	0.868217	259	1	258	PREDICTED: 60S ribosomal protein L7a-1 [Vitis vinifera]	258	1	258	521.161	0	1	258	258
evm.model.chr17.1330	K1	0.188569	0.0838353	0	0	F6GTQ8_VITVI	VIT_17s0000g09570	Uncharacterized protein	890.567	0	0.949416	-	-	-	-	-	-	515	1	513	cytochrome P450 71A3-like [Vitis riparia]	513	1	512	976.467	0	0.945419	513	512
evm.model.chr17.550	K1	54.4565	49.6288	30.3336	15.0086	D7SIW4_VITVI	VIT_17s0000g04020	ClpS domain-containing protein	324.324	3.45e-114	0.980892	CLPS1_ARATH	At1g68660	ATP-dependent Clp protease adapter protein CLPS1, chloroplastic	250.366	5.21e-85	0.735849	157	1	157	ATP-dependent Clp protease adapter protein CLPS1, chloroplastic-like [Vitis riparia]	157	1	157	325.865	7.38e-113	0.987261	157	157
evm.model.chr17.614	K1	13.0247	7.53142	2.9243	0.548628	-	-	-	-	-	-	-	-	-	-	-	-	891	1	886	putative disease resistance protein At1g50180 [Vitis riparia]	1310	1	886	1776.14	0	0.963883	886	886
evm.model.chr17.748	K1	18.3284	15.0767	9.71632	1.32992	F6GTD4_VITVI	VIT_17s0000g05210	Uncharacterized protein	2097.4	0	0.978162	-	-	-	-	-	-	1100	1	1099	PREDICTED: protein LONGIFOLIA 1 [Vitis vinifera] &gt;ref|XP_019082028.1| PREDICTED: protein LONGIFOLIA 1 [Vitis vinifera]	1099	1	1099	2195.24	0	0.978162	1099	1099
evm.model.chr17.798	K1	135.123	125.54	66.4655	10.2722	F6GTA7_VITVI	VIT_17s0000g05630	Homeobox domain-containing protein	595.89	0	0.977918	-	-	-	-	-	-	317	1	317	homeobox-leucine zipper protein HAT5-like [Vitis riparia]	317	1	317	640.573	0	0.987382	317	317
evm.model.chr17.926	K1	73.8739	73.0455	62.0127	38.4218	F6GT58_VITVI	VIT_17s0000g06590	Uncharacterized protein	870.922	0	0.993333	XXT3_ARATH	At5g07720	Probable xyloglucan 6-xylosyltransferase 3	718.383	0	0.789238	451	1	450	PREDICTED: probable xyloglucan 6-xylosyltransferase 5 [Vitis vinifera] &gt;ref|XP_019082002.1| PREDICTED: probable xyloglucan 6-xylosyltransferase 5 [Vitis vinifera]	450	1	450	928.317	0	0.993333	450	450
evm.model.chr17.937	K1	36.2257	28.7021	10.3035	0.617244	A5B606_VITVI	VIT_17s0000g06680	Uncharacterized protein	295.434	1.52e-102	0.979452	Q9ZQ71_ARATH	At2g03350	At2g03350	226.483	2.45e-75	0.727273	158	-	-	-	-	-	-	-	-	-	-	-
evm.model.chr17.953	K1	0.361868	0.27488	0.004344	0.004135	F6GT52_VITVI	VIT_17s0000g06780	Flavin-containing monooxygenase	2083.53	0	0.962477	GSXL9_ARATH	At5g07800	Flavin-containing monooxygenase FMO GS-OX-like 9	663.3	0	0.698448	1065	1	453	PREDICTED: flavin-containing monooxygenase FMO GS-OX-like 9 [Vitis vinifera]	473	14	466	912.138	0	0.97351	453	453
evm.model.chr17.979	K1	4.87524	3.12845	1.10163	0	D7SI44_VITVI	VIT_17s0000g06920	Remorin_C domain-containing protein	410.609	7.01e-146	0.934498	-	-	-	-	-	-	230	-	-	-	-	-	-	-	-	-	-	-
evm.model.chr18.1145	K1	26.3889	23.6018	14.3842	2.97837	F6H1C1_VITVI	VIT_18s0001g10310	Protein kinase domain-containing protein	974.541	0	0.984526	O22764_ARATH	At4g02630	Protein kinase domain-containing protein	635.95	0	0.735484	518	1	517	PREDICTED: probable serine/threonine-protein kinase At1g01540 isoform X2 [Vitis vinifera]	517	1	517	1047.34	0	0.984526	517	517
evm.model.chr18.1190	K1	21.6471	15.6642	5.28059	0.598431	F6GZZ9_VITVI	VIT_18s0001g10620	Uncharacterized protein	158.303	9.14e-51	0.802083	-	-	-	-	-	-	97	1	96	PREDICTED: calmodulin-like [Vitis vinifera]	97	1	97	164.851	6.14e-51	0.824742	96	97
evm.model.chr18.1370	K1	50.3496	44.7168	19.5271	4.77231	E0CQ11_VITVI	VIT_18s0001g12090	DUF862 domain-containing protein	514.998	0	0.991903	Q8RXP3_ARATH	At1g47740	DUF862 domain-containing protein	372.859	6.01e-130	0.741036	247	1	247	PREDICTED: deSI-like protein At4g17486 [Vitis vinifera] &gt;ref|XP_010664659.1| PREDICTED: deSI-like protein At4g17486 [Vitis vinifera] &gt;ref|XP_034676418.1| deSI-like protein At4g17486 [Vitis riparia] &gt;ref|XP_034676419.1| deSI-like protein At4g17486 [Vitis riparia]	247	1	247	514.998	0	0.991903	247	247
evm.model.chr18.1414	K1	52.6719	33.6223	27.4485	7.35822	E0CQH2_VITVI	VIT_18s0001g12950	CRAL-TRIO domain-containing protein	1236.09	0	0.975923	SFH8_ARATH	At2g21520	Phosphatidylinositol/phosphatidylcholine transfer protein SFH8	847.425	0	0.6784	624	1	623	PREDICTED: phosphatidylinositol/phosphatidylcholine transfer protein SFH8 [Vitis vinifera]	623	1	623	1260.36	0	0.975923	623	623
evm.model.chr18.1507	K1	2.84665	2.21851	0.463011	0.166024	F6H1H8_VITVI	VIT_18s0001g12310	Transcription repressor	514.227	0	0.972603	-	-	-	-	-	-	366	1	365	transcription repressor OFP7-like [Vitis riparia]	365	1	365	729.554	0	0.975342	365	365
evm.model.chr18.1666	K1	100.065	75.689	67.8902	19.3659	F6H079_VITVI	VIT_18s0001g14090	Uncharacterized protein	261.151	7.97e-88	0.945122	LQY1_ARATH	At1g75690	Protein disulfide-isomerase LQY1, chloroplastic	196.823	5.65e-63	0.762821	228	71	228	protein SPA, chloroplastic-like [Ziziphus jujuba]	160	1	160	281.567	5.65e-94	0.85625	158	160
evm.model.chr18.2681	K1	6.58708	3.66375	1.55403	0.673738	-	-	-	-	-	-	-	-	-	-	-	-	171	-	-	-	-	-	-	-	-	-	-	-
evm.model.chr18.2755	K1	10.6459	5.24279	1.7772	0.449954	-	-	-	-	-	-	-	-	-	-	-	-	1185	5	1162	PREDICTED: TMV resistance protein N [Vitis vinifera] &gt;ref|XP_019071780.1| PREDICTED: TMV resistance protein N [Vitis vinifera]	1720	2	1155	1610.89	0	0.714405	1158	1154
evm.model.chr18.2991	K1	8.19565	3.55451	1.55223	0.13078	F6GYS2_VITVI	VIT_18s0117g00390	Protein FAR1-RELATED SEQUENCE	1311.59	0	0.907932	-	-	-	-	-	-	707	-	-	-	-	-	-	-	-	-	-	-
evm.model.chr18.3060	K1	14.679	13.0712	2.36407	0.180102	F6GYT9_VITVI	VIT_18s0117g00080	NB-ARC domain-containing protein	868.611	0	0.763727	-	-	-	-	-	-	836	5	817	disease resistance protein RPV1-like [Vitis riparia]	1007	1	793	1270.37	0	0.78799	813	793
evm.model.chr18.3561	K1	4.94564	2.09735	0.469182	0.308264	-	-	-	-	-	-	-	-	-	-	-	-	255	1	255	PREDICTED: F-box/LRR-repeat protein At3g48880 isoform X2 [Vitis vinifera] &gt;ref|XP_010643993.1| PREDICTED: F-box/LRR-repeat protein At3g48880 isoform X2 [Vitis vinifera]	255	1	255	514.227	0	0.976471	255	255
evm.model.chr18.3637	K1	8.179	6.53811	2.0897	2.03057	F6I454_VITVI	VIT_18s0041g01930	DYW_deaminase domain-containing protein	145.976	6.45e-42	0.720721	-	-	-	-	-	-	107	-	-	-	-	-	-	-	-	-	-	-
evm.model.chr18.3664	K1	21.3436	18.6939	5.13934	2.05482	D7U912_VITVI	VIT_18s0041g02140	Uncharacterized protein	186.808	3.36e-60	0.855856	AGL12_ARATH	At1g71692	Agamous-like MADS-box protein AGL12	138.272	3.62e-41	0.828947	120	1	106	PREDICTED: agamous-like MADS-box protein AGL12 [Vitis vinifera]	198	1	111	186.808	7.29e-58	0.855856	106	111
evm.model.chr18.3717	K1	7.09671	4.2205	1.88317	0.390035	D7UDZ7_VITVI	VIT_00s0238g00060	ADP-ribosyl cyclase/cyclic ADP-ribose hydrolase	1060.44	0	0.695294	-	-	-	-	-	-	1673	36	1321	disease resistance protein RML1A-like [Vitis riparia]	1258	17	1244	1456.81	0	0.610092	1286	1228
evm.model.chr18.3732	K1	59.0777	68.8635	38.3174	12.2902	D7TLI1_VITVI	VIT_18s0001g06720	Rieske domain-containing protein	444.506	1.51e-157	0.991803	Q9C9I7_ARATH	At1g71500, At1g71500/F26A9_12	Rieske domain-containing protein	322.013	2.26e-109	0.744	280	9	280	Rieske (2Fe-2S) domain-containing protein [Glycine max]	270	1	270	403.29	1.43e-139	0.775735	272	270
evm.model.chr18.419	K1	34.9473	39.8062	24.215	7.01744	F6H0S8_VITVI	VIT_18s0001g03200	GOLD domain-containing protein	399.053	4.9e-142	0.911215	-	-	-	-	-	-	214	1	214	transmembrane emp24 domain-containing protein p24delta5-like [Vitis riparia] &gt;ref|XP_034675975.1| transmembrane emp24 domain-containing protein p24delta5-like [Vitis riparia]	214	1	214	431.409	1.06e-152	0.957944	214	214
evm.model.chr18.603	K1	174.418	116.039	92.3814	11.9013	F6H0Q4_VITVI	VIT_18s0001g05780	Uncharacterized protein	1236.09	0	0.976296	-	-	-	-	-	-	686	-	-	-	-	-	-	-	-	-	-	-
evm.model.chr18.635	K1	0.629563	0.463186	0.0255267	0.036928	A5AG34_VITVI	VIT_18s0001g06140	Uncharacterized protein	609.372	0	0.993671	-	-	-	-	-	-	316	1	316	PREDICTED: protein EXORDIUM [Vitis vinifera]	316	1	316	647.506	0	0.993671	316	316
evm.model.chr18.675	K1	5.29831	2.94906	0.912374	0.849161	E0CRQ4_VITVI	VIT_18s0001g06600	Uncharacterized protein	604.749	0	0.975831	-	-	-	-	-	-	331	1	331	PREDICTED: myocardial zonula adherens protein [Theobroma cacao]	330	1	330	471.085	1.69e-164	0.706949	331	330
evm.model.chr18.97	K1	101.526	76.5635	77.7752	11.4925	D7UDC9_VITVI	VIT_18s0122g00960	Glyceraldehyde-3-phosphate dehydrogenase	831.632	0	0.98234	G3PB_ARATH	At1g42970	Glyceraldehyde-3-phosphate dehydrogenase GAPB, chloroplastic	707.597	0	0.854626	454	1	453	glyceraldehyde-3-phosphate dehydrogenase B, chloroplastic [Vitis riparia]	453	1	453	914.064	0	0.984547	453	453
evm.model.chr19.1186	K1	3.40356	2.19513	0.501698	0.199215	F6I5A0_VITVI	VIT_19s0015g01620	DUF2431 domain-containing protein	855.514	0	0.932264	-	-	-	-	-	-	631	70	630	ubinuclein-2-like [Vitis riparia]	572	2	568	957.977	0	0.902998	561	567
evm.model.chr19.1418	K1	0.458877	0.389497	0.016183	0	D7UB08_VITVI	VIT_19s0015g02660	Uncharacterized protein	914.835	0	0.95614	-	-	-	-	-	-	456	1	456	PREDICTED: cytochrome P450 CYP72A219 [Vitis vinifera]	515	60	515	913.679	0	0.95614	456	456
evm.model.chr19.1459	K1	137.695	136.459	151.61	49.6392	D7SX30_VITVI	VIT_19s0135g00070	Uncharacterized protein	119.013	4.06e-34	0.971631	-	-	-	-	-	-	142	1	141	PREDICTED: 60S ribosomal protein L18a-like protein [Vitis vinifera]	143	1	141	277.715	3.73e-94	0.971631	141	141
evm.model.chr19.1522	K1	109.12	98.1652	82.1654	41.6029	F6HRG1_VITVI	VIT_19s0140g00210	Uncharacterized protein	363.229	2.77e-127	0.973568	Q9SHG8_ARATH	AtHBP1, At1g17100	At1g17100	250.751	4.68e-83	0.693878	228	1	227	PREDICTED: heme-binding protein 2 [Vitis vinifera]	227	1	227	463.381	7.09e-165	0.973568	227	227
evm.model.chr19.1968	K1	14.9557	13.5994	3.91456	2.63167	F6HR78_VITVI	VIT_19s0093g00310	Uncharacterized protein	366.311	8.76e-129	0.789954	GSTUP_ARATH	At1g17180	Glutathione S-transferase U25	321.627	3.64e-111	0.671233	220	1	219	probable glutathione S-transferase [Vitis riparia]	219	1	219	367.851	2.15e-127	0.794521	219	219
evm.model.chr19.2028	K1	9.20116	7.16693	3.23091	0.891857	D7SWZ7_VITVI	VIT_19s0027g00380	Uncharacterized protein	692.96	0	0.9729	Q8VYV2_ARATH	At1g56000	AT1G56000 protein	494.582	3.49e-174	0.676301	369	1	369	renalase isoform X2 [Vitis riparia]	369	1	369	733.021	0	0.97561	369	369
evm.model.chr19.2104	K1	473.082	296.298	356.689	193.303	F6H4T7_VITVI	VIT_19s0027g00760	Tr-type G domain-containing protein	1714.51	0	0.989311	EF2_ARATH	At1g56070/At1g56075	Elongation factor 2	1623.22	0	0.927639	843	1	843	PREDICTED: elongation factor 2 [Vitis vinifera] &gt;ref|XP_034678100.1| elongation factor 2 [Vitis riparia]	843	1	843	1746.48	0	0.989324	843	843
evm.model.chr19.2397	K1	238.913	194.768	222.254	50.0381	F6H9S5_VITVI	VIT_19s0085g01030	Metacaspase-5	684.1	0	0.887689	-	-	-	-	-	-	463	1	463	metacaspase-5-like [Vitis vinifera]	424	1	422	824.698	0	0.887689	463	422
evm.model.chr19.26	K1	10.9615	7.29947	2.26954	1.28397	E0CS03_VITVI	VIT_19s0014g00260	Uncharacterized protein	591.267	0	0.983871	-	-	-	-	-	-	310	1	310	PREDICTED: protein FLX-like 1 [Vitis vinifera] &gt;ref|XP_010644064.1| PREDICTED: protein FLX-like 1 [Vitis vinifera]	310	1	310	628.246	0	0.983871	310	310
evm.model.chr19.270	K1	593.175	455.003	366.441	32.1238	F6H226_VITVI	VIT_19s0014g02380	Uncharacterized protein	55.8398	1.24e-11	0.892857	-	-	-	-	-	-	96	-	-	-	-	-	-	-	-	-	-	-
evm.model.chr19.365	K1	7.39398	5.73176	1.87116	1.30251	E0CSN3_VITVI	VIT_19s0014g03080	Uncharacterized protein	342.043	4.71e-115	0.962963	Q9LDU3_ARATH	At3g15430	MJK13.9 protein	266.159	1.38e-85	0.73545	236	47	235	ultraviolet-B receptor UVR8 isoform X1 [Vitis riparia]	492	122	310	372.859	3.93e-125	0.962963	189	189
evm.model.chr19.711	K1	24.8428	21.4966	10.3392	4.23392	F6HEN2_VITVI	VIT_19s0090g00020	TOG domain-containing protein	1694.09	0	0.984513	-	-	-	-	-	-	938	1	937	PREDICTED: microtubule-associated protein TORTIFOLIA1 [Vitis vinifera]	938	1	938	1884	0	0.982942	937	938
evm.model.chr19.772	K1	9.11678	6.61873	2.32895	1.28364	D7T7Z7_VITVI	VIT_19s0090g00660	Lipase_GDSL domain-containing protein	654.44	0	0.972527	-	-	-	-	-	-	365	1	364	GDSL esterase/lipase At5g55050 [Vitis riparia]	364	1	364	737.643	0	0.978022	364	364
evm.model.chr19.800	K1	32.8966	35.0782	27.2982	6.38699	D7T812_VITVI	VIT_19s0090g00910	Pyridoxal phosphate homeostasis protein	493.041	6.28e-178	0.967347	F4JVS4_ARATH	At4g26860	Pyridoxal phosphate homeostasis protein	393.275	2.53e-138	0.757937	246	1	245	PREDICTED: proline synthase co-transcribed bacterial homolog protein isoform X2 [Vitis vinifera] &gt;ref|XP_034678818.1| pyridoxal phosphate homeostasis protein-like isoform X2 [Vitis riparia]	245	1	245	493.041	4.29e-176	0.967347	245	245
evm.model.chr19.982	K1	17.3841	13.1128	4.08815	2.08735	F6I540_VITVI	VIT_19s0015g00230	Uncharacterized protein	571.237	0	0.964856	ZIP11_ARATH	At1g55910	Zinc transporter 11	375.555	1.13e-128	0.625786	347	1	347	PREDICTED: zinc transporter 11 [Vitis vinifera]	347	1	347	685.641	0	0.9683	347	347
evm.model.chr2.1069	K1	35.9639	22.7878	17.9392	7.61672	F6HTD7_VITVI	VIT_02s0012g00360	Fe2OG dioxygenase domain-containing protein	305.064	3.12e-103	0.924051	-	-	-	-	-	-	202	1	162	PREDICTED: S-norcoclaurine synthase 1 isoform X2 [Vitis vinifera]	329	168	328	305.834	1.5e-101	0.907407	162	161
evm.model.chr2.1104	K1	12.2754	7.10399	1.43768	0.19454	F6HTC3_VITVI	VIT_02s0012g00650	EF-hand domain-containing protein	214.927	1.62e-72	0.981982	-	-	-	-	-	-	111	1	110	PREDICTED: calcium-binding protein PBP1-like [Vitis vinifera]	129	19	128	216.083	1.4e-70	0.990909	110	110
evm.model.chr2.118	K1	5.71996	3.47763	0.597546	0.131094	F6HUR4_VITVI	VIT_02s0025g00990	Uncharacterized protein	2739.53	0	0.968478	-	-	-	-	-	-	1489	1	1489	PREDICTED: ABC transporter C family member 10 [Vitis vinifera]	1491	1	1491	2955.24	0	0.973172	1489	1491
evm.model.chr2.119	K1	291.897	234.73	213.289	62.9623	D7TVB7_VITVI	VIT_02s0025g01000	Uncharacterized protein	460.685	1.5e-165	0.991304	VATE1_ARATH	At4g11150	V-type proton ATPase subunit E1	362.844	4.69e-127	0.765217	230	1	230	PREDICTED: V-type proton ATPase subunit E [Vitis vinifera] &gt;ref|XP_034672829.1| V-type proton ATPase subunit E [Vitis riparia]	230	1	230	460.685	1.06e-163	0.991304	230	230
evm.model.chr2.1369	K1	639.76	547.001	607.479	263.449	D7TTR0_VITVI	VIT_02s0012g02120	Dolichyl-diphosphooligosaccharide--protein glycosyltransferase subunit DAD1	232.646	2.1e-79	0.982609	DAD1_ARATH	At1g32210	Dolichyl-diphosphooligosaccharide--protein glycosyltransferase subunit DAD1	211.846	2.99e-71	0.886957	116	1	115	PREDICTED: dolichyl-diphosphooligosaccharide--protein glycosyltransferase subunit DAD1 [Vitis vinifera] &gt;ref|XP_034677617.1| dolichyl-diphosphooligosaccharide--protein glycosyltransferase subunit DAD1 [Vitis riparia]	115	1	115	232.646	3.06e-77	0.982609	115	115
evm.model.chr2.161	K1	114.123	101.552	83.2925	8.55469	D7TVE6_VITVI	VIT_02s0025g01330	Uncharacterized protein	863.603	0	0.977629	Q9SUP5_ARATH	At4g23820, At4g23820/F9D16.290	Pectin lyase-like superfamily protein	657.907	0	0.73991	575	129	575	probable polygalacturonase [Vitis riparia] &gt;ref|XP_034711099.1| probable polygalacturonase [Vitis riparia]	447	1	447	901.353	0	0.975391	447	447
evm.model.chr2.164	K1	4.93018	2.73435	0.852023	0.437466	D7TVE8_VITVI	VIT_02s0025g01350	DNA primase	917.146	0	0.979866	F4JZZ1_ARATH	At5g41880	DNA primase	637.876	0	0.665188	448	1	447	PREDICTED: DNA primase small subunit [Vitis vinifera] &gt;ref|XP_019079968.1| PREDICTED: DNA primase small subunit [Vitis vinifera]	459	13	459	918.302	0	0.979866	447	447
evm.model.chr2.1763	K1	51.1832	54.7389	36.4075	13.864	F6I052_VITVI	VIT_02s0033g00130	Uncharacterized protein	755.747	0	0.962672	-	-	-	-	-	-	509	1	509	PREDICTED: scopoletin glucosyltransferase [Vitis vinifera]	509	1	509	838.18	0	0.950884	509	509
evm.model.chr2.1791	K1	46.1681	35.5581	33.8833	15.1024	F6I055_VITVI	VIT_02s0033g00240	Glycosyltransferase	779.63	0	0.941432	-	-	-	-	-	-	457	1	456	UDP-glycosyltransferase 73C4-like [Vitis riparia]	461	1	461	818.535	0	0.947939	456	461
evm.model.chr2.226	K1	1.5848	1.39452	0.203926	0.143871	F6HU39_VITVI	VIT_02s0025g01850	Uncharacterized protein	1315.44	0	0.966967	-	-	-	-	-	-	729	1	728	cellulose synthase-like protein G3 isoform X1 [Vitis riparia]	728	1	728	1478	0	0.96978	728	728
evm.model.chr2.2272	K1	9.37726	11.7754	3.59204	0.339386	F6HJ50_VITVI	VIT_02s0087g00240	Uncharacterized protein	482.641	1.01e-171	0.954248	Q9C863_ARATH	At1g31460, At1g31460/T8E3_13	At1g31460	90.5077	6.88e-21	0.688525	307	-	-	-	-	-	-	-	-	-	-	-
evm.model.chr2.245	K1	14.6129	11.7653	5.83974	3.52193	F6HU52_VITVI	VIT_02s0025g02070	Uncharacterized protein	1955.64	0	0.962963	-	-	-	-	-	-	993	1	992	protein NLP6-like [Vitis riparia]	998	1	998	2002.25	0	0.967968	992	998
evm.model.chr2.343	K1	11.0034	8.35546	2.62246	0.0457947	F6HU89_VITVI	VIT_02s0025g02840	ANK_REP_REGION domain-containing protein	1500.72	0	0.964613	-	-	-	-	-	-	764	1	763	ankyrin repeat domain-containing protein 17-like [Vitis riparia]	763	1	763	1521.91	0	0.97772	763	763
evm.model.chr2.391	K1	187.479	135.813	135.353	65.0427	D7TVX4_VITVI	VIT_02s0025g03270	Peptidase_M1 domain-containing protein	991.875	0	0.983402	PSA_ARATH	At1g63770	Puromycin-sensitive aminopeptidase	1485.32	0	0.818694	979	1	978	PREDICTED: puromycin-sensitive aminopeptidase isoform X1 [Vitis vinifera] &gt;ref|XP_010660552.1| PREDICTED: puromycin-sensitive aminopeptidase isoform X1 [Vitis vinifera]	981	1	981	1996.48	0	0.980632	978	981
evm.model.chr2.411	K1	19.4332	10.1566	5.75513	0.98348	F6HUC2_VITVI	VIT_02s0025g03420	Uncharacterized protein	1481.46	0	0.948592	-	-	-	-	-	-	817	-	-	-	-	-	-	-	-	-	-	-
evm.model.chr2.437	K1	174.606	182.907	136.363	25.5119	D7TW06_VITVI	VIT_02s0025g03620	Uncharacterized protein	490.345	2.88e-176	0.941176	GSTT1_ARATH	At5g41210	Glutathione S-transferase T1	363.229	1.36e-126	0.732759	256	1	255	glutathione S-transferase T1 [Vitis riparia]	248	1	248	492.271	1.6e-175	0.94902	255	248
evm.model.chr2.499	K1	52.3071	65.2375	32.3366	12.0682	F6HUF6_VITVI	VIT_02s0025g04120	DUF4005 domain-containing protein	775.778	0	0.987854	-	-	-	-	-	-	495	1	478	PREDICTED: protein IQ-DOMAIN 14 [Juglans regia]	506	1	502	560.836	0	0.667323	478	502
evm.model.chr2.636	K1	3.30059	1.90419	0.358102	0.0140573	D7SZ79_VITVI	VIT_00s1764g00020	Protein kinase domain-containing protein	957.977	0	0.99793	-	-	-	-	-	-	948	1	948	probable LRR receptor-like serine/threonine-protein kinase At1g12460 [Vitis riparia]	881	1	881	1640.94	0	0.885021	948	881
evm.model.chr2.726	K1	24.2185	18.7114	11.1503	8.59685	F6HP94_VITVI	VIT_02s0154g00130	Exostosin domain-containing protein	833.558	0	0.977477	GT19_ARATH	At4g22580	Probable xyloglucan galactosyltransferase GT19	588.186	0	0.702703	444	1	444	probable xyloglucan galactosyltransferase GT19 [Vitis riparia]	444	1	444	907.516	0	0.981982	444	444
evm.model.chr2.733	K1	40.4543	35.4047	17.632	3.36752	F6HP92_VITVI	VIT_02s0154g00090	Uncharacterized protein	1032.32	0	0.974609	INVA4_ARATH	At1g12240	Acid beta-fructofuranosidase 4, vacuolar	810.061	0	0.675347	658	1	655	acid beta-fructofuranosidase [Vitis riparia]	664	1	661	1294.64	0	0.954614	655	661
evm.model.chr2.791	K1	11.3903	6.29334	2.09566	0.692753	D7TN49_VITVI	VIT_02s0154g00500	MSP domain-containing protein	389.037	4.74e-137	0.970588	VAP11_ARATH	At3g60600	Vesicle-associated protein 1-1	251.906	6.22e-83	0.620833	238	1	238	vesicle-associated protein 1-1-like [Vitis riparia]	238	1	238	471.085	1.51e-167	0.97479	238	238
evm.model.chr2.862	K1	39.5044	26.0778	19.7156	6.24531	F6HD59_VITVI	VIT_02s0488g00020	Uncharacterized protein	546.969	0	0.963504	Q9LY31_ARATH	At3g60340	AT3G60340 protein	434.106	1.22e-151	0.718519	341	1	301	PREDICTED: palmitoyl-protein thioesterase 1 [Vitis vinifera]	327	1	301	603.979	0	0.973422	301	301
evm.model.chr20.1228	K1	16.4392	15.7915	4.90275	2.80204	F6HGJ8_VITVI	VIT_07s0130g00320	Abhydrolase_3 domain-containing protein	640.573	0	0.928358	-	-	-	-	-	-	399	65	399	PREDICTED: probable carboxylesterase 18 [Vitis vinifera]	335	1	335	640.573	0	0.928358	335	335
evm.model.chr20.1413	K1	6.85637	4.77582	2.40855	0.234129	F6H4G3_VITVI	VIT_07s0031g02780	Uncharacterized protein	1412.13	0	0.967347	Q9C5A5_ARATH	At5g08720, At5g08720/T2K12_70	At5g08720	911.753	0	0.703364	735	-	-	-	-	-	-	-	-	-	-	-
evm.model.chr20.151	K1	632.768	723.288	745.205	77.3805	D7TRB4_VITVI	VIT_00s0357g00100	Uncharacterized protein	322.783	1.49e-113	0.981132	-	-	-	-	-	-	160	1	159	pollen-specific protein C13-like [Vitis riparia]	159	1	159	323.168	1.07e-111	0.987421	159	159
evm.model.chr20.258	K1	43.2904	42.1697	41.1656	8.15775	D7TRL4_VITVI	VIT_07s0191g00070	Protein kinase domain-containing protein	663.3	0	0.97929	SRK2C_ARATH	At1g78290	Serine/threonine-protein kinase SRK2C	515.383	0	0.82	338	1	338	PREDICTED: serine/threonine-protein kinase SAPK2 [Vitis vinifera]	338	1	338	692.96	0	0.97929	338	338
evm.model.chr20.29	K1	112.795	109.422	104.281	40.8761	F6GZC7_VITVI	VIT_00s0499g00030	Acyl-[acyl-carrier-protein] desaturase	786.563	0	0.984733	STAD7_ARATH	At2g43710	Stearoyl-[acyl-carrier-protein] 9-desaturase 7, chloroplastic	648.277	0	0.850282	393	1	393	PREDICTED: stearoyl-[acyl-carrier-protein] 9-desaturase, chloroplastic [Vitis vinifera]	393	1	393	816.224	0	0.984733	393	393
evm.model.chr20.313	K1	94.4341	83.0065	89.3534	39.1456	D7SSS0_VITVI	VIT_00s0199g00110	CAAD domain-containing protein	368.622	4.17e-130	0.946078	-	-	-	-	-	-	204	1	203	PREDICTED: protein CURVATURE THYLAKOID 1D, chloroplastic isoform X2 [Vitis vinifera]	204	1	204	393.275	6.14e-138	0.946078	203	204
evm.model.chr20.388	K1	5.1042	3.299	0.723204	0.605464	D7TRU0_VITVI	VIT_00s0371g00100	PKS_ER domain-containing protein	324.709	2.38e-110	0.941176	CADH9_ARATH	At4g39330	Probable cinnamyl alcohol dehydrogenase 9	238.81	8.85e-77	0.682028	222	1	221	PREDICTED: probable mannitol dehydrogenase [Vitis vinifera]	362	142	362	377.481	4.73e-129	0.941176	221	221
evm.model.chr20.478	K1	66.9842	77.9992	70.2945	14.182	E0CNX5_VITVI	VIT_18s0001g08530	Uncharacterized protein	397.897	7.87e-140	0.806084	CGR2_ARATH	At3g49720	Probable pectin methylesterase CGR2	397.512	1.18e-139	0.790076	262	1	262	probable pectin methylesterase CGR2 [Vitis riparia] &gt;ref|XP_034689758.1| probable pectin methylesterase CGR2 [Vitis riparia]	262	1	262	524.628	0	0.980916	262	262
evm.model.chr20.577	K1	4.72047	1.90173	0.38508	0.155389	F6HSU6_VITVI	VIT_07s0129g00380	Uncharacterized protein	1219.91	0	0.968553	SR1P1_ARATH	At5g67385	BTB/POZ domain-containing protein SR1IP1	809.675	0	0.6976	636	1	636	BTB/POZ domain-containing protein SR1IP1 [Vitis riparia]	636	1	636	1269.99	0	0.970126	636	636
evm.model.chr20.663	K1	27.8213	29.6573	21.0215	3.0393	D7TTD9_VITVI	VIT_07s0129g00960	Protein kinase domain-containing protein	1362.44	0	0.917808	-	-	-	-	-	-	830	1	829	PREDICTED: probable receptor-like protein kinase At5g24010 [Vitis vinifera]	830	1	830	1565.44	0	0.928916	829	830
evm.model.chr20.901	K1	17.9405	13.5108	9.70671	2.63758	D7SW45_VITVI	VIT_07s0031g01440	Protein kinase domain-containing protein	1550.41	0	0.951143	Y5020_ARATH	At5g10020	Probable inactive receptor kinase At5g10020	1033.48	0	0.642116	1133	176	1132	PREDICTED: probable inactive receptor kinase At5g10020 [Vitis vinifera]	1075	114	1075	1800.79	0	0.951143	957	962
evm.model.chr20.91	K1	8.02979	5.91787	1.36357	0.190156	D7SSD8_VITVI	VIT_00s0253g00150	AB hydrolase-1 domain-containing protein	506.138	0	0.915709	-	-	-	-	-	-	262	1	261	PREDICTED: salicylic acid-binding protein 2 [Vitis vinifera]	261	1	261	506.138	1.08e-180	0.915709	261	261
evm.model.chr20.942	K1	527.627	394.313	567.425	208.713	D7SW76_VITVI	VIT_07s0031g01740	Uncharacterized protein	417.927	2.02e-148	0.9875	ATP7_ARATH	At2g21870	Probable ATP synthase 24 kDa subunit, mitochondrial	318.161	3.73e-109	0.733333	241	1	240	PREDICTED: probable ATP synthase 24 kDa subunit, mitochondrial [Vitis vinifera] &gt;ref|XP_034692556.1| probable ATP synthase 24 kDa subunit, mitochondrial [Vitis riparia]	240	1	240	474.167	1.04e-168	0.9875	240	240
evm.model.chr3.1069	K1	1.50095	0.83111	0.0683767	0	-	-	-	-	-	-	-	-	-	-	-	-	151	-	-	-	-	-	-	-	-	-	-	-
evm.model.chr3.1103	K1	22.2911	15.0839	12.0545	1.57913	F6HBQ2_VITVI	VIT_03s0088g00410	Pyruvate kinase	1134.78	0	0.986038	PKP1_ARATH	At3g22960	Plastidial pyruvate kinase 1, chloroplastic	620.157	0	0.611111	573	1	573	PREDICTED: pyruvate kinase isozyme A, chloroplastic [Vitis vinifera]	573	1	573	1166.76	0	0.986038	573	573
evm.model.chr3.1171	K1	57.7721	49.5532	34.8744	18.7079	D7T3K6_VITVI	VIT_03s0088g00960	Uncharacterized protein	470.7	1.6e-168	0.984733	CGR2_ARATH	At3g49720	Probable pectin methylesterase CGR2	349.747	7.84e-121	0.736641	262	1	262	probable pectin methylesterase CGR2 [Vitis riparia] &gt;ref|XP_034682057.1| probable pectin methylesterase CGR2 [Vitis riparia]	262	1	262	530.791	0	0.98855	262	262
evm.model.chr3.1232	K1	15.2898	9.0652	3.09343	1.14933	A5BEJ8_VITVI	VIT_03s0088g01190	Malate dehydrogenase	701.819	0	0.97191	MDHX2_ARATH	At5g09660	Malate dehydrogenase 2, peroxisomal	608.601	0	0.868347	357	1	356	malate dehydrogenase, glyoxysomal [Vitis riparia]	356	1	356	703.745	0	0.974719	356	356
evm.model.chr3.13	K1	660.355	595.243	650.76	351.869	F6I1A2_VITVI	VIT_03s0038g00280	Uncharacterized protein	745.732	0	0.981579	RD19A_ARATH	At4g39090	Cysteine protease RD19A	580.096	0	0.787966	381	1	380	cysteine protease RD19A [Vitis riparia]	380	1	380	787.719	0	0.986842	380	380
evm.model.chr3.134	K1	9.55523	6.32321	1.62801	1.43583	F6I143_VITVI	VIT_03s0038g01550	Uncharacterized protein	972.615	0	0.873504	-	-	-	-	-	-	969	168	699	putative disease resistance protein At1g50180 [Vitis riparia]	539	1	532	974.156	0	0.922932	532	532
evm.model.chr3.1580	K1	27.0641	23.8664	11.2572	6.16818	D7TU30_VITVI	VIT_03s0017g00270	Carbonic anhydrase	556.599	0	0.934708	-	-	-	-	-	-	308	1	308	beta carbonic anhydrase 5, chloroplastic-like isoform X1 [Vitis riparia]	308	1	308	577.785	0	0.948052	308	308
evm.model.chr3.179	K1	110.203	83.325	63.8917	2.89046	F6I113_VITVI	VIT_03s0038g02110	J domain-containing protein	190.274	1.96e-62	1	-	-	-	-	-	-	107	1	106	PREDICTED: chaperone protein dnaJ 11, chloroplastic [Vitis vinifera]	157	52	157	223.016	5.55e-73	1	106	106
evm.model.chr3.2027	K1	18.3345	10.9838	4.04375	0.0899153	F6GZ13_VITVI	VIT_00s0291g00060	Phosphate transporter	239.58	2.15e-74	0.699507	-	-	-	-	-	-	251	58	226	PREDICTED: inorganic phosphate transporter 2-1, chloroplastic [Vitis vinifera]	574	266	474	258.07	4.23e-79	0.708134	169	209
evm.model.chr3.2206	K1	289.267	271.245	215.429	116.011	D7TU83_VITVI	VIT_03s0017g01060	Peptidylprolyl isomerase	226.098	5.31e-77	0.973214	FKB12_ARATH	At5g64350	Peptidyl-prolyl cis-trans isomerase FKBP12	187.578	7.86e-62	0.785714	113	1	112	peptidyl-prolyl isomerase FKBP12-like [Vitis vinifera] &gt;ref|XP_034682001.1| peptidyl-prolyl cis-trans isomerase FKBP12 [Vitis riparia]	112	1	112	226.098	7.98e-75	0.973214	112	112
evm.model.chr3.2244	K1	2.06728	1.44121	0.222714	0.3312	F6I2B7_VITVI	VIT_00s0480g00060	Tyrosinase_Cu-bd domain-containing protein	452.595	8.09e-154	0.752443	-	-	-	-	-	-	351	1	302	polyphenol oxidase, chloroplastic [Vitis riparia]	607	50	341	404.445	5.64e-134	0.653595	302	292
evm.model.chr3.251	K1	96.2215	69.2294	58.9289	14.9826	D7U527_VITVI	VIT_03s0038g02650	Protein-serine/threonine phosphatase	809.675	0	0.984887	P2C64_ARATH	At4g38520	Probable protein phosphatase 2C 64	640.573	0	0.747475	398	1	397	probable protein phosphatase 2C 60 isoform X1 [Vitis riparia] &gt;ref|XP_034681551.1| probable protein phosphatase 2C 60 isoform X1 [Vitis riparia]	397	1	397	811.601	0	0.987406	397	397
evm.model.chr3.281	K1	0.169845	0.0888377	0	0	F6I0X0_VITVI	VIT_03s0038g03030	Mechanosensitive ion channel protein	1069.3	0	0.692764	-	-	-	-	-	-	997	130	997	PREDICTED: mechanosensitive ion channel protein 6 [Vitis vinifera]	894	1	894	1452.96	0	0.863687	868	894
evm.model.chr3.285	K1	84.6329	96.9145	99.1991	16.4455	F6I0W9_VITVI	VIT_03s0038g03050	Uncharacterized protein	616.305	0	0.961877	GGR_ARATH	At4g38460	Heterodimeric geranylgeranyl pyrophosphate synthase small subunit, chloroplastic	388.652	6.31e-134	0.702703	341	1	341	PREDICTED: heterodimeric geranylgeranyl pyrophosphate synthase small subunit, chloroplastic [Vitis vinifera]	341	1	341	678.707	0	0.964809	341	341
evm.model.chr3.286	K1	4.53286	2.62643	0.30679	0.151022	-	-	-	-	-	-	-	-	-	-	-	-	189	-	-	-	-	-	-	-	-	-	-	-
evm.model.chr3.334	K1	3.07274	2.47306	0.760737	0	F6I0S2_VITVI	VIT_03s0038g03770	Uncharacterized protein	194.126	1.57e-63	0.751773	-	-	-	-	-	-	139	1	139	PREDICTED: auxin-responsive protein SAUR68-like [Vitis vinifera]	148	10	148	271.166	1.37e-91	0.920863	139	139
evm.model.chr3.478	K1	35.0871	22.4108	20.1971	5.72654	F6I0M1_VITVI	VIT_03s0038g04510	Adenosinetriphosphatase	887.486	0	0.979253	-	-	-	-	-	-	495	1	495	AAA-ATPase At3g50940-like [Vitis riparia]	495	1	495	1013.45	0	0.981818	495	495
evm.model.chr3.49	K1	7.13551	3.5699	0.660394	0.294708	D7U5G5_VITVI	VIT_03s0038g00740	Uncharacterized protein	718.383	0	0.969188	GC1_ARATH	At2g21280	Epimerase family protein SDR39U1 homolog, chloroplastic	526.168	0	0.759036	358	1	357	PREDICTED: epimerase family protein SDR39U1 homolog, chloroplastic [Vitis vinifera]	357	1	357	718.383	0	0.969188	357	357
evm.model.chr3.536	K1	89.9068	68.3494	79.952	26.8277	D7TQ10_VITVI	VIT_03s0063g02500	Adenylyl cyclase-associated protein	851.662	0	0.976695	ACAP1_ARATH	At4g34490	Cyclase-associated protein 1	652.129	0	0.683333	473	1	472	PREDICTED: cyclase-associated protein 1 [Vitis vinifera]	472	1	472	954.125	0	0.976695	472	472
evm.model.chr3.57	K1	107.587	95.8551	77.9179	20.213	D7U5G1_VITVI	VIT_03s0038g00800	Aldo_ket_red domain-containing protein	635.95	0	0.987055	Q9SJV2_ARATH	At2g21250	Aldo_ket_red domain-containing protein	558.91	0	0.84466	310	1	309	PREDICTED: NADP-dependent D-sorbitol-6-phosphate dehydrogenase isoform X2 [Vitis vinifera]	309	1	309	635.95	0	0.987055	309	309
evm.model.chr3.586	K1	23.3787	28.0325	13.596	2.95097	D7TPX1_VITVI	VIT_03s0063g02020	NAD(P)-bd_dom domain-containing protein	759.214	0	0.951327	-	-	-	-	-	-	457	1	454	PREDICTED: protein TIC 62, chloroplastic isoform X2 [Vitis vinifera]	529	1	460	877.085	0	0.952174	454	460
evm.model.chr3.593	K1	125.118	77.3302	79.938	13.522	D7TPW5_VITVI	VIT_03s0063g01970	GLOBIN domain-containing protein	436.417	8.49e-156	0.932773	HBL1_ARATH	At2g16060	Non-symbiotic hemoglobin 1	226.483	2.64e-74	0.745098	239	1	238	hemoglobin-2-like [Vitis riparia]	233	1	233	462.996	2.05e-164	0.94958	238	233
evm.model.chr3.67	K1	60.6565	49.5673	42.0043	3.60188	F6I176_VITVI	VIT_03s0038g00940	Uncharacterized protein	258.07	2.35e-88	0.938356	Q9FXI2_ARATH	At1g19840	F6F9.11 protein	138.272	2.04e-41	0.606667	148	1	146	PREDICTED: auxin-induced protein 6B-like [Vitis vinifera] &gt;ref|XP_034681829.1| auxin-induced protein 6B-like [Vitis riparia]	147	1	146	281.182	1.7e-95	0.938356	146	146
evm.model.chr3.673	K1	4.03469	1.81738	0.477049	0.0946083	D7TPQ2_VITVI	VIT_03s0063g01170	AB hydrolase-1 domain-containing protein	516.924	0	0.928302	-	-	-	-	-	-	289	1	288	PREDICTED: salicylic acid-binding protein 2 [Vitis vinifera]	288	1	288	556.214	0	0.934028	288	288
evm.model.chr3.690	K1	41.8998	36.8186	22.9709	10.0112	D7TPP2_VITVI	VIT_03s0063g01060	HTH myb-type domain-containing protein	624.78	0	0.98005	-	-	-	-	-	-	402	1	401	transcription factor HHO6-like isoform X2 [Vitis riparia]	401	1	401	813.527	0	0.982544	401	401
evm.model.chr3.718	K1	8.30793	3.95646	1.90281	0.214956	F6HQD5_VITVI	VIT_03s0063g00800	Abhydrolase_3 domain-containing protein	535.798	0	0.87	-	-	-	-	-	-	277	1	276	PREDICTED: probable carboxylesterase 12 [Vitis vinifera]	300	1	300	535.798	0	0.87	276	300
evm.model.chr4.1206	K1	10.5558	7.16038	1.54952	1.16538	D7TA18_VITVI	VIT_04s0079g00260	Uncharacterized protein	779.245	0	0.945946	Q94A98_ARATH	At1g65900	At1g65900/F12P19_7	520.39	0	0.677165	408	-	-	-	-	-	-	-	-	-	-	-
evm.model.chr4.1277	K1	280.566	302.021	343.217	75.3021	D7TA34_VITVI	VIT_04s0079g00600	Glutamate decarboxylase	988.023	0	0.965164	DCE1_ARATH	At5g17330	Glutamate decarboxylase 1	888.256	0	0.840637	489	1	488	glutamate decarboxylase [Vitis riparia]	488	1	488	989.178	0	0.965164	488	488
evm.model.chr4.136	K1	31.5639	37.4126	21.1525	1.79274	F6H3N1_VITVI	VIT_04s0008g01160	C2H2-type domain-containing protein	880.552	0	0.98289	-	-	-	-	-	-	527	1	526	PREDICTED: protein indeterminate-domain 7 [Vitis vinifera]	526	1	526	1071.23	0	0.98289	526	526
evm.model.chr4.146	K1	71.0844	90.0532	54.1625	13.6044	F6H3P0_VITVI	VIT_04s0008g01260	Uncharacterized protein	702.59	0	0.956416	ZIP4_ARATH	At1g10970	Zinc transporter 4, chloroplastic	490.345	5.26e-172	0.697051	414	27	413	zinc transporter 4, chloroplastic-like isoform X2 [Vitis riparia]	387	1	387	762.681	0	0.968992	387	387
evm.model.chr4.1461	K1	160.376	172.558	106.047	30.4753	F6HI07_VITVI	VIT_04s0043g00330	Uncharacterized protein	241.121	4.87e-80	0.94382	-	-	-	-	-	-	221	-	-	-	-	-	-	-	-	-	-	-
evm.model.chr4.1484	K1	10.2418	5.72606	1.17021	0.14919	F6HI11_VITVI	VIT_04s0043g00370	Ammonium transporter	854.358	0	0.935547	AMT12_ARATH	At1g64780	Ammonium transporter 1 member 2	706.442	0	0.810309	508	1	508	ammonium transporter 1 member 2-like [Vitis riparia]	508	1	508	949.888	0	0.938976	508	508
evm.model.chr4.153	K1	19.8454	14.9275	9.17568	3.3162	D7STS1_VITVI	VIT_04s0008g01330	Uncharacterized protein	447.973	4e-160	0.971193	RTE1_ARATH	At2g26070	Protein REVERSION-TO-ETHYLENE SENSITIVITY1	309.301	1.95e-105	0.640816	244	1	243	PREDICTED: protein REVERSION-TO-ETHYLENE SENSITIVITY1 isoform X2 [Vitis vinifera] &gt;ref|XP_034684266.1| protein REVERSION-TO-ETHYLENE SENSITIVITY1 [Vitis riparia]	243	1	243	489.574	8.02e-175	0.971193	243	243
evm.model.chr4.2019	K1	8.22379	4.26928	1.3062	0.443245	F6GWV8_VITVI	VIT_04s0023g01880	Uncharacterized protein	341.273	1.19e-111	0.86121	-	-	-	-	-	-	496	1	384	zinc-finger homeodomain protein 6 isoform X3 [Vitis riparia]	382	1	378	769.229	0	0.963542	384	378
evm.model.chr4.2147	K1	7.73782	5.83247	1.41039	1.3149	D7SP24_VITVI	VIT_04s0023g03060	Kinesin-like protein	1927.52	0	0.979445	-	-	-	-	-	-	974	1	973	kinesin-like protein KIN-7F [Vitis riparia] &gt;ref|XP_034683546.1| kinesin-like protein KIN-7F [Vitis riparia] &gt;ref|XP_034683547.1| kinesin-like protein KIN-7F [Vitis riparia] &gt;ref|XP_034683548.1| kinesin-like protein KIN-7F [Vitis riparia] &gt;ref|XP_034683549.1| kinesin-like protein KIN-7F [Vitis riparia] &gt;ref|XP_034683550.1| kinesin-like protein KIN-7F [Vitis riparia] &gt;ref|XP_0346…	973	1	973	1967.97	0	0.980473	973	973
evm.model.chr4.2208	K1	13.1672	9.57523	4.28846	1.05578	F6GWL7_VITVI	VIT_04s0023g03610	Uncharacterized protein	481.1	1.1e-166	0.953307	-	-	-	-	-	-	549	1	548	PREDICTED: MLO-like protein 4 [Vitis vinifera] &gt;ref|XP_010649012.1| PREDICTED: MLO-like protein 4 [Vitis vinifera]	548	1	548	1124	0	0.987226	548	548
evm.model.chr4.2269	K1	4.03171	2.59378	0.634616	0.30156	F6HAH2_VITVI	VIT_00s0264g00010	Uncharacterized protein	1258.82	0	0.967697	-	-	-	-	-	-	713	1	712	protein ALTERED PHOSPHATE STARVATION RESPONSE 1-like [Vitis riparia]	712	1	712	1348.57	0	0.95927	712	712
evm.model.chr4.230	K1	1.57287	0.685144	0.139268	0	A5AEM6_VITVI	VIT_04s0008g01840	Uncharacterized protein	416.387	1.21e-148	0.961538	-	-	-	-	-	-	209	1	208	transcription factor WER-like [Vitis riparia]	231	6	213	419.083	1.2e-147	0.961538	208	208
evm.model.chr4.2374	K1	1975.29	1953.9	2071.57	431.351	F6I0K4_VITVI	VIT_04s0044g00020, VIT_00s0698g00010	Catalase	1026.54	0	0.997967	CATA2_ARATH	At4g35090	Catalase-2	892.108	0	0.830612	493	1	492	PREDICTED: catalase isozyme 1 [Vitis vinifera]	492	1	492	1026.54	0	0.997967	492	492
evm.model.chr4.2470	K1	1709.82	1205.74	1467.2	570.854	F6I0I5_VITVI	VIT_04s0044g00580	Uncharacterized protein	784.252	0	1	ACT7_ARATH	At5g09810	Actin-7	774.622	0	0.986737	377	1	377	PREDICTED: actin-7 [Vitis vinifera] &gt;ref|XP_007211444.1| actin-7 [Prunus persica] &gt;ref|XP_024179725.1| actin-7 [Rosa chinensis] &gt;ref|XP_030543804.1| actin-7-like [Rhodamnia argentea] &gt;ref|XP_030543805.1| actin-7-like [Rhodamnia argentea] &gt;ref|XP_034218568.1| actin-7 [Prunus dulcis] &gt;ref|XP_034683055.1| actin-7 [Vitis riparia]	377	1	377	784.252	0	1	377	377
evm.model.chr4.270	K1	2.87931	1.88355	0.31584	0.182493	D7STZ6_VITVI	VIT_04s0008g02220	SAM domain-containing protein	1345.1	0	0.961272	-	-	-	-	-	-	723	1	722	DNA cross-link repair protein SNM1-like [Quercus suber] &gt;ref|XP_023871977.1| DNA cross-link repair protein SNM1-like [Quercus suber]	717	16	717	902.123	0	0.628571	722	702
evm.model.chr4.297	K1	21.9251	15.3828	10.6229	2.92111	D7SU21_VITVI	VIT_04s0008g02500	Uncharacterized protein	248.054	6.17e-85	0.977612	O64621_ARATH	At2g18910, F19F24.11/At2g18910	Expressed protein	134.42	2.46e-40	0.6	135	1	134	PREDICTED: proline-rich protein 12 [Vitis vinifera]	134	1	134	266.544	5.29e-90	0.977612	134	134
evm.model.chr4.600	K1	4.42255	3.52903	0.636469	0.163619	F6H305_VITVI	VIT_04s0008g05140	Uncharacterized protein	983.786	0	0.978044	TCX2_ARATH	At4g14770	Protein tesmin/TSO1-like CXC 2	214.927	9.11e-59	0.662338	1004	1	1004	protein tesmin/TSO1-like CXC 2 [Vitis riparia]	1004	1	1004	2028.45	0	0.978088	1004	1004
evm.model.chr4.611	K1	74.9141	58.2976	36.7078	11.7674	F6H308_VITVI	VIT_04s0008g05180	Uncharacterized protein	360.147	5.95e-126	0.966851	Q94AQ7_ARATH	At5g11280	Tail fiber	295.434	3.63e-101	0.738889	210	-	-	-	-	-	-	-	-	-	-	-
evm.model.chr4.643	K1	111.723	80.3247	83.0924	24.2456	F6H328_VITVI	VIT_04s0008g05480	TPX2 domain-containing protein	641.728	0	0.960298	-	-	-	-	-	-	490	87	489	PREDICTED: protein WVD2-like 5 isoform X2 [Vitis vinifera]	431	28	430	769.229	0	0.960298	403	403
evm.model.chr4.658	K1	61.4953	65.5954	33.7295	13.3085	F6H3H7_VITVI	VIT_04s0008g05590	Uncharacterized protein	283.493	1.9e-96	0.92093	Q42139_ARATH	At4g32260	AT4g32260/F10M6_100	203.371	7.12e-65	0.62037	211	1	210	ATP synthase subunit b&apos;, chloroplastic [Vitis riparia]	218	1	218	346.665	3.58e-119	0.922018	210	218
evm.model.chr4.828	K1	18.9833	10.7571	6.98899	2.35565	F6H348_VITVI	VIT_04s0008g06830	Uncharacterized protein	758.444	0	0.981818	FBT2_ARATH	At5g25050	Probable folate-biopterin transporter 2	670.233	0	0.689362	470	1	470	probable folate-biopterin transporter 2 [Vitis riparia] &gt;ref|XP_034684030.1| probable folate-biopterin transporter 2 [Vitis riparia] &gt;ref|XP_034684031.1| probable folate-biopterin transporter 2 [Vitis riparia] &gt;ref|XP_034684032.1| probable folate-biopterin transporter 2 [Vitis riparia]	506	37	506	936.791	0	0.991489	470	470
evm.model.chr5.1331	K1	73.1726	52.8573	37.1997	18.3809	F6HS56_VITVI	VIT_05s0051g00650	Aldo_ket_red domain-containing protein	674.085	0	0.993902	KCAB_ARATH	At1g04690	Probable voltage-gated potassium channel subunit beta	623.239	0	0.878049	329	1	328	PREDICTED: probable voltage-gated potassium channel subunit beta [Vitis vinifera] &gt;ref|XP_034686194.1| probable voltage-gated potassium channel subunit beta [Vitis riparia]	328	1	328	674.085	0	0.993902	328	328
evm.model.chr5.136	K1	57.616	66.167	40.9768	16.0453	D7SY46_VITVI	VIT_05s0077g01210	Uncharacterized protein	1050.04	0	0.982487	PLPD1_ARATH	At3g16950	Dihydrolipoyl dehydrogenase 1, chloroplastic	894.804	0	0.857411	571	1	571	dihydrolipoyl dehydrogenase 2, chloroplastic-like [Vitis riparia]	571	1	571	1139.02	0	0.982487	571	571
evm.model.chr5.1555	K1	254.731	270.1	219.403	86.0228	A5BL45_VITVI	VIT_05s0029g00020	Uncharacterized protein	347.436	1.03e-121	0.990291	R13A4_ARATH	At5g48760	60S ribosomal protein L13a-4	329.717	1.09e-114	0.88835	206	1	206	PREDICTED: 60S ribosomal protein L13a-4 [Vitis vinifera] &gt;ref|XP_034686493.1| 60S ribosomal protein L13a-4 [Vitis riparia]	206	1	206	413.305	9.2e-146	0.990291	206	206
evm.model.chr5.161	K1	18.9122	10.4195	9.23599	0.636637	D7SYL4_VITVI	VIT_05s0077g01010	TPR_REGION domain-containing protein	1115.91	0	0.969305	CF107_ARATH	At3g17040	Protein high chlorophyll fluorescent 107	781.556	0	0.687279	651	1	651	PREDICTED: protein high chlorophyll fluorescent 107 isoform X1 [Vitis vinifera]	651	1	651	1301.58	0	0.967742	651	651
evm.model.chr5.1633	K1	315.982	296.263	249.131	83.2893	F6GWF3_VITVI	VIT_05s0029g00310	Serine hydroxymethyltransferase	919.842	0	0.987261	GLYC4_ARATH	At4g13930	Serine hydroxymethyltransferase 4	859.751	0	0.910828	471	1	471	PREDICTED: serine hydroxymethyltransferase 4 [Vitis vinifera]	471	1	471	972.615	0	0.987261	471	471
evm.model.chr5.1637	K1	513.133	410.329	457.42	110.842	A5C5K3_VITVI	VIT_05s0029g00330	Adenosylhomocysteinase	930.243	0	0.995876	SAHH1_ARATH	At4g13940	Adenosylhomocysteinase 1	880.552	0	0.927835	486	1	485	PREDICTED: adenosylhomocysteinase [Vitis vinifera] &gt;ref|XP_034685763.1| adenosylhomocysteinase [Vitis riparia]	485	1	485	1006.9	0	0.995876	485	485
evm.model.chr5.1646	K1	24.1085	15.5594	8.25221	2.0939	F6GWE7_VITVI	VIT_05s0029g00390	BHLH domain-containing protein	951.429	0	0.98694	-	-	-	-	-	-	570	1	569	PREDICTED: transcription factor bHLH77 [Vitis vinifera]	569	1	569	1153.27	0	0.98594	569	569
evm.model.chr5.1903	K1	26.8878	21.0896	14.9854	3.01471	D7U9K6_VITVI	VIT_05s0062g00830	Uncharacterized protein	724.161	0	0.989744	Q9LK47_ARATH	At3g23700	AT3g23700/MYM9_3	414.846	2.25e-142	0.724832	390	1	390	30S ribosomal protein S1 [Vitis riparia]	390	1	390	775.393	0	0.984615	390	390
evm.model.chr5.1905	K1	101.978	109.953	112.057	29.7864	D7U9K7_VITVI	VIT_05s0062g00850	Cytochrome b561 and DOMON domain-containing protein	694.501	0	0.962121	-	-	-	-	-	-	397	1	396	cytochrome b561 and DOMON domain-containing protein At3g25290-like [Vitis riparia]	397	1	396	788.489	0	0.967172	396	396
evm.model.chr5.234	K1	918.71	610.699	993.777	309.466	D7SYG7_VITVI	VIT_05s0077g00410	Stress-response A/B barrel domain-containing protein	221.476	2.83e-75	1	POP3_ARATH	At3g17210	Stress-response A/B barrel domain-containing protein HS1	176.022	2.2e-57	0.752294	110	1	109	PREDICTED: stress-response A/B barrel domain-containing protein HS1 [Vitis vinifera] &gt;ref|XP_034684942.1| stress-response A/B barrel domain-containing protein HS1-like [Vitis riparia]	109	1	109	221.476	4.33e-73	1	109	109
evm.model.chr5.2406	K1	45.0641	45.9708	27.9133	8.97727	A5BSP9_VITVI	VIT_05s0094g00480	BHLH domain-containing protein	262.307	1.74e-90	0.948905	BH153_ARATH	At1g05710	Transcription factor bHLH153	183.341	3.21e-59	0.684615	138	1	137	PREDICTED: transcription factor bHLH113 [Vitis vinifera] &gt;ref|XP_034685923.1| transcription factor bHLH153 [Vitis riparia] &gt;ref|XP_034685924.1| transcription factor bHLH153 [Vitis riparia]	136	1	136	262.307	2.27e-88	0.948905	137	136
evm.model.chr5.2427	K1	11.7094	9.27062	3.35885	2.37992	D7T2G9_VITVI	VIT_05s0094g00820	Rhodanese domain-containing protein	1200.65	0	0.944611	-	-	-	-	-	-	668	1	668	uncharacterized protein LOC111990716 [Quercus suber] &gt;ref|XP_023878268.1| uncharacterized protein LOC111990716 [Quercus suber]	653	1	653	837.41	0	0.638266	668	653
evm.model.chr5.271	K1	39.3334	36.5624	24.7263	5.56118	F6HE34_VITVI	VIT_05s0020g00640	Methyltransf_11 domain-containing protein	471.855	1.08e-167	0.982456	-	-	-	-	-	-	365	1	233	EEF1A lysine methyltransferase 4 [Vitis riparia]	238	3	235	487.263	7.91e-172	0.995708	233	233
evm.model.chr5.44	K1	1.92959	1.36578	0.261054	0.0798937	F6H6W0_VITVI	VIT_05s0077g01960	Condensin-2 complex subunit H2	1246.88	0	0.950292	-	-	-	-	-	-	669	1	669	condensin-2 complex subunit H2 isoform X1 [Vitis riparia]	666	1	666	1341.64	0	0.977578	669	666
evm.model.chr5.770	K1	5.65664	2.33846	0.689356	0.20492	F6HDW7_VITVI	VIT_05s0020g04560	RING-type E3 ubiquitin transferase	1942.93	0	0.970472	-	-	-	-	-	-	1016	1	1016	PREDICTED: U-box domain-containing protein 43 [Vitis vinifera]	1016	1	1016	1987.23	0	0.970472	1016	1016
evm.model.chr5.893	K1	32.6678	26.2887	12.9979	4.11306	F6H8K5_VITVI	VIT_05s0049g00420	Fe2OG dioxygenase domain-containing protein	709.138	0	0.927614	-	-	-	-	-	-	373	1	372	1-aminocyclopropane-1-carboxylate oxidase homolog 1-like [Vitis riparia]	679	1	371	716.457	0	0.930108	372	371
evm.model.chr6.1275	K1	66.338	55.0427	28.7606	2.79741	F6HAB5_VITVI	VIT_06s0009g00690	Protein kinase domain-containing protein	1414.82	0	0.973901	-	-	-	-	-	-	996	1	995	PREDICTED: serine/threonine-protein kinase Nek5 [Vitis vinifera]	989	1	989	1951.41	0	0.954865	995	989
evm.model.chr6.1654	K1	27.2072	17.4985	13.2568	1.37977	F6HA24_VITVI	VIT_06s0009g03450	Uncharacterized protein	459.144	5.13e-161	0.968116	-	-	-	-	-	-	361	1	361	PREDICTED: protein LATERAL ROOT PRIMORDIUM 1 [Vitis vinifera]	425	65	425	730.324	0	0.969529	361	361
evm.model.chr6.1835	K1	154.39	137.412	95.2628	44.1878	D7SNA2_VITVI	VIT_06s0061g00750	Superoxide dismutase [Cu-Zn]	358.221	1.22e-125	0.966507	SODC2_ARATH	At2g28190	Superoxide dismutase [Cu-Zn] 2, chloroplastic	270.396	4.91e-91	0.704225	222	1	221	superoxide dismutase [Cu-Zn], chloroplastic [Vitis vinifera]	221	1	221	429.098	1.36e-151	0.972851	221	221
evm.model.chr6.184	K1	12.2295	5.7891	2.70196	0.311863	F6GUD5_VITVI	VIT_06s0004g01400	Protein kinase domain-containing protein	1179.47	0	0.907975	-	-	-	-	-	-	803	1	791	PREDICTED: G-type lectin S-receptor-like serine/threonine-protein kinase LECRK3 [Vitis vinifera]	800	1	790	1529.23	0	0.946903	791	790
evm.model.chr6.1855	K1	7.06516	3.10967	0.49085	0	-	-	-	-	-	-	-	-	-	-	-	-	107	-	-	-	-	-	-	-	-	-	-	-
evm.model.chr6.1952	K1	138.109	107.755	87.5028	41.8726	D7SN36_VITVI	VIT_06s0061g01500	Uncharacterized protein	140.584	8.23e-44	0.988506	Q944S8_ARATH	At4g21105, At4g21105/F7J7.1	At4g21108/At4g21108	78.5666	4.94e-20	0.746269	93	-	-	-	-	-	-	-	-	-	-	-
evm.model.chr6.277	K1	2.98816	1.85766	0.425724	0.276635	F6GU49_VITVI	VIT_06s0004g02050	Origin recognition complex subunit 1	1338.17	0	0.962963	ORC1A_ARATH	At4g14700	Origin of replication complex subunit 1A	927.546	0	0.704185	810	1	810	PREDICTED: origin of replication complex subunit 1B isoform X1 [Vitis vinifera]	810	1	810	1615.13	0	0.962963	810	810
evm.model.chr6.374	K1	38.3027	27.0039	24.3732	7.43642	F6GU14_VITVI	VIT_06s0004g02750	Auxin response factor	1288.48	0	0.987342	ARFJ_ARATH	At2g28350	Auxin response factor 10	778.089	0	0.608345	712	1	711	PREDICTED: auxin response factor 18 isoform X1 [Vitis vinifera] &gt;ref|XP_010651172.1| PREDICTED: auxin response factor 18 isoform X1 [Vitis vinifera]	711	1	711	1458.35	0	0.987342	711	711
evm.model.chr6.400	K1	31.6306	28.2505	10.7804	6.55588	F6GU01_VITVI	VIT_06s0004g02950	Methyltransf_11 domain-containing protein	708.753	0	0.986188	-	-	-	-	-	-	466	-	-	-	-	-	-	-	-	-	-	-
evm.model.chr6.415	K1	6.079	5.18857	1.14965	0.929049	D7SKW3_VITVI	VIT_06s0004g03090	t-SNARE coiled-coil homology domain-containing protein	422.165	2.7e-149	0.973585	SYP71_ARATH	At3g09740	Syntaxin-71	317.39	5.33e-108	0.71161	265	1	265	PREDICTED: syntaxin-71 isoform X1 [Vitis vinifera] &gt;ref|XP_010651146.1| PREDICTED: syntaxin-71 isoform X1 [Vitis vinifera] &gt;ref|XP_019075905.1| PREDICTED: syntaxin-71 isoform X1 [Vitis vinifera]	265	1	265	532.717	0	0.984906	265	265
evm.model.chr6.419	K1	23.0032	19.1034	11.9847	0.918497	D7SKW2_VITVI	VIT_06s0004g03100	Uncharacterized protein	928.702	0	0.92721	MLO6_ARATH	At1g61560	MLO-like protein 6	620.928	0	0.615905	587	1	587	PREDICTED: MLO-like protein 6 [Vitis vinifera] &gt;ref|XP_019076323.1| PREDICTED: MLO-like protein 6 [Vitis vinifera]	587	1	587	1093.95	0	0.930153	587	587
evm.model.chr6.512	K1	76.5483	60.9223	47.2071	9.33909	D7SKQ2_VITVI	VIT_06s0004g03690	Uncharacterized protein	473.781	1.3e-170	0.983051	GSTL2_ARATH	At3g55040	Glutathione S-transferase L2, chloroplastic	333.183	2.08e-114	0.67234	236	1	236	PREDICTED: glutathione S-transferase L3 isoform X1 [Vitis vinifera]	286	51	286	481.485	4.98e-171	0.987288	236	236
evm.model.chr6.58	K1	231.872	169.158	205.372	76.4972	F6GUN2_VITVI	VIT_06s0004g00470	Uncharacterized protein	575.089	0	0.965636	DTC_ARATH	At5g19760	Mitochondrial dicarboxylate/tricarboxylate transporter DTC	528.865	0	0.846154	299	1	299	PREDICTED: mitochondrial dicarboxylate/tricarboxylate transporter DTC [Vitis vinifera] &gt;ref|XP_034688662.1| mitochondrial dicarboxylate/tricarboxylate transporter DTC [Vitis riparia]	299	1	299	612.068	0	0.993311	299	299
evm.model.chr6.827	K1	56.3939	60.6423	54.7179	6.58284	A5BKF3_VITVI	VIT_06s0004g06100	Uncharacterized protein	596.66	0	0.977199	-	-	-	-	-	-	308	1	307	PREDICTED: transcription factor DIVARICATA [Vitis vinifera]	307	1	307	627.861	0	0.977199	307	307
evm.model.chr6.856	K1	77.5472	76.8783	53.6409	12.5399	D7SK01_VITVI	VIT_06s0004g06340	NAD(P)H dehydrogenase (quinone)	381.333	4.25e-135	0.995074	FQRL3_ARATH	At5g58800	Probable NAD(P)H dehydrogenase (quinone) FQR1-like 3	290.812	1.65e-99	0.727723	204	1	203	PREDICTED: probable NAD(P)H dehydrogenase (quinone) FQR1-like 3 [Vitis vinifera] &gt;ref|XP_019076226.1| PREDICTED: probable NAD(P)H dehydrogenase (quinone) FQR1-like 3 [Vitis vinifera] &gt;ref|XP_019076227.1| PREDICTED: probable NAD(P)H dehydrogenase (quinone) FQR1-like 3 [Vitis vinifera] &gt;ref|XP_034688032.1| probable NAD(P)H dehydrogenase (quinone) FQR1-like 3 [Vitis riparia] &gt;ref|XP_0346…	211	1	203	416.772	4.26e-147	0.995074	203	203
evm.model.chr6.889	K1	705.269	604.328	783.637	174.21	D7SJX8_VITVI	VIT_06s0004g06610	Peptidyl-prolyl cis-trans isomerase	348.206	3.24e-122	0.983871	CP20A_ARATH	At5g58710	Peptidyl-prolyl cis-trans isomerase CYP20-1	320.472	3.68e-111	0.89071	203	1	203	PREDICTED: peptidyl-prolyl cis-trans isomerase CYP20-1 [Vitis vinifera]	203	1	203	410.223	9.85e-145	0.985222	203	203
evm.model.chr6.970	K1	48.6119	37.4718	17.6058	4.02099	F6GUL9_VITVI	VIT_06s0004g07090	ALOG domain-containing protein	250.366	2.29e-82	0.993548	LSH6_ARATH	At1g07090	Protein LIGHT-DEPENDENT SHORT HYPOCOTYLS 6	259.996	1.4e-86	0.909091	263	37	262	protein LIGHT-DEPENDENT SHORT HYPOCOTYLS 6-like [Vitis riparia]	230	5	230	449.514	1e-158	0.99115	226	226
evm.model.chr7.1226	K1	2.85336	1.4741	0.195722	0.0926977	F6I002_VITVI	VIT_07s0005g06200	Uncharacterized protein	1472.99	0	0.868512	-	-	-	-	-	-	911	1	907	PREDICTED: disease resistance protein RPM1 [Vitis vinifera]	908	1	907	1668.29	0	0.90849	907	907
evm.model.chr7.1277	K1	306.146	195.055	195.307	88.0549	F6I019_VITVI	VIT_07s0005g06490	Uncharacterized protein	392.889	1e-139	1	R13A4_ARATH	At5g48760	60S ribosomal protein L13a-4	362.459	1.36e-127	0.902913	207	1	206	PREDICTED: 60S ribosomal protein L13a-4 [Vitis vinifera] &gt;ref|XP_034690065.1| 60S ribosomal protein L13a-4-like [Vitis riparia]	206	1	206	417.927	1.15e-147	1	206	206
evm.model.chr7.1554	K1	20.3492	11.6638	4.7692	1.30657	F6HJI2_VITVI	VIT_00s0184g00050	Endoplasmic reticulum transmembrane protein	300.056	1.01e-102	0.981651	Q9FJK4_ARATH	At5g48660	Endoplasmic reticulum transmembrane protein	192.2	2.04e-60	0.748837	219	1	218	PREDICTED: B-cell receptor-associated protein 31 [Vitis vinifera] &gt;ref|XP_034692281.1| B-cell receptor-associated protein 31-like [Vitis riparia]	218	1	218	425.246	4.72e-150	0.981651	218	218
evm.model.chr7.170	K1	9.65825	4.92462	1.91494	0.991152	A5B811_VITVI	VIT_07s0151g00570	OB domain-containing protein	226.483	1.19e-74	0.945736	-	-	-	-	-	-	216	1	132	CST complex subunit STN1 isoform X3 [Vitis riparia]	132	1	132	266.544	1.13e-88	0.977273	132	132
evm.model.chr7.1729	K1	3.97542	4.5219	0.5073	0	F6HWN0_VITVI	VIT_07s0151g00010	Uncharacterized protein	228.409	2.08e-77	0.895161	-	-	-	-	-	-	125	-	-	-	-	-	-	-	-	-	-	-
evm.model.chr7.1755	K1	21.5406	11.4838	8.7119	1.33133	F6HWT8_VITVI	VIT_00s0580g00010	Uncharacterized protein	1182.16	0	0.989826	CSLC6_ARATH	At3g07330	Probable xyloglucan glycosyltransferase 6	953.74	0	0.780347	689	1	688	PREDICTED: probable xyloglucan glycosyltransferase 6 [Vitis vinifera]	688	1	688	1405.96	0	0.989826	688	688
evm.model.chr7.1756	K1	64.1168	56.5115	42.935	6.08512	-	-	-	-	-	-	-	-	-	-	-	-	107	-	-	-	-	-	-	-	-	-	-	-
evm.model.chr7.1906	K1	2.71504	1.07411	0.206214	0.078748	D7TG07_VITVI	VIT_00s0429g00010	Uncharacterized protein	1127.08	0	0.900151	-	-	-	-	-	-	662	1	661	PREDICTED: putative receptor-like protein kinase At4g00960 [Vitis vinifera]	660	1	660	1176	0	0.900151	661	660
evm.model.chr7.219	K1	36.1727	25.7429	24.3742	4.7708	F6HI42_VITVI	VIT_07s0151g01060	Chalcone_isomerase domain-containing protein	370.163	1.57e-128	0.957447	-	-	-	-	-	-	273	1	235	fatty-acid-binding protein 1 [Vitis riparia]	281	1	235	463.766	1.71e-163	0.965957	235	235
evm.model.chr7.232	K1	6.71809	4.98046	1.1977	1.33447	D7TPE9_VITVI	VIT_07s0104g00050	Uncharacterized protein	549.666	0	0.967391	-	-	-	-	-	-	277	-	-	-	-	-	-	-	-	-	-	-
evm.model.chr7.282	K1	66.3512	39.7839	33.3764	6.92776	A5AWW0_VITVI	VIT_07s0104g00510	Epimerase domain-containing protein	704.901	0	0.991202	CP41A_ARATH	At3g63140	Chloroplast stem-loop binding protein of 41 kDa a, chloroplastic	581.252	0	0.802326	398	1	397	PREDICTED: chloroplast stem-loop binding protein of 41 kDa a, chloroplastic [Vitis vinifera] &gt;ref|XP_034690392.1| chloroplast stem-loop binding protein of 41 kDa a, chloroplastic [Vitis riparia]	397	1	397	810.061	0	0.992443	397	397
evm.model.chr7.315	K1	12.4905	13.959	5.87923	1.54267	F6HQ43_VITVI	VIT_07s0104g00790	Endo/exonuclease/phosphatase domain-containing protein	957.207	0	0.97456	Q9ZU86_ARATH	At2g48030	Endo/exonuclease/phosphatase domain-containing protein	491.115	8.98e-170	0.622276	512	-	-	-	-	-	-	-	-	-	-	-
evm.model.chr7.361	K1	39.9752	34.4422	27.6953	2.02606	F6HQ23_VITVI	VIT_07s0104g01250	Flavin-containing monooxygenase	579.711	0	0.985965	-	-	-	-	-	-	289	1	285	PREDICTED: probable indole-3-pyruvate monooxygenase YUCCA10 [Vitis vinifera]	393	16	300	580.867	0	0.985965	285	285
evm.model.chr7.686	K1	115.138	91.6337	105.127	41.6996	D7U2P6_VITVI	VIT_07s0005g02170	Uncharacterized protein	665.996	0	0.961194	-	-	-	-	-	-	336	-	-	-	-	-	-	-	-	-	-	-
evm.model.chr7.720	K1	83.8271	73.5576	47.3405	27.4386	D7U2S0_VITVI	VIT_07s0005g02410	Peptidyl-prolyl cis-trans isomerase	483.797	5.38e-174	0.980237	CP20C_ARATH	At3g62030	Peptidyl-prolyl cis-trans isomerase CYP20-3, chloroplastic	283.878	3.42e-95	0.692308	254	1	253	PREDICTED: peptidyl-prolyl cis-trans isomerase [Vitis vinifera]	253	1	253	513.072	0	0.980237	253	253
evm.model.chr7.852	K1	170.622	149.578	137.155	40.2341	D7FBC0_VITVI	VIT_07s0005g03360	Malate dehydrogenase	662.914	0	1	MDHC2_ARATH	At5g43330	Malate dehydrogenase 2, cytoplasmic	598.971	0	0.912651	332	1	332	PREDICTED: malate dehydrogenase, cytoplasmic [Vitis vinifera] &gt;ref|XP_002278712.1| PREDICTED: malate dehydrogenase, cytoplasmic [Vitis vinifera] &gt;ref|XP_034689981.1| malate dehydrogenase, cytoplasmic [Vitis riparia]	332	1	332	684.1	0	1	332	332
evm.model.chr7.882	K1	3.84331	1.94491	0.279879	0.140979	F6HZM1_VITVI	VIT_07s0005g03740	Rab-GAP TBC domain-containing protein	860.907	0	0.983529	F4IVD6_ARATH	At2g20440	Rab-GAP TBC domain-containing protein	575.474	0	0.647887	441	1	440	PREDICTED: GTPase-activating protein gyp7 isoform X2 [Vitis vinifera]	440	1	440	907.516	0	0.984091	440	440
evm.model.chr7.940	K1	37.8106	29.2504	15.3386	7.24784	D7U373_VITVI	VIT_07s0005g04340	TPR_REGION domain-containing protein	223.787	5.37e-72	0.909091	-	-	-	-	-	-	374	-	-	-	-	-	-	-	-	-	-	-
evm.model.chr7.947	K1	11.0807	5.04416	2.70689	0.523739	D7U379_VITVI	VIT_07s0005g04400	Photosystem II reaction center Psb28 protein	362.844	5.3e-128	0.972222	PSB28_ARATH	At4g28660	Photosystem II reaction center PSB28 protein, chloroplastic	224.942	1.08e-73	0.616216	222	42	221	photosystem II reaction center PSB28 protein, chloroplastic [Vitis riparia]	180	1	180	372.089	1.28e-129	0.977778	180	180
evm.model.chr8.1142	K1	16.2936	10.2252	5.38251	2.52328	D7TQQ3_VITVI	VIT_08s0040g01400	Uncharacterized protein	371.703	6.84e-131	0.981818	TL15B_ARATH	At5g52970	Thylakoid lumenal 15.0 kDa protein 2, chloroplastic	288.5	5.02e-98	0.819672	220	1	220	PREDICTED: thylakoid lumenal 15.0 kDa protein 2, chloroplastic [Vitis vinifera]	220	1	220	448.358	3.04e-159	0.981818	220	220
evm.model.chr8.1210	K1	708.764	500.777	635.51	316.324	A5C1K6_VITVI	VIT_08s0040g01870	Uncharacterized protein	328.946	1.03e-115	0.993976	RL121_ARATH	At2g37190	60S ribosomal protein L12-1	306.22	9.22e-107	0.89759	167	1	166	PREDICTED: 60S ribosomal protein L12 [Vitis vinifera] &gt;ref|XP_034694990.1| 60S ribosomal protein L12-like [Vitis riparia]	166	1	166	328.946	1.06e-113	0.993976	166	166
evm.model.chr8.1333	K1	62.1348	59.9625	45.5201	13.9428	F6HQX8_VITVI	VIT_08s0040g02710	NAD(P)-bd_dom domain-containing protein	864.374	0	0.944568	UXS1_ARATH	At3g53520	UDP-glucuronic acid decarboxylase 1	731.48	0	0.847926	671	242	671	UDP-glucuronic acid decarboxylase 1 [Vitis riparia]	437	3	437	872.848	0	0.974713	430	435
evm.model.chr8.1531	K1	181.389	210.521	218.163	49.4288	D7THJ7_VITVI	VIT_08s0007g00840	ATPase_AAA_core domain-containing protein	963.37	0	0.972574	RCA_ARATH	At2g39730	Ribulose bisphosphate carboxylase/oxygenase activase, chloroplastic	824.313	0	0.823158	474	1	474	PREDICTED: ribulose bisphosphate carboxylase/oxygenase activase, chloroplastic [Vitis vinifera]	474	1	474	963.37	0	0.972574	474	474
evm.model.chr8.1540	K1	3.3625	2.02349	0.195196	0	D7THJ3_VITVI	VIT_08s0007g00890	Uncharacterized protein	508.834	0	0.976	TRNH6_ARATH	At2g29290	Tropinone reductase homolog At2g29290	344.354	1.04e-118	0.63035	268	1	267	tropinone reductase homolog At2g29290-like [Vitis riparia]	267	1	267	549.28	0	0.985019	267	267
evm.model.chr8.162	K1	2.24656	1.33244	0.208387	0.04898	F6HMX1_VITVI	VIT_08s0056g01140	Exostosin domain-containing protein	995.727	0	0.977459	Q9M3D9_ARATH	At3g45400	Exostosin domain-containing protein	637.876	0	0.653144	489	1	488	probable arabinosyltransferase ARAD1 [Vitis riparia]	488	1	488	1000.35	0	0.983607	488	488
evm.model.chr8.1620	K1	89.1185	59.0316	54.9737	22.4272	D7THE3_VITVI	VIT_08s0007g01510	PAP2_C domain-containing protein	577.015	0	0.971787	IPCS1_ARATH	At3g54020	Phosphatidylinositol:ceramide inositolphosphotransferase 1	445.277	7.91e-157	0.751572	319	1	318	PREDICTED: phosphatidylinositol:ceramide inositolphosphotransferase 1 [Vitis vinifera]	315	1	315	638.262	0	0.974843	318	315
evm.model.chr8.1814	K1	17.6981	8.66479	6.39383	0.88566	F6HKN8_VITVI	VIT_08s0007g02790	Uncharacterized protein	1157.13	0	0.983283	-	-	-	-	-	-	658	1	658	PREDICTED: centromere protein F isoform X2 [Vitis vinifera]	617	1	617	1203.73	0	0.922492	658	617
evm.model.chr8.1944	K1	4.95871	2.96802	0.357784	0.141687	F6HKI2_VITVI	VIT_08s0007g03820	Uncharacterized protein	1004.2	0	0.980322	-	-	-	-	-	-	843	283	842	trihelix transcription factor PTL [Vitis riparia]	561	1	561	1169.84	0	0.994652	560	561
evm.model.chr8.1965	K1	1110.75	869.209	1141.32	510.872	F6HKH3_VITVI	VIT_08s0007g03960	Phosphopyruvate hydratase	876.7	0	0.966216	ENO2_ARATH	At2g36530	Bifunctional enolase 2/transcriptional activator	813.527	0	0.885135	444	1	444	PREDICTED: enolase 1 [Vitis vinifera]	444	1	444	900.582	0	0.984234	444	444
evm.model.chr8.2141	K1	64.5159	56.3359	55.0262	15.2774	F6HK98_VITVI	VIT_08s0007g05370	Str_synth domain-containing protein	717.227	0	0.972973	SSL10_ARATH	At3g57030	Protein STRICTOSIDINE SYNTHASE-LIKE 10	493.812	5.23e-174	0.672464	370	1	370	PREDICTED: protein STRICTOSIDINE SYNTHASE-LIKE 10 [Vitis vinifera]	370	1	370	748.429	0	0.972973	370	370
evm.model.chr8.238	K1	339.208	249.22	185.35	80.6988	F6HMN8_VITVI	VIT_08s0056g01570	5-methyltetrahydropteroyltriglutamate--homocysteine S-methyltransferase	1276.15	0	0.843342	METE1_ARATH	At5g17920	5-methyltetrahydropteroyltriglutamate--homocysteine methyltransferase 1	1159.05	0	0.760728	704	1	704	5-methyltetrahydropteroyltriglutamate--homocysteine methyltransferase [Vitis riparia] &gt;ref|XP_034693698.1| 5-methyltetrahydropteroyltriglutamate--homocysteine methyltransferase [Vitis riparia]	765	1	765	1279.62	0	0.845953	704	765
evm.model.chr8.2424	K1	267.303	220.342	182.335	122.241	Q107W9_VITVI	VIT_08s0007g07680	Small basic intrinsic protein 1	407.142	3.36e-144	0.978992	-	-	-	-	-	-	238	1	238	small basic intrinsic protein 1 [Vitis vinifera] &gt;ref|XP_034694043.1| aquaporin SIP1-2-like [Vitis riparia]	238	1	238	464.537	4.75e-165	0.978992	238	238
evm.model.chr8.2530	K1	1.47997	0.617119	0.119223	0.026825	F6HKZ6_VITVI	VIT_08s0007g08420	Uncharacterized protein	1248.8	0	0.728814	-	-	-	-	-	-	883	1	882	PREDICTED: putative disease resistance protein RGA3 [Vitis vinifera] &gt;ref|XP_010653782.1| PREDICTED: putative disease resistance protein RGA3 [Vitis vinifera]	906	33	906	1248.42	0	0.728814	882	874
evm.model.chr8.287	K1	9.59586	4.69012	1.10158	0.338246	D7U8I9_VITVI	VIT_08s0032g00150	Uncharacterized protein	502.286	4.32e-179	0.848185	-	-	-	-	-	-	305	1	302	F-box/LRR-repeat protein At3g48880-like [Vitis riparia] &gt;ref|XP_034693214.1| F-box/LRR-repeat protein At3g48880-like [Vitis riparia]	300	1	298	534.258	0	0.880795	302	298
evm.model.chr8.393	K1	25.405	17.0317	10.2602	2.14844	F6I3P3_VITVI	VIT_08s0032g00780	Uncharacterized protein	1113.21	0	0.984155	CDPKK_ARATH	At2g38910	Calcium-dependent protein kinase 20	906.36	0	0.744068	569	1	568	PREDICTED: calcium-dependent protein kinase 20 [Vitis vinifera] &gt;ref|XP_034695033.1| calcium-dependent protein kinase 20 [Vitis riparia]	568	1	568	1157.51	0	0.984155	568	568
evm.model.chr9.1145	K1	4.41878	2.82653	0.38001	0.034151	F6HXL2_VITVI	VIT_09s0002g08020	Uncharacterized protein	961.444	0	0.602222	-	-	-	-	-	-	906	1	905	putative disease resistance protein RGA3 [Vitis riparia]	899	1	899	1544.64	0	0.868943	905	899
evm.model.chr9.157	K1	140.489	179.347	99.9806	29.665	F6HXY0_VITVI	VIT_09s0002g01440	Elf4 domain-containing protein	188.348	5.47e-62	0.964912	EF4L4_ARATH	At1g17455	Protein ELF4-LIKE 4	140.198	3.27e-43	0.719298	115	1	114	protein ELF4-LIKE 4 [Vitis riparia] &gt;ref|XP_034695276.1| protein ELF4-LIKE 4 [Vitis riparia] &gt;ref|XP_034695277.1| protein ELF4-LIKE 4 [Vitis riparia]	114	1	114	223.787	8.68e-74	0.964912	114	114
evm.model.chr9.1773	K1	4.10947	2.02633	0.558789	0.21297	D7T3T8_VITVI	VIT_09s0018g00290	Uncharacterized protein	850.892	0	0.957082	PNSB1_ARATH	At1g15980	Photosynthetic NDH subunit of subcomplex B 1, chloroplastic	602.438	0	0.702586	465	1	465	PREDICTED: photosynthetic NDH subunit of subcomplex B 1, chloroplastic [Vitis vinifera]	466	1	466	934.095	0	0.974249	465	466
evm.model.chr9.191	K1	21.0142	19.653	14.3763	3.5542	D7TZW4_VITVI	VIT_09s0002g01710	Coatomer subunit zeta	340.887	7.77e-120	0.994536	COPZ3_ARATH	At4g08520	Coatomer subunit zeta-3	259.225	9.46e-88	0.779661	184	1	183	coatomer subunit zeta-1-like [Vitis riparia]	183	1	183	374.015	5.18e-131	1	183	183
evm.model.chr9.1930	K1	8.8759	5.05918	1.89737	0.186723	D7T401_VITVI	VIT_09s0018g01220	RING-type domain-containing protein	531.176	0	0.960133	-	-	-	-	-	-	302	1	301	probable E3 ubiquitin-protein ligase RNF144A [Vitis riparia]	301	1	301	601.282	0	0.973422	301	301
evm.model.chr9.242	K1	50.7956	70.4805	49.7478	7.22236	D7TZZ8_VITVI	VIT_09s0002g02120	Beta-galactosidase	1643.25	0	0.982164	BGAL1_ARATH	At3g13750	Beta-galactosidase 1	1398.26	0	0.815854	842	1	841	beta-galactosidase 1 [Vitis riparia]	852	10	852	1724.14	0	0.984579	841	843
evm.model.chr9.263	K1	23.8035	13.0743	8.51516	2.31166	A5BN05_VITVI	VIT_09s0002g02300	C2H2-type domain-containing protein	869.766	0	0.931734	-	-	-	-	-	-	560	23	560	protein indeterminate-domain 11 [Vitis riparia]	531	1	531	1065.45	0	0.963031	538	531
evm.model.chr9.276	K1	20.106	12.8373	6.50643	2.36807	F6HY26_VITVI	VIT_09s0002g02340	Uncharacterized protein	726.472	0	0.978082	GLYR2_ARATH	At1g17650	Glyoxylate/succinic semialdehyde reductase 2, chloroplastic	515.768	0	0.768769	364	1	364	PREDICTED: glyoxylate/succinic semialdehyde reductase 2, chloroplastic isoform X2 [Vitis vinifera]	365	1	365	726.472	0	0.978082	364	365
evm.model.chr9.407	K1	115.159	79.0411	91.9024	18.0219	A5ASF9_VITVI	VIT_09s0002g03250	Profilin	272.322	1.76e-94	1	PRF5_ARATH	At2g19770	Profilin-5	225.713	3.4e-76	0.761194	132	1	131	PREDICTED: profilin-1 [Vitis vinifera] &gt;ref|XP_034696771.1| profilin-1 [Vitis riparia] &gt;ref|XP_034696875.1| profilin-1 [Vitis riparia]	131	1	131	272.322	2.18e-92	1	131	131
evm.model.chr9.482	K1	1.60047	0.766452	0.197756	0.0921143	F6HYC6_VITVI	VIT_09s0002g03970	LETM1 domain-containing protein	1034.63	0	0.971751	-	-	-	-	-	-	643	-	-	-	-	-	-	-	-	-	-	-
evm.model.chr9.487	K1	541.12	424.083	269.586	87.9131	Q0MX09_VITVI	VIT_09s0002g04020	Aquaporin TIP2;1	455.677	5.63e-163	0.955823	TIP21_ARATH	At3g16240	Aquaporin TIP2-1	377.867	2.69e-132	0.756	249	1	249	aquaporin TIP2-1 [Vitis riparia]	249	1	249	471.855	1.45e-167	0.967871	249	249
evm.model.chr9.64	K1	28.5892	21.6541	14.0463	4.47082	D7TZM6_VITVI	VIT_09s0002g00700	Uncharacterized protein	243.047	3.77e-83	0.960317	-	-	-	-	-	-	127	1	126	PREDICTED: dormancy-associated protein homolog 4 isoform X2 [Vitis vinifera]	126	1	126	243.047	5.32e-81	0.960317	126	126
evm.model.chr9.643	K1	1.54369	0.677484	0.122623	0.014556	D7U0Q2_VITVI	VIT_09s0002g05240	Uncharacterized protein	924.08	0	0.965306	-	-	-	-	-	-	490	1	490	cyclin-A2-3 isoform X1 [Vitis riparia] &gt;ref|XP_034695405.1| cyclin-A2-3 isoform X1 [Vitis riparia]	490	1	490	981.474	0	0.967347	490	490
evm.model.chr9.67	K1	28.589	21.654	14.0463	4.46903	D7TZM6_VITVI	VIT_09s0002g00700	Uncharacterized protein	243.047	3.77e-83	0.960317	-	-	-	-	-	-	127	1	126	PREDICTED: dormancy-associated protein homolog 4 isoform X2 [Vitis vinifera]	126	1	126	243.047	5.32e-81	0.960317	126	126
evm.model.chr9.77	K1	47.3477	40.5419	24.5323	8.47692	F6HXQ7_VITVI	VIT_09s0002g00790	Beta-ketoacyl-[acyl-carrier-protein] synthase I	1014.6	0	0.994681	KASC2_ARATH	At1g74960	3-oxoacyl-[acyl-carrier-protein] synthase II, chloroplastic	714.146	0	0.722913	564	1	564	PREDICTED: 3-oxoacyl-[acyl-carrier-protein] synthase II, chloroplastic [Vitis vinifera] &gt;ref|XP_034695799.1| 3-oxoacyl-[acyl-carrier-protein] synthase II, chloroplastic-like [Vitis riparia]	564	1	564	1165.6	0	0.994681	564	564
evm.model.chr9.798	K1	0.92317	0.446168	0.061673	0.067708	F6HX99_VITVI	VIT_09s0002g06210	NB-ARC domain-containing protein	1071.23	0	0.784423	-	-	-	-	-	-	856	1	855	probable disease resistance protein At5g63020 isoform X2 [Vitis riparia]	855	1	855	1614.74	0	0.933333	855	855
evm.model.chr9.813	K1	5.64154	3.31236	1.30066	0.347317	F6HSA3_VITVI	VIT_09s0096g00420	NB-ARC domain-containing protein	1474.53	0	0.864294	-	-	-	-	-	-	948	49	947	probable disease resistance protein At5g63020 [Vitis riparia]	866	1	866	1615.13	0	0.880979	899	866
evm.model.chr9.825	K1	135.092	102.843	114.801	44.8827	F6HXA8_VITVI	VIT_09s0002g06360	Uncharacterized protein	172.555	4.66e-56	0.962264	-	-	-	-	-	-	107	-	-	-	-	-	-	-	-	-	-	-
evm.model.chr9.849	K1	40.9666	37.7039	24.0768	10.1633	F6HXC0_VITVI	VIT_09s0002g06560	Uncharacterized protein	296.975	9.17e-103	0.943182	Y1259_ARATH	At1g52590	DCC family protein At1g52590, chloroplastic	224.557	2.01e-74	0.738372	177	1	176	DCC family protein At1g52590, chloroplastic [Vitis riparia]	176	1	176	340.502	5.82e-118	0.948864	176	176
evm.model.chr9.90	K1	96.9123	82.3501	47.158	19.2137	D7TZQ0_VITVI	VIT_09s0002g00920	Uncharacterized protein	1005.74	0	0.979675	Q9C9E6_ARATH	At1g72480	Lung seven transmembrane receptor family protein	769.615	0	0.740891	510	1	510	transmembrane protein 87A [Vitis riparia]	510	1	510	1040.02	0	0.984314	510	510

## Sheet: K2_C5
GENEID	fit.cluster	C5_FS_TPM	C5_V_TPM	C5_R_TPM	C5_S_TPM	Vitis.uniprot.ID	Vitis.gene.ID	Vitis.annotation	Score.Vtis	e.value.Vtis	Identity.Vtis	Arabidopsis.uniprot.ID	Arabidopsis.annotation	Arabidopsis.gene.ID	Score.1	e.value.1	Identity.1	Query_length	Query_from	Query_to	Hit_description	Hit_length	Hit_from	Hit_to	Score.Hit	e.value.Hit	Identity.Hit	Query_coverage	Subject_coverage
evm.model.chr1.1074	K2	36.4209	30.5627	3.82697	13.3944	F6HHU0_VITVI	VIT_01s0127g00740	Pterin-binding domain-containing protein	650.203	0	0.992042	AOR_ARATH	At1g23740	NADPH-dependent alkenal/one oxidoreductase, chloroplastic	469.159	4e-164	0.824841	377	1	377	PREDICTED: 2-methylene-furan-3-one reductase [Vitis vinifera]	377	1	377	745.732	0	0.992042	377	377
evm.model.chr1.1077	K2	3.34027	2.78261	0.231728	0.180247	D7TDE8_VITVI	VIT_01s0127g00750	Amino_oxidase domain-containing protein	979.163	0	0.910476	-	-	-	-	-	-	526	1	525	PREDICTED: polyamine oxidase [Vitis vinifera]	489	1	489	979.163	0	0.910476	525	489
evm.model.chr1.1083	K2	76.3374	155.683	0.0319707	0.890611	F6HHT6_VITVI	VIT_01s0127g00870	BURP domain-containing protein	1202.19	0	0.963665	PGL1_ARATH	At1g23760	Polygalacturonase 1 beta-like protein 1	808.52	0	0.666667	634	1	633	PREDICTED: polygalacturonase 1 beta-like protein 1 [Vitis vinifera]	633	1	633	1266.91	0	0.963665	633	633
evm.model.chr1.1133	K2	12.1959	10.2964	0	0.0975427	D7TNR4_VITVI	VIT_01s0026g00180	Protein kinase domain-containing protein	639.417	0	0.98722	-	-	-	-	-	-	589	1	588	probable LRR receptor-like serine/threonine-protein kinase At1g07550 [Vitis riparia]	588	1	588	1157.9	0	0.962585	588	588
evm.model.chr1.1157	K2	11.566	8.94249	0.563605	0.795007	F6HPM6_VITVI	VIT_01s0026g00300	RING-type domain-containing protein	535.413	0	0.960317	-	-	-	-	-	-	393	1	392	RING-H2 finger protein ATL46-like [Vitis riparia]	397	1	397	768.844	0	0.957179	392	397
evm.model.chr1.1213	K2	20.5242	20.3957	0.175514	0.356331	F6HPJ7_VITVI	VIT_01s0026g00880	WD_REPEATS_REGION domain-containing protein	751.895	0	0.946136	-	-	-	-	-	-	419	1	419	protein JINGUBANG [Vitis riparia]	429	1	429	823.928	0	0.944056	419	429
evm.model.chr1.1239	K2	76.803	110.713	21.8453	12.0745	A5C631_VITVI	VIT_01s0026g01050	Uncharacterized protein	521.931	0	0.976667	O04544_ARATH	At1g70000	At1g70000	237.269	3.15e-76	0.72067	301	1	300	PREDICTED: transcription factor MYB1R1 [Vitis vinifera]	300	1	300	605.134	0	0.976667	300	300
evm.model.chr1.1245	K2	11.2005	7.89976	0	0	D7TNI7_VITVI	VIT_01s0026g01090	Uncharacterized protein	196.438	2.6e-65	0.963964	-	-	-	-	-	-	111	1	111	PREDICTED: CLAVATA3/ESR (CLE)-related protein 25 [Vitis vinifera] &gt;ref|XP_034682053.1| CLAVATA3/ESR (CLE)-related protein 25 [Vitis riparia]	111	1	111	223.016	1.23e-73	0.963964	111	111
evm.model.chr1.1329	K2	40.7316	50.1854	11.8592	17.2167	F6HPE9_VITVI	VIT_01s0026g01780	Protein kinase domain-containing protein	1285.78	0	0.963115	-	-	-	-	-	-	734	1	732	probable LRR receptor-like serine/threonine-protein kinase At1g14390 [Vitis riparia]	732	1	732	1446.8	0	0.965847	732	732
evm.model.chr1.1332	K2	58.1387	53.2497	14.1176	10.0823	D7TND0_VITVI	VIT_01s0026g01790	DUF4005 domain-containing protein	1081.63	0	0.961938	-	-	-	-	-	-	574	1	573	PREDICTED: protein IQ-DOMAIN 31 [Vitis vinifera]	578	1	578	1122.46	0	0.961938	573	578
evm.model.chr1.1350	K2	541.36	601.317	4.65024	1.74994	F6HPE2_VITVI	VIT_01s0026g01950	Homeobox domain-containing protein	586.26	0	0.989474	ATB13_ARATH	At1g69780	Homeobox-leucine zipper protein ATHB-13	349.747	5.64e-120	0.654605	285	1	285	PREDICTED: homeobox-leucine zipper protein ATHB-13 [Vitis vinifera]	285	1	285	586.26	0	0.989474	285	285
evm.model.chr1.1487	K2	12.6585	9.23316	0.011474	0.031864	F6HV92_VITVI	VIT_01s0182g00130	Uncharacterized protein	1334.32	0	0.93498	-	-	-	-	-	-	779	1	769	phosphate transporter PHO1 homolog 3-like [Vitis riparia]	802	1	769	1553.5	0	0.972692	769	769
evm.model.chr1.17	K2	2.56894	1.43964	0.0237707	0.0560757	F6HF00_VITVI	VIT_01s0011g00120	Uncharacterized protein	571.622	0	0.981424	-	-	-	-	-	-	324	1	323	PREDICTED: protein BIG GRAIN 1-like E [Vitis vinifera] &gt;ref|XP_034681235.1| protein BIG GRAIN 1-like E [Vitis riparia]	323	1	323	653.284	0	0.981424	323	323
evm.model.chr1.1851	K2	18.6851	14.955	2.5018	3.87424	D7TAC2_VITVI	VIT_01s0010g01170	Uncharacterized protein	395.586	1.07e-140	0.956522	CCB3_ARATH	At5g36120	Protein COFACTOR ASSEMBLY OF COMPLEX C SUBUNIT B CCB3, chloroplastic	175.637	7.98e-55	0.737288	208	47	207	protein COFACTOR ASSEMBLY OF COMPLEX C SUBUNIT B CCB3, chloroplastic [Punica granatum]	205	37	203	200.29	1.3e-61	0.64881	161	167
evm.model.chr1.19	K2	2.26506	1.57888	0.0412553	0.523555	F6HEZ9_VITVI	VIT_01s0011g00130	SBP-type domain-containing protein	967.607	0	0.982249	-	-	-	-	-	-	526	1	525	PREDICTED: squamosa promoter-binding-like protein 6 isoform X1 [Vitis vinifera]	563	39	563	1070.46	0	0.982857	525	525
evm.model.chr1.1994	K2	0.713484	0.424178	0	0.0723043	-	-	-	-	-	-	-	-	-	-	-	-	309	1	309	PREDICTED: trihelix transcription factor ASR3-like [Vitis vinifera]	308	1	308	527.709	0	0.94822	309	308
evm.model.chr1.2085	K2	73.5983	146.407	19.6989	7.65884	D7TAP7_VITVI	VIT_01s0010g02670	3-oxoacyl-[acyl-carrier-protein] reductase	618.616	0	0.987879	FABG_ARATH	At1g24360	3-oxoacyl-[acyl-carrier-protein] reductase, chloroplastic	404.06	3.38e-140	0.665653	331	1	330	3-oxoacyl-[acyl-carrier-protein] reductase 4-like isoform X2 [Vitis riparia]	330	1	330	654.055	0	0.987879	330	330
evm.model.chr1.2093	K2	32.2047	28.8536	5.21664	5.79457	D7TAQ3_VITVI	VIT_01s0010g02750	Lipoxygenase	1742.63	0	0.965255	LOX6_ARATH	At1g67560	Lipoxygenase 6, chloroplastic	1120.92	0	0.655095	921	1	921	PREDICTED: lipoxygenase 6, chloroplastic [Vitis vinifera]	920	1	920	1842.01	0	0.965255	921	920
evm.model.chr1.2098	K2	1.72994	1.79966	0	0.244059	F6HG58_VITVI	VIT_01s0010g02800	ANK_REP_REGION domain-containing protein	1517.67	0	0.967148	F4K5I0_ARATH	At5g14230	Ankyrin	910.598	0	0.609333	760	1	760	ankyrin-3-like [Vitis riparia]	762	2	762	1519.21	0	0.969777	760	761
evm.model.chr1.2184	K2	6.20421	7.43552	0.442021	0	F6HG97_VITVI	VIT_01s0010g03460	Uncharacterized protein	213.772	3.07e-70	0.78169	-	-	-	-	-	-	145	1	142	PREDICTED: flavonoid 3&apos;,5&apos;-methyltransferase-like [Vitis vinifera]	235	66	184	223.787	1.61e-71	0.809859	142	119
evm.model.chr1.2298	K2	126.62	107.464	0.691298	3.32457	D7U5Y1_VITVI	VIT_01s0146g00070	Uncharacterized protein	571.237	0	0.989247	-	-	-	-	-	-	327	1	326	PREDICTED: 11-beta-hydroxysteroid dehydrogenase 1B isoform X1 [Vitis vinifera]	326	1	326	666.381	0	0.990798	326	326
evm.model.chr1.2396	K2	4.20588	2.52817	0.228623	0.524971	F6HJ69_VITVI	VIT_01s0150g00140	RING-type E3 ubiquitin transferase	1582.77	0	0.955882	ORTH2_ARATH	At1g57820	E3 ubiquitin-protein ligase ORTHRUS 2	824.313	0	0.664013	804	1	804	PREDICTED: E3 ubiquitin-protein ligase ORTHRUS 2 isoform X2 [Vitis vinifera]	803	1	803	1616.67	0	0.970149	804	803
evm.model.chr1.2411	K2	56.37	78.154	24.0418	30.8082	D7TFK2_VITVI	VIT_01s0150g00270	Uncharacterized protein	410.609	5.47e-146	0.942982	Y4141_ARATH	At4g14100	Uncharacterized protein At4g14100	265.388	4.62e-89	0.746914	226	-	-	-	-	-	-	-	-	-	-	-
evm.model.chr1.2450	K2	18.8325	15.5232	2.44449	5.07956	D7TFM4_VITVI	VIT_01s0150g00540	DUF1624 domain-containing protein	857.055	0	0.96868	B3H4C1_ARATH	At5g47900	DUF1624 domain-containing protein	561.222	0	0.650334	447	1	447	heparan-alpha-glucosaminide N-acetyltransferase isoform X2 [Vitis riparia]	444	1	444	893.649	0	0.979866	447	444
evm.model.chr1.327	K2	51.0105	102.962	7.91699	2.67276	F6HFQ3_VITVI	VIT_01s0011g02740	Phosphoenolpyruvate carboxylase	2135.92	0	0.983977	CAPP4_ARATH	At1g68750	Phosphoenolpyruvate carboxylase 4	1631.31	0	0.766258	1061	1	1061	phosphoenolpyruvate carboxylase 4 [Vitis riparia]	1061	1	1061	2173.28	0	0.987747	1061	1061
evm.model.chr1.339	K2	14.762	23.0034	0.658267	0.470855	D7T9A8_VITVI	VIT_01s0011g02840	Cytochrome b561 domain-containing protein	358.607	5.32e-125	0.951542	ACFR4_ARATH	At1g26100	Probable transmembrane ascorbate ferrireductase 4	251.521	5.33e-83	0.708543	243	16	242	probable transmembrane ascorbate ferrireductase 4 [Vitis riparia]	242	16	242	438.728	1.32e-154	0.964758	227	227
evm.model.chr1.36	K2	12.1898	10.6285	3.05652	4.52656	F6HFV3_VITVI	VIT_01s0011g00280	Protein kinase domain-containing protein	1568.52	0	0.938586	-	-	-	-	-	-	866	10	866	receptor-like protein kinase FERONIA [Vitis riparia]	867	8	867	1639.4	0	0.951163	857	860
evm.model.chr1.375	K2	4.41299	5.96929	0.0225997	0.281754	D7T983_VITVI	VIT_01s0011g03180	Aa_trans domain-containing protein	848.195	0	0.986301	LHTL6_ARATH	At1g25530	Lysine histidine transporter-like 6	671.003	0	0.777251	439	1	438	PREDICTED: lysine histidine transporter-like 6 [Vitis vinifera]	438	1	438	886.33	0	0.986301	438	438
evm.model.chr1.395	K2	28.568	37.4056	4.98684	7.67298	A5B417_VITVI	VIT_01s0011g03360	Uncharacterized protein	194.126	2.75e-64	0.871795	-	-	-	-	-	-	117	-	-	-	-	-	-	-	-	-	-	-
evm.model.chr1.42	K2	418.332	583.271	166.904	29.4817	D7T9X8_VITVI	VIT_01s0011g00370	Uncharacterized protein	154.066	9.75e-47	0.960526	SP1L2_ARATH	At1g69230	Protein SPIRAL1-like 2	97.0561	4.3e-25	0.775862	218	86	190	protein SPIRAL1-like 1 [Vitis riparia]	130	16	108	178.333	7.41e-54	0.866667	105	93
evm.model.chr1.474	K2	1.18538	0.7686	0	0	D7T914_VITVI	VIT_01s0011g03880	Fatty acid hydroxylase domain-containing protein	518.079	0	0.973585	SC5D1_ARATH	At3g02580	Delta(7)-sterol-C5(6)-desaturase 1	340.117	1.08e-116	0.628352	272	1	271	delta(7)-sterol-C5(6)-desaturase-like isoform X2 [Vitis riparia]	271	1	271	556.984	0	0.97417	271	271
evm.model.chr1.488	K2	127.573	129.188	24.8903	51.2855	A5BKM2_VITVI	VIT_01s0011g04020	Uncharacterized protein	347.821	2.99e-122	0.958549	Q9C9F7_ARATH	At1g68220, At1g68220/T22E19.15	Aerobic coproporphyrinogen-III oxidase (DUF1218)	240.35	6.52e-80	0.631841	194	-	-	-	-	-	-	-	-	-	-	-
evm.model.chr1.52	K2	29.5447	37.5258	6.30502	8.68858	F6HFU6_VITVI	VIT_01s0011g00450	Magnesium transporter	780.4	0	0.995249	MRS25_ARATH	At2g03620	Magnesium transporter MRS2-5	444.891	2.85e-153	0.673031	422	1	421	PREDICTED: magnesium transporter MRS2-5 [Vitis vinifera] &gt;ref|XP_010649756.1| PREDICTED: magnesium transporter MRS2-5 [Vitis vinifera] &gt;ref|XP_010649768.1| PREDICTED: magnesium transporter MRS2-5 [Vitis vinifera] &gt;ref|XP_010649772.1| PREDICTED: magnesium transporter MRS2-5 [Vitis vinifera] &gt;ref|XP_010649777.1| PREDICTED: magnesium transporter MRS2-5 [Vitis vinifera] &gt;ref|XP_0190758…	421	1	421	872.078	0	0.995249	421	421
evm.model.chr1.660	K2	23.034	23.806	3.53653	1.20883	D7T8Q0_VITVI	VIT_01s0011g05290	Uncharacterized protein	379.793	5.14e-135	0.978723	-	-	-	-	-	-	188	1	188	PREDICTED: NAD(P)H-quinone oxidoreductase subunit L, chloroplastic [Vitis vinifera] &gt;ref|XP_034692346.1| NAD(P)H-quinone oxidoreductase subunit L, chloroplastic [Vitis riparia]	188	1	188	379.793	4.38e-133	0.978723	188	188
evm.model.chr1.670	K2	209.213	188.111	0.250593	13.8853	F6HFF5_VITVI	VIT_01s0011g05390	PMEI domain-containing protein	323.168	1.11e-111	0.862637	-	-	-	-	-	-	225	1	225	21 kDa protein-like [Vitis riparia]	216	1	216	330.487	1.26e-112	0.77193	225	216
evm.model.chr1.672	K2	62.6788	89.1276	0.62281	3.38454	A5BDK7_VITVI	VIT_01s0011g05410	PMEI domain-containing protein	369.007	2.97e-130	0.965174	-	-	-	-	-	-	202	1	201	21 kDa protein-like [Vitis riparia]	207	1	201	408.683	5.24e-144	0.970149	201	201
evm.model.chr1.686	K2	32.2571	30.1228	0.948652	4.2375	F6HFF0_VITVI	VIT_01s0011g05480	Dynein light chain	261.151	2.63e-90	0.992126	Q9LR39_ARATH	At1g23220	Dynein light chain	200.675	2.07e-66	0.765625	128	1	127	PREDICTED: dynein light chain 1, cytoplasmic [Vitis vinifera] &gt;ref|XP_034708518.1| dynein light chain 1, cytoplasmic [Vitis riparia]	127	1	127	261.151	3.4e-88	0.992126	127	127
evm.model.chr1.757	K2	52.8673	50.5688	11.9724	7.24565	F6HFB9_VITVI	VIT_01s0011g06050	RRM domain-containing protein	481.485	7.75e-171	0.975177	F4HVJ0_ARATH	At1g67950	RRM domain-containing protein	266.159	2.14e-86	0.604743	360	49	360	binding partner of ACD11 1 isoform X1 [Vitis riparia]	312	1	312	618.616	0	0.971154	312	312
evm.model.chr1.819	K2	5.11544	9.50816	0	0	F6HF97_VITVI	VIT_01s0011g06470	Aldo_ket_red domain-containing protein	379.407	5.23e-131	0.973545	-	-	-	-	-	-	196	1	189	PREDICTED: non-functional NADPH-dependent codeinone reductase 2 [Vitis vinifera]	395	76	264	378.252	2.87e-129	0.973545	189	189
evm.model.chr1.948	K2	12.1026	14.4688	0.129002	5.47767	F6GVL5_VITVI	VIT_01s0137g00820	NPH3 domain-containing protein	1224.15	0	0.992063	Y1790_ARATH	At1g67900	BTB/POZ domain-containing protein At1g67900	844.729	0	0.732812	631	1	630	BTB/POZ domain-containing protein At1g67900-like [Vitis riparia] &gt;ref|XP_034697002.1| BTB/POZ domain-containing protein At1g67900-like [Vitis riparia] &gt;ref|XP_034697009.1| BTB/POZ domain-containing protein At1g67900-like [Vitis riparia] &gt;ref|XP_034697018.1| BTB/POZ domain-containing protein At1g67900-like [Vitis riparia] &gt;ref|XP_034697027.1| BTB/POZ domain-containing protein At1g67900…	630	1	630	1288.09	0	0.995238	630	630
evm.model.chr1.976	K2	22.8942	24.4809	5.66605	12.5212	D7SYR8_VITVI	VIT_00s0225g00140	Uncharacterized protein	790.801	0	0.979644	KPRS3_ARATH	At1g10700	Ribose-phosphate pyrophosphokinase 3, chloroplastic	562.762	0	0.802395	394	1	393	PREDICTED: ribose-phosphate pyrophosphokinase 4 [Vitis vinifera]	399	7	399	791.571	0	0.979644	393	393
evm.model.chr10.1225	K2	8.47118	8.74284	1.37142	1.08235	D7TK51_VITVI	VIT_10s0003g03310	Uncharacterized protein	931.398	0	0.971491	Q6DBD7_ARATH	At5g46220	At5g46220	569.696	0	0.625	456	-	-	-	-	-	-	-	-	-	-	-
evm.model.chr10.125	K2	19.9398	18.6912	0.59429	4.98351	E0CVS5_VITVI	VIT_10s0116g01670	Arogenate dehydratase	759.599	0	0.972222	AROD1_ARATH	At1g11790	Arogenate dehydratase/prephenate dehydratase 1, chloroplastic	500.745	3.82e-176	0.633416	396	1	396	arogenate dehydratase/prephenate dehydratase 1, chloroplastic isoform X1 [Vitis riparia]	396	1	396	792.341	0	0.972222	396	396
evm.model.chr10.1360	K2	1.82352	1.33409	0.00823467	0.0455467	F6HLU9_VITVI	VIT_10s0003g04200	Lipase_3 domain-containing protein	485.723	1.06e-164	0.66416	-	-	-	-	-	-	632	1	476	PREDICTED: phospholipase A1-Igamma1, chloroplastic-like [Vitis vinifera]	511	3	478	963.755	0	0.968487	476	476
evm.model.chr10.1491	K2	2.06988	2.4135	0.0725017	0.178622	D7TKK2_VITVI	VIT_10s0003g04990	Protein kinase domain-containing protein	667.537	0	0.818807	-	-	-	-	-	-	533	49	450	probable receptor-like protein kinase At1g30570 isoform X1 [Vitis riparia]	867	1	459	753.436	0	0.832244	402	459
evm.model.chr10.1494	K2	8.3044	13.1163	0.423399	1.5365	D7TKK2_VITVI	VIT_10s0003g04990	Protein kinase domain-containing protein	1670.6	0	0.975148	Y1357_ARATH	At1g30570	Probable receptor-like protein kinase At1g30570	1115.52	0	0.666259	852	1	851	PREDICTED: probable receptor-like protein kinase At1g30570 isoform X2 [Vitis vinifera] &gt;ref|XP_010655753.1| PREDICTED: probable receptor-like protein kinase At1g30570 isoform X2 [Vitis vinifera] &gt;ref|XP_010655754.1| PREDICTED: probable receptor-like protein kinase At1g30570 isoform X2 [Vitis vinifera]	850	1	850	1716.44	0	0.975323	851	850
evm.model.chr10.1862	K2	4.4788	2.82311	0.411457	0.702419	F6H9Y6_VITVI	VIT_06s0009g01790	BZIP domain-containing protein	477.248	7.87e-171	0.959016	-	-	-	-	-	-	291	1	244	PREDICTED: ABSCISIC ACID-INSENSITIVE 5-like protein 2 isoform X1 [Vitis vinifera] &gt;ref|XP_010651599.1| PREDICTED: ABSCISIC ACID-INSENSITIVE 5-like protein 2 isoform X1 [Vitis vinifera]	253	6	249	477.248	7.26e-169	0.959016	244	244
evm.model.chr10.188	K2	246.816	252.862	85.0079	54.7292	D7TR81_VITVI	VIT_10s0116g00360	Pyrophosphate--fructose 6-phosphate 1-phosphotransferase subunit beta	1136.32	0	0.973451	PFPB1_ARATH	At1g12000	Pyrophosphate--fructose 6-phosphate 1-phosphotransferase subunit beta 1	977.622	0	0.854809	563	1	563	PREDICTED: pyrophosphate--fructose 6-phosphate 1-phosphotransferase subunit beta [Vitis vinifera]	565	1	565	1136.32	0	0.973451	563	565
evm.model.chr10.1914	K2	0.233579	0.122442	0	0.0169677	F6I3I3_VITVI	VIT_10s0092g00470	Non-specific serine/threonine protein kinase	1856.26	0	0.899904	-	-	-	-	-	-	1102	40	1101	PREDICTED: probable LRR receptor-like serine/threonine-protein kinase At1g56130 isoform X2 [Vitis vinifera]	1037	1	1037	1923.67	0	0.901473	1062	1037
evm.model.chr10.1919	K2	3.21371	2.13792	0.0419	0	D7U8F7_VITVI	VIT_10s0092g00370	Uncharacterized protein	868.996	0	0.838776	-	-	-	-	-	-	505	1	505	PREDICTED: cytochrome P450 71D10 [Vitis vinifera]	502	1	502	894.034	0	0.839921	505	502
evm.model.chr10.197	K2	16.179	24.8711	0.183052	0.190713	F6GZ72_VITVI	VIT_00s0256g00010	PGG domain-containing protein	231.491	6.64e-76	0.965217	-	-	-	-	-	-	115	1	115	PREDICTED: uncharacterized protein LOC100853163 isoform X1 [Vitis vinifera]	715	601	715	233.417	1.08e-70	0.965217	115	115
evm.model.chr10.198	K2	11.8464	10.3533	0.131448	0.401054	-	-	-	-	-	-	-	-	-	-	-	-	547	257	547	PREDICTED: ankyrin repeat-containing protein At5g02620-like [Vitis vinifera]	490	31	319	537.339	0	0.931271	291	289
evm.model.chr10.2294	K2	1.17709	1.37559	0.0305343	0.0332853	F6HIR3_VITVI	VIT_10s0042g00830	Uncharacterized protein	1828.14	0	0.967772	-	-	-	-	-	-	1257	1	1256	lysine-specific demethylase JMJ25-like [Vitis riparia]	1253	1	1253	2480.29	0	0.967357	1256	1253
evm.model.chr10.25	K2	344.359	339.3	62.0479	3.85024	E0CVL2_VITVI	VIT_10s0116g00500	HTH myb-type domain-containing protein	154.066	1.14e-49	1	-	-	-	-	-	-	76	1	75	PREDICTED: MYB-like transcription factor ETC1 [Vitis vinifera] &gt;ref|XP_034697387.1| MYB-like transcription factor ETC1 [Vitis riparia]	75	1	75	154.066	2.54e-47	1	75	75
evm.model.chr10.284	K2	140.831	230.216	52.9808	42.4865	F6HRL4_VITVI	VIT_00s0187g00110	Cystatin domain-containing protein	179.874	5.65e-58	0.955357	-	-	-	-	-	-	160	48	159	cysteine proteinase inhibitor 1-like [Vitis riparia]	112	1	112	201.83	2.82e-64	0.946429	112	112
evm.model.chr10.3	K2	1.75451	1.67009	0	0	F6H7J2_VITVI	VIT_10s0116g00080	SET domain-containing protein	1066.99	0	0.977273	-	-	-	-	-	-	528	-	-	-	-	-	-	-	-	-	-	-
evm.model.chr10.301	K2	48.3175	44.0643	13.1154	17.2356	D7T5E7_VITVI	VIT_00s0194g00020	RPOL4c domain-containing protein	465.692	3.15e-167	0.974895	-	-	-	-	-	-	239	1	239	DNA-directed RNA polymerases IV and V subunit 4-like [Vitis riparia] &gt;ref|XP_034697106.1| DNA-directed RNA polymerases IV and V subunit 4-like [Vitis riparia]	239	1	239	468.774	1.01e-166	0.979079	239	239
evm.model.chr10.376	K2	43.3408	57.7698	17.4267	18.4564	F6H8A3_VITVI	VIT_10s0116g00440	Protein kinase domain-containing protein	1103.97	0	0.98871	D6KL2_ARATH	At5g47750	Serine/threonine-protein kinase D6PKL2	820.461	0	0.775652	620	1	620	serine/threonine-protein kinase D6PKL2-like [Vitis riparia] &gt;ref|XP_034697478.1| serine/threonine-protein kinase D6PKL2-like [Vitis riparia] &gt;ref|XP_034697479.1| serine/threonine-protein kinase D6PKL2-like [Vitis riparia]	620	1	620	1252.27	0	0.98871	620	620
evm.model.chr10.380	K2	7.70925	8.19748	0.411117	0.726001	F6I2B0_VITVI	VIT_00s0508g00040	Uncharacterized protein	689.878	0	0.975248	-	-	-	-	-	-	405	4	404	inner centromere protein A [Momordica charantia]	396	5	396	467.233	9.82e-161	0.660099	401	392
evm.model.chr10.407	K2	158.578	182.302	39.2062	15.3146	A5C9T4_VITVI	VIT_00s2269g00010	Uncharacterized protein	851.277	0	0.986726	F4JMH0_ARATH	At4g16490	ARM repeat superfamily protein	588.571	0	0.729387	452	1	452	PREDICTED: U-box domain-containing protein 4 [Vitis vinifera] &gt;ref|XP_010655424.1| PREDICTED: U-box domain-containing protein 4-like [Vitis vinifera]	452	1	452	894.419	0	0.986726	452	452
evm.model.chr10.413	K2	2.93323	2.61947	0.0275017	0.019065	F6HJU7_VITVI	VIT_00s0878g00020	Uncharacterized protein	1550.03	0	0.967047	-	-	-	-	-	-	790	1	789	PREDICTED: probable galactinol--sucrose galactosyltransferase 2 [Vitis vinifera]	789	1	789	1583.54	0	0.967047	789	789
evm.model.chr10.506	K2	0.202372	0.16667	0	0	F6I7A6_VITVI	VIT_00s0266g00010	Uncharacterized protein	973.77	0	0.964657	-	-	-	-	-	-	491	1	486	(3S,6E)-nerolidol synthase 1-like [Vitis riparia]	545	60	545	984.941	0	0.969136	486	486
evm.model.chr10.522	K2	16.0877	12.4368	0.719337	6.02219	F6GZI3_VITVI	VIT_00s2705g00010	Uncharacterized protein	594.349	0	0.958824	-	-	-	-	-	-	359	-	-	-	-	-	-	-	-	-	-	-
evm.model.chr10.551	K2	1.59145	1.43399	0.081611	0.141469	-	-	-	-	-	-	-	-	-	-	-	-	822	1	822	PREDICTED: G-type lectin S-receptor-like serine/threonine-protein kinase At4g27290 [Vitis vinifera]	823	1	823	1655.57	0	0.975699	822	823
evm.model.chr10.709	K2	31.9631	33.8071	10.4841	9.46429	D7TYW6_VITVI	VIT_00s0370g00070	AB hydrolase-1 domain-containing protein	516.924	0	0.951128	-	-	-	-	-	-	267	1	266	PREDICTED: bifunctional epoxide hydrolase 2 [Vitis vinifera]	310	45	310	516.924	0	0.951128	266	266
evm.model.chr10.792	K2	1312.04	1066.48	167.096	993.729	A5BEH3_VITVI	VIT_10s0003g00090	Auxin-repressed protein	199.134	4.74e-66	0.991736	-	-	-	-	-	-	121	1	121	auxin-repressed 12.5 kDa protein-like [Vitis riparia]	121	1	121	244.588	8.64e-82	0.983471	121	121
evm.model.chr10.985	K2	11.3171	15.8053	0.0694833	1.93643	D7TJP0_VITVI	VIT_10s0003g01560	Cellulose synthase	1878.6	0	0.986775	CESA8_ARATH	At4g18780	Cellulose synthase A catalytic subunit 8 [UDP-forming]	1618.59	0	0.809859	983	1	983	PREDICTED: cellulose synthase A catalytic subunit 8 [UDP-forming] [Vitis vinifera]	1394	412	1394	2029.6	0	0.986775	983	983
evm.model.chr11.1009	K2	38.8486	43.4441	12.5479	14.3902	A5AXQ2_VITVI	VIT_11s0037g00420	Uncharacterized protein	136.346	1.14e-42	0.864198	RC23_ARATH	At4g30650	UPF0057 membrane protein At4g30650	97.4413	2.08e-27	0.617284	82	-	-	-	-	-	-	-	-	-	-	-
evm.model.chr11.1028	K2	9.56633	10.4653	0.0930267	1.42018	D7U1D5_VITVI	VIT_11s0037g00530	Cellulose synthase	2025.37	0	0.988428	CESA7_ARATH	At5g17420	Cellulose synthase A catalytic subunit 7 [UDP-forming]	1765.74	0	0.850288	1038	1	1037	cellulose synthase A catalytic subunit 7 [UDP-forming] [Vitis riparia]	1037	1	1037	2137.07	0	0.987464	1037	1037
evm.model.chr11.1039	K2	6.02676	3.91244	0.145003	0.0699597	F6HYL0_VITVI	VIT_11s0037g00580	Uncharacterized protein	841.647	0	0.886214	-	-	-	-	-	-	457	1	457	spermidine hydroxycinnamoyl transferase-like [Vitis riparia]	457	1	457	856.67	0	0.899344	457	457
evm.model.chr11.1102	K2	1.55418	1.38892	0	0.0459003	D7U1H1_VITVI	VIT_11s0037g00880	Uncharacterized protein	931.013	0	0.977733	ASHR3_ARATH	At4g30860	Histone-lysine N-methyltransferase ASHR3	578.17	0	0.617409	495	1	494	histone-lysine N-methyltransferase ASHR3 [Vitis riparia]	494	1	494	1001.5	0	0.983806	494	494
evm.model.chr11.1274	K2	72.2967	84.918	42.5651	25.7451	F6H9Q0_VITVI	VIT_11s0065g00370	FLZ-type domain-containing protein	457.603	9.44e-164	0.944444	-	-	-	-	-	-	252	1	252	FCS-Like Zinc finger 14-like [Vitis riparia]	248	1	248	494.197	2.13e-176	0.952381	252	248
evm.model.chr11.13	K2	96.8776	125.16	2.44919	0.228807	F6HGZ2_VITVI	VIT_11s0016g00300	Pectinesterase	941.414	0	0.923828	PME12_ARATH	At2g26440	Probable pectinesterase/pectinesterase inhibitor 12	674.47	0	0.660156	531	1	530	PREDICTED: probable pectinesterase/pectinesterase inhibitor 12 [Vitis vinifera]	532	1	532	1011.91	0	0.926692	530	532
evm.model.chr11.1664	K2	1.77706	1.60128	0.125489	0.184478	D7SQH8_VITVI	VIT_11s0052g00110	Uncharacterized protein	486.108	5.78e-175	0.984	-	-	-	-	-	-	250	1	250	PREDICTED: protein At-4/1 isoform X2 [Vitis vinifera]	250	1	250	486.108	3.88e-173	0.984	250	250
evm.model.chr11.1667	K2	1.67031	1.02379	0.068779	0.159105	D7SQH7_VITVI	VIT_11s0052g00120	Metallophos domain-containing protein	759.599	0	0.979434	PPA28_ARATH	At5g57140	Probable inactive purple acid phosphatase 28	454.907	4.71e-158	0.62141	394	1	389	probable inactive purple acid phosphatase 28 [Vitis riparia]	398	1	389	796.964	0	0.984576	389	389
evm.model.chr11.1672	K2	4.96744	4.00445	0.267186	1.12261	F6GXK1_VITVI	VIT_11s0052g00140	alpha-1,2-Mannosidase	932.169	0	0.983229	MNS1_ARATH	At1g51590	Mannosyl-oligosaccharide 1,2-alpha-mannosidase MNS1	771.926	0	0.713483	568	1	567	PREDICTED: mannosyl-oligosaccharide 1,2-alpha-mannosidase MNS1 [Vitis vinifera]	597	29	597	1154.04	0	0.980668	567	569
evm.model.chr11.1835	K2	136.364	153.159	25.4171	7.5726	F6GXF3_VITVI	VIT_11s0052g01120	C2H2-type domain-containing protein	299.286	1.76e-104	0.987013	-	-	-	-	-	-	154	1	154	PREDICTED: zinc finger protein 2 [Vitis vinifera] &gt;ref|XP_034700480.1| zinc finger protein 2 [Vitis riparia]	154	1	154	313.923	3.44e-108	0.987013	154	154
evm.model.chr11.1893	K2	0.722404	0.39847	0	0.066604	F6GXC1_VITVI	VIT_11s0052g01510	Protein DETOXIFICATION	825.083	0	0.965885	-	-	-	-	-	-	490	1	490	protein DETOXIFICATION 16-like [Vitis riparia]	489	1	489	952.97	0	0.967347	490	489
evm.model.chr11.1897	K2	1.18399	1.13217	0.040692	0	F6GXC1_VITVI	VIT_11s0052g01510	Protein DETOXIFICATION	789.645	0	0.95672	DTX16_ARATH	At5g52450	Protein DETOXIFICATION 16	478.019	1.08e-164	0.607306	460	1	460	PREDICTED: protein DETOXIFICATION 16 [Vitis vinifera]	489	1	489	876.315	0	0.907975	460	489
evm.model.chr11.1898	K2	2.10818	1.65027	0	0.047283	F6GXB7_VITVI	VIT_11s0052g01570	Uncharacterized protein	829.321	0	0.970522	-	-	-	-	-	-	493	1	488	PREDICTED: protein DETOXIFICATION 16 isoform X1 [Vitis vinifera]	489	1	489	951.814	0	0.969325	488	489
evm.model.chr11.210	K2	30.6981	30.0072	12.0561	8.95482	D7TCM2_VITVI	VIT_11s0016g01870	Acetyltransferase component of pyruvate dehydrogenase complex	1077	0	0.96	ODP23_ARATH	At1g54220	Dihydrolipoyllysine-residue acetyltransferase component 3 of pyruvate dehydrogenase complex, mitochondrial	739.569	0	0.667883	543	1	543	dihydrolipoyllysine-residue acetyltransferase component 2 of pyruvate dehydrogenase complex, mitochondrial-like isoform X5 [Vitis riparia]	543	1	543	1102.81	0	0.981584	543	543
evm.model.chr11.326	K2	3.83207	2.81088	0	0.116783	A5C0U3_VITVI	VIT_11s0016g02970	Protein kinase domain-containing protein	642.114	0	0.997067	M2K6_ARATH	At5g56580	Mitogen-activated protein kinase kinase 6	545.428	0	0.839181	355	1	354	PREDICTED: mitogen-activated protein kinase kinase 6 [Vitis vinifera]	354	1	354	727.243	0	0.997175	354	354
evm.model.chr11.368	K2	42.5205	98.5834	0.656944	0.138261	F6HGL9_VITVI	VIT_11s0016g03350	AP2/ERF domain-containing protein	337.035	9.23e-114	0.868421	DREB3_ARATH	At5g11590	Dehydration-responsive element-binding protein 3	193.741	1.75e-58	0.679348	394	149	394	ethylene-responsive transcription factor TINY-like [Vitis riparia]	254	1	254	473.781	8.14e-166	0.940945	246	254
evm.model.chr11.545	K2	14.3615	21.7196	0.231519	2.85829	D7TBW5_VITVI	VIT_11s0016g04750	Uncharacterized protein	1696.79	0	0.972477	AKT1_ARATH	At2g26650	Potassium channel AKT1	1225.31	0	0.716763	872	1	872	PREDICTED: potassium channel AKT1 [Vitis vinifera]	872	1	872	1763.81	0	0.970183	872	872
evm.model.chr11.652	K2	80.1933	136.875	38.4766	3.89012	D7TC33_VITVI	VIT_11s0016g05520	Phytocyanin domain-containing protein	213.386	1.22e-70	0.768293	-	-	-	-	-	-	159	1	159	PREDICTED: umecyanin [Vitis vinifera]	153	1	153	254.603	1.23e-84	0.792683	159	153
evm.model.chr11.72	K2	23.4982	19.5481	0.348244	4.20167	A5AJ50_VITVI	VIT_11s0016g00890	Uncharacterized protein	222.631	9.31e-75	0.955882	A6QR87_ARATH	At5g20670	At5g20670	110.923	5.76e-31	0.626506	137	-	-	-	-	-	-	-	-	-	-	-
evm.model.chr11.80	K2	94.5806	81.122	4.19121	1.44999	F6HGS6_VITVI	VIT_11s0016g00960	Uncharacterized protein	1285.01	0	0.833132	SBT18_ARATH	At2g05920	Subtilisin-like protease SBT1.8	913.294	0	0.717156	827	1	827	subtilisin-like protease SBT1.8 [Vitis riparia]	762	1	760	1341.64	0	0.833132	827	760
evm.model.chr11.846	K2	161.379	353.08	16.0035	8.73754	F6HCI8_VITVI	VIT_11s0118g00780	RING-type domain-containing protein	394.815	8.21e-141	0.984456	-	-	-	-	-	-	193	1	193	PREDICTED: probable E3 ubiquitin-protein ligase RHY1A [Vitis vinifera] &gt;ref|XP_010656539.1| PREDICTED: probable E3 ubiquitin-protein ligase RHY1A [Vitis vinifera] &gt;ref|XP_034699208.1| probable E3 ubiquitin-protein ligase RHY1A [Vitis riparia]	193	1	193	394.815	6.71e-139	0.984456	193	193
evm.model.chr11.849	K2	189.169	225.388	81.9971	32.0375	F6HCJ0_VITVI	VIT_11s0118g00800	Uncharacterized protein	763.837	0	0.981481	KNAT3_ARATH	At5g25220	Homeobox protein knotted-1-like 3	497.278	2.07e-173	0.62	444	1	444	homeobox protein knotted-1-like 13 isoform X2 [Vitis riparia]	442	1	442	905.975	0	0.984234	444	442
evm.model.chr11.943	K2	19.6934	14.9249	1.56145	2.64782	F6I798_VITVI	VIT_11s0016g00010	Uncharacterized protein	573.163	0	0.966102	PUP5_ARATH	At2g24220	Probable purine permease 5	384.415	1.86e-131	0.69883	364	9	363	probable purine permease 5 isoform X1 [Vitis riparia]	375	21	375	692.575	0	0.977465	355	355
evm.model.chr11.945	K2	6.70973	6.22328	0.0558493	0.749446	F6I799_VITVI	VIT_11s0016g00040	Protein kinase domain-containing protein	1593.56	0	0.974209	Y2242_ARATH	At2g24230	Probable LRR receptor-like serine/threonine-protein kinase At2g24230	1135.17	0	0.71028	853	1	853	probable LRR receptor-like serine/threonine-protein kinase At2g24230 [Vitis riparia]	853	1	853	1700.26	0	0.976553	853	853
evm.model.chr11.959	K2	971.921	941.456	511.44	47.0094	A5C5K7_VITVI	VIT_11s0016g00200	Non-specific serine/threonine protein kinase	812.372	0	0.974478	CIPK6_ARATH	At4g30960	CBL-interacting serine/threonine-protein kinase 6	652.514	0	0.768707	440	1	431	CBL-interacting serine/threonine-protein kinase 6 [Vitis riparia]	426	1	425	857.825	0	0.969838	431	425
evm.model.chr11.960	K2	3.84633	3.60059	0.246173	0.728155	F6HYI2_VITVI	VIT_11s0037g00010	Uncharacterized protein	708.368	0	0.985994	-	-	-	-	-	-	357	1	357	PREDICTED: AP2/ERF and B3 domain-containing transcription factor At1g50680 [Vitis vinifera]	357	1	357	739.954	0	0.985994	357	357
evm.model.chr12.1036	K2	9.68879	8.42946	0.831434	2.39887	F6HHP4_VITVI	VIT_12s0057g00950	Uncharacterized protein	254.218	5.62e-85	0.943396	-	-	-	-	-	-	211	-	-	-	-	-	-	-	-	-	-	-
evm.model.chr12.1050	K2	762.119	684.458	5.71982	17.4832	F6HHQ0_VITVI	VIT_12s0057g01020	Uncharacterized protein	674.47	0	0.955774	FLA2_ARATH	At4g12730	Fasciclin-like arabinogalactan protein 2	417.542	4.99e-143	0.646688	408	1	407	fasciclin-like arabinogalactan protein 2 [Vitis riparia]	407	1	407	804.668	0	0.960688	407	407
evm.model.chr12.1103	K2	3.47038	2.19234	0.0867523	0.513944	F6HHR1_VITVI	VIT_12s0057g01360	Uncharacterized protein	298.901	8.1e-102	0.948718	-	-	-	-	-	-	305	-	-	-	-	-	-	-	-	-	-	-
evm.model.chr12.1380	K2	45.6402	56.3526	19.053	13.1488	D7STF0_VITVI	VIT_12s0055g01100	(3R)-hydroxymyristoyl-[acyl-carrier-protein] dehydratase	379.793	2.33e-134	0.989362	Q9SIE3_ARATH	At2g22230	(3R)-hydroxymyristoyl-[acyl-carrier-protein] dehydratase	309.301	1.72e-106	0.830508	208	1	208	3-hydroxyacyl-[acyl-carrier-protein] dehydratase FabZ-like [Vitis riparia]	211	4	211	421.009	9.14e-149	0.995192	208	208
evm.model.chr12.1382	K2	29.8143	25.9235	9.6119	6.52584	D7STF0_VITVI	VIT_12s0055g01100	(3R)-hydroxymyristoyl-[acyl-carrier-protein] dehydratase	216.083	2.37e-69	0.981132	Q9SIE3_ARATH	At2g22230	(3R)-hydroxymyristoyl-[acyl-carrier-protein] dehydratase	164.466	3.11e-49	0.822917	252	1	126	3-hydroxyacyl-[acyl-carrier-protein] dehydratase FabZ-like [Vitis riparia]	211	4	129	254.988	1.93e-82	0.992063	126	126
evm.model.chr12.146	K2	5.485	3.24944	0.146705	0.225409	E0CTX9_VITVI	VIT_12s0028g01350	Non-specific serine/threonine protein kinase	1956.8	0	0.97725	Y1765_ARATH	At1g07650	Probable LRR receptor-like serine/threonine-protein kinase At1g07650	1264.98	0	0.648167	1011	1	1011	PREDICTED: probable LRR receptor-like serine/threonine-protein kinase At1g07650 [Vitis vinifera]	1011	1	1011	2041.93	0	0.97725	1011	1011
evm.model.chr12.1549	K2	0.844268	0.83768	0	0	F6H1P8_VITVI	VIT_12s0055g00030	Glycosyltransferase	812.372	0	0.868534	-	-	-	-	-	-	438	1	437	anthocyanidin 3-O-glucosyltransferase 2-like [Vitis riparia]	495	25	490	822.002	0	0.875536	437	466
evm.model.chr12.160	K2	0.69797	0.480898	0	0	F6H546_VITVI	VIT_12s0028g01460	Receptor-like serine/threonine-protein kinase	978.008	0	0.629911	-	-	-	-	-	-	851	16	850	PREDICTED: G-type lectin S-receptor-like serine/threonine-protein kinase SD2-5 [Vitis vinifera]	870	52	870	1021.92	0	0.628129	835	819
evm.model.chr12.1609	K2	0.359593	0.161846	0	0.02141	D7T2G3_VITVI	VIT_05s0094g00750	Uncharacterized protein	309.686	2.31e-97	0.849162	STAD7_ARATH	At2g43710	Stearoyl-[acyl-carrier-protein] 9-desaturase 7, chloroplastic	293.893	1.99e-90	0.804469	818	-	-	-	-	-	-	-	-	-	-	-
evm.model.chr12.164	K2	0.696644	0.687649	0	0.050013	F6H559_VITVI	VIT_12s0028g01270	Uncharacterized protein	977.622	0	0.609357	-	-	-	-	-	-	846	16	846	PREDICTED: G-type lectin S-receptor-like serine/threonine-protein kinase SD2-5 [Vitis vinifera]	870	52	870	1018.45	0	0.62799	831	819
evm.model.chr12.1818	K2	18.2718	16.5273	2.02636	3.53759	F6H931_VITVI	VIT_12s0034g02240	Uncharacterized protein	1665.59	0	0.986874	AKT2_ARATH	At4g22200	Potassium channel AKT2/3	1131.32	0	0.7025	842	1	841	PREDICTED: potassium channel AKT2/3 isoform X1 [Vitis vinifera]	841	1	841	1732.23	0	0.985731	841	841
evm.model.chr12.186	K2	2.36735	1.40944	0.237409	0.512579	-	-	-	-	-	-	-	-	-	-	-	-	240	1	240	PREDICTED: probable WRKY transcription factor 65 [Vitis vinifera]	244	1	244	470.7	2.46e-167	0.954918	240	244
evm.model.chr12.1970	K2	588.439	430.489	81.8486	39.8001	F6HK77_VITVI	VIT_12s0035g00270	Ferredoxin	244.973	1.76e-83	0.908451	FER2_ARATH	At1g60950	Ferredoxin-2, chloroplastic	169.859	7.35e-54	0.699301	142	1	142	ferredoxin-like [Vitis riparia]	142	1	142	277.715	3.3e-94	0.922535	142	142
evm.model.chr12.2107	K2	26.1872	22.8304	10.5229	9.79659	D7TGS7_VITVI	VIT_12s0035g01040	MACPF domain-containing protein	1238.02	0	0.991708	MACP2_ARATH	At4g24290	MACPF domain-containing protein At4g24290	949.888	0	0.76087	611	2	611	MACPF domain-containing protein At4g24290 isoform X1 [Vitis riparia]	616	7	616	1253.04	0	0.995082	610	610
evm.model.chr12.2122	K2	265.726	212.639	76.3067	60.0097	D7TGR5_VITVI	VIT_12s0035g01150	Uncharacterized protein	419.083	4.45e-150	1	RABD1_ARATH	At3g11730	Ras-related protein RABD1	361.688	2.4e-127	0.862745	202	1	202	PREDICTED: ras-related protein RABD1 [Vitis vinifera] &gt;ref|XP_034700854.1| ras-related protein RABD1 isoform X1 [Vitis riparia]	202	1	202	419.083	3.41e-148	1	202	202
evm.model.chr12.218	K2	25.4017	37.9326	6.68155	7.67467	E0CTT3_VITVI	VIT_12s0028g01970	Protein kinase domain-containing protein	769.229	0	0.984925	F4J5Y7_ARATH	At3g58690	Protein kinase domain-containing protein	632.098	0	0.822055	398	1	398	PREDICTED: serine/threonine-protein kinase CDL1 [Vitis vinifera]	398	1	398	806.979	0	0.984925	398	398
evm.model.chr12.2224	K2	95.2319	96.5688	10.4061	18.8135	F6HJZ5_VITVI	VIT_12s0035g01900	Pectinesterase	979.548	0	0.983871	PME32_ARATH	At3g43270	Probable pectinesterase/pectinesterase inhibitor 32	677.167	0	0.635628	532	1	530	pectin methylesterase PME1 precursor [Vitis vinifera]	531	1	530	1084.32	0	0.983019	530	530
evm.model.chr12.2257	K2	56.7099	74.1592	4.03508	4.60357	F6HJY5_VITVI	VIT_12s0035g02090	Uncharacterized protein	1652.49	0	0.949206	HPCA1_ARATH	At5g49760	Leucine-rich repeat receptor protein kinase HPCA1	1027.7	0	0.610936	1018	1	955	probable leucine-rich repeat receptor-like protein kinase At5g49770 [Vitis riparia]	954	1	954	1820.05	0	0.951832	955	954
evm.model.chr12.2279	K2	245.565	200.358	44.0979	27.8423	F6HJY1_VITVI	VIT_12s0035g02180	Endoglucanase	1069.69	0	0.978405	GUN25_ARATH	At5g49720	Endoglucanase 25	943.725	0	0.831405	621	1	620	endoglucanase 25 [Vitis riparia]	620	1	620	1268.83	0	0.977419	620	620
evm.model.chr12.2287	K2	0.707115	0.314307	0	0.007659	-	-	-	-	-	-	-	-	-	-	-	-	1132	85	1131	disease resistance protein At4g27190-like isoform X2 [Vitis riparia]	1047	1	1042	1471.83	0	0.729831	1047	1042
evm.model.chr12.2288	K2	2.51311	1.80093	0.115431	0.382623	D7U3T7_VITVI	VIT_02s0033g00520	NB-ARC domain-containing protein	640.573	0	0.618151	-	-	-	-	-	-	639	-	-	-	-	-	-	-	-	-	-	-
evm.model.chr12.364	K2	5.9223	6.19093	0.707232	0.177857	F6H5G8_VITVI	VIT_12s0028g03110	Uncharacterized protein	482.641	6.95e-174	0.962963	CAMT3_ARATH	At4g26220	Probable caffeoyl-CoA O-methyltransferase At4g26220	295.819	2.34e-100	0.606195	243	1	243	probable caffeoyl-CoA O-methyltransferase At4g26220 [Vitis riparia]	243	1	243	484.952	5.2e-173	0.967078	243	243
evm.model.chr12.448	K2	3.71155	4.35511	0.0143227	0	F6H5B2_VITVI	VIT_12s0028g03930	Uncharacterized protein	752.281	0	0.941452	-	-	-	-	-	-	428	-	-	-	-	-	-	-	-	-	-	-
evm.model.chr12.461	K2	78.412	70.7565	6.63176	8.13516	F6H591_VITVI	VIT_12s0028g04000	ANK_REP_REGION domain-containing protein	76.6406	2.81e-17	0.663636	-	-	-	-	-	-	85	-	-	-	-	-	-	-	-	-	-	-
evm.model.chr12.595	K2	57.6655	56.4087	11.7201	1.19869	F6HIE4_VITVI	VIT_12s0059g01250	Endoglucanase	1013.45	0	0.984645	GUN11_ARATH	At2g32990	Endoglucanase 11	752.666	0	0.774468	521	1	521	PREDICTED: endoglucanase 11 [Vitis vinifera]	521	1	521	1080.09	0	0.984645	521	521
evm.model.chr12.609	K2	72.3972	153.591	9.13119	39.9486	F6HIF0_VITVI	VIT_12s0059g01380	Fe2OG dioxygenase domain-containing protein	605.52	0	0.987421	ACCO4_ARATH	At1g05010	1-aminocyclopropane-1-carboxylate oxidase 4	463.766	7.74e-164	0.752322	319	1	318	aconitase 2, mitochondrial [Vitis vinifera]	318	1	318	654.825	0	0.987421	318	318
evm.model.chr12.650	K2	11.6365	11.536	0.047856	0.222064	F6HIG5_VITVI	VIT_12s0059g01750	Uncharacterized protein	684.485	0	0.928962	-	-	-	-	-	-	368	1	366	PREDICTED: (R,S)-reticuline 7-O-methyltransferase [Vitis vinifera]	367	1	366	699.508	0	0.928962	366	366
evm.model.chr12.668	K2	4.87553	4.10595	0	0.144352	-	-	-	-	-	-	-	-	-	-	-	-	406	-	-	-	-	-	-	-	-	-	-	-
evm.model.chr12.758	K2	34.4364	41.145	7.16821	12.1913	F6HIM1_VITVI	VIT_12s0059g02660	Uncharacterized protein	112.849	7.11e-32	0.929825	Q9LRJ8_ARATH	At3g22070	Proline-rich family protein	62.003	1.15e-12	0.666667	135	-	-	-	-	-	-	-	-	-	-	-
evm.model.chr12.807	K2	0.821218	0.40079	0	0	F6GXQ3_VITVI	VIT_12s0134g00300	Uncharacterized protein	580.096	0	0.763636	Y4230_ARATH	At4g03230	G-type lectin S-receptor-like serine/threonine-protein kinase At4g03230	488.419	2.68e-165	0.722561	374	21	374	G-type lectin S-receptor-like serine/threonine-protein kinase At4g03230 [Vitis riparia]	1012	622	1012	692.189	0	0.877238	354	391
evm.model.chr12.859	K2	1.30436	1.36062	0	0	D7SQS1_VITVI	VIT_12s0134g00490	Uncharacterized protein	465.307	1.21e-166	0.972222	-	-	-	-	-	-	253	1	252	transcription factor MYB15-like [Vitis riparia]	252	1	252	510.76	0	0.972222	252	252
evm.model.chr12.865	K2	34.7378	49.4359	0.598073	0.508825	F6GXR6_VITVI	VIT_12s0134g00560	Uncharacterized protein	558.91	0	0.993103	UGPI7_ARATH	At4g28100	Uncharacterized GPI-anchored protein At4g28100	406.757	1.26e-141	0.742647	323	-	-	-	-	-	-	-	-	-	-	-
evm.model.chr13.103	K2	21.6531	40.4388	0.58718	4.28159	F6HCB9_VITVI	VIT_13s0067g01150	Uncharacterized protein	552.362	0	0.963351	-	-	-	-	-	-	378	1	377	PREDICTED: gibberellin 2-beta-dioxygenase 1 [Vitis vinifera]	382	1	382	746.503	0	0.963351	377	382
evm.model.chr13.1076	K2	1.97425	2.62391	0	0	F6I5X2_VITVI	VIT_13s0074g00790	Uncharacterized protein	919.842	0	0.968017	C94C1_ARATH	At2g27690	Cytochrome P450 94C1	578.941	0	0.618026	469	1	469	cytochrome P450 94C1-like [Vitis riparia]	506	38	506	950.658	0	0.968017	469	469
evm.model.chr13.14	K2	98.0806	85.2972	0.274618	3.58769	D7T4T9_VITVI	VIT_13s0067g00110	Uncharacterized protein	1057.74	0	0.984762	C14A1_ARATH	At5g24910	Cytochrome P450 714A1	644.04	0	0.60076	526	1	525	PREDICTED: cytochrome P450 714A1 isoform X2 [Vitis vinifera]	525	1	525	1081.63	0	0.984762	525	525
evm.model.chr13.141	K2	0.510959	0.238053	0	0	F6HC85_VITVI	VIT_13s0067g01640	Protein kinase domain-containing protein	696.041	0	0.937931	-	-	-	-	-	-	534	1	435	L-type lectin-domain containing receptor kinase IV.1-like [Vitis riparia]	673	1	431	817.379	0	0.944828	435	431
evm.model.chr13.1600	K2	11.0875	10.4538	1.38091	0.950986	F6HIX0_VITVI	VIT_13s0047g00080	MFS domain-containing protein	928.317	0	0.926078	ZIFL1_ARATH	At5g13750	Protein ZINC INDUCED FACILITATOR-LIKE 1	649.047	0	0.644898	487	1	487	protein ZINC INDUCED FACILITATOR-LIKE 1-like [Vitis riparia]	487	1	487	940.643	0	0.938398	487	487
evm.model.chr13.2029	K2	2.34211	1.37468	0.055445	0.110398	F6I5R1_VITVI	VIT_13s0067g02840	Phosphatidylinositol 4-phosphate 5-kinase	1550.41	0	0.973316	PI5K6_ARATH	At3g07960	Phosphatidylinositol 4-phosphate 5-kinase 6	1071.23	0	0.71487	776	1	775	PREDICTED: phosphatidylinositol 4-phosphate 5-kinase 6 isoform X2 [Vitis vinifera]	781	1	781	1591.63	0	0.980794	775	781
evm.model.chr13.213	K2	19.2047	23.2795	0.978873	3.5764	F6HC50_VITVI	VIT_13s0067g02530	Uncharacterized protein	1155.58	0	0.964103	MCMBP_ARATH	At2g40550	Mini-chromosome maintenance complex-binding protein	687.952	0	0.602716	596	1	596	mini-chromosome maintenance complex-binding protein [Vitis riparia]	596	1	596	1198.34	0	0.969799	596	596
evm.model.chr13.2196	K2	646.944	715.663	398.404	213.552	F6GX78_VITVI	VIT_13s0019g01010	Uncharacterized protein	147.132	1.3e-44	0.921053	ABA2_ARATH	At1g52340	Xanthoxin dehydrogenase	117.087	4.36e-33	0.710526	77	-	-	-	-	-	-	-	-	-	-	-
evm.model.chr13.2228	K2	5.27874	4.1296	0.0958053	0.059297	D7SQ19_VITVI	VIT_13s0019g01680	WD_REPEATS_REGION domain-containing protein	754.592	0	0.989189	Q9SV11_ARATH	At3g51930	WD_REPEATS_REGION domain-containing protein	499.204	9.51e-175	0.712707	419	1	418	protein JINGUBANG [Vitis riparia]	419	1	419	843.188	0	0.98568	418	419
evm.model.chr13.2264	K2	14.9892	10.8167	3.0733	5.84446	F6HHY3_VITVI	VIT_13s0158g00300	Uncharacterized protein	212.231	9.11e-70	0.909091	-	-	-	-	-	-	218	-	-	-	-	-	-	-	-	-	-	-
evm.model.chr13.2523	K2	3.14251	3.51457	0.23167	0.264024	F6HB78_VITVI	VIT_13s0064g01770	Uncharacterized protein	118.627	2.03e-33	0.625	-	-	-	-	-	-	211	-	-	-	-	-	-	-	-	-	-	-
evm.model.chr13.2530	K2	0.873955	0.629189	0.0242607	0.0281917	F6HB76_VITVI	VIT_13s0064g01790	Uncharacterized protein	645.195	0	0.912281	-	-	-	-	-	-	450	1	397	putative disease resistance RPP13-like protein 1 [Vitis riparia] &gt;ref|XP_034704870.1| putative disease resistance RPP13-like protein 1 [Vitis riparia] &gt;ref|XP_034704871.1| putative disease resistance RPP13-like protein 1 [Vitis riparia] &gt;ref|XP_034704872.1| putative disease resistance RPP13-like protein 1 [Vitis riparia] &gt;ref|XP_034704873.1| putative disease resistance RPP13-like prot…	809	1	399	691.034	0	0.919799	397	399
evm.model.chr13.320	K2	0.426121	0.225436	0	0	F6HCC7_VITVI	VIT_13s0067g03860	Uncharacterized protein	625.165	0	0.977839	-	-	-	-	-	-	362	1	361	PREDICTED: probable membrane-associated kinase regulator 4 [Vitis vinifera]	390	30	390	725.317	0	0.977839	361	361
evm.model.chr13.397	K2	14.2778	10.4677	0.310095	3.50524	A5B4J3_VITVI	VIT_06s0004g03890, VIT_06s0004g04370, VIT_08s0007g00040, VIT_13s0019g00760, VIT_13s0019g00780, VIT_13s0019g00800, VIT_13s0067g03650	Histone H4	162.925	4.08e-51	0.987654	H4_ARATH	At1g07660, At1g07820, At2g28740, At3g45930, At3g46320, At3g53730, At5g59690, At5g59970	Histone H4	162.925	4.22e-51	0.987654	180	1	101	histone H1-II-like [Dermatophagoides pteronyssinus]	288	1	101	207.994	6.12e-64	0.980198	101	101
evm.model.chr13.408	K2	9.67648	7.80161	0.036326	0.130387	F6HI80_VITVI	VIT_12s0059g00030	Uncharacterized protein	483.411	1.38e-171	0.968847	-	-	-	-	-	-	321	-	-	-	-	-	-	-	-	-	-	-
evm.model.chr13.488	K2	1.94352	2.90048	0.0302403	0.018785	F6HNV2_VITVI	VIT_13s0019g02050	ATPase_AAA_core domain-containing protein	870.537	0	0.984018	RCA_ARATH	At2g39730	Ribulose bisphosphate carboxylase/oxygenase activase, chloroplastic	722.235	0	0.805936	438	1	438	PREDICTED: ribulose bisphosphate carboxylase/oxygenase activase, chloroplastic [Vitis vinifera] &gt;ref|XP_010658538.1| PREDICTED: ribulose bisphosphate carboxylase/oxygenase activase, chloroplastic [Vitis vinifera]	438	1	438	899.042	0	0.984018	438	438
evm.model.chr13.521	K2	479.81	393.025	93.1707	470.305	-	-	-	-	-	-	GMPP1_ARATH	At2g39770	Mannose-1-phosphate guanylyltransferase 1	647.121	0	0.914127	448	87	447	PREDICTED: mannose-1-phosphate guanylyltransferase 1 [Vitis vinifera] &gt;ref|XP_034703751.1| mannose-1-phosphate guanylyltransferase 1 [Vitis riparia] &gt;ref|XP_034703752.1| mannose-1-phosphate guanylyltransferase 1 [Vitis riparia]	361	1	361	731.865	0	0.99446	361	361
evm.model.chr13.538	K2	2.82586	1.57996	0.00992367	0.329033	F6HNT1_VITVI	VIT_13s0019g02450	Homeobox domain-containing protein	991.104	0	0.971545	-	-	-	-	-	-	533	1	490	PREDICTED: BEL1-like homeodomain protein 9 [Vitis vinifera]	498	1	492	991.104	0	0.971545	490	492
evm.model.chr13.571	K2	7.93412	9.35293	0	0.0711463	F6HNS0_VITVI	VIT_13s0019g02640	Uncharacterized protein	1209.9	0	0.970266	-	-	-	-	-	-	734	1	733	cucumisin-like isoform X1 [Vitis riparia] &gt;ref|XP_034703132.1| cucumisin-like isoform X1 [Vitis riparia]	731	1	731	1449.11	0	0.965894	733	731
evm.model.chr13.58	K2	20.078	17.7839	0.388067	4.84993	D7T4R3_VITVI	VIT_13s0067g00630	Protein yippee-like	227.639	2.66e-77	0.90678	Q8LE51_ARATH	At2g40110	Protein yippee-like	191.815	4.99e-63	0.752	118	1	118	PREDICTED: protein yippee-like isoform X2 [Vitis vinifera] &gt;ref|XP_010658288.1| PREDICTED: protein yippee-like isoform X2 [Vitis vinifera]	118	1	118	227.639	3.85e-75	0.90678	118	118
evm.model.chr13.603	K2	18.3786	24.2183	0.386447	0.672934	F6HNP9_VITVI	VIT_13s0019g02910	Glycosyltransferase	932.554	0	0.958071	-	-	-	-	-	-	479	1	478	PREDICTED: 7-deoxyloganetic acid glucosyltransferase [Vitis vinifera]	478	1	478	958.362	0	0.958159	478	478
evm.model.chr13.639	K2	59.2159	85.695	10.824	9.88034	D7TMH3_VITVI	VIT_13s0019g03350	FBPase domain-containing protein	754.977	0	0.989822	S17P_ARATH	At3g55800	Sedoheptulose-1,7-bisphosphatase, chloroplastic	631.328	0	0.816327	394	1	393	PREDICTED: sedoheptulose-1,7-bisphosphatase, chloroplastic [Vitis vinifera]	393	1	393	801.201	0	0.989822	393	393
evm.model.chr13.641	K2	1.81383	2.03078	0.00750367	0.385996	F6HNL9_VITVI	VIT_13s0019g03360	Laccase	1078.16	0	0.973684	LAC4_ARATH	At2g38080	Laccase-4	848.966	0	0.689964	554	1	553	laccase-4-like [Vitis riparia]	553	1	553	1119.76	0	0.976492	553	553
evm.model.chr13.775	K2	97.5664	88.488	29.035	21.1864	F6HNF8_VITVI	VIT_13s0019g04390	GATA transcription factor	596.275	0	0.961652	GATA8_ARATH	At3g54810	GATA transcription factor 8	146.362	4.55e-39	0.9	516	1	339	GATA transcription factor 8-like [Vitis riparia]	340	1	339	670.618	0	0.964602	339	339
evm.model.chr13.807	K2	61.3885	52.7397	2.08762	11.8406	F6HND9_VITVI	VIT_13s0019g04660	Aa_trans domain-containing protein	850.507	0	0.936283	AVT1C_ARATH	At2g39130	Amino acid transporter AVT1C	683.33	0	0.699819	553	1	553	PREDICTED: vacuolar amino acid transporter 1 [Vitis vinifera] &gt;ref|XP_010658377.1| PREDICTED: vacuolar amino acid transporter 1 [Vitis vinifera] &gt;ref|XP_010658378.1| PREDICTED: vacuolar amino acid transporter 1 [Vitis vinifera] &gt;ref|XP_019080105.1| PREDICTED: vacuolar amino acid transporter 1 [Vitis vinifera]	551	1	551	1074.69	0	0.958409	553	551
evm.model.chr13.832	K2	87.2311	74.6418	15.6929	3.80905	D7TM46_VITVI	VIT_13s0019g04910	Pectate lyase	810.831	0	0.96319	PLY12_ARATH	At3g53190	Probable pectate lyase 12	585.874	0	0.71464	564	1	490	probable pectate lyase 5 [Vitis riparia] &gt;ref|XP_034704650.1| probable pectate lyase 5 [Vitis riparia]	495	1	488	986.097	0	0.971429	490	488
evm.model.chr14.1007	K2	7.5171	10.6864	0.279135	0.734914	D7SZG7_VITVI	VIT_05s0049g01010	Uncharacterized protein	188.734	1.38e-60	0.763636	MYB15_ARATH	At3g23250	Transcription factor MYB15	199.519	5.49e-63	0.710938	189	1	188	PREDICTED: myb-related protein Myb4 [Vitis vinifera]	205	1	205	362.844	4.22e-126	0.878641	188	205
evm.model.chr14.140	K2	36.0062	47.3851	6.18173	8.67446	F6I4S8_VITVI	VIT_14s0060g01160	Uncharacterized protein	2027.29	0	0.979042	-	-	-	-	-	-	1003	1	1002	protein SEMI-ROLLED LEAF 2 isoform X1 [Vitis riparia] &gt;ref|XP_034706753.1| protein SEMI-ROLLED LEAF 2 isoform X1 [Vitis riparia]	1002	1	1002	2036.92	0	0.982036	1002	1002
evm.model.chr14.1763	K2	0.9565	0.540053	0	0.0354723	D7TSX2_VITVI	VIT_14s0006g02170	Uncharacterized protein	674.085	0	0.943978	-	-	-	-	-	-	542	172	541	loganic acid O-methyltransferase-like [Vitis riparia]	373	1	370	701.434	0	0.943243	370	370
evm.model.chr14.1953	K2	10.6967	12.6084	0.344953	0	F6HSE4_VITVI	VIT_14s0006g03100	Uncharacterized protein	97.4413	3.27e-27	0.813559	-	-	-	-	-	-	106	-	-	-	-	-	-	-	-	-	-	-
evm.model.chr14.1961	K2	66.8081	71.5447	35.7461	43.3213	D7TT51_VITVI	VIT_14s0006g03240	Uncharacterized protein	790.801	0	0.98481	Q9LFS0_ARATH	At5g16040	At5g16040	639.417	0	0.80303	396	1	395	ultraviolet-B receptor UVR8-like [Vitis riparia]	395	1	395	796.193	0	0.987342	395	395
evm.model.chr14.2125	K2	2.04417	1.16109	0	0.148176	D7SMP4_VITVI	VIT_14s0083g01120	Uncharacterized protein	682.945	0	0.95614	Q9LMX9_ARATH	At1g13680	F21F23.12 protein	461.84	7.81e-162	0.634783	372	1	355	PREDICTED: PI-PLC X domain-containing protein At5g67130 [Vitis vinifera] &gt;ref|XP_019080469.1| PREDICTED: PI-PLC X domain-containing protein At5g67130 [Vitis vinifera]	359	1	355	710.294	0	0.966197	355	355
evm.model.chr14.2392	K2	1.39879	0.721521	0.033588	0.0828353	F6H3X3_VITVI	VIT_14s0068g01920	Peroxidase	540.421	0	0.904025	PER55_ARATH	At5g14130	Peroxidase 55	391.349	3.54e-135	0.666667	323	1	323	PREDICTED: peroxidase 55 [Vitis vinifera]	336	14	336	644.425	0	0.965944	323	323
evm.model.chr14.2397	K2	151.4	138.69	68.1903	34.5373	D7SVP5_VITVI	VIT_14s0068g01950	Uncharacterized protein	369.392	5.07e-131	0.978495	RK27_ARATH	At5g40950	50S ribosomal protein L27, chloroplastic	259.996	7.69e-88	0.760417	186	1	186	50S ribosomal protein L27, chloroplastic [Vitis riparia]	186	1	186	372.859	2.09e-130	0.983871	186	186
evm.model.chr14.2401	K2	19.6393	16.6431	1.47332	3.37077	F6H3X5_VITVI	VIT_14s0068g01970	Polysacc_synt_4 domain-containing protein	561.992	0	0.957447	-	-	-	-	-	-	283	1	282	probable methyltransferase At1g27930 [Vitis riparia]	282	1	282	567.385	0	0.964539	282	282
evm.model.chr14.2483	K2	5.2186	5.52403	0.0472883	0.281406	D7UBE5_VITVI	VIT_14s0171g00210	ANK_REP_REGION domain-containing protein	1552.73	0	0.978287	F4K5I0_ARATH	At5g14230	Ankyrin	966.066	0	0.658762	830	69	829	ankyrin-3 [Vitis riparia]	761	1	761	1529.23	0	0.980289	761	761
evm.model.chr14.2533	K2	7.8517	12.2263	0	0	F6GX64_VITVI	VIT_14s0219g00160	AvrRpt-cleavage domain-containing protein	129.028	5.5e-40	0.945946	Q8LGF0_ARATH	At5g40645	AvrRpt-cleavage domain-containing protein	84.7297	1.06e-22	0.651515	74	-	-	-	-	-	-	-	-	-	-	-
evm.model.chr14.2560	K2	0.640409	0.913372	0	0	D7TWF5_VITVI	VIT_14s0066g00160	Methyltransf_11 domain-containing protein	226.868	3.86e-73	0.964286	Q9SS89_ARATH	At3g01660	Methyltransf_11 domain-containing protein	147.132	1.95e-42	0.688073	217	-	-	-	-	-	-	-	-	-	-	-
evm.model.chr14.2618	K2	1.13703	0.580262	0	0	F6HUW0_VITVI	VIT_14s0066g00650	WD_REPEATS_REGION domain-containing protein	995.342	0	0.976471	-	-	-	-	-	-	511	1	510	PREDICTED: denticleless protein homolog A isoform X1 [Vitis vinifera]	512	3	512	1030.01	0	0.976471	510	510
evm.model.chr14.2691	K2	2.01409	1.61403	0.0492723	0.362129	-	-	-	-	-	-	-	-	-	-	-	-	373	111	372	PREDICTED: GDSL esterase/lipase At3g27950, partial [Vitis vinifera]	267	1	267	510.76	1.59e-180	0.928839	262	267
evm.model.chr14.2707	K2	26.8582	26.5055	10.6106	9.15232	D7TWR1_VITVI	VIT_14s0066g01400	Protein kinase domain-containing protein	751.895	0	0.994444	Q9SSA4_ARATH	At3g01490	Protein kinase domain-containing protein	647.506	0	0.761557	361	1	360	PREDICTED: serine/threonine-protein kinase HT1 [Vitis vinifera] &gt;ref|XP_034706609.1| serine/threonine-protein kinase STY13-like [Vitis riparia]	360	1	360	751.895	0	0.994444	360	360
evm.model.chr14.2737	K2	90.0881	80.024	2.34944	11.8086	F6HV18_VITVI	VIT_14s0066g01650	WAT1-related protein	652.899	0	0.972222	-	-	-	-	-	-	361	1	360	WAT1-related protein At3g28050-like [Vitis riparia]	360	1	360	709.523	0	0.977778	360	360
evm.model.chr14.2787	K2	11.6227	10.3104	0.257392	1.6028	F6HV41_VITVI	VIT_14s0066g02040	Adenosinetriphosphatase	949.118	0	0.953398	-	-	-	-	-	-	515	1	515	PREDICTED: AAA-ATPase At3g28580 [Vitis vinifera]	515	1	515	1031.17	0	0.953398	515	515
evm.model.chr14.3080	K2	1.31492	0.78399	0.049898	0.109879	F6H5W2_VITVI	VIT_14s0108g01270	Protein kinase domain-containing protein	1292.33	0	0.941011	-	-	-	-	-	-	704	1	704	protein IMPAIRED IN BABA-INDUCED STERILITY 1-like [Vitis riparia]	709	1	709	1399.42	0	0.963329	704	709
evm.model.chr14.3084	K2	14.3377	18.6049	0.80864	2.0191	D7SXG9_VITVI	VIT_14s0108g01310	Phytocyanin domain-containing protein	259.61	2.87e-88	0.959184	-	-	-	-	-	-	163	17	163	PREDICTED: lamin-like protein [Vitis vinifera] &gt;ref|XP_034705731.1| lamin-like protein [Vitis riparia]	176	30	176	301.212	1.15e-102	0.959184	147	147
evm.model.chr14.3095	K2	88.7952	150.626	36.3005	26.8278	D7SXI0_VITVI	VIT_14s0108g01420	Cyclic nucleotide-binding domain-containing protein	1363.98	0	0.984308	CNGC2_ARATH	At5g15410	Cyclic nucleotide-gated ion channel 2	999.194	0	0.724658	701	1	701	PREDICTED: cyclic nucleotide-gated ion channel 2 isoform X1 [Vitis vinifera]	701	1	701	1419.45	0	0.984308	701	701
evm.model.chr14.3105	K2	85.9503	125.884	25.9746	18.8982	D7SXI8_VITVI	VIT_14s0108g01510	Membrane-anchored ubiquitin-fold protein	238.039	1.8e-81	0.991453	MUB1_ARATH	At3g01050	Membrane-anchored ubiquitin-fold protein 1	164.851	1.23e-52	0.623932	117	1	117	PREDICTED: membrane-anchored ubiquitin-fold protein 1 [Vitis vinifera] &gt;ref|XP_019080614.1| PREDICTED: membrane-anchored ubiquitin-fold protein 1 [Vitis vinifera]	117	1	117	238.039	2.46e-79	0.991453	117	117
evm.model.chr14.3121	K2	40.1151	32.8934	2.17326	3.86073	D7SXK0_VITVI	VIT_14s0108g01660	Biotin carboxyl carrier protein of acetyl-CoA carboxylase	434.106	8.53e-154	0.966667	-	-	-	-	-	-	271	1	270	PREDICTED: biotin carboxyl carrier protein of acetyl-CoA carboxylase 2, chloroplastic [Vitis vinifera]	270	1	270	523.857	0	0.966667	270	270
evm.model.chr14.3122	K2	3.19414	1.84408	0	0.490911	F6H5N6_VITVI	VIT_14s0108g01670	Biotin carboxyl carrier protein of acetyl-CoA carboxylase	174.866	1.44e-56	0.983193	BCCP2_ARATH	At5g15530	Biotin carboxyl carrier protein of acetyl-CoA carboxylase 2, chloroplastic	147.902	1.93e-44	0.875	120	1	119	PREDICTED: biotin carboxyl carrier protein of acetyl-CoA carboxylase 2, chloroplastic-like isoform X1 [Vitis vinifera]	119	1	119	232.646	4.49e-77	0.983193	119	119
evm.model.chr14.332	K2	0.313102	0.214241	0	0	F6I4K3_VITVI	VIT_14s0060g02620	Uncharacterized protein	319.701	8.02e-101	0.635088	-	-	-	-	-	-	569	1	537	PREDICTED: UPF0481 protein At3g47200-like [Vitis vinifera]	558	1	524	645.195	0	0.672192	537	524
evm.model.chr14.425	K2	3.07812	1.78109	0.202717	0.525793	F6HYY5_VITVI	VIT_14s0128g00280	SHSP domain-containing protein	487.649	2.59e-170	0.963563	IDM2L_ARATH	At1g54850	Alpha-crystallin domain-containing protein 22.3	198.364	6.2e-59	0.640845	584	322	583	PREDICTED: alpha-crystallin domain-containing protein 22.3 isoform X1 [Vitis vinifera]	261	1	261	516.924	1.07e-179	0.965649	262	261
evm.model.chr14.532	K2	1.88943	1.24248	0	0.120563	D7TUZ7_VITVI	VIT_14s0030g00420	Uncharacterized protein	1634	0	0.975	-	-	-	-	-	-	858	-	-	-	-	-	-	-	-	-	-	-
evm.model.chr14.665	K2	3.6181	2.63208	0.0897777	0.671757	D7TUP8_VITVI	VIT_14s0030g01520	Cysteine synthase	556.599	0	0.916409	CYSK1_ARATH	At4g14880	Cysteine synthase 1	449.514	3.14e-158	0.741325	324	1	323	cysteine synthase-like isoform X1 [Vitis riparia] &gt;ref|XP_034705936.1| cysteine synthase-like isoform X1 [Vitis riparia] &gt;ref|XP_034705937.1| cysteine synthase-like isoform X1 [Vitis riparia] &gt;ref|XP_034705938.1| cysteine synthase-like isoform X2 [Vitis riparia]	323	1	323	633.639	0	0.972136	323	323
evm.model.chr14.688	K2	4.77043	4.13973	0.175338	0.299212	F6HTT8_VITVI	VIT_14s0030g01700	Uncharacterized protein	497.664	3.85e-177	0.97546	-	-	-	-	-	-	326	-	-	-	-	-	-	-	-	-	-	-
evm.model.chr14.858	K2	198.638	185.721	51.2096	142.973	F6HVJ1_VITVI	VIT_14s0081g00500	H15 domain-containing protein	120.553	1.63e-31	1	H12_ARATH	At2g30620	Histone H1.2	88.9669	1.29e-20	0.760563	290	1	290	histone H1-like [Vitis riparia]	290	1	290	479.945	2.23e-169	0.975862	290	290
evm.model.chr15.1211	K2	7.0582	9.98191	0	1.51967	D7SLR3_VITVI	VIT_15s0021g02680	Cyclin	451.825	3.55e-162	0.986607	CCU21_ARATH	At2g45080	Cyclin-U2-1	344.739	4.14e-120	0.755556	226	3	226	PREDICTED: cyclin-U2-1 [Vitis vinifera] &gt;ref|XP_034709512.1| cyclin-U2-1-like [Vitis riparia] &gt;ref|XP_034709533.1| cyclin-U2-1-like [Vitis riparia] &gt;ref|XP_034709564.1| LOW QUALITY PROTEIN: cyclin-U2-1-like [Vitis riparia]	229	6	229	451.825	2.55e-160	0.986607	224	224
evm.model.chr15.1316	K2	55.1749	92.9829	5.2575	5.31686	F6I388_VITVI	VIT_15s0048g00530	Uncharacterized protein	343.969	1.71e-121	0.97093	-	-	-	-	-	-	172	1	172	PREDICTED: auxin-responsive protein SAUR36 [Vitis vinifera]	172	1	172	343.969	1.62e-119	0.97093	172	172
evm.model.chr15.1328	K2	1.34943	1.14725	0	0	D7U7U7_VITVI	VIT_15s0048g00650	Uncharacterized protein	494.967	6.79e-178	0.98513	SKA1_ARATH	At3g60660	Spindle and kinetochore-associated protein 1 homolog	351.673	2.81e-121	0.691176	269	1	269	spindle and kinetochore-associated protein 1 homolog [Vitis riparia]	269	1	269	544.658	0	0.988848	269	269
evm.model.chr15.1355	K2	2.89834	2.04654	0.290783	0.497094	D7U7S9_VITVI	VIT_15s0048g00860	Uncharacterized protein	956.051	0	0.965517	-	-	-	-	-	-	725	1	722	PREDICTED: 65-kDa microtubule-associated protein 3 isoform X1 [Vitis vinifera] &gt;ref|XP_010661644.1| PREDICTED: 65-kDa microtubule-associated protein 3 isoform X1 [Vitis vinifera]	725	1	722	1303.5	0	0.958449	722	722
evm.model.chr15.1370	K2	84.1785	92.4821	29.7157	7.60315	F6I367_VITVI	VIT_15s0048g01000	Epimerase domain-containing protein	660.603	0	0.960486	-	-	-	-	-	-	329	1	329	PREDICTED: vestitone reductase-like [Vitis vinifera]	351	23	351	661.759	0	0.960486	329	329
evm.model.chr15.1440	K2	0.929286	1.11486	0	0.194896	F6I337_VITVI	VIT_15s0048g01530	Uncharacterized protein	781.171	0	0.822581	-	-	-	-	-	-	496	1	496	cytochrome P450 76T24-like [Vitis riparia]	498	1	498	964.911	0	0.951807	496	498
evm.model.chr15.1449	K2	7.12334	5.7609	0	0	F6I333_VITVI	VIT_15s0048g01590	Uncharacterized protein	809.29	0	0.894397	-	-	-	-	-	-	449	1	449	PREDICTED: cytochrome P450 76AD1 isoform X2 [Vitis vinifera]	465	1	465	846.655	0	0.894624	449	465
evm.model.chr15.1506	K2	24.039	26.5731	3.31748	3.30302	F6I321_VITVI	VIT_15s0048g01880	Uncharacterized protein	987.638	0	0.975	O64651_ARATH	At2g45720	ARM repeat superfamily protein	702.205	0	0.692857	561	1	560	vacuolar protein 8 [Vitis riparia] &gt;ref|XP_034709299.1| vacuolar protein 8 [Vitis riparia] &gt;ref|XP_034709300.1| vacuolar protein 8 [Vitis riparia] &gt;ref|XP_034709301.1| vacuolar protein 8 [Vitis riparia] &gt;ref|XP_034709303.1| vacuolar protein 8 [Vitis riparia]	560	1	560	1102.04	0	0.976786	560	560
evm.model.chr15.1574	K2	2.26204	1.30714	0.0399967	0.161442	F6I2Z6_VITVI	VIT_15s0048g02390	Inorganic diphosphatase	1243.02	0	0.974961	-	-	-	-	-	-	647	1	644	PREDICTED: probably inactive receptor-like protein kinase At2g46850 [Vitis vinifera]	644	1	644	1299.26	0	0.976708	644	644
evm.model.chr15.1583	K2	1.8842	1.45751	0	0.0138077	F6I2Z1_VITVI	VIT_15s0048g02460	Uncharacterized protein	672.159	0	0.875949	-	-	-	-	-	-	367	1	366	PREDICTED: caffeic acid 3-O-methyltransferase isoform X1 [Vitis vinifera] &gt;ref|XP_019080960.1| PREDICTED: caffeic acid 3-O-methyltransferase isoform X2 [Vitis vinifera]	367	1	367	686.411	0	0.942779	366	367
evm.model.chr15.1636	K2	4.93975	2.93517	0.281476	0.782631	F6I2W2_VITVI	VIT_15s0048g02880	Uncharacterized protein	561.992	0	0.973154	-	-	-	-	-	-	299	-	-	-	-	-	-	-	-	-	-	-
evm.model.chr15.1749	K2	38.533	31.7834	4.87407	3.7664	F6I6C0_VITVI	VIT_15s0046g00980	Uncharacterized protein	1305.81	0	0.964789	CNGC1_ARATH	At5g53130	Cyclic nucleotide-gated ion channel 1	838.18	0	0.632514	739	1	720	PREDICTED: cyclic nucleotide-gated ion channel 1 [Vitis vinifera] &gt;ref|XP_010661923.1| PREDICTED: cyclic nucleotide-gated ion channel 1 [Vitis vinifera] &gt;ref|XP_010661924.1| PREDICTED: cyclic nucleotide-gated ion channel 1 [Vitis vinifera]	721	1	720	1432.93	0	0.965278	720	720
evm.model.chr15.1779	K2	68.1477	65.0639	23.5714	17.1866	D7UCL7_VITVI	VIT_15s0046g01280	Uncharacterized protein	1135.55	0	0.97084	JAR1_ARATH	At2g46370	Jasmonoyl--L-amino acid synthetase JAR1	790.03	0	0.644444	583	1	583	PREDICTED: jasmonic acid-amido synthetase JAR1 [Vitis vinifera] &gt;ref|XP_010661887.1| PREDICTED: jasmonic acid-amido synthetase JAR1 [Vitis vinifera] &gt;ref|XP_010661888.1| PREDICTED: jasmonic acid-amido synthetase JAR1 [Vitis vinifera] &gt;ref|XP_010661889.1| PREDICTED: jasmonic acid-amido synthetase JAR1 [Vitis vinifera] &gt;ref|XP_010661891.1| PREDICTED: jasmonic acid-amido synthetase JAR1 …	583	1	583	1176.39	0	0.97084	583	583
evm.model.chr15.1832	K2	2.91312	3.21459	0.0977103	0.500408	-	-	-	-	-	-	-	-	-	-	-	-	163	-	-	-	-	-	-	-	-	-	-	-
evm.model.chr15.1913	K2	4.41085	4.28651	0.288399	1.29934	D7UCC9_VITVI	VIT_15s0046g02320	Uncharacterized protein	247.669	6.33e-82	0.868966	-	-	-	-	-	-	244	103	243	PREDICTED: LDLR chaperone MESD [Vitis vinifera] &gt;ref|XP_034709908.1| LRP chaperone MESD [Vitis riparia]	208	56	208	249.595	2.34e-80	0.830065	141	153
evm.model.chr15.2006	K2	3.02193	2.62318	0	0.061967	F6I601_VITVI	VIT_15s0046g03080	CAP10 domain-containing protein	850.507	0	0.959906	-	-	-	-	-	-	516	1	516	O-glucosyltransferase rumi homolog [Vitis riparia]	516	1	516	1038.48	0	0.959302	516	516
evm.model.chr15.2037	K2	2.58771	2.75161	0.008058	0.00932167	F6I6J4_VITVI	VIT_15s0046g03240	Uncharacterized protein	594.734	0	0.643527	-	-	-	-	-	-	524	1	523	PREDICTED: UPF0481 protein At3g47200-like [Vitis vinifera]	541	1	541	874.774	0	0.804309	523	541
evm.model.chr15.232	K2	18.0297	32.5645	0	0	F6I5C2_VITVI	VIT_15s0024g01540	Uncharacterized protein	333.954	9.33e-116	0.87907	-	-	-	-	-	-	228	1	228	PREDICTED: glutathione transferase GST 23 [Vitis vinifera]	228	1	228	386.341	1.85e-134	0.850877	228	228
evm.model.chr15.3	K2	7.7062	5.56673	0.43515	1.61393	F6I5C2_VITVI	VIT_15s0024g01540	Uncharacterized protein	129.798	1.11e-37	0.777778	-	-	-	-	-	-	124	-	-	-	-	-	-	-	-	-	-	-
evm.model.chr16.1341	K2	1.14213	0.841731	0	0	D7T1Z3_VITVI	VIT_16s0022g00470	Uncharacterized protein	434.491	2.35e-155	0.982379	PX11B_ARATH	At3g47430	Peroxisomal membrane protein 11B	322.783	2.07e-111	0.737778	228	1	227	peroxisomal membrane protein 11B [Vitis riparia]	227	1	227	459.144	3.6e-163	0.986784	227	227
evm.model.chr16.1423	K2	20.0061	15.7725	2.80457	1.09037	D7T293_VITVI	VIT_16s0022g00680	Uncharacterized protein	1120.15	0	0.968531	SKU5_ARATH	At4g12420	Monocopper oxidase-like protein SKU5	827.395	0	0.734432	593	1	592	PREDICTED: monocopper oxidase-like protein SKU5 [Vitis vinifera]	592	1	592	1192.95	0	0.969595	592	592
evm.model.chr16.1658	K2	70.2804	95.8393	12.6655	30.3203	D7T1V9_VITVI	VIT_16s0022g02100	Uncharacterized protein	377.481	3.77e-134	0.963351	-	-	-	-	-	-	190	1	189	embryo-specific protein ATS3B-like [Vitis riparia]	189	1	189	379.407	5.81e-133	0.968254	189	189
evm.model.chr16.1721	K2	492.093	403.624	87.1631	149.778	IDND_VITVI	VIT_16s0100g00290	L-idonate 5-dehydrogenase	748.429	0	0.991803	DHSO_ARATH	At5g51970	Sorbitol dehydrogenase	603.979	0	0.778689	727	362	727	PREDICTED: L-idonate 5-dehydrogenase isoform X1 [Vitis vinifera]	366	1	366	748.429	0	0.991803	366	366
evm.model.chr16.1844	K2	287.127	311.707	35.307	64.2954	A5C962_VITVI	VIT_16s0050g00080	Uncharacterized protein	282.337	2.11e-96	0.954082	RMR14_ARATH	At5g23750	Remorin 1.4	200.675	2.27e-64	0.798387	196	1	196	PREDICTED: remorin [Vitis vinifera]	196	1	196	305.449	1.99e-103	0.954082	196	196
evm.model.chr16.1883	K2	3.67601	2.24788	0.0372077	0.0624357	E0CV36_VITVI	VIT_16s0050g00240	Glycosyltransferase	887.871	0	0.972222	-	-	-	-	-	-	468	1	468	anthocyanidin 5,3-O-glucosyltransferase-like [Vitis riparia]	468	1	468	941.028	0	0.970085	468	468
evm.model.chr16.1995	K2	6.23518	3.77816	0.304585	0.741179	D7TQ66_VITVI	VIT_08s0040g00240	Uncharacterized protein	266.159	1.07e-86	0.618421	-	-	-	-	-	-	243	50	243	PREDICTED: transcription factor IIIA [Vitis vinifera]	370	5	211	254.988	2.43e-80	0.632558	194	207
evm.model.chr16.2052	K2	2.6945	2.36536	0.212369	0.524548	A5BYF8_VITVI	VIT_16s0050g01650	LEA_2 domain-containing protein	306.22	3.92e-106	0.967742	-	-	-	-	-	-	187	1	186	PREDICTED: late embryogenesis abundant protein At1g64065-like [Vitis vinifera]	186	1	186	361.688	4.62e-126	0.967742	186	186
evm.model.chr16.2064	K2	8.66885	6.57779	0.010287	0	F6H6L8_VITVI	VIT_16s0050g01680	Glycosyltransferase	780.015	0	0.951681	-	-	-	-	-	-	476	1	476	PREDICTED: UDP-glycosyltransferase 88B1-like [Vitis vinifera]	480	5	480	911.753	0	0.951681	476	476
evm.model.chr16.2066	K2	48.2093	44.1343	0.0620173	0.296451	F6H6L8_VITVI	VIT_16s0050g01680	Glycosyltransferase	778.474	0	0.953586	-	-	-	-	-	-	474	1	474	UDP-glycosyltransferase 88B1-like [Vitis riparia]	484	9	482	907.131	0	0.955696	474	474
evm.model.chr16.2092	K2	1.52526	0.932114	0.0174643	0.227279	E0CUQ2_VITVI	VIT_16s0050g01860	Uncharacterized protein	1055.05	0	0.97963	SLAH3_ARATH	At5g24030	S-type anion channel SLAH3	616.69	0	0.636015	541	1	540	PREDICTED: S-type anion channel SLAH2 isoform X2 [Vitis vinifera]	638	99	638	1093.95	0	0.97963	540	540
evm.model.chr16.2207	K2	2.71485	1.71842	0	0.0679393	E0CUJ5_VITVI	VIT_16s0050g02540	Bidirectional sugar transporter SWEET	448.743	2.77e-160	0.987952	SWET3_ARATH	At5g53190	Bidirectional sugar transporter SWEET3	287.345	1.75e-96	0.62	250	1	249	PREDICTED: bidirectional sugar transporter SWEET3 [Vitis vinifera] &gt;ref|XP_034711762.1| bidirectional sugar transporter SWEET3 [Vitis riparia]	249	1	249	502.671	1.13e-179	0.987952	249	249
evm.model.chr16.2317	K2	505.185	404.403	275.371	137.32	F6H792_VITVI	VIT_16s0098g00730	Uncharacterized protein	356.295	1.15e-125	1	RL91_ARATH	At1g33120, At1g33140	60S ribosomal protein L9-1	308.145	1.08e-106	0.835052	193	1	193	PREDICTED: 60S ribosomal protein L9 [Vitis vinifera] &gt;ref|XP_034710082.1| 60S ribosomal protein L9 [Vitis riparia]	193	1	193	391.349	1.36e-137	1	193	193
evm.model.chr16.2323	K2	5.18118	3.93596	0.463639	0.887991	F6H788_VITVI	VIT_16s0098g00780	M20_dimer domain-containing protein	665.611	0	0.858612	ILL3_ARATH	At5g54140	IAA-amino acid hydrolase ILR1-like 3	508.834	3.15e-178	0.636816	426	1	425	PREDICTED: IAA-amino acid hydrolase ILR1-like 5 isoform X1 [Vitis vinifera]	424	1	424	838.951	0	0.971765	425	424
evm.model.chr16.2384	K2	288.249	276.071	193.902	117.529	E0CVA2_VITVI	VIT_16s0098g01190	Ubiquitin	263.848	2.83e-91	1	RL40B_ARATH	At3g52590	Ubiquitin-60S ribosomal protein L40-2	261.922	1.66e-90	0.992188	128	1	128	PREDICTED: ubiquitin-60S ribosomal protein L40-2 [Vitis vinifera] &gt;ref|XP_023893154.1| ubiquitin-60S ribosomal protein L40-2 [Quercus suber] &gt;ref|XP_030935520.1| ubiquitin-60S ribosomal protein L40-2 [Quercus lobata] &gt;ref|XP_034679827.1| ubiquitin-60S ribosomal protein L40-1 [Vitis riparia] &gt;ref|XP_034711586.1| ubiquitin-60S ribosomal protein L40-1 [Vitis riparia]	128	1	128	263.848	3.47e-89	1	128	128
evm.model.chr16.2390	K2	18.5985	18.4566	0.783232	4.44825	F6H750_VITVI	VIT_16s0098g01250	Uncharacterized protein	1278.85	0	0.960902	YSL3_ARATH	At5g53550	Metal-nicotianamine transporter YSL3	1011.13	0	0.744012	666	2	666	metal-nicotianamine transporter YSL3 [Vitis riparia]	665	1	665	1326.61	0	0.965414	665	665
evm.model.chr16.2433	K2	12.9781	14.669	1.721	2.24874	F6H798_VITVI	VIT_16s0098g01720	Uncharacterized protein	486.878	2.04e-172	0.986928	ABIL2_ARATH	At3g49290	Protein ABIL2	347.821	1.64e-118	0.705128	314	1	314	PREDICTED: protein ABIL2 [Vitis vinifera] &gt;ref|XP_010662871.1| PREDICTED: protein ABIL2 [Vitis vinifera] &gt;ref|XP_010662872.1| PREDICTED: protein ABIL2 [Vitis vinifera] &gt;ref|XP_019081785.1| PREDICTED: protein ABIL2 [Vitis vinifera] &gt;ref|XP_034711800.1| protein ABIL2 [Vitis riparia] &gt;ref|XP_034711801.1| protein ABIL2 [Vitis riparia] &gt;ref|XP_034711802.1| protein ABIL2 [Vitis ripari…	314	1	314	636.336	0	0.987261	314	314
evm.model.chr16.2452	K2	128.055	148.45	5.806	0.90571	F6H777_VITVI	VIT_16s0098g01900	Pectinesterase	1080.47	0	0.96828	PME34_ARATH	At3g49220	Probable pectinesterase/pectinesterase inhibitor 34	740.339	0	0.701128	599	1	599	PREDICTED: probable pectinesterase/pectinesterase inhibitor 34 [Vitis vinifera]	597	1	597	1213.75	0	0.96828	599	597
evm.model.chr16.316	K2	6.99378	4.26951	0.033595	0.122088	F6HEF1_VITVI	VIT_16s0039g01910	PNP_UDP_1 domain-containing protein	664.455	0	0.981579	-	-	-	-	-	-	488	55	434	bark storage protein A-like [Vitis riparia]	404	13	392	763.451	0	0.981579	380	380
evm.model.chr16.597	K2	66.6022	55.0459	7.38309	11.2908	D7U738_VITVI	VIT_16s0013g00220	zf-LSD1 domain-containing protein	709.138	0	0.958564	MCA1_ARATH	At1g02170	Metacaspase-1	511.916	0	0.71978	363	1	362	PREDICTED: metacaspase-1 [Vitis vinifera] &gt;ref|XP_034711622.1| metacaspase-1-like [Vitis riparia]	362	1	362	707.212	0	0.958564	362	362
evm.model.chr17.102	K2	8.65262	9.17538	0.77373	1.706	F6GT00_VITVI	VIT_17s0000g00840	Uncharacterized protein	1068.53	0	0.957096	Q6NQ93_ARATH	At3g26950	At3g26950	604.749	0	0.614458	588	-	-	-	-	-	-	-	-	-	-	-
evm.model.chr17.1066	K2	8.75989	7.02042	1.75725	2.17062	F6GSX7_VITVI	VIT_17s0000g07560	Uncharacterized protein	1184.47	0	0.973154	-	-	-	-	-	-	596	1	596	PREDICTED: enhanced disease susceptibility 1 isoform X1 [Vitis vinifera]	596	1	596	1211.82	0	0.973154	596	596
evm.model.chr17.1141	K2	0.5105	0.589133	0	0	D7SHU1_VITVI	VIT_17s0000g08110	Bidirectional sugar transporter SWEET	305.449	2.18e-104	0.695853	-	-	-	-	-	-	236	1	235	PREDICTED: bidirectional sugar transporter SWEET5 [Vitis vinifera]	235	1	235	443.351	1.08e-156	0.914894	235	235
evm.model.chr17.1249	K2	31.138	28.8836	0	0.249681	D7SHM2_VITVI	VIT_17s0000g08920	Uncharacterized protein	667.152	0	0.978788	Q8RWK2_ARATH	At5g50130	NAD(P)-binding Rossmann-fold superfamily protein	467.233	9.41e-165	0.707692	330	1	330	PREDICTED: short-chain dehydrogenase TIC 32, chloroplastic isoform X2 [Vitis vinifera]	330	1	330	667.152	0	0.978788	330	330
evm.model.chr17.1268	K2	11.9485	8.47004	0.322927	0.246637	F6GSI2_VITVI	VIT_17s0000g09080	Uncharacterized protein	653.67	0	0.954155	MYB86_ARATH	At5g26660	Transcription factor MYB86	249.595	6.37e-79	0.835821	368	1	367	protein ODORANT1-like [Vitis riparia]	367	1	367	758.059	0	0.989101	367	367
evm.model.chr17.1279	K2	0.463546	0.386045	0	0.0429487	D7SHK3_VITVI	VIT_17s0000g09160	FAD-binding FR-type domain-containing protein	1184.47	0	0.937931	-	-	-	-	-	-	723	1	722	PREDICTED: ferric reduction oxidase 8, mitochondrial [Vitis vinifera]	725	1	725	1447.95	0	0.968276	722	725
evm.model.chr17.1297	K2	2.84185	1.55902	0.0142083	0.0640823	D7SHI6_VITVI	VIT_17s0000g09320	AAA domain-containing protein	916.376	0	0.982418	PCH2_ARATH	At4g24710	Pachytene checkpoint protein 2 homolog	688.337	0	0.759465	456	1	455	PREDICTED: pachytene checkpoint protein 2 homolog isoform X1 [Vitis vinifera]	455	1	455	916.376	0	0.982418	455	455
evm.model.chr17.1307	K2	6.88646	10.8757	0.019188	0.0798573	F6GTR2_VITVI	VIT_17s0000g09400	Uncharacterized protein	567	0	0.975684	-	-	-	-	-	-	330	-	-	-	-	-	-	-	-	-	-	-
evm.model.chr17.143	K2	21.5615	17.9533	2.32638	2.04669	F6GSW5_VITVI	VIT_17s0000g01190	Uncharacterized protein	1014.99	0	0.96374	NPC6_ARATH	At3g48610	Non-specific phospholipase C6	754.207	0	0.741201	524	1	524	PREDICTED: non-specific phospholipase C6 [Vitis vinifera]	524	1	524	1058.13	0	0.971374	524	524
evm.model.chr17.163	K2	9.81105	14.761	0.105364	1.10355	A5BWN7_VITVI	VIT_17s0000g01360	Uncharacterized protein	268.085	1.06e-91	1	Q9SMP3_ARATH	At3g48550	At3g48550	118.242	2.55e-33	0.77907	169	1	169	PREDICTED: protein indeterminate-domain 16 [Vitis vinifera]	169	1	169	344.354	1.12e-119	1	169	169
evm.model.chr17.206	K2	19.5403	14.8909	2.5902	4.87875	D7SGW0_VITVI	VIT_17s0000g01650	Uncharacterized protein	578.556	0	0.986063	CCI1_ARATH	At5g50375	Cycloeucalenol cycloisomerase	482.641	1.56e-171	0.819495	348	62	348	cycloeucalenol cycloisomerase [Vitis riparia] &gt;ref|XP_034673761.1| cycloeucalenol cycloisomerase [Vitis riparia]	287	1	287	580.096	0	0.986063	287	287
evm.model.chr17.236	K2	410.039	468	124.532	98.6189	D7TSJ8_VITVI	VIT_14s0006g00350	Glutamine synthetase	698.738	0	0.941011	GLN11_ARATH	At5g37600	Glutamine synthetase cytosolic isozyme 1-1	674.085	0	0.884831	356	1	356	glutamine synthetase cytosolic isozyme 1 [Vitis riparia]	356	1	356	728.783	0	0.994382	356	356
evm.model.chr17.306	K2	28.6195	36.0371	0.30617	2.04415	D7SJA5_VITVI	VIT_17s0000g02440	Uncharacterized protein	829.321	0	0.984816	-	-	-	-	-	-	461	-	-	-	-	-	-	-	-	-	-	-
evm.model.chr17.398	K2	19.7273	20.421	1.10478	0	-	-	-	-	-	-	-	-	-	-	-	-	75	-	-	-	-	-	-	-	-	-	-	-
evm.model.chr17.726	K2	9.54258	7.81162	0.439331	0.871243	F6GTE3_VITVI	VIT_17s0000g05020	SBP-type domain-containing protein	1063.52	0	0.980251	-	-	-	-	-	-	558	1	557	squamosa promoter-binding-like protein 6 isoform X1 [Vitis riparia] &gt;ref|XP_034672395.1| squamosa promoter-binding-like protein 6 isoform X1 [Vitis riparia]	557	1	557	1137.48	0	0.985637	557	557
evm.model.chr17.731	K2	3.64482	4.27293	0.0104973	0.196817	F6GTE0_VITVI	VIT_17s0000g05060	Uncharacterized protein	1790.39	0	0.975824	COBL4_ARATH	At5g15630	COBRA-like protein 4	696.041	0	0.798561	911	449	910	PREDICTED: COBRA-like protein 4 isoform X1 [Vitis vinifera]	462	1	462	953.74	0	0.978355	462	462
evm.model.chr17.732	K2	307.521	462.887	12.5922	2.68799	D7SIL9_VITVI	VIT_17s0000g05070	COBRA-like protein	926.391	0	0.971491	COBRA_ARATH	At5g60920	Protein COBRA	761.525	0	0.793651	456	1	456	PREDICTED: protein COBRA [Vitis vinifera]	456	1	456	926.391	0	0.971491	456	456
evm.model.chr17.738	K2	549.102	673.957	119.333	521.44	F6GTD9_VITVI	VIT_17s0000g05110	Uncharacterized protein	881.322	0	0.977143	Q9C9D1_ARATH	At1g74110	Cytochrome P450 family protein	621.698	0	0.673469	525	1	525	PREDICTED: cytochrome P450 78A5 [Vitis vinifera]	525	1	525	1041.57	0	0.977143	525	525
evm.model.chr17.770	K2	0.796693	1.13852	0	0	D7SIJ0_VITVI	VIT_17s0000g05400	Uncharacterized protein	548.895	0	0.878338	-	-	-	-	-	-	337	1	337	PREDICTED: transcription factor MYB35 [Vitis vinifera]	337	1	337	676.011	0	0.967359	337	337
evm.model.chr17.788	K2	33.4986	45.776	8.77857	2.61436	F6GTB2_VITVI	VIT_17s0000g05550	Uncharacterized protein	1107.82	0	0.963093	PTR53_ARATH	At5g62680	Protein NRT1/ PTR FAMILY 2.11	758.444	0	0.627586	591	1	590	protein NRT1/ PTR FAMILY 2.11 [Vitis riparia]	592	1	591	1170.22	0	0.969543	590	591
evm.model.chr17.791	K2	20.6804	29.4915	0	0.169508	F6GTB0_VITVI	VIT_17s0000g05570	Protein kinase domain-containing protein	1172.15	0	0.9701	Q8GX94_ARATH	At5g62710, At5g62710/MQB2_10	Protein kinase domain-containing protein	926.006	0	0.763636	603	1	602	PREDICTED: LRR receptor-like serine/threonine-protein kinase FEI 2 [Vitis vinifera]	620	19	620	1206.43	0	0.9701	602	602
evm.model.chr18.112	K2	16.1446	14.6761	2.42845	1.79411	D7UDB5_VITVI	VIT_18s0122g01140	Homeobox domain-containing protein	491.115	6.02e-176	0.996416	-	-	-	-	-	-	279	1	279	PREDICTED: WUSCHEL-related homeobox 8 [Vitis vinifera]	279	1	279	581.637	0	0.996416	279	279
evm.model.chr18.1337	K2	21.9574	25.7859	0.0773813	3.71085	F6H034_VITVI	VIT_18s0001g11830	Uncharacterized protein	291.967	2.06e-100	0.934132	CML41_ARATH	At3g50770	Probable calcium-binding protein CML41	173.711	9.36e-54	0.612245	193	1	193	probable calcium-binding protein CML41 [Vitis riparia]	191	1	191	377.481	3.82e-132	0.963731	193	191
evm.model.chr18.1340	K2	12.2557	8.85574	0.269047	0.192581	F6H036_VITVI	VIT_18s0001g11860	Hexosyltransferase	601.282	0	0.979472	GATL1_ARATH	At1g19300	Probable galacturonosyltransferase-like 1	468.774	1.41e-163	0.789941	434	52	434	PREDICTED: probable galacturonosyltransferase-like 1 [Vitis vinifera] &gt;ref|XP_019072050.1| PREDICTED: probable galacturonosyltransferase-like 1 [Vitis vinifera] &gt;ref|XP_019072051.1| PREDICTED: probable galacturonosyltransferase-like 1 [Vitis vinifera] &gt;ref|XP_019072052.1| PREDICTED: probable galacturonosyltransferase-like 1 [Vitis vinifera] &gt;ref|XP_019072053.1| PREDICTED: probable gal…	388	9	388	757.288	0	0.966057	383	380
evm.model.chr18.1460	K2	1.53312	0.926738	0	0.0372813	F6H051_VITVI	VIT_18s0001g12620	RING-type E3 ubiquitin transferase	1237.25	0	0.920502	-	-	-	-	-	-	866	126	866	PREDICTED: U-box domain-containing protein 5 isoform X2 [Vitis vinifera] &gt;ref|XP_010664705.1| PREDICTED: U-box domain-containing protein 5 isoform X3 [Vitis vinifera]	740	1	740	1409.82	0	0.955466	741	740
evm.model.chr18.1479	K2	7.24778	8.33344	1.00976	0.747787	E0CQC8_VITVI	VIT_18s0001g12490	Uncharacterized protein	672.159	0	0.975904	F4K328_ARATH	At5g42760	Leucine carboxyl methyltransferase	470.315	3.13e-165	0.678571	352	1	352	putative S-adenosyl-L-methionine-dependent methyltransferase BCG_0781c [Vitis riparia]	352	1	352	717.613	0	0.977273	352	352
evm.model.chr18.1503	K2	98.3145	132.855	51.6455	44.7945	E0CQ36_VITVI	VIT_18s0001g12340	Uncharacterized protein	291.582	8.09e-101	0.988372	-	-	-	-	-	-	174	-	-	-	-	-	-	-	-	-	-	-
evm.model.chr18.1584	K2	1.44083	1.00963	0	0	F6GZR0_VITVI	VIT_18s0001g13590	Protein kinase domain-containing protein	1890.55	0	0.950486	Y4361_ARATH	At4g36180	Probable LRR receptor-like serine/threonine-protein kinase At4g36180	1295.8	0	0.654657	1132	1	1131	probable LRR receptor-like serine/threonine-protein kinase At4g36180 [Vitis riparia]	1131	1	1131	2221.82	0	0.981432	1131	1131
evm.model.chr18.1661	K2	158.376	157.682	49.1018	19.6851	E0CPM7_VITVI	VIT_18s0001g14040	Endoglucanase	944.11	0	0.961905	GUN10_ARATH	At1g75680	Endoglucanase 10	705.671	0	0.724409	525	1	525	endoglucanase 10 [Vitis riparia]	525	1	525	1050.04	0	0.967619	525	525
evm.model.chr18.1686	K2	79.6802	80.9108	12.6181	39.5713	F6H1K9_VITVI	VIT_18s0001g14250	Uncharacterized protein	1355.12	0	0.957087	-	-	-	-	-	-	769	1	769	mastermind-like protein 2 isoform X1 [Vitis riparia] &gt;ref|XP_034675841.1| mastermind-like protein 2 isoform X1 [Vitis riparia]	762	1	762	1400.96	0	0.949416	769	762
evm.model.chr18.1705	K2	253.819	247.84	31.1722	4.78724	F6H1L2_VITVI	VIT_18s0001g14360	Tubulin beta chain	870.537	0	1	TBB1_ARATH	At1g75780	Tubulin beta-1 chain	851.277	0	0.978972	448	1	448	PREDICTED: tubulin beta-1 chain [Vitis vinifera] &gt;ref|XP_034676525.1| tubulin beta-1 chain [Vitis riparia]	448	1	448	939.488	0	0.995536	448	448
evm.model.chr18.1876	K2	15.6496	25.0279	0.432685	0.678832	E0CQN9_VITVI	VIT_18s0001g15550	Carboxypeptidase	928.317	0	0.978587	SCP42_ARATH	At5g42240	Serine carboxypeptidase-like 42	754.207	0	0.808889	467	1	467	serine carboxypeptidase-like 42 isoform X1 [Vitis riparia]	467	1	467	956.822	0	0.982869	467	467
evm.model.chr18.1900	K2	4.58681	4.13859	0.184674	0	F6GZV3_VITVI	VIT_18s0001g15720	Protein kinase domain-containing protein	1917.89	0	0.975769	-	-	-	-	-	-	1088	1	1088	PREDICTED: LRR receptor-like serine/threonine-protein kinase RCH1 [Vitis vinifera]	1088	1	1088	2130.91	0	0.974265	1088	1088
evm.model.chr18.1914	K2	1.44493	1.03937	0.0455703	0.24508	A5C6Y5_VITVI	VIT_18s0166g00090	VQ domain-containing protein	310.457	1.65e-105	0.929104	-	-	-	-	-	-	269	1	268	protein MKS1-like [Vitis riparia]	269	1	269	504.982	4.72e-180	0.97037	268	269
evm.model.chr18.2279	K2	0.350142	0.43783	0	0.021669	F6H8P4_VITVI	VIT_05s0049g01920	Retrotrans_gag domain-containing protein	635.565	0	0.751111	-	-	-	-	-	-	540	-	-	-	-	-	-	-	-	-	-	-
evm.model.chr18.2338	K2	6.45102	5.1839	0.0329817	0.094361	F6HJC1_VITVI	VIT_18s0001g01430	GFO_IDH_MocA domain-containing protein	711.449	0	0.968839	Y4967_ARATH	At4g09670	Uncharacterized oxidoreductase At4g09670	506.523	1.58e-179	0.653295	354	-	-	-	-	-	-	-	-	-	-	-
evm.model.chr18.2492	K2	1.12603	0.686261	0	0	F6HJE1_VITVI	VIT_18s0001g02500	Uncharacterized protein	325.479	2.26e-112	0.952381	-	-	-	-	-	-	241	1	241	PREDICTED: UPF0544 protein C5orf45 homolog [Vitis vinifera]	225	1	225	439.884	1.96e-155	0.908714	241	225
evm.model.chr18.25	K2	29.2032	47.876	0.0171553	0.488021	F6I6X6_VITVI	VIT_18s0122g00290	Uncharacterized protein	455.677	8.18e-164	0.982063	-	-	-	-	-	-	223	1	223	PREDICTED: protein MIZU-KUSSEI 1 [Vitis vinifera] &gt;ref|XP_034674958.1| protein MIZU-KUSSEI 1 [Vitis riparia]	223	1	223	455.677	5.79e-162	0.982063	223	223
evm.model.chr18.266	K2	2.42452	1.83018	0.177009	0.222103	F6H0F7_VITVI	VIT_18s0001g01320	Uncharacterized protein	518.85	2.65e-168	0.914894	-	-	-	-	-	-	622	1	360	PREDICTED: LOW QUALITY PROTEIN: wall-associated receptor kinase 1 [Vitis vinifera]	1242	1	357	635.18	0	0.877778	360	357
evm.model.chr18.2688	K2	43.4707	51.7164	21.572	9.05086	F6GY10_VITVI	VIT_18s0072g01000	Dihydrolipoamide acetyltransferase component of pyruvate dehydrogenase complex	737.258	0	0.935146	ODP25_ARATH	At1g34430	Dihydrolipoyllysine-residue acetyltransferase component 5 of pyruvate dehydrogenase complex, chloroplastic	610.912	0	0.73922	478	1	478	dihydrolipoyllysine-residue acetyltransferase component 5 of pyruvate dehydrogenase complex, chloroplastic [Vitis riparia]	476	1	476	943.725	0	0.985356	478	476
evm.model.chr18.2790	K2	113.111	102.455	1.36089	0	F6GY90_VITVI	VIT_18s0075g00270	Uncharacterized protein	270.781	2.85e-92	0.913514	-	-	-	-	-	-	182	-	-	-	-	-	-	-	-	-	-	-
evm.model.chr18.29	K2	96.4915	99.1535	4.8903	48.1509	F6I6X4_VITVI	VIT_18s0122g00330	Glycosyltransferase family 92 protein	886.33	0	0.941176	GALS1_ARATH	At2g33570	Galactan beta-1,4-galactosyltransferase GALS1	657.136	0	0.679208	1080	1	524	PREDICTED: galactan beta-1,4-galactosyltransferase GALS1 [Vitis vinifera]	521	1	518	1047.73	0	0.96374	524	518
evm.model.chr18.3294	K2	5.57004	3.21726	0.00498467	0.026374	F6I3Z8_VITVI	VIT_18s0041g00550	Uncharacterized protein	869.766	0	0.948889	PTR9_ARATH	At1g22540	Protein NRT1/ PTR FAMILY 5.10	528.865	7.53e-177	0.607223	941	492	941	PREDICTED: protein NRT1/ PTR FAMILY 5.10 [Vitis vinifera]	574	124	573	889.412	0	0.948889	450	450
evm.model.chr18.3307	K2	8.23312	6.20168	0.707839	0.46181	D7U9B0_VITVI	VIT_18s0041g00670	Uncharacterized protein	1100.89	0	0.971979	PTR9_ARATH	At1g22540	Protein NRT1/ PTR FAMILY 5.10	694.115	0	0.663717	597	26	596	protein NRT1/ PTR FAMILY 5.10-like [Vitis riparia]	572	1	571	1146.72	0	0.975482	571	571
evm.model.chr18.3416	K2	0.245704	0.221294	0	0	F6HMY1_VITVI	VIT_18s0001g03710	ADP-ribosyl cyclase/cyclic ADP-ribose hydrolase	1931.38	0	0.71702	-	-	-	-	-	-	1448	1	1448	disease resistance protein RPV1-like [Vitis riparia]	1441	1	1441	2230.29	0	0.793651	1448	1441
evm.model.chr18.3461	K2	9.91756	8.58232	1.39041	0.807448	F6I466_VITVI	VIT_18s0041g01700	Uncharacterized protein	103.605	3.62e-29	0.853659	-	-	-	-	-	-	117	-	-	-	-	-	-	-	-	-	-	-
evm.model.chr18.3526	K2	1.53054	1.08907	0.0578957	0.242942	F6GVZ2_VITVI	VIT_18s0089g00740	Uncharacterized protein	188.348	3.45e-59	0.918367	-	-	-	-	-	-	319	-	-	-	-	-	-	-	-	-	-	-
evm.model.chr18.3814	K2	69.3067	94.7378	0.0420217	0.876466	D7TLF2_VITVI	VIT_18s0001g05850	AP2/ERF domain-containing protein	320.472	4.17e-112	0.977401	-	-	-	-	-	-	178	1	177	PREDICTED: ethylene-responsive transcription factor ERF022 [Vitis vinifera]	177	1	177	352.058	1.67e-122	0.977401	177	177
evm.model.chr18.4006	K2	4.66896	3.78724	0.160904	0.353316	F6GW12_VITVI	VIT_18s0089g00400	Abhydrolase_3 domain-containing protein	652.129	0	0.943953	-	-	-	-	-	-	330	1	329	PREDICTED: probable carboxylesterase 18 isoform X2 [Vitis vinifera]	329	1	329	659.833	0	0.972644	329	329
evm.model.chr18.416	K2	0.339879	0.213072	0	0	F6H0S6_VITVI	VIT_18s0001g03170	Uncharacterized protein	721.85	0	0.957895	-	-	-	-	-	-	381	1	381	PREDICTED: WAT1-related protein At4g08290 isoform X1 [Vitis vinifera]	381	1	381	752.666	0	0.963255	381	381
evm.model.chr18.477	K2	29.6155	39.3699	1.63864	2.41861	F6H0M5_VITVI	VIT_18s0001g03910	Nitrate reductase	1808.11	0	0.974697	NIA2_ARATH	At1g37130	Nitrate reductase [NADH] 2	1443.71	0	0.766811	907	1	907	nitrate reductase [NADH]-like [Vitis vinifera]	909	1	909	1847.4	0	0.972497	907	909
evm.model.chr18.555	K2	1.84382	1.70249	0.062533	0.142505	F6H0V7_VITVI	VIT_18s0001g05160	Fn3_like domain-containing protein	1435.24	0	0.952196	BXL7_ARATH	At1g78060	Probable beta-D-xylosidase 7	997.268	0	0.666667	774	1	774	probable beta-D-xylosidase 7 [Vitis riparia]	774	1	774	1516.9	0	0.956072	774	774
evm.model.chr18.686	K2	13.8023	13.1052	0.557809	0.420762	F6H0Y8_VITVI	VIT_18s0001g06760	ENTH domain-containing protein	594.349	0	0.940994	-	-	-	-	-	-	355	1	322	PREDICTED: putative clathrin assembly protein At4g40080 [Vitis vinifera]	336	1	322	620.542	0	0.940994	322	322
evm.model.chr18.693	K2	108.816	178.654	2.9109	0.0373337	F6H0Z1_VITVI	VIT_18s0001g06850	Peroxidase	504.212	5.56e-180	0.849498	PER52_ARATH	At5g05340	Peroxidase 52	367.081	6.73e-126	0.634058	317	1	316	PREDICTED: cationic peroxidase 1-like [Vitis vinifera] &gt;ref|XP_034676250.1| cationic peroxidase 1-like [Vitis riparia]	316	1	316	640.958	0	0.987342	316	316
evm.model.chr18.730	K2	16.9186	15.4051	1.78228	0.415113	E0CRT2_VITVI	VIT_18s0001g07220	Cyclin N-terminal domain-containing protein	674.47	0	0.96338	-	-	-	-	-	-	355	1	355	cyclin-D4-2-like [Vitis riparia]	355	1	355	707.597	0	0.966197	355	355
evm.model.chr18.76	K2	138.313	147.914	42.1382	26.3726	F6I6V7_VITVI	VIT_18s0122g00770	SHSP domain-containing protein	196.438	9.42e-65	0.97	-	-	-	-	-	-	101	1	100	increased DNA methylation 3 [Vitis riparia] &gt;ref|XP_034676625.1| increased DNA methylation 3 [Vitis riparia] &gt;ref|XP_034676626.1| increased DNA methylation 3 [Vitis riparia] &gt;ref|XP_034676627.1| increased DNA methylation 3 [Vitis riparia] &gt;ref|XP_034676628.1| increased DNA methylation 3 [Vitis riparia] &gt;ref|XP_034676629.1| increased DNA methylation 3 [Vitis riparia] &gt;ref|XP_0346…	145	47	145	197.978	2.04e-63	0.98	100	99
evm.model.chr18.78	K2	19.6745	16.3737	1.8656	6.84617	F6I6V6_VITVI	VIT_18s0122g00780	MFS domain-containing protein	951.044	0	0.937037	PHT19_ARATH	At1g76430	Probable inorganic phosphate transporter 1-9	630.943	0	0.618692	540	1	539	PREDICTED: probable inorganic phosphate transporter 1-9 [Vitis vinifera]	540	1	540	1045.8	0	0.959259	539	540
evm.model.chr18.79	K2	3.57859	2.34983	0	0.186413	F6I6V5_VITVI	VIT_18s0122g00790	Uncharacterized protein	684.1	0	0.973214	XCP1_ARATH	At4g35350	Cysteine protease XCP1	525.783	0	0.717262	336	1	336	cysteine protease XCP1 [Vitis riparia]	351	16	351	689.108	0	0.982143	336	336
evm.model.chr18.810	K2	6.17497	4.13769	0.262651	1.16121	F6H150_VITVI	VIT_18s0001g07800	Kinesin-like protein	1626.68	0	0.935955	-	-	-	-	-	-	1024	1	1023	kinesin-like protein KIN-14R isoform X2 [Vitis riparia]	1021	1	1021	2045.4	0	0.968719	1023	1021
evm.model.chr18.881	K2	63.4861	54.66	14.6125	29.0341	F6H155_VITVI	VIT_18s0001g08310	Inositol-tetrakisphosphate 1-kinase	558.14	0	0.985549	ITPK3_ARATH	At4g08170	Inositol-tetrakisphosphate 1-kinase 3	435.261	8.36e-151	0.840909	406	59	404	PREDICTED: inositol-tetrakisphosphate 1-kinase 3 isoform X1 [Vitis vinifera] &gt;ref|XP_034676115.1| inositol-tetrakisphosphate 1-kinase 3 isoform X1 [Vitis riparia]	347	1	346	691.804	0	0.985549	346	346
evm.model.chr18.92	K2	1.27557	1.4974	0	0.228497	F6I6U8_VITVI	VIT_18s0122g00910	MLO-like protein	878.241	0	0.943396	-	-	-	-	-	-	470	1	470	PREDICTED: MLO-like protein 9 [Vitis vinifera]	531	64	531	955.281	0	0.976596	470	468
evm.model.chr18.963	K2	24.9372	26.7129	0	3.41617	E0CP14_VITVI	VIT_18s0001g09000	CYSTM domain-containing protein	78.9518	2.61e-20	0.75	-	-	-	-	-	-	85	-	-	-	-	-	-	-	-	-	-	-
evm.model.chr19.1253	K2	3.01109	3.08988	0	0.475954	D7UAV9_VITVI	VIT_19s0015g01960	S-protein homolog	274.633	3.09e-94	0.854305	-	-	-	-	-	-	172	1	171	S-protein homolog 20-like [Vitis riparia]	172	2	172	307.375	5.46e-105	0.853801	171	171
evm.model.chr19.1370	K2	30.4194	31.2062	1.2471	1.58077	F6I503_VITVI	VIT_19s0015g02500	Uncharacterized protein	873.618	0	0.935123	-	-	-	-	-	-	456	1	456	cytochrome P450 CYP72A219-like [Vitis riparia]	515	60	515	892.108	0	0.938596	456	456
evm.model.chr19.17	K2	24.79	20.7682	4.10832	5.3049	F6H2K0_VITVI	VIT_19s0014g00180	Ribokinase	652.129	0	0.967655	RBSK_ARATH	At1g17160	Ribokinase	467.618	1.18e-163	0.773292	372	1	371	ribokinase [Vitis riparia]	371	1	371	733.406	0	0.975741	371	371
evm.model.chr19.179	K2	4.34857	6.23342	0	0.598504	E0CSC0_VITVI	VIT_19s0014g01690	Uncharacterized protein	534.258	0	0.957792	-	-	-	-	-	-	309	1	309	protein IQ-DOMAIN 1-like [Vitis riparia] &gt;ref|XP_034678726.1| protein IQ-DOMAIN 1-like [Vitis riparia] &gt;ref|XP_034678727.1| protein IQ-DOMAIN 1-like [Vitis riparia]	309	1	309	617.846	0	0.964401	309	309
evm.model.chr19.205	K2	34.1311	31.791	5.87219	2.94955	F6H1Z7_VITVI	VIT_19s0014g01910	Uncharacterized protein	302.753	1.3e-92	0.896907	-	-	-	-	-	-	756	-	-	-	-	-	-	-	-	-	-	-
evm.model.chr19.2167	K2	2.56298	2.25572	0.192836	0.69477	D7SWS4_VITVI	VIT_19s0027g01220	Phenylalanine--tRNA ligase	524.628	0	0.935943	SYFM_ARATH	At3g58140	Phenylalanine--tRNA ligase, chloroplastic/mitochondrial	377.096	6.24e-129	0.715909	281	1	278	PREDICTED: phenylalanine--tRNA ligase, chloroplastic/mitochondrial isoform X1 [Vitis vinifera]	298	1	278	521.161	0	0.935252	278	278
evm.model.chr19.2215	K2	0.777946	0.561909	0	0.0888747	D7SWP8_VITVI	VIT_19s0027g01580	Uncharacterized protein	777.704	0	0.767764	-	-	-	-	-	-	984	46	984	disease resistance protein SUMM2-like isoform X1 [Vitis riparia]	865	1	865	1517.67	0	0.820021	939	865
evm.model.chr19.2255	K2	2.06337	2.42669	0	0.41625	D7SWN0_VITVI	VIT_19s0027g01820	Potassium transporter	1325.46	0	0.969072	-	-	-	-	-	-	729	1	728	PREDICTED: probable potassium transporter 13 isoform X2 [Vitis vinifera]	729	1	729	1445.64	0	0.969822	728	729
evm.model.chr19.231	K2	0.218635	0.143308	0	0.0211843	F6H210_VITVI	VIT_19s0014g02070	Glycosyltransferase	826.624	0	0.949672	-	-	-	-	-	-	458	1	457	PREDICTED: UDP-glycosyltransferase 79B9-like [Vitis vinifera]	457	1	457	869.766	0	0.954048	457	457
evm.model.chr19.2332	K2	2.80104	1.66435	0.035626	0.368328	A5AHR9_VITVI	VIT_19s0085g00440	Uncharacterized protein	2649	0	0.968166	-	-	-	-	-	-	1446	1	1444	putative disease resistance protein RGA4 [Vitis riparia]	1444	1	1444	2866.26	0	0.969529	1444	1444
evm.model.chr19.2363	K2	5.40376	4.43243	0.0428197	0.0736307	D7T128_VITVI	VIT_19s0085g00760	Glycosyltransferase	860.522	0	0.92161	-	-	-	-	-	-	472	1	471	PREDICTED: anthocyanidin 3-O-glucosyltransferase 2 [Vitis vinifera]	472	1	472	861.292	0	0.92161	471	472
evm.model.chr19.2378	K2	395.295	1058.18	30.5868	21.8288	F6H9T6_VITVI	VIT_19s0085g00880	Succinate-semialdehyde dehydrogenase	1026.54	0	0.983019	SSDH_ARATH	At1g79440	Succinate-semialdehyde dehydrogenase, mitochondrial	794.267	0	0.791919	531	1	530	PREDICTED: succinate-semialdehyde dehydrogenase, mitochondrial [Vitis vinifera] &gt;ref|XP_034679581.1| succinate-semialdehyde dehydrogenase, mitochondrial-like [Vitis riparia]	530	1	530	1065.45	0	0.983019	530	530
evm.model.chr19.2382	K2	3.42004	1.95117	0.00968733	0.365611	F6H9T4_VITVI	VIT_19s0085g00900	Uncharacterized protein	768.844	0	0.984536	Q940T0_ARATH	At1g79420	At1g79420/T8K14_16	518.85	0	0.683292	388	-	-	-	-	-	-	-	-	-	-	-
evm.model.chr19.2398	K2	1.34773	0.790879	0.047867	0.132661	F6H9S4_VITVI	VIT_19s0085g01040	Peroxidase	649.432	0	0.95614	-	-	-	-	-	-	343	1	342	peroxidase 7-like [Vitis riparia]	338	1	337	657.522	0	0.947368	342	337
evm.model.chr19.24	K2	1.32983	0.767558	0	0.218004	F6H2K3_VITVI	VIT_19s0014g00230	Uncharacterized protein	534.643	0	0.951768	-	-	-	-	-	-	347	1	347	PREDICTED: protein Jade-1 [Vitis vinifera]	348	1	348	578.17	0	0.905714	347	348
evm.model.chr19.408	K2	151.364	152.411	124.025	98.2275	F6H277_VITVI	VIT_19s0014g03320	Uncharacterized protein	627.091	0	0.948127	Q9C933_ARATH	At1g52870	At1g52870/F14G24_14	434.106	1.5e-150	0.638968	378	1	370	PREDICTED: mpv17-like protein isoform X1 [Vitis vinifera]	371	1	370	708.753	0	0.948649	370	370
evm.model.chr19.45	K2	8.87672	8.92746	0.0513713	0	E0CS21_VITVI	VIT_19s0014g00460	PMR5N domain-containing protein	667.537	0	0.951149	TBL41_ARATH	At3g14850	Protein trichome birefringence-like 41	424.861	1.57e-147	0.622699	347	1	347	PREDICTED: protein trichome birefringence-like 41 [Vitis vinifera]	348	1	348	689.108	0	0.951149	347	348
evm.model.chr19.553	K2	65.02	85.2187	18.1253	12.4916	F6H2G8_VITVI	VIT_19s0014g04650	EF-hand domain-containing protein	240.35	2.4e-81	0.993333	CARP1_ARATH	At4g27280	Calcium-binding protein KRP1	120.168	1.33e-34	0.72043	151	38	150	PREDICTED: calcium-binding protein PBP1 [Vitis vinifera] &gt;ref|XP_034679053.1| calcium-binding protein PBP1 [Vitis riparia]	117	5	117	229.18	2.99e-75	1	113	113
evm.model.chr19.562	K2	39.7399	108.887	0.214326	0.342681	E0CT19_VITVI	VIT_19s0014g04720	Uncharacterized protein	303.523	4.38e-106	0.974026	Q8GYV1_ARATH	At5g54530, At5g54530/MRB17_3	Uncharacterized protein At5g54530	193.741	8.4e-63	0.679389	155	-	-	-	-	-	-	-	-	-	-	-
evm.model.chr19.606	K2	12.6965	8.67482	0.297099	1.22908	E0CT47_VITVI	VIT_19s0014g05070	Kinesin-like protein	1484.93	0	0.97903	KN14N_ARATH	At5g54670	Kinesin-like protein KIN-14N	1045.8	0	0.684896	764	1	763	kinesin-like protein KIN-14N isoform X2 [Vitis riparia]	763	1	763	1545.79	0	0.980341	763	763
evm.model.chr19.607	K2	1.14746	0.683037	0	0	A5AP35_VITVI	VIT_19s0014g05080	Uncharacterized protein	444.121	2.67e-159	0.9819	-	-	-	-	-	-	221	1	221	photosynthetic NDH subunit of lumenal location 3, chloroplastic [Vitis riparia]	221	1	221	446.432	1.7e-158	0.986425	221	221
evm.model.chr19.613	K2	3.59537	5.70673	0	0.44857	E0CT53_VITVI	VIT_19s0014g05130	Hexosyltransferase	1065.06	0	0.988743	GAUTC_ARATH	At5g54690	Probable galacturonosyltransferase 12	894.804	0	0.820561	533	1	533	PREDICTED: probable galacturonosyltransferase 12 [Vitis vinifera] &gt;ref|XP_034678174.1| probable galacturonosyltransferase 12 [Vitis riparia]	533	1	533	1099.35	0	0.988743	533	533
evm.model.chr19.665	K2	0.838542	0.517443	0	0	F6H9A1_VITVI	VIT_19s0177g00030	Fe2OG dioxygenase domain-containing protein	681.404	0	0.98494	-	-	-	-	-	-	365	37	365	gibberellin 2-beta-dioxygenase 8-like [Vitis vinifera] &gt;ref|XP_010644402.1| PREDICTED: gibberellin 2-beta-dioxygenase 8-like isoform X1 [Vitis vinifera] &gt;ref|XP_010644403.1| PREDICTED: gibberellin 2-beta-dioxygenase 8-like isoform X1 [Vitis vinifera]	329	1	329	673.315	0	0.984802	329	329
evm.model.chr19.697	K2	15.2235	12.253	0.934451	2.69795	D7T0C2_VITVI	VIT_19s0177g00280	Uncharacterized protein	619.772	0	0.97351	-	-	-	-	-	-	303	1	302	chaperone protein dnaJ C76, chloroplastic-like [Vitis riparia]	301	1	301	606.29	0	0.960265	302	301
evm.model.chr19.784	K2	0.489034	0.274587	0	0	F6HEQ1_VITVI	VIT_19s0090g00790	Uncharacterized protein	738.799	0	0.955083	-	-	-	-	-	-	424	1	423	PREDICTED: probable F-box protein At4g22030 [Vitis vinifera]	423	1	423	797.349	0	0.955083	423	423
evm.model.chr19.996	K2	411.299	521.646	76.2623	118.259	F6I546_VITVI	VIT_19s0015g00340	Uncharacterized protein	157.918	5.84e-50	0.907563	-	-	-	-	-	-	117	1	117	PREDICTED: procyclic form-specific polypeptide B1-alpha [Vitis vinifera]	119	1	119	169.859	2.74e-52	0.89916	117	119
evm.model.chr2.11	K2	31.6833	39.2454	5.66583	8.96803	F6HUL7_VITVI	VIT_02s0025g00080	SAP30_Sin3_bdg domain-containing protein	425.246	2.17e-151	0.929752	-	-	-	-	-	-	235	-	-	-	-	-	-	-	-	-	-	-
evm.model.chr2.1162	K2	11.2913	11.2079	0.136437	0.426222	D7TTY4_VITVI	VIT_02s0012g01120	Glycine cleavage system H protein	333.569	1.46e-117	0.987879	GCSH3_ARATH	At1g32470	Glycine cleavage system H protein 3, mitochondrial	271.937	2.87e-93	0.819277	166	1	165	glycine cleavage system H protein, mitochondrial [Vitis riparia]	165	1	165	334.339	6.65e-116	0.993939	165	165
evm.model.chr2.1221	K2	3.54127	2.16537	0.131459	0.666215	F6H5M5_VITVI	VIT_14s0108g01500	Uncharacterized protein	147.902	4.25e-41	0.608696	-	-	-	-	-	-	150	4	144	chaperone protein ClpB3, chloroplastic isoform X2 [Vitis riparia]	815	668	815	172.94	3.89e-47	0.614907	141	148
evm.model.chr2.1267	K2	96.2228	182.844	19.0355	95.0124	F6HT60_VITVI	VIT_02s0012g01870	Uncharacterized protein	206.068	5.74e-68	0.97973	-	-	-	-	-	-	148	-	-	-	-	-	-	-	-	-	-	-
evm.model.chr2.181	K2	28.8952	40.8552	7.6616	0.906992	F6HU24_VITVI	VIT_02s0025g01470	Uncharacterized protein	414.075	3.59e-147	0.95671	-	-	-	-	-	-	231	1	231	NAD(P)H-quinone oxidoreductase subunit S, chloroplastic [Vitis riparia]	231	1	231	456.833	3.78e-162	0.974026	231	231
evm.model.chr2.200	K2	15.8752	11.2682	0.438126	2.91499	F6HU27_VITVI	VIT_02s0025g01600	LEA_2 domain-containing protein	353.984	9.53e-125	0.963918	-	-	-	-	-	-	194	-	-	-	-	-	-	-	-	-	-	-
evm.model.chr2.2130	K2	1.73213	1.81029	0.028369	0	D7U3X1_VITVI	VIT_02s0033g01000	Uncharacterized protein	654.055	0	0.758315	Q9LF70_ARATH	At5g17540	At5g17540	220.705	2.43e-66	0.643243	392	1	391	PREDICTED: methanol O-anthraniloyltransferase [Vitis vinifera]	451	1	451	684.485	0	0.758315	391	451
evm.model.chr2.217	K2	9.49498	9.36633	0.920614	0.954991	D7TVI4_VITVI	VIT_02s0025g01730	Beta-ketoacyl-[acyl-carrier-protein] synthase I	952.199	0	0.981557	KASC1_ARATH	At5g46290	3-oxoacyl-[acyl-carrier-protein] synthase I, chloroplastic	690.263	0	0.771167	489	1	488	3-oxoacyl-[acyl-carrier-protein] synthase I, chloroplastic-like [Vitis riparia]	488	1	488	985.326	0	0.981557	488	488
evm.model.chr2.2273	K2	36.9663	38.4961	14.1627	8.01451	F6HJ49_VITVI	VIT_02s0087g00250	Uncharacterized protein	151.369	3.35e-48	0.934783	-	-	-	-	-	-	93	-	-	-	-	-	-	-	-	-	-	-
evm.model.chr2.24	K2	14.34	13.0808	3.78961	4.39539	F6HUM6_VITVI	VIT_02s0025g00200	Homeobox domain-containing protein	1175.23	0	0.94494	-	-	-	-	-	-	673	1	672	homeobox protein BEL1 homolog [Vitis riparia] &gt;ref|XP_034711134.1| homeobox protein BEL1 homolog [Vitis riparia]	672	1	672	1396.72	0	0.99256	672	672
evm.model.chr2.261	K2	6.18565	7.89008	0.00919167	0.408312	D7TVM6_VITVI	VIT_02s0025g02190	Uncharacterized protein	687.567	0	0.991071	O22985_ARATH	At4g24050	AT4g24050/T19F6_40	530.791	0	0.767372	337	1	336	PREDICTED: short-chain dehydrogenase TIC 32, chloroplastic [Vitis vinifera]	336	1	336	687.567	0	0.991071	336	336
evm.model.chr2.299	K2	21.5437	20.5338	5.09719	6.02667	D7TVR0_VITVI	VIT_02s0025g02550	AB hydrolase-1 domain-containing protein	738.028	0	0.966321	Q9SVL9_ARATH	At3g50790	AB hydrolase-1 domain-containing protein	550.821	0	0.70603	436	12	435	embryogenesis-associated protein EMB8 isoform X1 [Vitis riparia]	424	1	424	839.336	0	0.962264	424	424
evm.model.chr2.307	K2	71.4801	61.3189	2.41503	27.4629	D7TVR4_VITVI	VIT_02s0025g02600	Uncharacterized protein	1050.04	0	0.974265	-	-	-	-	-	-	545	1	544	aldehyde oxidase GLOX-like [Vitis riparia]	548	6	548	1099.35	0	0.979779	544	543
evm.model.chr2.377	K2	1.87226	1.51305	0.044726	0.068121	D7TVW3_VITVI	VIT_02s0025g03140	WAT1-related protein	480.715	3.29e-170	0.848276	-	-	-	-	-	-	303	1	290	WAT1-related protein At1g43650-like [Vitis riparia]	365	1	256	481.1	1.93e-168	0.848276	290	256
evm.model.chr2.388	K2	9.31531	15.1867	0.596015	2.24729	F6HUB2_VITVI	VIT_02s0025g03240	Protein kinase domain-containing protein	545.814	0	0.977941	-	-	-	-	-	-	499	24	498	probable LRR receptor-like serine/threonine-protein kinase PAM74 [Vitis riparia]	699	23	497	898.271	0	0.957895	475	475
evm.model.chr2.390	K2	20.402	18.5989	0.787194	0.893817	D7TVX3_VITVI	VIT_02s0025g03260	Uncharacterized protein	518.85	0	0.985455	NIP51_ARATH	At4g10380	Probable aquaporin NIP5-1	442.965	2.36e-156	0.833333	299	1	298	probable aquaporin NIP5-1 [Vitis riparia]	298	1	298	587.8	0	0.986577	298	298
evm.model.chr2.414	K2	3.89927	3.286	0.0739183	0.415728	F6HUC4_VITVI	VIT_02s0025g03450	BHLH domain-containing protein	1225.31	0	0.976115	-	-	-	-	-	-	628	1	628	PREDICTED: transcription factor EGL1 [Vitis vinifera]	633	1	633	1262.28	0	0.968404	628	633
evm.model.chr2.439	K2	2.95146	2.23863	0.110613	0.321871	F6HUD3_VITVI	VIT_02s0025g03630	Uncharacterized protein	1656.73	0	0.862539	HMA5_ARATH	At1g63440	Probable copper-transporting ATPase HMA5	1459.12	0	0.766949	967	3	967	probable copper-transporting ATPase HMA5 [Vitis riparia]	965	1	965	1958.34	0	0.989637	965	965
evm.model.chr2.443	K2	48.2869	51.4269	1.18139	1.66606	F6HUD5_VITVI	VIT_02s0025g03680	Tubulin beta chain	873.618	0	0.997674	TBB8_ARATH	At5g23860	Tubulin beta-8 chain	872.848	0	0.995349	447	1	447	PREDICTED: tubulin beta-2 chain [Vitis vinifera]	447	1	447	941.028	0	0.997763	447	447
evm.model.chr2.725	K2	35.6071	42.9053	18.1497	8.19058	D7TN17_VITVI	VIT_02s0154g00140	Beta-ketoacyl-[acyl-carrier-protein] synthase III	807.749	0	0.9875	FABH_ARATH	At1g62640	3-oxoacyl-[acyl-carrier-protein] synthase III, chloroplastic	634.41	0	0.771712	401	1	400	PREDICTED: 3-oxoacyl-[acyl-carrier-protein] synthase 3 A, chloroplastic [Vitis vinifera]	400	1	400	807.749	0	0.9875	400	400
evm.model.chr2.754	K2	12.268	8.15782	0.148522	2.69504	F6HP97_VITVI	VIT_02s0154g00220	Uncharacterized protein	424.861	1.17e-149	0.965035	-	-	-	-	-	-	286	-	-	-	-	-	-	-	-	-	-	-
evm.model.chr2.761	K2	5.20313	4.19694	0.322524	0.559823	F6HPA0_VITVI	VIT_02s0154g00260	Uncharacterized protein	1057.74	0	0.981387	PTR7_ARATH	At1g12110	Protein NRT1/ PTR FAMILY 6.3	699.893	0	0.664395	591	1	591	PREDICTED: protein NRT1/ PTR FAMILY 6.3 [Vitis vinifera]	591	1	591	1192.56	0	0.981387	591	591
evm.model.chr2.956	K2	9.86688	7.25283	0.948082	1.54114	D7SYT4_VITVI	VIT_02s0236g00100	AAI domain-containing protein	156.377	1e-47	0.915663	-	-	-	-	-	-	232	-	-	-	-	-	-	-	-	-	-	-
evm.model.chr2.968	K2	3.55472	2.55757	0.380881	0.532704	F6GZF8_VITVI	VIT_00s0790g00020	Uncharacterized protein	352.829	7.54e-118	0.930108	-	-	-	-	-	-	273	30	215	cytochrome P450 81Q32-like [Vitis riparia]	508	28	213	356.681	6e-118	0.946237	186	186
evm.model.chr2.976	K2	10.024	10.2919	2.07995	1.43044	F6GZF8_VITVI	VIT_00s0790g00020	Uncharacterized protein	575.859	0	0.93949	-	-	-	-	-	-	418	21	334	cytochrome P450 81Q32-like [Vitis riparia]	508	21	334	615.15	0	0.958599	314	314
evm.model.chr20.1040	K2	26.9501	22.7271	0.45128	9.81318	F6H4D7_VITVI	VIT_07s0031g02340	Aa_trans domain-containing protein	868.996	0	0.97351	AAP2_ARATH	At5g09220	Amino acid permease 2	739.184	0	0.787018	489	1	488	amino acid permease 3-like isoform X1 [Vitis riparia]	489	1	489	979.163	0	0.97955	488	489
evm.model.chr20.1253	K2	25.0273	21.1029	2.9814	6.53321	D7TB29_VITVI	VIT_07s0130g00210	PHD domain-containing protein	1319.68	0	0.964286	-	-	-	-	-	-	700	1	700	PHD finger protein At1g33420-like [Vitis riparia]	692	1	692	1391.71	0	0.965714	700	692
evm.model.chr20.1359	K2	1.28866	1.91685	0.00954233	0.0124087	F6H4H0_VITVI	VIT_07s0031g02950	Ammonium transporter	832.017	0	0.975877	AMT2_ARATH	At2g38290	Ammonium transporter 2	596.275	0	0.684322	486	1	485	PREDICTED: ammonium transporter 3 member 1-like [Vitis vinifera]	485	1	485	967.607	0	0.981443	485	485
evm.model.chr20.1372	K2	12.3976	15.4955	0	1.57922	F6H4G8_VITVI	VIT_07s0031g02900	Peptidase A1 domain-containing protein	770.385	0	0.970588	Q84M99_ARATH	At2g03200	Peptidase A1 domain-containing protein	507.679	4.63e-177	0.623832	436	1	436	aspartic proteinase nepenthesin-1-like [Vitis riparia]	436	1	436	861.677	0	0.96789	436	436
evm.model.chr20.141	K2	5.57372	4.63309	0.0296727	0.844856	F6HD85_VITVI	VIT_00s0804g00020	Uncharacterized protein	667.537	0	0.969163	F4JR96_ARATH	At4g37080	Uncharacterized protein	521.546	7.38e-178	0.6048	605	-	-	-	-	-	-	-	-	-	-	-
evm.model.chr20.1429	K2	28.2954	25.5344	2.82014	10.2827	A5B062_VITVI	VIT_07s0031g02740	Uncharacterized protein	176.792	4.64e-58	1	-	-	-	-	-	-	97	1	97	PREDICTED: auxin-responsive protein SAUR32-like [Vitis vinifera]	103	7	103	201.06	3e-65	1	97	97
evm.model.chr20.1433	K2	12.4196	15.9965	1.81612	3.97932	D7SWH3_VITVI	VIT_07s0031g02700	Amidase domain-containing protein	1145.95	0	0.967213	-	-	-	-	-	-	609	1	609	PREDICTED: fatty acid amide hydrolase isoform X2 [Vitis vinifera]	610	1	610	1231.08	0	0.967213	609	610
evm.model.chr20.145	K2	52.7118	62.8762	15.3004	4.78367	D7UEC0_VITVI	VIT_00s1003g00010	FLZ-type domain-containing protein	236.113	5.66e-79	0.811189	-	-	-	-	-	-	160	1	160	FCS-Like Zinc finger 5-like [Vitis riparia]	160	1	160	318.161	1.06e-109	0.95	160	160
evm.model.chr20.1464	K2	0.23595	0.137901	0	0.011746	F6HYB9_VITVI	VIT_09s0002g03840	NB-ARC domain-containing protein	1569.67	0	0.953303	-	-	-	-	-	-	970	1	909	PREDICTED: probable disease resistance protein At5g63020 isoform X1 [Vitis vinifera]	909	1	909	1778.07	0	0.953795	909	909
evm.model.chr20.1531	K2	24.5904	39.5991	0.0136767	0.781202	F6H4E6_VITVI	VIT_07s0031g02550	ABC transporter domain-containing protein	906.36	0	0.968504	AB5G_ARATH	At2g13610	ABC transporter G family member 5	649.818	0	0.68242	515	1	511	ABC transporter G family member 5 [Vitis riparia]	639	1	515	999.579	0	0.963107	511	515
evm.model.chr20.155	K2	19.4675	20.982	4.67379	6.04982	F6HRY4_VITVI	VIT_00s1403g00010	Uncharacterized protein	1400.96	0	0.969904	-	-	-	-	-	-	729	1	727	protein ALTERED PHOSPHATE STARVATION RESPONSE 1 isoform X1 [Vitis riparia]	739	1	731	1463.36	0	0.963064	727	731
evm.model.chr20.205	K2	40.2502	49.237	8.34905	12.009	F6HWM4_VITVI	VIT_07s0141g00020	C2H2-type domain-containing protein	694.886	0	0.961832	-	-	-	-	-	-	393	1	392	PREDICTED: protein SENSITIVE TO PROTON RHIZOTOXICITY 1 [Vitis vinifera]	393	1	393	785.408	0	0.961832	392	393
evm.model.chr20.294	K2	175.645	394.925	11.0833	36.2643	-	-	-	-	-	-	-	-	-	-	-	-	202	-	-	-	-	-	-	-	-	-	-	-
evm.model.chr20.305	K2	6.31815	7.38368	0.0785057	0	D7SSS8_VITVI	VIT_00s0199g00210	Cyclin N-terminal domain-containing protein	640.188	0	0.985876	-	-	-	-	-	-	354	1	354	PREDICTED: cyclin-D4-2 [Vitis vinifera]	353	1	353	716.072	0	0.985876	354	353
evm.model.chr20.315	K2	4.6473	4.67087	0.132857	0.979583	E0CRT9_VITVI	VIT_18s0001g07290	Uncharacterized protein	1614.74	0	0.668513	F4JQZ7_ARATH	At4g24610	Pesticidal crystal cry8Ba protein	1332.39	0	0.602609	1233	-	-	-	-	-	-	-	-	-	-	-
evm.model.chr20.334	K2	582.367	430.375	116.31	52.4416	D7U6A0_VITVI	VIT_00s0313g00030	O-fucosyltransferase family protein	956.051	0	0.968627	OFT39_ARATH	At5g65470	O-fucosyltransferase 39	750.74	0	0.789809	511	1	510	O-fucosyltransferase 31 isoform X1 [Vitis riparia] &gt;ref|XP_034691455.1| O-fucosyltransferase 31 isoform X2 [Vitis riparia]	510	1	510	1033.48	0	0.970588	510	510
evm.model.chr20.368	K2	32.9235	32.3721	10.3833	8.02046	D7UDN5_VITVI	VIT_00s0218g00090	Exostosin domain-containing protein	841.647	0	0.987981	Q9SZK4_ARATH	At4g38040	Exostosin domain-containing protein	674.085	0	0.776471	416	1	416	probable glycosyltransferase At5g03795 [Vitis riparia]	416	1	416	861.677	0	0.985577	416	416
evm.model.chr20.38	K2	8.15949	5.4449	0.189593	1.80619	D7U6I2_VITVI	VIT_00s0207g00110	Uncharacterized protein	403.675	1.65e-143	0.990431	YC20L_ARATH	At1g65420	Ycf20-like protein	211.846	1.54e-68	0.72561	210	1	209	PREDICTED: ycf20-like protein isoform X2 [Vitis vinifera] &gt;ref|XP_019073671.1| PREDICTED: ycf20-like protein isoform X2 [Vitis vinifera]	209	1	209	425.631	1.37e-150	0.990431	209	209
evm.model.chr20.421	K2	79.9713	163.195	12.4528	29.2649	D7SSI8_VITVI	VIT_07s0205g00010	Uncharacterized protein	130.183	9.28e-39	0.989583	Y5566_ARATH	At5g65660	Uncharacterized protein At5g65660	83.5741	1.03e-20	0.697917	132	-	-	-	-	-	-	-	-	-	-	-
evm.model.chr20.46	K2	14.8182	26.4544	1.38545	3.04351	F6I227_VITVI	VIT_00s0207g00180	Uncharacterized protein	263.848	2.9e-90	0.969325	Q680G2_ARATH	At2g23690	HTH-type transcriptional regulator	188.734	1.19e-60	0.734375	163	-	-	-	-	-	-	-	-	-	-	-
evm.model.chr20.487	K2	21.7752	19.0956	0.735929	4.43465	F6I7I8_VITVI	VIT_07s0151g00470	Uncharacterized protein	504.982	0	0.985185	RLP44_ARATH	At3g49750	Receptor-like protein 44	361.303	4.84e-125	0.760956	270	1	270	PREDICTED: inactive LRR receptor-like serine/threonine-protein kinase BIR2 [Vitis vinifera]	270	1	270	535.798	0	0.985185	270	270
evm.model.chr20.567	K2	14.6732	10.4684	0.505864	1.24785	D7TT84_VITVI	VIT_07s0129g00290	Uncharacterized protein	908.672	0	0.971175	Q8H1G4_ARATH	At4g37560	Acetamidase/Formamidase family protein	779.245	0	0.817778	451	1	451	formamidase-like [Vitis riparia]	451	1	451	902.894	0	0.962306	451	451
evm.model.chr20.569	K2	41.8494	37.502	2.98603	11.8911	D7TT88_VITVI	VIT_07s0129g00330	LOB domain-containing protein	427.172	2.14e-152	0.969298	-	-	-	-	-	-	229	1	228	PREDICTED: LOB domain-containing protein 38 [Vitis vinifera]	228	1	228	453.751	5.25e-161	0.969298	228	228
evm.model.chr20.6	K2	1.45629	1.78331	0	0.319649	D7SSJ3_VITVI	VIT_00s0340g00090	LOB domain-containing protein	398.667	1.1e-141	0.981481	AS2_ARATH	At1g65620	Protein ASYMMETRIC LEAVES 2	268.855	7.87e-91	0.693694	214	1	214	PREDICTED: LOB domain-containing protein 6 [Vitis vinifera] &gt;ref|XP_034690075.1| protein ASYMMETRIC LEAVES 2 [Vitis riparia] &gt;ref|XP_034690076.1| protein ASYMMETRIC LEAVES 2 [Vitis riparia] &gt;ref|XP_034690077.1| protein ASYMMETRIC LEAVES 2 [Vitis riparia] &gt;ref|XP_034690078.1| protein ASYMMETRIC LEAVES 2 [Vitis riparia] &gt;ref|XP_034690079.1| protein ASYMMETRIC LEAVES 2 [Vitis riparia]…	216	1	216	441.039	1.63e-156	0.986111	214	216
evm.model.chr20.604	K2	527.797	398.011	7.98846	5.24422	-	-	-	-	-	-	-	-	-	-	-	-	242	1	228	lysine-rich arabinogalactan protein 18 [Vitis riparia]	235	1	222	163.696	2.19e-46	0.921053	228	222
evm.model.chr20.670	K2	31.0056	48.9052	2.4635	11.0155	F6HSY6_VITVI	VIT_07s0129g01000	F-box domain-containing protein	239.965	4.16e-80	0.951087	-	-	-	-	-	-	184	1	183	F-box protein GID2-like [Vitis riparia]	185	1	185	361.303	5.67e-126	0.962162	183	185
evm.model.chr20.968	K2	10.9075	8.78144	0.663882	0.987691	D7SW92_VITVI	VIT_07s0031g01900	ERCC4 domain-containing protein	705.671	0	0.984496	-	-	-	-	-	-	754	73	617	crossover junction endonuclease EME1B-like isoform X2 [Vitis riparia]	581	1	545	1107.05	0	0.987156	545	545
evm.model.chr3.1023	K2	8.42306	5.61196	0.808589	1.74936	F6H696_VITVI	VIT_03s0091g01130	Uncharacterized protein	627.476	0	0.963746	-	-	-	-	-	-	331	1	331	MATH domain and coiled-coil domain-containing protein At3g58260-like isoform X1 [Vitis riparia]	331	1	331	665.226	0	0.975831	331	331
evm.model.chr3.1039	K2	0.477904	0.65766	0	0	F6H688_VITVI	VIT_03s0091g01240	Uncharacterized protein	929.087	0	0.978118	-	-	-	-	-	-	618	1	457	PREDICTED: serine carboxypeptidase-like 13 [Vitis vinifera]	464	1	457	927.546	0	0.978118	457	457
evm.model.chr3.1889	K2	301.348	258.812	2.39503	6.00348	F6HTP9_VITVI	VIT_03s0017g02260	AAI domain-containing protein	92.4337	2.34e-22	0.902439	A0A1I9LSA3_ARATH	At3g22120	Hydrophob_seed domain-containing protein	74.3294	3.39e-15	0.722892	270	185	270	36.4 kDa proline-rich protein, partial [Malus domestica]	357	272	357	170.244	4e-47	0.872093	86	86
evm.model.chr3.2060	K2	11.2141	9.57286	0.888903	1.3148	F6HTK8_VITVI	VIT_03s0017g01420	FAD-binding PCMH-type domain-containing protein	937.562	0	0.935484	BBE21_ARATH	At4g20840	Berberine bridge enzyme-like 21	620.542	0	0.604697	541	1	540	berberine bridge enzyme-like 21 [Vitis riparia]	534	1	534	991.875	0	0.937037	540	534
evm.model.chr3.231	K2	97.5812	103.226	53.5397	38.0027	D7U543_VITVI	VIT_03s0038g02510	Uncharacterized protein	752.281	0	0.984456	HPR1_ARATH	At1g68010	Glycerate dehydrogenase HPR, peroxisomal	694.886	0	0.896373	386	1	386	PREDICTED: glycerate dehydrogenase HPR, peroxisomal isoform X1 [Vitis vinifera] &gt;ref|XP_034682253.1| glycerate dehydrogenase HPR, peroxisomal [Vitis riparia]	386	1	386	789.645	0	0.984456	386	386
evm.model.chr3.232	K2	1984.85	2261.9	354.808	37.2899	F6I0Z8_VITVI	VIT_03s0038g02520	Plasma membrane 22 aquaporin	554.673	0	0.978495	PIP27_ARATH	At4g35100	Aquaporin PIP2-7	513.457	0	0.889286	280	1	279	aquaporin PIP2-2 [Vitis vinifera]	279	1	279	554.673	0	0.978495	279	279
evm.model.chr3.252	K2	1.0057	1.35472	0.00654267	0.0377937	F6I0Y7_VITVI	VIT_03s0038g02660	Uncharacterized protein	936.021	0	0.965657	-	-	-	-	-	-	732	1	731	protein ALTERED PHOSPHATE STARVATION RESPONSE 1-like [Vitis riparia]	726	1	726	1476.07	0	0.980848	731	726
evm.model.chr3.40	K2	219.298	230.268	6.57972	3.80651	A5BDH7_VITVI	VIT_03s0038g00670	Fructose-bisphosphate aldolase	806.594	0	0.987437	ALFP1_ARATH	At2g21330	Fructose-bisphosphate aldolase 1, chloroplastic	705.671	0	0.868159	399	1	398	PREDICTED: fructose-bisphosphate aldolase 1, chloroplastic [Vitis vinifera] &gt;ref|XP_034681245.1| fructose-bisphosphate aldolase 1, chloroplastic-like [Vitis riparia]	398	1	398	806.594	0	0.987437	398	398
evm.model.chr3.411	K2	87.8411	119.834	3.85284	17.8626	F6I0R6_VITVI	VIT_03s0038g03860	Uncharacterized protein	637.876	0	0.973837	EXOL5_ARATH	At2g17230	Protein EXORDIUM-like 5	501.13	1.42e-177	0.788462	344	1	344	PREDICTED: protein EXORDIUM-like 5 [Vitis vinifera]	344	1	344	698.353	0	0.973837	344	344
evm.model.chr3.415	K2	9.32532	11.2237	0.658003	2.16837	F6I0R2_VITVI	VIT_03s0038g03920	Glutamate receptor	1728.76	0	0.955654	GLR32_ARATH	At4g35290	Glutamate receptor 3.2	1154.81	0	0.646659	964	62	963	PREDICTED: glutamate receptor 3.2 [Vitis vinifera]	917	16	917	1761.5	0	0.955654	902	902
evm.model.chr3.497	K2	6.91854	4.66751	0	0	F6I0K8_VITVI	VIT_03s0038g04720	t-SNARE coiled-coil homology domain-containing protein	549.666	0	0.989362	-	-	-	-	-	-	359	60	358	PREDICTED: syntaxin-112 [Vitis vinifera] &gt;ref|XP_010645099.1| PREDICTED: syntaxin-112 [Vitis vinifera]	299	1	299	608.986	0	0.986622	299	299
evm.model.chr3.555	K2	8.95419	16.7325	0	0	F6HQL0_VITVI	VIT_03s0063g02340	BURP domain-containing protein	642.499	0	0.969789	-	-	-	-	-	-	331	1	330	PREDICTED: BURP domain-containing protein BNM2A [Vitis vinifera]	331	1	331	668.307	0	0.969789	330	331
evm.model.chr3.567	K2	34.3203	61.4558	2.4663	3.04468	F6HQK5_VITVI	VIT_03s0063g02250	MFS domain-containing protein	964.14	0	0.951904	PLT5_ARATH	At3g18830	Polyol transporter 5	726.087	0	0.706587	526	1	526	PREDICTED: polyol transporter 5 [Vitis vinifera]	528	1	528	1018.84	0	0.948864	526	528
evm.model.chr3.568	K2	17.2033	28.2218	1.71745	4.74711	D7TPY8_VITVI	VIT_03s0063g02240	Uncharacterized protein	402.905	1.72e-142	0.987552	-	-	-	-	-	-	242	-	-	-	-	-	-	-	-	-	-	-
evm.model.chr3.657	K2	22.3144	27.2421	0.193284	3.80604	-	-	-	-	-	-	-	-	-	-	-	-	546	17	357	PREDICTED: B3 domain-containing protein Os01g0723500 [Vitis vinifera]	405	15	385	618.231	0	0.865229	341	371
evm.model.chr3.716	K2	67.4454	59.2649	21.127	13.9465	F6HQD7_VITVI	VIT_03s0063g00820	Abhydrolase_3 domain-containing protein	565.844	0	0.966777	-	-	-	-	-	-	302	1	301	probable carboxylesterase 12 [Vitis riparia]	301	1	301	607.831	0	0.980066	301	301
evm.model.chr3.786	K2	10.6966	13.8835	0.123861	0.924	F6HQ94_VITVI	VIT_03s0063g00180	RING-type E3 ubiquitin transferase	694.501	0	0.937349	PUB26_ARATH	At1g49780	U-box domain-containing protein 26	495.352	2.78e-173	0.672209	416	1	415	U-box domain-containing protein 26 [Vitis riparia]	415	1	415	763.066	0	0.942169	415	415
evm.model.chr3.828	K2	35.2309	41.1779	4.57942	7.08096	F6I5Y4_VITVI	VIT_03s0180g00140	SASA domain-containing protein	520.005	0	0.992063	CAES_ARATH	At4g34215	Probable carbohydrate esterase At4g34215	323.553	8.76e-111	0.673554	252	1	252	PREDICTED: probable carbohydrate esterase At4g34215 [Vitis vinifera]	252	1	252	520.005	0	0.992063	252	252
evm.model.chr3.916	K2	100.683	114.4	2.31695	4.75885	F6H678_VITVI	VIT_03s0091g00420	Uncharacterized protein	174.866	1.7e-51	0.922222	-	-	-	-	-	-	285	1	285	PREDICTED: classical arabinogalactan protein 9 [Vitis vinifera]	290	1	290	484.182	3.94e-171	0.948276	285	290
evm.model.chr4.109	K2	5.22928	3.24044	0.0569423	1.17118	F6H396_VITVI	VIT_04s0008g00920	Uncharacterized protein	1579.3	0	0.934959	-	-	-	-	-	-	956	1	953	PREDICTED: receptor-like protein kinase HSL1 [Vitis vinifera]	990	1	979	1748.41	0	0.905199	953	979
evm.model.chr4.119	K2	23.094	21.6512	0.304562	5.43591	A5C3Z8_VITVI	VIT_04s0008g01040	Cytokinin riboside 5&apos;-monophosphate phosphoribohydrolase	446.817	1.32e-160	0.986175	LOG8_ARATH	At5g11950	Cytokinin riboside 5&apos;-monophosphate phosphoribohydrolase LOG8	361.303	7.33e-127	0.790698	217	1	217	PREDICTED: cytokinin riboside 5&apos;-monophosphate phosphoribohydrolase LOG8 [Vitis vinifera] &gt;ref|XP_034682655.1| cytokinin riboside 5&apos;-monophosphate phosphoribohydrolase LOG8 [Vitis riparia]	217	1	217	446.817	9.52e-159	0.986175	217	217
evm.model.chr4.126	K2	30.5057	53.8409	5.51618	5.18535	F6H3M4_VITVI	VIT_04s0008g01070	Uncharacterized protein	1026.93	0	0.957407	IQM4_ARATH	At2g26190	IQ domain-containing protein IQM4	590.882	0	0.620438	541	1	540	IQ domain-containing protein IQM1 [Vitis riparia] &gt;ref|XP_034683943.1| IQ domain-containing protein IQM1 [Vitis riparia]	540	1	540	1065.83	0	0.959259	540	540
evm.model.chr4.1310	K2	31.8602	33.6797	2.92401	6.24501	F6HFX4_VITVI	VIT_04s0079g00680	Uncharacterized protein	880.167	0	0.974828	PSY_ARATH	At5g17230	Phytoene synthase, chloroplastic	613.609	0	0.708046	437	1	437	PREDICTED: phytoene synthase 2, chloroplastic [Vitis vinifera]	437	1	437	880.167	0	0.974828	437	437
evm.model.chr4.145	K2	15.0044	12.5239	0.267311	4.30972	F6H3N9_VITVI	VIT_04s0008g01250	DUF4408 domain-containing protein	231.876	7.47e-76	0.738776	-	-	-	-	-	-	250	1	250	pathogen-associated molecular patterns-induced protein A70 [Vitis riparia]	249	1	249	385.956	1.6e-133	0.924	250	249
evm.model.chr4.186	K2	67.5688	60.793	15.122	37.3002	D7SGZ8_VITVI	VIT_17s0000g01270	ThiF domain-containing protein	248.054	1.78e-81	0.730337	SA1B1_ARATH	At5g50580	SUMO-activating enzyme subunit 1B-1	181.8	1.07e-55	0.672131	183	6	183	SUMO-activating enzyme subunit 1B-1 isoform X1 [Vitis riparia]	323	146	323	249.98	5.49e-80	0.735955	178	178
evm.model.chr4.1921	K2	38.4641	60.3904	12.445	6.48297	D7SPJ7_VITVI	VIT_04s0023g01150	Calcium uniporter protein	625.55	0	0.971429	-	-	-	-	-	-	350	1	350	PREDICTED: calcium uniporter protein 2, mitochondrial [Vitis vinifera]	350	1	350	693.73	0	0.971429	350	350
evm.model.chr4.1982	K2	19.5445	17.5969	0	0.31713	D7SPF5_VITVI	VIT_04s0023g01600	Uncharacterized protein	749.199	0	0.983368	TAUE3_ARATH	At2g25737	Sulfite exporter TauE/SafE family protein 3	425.246	5.82e-144	0.64588	482	1	481	sulfite exporter TauE/SafE family protein 3-like [Vitis riparia]	481	1	481	964.14	0	0.985447	481	481
evm.model.chr4.2035	K2	5.12299	3.67105	0.338797	0.722681	F6GWV3_VITVI	VIT_04s0023g02020	Uncharacterized protein	1261.13	0	0.968516	-	-	-	-	-	-	668	-	-	-	-	-	-	-	-	-	-	-
evm.model.chr4.2077	K2	1.54844	0.860471	0	0.204568	F6H1J4_VITVI	VIT_18s0001g13030	Uncharacterized protein	72.7886	2.36e-17	0.894737	-	-	-	-	-	-	153	-	-	-	-	-	-	-	-	-	-	-
evm.model.chr4.2078	K2	13.7879	13.4395	0.760648	5.6043	F6GWT1_VITVI	VIT_04s0023g02430	BZIP domain-containing protein	294.664	1.55e-102	0.972414	-	-	-	-	-	-	158	1	157	PREDICTED: bZIP transcription factor 44 [Vitis vinifera]	157	1	157	315.464	1.14e-108	0.968153	157	157
evm.model.chr4.212	K2	10.6033	10.0495	0.279338	0.176902	F6H3R8_VITVI	VIT_04s0008g01700	Uncharacterized protein	660.603	0	0.957647	-	-	-	-	-	-	426	1	425	PREDICTED: protein BIG GRAIN 1-like A [Vitis vinifera]	425	1	425	741.495	0	0.957647	425	425
evm.model.chr4.214	K2	22.5999	17.6277	0.542881	2.76645	F6H3R9_VITVI	VIT_04s0008g01720	Mechanosensitive ion channel protein	1336.24	0	0.967105	-	-	-	-	-	-	760	1	759	PREDICTED: mechanosensitive ion channel protein 10 [Vitis vinifera]	760	1	760	1511.51	0	0.967105	759	760
evm.model.chr4.216	K2	9.74884	9.02181	0.0389237	1.09271	D7STV8_VITVI	VIT_04s0008g01740	PABS domain-containing protein	696.812	0	0.991098	ACL5_ARATH	At5g19530	Thermospermine synthase ACAULIS5	543.502	0	0.759644	337	1	337	PREDICTED: thermospermine synthase ACAULIS5 [Vitis vinifera]	336	1	336	696.812	0	0.991098	337	336
evm.model.chr4.221	K2	14.2691	14.4921	1.31672	0.674137	D7STW1_VITVI	VIT_04s0008g01770	J domain-containing protein	360.918	7.46e-127	0.948598	-	-	-	-	-	-	215	1	214	NAD(P)H-quinone oxidoreductase subunit U, chloroplastic [Vitis riparia]	214	1	214	423.32	1.8e-149	0.96729	214	214
evm.model.chr4.2260	K2	45.4007	38.7755	15.8517	14.9914	D7T5Q2_VITVI	VIT_00s0510g00010	Uncharacterized protein	265.774	3.48e-89	0.968944	Q9FKX3_ARATH	At5g66090	Cell wall integrity/stress response component	201.83	3.39e-64	0.710692	226	-	-	-	-	-	-	-	-	-	-	-
evm.model.chr4.233	K2	8.69445	8.17238	0	0	D7STX1_VITVI	VIT_04s0008g01870	Uncharacterized protein	395.586	5.82e-141	0.959391	-	-	-	-	-	-	197	1	197	PREDICTED: transcription factor MYB114 [Vitis vinifera]	197	1	197	395.586	4.77e-139	0.959391	197	197
evm.model.chr4.2371	K2	38.9764	36.9518	10.1134	15.4206	D7U479_VITVI	VIT_04s0044g00010	Uncharacterized protein	246.899	6.75e-82	0.917808	-	-	-	-	-	-	285	-	-	-	-	-	-	-	-	-	-	-
evm.model.chr4.2381	K2	4.62744	6.97979	0	0.705387	F6I0K1_VITVI	VIT_04s0044g00060	RWP-RK domain-containing protein	267.7	1.07e-89	1	-	-	-	-	-	-	319	1	319	protein RKD5 isoform X1 [Vitis riparia]	319	1	319	645.195	0	0.987461	319	319
evm.model.chr4.2423	K2	7.19814	10.412	0.152268	0.461797	D7U449_VITVI	VIT_04s0044g00310	WAT1-related protein	570.852	0	0.977778	WTR45_ARATH	At5g64700	WAT1-related protein At5g64700	323.939	8.24e-108	0.603989	361	1	360	PREDICTED: WAT1-related protein At5g64700 [Vitis vinifera]	360	1	360	720.309	0	0.977778	360	360
evm.model.chr4.2536	K2	1.80349	2.82704	0	0.0997423	F6I0G5_VITVI	VIT_04s0044g00990	Hexosyltransferase	1256.12	0	0.982704	GUX1_ARATH	At3g18660	UDP-glucuronate:xylan alpha-glucuronosyltransferase 1	853.203	0	0.659476	637	1	636	UDP-glucuronate:xylan alpha-glucuronosyltransferase 1 isoform X1 [Vitis riparia]	640	5	640	1311.59	0	0.984277	636	636
evm.model.chr4.306	K2	5.2808	5.73839	0.508971	0.857169	F6H3B6_VITVI	VIT_04s0008g02580	V-ATPase 69 kDa subunit	1202.19	0	0.973059	VATA_ARATH	At1g78900	V-type proton ATPase catalytic subunit A	1143.64	0	0.922953	623	1	623	PREDICTED: V-type proton ATPase catalytic subunit A [Vitis vinifera]	623	1	623	1265.37	0	0.985554	623	623
evm.model.chr4.322	K2	1.13856	0.679587	0.007945	0.0691177	-	-	-	-	-	-	-	-	-	-	-	-	478	-	-	-	-	-	-	-	-	-	-	-
evm.model.chr4.381	K2	4.34173	2.95061	0.128631	0.645975	D7SU88_VITVI	VIT_04s0008g03240	Protein kinase domain-containing protein	1768.44	0	0.972079	-	-	-	-	-	-	967	1	966	probably inactive leucine-rich repeat receptor-like protein kinase At2g25790 [Vitis riparia] &gt;ref|XP_034684565.1| probably inactive leucine-rich repeat receptor-like protein kinase At2g25790 [Vitis riparia]	967	1	967	1899.4	0	0.975181	966	967
evm.model.chr4.481	K2	19.3821	21.483	0.500971	1.76013	F6H3F5_VITVI	VIT_04s0008g04200	Uncharacterized protein	1142.49	0	0.954802	-	-	-	-	-	-	706	1	705	protein ALTERED PHOSPHATE STARVATION RESPONSE 1 [Vitis riparia] &gt;ref|XP_034683957.1| protein ALTERED PHOSPHATE STARVATION RESPONSE 1 [Vitis riparia]	707	1	707	1297.34	0	0.949153	705	707
evm.model.chr4.488	K2	22.8129	21.2494	1.42666	9.96103	F6H3F7_VITVI	VIT_04s0008g04240	2Fe-2S ferredoxin-type domain-containing protein	339.732	7.77e-120	0.97093	F4JUE0_ARATH	At4g32590	2Fe-2S ferredoxin-type domain-containing protein	166.392	1.27e-51	0.867925	173	1	172	PREDICTED: photosynthetic NDH subunit of subcomplex B 3, chloroplastic [Vitis vinifera]	172	1	172	339.732	7.76e-118	0.97093	172	172
evm.model.chr4.490	K2	6.37642	3.71585	0.008304	0.00832867	D7SUI0_VITVI	VIT_04s0008g04260	Cyclin N-terminal domain-containing protein	807.749	0	0.972705	-	-	-	-	-	-	493	1	492	PREDICTED: cyclin-A2-2 isoform X2 [Vitis vinifera]	492	1	492	987.638	0	0.973577	492	492
evm.model.chr4.547	K2	5.23375	3.87861	0	0.063941	F6H3S8_VITVI	VIT_04s0008g04670	Uncharacterized protein	224.942	6.45e-74	0.975207	-	-	-	-	-	-	153	28	152	PREDICTED: EG45-like domain containing protein [Vitis vinifera] &gt;ref|XP_034683126.1| EG45-like domain containing protein [Vitis riparia]	143	19	143	250.751	2.47e-83	0.968	125	125
evm.model.chr4.689	K2	103.275	104.988	46.8484	27.1589	D7SUX4_VITVI	VIT_04s0008g05810	Aldedh domain-containing protein	1015.76	0	0.989919	GAPN_ARATH	At2g24270	NADP-dependent glyceraldehyde-3-phosphate dehydrogenase	917.146	0	0.870968	496	1	496	PREDICTED: NADP-dependent glyceraldehyde-3-phosphate dehydrogenase [Vitis vinifera] &gt;ref|XP_034684304.1| NADP-dependent glyceraldehyde-3-phosphate dehydrogenase-like [Vitis riparia]	496	1	496	1015.76	0	0.989919	496	496
evm.model.chr4.83	K2	1.90169	2.1088	0	0.0752097	F6H390_VITVI	VIT_04s0008g00740	PPM-type phosphatase domain-containing protein	650.973	0	0.95977	-	-	-	-	-	-	349	1	348	PREDICTED: probable protein phosphatase 2C 72 [Vitis vinifera]	365	17	364	671.389	0	0.95977	348	348
evm.model.chr4.903	K2	145.76	137.968	68.8251	63.406	F6H3L9_VITVI	VIT_04s0008g07340	CONSTANS-like protein 4	605.52	0	0.974063	COL4_ARATH	At5g24930	Zinc finger protein CONSTANS-LIKE 4	384.415	1.38e-131	0.617486	347	1	347	PREDICTED: zinc finger protein CONSTANS-LIKE 4 [Vitis vinifera]	347	1	347	699.123	0	0.974063	347	347
evm.model.chr4.908	K2	12.0251	15.5177	0	2.4372	F6H3M0_VITVI	VIT_04s0008g07370	Uncharacterized protein	267.7	2.05e-91	0.982456	-	-	-	-	-	-	171	1	171	PREDICTED: protein GLUTAMINE DUMPER 2-like [Vitis vinifera]	171	1	171	348.977	1.7e-121	0.982456	171	171
evm.model.chr4.99	K2	2.37335	2.56572	0.0642743	0.223512	F6H395_VITVI	VIT_04s0008g00880	Homeobox domain-containing protein	1153.66	0	0.981324	-	-	-	-	-	-	589	1	589	PREDICTED: homeobox protein ATH1 [Vitis vinifera] &gt;ref|XP_010648331.1| PREDICTED: homeobox protein ATH1 [Vitis vinifera] &gt;ref|XP_010648332.1| PREDICTED: homeobox protein ATH1 [Vitis vinifera]	590	2	590	1205.28	0	0.981324	589	589
evm.model.chr5.1004	K2	6.36268	4.13931	0.399344	1.07878	F6H8R8_VITVI	VIT_05s0049g01390	Uncharacterized protein	1537.7	0	0.912833	-	-	-	-	-	-	1013	1	1012	KIN14B-interacting protein At4g14310 [Vitis riparia]	1009	1	1009	2018.43	0	0.974308	1012	1009
evm.model.chr5.1053	K2	103.572	154.851	39.584	3.7735	D7SZM8_VITVI	VIT_05s0049g01760	Uncharacterized protein	254.218	1.84e-87	0.96875	PGR5_ARATH	At2g05620	Protein PROTON GRADIENT REGULATION 5, chloroplastic	177.948	1.89e-57	0.694656	129	1	128	PREDICTED: protein PROTON GRADIENT REGULATION 5, chloroplastic [Vitis vinifera] &gt;ref|XP_034686024.1| protein PROTON GRADIENT REGULATION 5, chloroplastic [Vitis riparia]	128	1	128	254.218	2.46e-85	0.96875	128	128
evm.model.chr5.106	K2	7.40063	7.78502	0.631371	1.03555	-	-	-	-	-	-	-	-	-	-	-	-	334	-	-	-	-	-	-	-	-	-	-	-
evm.model.chr5.1061	K2	11.7694	7.86073	0.356741	0.707705	F6H8P1_VITVI	VIT_05s0049g01830	CCT domain-containing protein	571.237	0	0.953545	-	-	-	-	-	-	408	2	408	serine/threonine-protein kinase phg2-like isoform X2 [Quercus lobata]	417	13	417	497.664	1.79e-172	0.626761	407	405
evm.model.chr5.1205	K2	30.7819	27.6252	3.43277	1.51271	F6HX14_VITVI	VIT_05s0077g00530	Uncharacterized protein	315.849	1.63e-109	0.945274	-	-	-	-	-	-	201	1	201	PREDICTED: golgin subfamily A member 6-like protein 1 isoform X1 [Vitis vinifera]	224	24	224	347.051	1.79e-119	0.945274	201	201
evm.model.chr5.159	K2	10.6811	11.4561	0.149757	0.592516	D7SYL6_VITVI	VIT_05s0077g01030	Uncharacterized protein	256.144	1e-87	0.952381	-	-	-	-	-	-	148	-	-	-	-	-	-	-	-	-	-	-
evm.model.chr5.1599	K2	7.37477	8.41509	0	1.74478	D7SNT2_VITVI	VIT_05s0029g00170	Ubiquitin-like domain-containing protein	167.933	1.22e-54	0.851064	-	-	-	-	-	-	94	1	93	PREDICTED: small ubiquitin-related modifier 2 [Vitis vinifera]	94	1	94	167.933	2.55e-52	0.851064	93	94
evm.model.chr5.1686	K2	16.9542	15.9665	1.2825	6.45528	F6GWD4_VITVI	VIT_05s0029g00650	RING-type domain-containing protein	381.333	3.6e-134	0.936652	-	-	-	-	-	-	221	1	221	E3 ubiquitin-protein ligase RNF4-like isoform X2 [Vitis riparia]	220	1	220	404.06	1.33e-141	0.941176	221	220
evm.model.chr5.1767	K2	0.56075	0.626053	0	0.0446083	F6HWK4_VITVI	VIT_00s0160g00240	Uncharacterized protein	126.716	3.7e-33	0.897059	-	-	-	-	-	-	452	-	-	-	-	-	-	-	-	-	-	-
evm.model.chr5.18	K2	45.7647	42.4871	0.0139873	0.446005	D7SYD6_VITVI	VIT_05s0077g02260	Bidirectional sugar transporter SWEET	436.417	5.47e-156	0.965665	SWT17_ARATH	At4g15920	Bidirectional sugar transporter SWEET17	282.337	4.02e-95	0.62931	233	1	233	bidirectional sugar transporter SWEET17 [Vitis riparia]	233	1	233	455.292	1.37e-161	0.965665	233	233
evm.model.chr5.1804	K2	19.5899	17.0165	4.44098	3.31892	F6GWH9_VITVI	VIT_05s0029g01420	ANK_REP_REGION domain-containing protein	1120.53	0	0.871756	-	-	-	-	-	-	671	1	659	PREDICTED: protein ACCELERATED CELL DEATH 6 isoform X1 [Vitis vinifera] &gt;ref|XP_010650280.1| PREDICTED: protein ACCELERATED CELL DEATH 6 isoform X1 [Vitis vinifera]	679	24	679	1160.21	0	0.867982	659	656
evm.model.chr5.1843	K2	79.0594	163.973	5.80271	0.633723	F6I4C9_VITVI	VIT_05s0062g00250	Xyloglucan endotransglucosylase/hydrolase	510.76	0	0.978495	XTH15_ARATH	At4g14130	Xyloglucan endotransglucosylase/hydrolase protein 15	416.772	1.34e-146	0.760456	280	1	279	xyloglucan endotransglucosylase/hydrolase 2-like [Vitis riparia]	279	1	279	574.318	0	0.982079	279	279
evm.model.chr5.1869	K2	26.13	28.6186	0.964175	0.47649	F6I4F4_VITVI	VIT_05s0062g00640	Glycosyltransferase	931.013	0	0.974414	-	-	-	-	-	-	469	1	469	PREDICTED: crocetin glucosyltransferase, chloroplastic-like [Vitis vinifera]	469	1	469	950.273	0	0.974414	469	469
evm.model.chr5.1954	K2	1.23599	1.11908	0	0.274136	D7U9M7_VITVI	VIT_05s0062g01090	CRIB domain-containing protein	257.684	5.8e-88	0.916667	-	-	-	-	-	-	156	1	156	PREDICTED: CRIB domain-containing protein RIC4 [Vitis vinifera]	159	5	159	302.368	1.61e-103	0.955128	156	155
evm.model.chr5.1984	K2	777.869	744.983	234.733	134.208	F6I4B2_VITVI	VIT_05s0062g01320	Glyco_hydro_19_cat domain-containing protein	585.874	0	0.983051	CTL2_ARATH	At3g16920	Chitinase-like protein 2	470.7	1.73e-166	0.796296	318	1	317	PREDICTED: chitinase-like protein 2 [Vitis vinifera]	316	1	316	649.432	0	0.981073	317	316
evm.model.chr5.2164	K2	10.8879	8.15947	1.7162	2.23155	D7U1N6_VITVI	VIT_05s0102g00240	Endonuclease III homolog	669.848	0	0.965699	NTH1_ARATH	At2g31450	Endonuclease III homolog 1, chloroplastic	383.645	1.19e-130	0.698582	379	1	379	endonuclease III homolog 1, chloroplastic-like isoform X2 [Vitis riparia]	376	1	376	749.969	0	0.973615	379	376
evm.model.chr5.2208	K2	26.8515	30.0449	3.74754	1.23763	D7U1S6_VITVI	VIT_05s0102g00750	Uncharacterized protein	458.759	1.23e-164	0.987448	BBX25_ARATH	At2g31380	B-box zinc finger protein 25	289.271	7.74e-98	0.636364	238	1	238	PREDICTED: B-box zinc finger protein 25 [Vitis vinifera] &gt;ref|XP_034685318.1| B-box zinc finger protein 25-like [Vitis riparia]	239	1	239	486.493	9.1e-174	0.987448	238	239
evm.model.chr5.23	K2	0.95492	0.623845	0.0346523	0.097978	D7SYC9_VITVI	VIT_05s0077g02190	Aldo_ket_red domain-containing protein	642.114	0	0.974843	-	-	-	-	-	-	319	1	318	methylecgonone reductase-like [Vitis riparia]	403	86	403	644.425	0	0.971698	318	318
evm.model.chr5.2474	K2	0.746471	0.681171	0	0	D7T2K0_VITVI	VIT_05s0094g01130	PKS_ER domain-containing protein	681.019	0	0.967836	P2_ARATH	At5g16990	NADP-dependent alkenal double bond reductase P2	508.449	0	0.709677	342	1	342	PREDICTED: 2-alkenal reductase (NADP(+)-dependent) [Vitis vinifera]	342	1	342	681.019	0	0.967836	342	342
evm.model.chr5.2497	K2	82.6043	80.8144	31.3015	37.386	D7T2M4_VITVI	VIT_05s0094g01390	Uncharacterized protein	561.607	0	0.97377	OEP37_ARATH	At2g43950	Outer envelope pore protein 37, chloroplastic	389.423	3.41e-134	0.686007	329	1	329	outer envelope pore protein 37, chloroplastic [Vitis riparia]	330	4	330	650.973	0	0.966565	329	327
evm.model.chr5.269	K2	4.70238	3.11475	0.0941553	0.115719	F6HE33_VITVI	VIT_05s0020g00620	Kinesin motor domain-containing protein	3561.54	0	0.96965	-	-	-	-	-	-	1945	1	1107	kinesin-like protein KIN-12C isoform X3 [Vitis riparia]	2328	1	1255	2102.79	0	0.841561	1107	1255
evm.model.chr5.40	K2	1.01308	0.715979	0	0.0333983	D7SYB5_VITVI	VIT_05s0077g02010	AB hydrolase-1 domain-containing protein	612.068	0	0.977918	O81299_ARATH	At4g02340	AB hydrolase-1 domain-containing protein	402.905	5.46e-140	0.611987	317	1	317	PREDICTED: bifunctional epoxide hydrolase 2 [Vitis vinifera]	317	1	317	642.884	0	0.977918	317	317
evm.model.chr5.466	K2	243.718	223.979	15.3554	13.8332	D7T6M0_VITVI	VIT_05s0020g02210	HPt domain-containing protein	306.22	3.61e-107	0.986842	AHP1_ARATH	At3g21510	Histidine-containing phosphotransfer protein 1	204.142	5.25e-67	0.709459	152	1	152	PREDICTED: histidine-containing phosphotransfer protein 1 [Vitis vinifera] &gt;ref|XP_019075284.1| PREDICTED: histidine-containing phosphotransfer protein 1 [Vitis vinifera] &gt;ref|XP_034684918.1| histidine-containing phosphotransfer protein 1-like [Vitis riparia] &gt;ref|XP_034684919.1| histidine-containing phosphotransfer protein 1-like [Vitis riparia]	152	1	152	306.22	3.83e-105	0.986842	152	152
evm.model.chr5.6	K2	126.455	154.036	7.60039	10.4307	F6H6Z9_VITVI	VIT_05s0077g02350	Uncharacterized protein	114.005	8.9e-33	0.954955	Q9M910_ARATH	At3g06890	At3g06890	73.9442	2.04e-17	0.77451	119	-	-	-	-	-	-	-	-	-	-	-
evm.model.chr5.622	K2	9.54791	7.17247	1.74205	2.26964	D7T6Y0_VITVI	VIT_05s0020g03440	Uncharacterized protein	372.474	1.71e-131	0.961722	PB27B_ARATH	At1g05385	Photosystem II D1 precursor processing protein PSB27-H2, chloroplastic	204.912	6.41e-66	0.602094	206	1	206	photosystem II D1 precursor processing protein PSB27-H2, chloroplastic isoform X1 [Vitis riparia]	211	3	211	406.757	3.57e-143	0.971292	206	209
evm.model.chr5.713	K2	9.64896	19.2888	0.0219833	0.59204	F6HDU5_VITVI	VIT_05s0020g04220	Calcium-transporting ATPase	1880.53	0	0.983168	ACA13_ARATH	At3g22910	Putative calcium-transporting ATPase 13, plasma membrane-type	1345.87	0	0.702488	1017	1	1017	PREDICTED: putative calcium-transporting ATPase 13, plasma membrane-type [Vitis vinifera]	1017	1	1017	2065.04	0	0.983284	1017	1017
evm.model.chr5.716	K2	0.40441	0.311517	0	0.0263087	F6HDU5_VITVI	VIT_05s0020g04220	Calcium-transporting ATPase	1666.36	0	0.886546	ACA13_ARATH	At3g22910	Putative calcium-transporting ATPase 13, plasma membrane-type	1217.99	0	0.650398	1070	1	1068	PREDICTED: putative calcium-transporting ATPase 13, plasma membrane-type [Vitis vinifera]	1069	1	1068	1933.69	0	0.903738	1068	1068
evm.model.chr5.765	K2	74.1341	64.3885	10.8162	7.51316	F6HDW3_VITVI	VIT_05s0020g04500	Uncharacterized protein	688.337	0	0.968912	-	-	-	-	-	-	566	-	-	-	-	-	-	-	-	-	-	-
evm.model.chr5.812	K2	105.857	133.829	11.7516	7.75468	D7T7A2_VITVI	VIT_05s0020g04880	TPX2 domain-containing protein	713.375	0	0.973301	-	-	-	-	-	-	412	1	412	protein WVD2-like 3 isoform X1 [Vitis riparia]	412	1	412	827.395	0	0.975728	412	412
evm.model.chr5.952	K2	43.5545	79.8724	3.28191	9.67206	D7SZG1_VITVI	VIT_05s0049g00950	Protein kinase domain-containing protein	562.762	0	0.985612	-	-	-	-	-	-	278	1	278	phosphoenolpyruvate carboxylase kinase 1-like [Vitis riparia]	278	1	278	565.074	0	0.989209	278	278
evm.model.chr6.102	K2	13.6382	15.3787	1.5205	3.74506	F6GUJ7_VITVI	VIT_06s0004g00800	Uncharacterized protein	863.218	0	0.970588	PHSC_ARATH	At3g13620	Probable polyamine transporter At3g13620	651.744	0	0.756039	476	1	476	probable polyamine transporter At3g13620 [Vitis riparia]	476	1	476	930.628	0	0.97479	476	476
evm.model.chr6.114	K2	110.931	115.61	7.14235	11.2082	D7SLG6_VITVI	VIT_06s0004g00880	AAI domain-containing protein	240.35	1.16e-80	0.936	-	-	-	-	-	-	173	1	173	protein YLS3-like [Vitis riparia]	189	18	189	296.59	1.72e-100	0.820809	173	172
evm.model.chr6.1334	K2	30.8728	31.0205	6.47325	6.71967	D7T1L3_VITVI	VIT_06s0009g01070	Uncharacterized protein	217.624	1.61e-73	0.973451	F4K6X0_ARATH	At5g20935	DUF3148 family protein	135.576	3.08e-41	0.670213	114	-	-	-	-	-	-	-	-	-	-	-
evm.model.chr6.1400	K2	32.5335	38.0212	10.4013	3.00893	D7T1I6_VITVI	VIT_06s0009g01530	Methyltransf_11 domain-containing protein	523.472	0	0.976923	Q9LEV6_ARATH	At5g10830	Methyltransf_11 domain-containing protein	382.489	9.65e-134	0.670498	261	1	260	PREDICTED: putative methyltransferase DDB_G0268948 isoform X2 [Vitis vinifera]	260	1	260	523.472	0	0.976923	260	260
evm.model.chr6.1678	K2	13.5796	13.4458	3.39482	3.06684	F6HA14_VITVI	VIT_06s0009g03640	Annexin	627.861	0	0.961905	ANXD8_ARATH	At5g12380	Annexin D8	416.001	2.85e-145	0.647436	316	1	315	annexin D8 [Vitis riparia]	315	1	315	632.098	0	0.965079	315	315
evm.model.chr6.1762	K2	16.5896	13.1802	2.33372	2.45561	F6GWA4_VITVI	VIT_06s0061g00330	Uncharacterized protein	274.633	1.68e-92	0.968153	B9DG54_ARATH	At3g45050	AT3G45050 protein	138.272	1.72e-39	0.698413	285	-	-	-	-	-	-	-	-	-	-	-
evm.model.chr6.1789	K2	4.84113	4.79813	0	0.200164	F6GW94_VITVI	VIT_06s0061g00520	Carboxypeptidase	992.26	0	0.976048	SCP48_ARATH	At3g45010	Serine carboxypeptidase-like 48	684.485	0	0.665957	501	1	501	PREDICTED: serine carboxypeptidase-like [Vitis vinifera]	501	1	501	1025	0	0.976048	501	501
evm.model.chr6.182	K2	24.9745	33.4891	1.29759	1.02753	F6GUD6_VITVI	VIT_06s0004g01390	Receptor-like serine/threonine-protein kinase	1496.1	0	0.972798	-	-	-	-	-	-	806	1	794	PREDICTED: G-type lectin S-receptor-like serine/threonine-protein kinase LECRK3 [Vitis vinifera]	794	1	794	1605.11	0	0.971033	794	794
evm.model.chr6.2027	K2	45.6717	57.7728	6.6664	2.52413	F6HHG0_VITVI	VIT_06s0080g00420	Glucan endo-1,3-beta-D-glucosidase	756.518	0	0.972292	E1314_ARATH	At2g27500	Glucan endo-1,3-beta-glucosidase 14	484.182	1.52e-169	0.634877	398	1	397	glucan endo-1,3-beta-glucosidase 14 [Vitis riparia]	410	14	410	789.26	0	0.97733	397	397
evm.model.chr6.30	K2	0.632733	0.81904	0	0	F6GUN9_VITVI	VIT_06s0004g00230	WRKY domain-containing protein	125.176	1.26e-35	0.934211	-	-	-	-	-	-	216	15	182	probable WRKY transcription factor 3 isoform X1 [Vitis riparia]	186	1	172	325.094	4.83e-111	0.924419	168	172
evm.model.chr6.328	K2	2.44664	2.52367	0	0.638425	F6GU36_VITVI	VIT_06s0004g02360	Uncharacterized protein	843.188	0	0.93554	-	-	-	-	-	-	583	1	505	PREDICTED: citron Rho-interacting kinase [Vitis vinifera]	507	1	507	890.952	0	0.952663	505	507
evm.model.chr6.330	K2	15.8845	13.7863	3.1005	3.25343	F6GU35_VITVI	VIT_06s0004g02370	Epimerase domain-containing protein	640.188	0	0.956522	Q29Q34_ARATH	At5g19440	Epimerase domain-containing protein	519.235	0	0.765079	322	1	322	cinnamoyl-CoA reductase 1-like [Vitis riparia]	322	1	322	648.662	0	0.97205	322	322
evm.model.chr6.333	K2	68.1651	90.8592	39.8325	15	F6GU33_VITVI	VIT_06s0004g02400	Uncharacterized protein	674.855	0	0.976562	RER4_ARATH	At5g12470	Protein RETICULATA-RELATED 4, chloroplastic	476.863	6.05e-167	0.789286	385	1	384	PREDICTED: protein RETICULATA-RELATED 4, chloroplastic [Vitis vinifera]	384	1	384	763.451	0	0.976562	384	384
evm.model.chr6.370	K2	8.40739	7.01603	0.0955623	1.08131	D7SKZ8_VITVI	VIT_06s0004g02710	TPT domain-containing protein	664.455	0	0.988506	UXT1_ARATH	At2g28315	UDP-xylose transporter 1	527.324	0	0.795977	349	1	348	UDP-xylose transporter 1 [Vitis riparia]	348	1	348	692.96	0	0.988506	348	348
evm.model.chr6.386	K2	165.003	191.919	7.72613	18.7727	Q2HZF5_VITVI	VIT_06s0004g02850	Aquaporin PIP2	560.836	0	0.978571	PIP22_ARATH	At2g37170	Aquaporin PIP2-2	476.478	4.57e-170	0.82807	281	1	280	aquaporin PIP2 [Vitis vinifera]	280	1	280	560.836	0	0.978571	280	280
evm.model.chr6.391	K2	186.887	172.177	53.5669	26.6785	F6GU04_VITVI	VIT_06s0004g02890	Protein disulfide-isomerase	908.286	0	0.97561	PDI14_ARATH	At5g60640	Protein disulfide isomerase-like 1-4	706.827	0	0.73	578	1	577	protein disulfide isomerase-like 1-4 [Vitis riparia]	577	1	577	1144.41	0	0.979203	577	577
evm.model.chr6.396	K2	8.32733	5.461	0.313434	1.69234	F6GU03_VITVI	VIT_06s0004g02930	RING-CH-type domain-containing protein	847.425	0	0.984716	-	-	-	-	-	-	518	-	-	-	-	-	-	-	-	-	-	-
evm.model.chr6.475	K2	12.1031	7.80697	0.221283	3.04108	F6GTX3_VITVI	VIT_06s0004g03420	Dof-type domain-containing protein	488.034	3.3e-174	0.989865	DOF53_ARATH	At5g60200	Dof zinc finger protein DOF5.3	148.673	2.91e-42	0.627907	296	1	296	PREDICTED: dof zinc finger protein DOF2.1 [Vitis vinifera] &gt;ref|XP_034687381.1| dof zinc finger protein DOF2.1-like [Vitis riparia]	296	1	296	612.068	0	0.989865	296	296
evm.model.chr6.598	K2	257.1	238.242	14.1383	70.9013	A5AFR3_VITVI	VIT_06s0004g04270	Histone H2A	180.644	5.02e-58	1	H2A4_ARATH	At5g02560	Probable histone H2A.4	170.244	9.3e-54	0.936364	149	1	149	PREDICTED: histone H2A [Vitis vinifera] &gt;ref|XP_034687715.1| histone H2A-like [Vitis riparia]	149	1	149	290.041	6.45e-99	1	149	149
evm.model.chr6.603	K2	29.3879	27.532	4.84131	4.30693	F6GV34_VITVI	VIT_06s0004g04310	Uncharacterized protein	701.434	0	0.912467	-	-	-	-	-	-	411	1	410	8-hydroxygeraniol oxidoreductase-like [Vitis riparia]	410	1	410	811.216	0	0.960976	410	410
evm.model.chr6.645	K2	1679.19	2138.54	9.61555	144.55	-	-	-	-	-	-	-	-	-	-	-	-	85	-	-	-	-	-	-	-	-	-	-	-
evm.model.chr6.70	K2	72.5052	93.5144	2.05431	0.073269	F6GUK6_VITVI	VIT_06s0004g00620	Rieske domain-containing protein	162.925	6.61e-48	0.85567	PTC52_ARATH	At4g25650	Protochlorophyllide-dependent translocon component 52, chloroplastic	106.686	3.33e-27	0.621951	145	49	145	PREDICTED: protochlorophyllide-dependent translocon component 52, chloroplastic [Vitis vinifera]	541	446	540	163.31	9.37e-45	0.85567	97	95
evm.model.chr6.785	K2	6.83922	13.8629	0.00859	0.707774	F6GUW0_VITVI	VIT_06s0004g05780	Uncharacterized protein	749.199	0	0.936321	-	-	-	-	-	-	443	1	442	PREDICTED: UDP-glucose iridoid glucosyltransferase [Vitis vinifera]	442	1	442	846.655	0	0.938914	442	442
evm.model.chr6.86	K2	0.368246	0.385089	0	0.0183447	-	-	-	-	-	-	PTC52_ARATH	At4g25650	Protochlorophyllide-dependent translocon component 52, chloroplastic	140.584	1.82e-37	0.704545	300	-	-	-	-	-	-	-	-	-	-	-
evm.model.chr6.931	K2	2.99488	3.1024	0.0385303	0.822433	F6GUP7_VITVI	VIT_06s0004g06910	Uncharacterized protein	666.766	0	0.973333	-	-	-	-	-	-	433	1	432	protein CHUP1, chloroplastic [Vitis riparia]	433	1	432	868.996	0	0.974537	432	432
evm.model.chr7.154	K2	15.6724	13.6954	2.48117	2.30077	F6HI67_VITVI	VIT_07s0151g00310	Protein kinase domain-containing protein	1127.85	0	0.973941	NEK2_ARATH	At3g04810	Serine/threonine-protein kinase Nek2	668.307	0	0.604101	614	1	614	PREDICTED: serine/threonine-protein kinase Nek2 [Vitis vinifera] &gt;ref|XP_010652004.1| PREDICTED: serine/threonine-protein kinase Nek2 [Vitis vinifera] &gt;ref|XP_010652005.1| PREDICTED: serine/threonine-protein kinase Nek2 [Vitis vinifera] &gt;ref|XP_010652006.1| PREDICTED: serine/threonine-protein kinase Nek2 [Vitis vinifera] &gt;ref|XP_010652007.1| PREDICTED: serine/threonine-protein kinase …	614	1	614	1239.56	0	0.973941	614	614
evm.model.chr7.1578	K2	32.9898	35.3906	0	19.0593	F6I2I3_VITVI	VIT_00s1955g00010	Uncharacterized protein	101.293	1.56e-28	0.651163	-	-	-	-	-	-	99	-	-	-	-	-	-	-	-	-	-	-
evm.model.chr7.1587	K2	127.771	118.317	68.5524	36.6799	F6HCQ2_VITVI	VIT_00s0216g00020	Hexosyltransferase	1070.84	0	0.991039	GAUT8_ARATH	At3g25140	Galacturonosyltransferase 8	934.48	0	0.906375	559	1	558	galacturonosyltransferase 8-like [Vitis riparia]	558	1	558	1161.75	0	0.992832	558	558
evm.model.chr7.1818	K2	22.4319	20.4534	2.7756	1.69526	D7TYL0_VITVI	VIT_07s0141g00540	Uncharacterized protein	1137.87	0	0.979832	F4K1P9_ARATH	At5g48450	SKU5 similar 3	853.588	0	0.741652	596	1	595	PREDICTED: monocopper oxidase-like protein SKU5 isoform X1 [Vitis vinifera]	595	1	595	1197.19	0	0.979832	595	595
evm.model.chr7.1839	K2	0.919924	1.20402	0	0.020461	F6H7U8_VITVI	VIT_07s0151g00680	Uncharacterized protein	1593.94	0	0.9777	ZIP4L_ARATH	At5g48390	TPR repeat-containing protein ZIP4	1159.44	0	0.636848	942	1	941	TPR repeat-containing protein ZIP4 [Vitis riparia]	941	1	941	1917.51	0	0.98406	941	941
evm.model.chr7.249	K2	36.3999	36.0384	0	12.8726	-	-	-	-	-	-	-	-	-	-	-	-	472	1	471	PREDICTED: basic 7S globulin 2 [Vitis vinifera]	457	1	457	826.239	0	0.904459	471	457
evm.model.chr7.284	K2	887.705	1438.47	308.954	46.4619	F6HQ58_VITVI	VIT_07s0104g00540	Uncharacterized protein	446.432	4.1e-160	0.995575	-	-	-	-	-	-	227	1	226	PREDICTED: cyclin-P3-1 isoform X1 [Vitis vinifera]	226	1	226	462.225	1.78e-164	0.995575	226	226
evm.model.chr7.381	K2	121.026	104.209	8.4812	5.27212	F6HQ12_VITVI	VIT_07s0104g01390	Glutaredoxin domain-containing protein	205.297	4.92e-69	0.960784	GRC13_ARATH	At2g47880	Glutaredoxin-C13	171.785	7.11e-56	0.782178	102	1	102	glutaredoxin-C13 [Vitis riparia]	102	1	102	206.068	4.01e-67	0.970588	102	102
evm.model.chr7.571	K2	2.4926	3.90588	0.034656	0	D7U2G1_VITVI	VIT_07s0005g01210	Uncharacterized protein	648.277	0	0.915531	-	-	-	-	-	-	367	1	367	transcription factor MYB4 [Vitis riparia]	362	1	362	672.159	0	0.920981	367	362
evm.model.chr7.634	K2	2.08386	1.82136	0.122117	0.376006	F6HZB6_VITVI	VIT_07s0005g01760	PlsC domain-containing protein	988.408	0	0.953488	-	-	-	-	-	-	653	111	642	PREDICTED: probable glycerol-3-phosphate acyltransferase 3 [Vitis vinifera]	523	1	523	1002.28	0	0.943609	532	523
evm.model.chr7.723	K2	32.04	26.497	0.130346	1.62732	F6HZF1_VITVI	VIT_07s0005g02440	Uncharacterized protein	785.408	0	0.941919	PAE3_ARATH	At2g46930	Pectin acetylesterase 3	593.193	0	0.68059	409	1	408	pectin acetylesterase 3-like [Vitis riparia]	408	1	408	791.956	0	0.953431	408	408
evm.model.chr7.724	K2	1.41709	1.77651	0	0.0423193	F6HZF1_VITVI	VIT_07s0005g02440	Uncharacterized protein	770	0	0.929293	PAE3_ARATH	At2g46930	Pectin acetylesterase 3	575.859	0	0.665848	409	1	408	pectin acetylesterase 3-like [Vitis riparia]	408	1	408	776.548	0	0.941176	408	408
evm.model.chr7.876	K2	18.2213	15.0636	4.78217	5.09382	-	-	-	-	-	-	-	-	-	-	-	-	83	-	-	-	-	-	-	-	-	-	-	-
evm.model.chr7.920	K2	15.679	24.3927	0	2.06918	F6HZP8_VITVI	VIT_07s0005g04110	Cellulose synthase	1965.66	0	0.993295	CESA5_ARATH	At5g09870	Cellulose synthase A catalytic subunit 5 [UDP-forming]	1354.35	0	0.631336	1072	29	1072	PREDICTED: cellulose synthase A catalytic subunit 4 [UDP-forming] [Vitis vinifera]	1044	1	1044	2154.41	0	0.993295	1044	1044
evm.model.chr8.1054	K2	34.49	50.0133	0.360959	0.60982	F6HQP9_VITVI	VIT_08s0040g00820	Uncharacterized protein	882.093	0	0.811009	-	-	-	-	-	-	572	24	571	PREDICTED: cytochrome P450 94A1 [Vitis vinifera]	500	20	500	888.641	0	0.812044	548	481
evm.model.chr8.1085	K2	3.09326	4.60805	0.08979	0.577394	D7TQU0_VITVI	VIT_08s0040g00960	Abhydrolase_3 domain-containing protein	674.855	0	0.973134	-	-	-	-	-	-	335	1	335	probable carboxylesterase 6 [Vitis riparia]	335	1	335	679.863	0	0.979104	335	335
evm.model.chr8.1100	K2	2.4242	1.45049	0.049804	0.0832127	D7TQS5_VITVI	VIT_08s0040g01130	Carboxypeptidase	860.907	0	0.946548	SCP46_ARATH	At2g33530	Serine carboxypeptidase-like 46	524.628	0	0.602299	456	1	455	serine carboxypeptidase-like 45 isoform X1 [Vitis riparia]	455	1	455	904.049	0	0.949451	455	455
evm.model.chr8.1104	K2	1.92348	1.13625	0	0.100705	D7TQS5_VITVI	VIT_08s0040g01130	Carboxypeptidase	870.537	0	0.930958	SCP46_ARATH	At2g33530	Serine carboxypeptidase-like 46	551.592	0	0.615561	454	1	453	PREDICTED: serine carboxypeptidase-like 45 [Vitis vinifera]	451	1	451	886.33	0	0.93819	453	451
evm.model.chr8.1196	K2	1.04292	0.575378	0.028914	0.0713593	D7TQL9_VITVI	VIT_08s0040g01790	Laccase	1113.21	0	0.985765	LAC11_ARATH	At5g03260	Laccase-11	946.421	0	0.832714	563	1	562	PREDICTED: laccase-11 [Vitis vinifera]	562	1	562	1145.18	0	0.985765	562	562
evm.model.chr8.1254	K2	1.63494	2.33409	0	0	A5BR25_VITVI	VIT_08s0040g02070	FAS1 domain-containing protein	395.201	1.74e-139	0.945607	FLA11_ARATH	At5g03170	Fasciclin-like arabinogalactan protein 11	231.106	5.97e-75	0.641711	240	1	239	PREDICTED: fasciclin-like arabinogalactan protein 11 [Vitis vinifera]	239	1	239	437.573	2.5e-154	0.945607	239	239
evm.model.chr8.1283	K2	5.37563	4.68479	0.033323	0.410536	F6HQZ8_VITVI	VIT_08s0040g02340	Glycosyltransferases	416.772	4.61e-146	0.961207	IRX9_ARATH	At2g37090	Beta-1,4-xylosyltransferase IRX9	429.869	1.63e-149	0.631124	358	1	357	beta-1,4-xylosyltransferase IRX9 [Vitis riparia] &gt;ref|XP_034693034.1| beta-1,4-xylosyltransferase IRX9 [Vitis riparia]	357	1	357	726.857	0	0.985994	357	357
evm.model.chr8.1296	K2	479.457	427.208	337.696	205.502	F6HQY9_VITVI	VIT_08s0040g02460	Uncharacterized protein	284.263	3.46e-97	0.898089	R15A1_ARATH	At1g07770, At5g59850	40S ribosomal protein S15a-1	261.922	3.12e-89	0.961538	204	58	203	PREDICTED: 40S ribosomal protein S15a-1-like [Gossypium hirsutum]	155	7	155	273.863	1.74e-91	0.912752	146	149
evm.model.chr8.1365	K2	8.55547	6.46881	0.292062	1.20685	F6HQW6_VITVI	VIT_08s0040g02930	Uncharacterized protein	1265.75	0	0.962733	-	-	-	-	-	-	691	-	-	-	-	-	-	-	-	-	-	-
evm.model.chr8.1367	K2	11.4914	8.28851	0.797908	0.757314	F6HQW4_VITVI	VIT_08s0040g02950	RING-type domain-containing protein	418.698	2.51e-147	0.979021	-	-	-	-	-	-	287	1	286	E3 ubiquitin-protein ligase SGR9, amyloplastic [Vitis riparia]	285	1	285	565.844	0	0.982517	286	285
evm.model.chr8.1394	K2	76.9323	91.3394	23.2421	29.4781	D7TQ99_VITVI	VIT_08s0040g03230	Uncharacterized protein	252.292	2.86e-86	0.951389	-	-	-	-	-	-	145	-	-	-	-	-	-	-	-	-	-	-
evm.model.chr8.1443	K2	14.6821	12.3562	1.63671	3.55412	D7THQ5_VITVI	VIT_08s0007g00160	Uncharacterized protein	585.874	0	0.968531	GT14C_ARATH	At2g37585	Beta-glucuronosyltransferase GlcAT14C	503.442	1.31e-173	0.691429	640	189	639	beta-glucuronosyltransferase GlcAT14C isoform X1 [Vitis riparia]	478	28	478	902.508	0	0.964523	451	451
evm.model.chr8.1453	K2	4.71903	3.16009	0.16791	0.200857	F6HLC9_VITVI	VIT_08s0007g00270	Uncharacterized protein	103.219	2.46e-27	1	-	-	-	-	-	-	290	-	-	-	-	-	-	-	-	-	-	-
evm.model.chr8.1502	K2	21.4528	16.8315	4.75395	9.2524	D7THL7_VITVI	VIT_08s0007g00620	S-acyltransferase	484.952	1.06e-172	0.972656	ZDHC6_ARATH	At3g09320	Probable protein S-acyltransferase 16	334.339	2.4e-113	0.680451	335	1	256	PREDICTED: LOW QUALITY PROTEIN: probable protein S-acyltransferase 16 [Vitis vinifera]	284	1	256	521.161	0	0.972656	256	256
evm.model.chr8.1556	K2	36.2712	49.8971	0.204889	1.96181	D7THI4_VITVI	VIT_08s0007g00980	CASP-like protein	282.722	7.84e-98	1	CSPLI_ARATH	At3g53850	CASP-like protein 5B2	211.075	8.96e-70	0.727273	154	1	154	PREDICTED: CASP-like protein 5B2 [Vitis vinifera] &gt;ref|XP_034692880.1| CASP-like protein 5B2 [Vitis riparia]	154	1	154	308.916	3.41e-106	1	154	154
evm.model.chr8.1561	K2	26.5211	34.993	0.604196	2.12779	F6HL41_VITVI	VIT_08s0007g01040	Aldo_ket_red domain-containing protein	573.548	0	0.948276	AKRC9_ARATH	At2g37770	NADPH-dependent aldo-keto reductase, chloroplastic	537.339	0	0.811502	659	344	658	NADPH-dependent aldo-keto reductase, chloroplastic-like isoform X1 [Vitis riparia] &gt;ref|XP_034693128.1| NADPH-dependent aldo-keto reductase, chloroplastic-like isoform X1 [Vitis riparia]	315	1	315	632.484	0	0.980952	315	315
evm.model.chr8.1591	K2	114.753	110.756	28.3702	6.48426	F6HL24_VITVI	VIT_08s0007g01300	Uncharacterized protein	1072.38	0	0.971805	Q9M332_ARATH	At3g53950, At3g53950/F5K20_250	AT3g53950/F5K20_250	817.765	0	0.725564	545	1	544	PREDICTED: aldehyde oxidase GLOX [Vitis vinifera]	542	1	542	1079.7	0	0.965074	544	542
evm.model.chr8.1628	K2	33.1374	55.8469	4.19229	0.741535	F6HKY4_VITVI	VIT_08s0007g01570	D-fructose-1,6-bisphosphate 1-phosphohydrolase	732.25	0	0.971429	F16P1_ARATH	At3g54050	Fructose-1,6-bisphosphatase 1, chloroplastic	616.305	0	0.84	413	1	412	fructose-1,6-bisphosphatase, chloroplastic-like isoform X1 [Vitis riparia]	412	1	412	823.543	0	0.968447	412	412
evm.model.chr8.1668	K2	10.9787	12.7873	1.17359	2.68785	F6HKW9_VITVI	VIT_08s0007g01900	Uncharacterized protein	996.112	0	0.965447	PTR1_ARATH	At3g54140	Protein NRT1/ PTR FAMILY 8.1	798.89	0	0.763158	502	1	491	protein NRT1/ PTR FAMILY 8.1-like [Vitis riparia]	568	1	492	996.497	0	0.96748	491	492
evm.model.chr8.1724	K2	37.4209	51.4198	10.6601	6.55857	A5C287_VITVI	VIT_08s0007g02170	Protein yippee-like	268.085	5.27e-92	0.992248	Q8LE51_ARATH	At2g40110	Protein yippee-like	187.578	2.12e-60	0.687023	183	55	183	PREDICTED: protein yippee-like [Vitis vinifera] &gt;ref|XP_010654167.1| PREDICTED: protein yippee-like [Vitis vinifera] &gt;ref|XP_034692802.1| protein yippee-like [Vitis riparia] &gt;ref|XP_034692803.1| protein yippee-like [Vitis riparia]	129	1	129	268.085	6.66e-90	0.992248	129	129
evm.model.chr8.1750	K2	15.2678	13.8267	2.35577	2.64184	F6HKS1_VITVI	VIT_08s0007g02330	Uncharacterized protein	417.542	4.26e-143	0.907336	-	-	-	-	-	-	255	-	-	-	-	-	-	-	-	-	-	-
evm.model.chr8.1871	K2	20.8537	32.9605	0.0313587	0.202338	D7TJ76_VITVI	VIT_08s0007g03240	Carbonic anhydrase	482.641	1.37e-172	0.874101	-	-	-	-	-	-	287	1	286	PREDICTED: alpha carbonic anhydrase 1, chloroplastic [Vitis vinifera]	287	1	286	495.352	1.53e-175	0.870629	286	286
evm.model.chr8.1923	K2	27.5568	49.3088	4.43619	7.54639	F6HKJ1_VITVI	VIT_08s0007g03680	Uncharacterized protein	155.606	8.4e-50	0.960526	-	-	-	-	-	-	104	-	-	-	-	-	-	-	-	-	-	-
evm.model.chr8.1931	K2	8.64138	8.47063	0.388065	0.221982	F6HKI6_VITVI	VIT_08s0007g03760	Uncharacterized protein	661.759	0	0.979644	-	-	-	-	-	-	396	1	396	PREDICTED: growth-regulating factor 3 [Vitis vinifera]	396	1	396	799.66	0	0.979798	396	396
evm.model.chr8.1933	K2	57.5427	47.3878	11.0212	23.3973	F6HKI5_VITVI	VIT_08s0007g03770	RAB6-interacting golgin	259.225	2.7e-88	0.981928	Q8RXZ8_ARATH	At3g09980	RAB6-interacting golgin	203.756	2.98e-66	0.827338	167	8	166	ankyrin repeat domain-containing protein 30A isoform X2 [Cajanus cajan]	164	6	164	268.085	1.04e-89	0.861635	159	159
evm.model.chr8.2034	K2	9.23537	8.22376	0.20019	0.215584	F6HKE1_VITVI	VIT_08s0007g04560	Uncharacterized protein	233.802	4.76e-75	0.949367	-	-	-	-	-	-	322	-	-	-	-	-	-	-	-	-	-	-
evm.model.chr8.2067	K2	23.0609	26.6345	1.81244	3.26666	D7TIU1_VITVI	VIT_08s0007g04740	Uncharacterized protein	359.762	1.99e-126	0.995025	RAC2A_ARATH	At5g03530	Ras-related protein RABC2a	318.161	5.01e-110	0.880597	212	1	211	ras-related protein RABC2a [Vitis riparia]	211	1	211	428.713	9.6e-152	0.995261	211	211
evm.model.chr8.2099	K2	6.90307	5.52556	0.127017	0.100548	D7TIR5_VITVI	VIT_08s0007g05030	Uncharacterized protein	517.309	0	0.964912	MYB36_ARATH	At5g57620	Transcription factor MYB36	229.565	9.23e-72	0.857143	343	1	342	transcription factor RAX2 [Vitis riparia]	342	1	342	697.197	0	0.973684	342	342
evm.model.chr8.2114	K2	4.37388	4.17661	0	0.366962	F6HKB1_VITVI	VIT_08s0007g05130	Uncharacterized protein	880.552	0	0.966887	-	-	-	-	-	-	458	1	458	PREDICTED: UDP-glucose iridoid glucosyltransferase isoform X1 [Vitis vinifera]	458	1	458	914.835	0	0.967249	458	458
evm.model.chr8.2120	K2	17.0616	14.6988	2.50993	0.69599	F6HKA9_VITVI	VIT_08s0007g05180	VQ domain-containing protein	248.054	1.26e-84	0.951049	-	-	-	-	-	-	144	1	143	PREDICTED: sigma factor binding protein 2, chloroplastic [Vitis vinifera]	143	1	143	253.447	1.34e-84	0.951049	143	143
evm.model.chr8.226	K2	8.26778	5.41736	0.0122403	0.20211	F6HMN1_VITVI	VIT_08s0056g01480	Uncharacterized protein	1029.62	0	0.983137	-	-	-	-	-	-	594	1	593	PREDICTED: cation/calcium exchanger 1 [Vitis vinifera]	593	1	593	1182.16	0	0.983137	593	593
evm.model.chr8.2308	K2	13.7526	15.4825	0.029049	1.27431	F6HLH9_VITVI	VIT_08s0007g06670	Homeobox domain-containing protein	498.049	4.76e-177	1	-	-	-	-	-	-	332	1	331	PREDICTED: homeobox-leucine zipper protein HOX11 [Vitis vinifera]	331	1	331	684.485	0	1	331	331
evm.model.chr8.2309	K2	28.641	24.5002	5.60058	10.4586	F6HLH8_VITVI	VIT_08s0007g06680	PMR5N domain-containing protein	1139.79	0	0.962903	TBR_ARATH	At5g06700	Protein trichome birefringence	624.78	0	0.627706	664	1	664	protein trichome birefringence [Vitis riparia]	662	1	662	1330.47	0	0.965361	664	662
evm.model.chr8.2355	K2	17.4945	15.6928	0.460064	1.44108	D7TI91_VITVI	VIT_08s0007g07110	SET domain-containing protein	1298.49	0	0.948485	-	-	-	-	-	-	641	325	641	histone-lysine N-methyltransferase ATXR4 isoform X2 [Vitis riparia]	327	10	327	611.298	0	0.927673	317	318
evm.model.chr8.2370	K2	611.216	626.521	420.826	210.029	F6HLE9_VITVI	VIT_08s0007g07210	Uncharacterized protein	143.665	3.79e-43	0.90625	RS281_ARATH	At3g10090, At5g03850	40S ribosomal protein S28-1	86.6557	6.69e-23	0.843137	112	-	-	-	-	-	-	-	-	-	-	-
evm.model.chr8.2400	K2	8.15648	5.73696	0.297298	0.16977	D7TI59_VITVI	VIT_08s0007g07470	Uncharacterized protein	716.457	0	0.985915	-	-	-	-	-	-	356	1	355	photosynthetic NDH subunit of subcomplex B 2, chloroplastic [Vitis riparia]	355	1	355	716.842	0	0.988732	355	355
evm.model.chr8.2406	K2	57.8542	54.2442	1.14533	11.9718	F6HLA6_VITVI	VIT_08s0007g07550	GATA-type domain-containing protein	400.979	7.91e-140	0.913043	GATA9_ARATH	At4g32890	GATA transcription factor 9	128.257	3.81e-34	0.746479	297	1	296	PREDICTED: GATA transcription factor 2 [Vitis vinifera]	299	1	299	580.867	0	0.966555	296	299
evm.model.chr8.2413	K2	9.61868	8.43335	0.519877	1.74854	F6HLA4_VITVI	VIT_08s0007g07600	Pyruvate kinase	1022.69	0	0.988	Q9FM97_ARATH	At5g56350, At5g56350/MCD7.8	Pyruvate kinase	862.833	0	0.8357	501	1	500	pyruvate kinase, cytosolic isozyme-like [Vitis riparia]	500	1	500	1024.62	0	0.99	500	500
evm.model.chr8.2447	K2	6.06895	3.68773	0	0	F6HL68_VITVI	VIT_08s0007g07790	Uncharacterized protein	307.76	2.72e-104	0.925373	-	-	-	-	-	-	268	1	268	protein POLYCHOME-like [Vitis riparia]	266	1	266	402.519	1.42e-139	0.921642	268	266
evm.model.chr8.2460	K2	79.5432	75.8914	3.98604	2.70566	F6HL60_VITVI	VIT_08s0007g07920	Uncharacterized protein	1160.59	0	0.972028	Q9SLC7_ARATH	At2g42320	Nucleolar protein gar2-like protein	626.32	0	0.637306	716	-	-	-	-	-	-	-	-	-	-	-
evm.model.chr8.2599	K2	16.7221	17.7131	3.47484	2.97485	D7THS5_VITVI	VIT_08s0007g09000	Glycerol-3-phosphate dehydrogenase [NAD(+)]	948.347	0	0.991361	GPDHC_ARATH	At2g41540	Glycerol-3-phosphate dehydrogenase [NAD(+)] GPDHC1, cytosolic	816.609	0	0.875	463	1	463	PREDICTED: probable glycerol-3-phosphate dehydrogenase [NAD(+)] 1, cytosolic [Vitis vinifera] &gt;ref|XP_010653744.1| PREDICTED: probable glycerol-3-phosphate dehydrogenase [NAD(+)] 1, cytosolic [Vitis vinifera] &gt;ref|XP_010653745.1| PREDICTED: probable glycerol-3-phosphate dehydrogenase [NAD(+)] 1, cytosolic [Vitis vinifera] &gt;ref|XP_010653746.1| PREDICTED: probable glycerol-3-phosphate dehy…	463	1	463	948.347	0	0.991361	463	463
evm.model.chr8.268	K2	21.8921	16.4723	2.08087	6.86916	D7U8I0_VITVI	VIT_08s0032g00050	AMP-binding domain-containing protein	1409.82	0	0.979079	AAE16_ARATH	At3g23790	Probable acyl-activating enzyme 16, chloroplastic	1004.2	0	0.706314	805	75	804	PREDICTED: probable acyl-activating enzyme 16, chloroplastic [Vitis vinifera]	730	1	730	1479.54	0	0.979452	730	730
evm.model.chr8.312	K2	125.3	139.653	69.3527	52.0169	D7TND2_VITVI	VIT_01s0026g01770	UBC core domain-containing protein	319.316	7.03e-112	1	UBC2_ARATH	At2g02760	Ubiquitin-conjugating enzyme E2 2	313.153	5.85e-110	0.973684	153	1	152	PREDICTED: ubiquitin-conjugating enzyme E2 2 isoform X1 [Gossypium hirsutum]	178	27	178	319.701	4.18e-110	1	152	152
evm.model.chr8.355	K2	4.17679	3.26962	0.0209593	0.465968	F6I3N6_VITVI	VIT_08s0032g00640	Uncharacterized protein	387.882	3.98e-136	0.989744	-	-	-	-	-	-	295	-	-	-	-	-	-	-	-	-	-	-
evm.model.chr8.361	K2	15.6524	17.5756	1.58936	2.45918	F6I3N8_VITVI	VIT_08s0032g00670	Uncharacterized protein	744.191	0	0.941748	-	-	-	-	-	-	705	1	705	probable glutamate carboxypeptidase AMP1 [Vitis riparia]	705	1	705	1419.45	0	0.977305	705	705
evm.model.chr8.373	K2	0.951767	1.71747	0	0	D7U8N1_VITVI	VIT_08s0032g00700	Abhydrolase_3 domain-containing protein	646.351	0	0.987382	-	-	-	-	-	-	318	1	317	PREDICTED: probable carboxylesterase 15 [Vitis vinifera]	320	4	320	647.121	0	0.987382	317	317
evm.model.chr8.408	K2	797.989	1121.52	118.363	132.765	F6I3P9_VITVI	VIT_08s0032g00910	Uncharacterized protein	205.682	8.58e-65	0.964286	FLA16_ARATH	At2g35860	Fasciclin-like arabinogalactan protein 16	165.622	1.22e-49	0.732143	112	1	112	PREDICTED: fasciclin-like arabinogalactan protein 17 [Vitis vinifera] &gt;ref|XP_019077321.1| PREDICTED: fasciclin-like arabinogalactan protein 17 [Vitis vinifera]	466	355	466	226.483	2.61e-70	0.964286	112	112
evm.model.chr8.413	K2	274.133	241.674	81.8813	33.906	F6I3Q0_VITVI	VIT_08s0032g00930	Uncharacterized protein	746.117	0	0.978541	FLA17_ARATH	At5g06390	Fasciclin-like arabinogalactan protein 17	567.77	0	0.736617	467	1	466	PREDICTED: fasciclin-like arabinogalactan protein 17 [Vitis vinifera]	466	1	466	929.472	0	0.978541	466	466
evm.model.chr8.870	K2	12.5672	10.0679	2.19765	4.06504	-	-	-	-	-	-	-	-	-	-	-	-	243	88	239	regulatory-associated protein of TOR 1-like isoform X2 [Vitis riparia] &gt;ref|XP_034692785.1| regulatory-associated protein of TOR 1-like isoform X2 [Vitis riparia] &gt;ref|XP_034692786.1| regulatory-associated protein of TOR 1-like isoform X2 [Vitis riparia]	172	11	156	236.113	1.31e-75	0.855263	152	146
evm.model.chr8.876	K2	3.19601	1.9037	0.0276927	0.096046	D7SR23_VITVI	VIT_08s0058g00950	Bulb-type lectin domain-containing protein	852.432	0	0.973214	-	-	-	-	-	-	466	1	465	PREDICTED: PAN domain-containing protein At5g03700 [Vitis vinifera]	465	1	465	941.028	0	0.974194	465	465
evm.model.chr8.898	K2	0.294091	0.317617	0	0.0268723	F6GXY1_VITVI	VIT_08s0058g01070	Uncharacterized protein	387.882	8.69e-132	0.945813	AZG1_ARATH	At3g10960	Adenine/guanine permease AZG1	304.294	3.05e-99	0.741294	244	1	203	PREDICTED: adenine/guanine permease AZG1 [Vitis vinifera]	575	1	200	387.882	9.65e-130	0.945813	203	200
evm.model.chr9.1011	K2	3.44446	2.0387	0.190181	0.138596	F6HXL2_VITVI	VIT_09s0002g08020	Uncharacterized protein	1278.85	0	0.698093	-	-	-	-	-	-	938	1	911	PREDICTED: putative disease resistance protein RGA3 [Vitis vinifera]	929	32	925	1440.25	0	0.794118	911	894
evm.model.chr9.1105	K2	19.3651	16.399	0	0.0589697	D7TZG1_VITVI	VIT_09s0002g08960	DUF862 domain-containing protein	344.739	7.44e-120	0.98773	Q9SAI9_ARATH	At1g80690	DUF862 domain-containing protein	271.166	5.26e-91	0.775	231	1	231	deSI-like protein At4g17486 [Vitis riparia]	229	1	229	461.07	5.5e-164	0.969697	231	229
evm.model.chr9.1276	K2	0.882943	0.498898	0	0	D7TSF4_VITVI	VIT_09s0096g00850	Uncharacterized protein	659.833	0	0.862534	-	-	-	-	-	-	365	1	364	probable polygalacturonase At3g15720 [Vitis riparia]	404	21	404	701.819	0	0.893229	364	384
evm.model.chr9.1486	K2	2.20019	1.15756	0	0.160993	-	-	-	-	-	-	-	-	-	-	-	-	458	1	458	PREDICTED: probable aspartyl protease At4g16563 [Vitis vinifera]	458	1	458	891.338	0	0.936681	458	458
evm.model.chr9.149	K2	8.75671	5.45003	0	0.608146	D7TZT2_VITVI	VIT_09s0002g01380	Uncharacterized protein	389.423	2.19e-138	0.985222	WER_ARATH	At5g14750	Transcription factor WER	168.318	1.49e-51	0.606061	204	1	203	PREDICTED: transcription factor MYB114 [Vitis vinifera]	203	1	203	412.535	1.28e-145	0.985222	203	203
evm.model.chr9.166	K2	8.91444	10.5029	1.42256	0.80087	F6HXY5_VITVI	VIT_09s0002g01520	Uncharacterized protein	294.278	1.91e-96	0.750799	-	-	-	-	-	-	406	1	406	protein BIG GRAIN 1-like A [Vitis riparia]	403	1	403	810.446	0	0.975369	406	403
evm.model.chr9.1962	K2	0.193192	0.134988	0	0.0191393	F6HHX8_VITVI	VIT_13s0158g00210	Uncharacterized protein	1593.94	0	0.644776	-	-	-	-	-	-	1362	1	1299	putative disease resistance protein At3g14460 [Vitis riparia]	1335	1	1333	2558.87	0	0.941485	1299	1333
evm.model.chr9.2200	K2	24.7305	21.2419	3.91248	8.66651	D7SS15_VITVI	VIT_09s0054g00790	Uncharacterized protein	593.964	0	0.965944	BRTL1_ARATH	At3g20240	Probable mitochondrial adenine nucleotide transporter BTL1	390.963	3.17e-134	0.66881	362	1	323	PREDICTED: probable mitochondrial adenine nucleotide transporter BTL1 isoform X1 [Vitis vinifera]	356	1	323	655.21	0	0.981424	323	323
evm.model.chr9.2315	K2	6.55793	4.25706	0	0.65858	F6GYH5_VITVI	VIT_09s0054g01760	Uncharacterized protein	229.18	4.8e-77	0.990991	Q8L5A1_ARATH	At1g78995	At1g78995	151.754	4.22e-46	0.797872	174	-	-	-	-	-	-	-	-	-	-	-
evm.model.chr9.2326	K2	5.74186	4.00172	0.76762	0.969203	F6GYH0_VITVI	VIT_09s0054g01870	Uncharacterized protein	1866.66	0	0.950544	O81740_ARATH	At4g23440	TIR domain-containing protein	1332.01	0	0.684264	1012	-	-	-	-	-	-	-	-	-	-	-
evm.model.chr9.255	K2	33.112	26.6966	0.209228	1.59026	A5B4B6_VITVI	VIT_09s0002g02230	LEA_2 domain-containing protein	327.02	2.76e-112	0.956522	-	-	-	-	-	-	254	1	253	PREDICTED: protein NDR1 [Vitis vinifera] &gt;ref|XP_034696194.1| NDR1/HIN1-like protein 6 [Vitis riparia]	253	1	253	469.159	2.43e-166	0.956522	253	253
evm.model.chr9.299	K2	7.1235	5.94777	0.519916	1.5152	D7U027_VITVI	VIT_09s0002g02450	Uncharacterized protein	468.389	2.99e-167	0.952381	PPSP2_ARATH	At1g17710	Inorganic pyrophosphatase 2	351.288	5.04e-121	0.728507	273	1	273	PREDICTED: inorganic pyrophosphatase 2 [Vitis vinifera]	273	1	273	550.051	0	0.974359	273	273
evm.model.chr9.478	K2	6.65689	14.8207	0	0.132221	F6HYC5_VITVI	VIT_09s0002g03940	AP2/ERF domain-containing protein	300.056	4.02e-102	0.963918	-	-	-	-	-	-	235	1	235	PREDICTED: dehydration-responsive element-binding protein 3 [Vitis vinifera]	235	1	235	459.529	3.91e-163	0.965957	235	235
evm.model.chr9.515	K2	75.549	63.0353	0.534907	2.15973	D7U0H3_VITVI	VIT_09s0002g04240	Uncharacterized protein	726.472	0	0.985447	TAUE3_ARATH	At2g25737	Sulfite exporter TauE/SafE family protein 3	464.151	2.52e-157	0.693111	603	122	602	sulfite exporter TauE/SafE family protein 3-like [Vitis riparia]	478	1	478	941.414	0	0.981289	481	478
evm.model.chr9.517	K2	135.088	132.915	38.1514	13.9205	D7U0H5_VITVI	VIT_09s0002g04260	LEA_2 domain-containing protein	520.776	0	0.977419	-	-	-	-	-	-	310	-	-	-	-	-	-	-	-	-	-	-
evm.model.chr9.704	K2	1.13269	1.36803	0	0	D7U0T9_VITVI	VIT_09s0002g05700	NPH3 domain-containing protein	754.207	0	0.946882	-	-	-	-	-	-	431	1	431	PREDICTED: coleoptile phototropism protein 1 [Vitis vinifera]	433	1	433	848.195	0	0.95612	431	433
evm.model.chr9.764	K2	13.6701	18.4149	1.98718	3.95163	D7U0W3_VITVI	VIT_09s0002g06010	Abhydrolase_2 domain-containing protein	533.872	0	0.982877	A0A1P8AQT5_ARATH	At1g52700	Abhydrolase_2 domain-containing protein	365.155	1.38e-126	0.751969	293	36	292	acyl-protein thioesterase 2 [Vitis riparia] &gt;ref|XP_034695243.1| acyl-protein thioesterase 2 [Vitis riparia]	257	1	257	531.946	0	0.992218	257	257
evm.model.chr9.821	K2	3.25128	3.25597	0.0461603	0.741156	F6HXA4_VITVI	VIT_09s0002g06290	Uncharacterized protein	293.893	1.26e-100	0.975758	Q94AQ7_ARATH	At5g11280	Tail fiber	213.386	5.67e-69	0.646341	206	-	-	-	-	-	-	-	-	-	-	-
evm.model.chr9.845	K2	3.59758	4.59011	0	0.217375	D7U101_VITVI	VIT_09s0002g06520	Expansin-like EG45 domain-containing protein	265.774	5.07e-92	0.984496	-	-	-	-	-	-	130	1	129	PREDICTED: EG45-like domain containing protein [Vitis vinifera]	130	1	129	265.774	6.44e-90	0.984496	129	129
evm.model.chr9.910	K2	40.5452	67.1151	7.70082	7.15496	F6HXE4_VITVI	VIT_09s0002g07060	Protein kinase domain-containing protein	716.072	0	0.970667	Q8LDB7_ARATH	At1g52540	Protein kinase domain-containing protein	464.151	1.03e-162	0.656338	376	1	375	PREDICTED: PTI1-like tyrosine-protein kinase At3g15890 [Vitis vinifera]	375	1	375	758.829	0	0.970667	375	375

## Sheet: K3_C5
GENEID	fit.cluster	C5_FS_TPM	C5_V_TPM	C5_R_TPM	C5_S_TPM	Vitis.uniprot.ID	Vitis.gene.ID	Vitis.annotation	Score.Vtis	e.value.Vtis	Identity.Vtis	Arabidopsis.uniprot.ID	Arabidopsis.annotation	Arabidopsis.gene.ID	Score.1	e.value.1	Identity.1	Query_length	Query_from	Query_to	Hit_description	Hit_length	Hit_from	Hit_to	Score.Hit	e.value.Hit	Identity.Hit	Query_coverage	Subject_coverage
evm.model.chr1.1119	K3	0.997306	0.216008	0	0	F6HPP4_VITVI	VIT_01s0026g00010	Uncharacterized protein	176.792	1.47e-56	0.910714	-	-	-	-	-	-	176	1	175	transcription factor bHLH168-like isoform X1 [Vitis riparia]	175	1	175	337.806	5.96e-117	0.948571	175	175
evm.model.chr1.1146	K3	34.1244	18.978	3.9974	5.9599	F6HPM9_VITVI	VIT_01s0026g00260	Potassium transporter	1461.82	0	0.978208	POT12_ARATH	At1g60160	Putative potassium transporter 12	1162.52	0	0.763571	839	1	838	putative potassium transporter 12 [Vitis riparia]	838	1	838	1703.72	0	0.986874	838	838
evm.model.chr1.1166	K3	14.9133	4.45943	0.0414517	0.0380973	D7TNP4_VITVI	VIT_01s0026g00360	WAT1-related protein	560.836	0	0.958991	-	-	-	-	-	-	322	1	321	PREDICTED: WAT1-related protein At5g40240 [Vitis vinifera]	348	28	348	628.632	0	0.959502	321	321
evm.model.chr1.1193	K3	7.5465	2.87141	0.021904	0.414373	D7TNL8_VITVI	VIT_01s0026g00710	Cyclin N-terminal domain-containing protein	589.341	0	0.975385	CCD11_ARATH	At1g70210	Cyclin-D1-1	389.808	1.73e-134	0.651652	326	1	325	PREDICTED: cyclin-D1-1 isoform X1 [Vitis vinifera]	325	1	325	647.892	0	0.978462	325	325
evm.model.chr1.1416	K3	342.903	134.86	20.9798	39.5307	F6HPR1_VITVI	VIT_01s0026g02480	CP12 domain-containing protein	376.711	1.49e-133	0.979695	-	-	-	-	-	-	198	70	197	PREDICTED: calvin cycle protein CP12-1, chloroplastic [Vitis vinifera] &gt;ref|XP_034710308.1| calvin cycle protein CP12-1, chloroplastic-like [Vitis riparia]	128	1	128	255.758	7.98e-85	0.976562	128	128
evm.model.chr1.1483	K3	3.45126	1.43939	0.174002	0.200569	-	-	-	-	-	-	PHO1A_ARATH	At1g69480	Phosphate transporter PHO1 homolog 10	367.081	1.01e-114	0.619205	708	-	-	-	-	-	-	-	-	-	-	-
evm.model.chr1.150	K3	7.25654	3.34193	0	0.203096	-	-	-	-	-	-	-	-	-	-	-	-	164	1	163	RING-H2 finger protein ATL73-like [Vitis riparia]	217	55	217	323.168	8.73e-111	0.969325	163	163
evm.model.chr1.1571	K3	34.5987	21.6496	4.35584	6.46626	F6H5W9_VITVI	VIT_01s0113g00420	S-acyltransferase	1043.49	0	0.988924	ZDHC1_ARATH	At1g69420	Probable protein S-acyltransferase 22	577.015	0	0.647727	633	1	632	probable protein S-acyltransferase 22 [Vitis riparia]	632	1	632	1296.57	0	0.990506	632	632
evm.model.chr1.1786	K3	18.2918	11.2676	1.92945	1.18264	D7TA95_VITVI	VIT_01s0010g00750	Uncharacterized protein	1160.21	0	0.944444	-	-	-	-	-	-	774	80	773	PREDICTED: WPP domain-interacting tail-anchored protein 2 [Vitis vinifera] &gt;ref|XP_019076901.1| PREDICTED: WPP domain-interacting tail-anchored protein 2 [Vitis vinifera]	694	1	694	1344.72	0	0.962536	694	694
evm.model.chr1.1817	K3	39.9191	12.741	1.71174	1.03603	D7TAA6_VITVI	VIT_01s0010g00940	Uncharacterized protein	306.99	3.56e-106	0.982353	-	-	-	-	-	-	172	1	169	large ribosomal RNA subunit accumulation protein YCED homolog 2, chloroplastic [Vitis riparia]	235	1	169	341.658	1.4e-117	0.964497	169	169
evm.model.chr1.1847	K3	6.47469	1.89484	0.208462	0.107942	F6HGH5_VITVI	VIT_01s0010g01140	Uncharacterized protein	288.886	9.32e-96	0.954023	Q9C666_ARATH	At1g26220, At1g26220/F28B23_27	N-acetyltransferase domain-containing protein	246.128	1.07e-79	0.64433	364	1	174	serotonin N-acetyltransferase 2, chloroplastic [Vitis riparia]	182	1	174	348.591	5.53e-118	0.971264	174	174
evm.model.chr1.1963	K3	10.2479	3.47675	0.299902	0.0908107	F6H9R2_VITVI	VIT_11s0065g01100	Uncharacterized protein	1117.06	0	0.966725	-	-	-	-	-	-	714	1	571	PREDICTED: pentatricopeptide repeat-containing protein At5g13770, chloroplastic [Vitis vinifera]	603	1	603	1134.78	0	0.923715	571	603
evm.model.chr1.2029	K3	13.6783	3.16326	0.00889267	0.0656283	F6HG33_VITVI	VIT_01s0010g02240	Uncharacterized protein	504.212	2.12e-173	0.983607	A0A1I9LPX1_ARATH	At3g01710	TPX2 (Targeting protein for Xklp2) protein family	106.686	1.44e-24	0.670886	690	1	690	PREDICTED: protein WVD2-like 4 isoform X3 [Vitis vinifera]	625	1	625	1064.29	0	0.87464	690	625
evm.model.chr1.2071	K3	0.721292	0.194618	0	0	F6HG50_VITVI	VIT_01s0010g02560	Remorin_C domain-containing protein	640.958	0	0.966574	-	-	-	-	-	-	359	1	359	remorin 1.4 [Vitis riparia]	359	1	359	723.005	0	0.977716	359	359
evm.model.chr1.2108	K3	25.8486	19.4623	2.76563	3.49041	F6HG63_VITVI	VIT_01s0010g02870	Adenosinetriphosphatase	801.586	0	0.919255	-	-	-	-	-	-	510	1	509	AAA-ATPase At3g50940-like [Vitis riparia] &gt;ref|XP_034699098.1| AAA-ATPase At3g50940-like [Vitis riparia]	510	1	510	974.926	0	0.954902	509	510
evm.model.chr1.2189	K3	8.23194	2.89302	0	0.621556	F6HGA3_VITVI	VIT_01s0010g03550	CBFD_NFYB_HMF domain-containing protein	255.373	1.21e-87	0.935714	-	-	-	-	-	-	140	1	140	DNA polymerase epsilon subunit C [Vitis riparia]	140	1	140	256.529	6.02e-86	0.942857	140	140
evm.model.chr1.2197	K3	595.301	199.169	24.342	3.39005	D7TAY3_VITVI	VIT_01s0010g03620	Chlorophyll a-b binding protein, chloroplastic	519.62	0	0.996109	LHCA2_ARATH	At3g61470	Photosystem I chlorophyll a/b-binding protein 2, chloroplastic	412.149	2.83e-145	0.876106	271	1	271	PREDICTED: chlorophyll a-b binding protein, chloroplastic [Vitis vinifera]	271	1	271	546.969	0	0.99631	271	271
evm.model.chr1.2351	K3	8.14547	3.99566	1.02184	1.31358	F6I1P8_VITVI	VIT_01s0146g00460	Uncharacterized protein	204.912	1.81e-66	0.836158	-	-	-	-	-	-	186	1	173	prothymosin alpha-like [Vitis riparia]	184	1	171	192.971	1.85e-59	0.901734	173	171
evm.model.chr1.2361	K3	41.0047	19.003	9.63166	2.96921	D7TYT3_VITVI	VIT_01s0244g00030	Acyl carrier protein	235.728	7e-80	0.985612	ACP4_ARATH	At4g25050	Acyl carrier protein 4, chloroplastic	123.635	4.61e-36	0.617647	140	1	139	acyl carrier protein 1, chloroplastic-like [Vitis riparia]	139	1	139	270.396	1.88e-91	0.992806	139	139
evm.model.chr1.2414	K3	90.4856	69.9346	5.51467	11.8345	F6HJ76_VITVI	VIT_01s0150g00280	Uncharacterized protein	403.675	1.5e-143	0.96789	Q8L9Q7_ARATH	At3g23760	Transferring glycosyl group transferase	241.891	3.8e-80	0.746575	218	-	-	-	-	-	-	-	-	-	-	-
evm.model.chr1.2422	K3	124.586	67.6011	33.6017	10.8117	D7TFK7_VITVI	VIT_01s0150g00320	Nudix hydrolase domain-containing protein	456.833	2.4e-164	0.99095	-	-	-	-	-	-	222	1	221	PREDICTED: nudix hydrolase 13, mitochondrial isoform X1 [Vitis vinifera]	222	2	222	456.833	1.5e-162	0.99095	221	221
evm.model.chr1.276	K3	1.80259	0.586376	0	0	F6HF31_VITVI	VIT_01s0011g02420	RING-type domain-containing protein	311.997	7.98e-109	0.96129	-	-	-	-	-	-	173	1	173	RING-H2 finger protein ATL18-like [Vitis riparia]	179	7	179	350.132	8.09e-122	0.976879	173	173
evm.model.chr1.332	K3	12.1474	6.60189	0.588068	1.48028	D7T9B3_VITVI	VIT_01s0011g02780	Uncharacterized protein	453.366	1.2e-161	0.98855	Q9LI79_ARATH	At3g25640	Uncharacterized protein	246.899	4.51e-80	0.709497	263	1	262	PREDICTED: protein MIZU-KUSSEI 1 [Vitis vinifera]	262	1	262	531.561	0	0.98855	262	262
evm.model.chr1.424	K3	88.1093	42.697	11.5182	9.21582	F6HEW7_VITVI	VIT_01s0011g03550	Uncharacterized protein	171.4	6.54e-56	0.979592	-	-	-	-	-	-	98	1	98	PREDICTED: CLAVATA3/ESR (CLE)-related protein 27 [Vitis vinifera]	107	1	98	201.445	2.85e-65	0.979592	98	98
evm.model.chr1.469	K3	30.6871	19.5744	0	0.386812	F6HFM6_VITVI	VIT_01s0011g03860	Protein kinase domain-containing protein	1223.38	0	0.982116	Y1680_ARATH	At1g68400	Probable leucine-rich repeat receptor-like protein kinase At1g68400	812.372	0	0.666156	671	1	671	PREDICTED: probable leucine-rich repeat receptor-like protein kinase At1g68400 [Vitis vinifera]	671	1	671	1359.74	0	0.982116	671	671
evm.model.chr1.497	K3	162.731	47.6841	0	0.0118897	F6HEV5_VITVI	VIT_01s0011g04080	RING-type domain-containing protein	603.979	0	0.965318	-	-	-	-	-	-	405	-	-	-	-	-	-	-	-	-	-	-
evm.model.chr1.516	K3	15.3289	6.49536	1.47826	0.718926	F6HEU2_VITVI	VIT_01s0011g04290	Protein kinase domain-containing protein	634.024	0	0.973054	-	-	-	-	-	-	776	40	776	PREDICTED: rust resistance kinase Lr10-like [Vitis vinifera]	728	1	728	1308.89	0	0.902439	737	728
evm.model.chr1.569	K3	76.9686	56.3773	1.18805	14.1384	D7T8V2_VITVI	VIT_01s0011g04700	HMA domain-containing protein	261.922	5.69e-90	0.965986	HIP21_ARATH	At5g17450	Heavy metal-associated isoprenylated plant protein 21	172.94	4.99e-55	0.651007	148	1	147	PREDICTED: heavy metal-associated isoprenylated plant protein 21 [Vitis vinifera]	147	1	147	294.664	7.65e-101	0.965986	147	147
evm.model.chr1.573	K3	3.60352	1.68601	0.0652743	0.223463	D7T8U8_VITVI	VIT_01s0011g04740	Uncharacterized protein	1103.58	0	0.962567	LPR1_ARATH	At1g23010	Multicopper oxidase LPR1	814.298	0	0.714552	570	1	561	multicopper oxidase LPR1-like isoform X2 [Vitis riparia]	577	1	561	1127.08	0	0.962567	561	561
evm.model.chr1.65	K3	321.485	114.105	0.140187	0.0775113	F6HF88_VITVI	VIT_01s0011g00590	TPT domain-containing protein	713.761	0	0.969925	TPT_ARATH	At5g46110	Triose phosphate/phosphate translocator TPT, chloroplastic	427.943	5.88e-147	0.719595	412	1	412	PREDICTED: triose phosphate/phosphate translocator, chloroplastic-like [Vitis vinifera]	412	1	412	819.691	0	0.970874	412	412
evm.model.chr1.66	K3	46.2745	12.4027	0.292583	0.0392363	D7T9V7_VITVI	VIT_01s0011g00600	TPT domain-containing protein	735.717	0	0.971014	TPT_ARATH	At5g46110	Triose phosphate/phosphate translocator TPT, chloroplastic	486.493	5.48e-170	0.819355	414	1	414	triose phosphate/phosphate translocator, chloroplastic-like [Vitis riparia] &gt;ref|XP_034707437.1| triose phosphate/phosphate translocator, chloroplastic-like [Vitis riparia] &gt;ref|XP_034707515.1| triose phosphate/phosphate translocator, chloroplastic-like [Vitis riparia]	414	1	414	822.002	0	0.968599	414	414
evm.model.chr1.720	K3	1.49144	0.654818	0	0.096224	D7T8K4_VITVI	VIT_01s0011g05820	Uncharacterized protein	281.952	3.69e-97	0.97619	A0A1P8AX61_ARATH	At2g01755	Uncharacterized protein	129.798	1.46e-37	0.612903	168	-	-	-	-	-	-	-	-	-	-	-
evm.model.chr1.774	K3	22.5686	14.7076	0.691553	5.13712	F6HFB1_VITVI	VIT_01s0011g06200	C2H2-type domain-containing protein	421.009	1.91e-149	0.991304	-	-	-	-	-	-	247	1	246	PREDICTED: zinc finger protein 4 [Vitis vinifera] &gt;ref|XP_010648862.1| PREDICTED: zinc finger protein 4 [Vitis vinifera]	246	1	246	507.679	0	0.99187	246	246
evm.model.chr1.792	K3	60.8977	36.1769	1.82087	15.1076	D7T8F7_VITVI	VIT_01s0011g06330	Uncharacterized protein	1086.63	0	0.978297	MA656_ARATH	At2g01910	65-kDa microtubule-associated protein 6	765.377	0	0.717355	600	1	599	PREDICTED: 65-kDa microtubule-associated protein 6 isoform X1 [Vitis vinifera]	599	1	599	1201.81	0	0.978297	599	599
evm.model.chr1.836	K3	67.6716	29.8134	0.699327	0.129135	D7T8D7_VITVI	VIT_01s0011g06580	Uncharacterized protein	503.442	0	0.988679	-	-	-	-	-	-	283	1	283	PREDICTED: protein XRI1 isoform X1 [Vitis vinifera]	283	1	283	580.096	0	0.989399	283	283
evm.model.chr1.856	K3	3.44578	1.1021	0.159651	0.105052	D7SMG8_VITVI	VIT_01s0137g00050	HTH myb-type domain-containing protein	568.926	0	0.980198	MYBF_ARATH	At1g14600	Putative Myb family transcription factor At1g14600	120.553	9.93e-32	0.736842	304	1	303	PREDICTED: myb family transcription factor APL [Vitis vinifera]	303	1	303	620.928	0	0.980198	303	303
evm.model.chr1.934	K3	16.367	7.34309	0.010745	0.541574	D7SMB7_VITVI	VIT_01s0137g00720	Lipase_GDSL domain-containing protein	727.628	0	0.963446	GDL53_ARATH	At3g26430	GDSL esterase/lipase At3g26430	499.975	2.98e-176	0.613158	383	1	382	GDSL esterase/lipase At3g26430-like [Vitis riparia]	383	1	383	770.77	0	0.963446	382	383
evm.model.chr1.974	K3	41.9415	17.085	1.64037	6.75679	F6H7W9_VITVI	VIT_00s0225g00120	Uncharacterized protein	191.815	1.55e-63	0.981308	-	-	-	-	-	-	107	1	107	cyclin-dependent protein kinase inhibitor SMR6-like [Vitis riparia]	107	1	107	219.55	2.37e-72	0.990654	107	107
evm.model.chr10.1027	K3	6.91912	1.84588	0.131064	0.0288933	D7TJR2_VITVI	VIT_10s0003g01820	Uncharacterized protein	161.384	1.56e-47	0.979798	Q9FK73_ARATH	At5g45700	FCP1 homology domain-containing protein	217.624	9.37e-68	0.630058	352	166	352	carboxy-terminal domain RNA polymerase II polypeptide A small phosphatase 1-like [Vitis riparia]	285	99	285	378.252	2.48e-128	0.97861	187	187
evm.model.chr10.1040	K3	76.4442	65.7896	26.1607	8.84689	F6HMD2_VITVI	VIT_10s0003g01900	Uncharacterized protein	305.064	4.01e-96	0.934641	-	-	-	-	-	-	153	1	153	PREDICTED: uncharacterized protein LOC100244640 [Vitis vinifera]	2010	1846	1998	304.294	9.8e-93	0.934641	153	153
evm.model.chr10.1067	K3	12.1706	4.33603	0.180875	1.1128	F6HMD7_VITVI	VIT_10s0003g01980	Protein kinase domain-containing protein	1328.92	0	0.825568	-	-	-	-	-	-	1012	1	1011	PREDICTED: probable LRR receptor-like serine/threonine-protein kinase At1g07650 [Vitis vinifera]	1006	1	1006	2007.26	0	0.96637	1011	1006
evm.model.chr10.1068	K3	7.28421	3.82628	0.482127	0.309328	F6HMD8_VITVI	VIT_10s0003g01990	Protein kinase domain-containing protein	1576.22	0	0.839394	-	-	-	-	-	-	1034	69	1033	PREDICTED: probable LRR receptor-like serine/threonine-protein kinase At1g29720 isoform X1 [Vitis vinifera]	988	1	988	1833.92	0	0.919192	965	988
evm.model.chr10.1075	K3	6.66755	3.00839	0.257824	0.86492	F6HMD8_VITVI	VIT_10s0003g01990	Protein kinase domain-containing protein	1090.87	0	0.610031	-	-	-	-	-	-	1022	1	996	probable LRR receptor-like serine/threonine-protein kinase At1g29720 isoform X1 [Vitis riparia]	1006	5	1006	1959.88	0	0.9501	996	1002
evm.model.chr10.1087	K3	7.1304	3.56127	0.66331	1.04944	D7TJU3_VITVI	VIT_10s0003g02120	Lipase_GDSL domain-containing protein	719.924	0	0.956164	GDL14_ARATH	At1g29660	GDSL esterase/lipase At1g29660	536.184	0	0.70137	365	1	365	PREDICTED: GDSL esterase/lipase At5g45670 [Vitis vinifera]	365	1	365	719.924	0	0.956164	365	365
evm.model.chr10.1123	K3	15.9075	5.94584	0	0.344637	F6HMF5_VITVI	VIT_10s0003g02440	Xyloglucan endotransglucosylase/hydrolase	520.776	0	0.96337	XTH16_ARATH	At3g23730	Probable xyloglucan endotransglucosylase/hydrolase protein 16	409.838	7.68e-144	0.726937	274	1	273	PREDICTED: xyloglucan endotransglucosylase/hydrolase 2 [Vitis vinifera]	294	22	294	560.451	0	0.96337	273	273
evm.model.chr10.1158	K3	24.0795	9.89864	1.5106	1.6315	F6HMG7_VITVI	VIT_10s0003g02680	Uncharacterized protein	2119.35	0	0.980732	PHYE_ARATH	At4g18130	Phytochrome E	1518.83	0	0.670046	1124	1	1124	phytochrome E [Vitis riparia]	1124	1	1124	2309.26	0	0.983986	1124	1124
evm.model.chr10.1189	K3	86.1736	50.4925	24.245	22.5797	F6HMI0_VITVI	VIT_10s0003g02940	BHLH domain-containing protein	408.297	1.45e-144	0.987705	-	-	-	-	-	-	244	1	244	PREDICTED: transcription factor bHLH144 [Vitis vinifera] &gt;ref|XP_002275393.1| PREDICTED: transcription factor bHLH144 [Vitis vinifera] &gt;ref|XP_010655641.1| PREDICTED: transcription factor bHLH144 [Vitis vinifera] &gt;ref|XP_019078222.1| PREDICTED: transcription factor bHLH144 [Vitis vinifera]	244	1	244	500.36	4.88e-179	0.987705	244	244
evm.model.chr10.1205	K3	18.8031	10.469	2.36003	1.8302	D7TK30_VITVI	VIT_10s0003g03080	DNA helicase	1503.03	0	0.992116	MCM3_ARATH	At5g46280	DNA replication licensing factor MCM3	1125.15	0	0.733161	1126	1	761	DNA replication licensing factor MCM3 homolog 2 [Vitis riparia]	776	1	761	1556.19	0	0.99343	761	761
evm.model.chr10.121	K3	35.7311	22.5134	13.1784	9.63103	F6H7K8_VITVI	VIT_10s0116g01640	Glucan endo-1,3-beta-D-glucosidase	1040.02	0	0.934744	E131_ARATH	At1g11820	Glucan endo-1,3-beta-glucosidase 1	800.816	0	0.811441	546	1	497	PREDICTED: glucan endo-1,3-beta-glucosidase 1 [Vitis vinifera]	525	11	507	979.548	0	0.957746	497	497
evm.model.chr10.1216	K3	209.211	125.531	5.64523	8.82031	D7TK45_VITVI	VIT_10s0003g03250	Uncharacterized protein	751.51	0	0.983607	Q9C8S1_ARATH	At1g29980	Uncharacterized protein T1P2.9	584.334	0	0.719481	394	-	-	-	-	-	-	-	-	-	-	-
evm.model.chr10.1324	K3	88.0709	37.1201	11.066	8.41167	F6HLT7_VITVI	VIT_10s0003g03910	Uncharacterized protein	651.358	0	0.968059	TCP2_ARATH	At4g18390	Transcription factor TCP2	148.673	9.94e-40	0.840909	482	1	406	PREDICTED: transcription factor TCP2 [Vitis vinifera] &gt;ref|XP_010655682.1| PREDICTED: transcription factor TCP2 [Vitis vinifera]	444	1	407	801.201	0	0.968059	406	407
evm.model.chr10.1370	K3	111.17	48.5051	5.70244	4.60846	F6HLV4_VITVI	VIT_10s0003g04270	Ubiquitin-like domain-containing protein	501.13	1.2e-180	0.992188	-	-	-	-	-	-	257	1	256	PREDICTED: BAG family molecular chaperone regulator 3 [Vitis vinifera]	256	1	256	523.087	0	0.992188	256	256
evm.model.chr10.1380	K3	407.872	127.628	15.344	10.2843	F6HLW0_VITVI	VIT_10s0003g04350	PSI-K	214.927	5.69e-72	0.990741	PSAK_ARATH	At1g30380	Photosystem I reaction center subunit psaK, chloroplastic	187.963	2.46e-61	0.862385	130	1	129	PREDICTED: photosystem I reaction center subunit psaK, chloroplastic [Vitis vinifera]	129	1	129	251.521	2.38e-84	0.976744	129	129
evm.model.chr10.1387	K3	377.541	143.203	15.8667	2.61071	F6HLW0_VITVI	VIT_10s0003g04350	PSI-K	218.779	2.05e-73	0.977612	PSAK_ARATH	At1g30380	Photosystem I reaction center subunit psaK, chloroplastic	189.889	3.91e-62	0.855856	135	1	129	PREDICTED: photosystem I reaction center subunit psaK, chloroplastic [Vitis vinifera]	129	1	129	251.906	2.62e-84	0.976744	129	129
evm.model.chr10.1405	K3	4.92035	2.04494	0.173987	0.394995	F6HLW5_VITVI	VIT_10s0003g04470	Uncharacterized protein	1449.11	0	0.813043	AB2C_ARATH	At2g34660	ABC transporter C family member 2	1264.98	0	0.719222	925	11	924	PREDICTED: ABC transporter C family member 12 [Vitis vinifera] &gt;ref|XP_010655707.1| PREDICTED: ABC transporter C family member 12 [Vitis vinifera]	1624	606	1515	1495.72	0	0.813043	914	910
evm.model.chr10.141	K3	1851.95	841.916	7.86092	4.18701	A5AGY5_VITVI	VIT_10s0116g01780	Peroxidase	629.402	0	0.988024	PER42_ARATH	At4g21960	Peroxidase 42	534.643	0	0.818182	335	1	334	PREDICTED: peroxidase 42 [Vitis vinifera]	334	1	334	686.797	0	0.988024	334	334
evm.model.chr10.1416	K3	70.1422	25.6053	3.50722	1.62883	D7TKH0_VITVI	VIT_10s0003g04560	Uncharacterized protein	3145.14	0	0.98311	AIR9_ARATH	At2g34680	187-kDa microtubule-associated protein AIR9	2230.29	0	0.744536	1717	1	1717	187-kDa microtubule-associated protein AIR9 isoform X2 [Vitis riparia]	1717	1	1717	3441.74	0	0.984275	1717	1717
evm.model.chr10.1462	K3	0.348754	0.112118	0	0	F6HJS0_VITVI	VIT_00s0658g00020	Protein kinase domain-containing protein	1541.55	0	0.844086	-	-	-	-	-	-	947	20	946	LOW QUALITY PROTEIN: LRR receptor-like serine/threonine-protein kinase GSO1 [Vitis riparia]	1111	185	1111	1666.36	0	0.894283	927	927
evm.model.chr10.1473	K3	4.72536	1.36525	0.0934117	0.285509	D7TKJ9_VITVI	VIT_10s0003g04940	Uncharacterized protein	1075.08	0	0.964602	-	-	-	-	-	-	564	1	563	2-succinylbenzoate--CoA ligase, chloroplastic/peroxisomal isoform X1 [Vitis riparia]	562	1	562	1137.09	0	0.975133	563	562
evm.model.chr10.1499	K3	20.0294	12.5117	0.0832513	1.21258	F6HLY4_VITVI	VIT_10s0003g05030	Protein kinase domain-containing protein	1461.43	0	0.900669	GHR1_ARATH	At4g20940	LRR receptor-like serine/threonine-protein kinase GHR1	1050.81	0	0.673644	985	1	984	PREDICTED: probable LRR receptor-like serine/threonine-protein kinase At4g20940 [Vitis vinifera]	1064	18	1064	1811.96	0	0.900669	984	1047
evm.model.chr10.154	K3	3.68006	0.709131	0	0.026702	F6H7N5_VITVI	VIT_10s0116g01880	Protein DETOXIFICATION	904.434	0	0.937132	DTX40_ARATH	At3g21690	Protein DETOXIFICATION 40	696.812	0	0.724752	509	1	508	PREDICTED: protein DETOXIFICATION 40 [Vitis vinifera]	508	1	508	996.112	0	0.972441	508	508
evm.model.chr10.1562	K3	68.6359	22.9291	8.7847	0.472366	F6HM05_VITVI	VIT_10s0003g05480	Uncharacterized protein	837.41	0	0.97479	PATL4_ARATH	At1g30690	Patellin-4	506.523	6.66e-175	0.674931	473	1	473	patellin-4 [Vitis riparia]	493	18	493	930.628	0	0.97479	473	476
evm.model.chr10.1604	K3	5.63647	1.2622	0	0	F6HM16_VITVI	VIT_10s0003g05680	Uncharacterized protein	1498.03	0	0.986267	CHUP1_ARATH	At3g25690	Protein CHUP1, chloroplastic	344.739	2.09e-103	0.615094	802	1	801	protein CHUP1, chloroplastic-like [Vitis riparia]	801	1	801	1618.98	0	0.988764	801	801
evm.model.chr10.1702	K3	10.2381	5.93699	0	0.105287	F6I3G9_VITVI	VIT_10s0092g00150	Patatin	802.357	0	0.97343	-	-	-	-	-	-	485	1	484	PREDICTED: patatin-like protein 3 [Vitis vinifera]	484	1	484	969.533	0	0.969008	484	484
evm.model.chr10.175	K3	110.079	91.055	30.6868	20.6573	D7TR68_VITVI	VIT_10s0116g00100	Protein kinase domain-containing protein	1264.98	0	0.979424	SRF8_ARATH	At4g22130	Protein STRUBBELIG-RECEPTOR FAMILY 8	655.596	0	0.802005	730	1	729	PREDICTED: protein STRUBBELIG-RECEPTOR FAMILY 8 [Vitis vinifera]	729	1	729	1462.97	0	0.979424	729	729
evm.model.chr10.1798	K3	779.796	221.152	24.368	10.9424	F6H2R3_VITVI	VIT_00s0125g00280	PSI-F	378.252	2.54e-133	0.986425	PSAF_ARATH	At1g31330	Photosystem I reaction center subunit III, chloroplastic	297.745	1.03e-101	0.734513	222	1	221	PREDICTED: photosystem I reaction center subunit III, chloroplastic [Vitis vinifera]	221	1	221	444.121	1.48e-157	0.986425	221	221
evm.model.chr10.1799	K3	6.33829	3.69631	0.457665	0.28012	E0CTA1_VITVI	VIT_00s0125g00290	LOB domain-containing protein	275.789	1.5e-94	0.994286	LBD4_ARATH	At1g31320	LOB domain-containing protein 4	209.92	1.21e-68	0.761628	175	1	175	LOB domain-containing protein 4 [Vitis riparia]	175	1	175	362.073	1.28e-126	0.994286	175	175
evm.model.chr10.1932	K3	31.941	17.099	0.0422347	1.25638	D7U8F6_VITVI	VIT_10s0092g00360	Uncharacterized protein	377.867	1.89e-133	0.981481	VPS2B_ARATH	At5g44560	Vacuolar protein sorting-associated protein 2 homolog 2	335.109	1.68e-116	0.846847	217	1	216	vacuolar protein sorting-associated protein 2 homolog 2 [Vitis riparia]	216	1	216	430.639	2.31e-152	1	216	216
evm.model.chr10.226	K3	1.07204	0.305622	0	0	-	-	-	-	-	-	-	-	-	-	-	-	545	-	-	-	-	-	-	-	-	-	-	-
evm.model.chr10.231	K3	127.719	41.7931	3.33109	2.75579	F6HIF0_VITVI	VIT_12s0059g01380	Fe2OG dioxygenase domain-containing protein	535.028	0	0.842271	ACCO4_ARATH	At1g05010	1-aminocyclopropane-1-carboxylate oxidase 4	480.33	2.19e-170	0.76087	319	1	318	1-aminocyclopropane-1-carboxylate oxidase [Vitis riparia]	318	1	318	652.129	0	0.987421	318	318
evm.model.chr10.2426	K3	2.31192	0.718096	0.043945	0	F6HIQ1_VITVI	VIT_10s0042g00450	Uncharacterized protein	526.554	5.81e-174	0.805471	-	-	-	-	-	-	494	109	446	PREDICTED: probable disease resistance protein At4g27220 isoform X1 [Vitis vinifera]	1402	1070	1401	521.546	1.97e-168	0.797059	338	332
evm.model.chr10.243	K3	16.659	4.36121	0	0	F6HWU0_VITVI	VIT_00s0516g00020	Uncharacterized protein	1113.6	0	0.978182	EHD2_ARATH	At4g05520	EH domain-containing protein 2	932.939	0	0.802198	546	1	545	PREDICTED: EH domain-containing protein 1 [Vitis vinifera]	545	1	545	1126.69	0	0.992661	545	545
evm.model.chr10.245	K3	78.9933	56.766	13.5386	30.2672	-	-	-	-	-	-	-	-	-	-	-	-	432	-	-	-	-	-	-	-	-	-	-	-
evm.model.chr10.2470	K3	6.20048	1.92837	0.210937	0.0795973	F6I1F2_VITVI	VIT_15s0045g00710	AAA domain-containing protein	1628.61	0	0.680473	-	-	-	-	-	-	1294	1	1284	PREDICTED: probable disease resistance protein At4g27220 isoform X1 [Vitis vinifera]	1402	1	1402	1835.85	0	0.702837	1284	1402
evm.model.chr10.273	K3	8.16096	2.73311	0.407525	0.533631	D7TRI5_VITVI	VIT_00s0187g00210	Uncharacterized protein	456.447	1.39e-163	0.982759	GDIR_ARATH	At3g07880	Rho GDP-dissociation inhibitor 1	305.449	4.39e-104	0.658333	245	1	245	PREDICTED: rho GDP-dissociation inhibitor 1 [Vitis vinifera]	245	1	245	496.508	1.71e-177	0.983673	245	245
evm.model.chr10.286	K3	65.9732	47.6641	0.0751817	0	F6HRL3_VITVI	VIT_00s0187g00090	PP1 domain-containing protein	244.973	2.23e-83	0.793103	-	-	-	-	-	-	146	-	-	-	-	-	-	-	-	-	-	-
evm.model.chr10.306	K3	39.6769	16.9967	0.459402	1.34885	D7T5F3_VITVI	VIT_00s0194g00080	Uncharacterized protein	1207.59	0	0.978078	-	-	-	-	-	-	593	1	593	PREDICTED: BTB/POZ domain-containing protein At5g47800 isoform X2 [Vitis vinifera]	593	1	593	1207.59	0	0.978078	593	593
evm.model.chr10.322	K3	42.6997	18.4548	2.15947	1.56586	D7T5G1_VITVI	VIT_00s0194g00160	Uncharacterized protein ycf33	407.912	1.33e-143	0.831579	-	-	-	-	-	-	256	-	-	-	-	-	-	-	-	-	-	-
evm.model.chr10.333	K3	16.1549	9.74196	0.405686	2.57058	F6HCW6_VITVI	VIT_00s0194g00300	Uncharacterized protein	155.606	1.88e-47	0.61828	A0A1P8B9B2_ARATH	At4g16380	Heavy metal transport/detoxification superfamily protein	87.8113	4.2e-21	0.642857	168	1	167	heavy metal-associated isoprenylated plant protein 6-like [Vitis riparia] &gt;ref|XP_034698076.1| heavy metal-associated isoprenylated plant protein 6-like [Vitis riparia]	197	6	197	209.149	6.33e-66	0.624365	167	192
evm.model.chr10.369	K3	38.5267	17.5811	1.07097	0.622485	F6HJJ8_VITVI	VIT_00s0414g00010	Uncharacterized protein	1427.15	0	0.965422	-	-	-	-	-	-	749	15	749	PREDICTED: cellulose synthase-like protein E6 [Vitis vinifera]	735	1	735	1477.23	0	0.964626	735	735
evm.model.chr10.372	K3	15.8474	5.14678	0	0.0967603	F6H876_VITVI	VIT_00s0469g00020	Uncharacterized protein	1318.91	0	0.865465	-	-	-	-	-	-	735	1	735	cellulose synthase-like protein E6 [Vitis riparia]	743	8	743	1490.71	0	0.971467	735	736
evm.model.chr10.483	K3	8.69939	4.98213	0.0348453	0.075314	F6HRV2_VITVI	VIT_00s0532g00020	Kinesin-like protein	1573.91	0	0.986284	KN14C_ARATH	At4g21270	Kinesin-like protein KIN-14C	1078.93	0	0.693267	802	1	802	PREDICTED: kinesin-like protein KIN-14C [Vitis vinifera]	802	1	802	1628.22	0	0.986284	802	802
evm.model.chr10.521	K3	78.9694	30.0074	2.07115	1.84675	D7SSM4_VITVI	VIT_00s0274g00050	Uncharacterized protein	315.079	5.16e-109	1	A0A1P8AVC2_ARATH	At1g61667	Uncharacterized protein	190.66	9.66e-60	0.661765	251	-	-	-	-	-	-	-	-	-	-	-
evm.model.chr10.584	K3	13.2092	5.90915	0.428775	0.095036	F6I744_VITVI	VIT_00s0203g00160	Uncharacterized protein	593.578	0	0.961783	-	-	-	-	-	-	332	1	332	putative cyclin-D6-1 [Vitis riparia]	332	1	332	661.374	0	0.96988	332	332
evm.model.chr10.614	K3	57.6971	28.1173	0.17075	0.147852	F6H7S7_VITVI	VIT_00s0181g00020	Uncharacterized protein	986.482	0	0.965451	O64785_ARATH	At1g61350	ARM repeat superfamily protein	657.907	0	0.607735	579	1	579	PREDICTED: vacuolar protein 8 [Vitis vinifera]	579	1	579	1130.16	0	0.967185	579	579
evm.model.chr10.616	K3	8.5174	2.58522	0.21518	0.344438	F6H7S9_VITVI	VIT_00s0181g00040	Uncharacterized protein	1100.5	0	0.976103	-	-	-	-	-	-	573	1	544	PREDICTED: protein TRANSPORT INHIBITOR RESPONSE 1 [Vitis vinifera]	583	1	544	1100.5	0	0.976103	544	544
evm.model.chr10.669	K3	40.5707	18.0021	3.74296	2.59218	F6I2C4_VITVI	VIT_00s0445g00030	Uncharacterized protein	357.836	1.77e-123	0.929825	-	-	-	-	-	-	278	1	277	PREDICTED: serine/arginine repetitive matrix protein 1-like [Vitis vinifera]	285	1	285	462.611	8.61e-163	0.929825	277	285
evm.model.chr10.686	K3	194.067	76.2666	2.40925	0.384205	D7U6F9_VITVI	VIT_00s0375g00030	Alpha-galactosidase	809.675	0	0.972772	AGAL2_ARATH	At5g08370	Alpha-galactosidase 2	541.962	0	0.663158	404	1	404	PREDICTED: alpha-galactosidase isoform X1 [Vitis vinifera]	404	1	404	809.675	0	0.972772	404	404
evm.model.chr10.724	K3	24.0953	14.3321	3.55559	1.87816	F6HD78_VITVI	VIT_00s0583g00030	Sphingolipid delta(4)-desaturase DES1-like	661.759	0	0.972477	DES1L_ARATH	At4g04930	Sphingolipid delta(4)-desaturase DES1-like	558.14	0	0.815625	328	1	327	PREDICTED: sphingolipid delta(4)-desaturase DES1-like [Vitis vinifera]	327	1	327	661.759	0	0.972477	327	327
evm.model.chr10.725	K3	11.547	4.68441	0	0.637623	D7T5U3_VITVI	VIT_00s0583g00020	Uncharacterized protein	378.252	1.47e-133	0.933014	-	-	-	-	-	-	219	1	219	tetraspanin-19-like isoform X1 [Vitis riparia]	219	1	219	410.609	2.94e-144	0.945205	219	219
evm.model.chr10.75	K3	223.077	68.4454	0.278998	9.60284	F6H7G4_VITVI	VIT_10s0116g01030	Uncharacterized protein	285.419	2.18e-98	0.938356	-	-	-	-	-	-	172	1	171	protein STIG1-like [Vitis riparia]	171	1	171	328.176	2.79e-113	0.935673	171	171
evm.model.chr10.811	K3	121.115	52.8233	0.148757	21.1437	A5AJH6_VITVI	VIT_10s0003g00220	Uncharacterized protein	211.46	4.91e-67	0.881423	-	-	-	-	-	-	246	1	246	PREDICTED: protein E6 [Vitis vinifera]	253	1	253	309.686	2.18e-103	0.909091	246	253
evm.model.chr10.812	K3	11.3218	7.07822	1.08107	2.93976	F6HM33_VITVI	VIT_10s0003g00230	Uncharacterized protein	207.223	3.17e-68	0.969466	-	-	-	-	-	-	154	-	-	-	-	-	-	-	-	-	-	-
evm.model.chr10.821	K3	22.3778	8.17031	0.992544	0.939454	F6HM39_VITVI	VIT_10s0003g00330	Protein kinase domain-containing protein	1860.5	0	0.977413	HSL1_ARATH	At1g28440	Receptor-like protein kinase HSL1	1340.48	0	0.693795	990	1	989	receptor-like protein kinase HSL1 [Vitis riparia]	989	1	989	1958.34	0	0.978766	989	989
evm.model.chr10.917	K3	5.03836	2.17523	0.00749033	0.0478987	F6HM79_VITVI	VIT_10s0003g01010	Uncharacterized protein	1272.69	0	0.798526	-	-	-	-	-	-	1276	1	374	GDSL esterase/lipase At1g28580 [Vitis riparia]	374	1	374	763.066	0	0.973262	374	374
evm.model.chr10.922	K3	17.1056	4.46448	0	0.258925	F6HM83_VITVI	VIT_10s0003g01050	Uncharacterized protein	550.436	0	0.98227	Q8L7S5_ARATH	At4g18570	AT4g18560/F28J12_220	422.165	2.08e-138	0.783505	628	1	627	PREDICTED: protein CHUP1, chloroplastic [Vitis vinifera] &gt;ref|XP_010655497.1| PREDICTED: protein CHUP1, chloroplastic [Vitis vinifera]	627	1	627	1216.83	0	0.97293	627	627
evm.model.chr11.1040	K3	12.7953	6.66979	0.472783	0	F6HYL0_VITVI	VIT_11s0037g00580	Uncharacterized protein	365.54	2.32e-125	0.89899	-	-	-	-	-	-	202	1	198	spermidine hydroxycinnamoyl transferase-like [Vitis riparia]	457	1	198	382.104	7.79e-130	0.929293	198	198
evm.model.chr11.1110	K3	3.22679	1.1048	0.112603	0.0854583	D7U1H6_VITVI	VIT_11s0037g00960	Protein kinase domain-containing protein	1135.55	0	0.990323	Y2239_ARATH	At2g23950	Probable LRR receptor-like serine/threonine-protein kinase At2g23950	878.626	0	0.733871	641	1	640	probable LRR receptor-like serine/threonine-protein kinase At2g23950 [Vitis riparia]	640	1	640	1306.58	0	0.992188	640	640
evm.model.chr11.112	K3	165.057	61.0712	0.834784	0.270134	A8QK92_VITVI	VIT_11s0016g01220	Germin-like protein	390.193	1.47e-138	0.9375	GL33_ARATH	At5g20630	Germin-like protein subfamily 3 member 3	287.73	3.68e-98	0.684211	208	1	208	auxin-binding protein ABP19a [Vitis riparia]	208	1	208	390.963	6.85e-137	0.942308	208	208
evm.model.chr11.1290	K3	4.32306	1.55034	0.0120383	0	D7T0N8_VITVI	VIT_11s0065g00460	TOG domain-containing protein	1696.4	0	0.983153	-	-	-	-	-	-	888	57	887	TORTIFOLIA1-like protein 2 [Vitis riparia] &gt;ref|XP_034699654.1| TORTIFOLIA1-like protein 2 [Vitis riparia]	831	1	831	1703.34	0	0.98556	831	831
evm.model.chr11.136	K3	1573.76	400.244	71.491	14.7954	F6HGT9_VITVI	VIT_11s0016g01400	Uncharacterized protein	107.457	2.23e-30	0.981982	-	-	-	-	-	-	123	-	-	-	-	-	-	-	-	-	-	-
evm.model.chr11.146	K3	12.3437	5.1663	0.047658	0.416927	F6HGU3_VITVI	VIT_11s0016g01460	Uncharacterized protein	633.254	0	0.994334	BRXL4_ARATH	At5g20540	Protein Brevis radix-like 4	431.409	8.15e-148	0.671916	471	119	471	PREDICTED: protein Brevis radix-like 4 [Vitis vinifera] &gt;ref|XP_019078360.1| PREDICTED: protein Brevis radix-like 4 [Vitis vinifera] &gt;ref|XP_034699057.1| protein Brevis radix-like 4 [Vitis riparia] &gt;ref|XP_034699058.1| protein Brevis radix-like 4 [Vitis riparia]	371	19	371	726.087	0	0.994334	353	353
evm.model.chr11.151	K3	96.3693	55.9462	17.661	21.5276	D7TCI6_VITVI	VIT_11s0016g01500	PHD-type domain-containing protein	394.43	8.52e-139	0.996032	ALFL5_ARATH	At5g20510	PHD finger protein ALFIN-LIKE 5	328.561	1.08e-112	0.757692	253	1	252	PREDICTED: PHD finger protein ALFIN-LIKE 4 isoform X1 [Vitis vinifera] &gt;ref|XP_034700405.1| PHD finger protein ALFIN-LIKE 4-like [Vitis riparia]	252	1	252	523.472	0	0.996032	252	252
evm.model.chr11.1512	K3	43.0599	17.2564	0.0211827	0.604579	D7UBL5_VITVI	VIT_11s0103g00190	Uncharacterized protein	257.684	4.06e-88	0.945946	PLA2A_ARATH	At2g06925	Phospholipase A2-alpha	205.297	1.46e-67	0.76087	153	1	152	phospholipase A2-alpha-like [Vitis riparia]	235	84	235	303.523	8.46e-103	0.953947	152	152
evm.model.chr11.1543	K3	10.6022	5.71026	0.634124	1.68035	D7UBK2_VITVI	VIT_11s0103g00370	HMA domain-containing protein	1344.33	0	0.983942	HMA2_ARATH	At4g30110	Cadmium/zinc-transporting ATPase HMA2	1064.68	0	0.652226	1087	101	1086	PREDICTED: putative inactive cadmium/zinc-transporting ATPase HMA3 [Vitis vinifera]	986	1	986	1996.09	0	0.985801	986	986
evm.model.chr11.1630	K3	100.703	49.2645	6.26777	3.14206	F6I5N7_VITVI	VIT_11s0103g00550	Uncharacterized protein	1623.6	0	0.98776	SBT26_ARATH	At4g30020	Subtilisin-like protease SBT2.6	1338.17	0	0.814951	817	1	817	PREDICTED: subtilisin-like protease SBT2.5 isoform X3 [Vitis vinifera] &gt;ref|XP_010656767.1| PREDICTED: subtilisin-like protease SBT2.5 isoform X3 [Vitis vinifera] &gt;ref|XP_010656768.1| PREDICTED: subtilisin-like protease SBT2.5 isoform X3 [Vitis vinifera]	817	1	817	1656.34	0	0.98776	817	817
evm.model.chr11.1652	K3	147.302	91.0522	59.1378	18.1233	-	-	-	-	-	-	-	-	-	-	-	-	93	-	-	-	-	-	-	-	-	-	-	-
evm.model.chr11.1653	K3	132.632	92.6477	57.1297	14.4149	A5AF64_VITVI	VIT_11s0052g00020	Uncharacterized protein	935.636	0	0.995842	Y1686_ARATH	At1g16860	Uncharacterized membrane protein At1g16860	693.345	0	0.73444	482	-	-	-	-	-	-	-	-	-	-	-
evm.model.chr11.1734	K3	45.4183	26.5843	0.0526503	0.108308	D7SQE9_VITVI	VIT_11s0052g00410	PKS_ER domain-containing protein	688.723	0	0.965418	-	-	-	-	-	-	348	1	347	PREDICTED: 2-alkenal reductase (NADP(+)-dependent) isoform X1 [Vitis vinifera]	347	1	347	688.723	0	0.965418	347	347
evm.model.chr11.1831	K3	59.4586	45.0564	9.0629	17.4553	F6GXF5_VITVI	VIT_11s0052g01090	Uncharacterized protein	1053.89	0	0.976277	4CL2_ARATH	At3g21240	4-coumarate--CoA ligase 2	798.89	0	0.700186	549	1	548	4-coumarate--CoA ligase 2-like [Vitis riparia]	548	1	548	1103.97	0	0.974453	548	548
evm.model.chr11.1834	K3	1.32025	0.213834	0	0	F6GXF4_VITVI	VIT_11s0052g01110	Uncharacterized protein	1085.86	0	0.977737	4CL1_ARATH	At1g51680	4-coumarate--CoA ligase 1	753.436	0	0.67963	539	1	539	PREDICTED: 4-coumarate--CoA ligase 2 [Vitis vinifera]	539	1	539	1085.86	0	0.977737	539	539
evm.model.chr11.1927	K3	4.96823	2.72626	0.0613423	0.097886	D7SQ35_VITVI	VIT_11s0052g01730	1-deoxy-D-xylulose-5-phosphate synthase	1377.84	0	0.957823	DXS_ARATH	At4g15560	1-deoxy-D-xylulose-5-phosphate synthase, chloroplastic	974.926	0	0.71791	736	1	735	probable 1-deoxy-D-xylulose-5-phosphate synthase 2, chloroplastic isoform X1 [Vitis riparia]	734	1	734	1476.07	0	0.971429	735	734
evm.model.chr11.204	K3	57.4892	40.3354	0.0586513	0.40198	-	-	-	-	-	-	-	-	-	-	-	-	463	1	463	UDP-glycosyltransferase 91C1-like [Vitis riparia]	461	1	461	897.501	0	0.948164	463	461
evm.model.chr11.216	K3	115.12	79.9147	25.0224	48.3075	F6HGQ5_VITVI	VIT_11s0016g01940	Uncharacterized protein	223.016	1.73e-75	0.973913	-	-	-	-	-	-	117	-	-	-	-	-	-	-	-	-	-	-
evm.model.chr11.27	K3	6.59289	1.8944	0.00782167	0.0207947	F6HGZ8_VITVI	VIT_11s0016g00460	Kinesin-like protein	1202.58	0	0.989779	KN7B_ARATH	At3g43210	Kinesin-like protein KIN-7B	757.288	0	0.644295	587	1	587	PREDICTED: kinesin-like protein NACK2 [Vitis vinifera]	945	359	945	1202.58	0	0.989779	587	587
evm.model.chr11.332	K3	4.83052	1.85302	0.0230867	0.138712	F6HGY1_VITVI	VIT_11s0016g03020	Pectinesterase	474.552	1.21e-167	0.841727	PME53_ARATH	At5g19730	Probable pectinesterase 53	353.214	6.08e-120	0.665385	298	1	278	probable pectinesterase 53 [Vitis riparia]	379	1	252	480.33	5.48e-168	0.852518	278	252
evm.model.chr11.346	K3	19.526	10.3117	2.20787	1.15681	D7TBG7_VITVI	VIT_11s0016g03140	Senescence domain-containing protein	753.051	0	0.963061	-	-	-	-	-	-	380	1	379	PREDICTED: senescence/dehydration-associated protein At4g35985, chloroplastic [Vitis vinifera]	379	1	379	753.051	0	0.963061	379	379
evm.model.chr11.393	K3	134.069	49.377	0.498623	4.13002	F6HH09_VITVI	VIT_11s0016g03540	Auxin-responsive protein	597.045	0	0.984375	-	-	-	-	-	-	320	1	320	auxin-responsive protein IAA27 [Vitis riparia]	320	1	320	643.269	0	0.9875	320	320
evm.model.chr11.403	K3	329.748	264.015	180.691	98.491	D7TBK8_VITVI	VIT_11s0016g03630	Glutaredoxin-dependent peroxiredoxin	324.324	4.58e-114	0.987654	PRX2B_ARATH	At1g65980	Peroxiredoxin-2B	283.878	4.16e-98	0.833333	163	1	162	peroxiredoxin-2 [Vitis riparia]	162	1	162	325.479	1.86e-112	0.993827	162	162
evm.model.chr11.404	K3	58.2716	32.5128	0.166817	0.561695	A5ARL1_VITVI	VIT_11s0016g03640	Uncharacterized protein	405.601	1.49e-144	0.995238	RAC7_ARATH	At4g28950	Rac-like GTP-binding protein ARAC7	380.178	1.48e-134	0.92891	211	1	210	PREDICTED: rac-like GTP-binding protein ARAC7 isoform X2 [Vitis vinifera] &gt;ref|XP_034699174.1| rac-like GTP-binding protein ARAC7 isoform X2 [Vitis riparia]	210	1	210	432.95	1.91e-153	0.995238	210	210
evm.model.chr11.493	K3	9.45535	2.4983	0.112138	0.094992	F6HH47_VITVI	VIT_11s0016g04380	Uncharacterized protein	1359.74	0	0.982709	-	-	-	-	-	-	711	-	-	-	-	-	-	-	-	-	-	-
evm.model.chr11.515	K3	57.3471	33.1284	9.72862	4.91127	D7TBU8_VITVI	VIT_11s0016g04560	Uncharacterized protein	796.964	0	0.973621	BASS2_ARATH	At2g26900	Sodium/pyruvate cotransporter BASS2, chloroplastic	610.142	0	0.767386	417	1	417	PREDICTED: sodium/pyruvate cotransporter BASS2, chloroplastic [Vitis vinifera]	417	1	417	824.313	0	0.973621	417	417
evm.model.chr11.570	K3	13.0737	6.31937	1.14831	1.68138	D7TBY1_VITVI	VIT_11s0016g04930	Uncharacterized protein	244.202	7.01e-84	0.991525	-	-	-	-	-	-	119	1	118	zinc finger Ran-binding domain-containing protein 2 [Vitis riparia]	118	1	118	244.202	9.69e-82	0.991525	118	118
evm.model.chr11.6	K3	19.3522	11.5252	2.11442	4.18262	F6HGY8_VITVI	VIT_11s0016g00190	Uncharacterized protein	1035.79	0	0.983051	-	-	-	-	-	-	610	-	-	-	-	-	-	-	-	-	-	-
evm.model.chr11.606	K3	72.4266	47.6525	23.7148	31.8054	F6HH83_VITVI	VIT_11s0016g05190	TPT domain-containing protein	582.022	0	0.990291	PT525_ARATH	At5g25400	Probable sugar phosphate/phosphate translocator At5g25400	516.538	0	0.854369	350	1	350	probable sugar phosphate/phosphate translocator At5g25400 [Vitis riparia]	350	1	350	704.131	0	0.994286	350	350
evm.model.chr11.610	K3	46.4189	16.6372	0.520557	0.109445	D7TC06_VITVI	VIT_11s0016g05230	PKS_ER domain-containing protein	696.427	0	0.982609	-	-	-	-	-	-	348	1	348	2-alkenal reductase (NADP(+)-dependent)-like [Vitis riparia]	348	1	348	704.131	0	0.988506	348	348
evm.model.chr11.615	K3	104.752	78.2679	22.255	33.6251	A5AJ89_VITVI	VIT_11s0016g05270	Uncharacterized protein	238.039	6.07e-81	0.969697	-	-	-	-	-	-	133	1	132	protein BUNDLE SHEATH DEFECTIVE 2, chloroplastic-like [Vitis riparia]	132	1	132	261.151	4.58e-88	0.969697	132	132
evm.model.chr11.645	K3	82.246	47.05	11.2733	4.53651	D7TC28_VITVI	VIT_11s0016g05460	TPX2 domain-containing protein	669.463	0	0.875817	-	-	-	-	-	-	486	1	485	PREDICTED: protein WVD2-like 5 isoform X2 [Vitis vinifera]	456	1	456	844.343	0	0.88391	485	456
evm.model.chr11.682	K3	5.03394	1.38137	0.106164	0.207471	D7TC52_VITVI	VIT_11s0016g05710	TPT domain-containing protein	647.121	0	0.973529	UGNT1_ARATH	At4g32272	UDP-N-acetylglucosamine transporter UGNT1	450.669	4.85e-158	0.677326	341	1	340	PREDICTED: UDP-sugar transporter sqv-7 [Vitis vinifera]	340	1	340	675.241	0	0.973529	340	340
evm.model.chr11.800	K3	294.109	146.298	35.0017	78.6446	D7T4Z4_VITVI	VIT_11s0118g00590	Uncharacterized protein	889.026	0	0.943739	Q8H0U2_ARATH	At2g12400	Plasma membrane fusion protein	553.903	0	0.695652	550	-	-	-	-	-	-	-	-	-	-	-
evm.model.chr11.845	K3	11.6257	2.81875	0.033276	0.0256027	F6HCI7_VITVI	VIT_11s0118g00770	Uncharacterized protein	1005.36	0	0.965889	-	-	-	-	-	-	555	-	-	-	-	-	-	-	-	-	-	-
evm.model.chr11.888	K3	10.8438	2.82147	0.0795717	0.20801	D7T529_VITVI	VIT_11s0149g00130	DNA helicase	1499.95	0	0.984973	MCM5_ARATH	At2g07690	DNA replication licensing factor MCM5	1212.59	0	0.79235	733	1	732	DNA replication licensing factor MCM5 [Vitis riparia]	732	1	732	1506.5	0	0.990437	732	732
evm.model.chr12.104	K3	682.126	263.931	44.6766	12.3554	A5B1D3_VITVI	VIT_12s0028g01080	PsbP domain-containing protein	525.783	0	0.972973	PSBP1_ARATH	At1g06680	Oxygen-evolving enhancer protein 2-1, chloroplastic	393.66	3.1e-138	0.720755	259	1	259	oxygen-evolving enhancer protein 2, chloroplastic isoform X1 [Vitis riparia]	259	1	259	527.324	0	0.976834	259	259
evm.model.chr12.1044	K3	46.2226	33.3479	1.5985	0	D7TD70_VITVI	VIT_12s0057g01000	Uncharacterized protein	152.91	5.61e-48	0.983051	Q9T0H1_ARATH	At4g13500	At4g13500	117.087	6.59e-34	0.835443	119	-	-	-	-	-	-	-	-	-	-	-
evm.model.chr12.1054	K3	29.2106	10.1372	0.302885	0.15482	D7TD75_VITVI	VIT_12s0057g01060	Uncharacterized protein	531.176	0	0.676692	-	-	-	-	-	-	394	1	393	PREDICTED: LOW QUALITY PROTEIN: 7-methylxanthosine synthase 1-like [Vitis vinifera]	396	28	396	720.694	0	0.896203	393	369
evm.model.chr12.1097	K3	221.739	113.193	74.6153	17.1403	F6HHQ8_VITVI	VIT_12s0057g01310	Uncharacterized protein	1144.8	0	0.980251	Q9SI07_ARATH	At2g04280	At2g04280	875.93	0	0.725835	558	-	-	-	-	-	-	-	-	-	-	-
evm.model.chr12.1335	K3	1.02017	0.25682	0	0	F6I6R4_VITVI	VIT_12s0121g00230	Fn3_like domain-containing protein	1279.62	0	0.90516	BXL4_ARATH	At5g64570	Beta-D-xylosidase 4	1038.48	0	0.699446	715	33	715	beta-xylosidase/alpha-L-arabinofuranosidase 2-like [Vitis riparia]	774	64	774	1296.18	0	0.914205	683	711
evm.model.chr12.1413	K3	1.09893	0.437663	0	0	D7STD6_VITVI	VIT_12s0055g00940	STAS domain-containing protein	1154.04	0	0.974961	SUT13_ARATH	At1g22150	Sulfate transporter 1.3	886.33	0	0.742448	639	1	639	PREDICTED: sulfate transporter 1.3 [Vitis vinifera] &gt;ref|XP_019078872.1| PREDICTED: sulfate transporter 1.3 [Vitis vinifera]	639	1	639	1271.14	0	0.974961	639	639
evm.model.chr12.1446	K3	49.5391	14.6326	0.232118	0	A5B6A1_VITVI	VIT_12s0055g00800	AAI domain-containing protein	115.931	4.21e-33	0.940741	O65369_ARATH	At1g12090	AAI domain-containing protein	89.3521	5.79e-23	0.7375	136	1	135	14 kDa proline-rich protein DC2.15-like [Vitis riparia]	135	1	135	210.305	9.01e-68	0.903704	135	135
evm.model.chr12.1526	K3	40.2277	27.0511	5.49357	16.2171	F6H1R4_VITVI	VIT_12s0055g00370	LEA_2 domain-containing protein	360.533	1.03e-125	0.967078	Q9SJV8_ARATH	At2g01080	LEA_2 domain-containing protein	255.758	8.88e-85	0.725146	243	1	243	NDR1/HIN1-like protein 13 [Vitis riparia]	243	1	243	478.019	3.05e-170	0.967078	243	243
evm.model.chr12.1830	K3	0.823201	0.201211	0	0.006308	F6H8W7_VITVI	VIT_12s0034g02500	Uncharacterized protein	1070.46	0	0.878882	-	-	-	-	-	-	949	225	949	PREDICTED: putative disease resistance RPP13-like protein 1 [Vitis vinifera]	1106	336	1106	1239.17	0	0.832685	725	771
evm.model.chr12.1850	K3	1.64895	0.71625	0	0.053625	F6H928_VITVI	VIT_12s0034g02310	Uncharacterized protein	284.263	6.27e-87	0.634921	-	-	-	-	-	-	282	12	282	putative disease resistance RPP13-like protein 1 isoform X1 [Vitis riparia]	1408	1113	1408	357.066	3.84e-110	0.638514	271	296
evm.model.chr12.2087	K3	2.73877	0.884434	0	0	D7TGU1_VITVI	VIT_12s0035g00900	Tify domain-containing protein	361.688	6.69e-127	0.923445	-	-	-	-	-	-	235	1	235	protein TIFY 10b-like [Vitis riparia] &gt;ref|XP_034701406.1| protein TIFY 10b-like [Vitis riparia] &gt;ref|XP_034701407.1| protein TIFY 10b-like [Vitis riparia]	234	1	234	422.165	1.93e-148	0.93617	235	234
evm.model.chr12.2169	K3	23.4151	16.0648	2.02264	2.64351	D7TGP5_VITVI	VIT_12s0035g01430	Plus3 domain-containing protein	1532.69	0	0.978022	-	-	-	-	-	-	818	-	-	-	-	-	-	-	-	-	-	-
evm.model.chr12.242	K3	109.227	84.6164	26.5311	4.43292	F6H4Z7_VITVI	VIT_12s0028g02160	ALOG domain-containing protein	331.643	8.65e-117	0.994012	LSH10_ARATH	At2g42610	Protein LIGHT-DEPENDENT SHORT HYPOCOTYLS 10	268.855	6.26e-92	0.848684	167	1	167	PREDICTED: protein LIGHT-DEPENDENT SHORT HYPOCOTYLS 10 [Vitis vinifera]	167	1	167	346.665	9.26e-121	0.994012	167	167
evm.model.chr12.280	K3	6.00977	2.39247	0.189484	0.685775	F6H4Y6_VITVI	VIT_12s0028g02420	Fe2OG dioxygenase domain-containing protein	677.937	0	0.95493	-	-	-	-	-	-	355	1	355	PREDICTED: 1-aminocyclopropane-1-carboxylate oxidase homolog 1 [Vitis vinifera]	355	1	355	711.835	0	0.95493	355	355
evm.model.chr12.299	K3	68.2062	28.254	0.14756	0.797076	E0CTN3_VITVI	VIT_12s0028g02520	TCP domain-containing protein	465.692	5.56e-162	0.790419	-	-	-	-	-	-	504	170	467	PREDICTED: transcription factor TCP4 [Vitis vinifera] &gt;ref|XP_010657021.1| PREDICTED: transcription factor TCP4 [Vitis vinifera] &gt;ref|XP_010657023.1| PREDICTED: transcription factor TCP4 [Vitis vinifera] &gt;ref|XP_010657024.1| PREDICTED: transcription factor TCP4 [Vitis vinifera] &gt;ref|XP_019079378.1| PREDICTED: transcription factor TCP4 [Vitis vinifera]	329	1	292	588.956	0	0.966443	298	292
evm.model.chr12.316	K3	53.8348	36.6561	13.0837	5.54264	A5BKD0_VITVI	VIT_12s0028g02650	Uncharacterized protein	440.269	4.97e-158	1	RAA1F_ARATH	At5g60860	Ras-related protein RABA1f	386.726	7.2e-137	0.865741	217	1	216	PREDICTED: ras-related protein Rab11B [Vitis vinifera]	216	1	216	440.269	3.79e-156	1	216	216
evm.model.chr12.348	K3	17.1028	10.4287	0	0	E0CTJ6_VITVI	VIT_12s0028g02990	FAS1 domain-containing protein	348.591	9.44e-121	0.96729	-	-	-	-	-	-	252	1	251	fasciclin-like arabinogalactan protein 13 [Vitis riparia]	251	1	251	489.574	1.91e-174	0.968127	251	251
evm.model.chr12.363	K3	3.58409	1.40407	0.015064	0.05442	F6H5G9_VITVI	VIT_12s0028g03100	HTH myb-type domain-containing protein	668.692	0	0.975904	-	-	-	-	-	-	433	1	432	transcription activator GLK1 [Vitis riparia]	432	1	432	864.374	0	0.981481	432	432
evm.model.chr12.373	K3	25.8735	6.84236	0	0.0281637	F6H5G3_VITVI	VIT_12s0028g03190	Reticulon-like protein	617.076	0	0.95843	-	-	-	-	-	-	433	1	419	reticulon-like protein B17 [Vitis riparia]	430	1	419	661.374	0	0.961814	419	419
evm.model.chr12.389	K3	4.06042	1.00928	0.0687797	0.0491673	E0CTG3_VITVI	VIT_12s0028g03360	Uncharacterized protein	1056.59	0	0.927536	BUB1_ARATH	At2g20635	Mitotic checkpoint serine/threonine-protein kinase BUB1	733.406	0	0.669231	530	1	529	mitotic checkpoint serine/threonine-protein kinase BUB1 [Vitis riparia]	529	1	529	1079.32	0	0.975425	529	529
evm.model.chr12.451	K3	1.69271	0.680716	0	0.0382047	F6H588_VITVI	VIT_12s0028g04030	ANK_REP_REGION domain-containing protein	881.708	0	0.728592	-	-	-	-	-	-	702	1	701	protein ACCELERATED CELL DEATH 6-like isoform X1 [Vitis riparia]	718	1	715	1172.92	0	0.836364	701	715
evm.model.chr12.455	K3	150.375	60.2463	2.80245	3.96053	F6H588_VITVI	VIT_12s0028g04030	ANK_REP_REGION domain-containing protein	1066.6	0	0.842963	-	-	-	-	-	-	844	1	843	PREDICTED: protein ACCELERATED CELL DEATH 6-like isoform X2 [Vitis vinifera]	821	1	821	1179.47	0	0.714447	843	821
evm.model.chr12.460	K3	50.7524	22.3252	2.27888	4.17089	F6H591_VITVI	VIT_12s0028g04000	ANK_REP_REGION domain-containing protein	936.021	0	0.766117	-	-	-	-	-	-	1617	1017	1608	protein ACCELERATED CELL DEATH 6-like [Vitis riparia]	816	1	654	993.03	0	0.790909	592	654
evm.model.chr12.514	K3	172.831	114.662	32.6897	7.53978	F6HIB3_VITVI	VIT_12s0059g00570	FAS1 domain-containing protein	395.586	3.84e-139	0.952756	FLA7_ARATH	At2g04780	Fasciclin-like arabinogalactan protein 7	254.218	1.46e-83	0.743316	254	1	254	PREDICTED: fasciclin-like arabinogalactan protein 7 [Vitis vinifera] &gt;ref|XP_019079388.1| PREDICTED: fasciclin-like arabinogalactan protein 7 [Vitis vinifera]	254	1	254	419.853	8.97e-147	0.952756	254	254
evm.model.chr12.528	K3	39.8535	14.7254	1.70166	2.17685	D7TE80_VITVI	VIT_12s0059g00670	PKS_ER domain-containing protein	694.501	0	0.965616	-	-	-	-	-	-	362	1	361	2-alkenal reductase (NADP(+)-dependent)-like [Vitis riparia]	361	1	361	719.539	0	0.969529	361	361
evm.model.chr12.539	K3	23.1605	11.35	3.97466	3.3908	F6HIC1_VITVI	VIT_12s0059g00750	Arogenate dehydratase	782.711	0	0.96962	AROD1_ARATH	At1g11790	Arogenate dehydratase/prephenate dehydratase 1, chloroplastic	461.07	2.27e-159	0.703226	470	75	469	PREDICTED: arogenate dehydratase/prephenate dehydratase 1, chloroplastic [Vitis vinifera] &gt;ref|XP_010657207.1| PREDICTED: arogenate dehydratase/prephenate dehydratase 1, chloroplastic [Vitis vinifera]	395	1	395	782.711	0	0.96962	395	395
evm.model.chr12.56	K3	17.6573	7.77302	2.38544	0.8074	E0CU41_VITVI	VIT_12s0028g00310	Protein kinase domain-containing protein	958.362	0	0.988072	Q9LYS5_ARATH	At3g59110	Protein kinase domain-containing protein	704.516	0	0.742188	503	1	503	PREDICTED: probable receptor-like protein kinase At2g42960 [Vitis vinifera] &gt;ref|XP_010657122.1| PREDICTED: probable receptor-like protein kinase At2g42960 [Vitis vinifera]	503	1	503	1023.08	0	0.988072	503	503
evm.model.chr12.588	K3	41.0784	16.8316	0.431097	3.66815	F6HIE0_VITVI	VIT_12s0059g01190	Uncharacterized protein	624.009	0	0.991429	STM_ARATH	At1g62360	Homeobox protein SHOOT MERISTEMLESS	371.703	3.94e-126	0.782443	358	42	358	PREDICTED: homeobox protein knotted-1-like LET6 isoform X1 [Vitis vinifera]	322	5	322	658.677	0	0.987421	317	318
evm.model.chr12.6	K3	2.85356	1.23433	0.0692383	0.344406	F6HP05_VITVI	VIT_12s0142g00640	Protein kinase domain-containing protein	2160.96	0	0.971552	-	-	-	-	-	-	1161	1	1160	PREDICTED: probable LRR receptor-like serine/threonine-protein kinase At3g47570 [Vitis vinifera]	1160	1	1160	2265.34	0	0.971552	1160	1160
evm.model.chr12.608	K3	8.89913	5.16014	0.336747	0.338581	F6HIE9_VITVI	VIT_12s0059g01370	RING-type domain-containing protein	285.419	3.8e-98	0.934426	-	-	-	-	-	-	184	-	-	-	-	-	-	-	-	-	-	-
evm.model.chr12.681	K3	32.9385	21.6917	0.917307	6.82453	D7TEJ8_VITVI	VIT_12s0059g02010	Uncharacterized protein	667.537	0	0.973913	-	-	-	-	-	-	343	1	343	glutamate formimidoyltransferase-like isoform X1 [Vitis riparia]	345	1	345	689.108	0	0.968116	343	345
evm.model.chr12.689	K3	21.5357	11.4119	4.77815	3.71333	F6HII6_VITVI	VIT_12s0059g02110	Hexosyltransferase	931.784	0	0.983471	GAUTA_ARATH	At2g20810	Probable galacturonosyltransferase 10	806.594	0	0.797688	533	1	533	probable galacturonosyltransferase 10 [Vitis riparia]	533	1	533	1102.43	0	0.984991	533	533
evm.model.chr12.777	K3	18.5505	6.34493	0.172064	0.6933	-	-	-	-	-	-	-	-	-	-	-	-	98	-	-	-	-	-	-	-	-	-	-	-
evm.model.chr12.789	K3	100.64	28.4314	0	0.014064	D7SQP4_VITVI	VIT_12s0134g00140	Terpene_synth_C domain-containing protein	603.979	0	0.979452	-	-	-	-	-	-	596	1	595	probable terpene synthase 11 isoform X1 [Vitis riparia]	595	1	595	1216.45	0	0.973109	595	595
evm.model.chr12.791	K3	475.643	211.843	0.41702	1.37473	A5BHG3_VITVI	VIT_12s0134g00160	Xyloglucan endotransglucosylase/hydrolase	593.193	0	0.986486	XTH9_ARATH	At4g03210	Xyloglucan endotransglucosylase/hydrolase protein 9	449.514	3.67e-159	0.757463	297	1	296	xyloglucan endotransglucosylase/hydrolase protein 9 isoform X1 [Vitis riparia]	296	1	296	618.231	0	0.989865	296	296
evm.model.chr12.808	K3	1.177	0.348402	0	0.043312	F6GXQ3_VITVI	VIT_12s0134g00300	Uncharacterized protein	363.999	2.18e-114	0.736434	-	-	-	-	-	-	480	1	262	G-type lectin S-receptor-like serine/threonine-protein kinase At4g03230 [Vitis riparia]	1012	7	270	462.611	7.5e-150	0.878788	262	264
evm.model.chr12.809	K3	2.24482	0.526603	0.0290263	0	F6GXQ3_VITVI	VIT_12s0134g00300	Uncharacterized protein	1263.44	0	0.663117	Y4230_ARATH	At4g03230	G-type lectin S-receptor-like serine/threonine-protein kinase At4g03230	515.383	7.68e-167	0.711864	1006	15	1006	G-type lectin S-receptor-like serine/threonine-protein kinase At4g03230 [Vitis riparia]	1009	12	1009	1877.83	0	0.937876	992	998
evm.model.chr12.816	K3	3.3652	1.20912	0.177574	0.122138	F6GXQ0_VITVI	VIT_12s0134g00270	Uncharacterized protein	496.123	1.62e-168	0.883636	Y4230_ARATH	At4g03230	G-type lectin S-receptor-like serine/threonine-protein kinase At4g03230	278.1	1.58e-86	0.703349	263	1	263	G-type lectin S-receptor-like serine/threonine-protein kinase At4g03230 isoform X2 [Vitis riparia]	981	551	869	476.093	6.02e-159	0.76489	263	319
evm.model.chr12.908	K3	7.95201	3.97159	0	0.140756	F6HHJ6_VITVI	VIT_12s0057g00200	MSP domain-containing protein	401.749	2.62e-141	0.919847	VAP42_ARATH	At4g21450	Vesicle-associated protein 4-2	298.13	4.65e-100	0.808824	263	1	262	vesicle-associated protein 4-1-like [Vitis riparia]	260	1	260	519.235	0	0.977099	262	260
evm.model.chr12.91	K3	8.01021	2.12578	0.161641	0.237202	F6H581_VITVI	VIT_12s0028g00940	Uncharacterized protein	906.746	0	0.977366	-	-	-	-	-	-	505	1	505	PREDICTED: protein JASON [Vitis vinifera]	505	1	505	1010.75	0	0.974257	505	505
evm.model.chr13.1049	K3	71.4654	35.8656	0.720542	0.600347	F6I5X1_VITVI	VIT_13s0074g00730	Protein kinase domain-containing protein	673.7	0	0.973988	Q0V7S5_ARATH	At3g44610	Protein kinase domain-containing protein	502.671	4.94e-175	0.672775	455	1	454	PREDICTED: serine/threonine-protein kinase D6PKL2 [Vitis vinifera]	454	1	454	929.858	0	0.980176	454	454
evm.model.chr13.1081	K3	0.91964	0.440808	0.00664933	0.0188803	D7TXJ4_VITVI	VIT_13s0106g00080	ANK_REP_REGION domain-containing protein	976.852	0	0.696732	-	-	-	-	-	-	772	39	689	PREDICTED: protein ACCELERATED CELL DEATH 6-like [Vitis vinifera]	760	31	705	868.611	0	0.671091	651	675
evm.model.chr13.124	K3	6.91849	2.23958	0	0.197769	D7T4M0_VITVI	VIT_13s0067g01410	Uncharacterized protein	873.618	0	0.972727	Q9XEF2_ARATH	At2g40230	HXXXD-type acyl-transferase family protein	575.474	0	0.66895	440	1	440	PREDICTED: omega-hydroxypalmitate O-feruloyl transferase [Vitis vinifera]	440	1	440	873.618	0	0.972727	440	440
evm.model.chr13.125	K3	8.4194	3.16939	0.0190257	0.182751	D7T4L9_VITVI	VIT_13s0067g01420	Cyclin N-terminal domain-containing protein	858.596	0	0.961123	-	-	-	-	-	-	463	1	463	PREDICTED: G2/mitotic-specific cyclin S13-7 isoform X1 [Vitis vinifera]	479	18	477	932.939	0	0.974082	463	460
evm.model.chr13.1265	K3	17.1689	12.5028	2.41961	2.47399	D7TNZ7_VITVI	VIT_13s0101g00520	Hemerythrin domain-containing protein	562.762	0	0.985348	-	-	-	-	-	-	327	-	-	-	-	-	-	-	-	-	-	-
evm.model.chr13.127	K3	241.811	65.5308	1.3794	0.046377	D7T4L7_VITVI	VIT_13s0067g01450	LOB domain-containing protein	356.295	2.23e-126	1	LBD21_ARATH	At3g11090	LOB domain-containing protein 21	209.92	7.32e-69	0.625731	171	1	171	PREDICTED: LOB domain-containing protein 21 [Vitis vinifera] &gt;ref|XP_034704511.1| LOB domain-containing protein 21 [Vitis riparia]	171	1	171	356.295	2.02e-124	1	171	171
evm.model.chr13.133	K3	1.67078	0.564269	0	0.0195487	F6HC91_VITVI	VIT_13s0067g01530	BUB1 N-terminal domain-containing protein	1097.8	0	0.844156	Q9FFG4_ARATH	At5g05510	BUB1 N-terminal domain-containing protein	258.07	8.11e-77	0.70122	742	49	741	PREDICTED: probable inactive serine/threonine-protein kinase bub1 [Vitis vinifera]	678	1	678	1342.02	0	0.943723	693	678
evm.model.chr13.139	K3	1.62198	0.553722	0	0.022694	F6HC87_VITVI	VIT_13s0067g01590	Protein kinase domain-containing protein	426.017	4.44e-141	0.913043	-	-	-	-	-	-	512	1	321	L-type lectin-domain containing receptor kinase V.9-like [Vitis riparia]	677	1	321	597.816	0	0.94081	321	321
evm.model.chr13.145	K3	5.79189	2.11588	0.165325	0.650628	F6HC85_VITVI	VIT_13s0067g01640	Protein kinase domain-containing protein	431.795	3.87e-146	0.908497	-	-	-	-	-	-	335	1	306	L-type lectin-domain containing receptor kinase V.9-like [Vitis riparia]	677	1	306	546.199	0	0.918301	306	306
evm.model.chr13.1470	K3	1.25063	0.38743	0	0.11508	-	-	-	-	-	-	-	-	-	-	-	-	406	-	-	-	-	-	-	-	-	-	-	-
evm.model.chr13.1475	K3	6.86385	1.43994	0	0.0381133	F6HBH2_VITVI	VIT_13s0073g00520	Glutaredoxin domain-containing protein	689.878	0	0.958678	Q9M031_ARATH	At5g01420	Glutaredoxin domain-containing protein	200.29	2.39e-59	0.619632	377	-	-	-	-	-	-	-	-	-	-	-
evm.model.chr13.1476	K3	6.65396	2.32397	0	0.276746	F6HBH1_VITVI	VIT_13s0073g00530	Glyco_hydro_3_C domain-containing protein	340.117	1.51e-118	0.925926	A0A1P8B9U3_ARATH	At5g04885	Glycosyl hydrolase family protein	254.218	2.22e-79	0.67033	228	29	222	beta-glucosidase BoGH3B [Vitis riparia]	658	456	648	330.872	8.81e-107	0.891753	194	193
evm.model.chr13.153	K3	44.6301	31.8874	5.97597	5.92547	D7T4K3_VITVI	VIT_13s0067g01690	Methyltransferase	1129.78	0	0.946254	PMTN_ARATH	At2g40280	Probable methyltransferase PMT23	761.14	0	0.708812	615	1	615	probable methyltransferase PMT23 [Vitis riparia]	611	1	611	1217.22	0	0.960976	615	611
evm.model.chr13.2057	K3	1.51488	0.42598	0	0.118894	F6I5S1_VITVI	VIT_13s0067g03570	NB-ARC domain-containing protein	896.73	0	0.753363	-	-	-	-	-	-	578	1	577	PREDICTED: putative disease resistance protein At3g14460 isoform X1 [Vitis vinifera]	1267	690	1267	1067.37	0	0.944637	577	578
evm.model.chr13.2091	K3	2.29634	0.468225	0	0.0585647	F6HUQ2_VITVI	VIT_02s0025g00820	Na_H_Exchanger domain-containing protein	176.022	1.99e-51	0.841121	CHX19_ARATH	At3g17630	Cation/H(+) antiporter 19	137.117	2.08e-37	0.626168	155	1	107	PREDICTED: cation/H(+) antiporter 18 [Vitis vinifera] &gt;ref|XP_010658648.1| PREDICTED: cation/H(+) antiporter 18 [Vitis vinifera] &gt;ref|XP_019071933.1| PREDICTED: cation/H(+) antiporter 18 [Vitis vinifera]	787	291	397	176.022	3.38e-48	0.841121	107	107
evm.model.chr13.215	K3	187.075	84.7144	42.9921	13.4922	F6HC49_VITVI	VIT_13s0067g02570	Potassium transporter	1540.78	0	0.991173	POT2_ARATH	At2g40540	Potassium transporter 2	1274.23	0	0.809227	793	1	793	potassium transporter 2 [Vitis riparia] &gt;ref|XP_034704302.1| potassium transporter 2 [Vitis riparia] &gt;ref|XP_034704303.1| potassium transporter 2 [Vitis riparia]	793	1	793	1618.59	0	0.992434	793	793
evm.model.chr13.2183	K3	13.298	4.64071	0.215636	0.024144	D7SPZ3_VITVI	VIT_13s0019g00730	Uncharacterized protein	575.859	0	0.975352	ANXD3_ARATH	At2g38760	Annexin D3	416.772	2.15e-145	0.626168	318	1	318	annexin D3 [Vitis riparia]	318	1	318	645.966	0	0.977987	318	318
evm.model.chr13.2184	K3	85.7623	29.6994	0.0515667	0.650818	A5BLT1_VITVI	VIT_13s0019g00750	Uncharacterized protein	612.068	0	0.984076	-	-	-	-	-	-	315	1	314	annexin D4 [Vitis riparia]	314	1	314	639.802	0	0.984076	314	314
evm.model.chr13.22	K3	128.627	75.5233	2.02268	6.35851	A3FA63_VITVI	VIT_13s0067g00220	Aquaporin PIP11	572.392	0	0.975524	PIP14_ARATH	At4g00430	Probable aquaporin PIP1-4	539.265	0	0.905594	286	1	286	probable aquaporin PIP1-2 [Vitis riparia]	286	1	286	572.392	0	0.975524	286	286
evm.model.chr13.2233	K3	33.8302	11.8551	0	0.493898	F6GXA0_VITVI	VIT_13s0019g01830	DUF4005 domain-containing protein	811.601	0	0.976546	-	-	-	-	-	-	469	1	469	PREDICTED: protein IQ-DOMAIN 14 isoform X1 [Vitis vinifera] &gt;ref|XP_010645701.1| PREDICTED: protein IQ-DOMAIN 14 isoform X1 [Vitis vinifera]	469	1	469	937.562	0	0.976546	469	469
evm.model.chr13.2290	K3	131.154	57.8141	1.14304	1.09356	F6HHW8_VITVI	VIT_13s0158g00080	Carboxypeptidase	924.08	0	0.944444	SCP40_ARATH	At3g63470	Serine carboxypeptidase-like 40	590.497	0	0.630802	500	1	499	serine carboxypeptidase-like 40 [Vitis riparia]	504	1	504	985.712	0	0.940476	499	504
evm.model.chr13.2320	K3	2.18411	0.750072	0.110421	0.171829	D7T392_VITVI	VIT_13s0064g00060	Uncharacterized protein	535.028	2.88e-169	0.85443	-	-	-	-	-	-	597	23	338	putative disease resistance RPP13-like protein 1 [Vitis riparia] &gt;ref|XP_034702938.1| putative disease resistance RPP13-like protein 1 [Vitis riparia] &gt;ref|XP_034702939.1| putative disease resistance RPP13-like protein 1 [Vitis riparia] &gt;ref|XP_034702940.1| putative disease resistance RPP13-like protein 1 [Vitis riparia] &gt;ref|XP_034702941.1| putative disease resistance RPP13-like prot…	1489	110	424	563.533	0	0.873418	316	315
evm.model.chr13.2397	K3	563.545	158.677	13.1871	12.9956	A5C2N1_VITVI	VIT_13s0064g00670	Uncharacterized protein	119.783	3.09e-35	0.963964	-	-	-	-	-	-	112	1	111	PREDICTED: photosystem II 5 kDa protein, chloroplastic [Vitis vinifera]	109	1	109	208.379	9.84e-68	0.963964	111	109
evm.model.chr13.2425	K3	468.177	250.97	58.0932	65.1271	F6HB61_VITVI	VIT_13s0064g00890	Cellulose synthase	2035	0	0.947834	CESA3_ARATH	At5g05170	Cellulose synthase A catalytic subunit 3 [UDP-forming]	1785.77	0	0.813051	1132	1	1131	PREDICTED: cellulose synthase A catalytic subunit 3 [UDP-forming] [Vitis vinifera]	1081	1	1081	2067.35	0	0.947834	1131	1081
evm.model.chr13.244	K3	86.2202	43.0504	0.12718	0	F6HC80_VITVI	VIT_13s0067g02910	Non-specific lipid-transfer protein	246.899	1.37e-84	0.906977	-	-	-	-	-	-	129	1	129	non-specific lipid-transfer protein-like [Vitis riparia]	130	1	130	257.299	1.64e-86	0.946154	129	130
evm.model.chr13.2450	K3	13.016	7.69732	0.816696	0.420547	F6HBF0_VITVI	VIT_13s0064g01070	Uncharacterized protein	169.474	9.9e-56	1	-	-	-	-	-	-	80	-	-	-	-	-	-	-	-	-	-	-
evm.model.chr13.2459	K3	16.3697	4.03311	0.019047	0.235993	-	-	-	-	-	-	-	-	-	-	-	-	455	1	455	PREDICTED: anthocyanidin 3-O-glucoside 6&apos;&apos;-O-acyltransferase [Vitis vinifera]	455	1	455	904.82	0	0.971429	455	455
evm.model.chr13.246	K3	112.44	91.4222	20.8873	48.333	D7T4C9_VITVI	VIT_13s0067g02950	Macro domain-containing protein	390.963	9.75e-139	0.984211	Q8H114_ARATH	At2g40600	Macro domain-containing protein	296.975	9.48e-101	0.75	232	1	231	macro domain-containing protein VPA0103 [Vitis riparia]	231	1	231	464.922	2.17e-165	0.965368	231	231
evm.model.chr13.2483	K3	82.6901	41.9957	0.230026	3.05454	A5AEY1_VITVI	VIT_04s0044g00560, VIT_06s0004g01690, VIT_06s0004g01710, VIT_13s0064g01340, VIT_18s0072g00800	Histone H3	235.343	7.91e-80	1	H32_ARATH	At1g09200, At3g27360, At5g10390, At5g10400, At5g65360	Histone H3.2	235.343	8.19e-80	1	136	1	136	PREDICTED: histone H3.2 [Musa acuminata subsp. malaccensis]	163	28	163	274.633	7.11e-93	1	136	136
evm.model.chr13.2528	K3	36.6206	26.7592	7.56881	3.70906	F6HD14_VITVI	VIT_13s0067g02610	Uncharacterized protein	87.0409	2.28e-21	0.906977	-	-	-	-	-	-	336	-	-	-	-	-	-	-	-	-	-	-
evm.model.chr13.2535	K3	62.282	44.7724	6.93799	4.76125	-	-	-	-	-	-	-	-	-	-	-	-	163	-	-	-	-	-	-	-	-	-	-	-
evm.model.chr13.2610	K3	45.4673	19.0473	0.151987	0.0325667	D7SSN3_VITVI	VIT_13s0320g00060	Uncharacterized protein	811.216	0	0.982885	Q9C8A7_ARATH	At1g55360	At1g55360	625.165	0	0.74036	409	-	-	-	-	-	-	-	-	-	-	-
evm.model.chr13.275	K3	11.535	3.8501	0.0337923	0.187984	F6HC27_VITVI	VIT_13s0067g03230	Uncharacterized protein	481.1	1.15e-167	0.880126	-	-	-	-	-	-	540	1	540	protein NETWORKED 4B [Vitis riparia]	539	1	539	1047.34	0	0.964815	540	539
evm.model.chr13.31	K3	14.8483	6.13479	1.53496	1.41043	F6HC02_VITVI	VIT_13s0067g00360	Uncharacterized protein	261.922	1.15e-86	0.889571	-	-	-	-	-	-	256	54	255	probable inactive histone-lysine N-methyltransferase SUVR1 isoform X2 [Vitis riparia]	203	1	203	381.333	2.38e-132	0.921182	202	203
evm.model.chr13.323	K3	73.3119	52.7152	17.9647	1.95615	A5B0J1_VITVI	VIT_13s0067g03890	3-ketoacyl-CoA synthase	869.381	0	0.966443	KCS19_ARATH	At5g04530	3-ketoacyl-CoA synthase 19	590.112	0	0.661327	460	1	460	PREDICTED: 3-ketoacyl-CoA synthase 19 [Vitis vinifera]	460	1	460	921.383	0	0.965217	460	460
evm.model.chr13.351	K3	2.5422	0.407662	0	0	F6HN97_VITVI	VIT_13s0019g00210	Uncharacterized protein	305.834	2.02e-106	0.95977	-	-	-	-	-	-	175	-	-	-	-	-	-	-	-	-	-	-
evm.model.chr13.357	K3	22.9657	8.88748	1.61758	0.594805	D7TLZ4_VITVI	VIT_13s0019g00260	PsbP domain-containing protein	484.567	7.71e-175	0.978992	PPL1_ARATH	At3g55330	PsbP-like protein 1, chloroplastic	292.738	2.88e-99	0.643192	238	1	238	psbP-like protein 1, chloroplastic [Vitis riparia]	238	1	238	486.108	1.68e-173	0.978992	238	238
evm.model.chr13.361	K3	372.155	208.151	53.816	4.51391	D7TLZ1_VITVI	VIT_13s0019g00330	Uncharacterized protein	457.603	1.04e-163	0.976096	TIP13_ARATH	At4g01470	Aquaporin TIP1-3	397.127	6.88e-140	0.825397	252	1	251	aquaporin TIP1-3-like [Vitis riparia]	251	1	251	479.945	1.21e-170	0.972112	251	251
evm.model.chr13.420	K3	39.0905	22.5404	0.063402	1.63557	A5BXV3_VITVI	VIT_13s0019g01200	Uncharacterized protein	431.795	2.45e-154	0.985782	Q9M2T7_ARATH	At3g55420	Uncharacterized protein At3g55420	261.151	2.04e-87	0.669903	225	-	-	-	-	-	-	-	-	-	-	-
evm.model.chr13.495	K3	74.1802	36.3612	0.341201	1.05677	F6HNU8_VITVI	VIT_13s0019g02130	Uncharacterized protein	486.108	1.96e-174	0.958647	TRNHF_ARATH	At5g06060	Tropinone reductase homolog At5g06060	332.798	4.79e-114	0.665236	270	1	266	tropinone reductase homolog At5g06060-like [Vitis riparia]	268	1	266	534.643	0	0.984962	266	266
evm.model.chr13.530	K3	44.6137	21.1118	9.63397	4.17639	F6HNT6_VITVI	VIT_13s0019g02380	Exostosin domain-containing protein	595.119	0	0.955414	-	-	-	-	-	-	313	4	312	probable glycosyltransferase At3g07620 [Vitis riparia]	361	49	359	625.165	0	0.961415	309	311
evm.model.chr13.541	K3	0.394715	0.129125	0	0.016688	D7TLL7_VITVI	VIT_13s0019g02470	Uncharacterized protein	417.542	9.96e-149	0.976077	RAA2B_ARATH	At1g07410	Ras-related protein RABA2b	377.096	3.31e-133	0.865741	215	1	215	PREDICTED: ras-related protein Rab2BV [Vitis vinifera] &gt;ref|XP_010658509.1| PREDICTED: ras-related protein Rab2BV [Vitis vinifera]	215	1	215	439.113	9.89e-156	0.986047	215	215
evm.model.chr13.55	K3	19.1932	10.208	2.61165	3.15743	D7T4R6_VITVI	VIT_13s0067g00570	Uncharacterized protein	827.395	0	0.985321	Q494P4_ARATH	At2g40070	At2g40070	323.168	7.76e-102	0.711027	545	1	545	nascent polypeptide-associated complex subunit alpha, muscle-specific form [Vitis riparia]	545	1	545	1051.58	0	0.994495	545	545
evm.model.chr13.560	K3	10.7009	2.9022	0.0455073	0.0219017	D7TLL0_VITVI	VIT_13s0019g02550	Uncharacterized protein	1488.01	0	0.972185	-	-	-	-	-	-	756	1	755	PREDICTED: cucumisin-like isoform X3 [Vitis vinifera]	755	1	755	1517.29	0	0.972185	755	755
evm.model.chr13.589	K3	6.94183	2.79066	0.352865	0.00874033	F6HNQ4_VITVI	VIT_13s0019g02860	Uncharacterized protein	934.095	0	0.858951	-	-	-	-	-	-	989	1	439	PREDICTED: UDP-glycosyltransferase 76F1 isoform X2 [Vitis vinifera]	465	1	439	894.804	0	0.986333	439	439
evm.model.chr13.748	K3	61.3819	46.8602	16.1454	14.6283	F6HNH2_VITVI	VIT_13s0019g04200	Patatin	790.801	0	0.988453	PLP7_ARATH	At3g54950	Patatin-like protein 7	572.392	0	0.696759	446	1	433	PREDICTED: patatin-like protein 6 [Vitis vinifera] &gt;ref|XP_019079893.1| PREDICTED: patatin-like protein 6 [Vitis vinifera]	458	1	433	886.715	0	0.988453	433	433
evm.model.chr13.779	K3	4.44207	1.80428	0.204219	0.184085	F6HNF7_VITVI	VIT_13s0019g04420	Uncharacterized protein	1173.3	0	0.964459	Y5325_ARATH	At5g03250	BTB/POZ domain-containing protein At5g03250	708.753	0	0.618487	620	1	619	PREDICTED: BTB/POZ domain-containing protein At5g03250 [Vitis vinifera]	619	1	619	1232.62	0	0.964459	619	619
evm.model.chr13.883	K3	49.9599	30.1714	14.2596	11.8187	D7TM16_VITVI	VIT_13s0019g05290	Uncharacterized protein	957.592	0	0.976285	Q9LZ83_ARATH	At5g04420	AT5G04420 protein	625.935	0	0.667339	581	10	581	LOW QUALITY PROTEIN: acyl-CoA-binding domain-containing protein 4 [Vitis riparia]	613	1	613	1047.73	0	0.871126	572	613
evm.model.chr14.1056	K3	1.00897	0.493978	0.025132	0.0917797	F6I5J3_VITVI	VIT_14s0171g00040	LRRNT_2 domain-containing protein	1686.39	0	0.952716	-	-	-	-	-	-	998	1	994	PREDICTED: probable leucine-rich repeat receptor-like protein kinase At1g35710 [Vitis vinifera]	993	1	993	1837.39	0	0.95171	994	993
evm.model.chr14.1082	K3	4.68234	1.22344	0	0	E0CU84_VITVI	VIT_14s0036g01120	Uncharacterized protein	536.569	0	0.96129	-	-	-	-	-	-	477	-	-	-	-	-	-	-	-	-	-	-
evm.model.chr14.128	K3	2.15144	0.799429	0.0071	0.02757	F6I4T3_VITVI	VIT_14s0060g01050	DYW_deaminase domain-containing protein	1220.3	0	0.892857	-	-	-	-	-	-	671	1	671	PREDICTED: pentatricopeptide repeat-containing protein At5g48910 [Vitis vinifera]	672	1	672	1365.52	0	0.97619	671	672
evm.model.chr14.1324	K3	57.9798	19.8552	4.99624	1.63132	D7TSK7_VITVI	VIT_14s0006g00520	Glucan endo-1,3-beta-D-glucosidase	929.472	0	0.952183	E132_ARATH	At1g66250	Glucan endo-1,3-beta-glucosidase 2	742.651	0	0.764317	492	14	491	PREDICTED: glucan endo-1,3-beta-glucosidase 2 [Vitis vinifera]	494	14	494	931.398	0	0.952183	478	481
evm.model.chr14.1483	K3	7.33664	2.14717	0.182608	0.0570843	F6H9K0_VITVI	VIT_00s0316g00010	LRRNT_2 domain-containing protein	461.07	2.31e-150	0.909699	-	-	-	-	-	-	540	1	299	receptor-like protein EIX2 [Vitis riparia]	1015	702	1000	563.148	0	0.909699	299	299
evm.model.chr14.1501	K3	109.256	80.9617	2.77093	10.1546	D7TSQ0_VITVI	VIT_14s0006g01250	C2 domain-containing protein	302.368	2.58e-105	0.969697	CAR4_ARATH	At3g17980	Protein C2-DOMAIN ABA-RELATED 4	233.802	3.58e-78	0.727273	166	1	165	PREDICTED: protein C2-DOMAIN ABA-RELATED 4 [Vitis vinifera]	165	1	165	328.176	1.87e-113	0.969697	165	165
evm.model.chr14.1711	K3	41.0849	24.2333	12.3902	11.4958	D7TSV4_VITVI	VIT_14s0006g01980	RING-CH-type domain-containing protein	544.658	0	0.988679	-	-	-	-	-	-	266	-	-	-	-	-	-	-	-	-	-	-
evm.model.chr14.1875	K3	82.4344	43.7504	25.0112	16.1726	D7TT11_VITVI	VIT_14s0006g02690	Fatty acid hydroxylase domain-containing protein	555.444	0	0.98524	SC5D1_ARATH	At3g02580	Delta(7)-sterol-C5(6)-desaturase 1	437.573	5.23e-155	0.772727	271	1	271	PREDICTED: delta(7)-sterol-C5(6)-desaturase [Vitis vinifera]	271	1	271	555.444	0	0.98524	271	271
evm.model.chr14.1929	K3	12.3571	3.54983	0	0	-	-	-	-	-	-	-	-	-	-	-	-	100	1	99	PREDICTED: putative lipid-transfer protein DIR1 [Vitis vinifera] &gt;ref|XP_034706997.1| putative lipid-transfer protein DIR1 [Vitis riparia]	99	1	99	200.29	6.38e-65	1	99	99
evm.model.chr14.2092	K3	17.1355	9.63834	1.24388	1.3442	F6GVU8_VITVI	VIT_14s0083g00910	O-fucosyltransferase family protein	1224.54	0	0.984962	OFT27_ARATH	At3g30300	O-fucosyltransferase 27	888.641	0	0.696486	682	1	681	O-fucosyltransferase 27 isoform X2 [Vitis riparia]	680	1	680	1383.62	0	0.979442	681	680
evm.model.chr14.2104	K3	0.733867	0.228082	0	0.010197	D7SMN1_VITVI	VIT_14s0083g00980	Uncharacterized protein	313.153	2.8e-104	0.948207	Q9LFU8_ARATH	At5g15780	At5g15780	141.739	5.18e-38	0.645669	341	1	341	proline-rich receptor-like protein kinase PERK9 [Vitis riparia]	341	1	341	617.461	0	0.961877	341	341
evm.model.chr14.2110	K3	29.0428	9.01542	1.43395	0.299678	FULL_VITVI	VIT_14s0083g01030	Agamous-like MADS-box protein FUL-L	435.261	4.29e-155	0.983806	AP1_ARATH	At1g69120	Floral homeotic protein APETALA 1	264.233	1.2e-87	0.77439	247	1	247	agamous-like MADS-box protein FUL-L [Vitis vinifera]	247	1	247	499.59	1.3e-178	0.983806	247	247
evm.model.chr14.2123	K3	193.292	68.6263	0.0823337	0.0876713	F6GVV2_VITVI	VIT_14s0083g01100	UDP-arabinopyranose mutase	741.88	0	0.997214	RGP3_ARATH	At3g08900	UDP-arabinopyranose mutase 3	652.129	0	0.868571	359	1	359	PREDICTED: UDP-arabinopyranose mutase 3 [Vitis vinifera]	359	1	359	741.88	0	0.997214	359	359
evm.model.chr14.2159	K3	60.3891	17.1226	0.0478223	0.496291	F6H471_VITVI	VIT_14s0068g00040	Uncharacterized protein	172.17	1.35e-55	0.728814	-	-	-	-	-	-	118	-	-	-	-	-	-	-	-	-	-	-
evm.model.chr14.2192	K3	37.0165	21.0771	5.92386	8.63691	F6H486_VITVI	VIT_14s0068g00250	Exocyst subunit Exo70 family protein	1324.69	0	0.978528	-	-	-	-	-	-	652	1	652	exocyst complex component EXO70E2 [Vitis riparia] &gt;ref|XP_034707367.1| exocyst complex component EXO70E2 [Vitis riparia]	652	1	652	1327.38	0	0.981595	652	652
evm.model.chr14.2195	K3	13.8558	5.32136	0	1.05321	F6H488_VITVI	VIT_14s0068g00280	Uncharacterized protein	311.997	2.84e-109	0.949367	-	-	-	-	-	-	158	1	158	protein CHLORORESPIRATORY REDUCTION 7, chloroplastic isoform X2 [Vitis riparia]	158	1	158	317.005	2.43e-109	0.974684	158	158
evm.model.chr14.22	K3	92.2259	33.5705	1.89081	5.54358	Q0MYQ7_VITVI	VIT_14s0060g00120	Germin-like protein	432.18	7.49e-155	0.995392	GL24_ARATH	At3g62020	Germin-like protein subfamily 2 member 4	316.235	5.19e-109	0.73	217	1	217	germin-like protein 2 precursor [Vitis vinifera] &gt;ref|XP_034706700.1| germin-like protein 5-1 [Vitis riparia]	217	1	217	432.18	5.62e-153	0.995392	217	217
evm.model.chr14.2243	K3	175.205	100.808	20.9038	6.64152	F6H409_VITVI	VIT_14s0068g00680	Glyceraldehyde-3-phosphate dehydrogenase	706.057	0	0.985149	G3PA2_ARATH	At1g12900	Glyceraldehyde-3-phosphate dehydrogenase GAPA2, chloroplastic	616.69	0	0.878713	405	1	404	PREDICTED: glyceraldehyde-3-phosphate dehydrogenase A, chloroplastic [Vitis vinifera]	404	1	404	806.979	0	0.985149	404	404
evm.model.chr14.2261	K3	112.427	62.9001	15.2902	14.4857	F6H415_VITVI	VIT_14s0068g00830	Uncharacterized protein	375.555	3.49e-133	0.983784	-	-	-	-	-	-	185	-	-	-	-	-	-	-	-	-	-	-
evm.model.chr14.2374	K3	5.04765	1.99811	0	0.579251	A5BTU0_VITVI	VIT_14s0068g01780	SBP-type domain-containing protein	627.861	0	0.936508	-	-	-	-	-	-	368	1	367	PREDICTED: squamosa promoter-binding-like protein 13A [Vitis vinifera] &gt;ref|XP_010660740.1| PREDICTED: squamosa promoter-binding-like protein 13A [Vitis vinifera]	378	1	378	728.783	0	0.936508	367	378
evm.model.chr14.2398	K3	99.6298	75.1339	46.1297	28.4907	F6H3X4_VITVI	VIT_14s0068g01960	Acetolactate synthase	1248.03	0	0.969466	ILVB_ARATH	At3g48560	Acetolactate synthase, chloroplastic	1006.51	0	0.829352	666	1	665	acetolactate synthase 3, chloroplastic-like [Vitis riparia]	664	1	664	1342.79	0	0.981955	665	664
evm.model.chr14.2402	K3	58.1828	37.1872	6.17115	18.5761	D7SVP7_VITVI	VIT_14s0068g01990	Uncharacterized protein	305.449	4.88e-106	0.983516	Q94JV2_ARATH	At3g27050	AT3g27050/MOJ10_14	207.608	1.49e-67	0.664835	182	-	-	-	-	-	-	-	-	-	-	-
evm.model.chr14.2403	K3	18.5244	8.75186	0.692252	1.27125	A5AEJ9_VITVI	VIT_14s0068g02000	Uncharacterized protein	649.818	0	0.990881	RIR2C_ARATH	At3g27060	Ribonucleoside-diphosphate reductase small chain C	545.043	0	0.843373	329	1	329	PREDICTED: ribonucleoside-diphosphate reductase small chain [Vitis vinifera]	329	1	329	679.478	0	0.990881	329	329
evm.model.chr14.2405	K3	6.71769	2.55729	0.0375863	0.592379	F6H3X8_VITVI	VIT_14s0068g02010	Uncharacterized protein	1679.46	0	0.930584	-	-	-	-	-	-	1132	-	-	-	-	-	-	-	-	-	-	-
evm.model.chr14.2476	K3	107.408	34.2536	2.7552	3.5767	F6I5K3_VITVI	VIT_14s0171g00170	C2 NT-type domain-containing protein	1802.72	0	0.969063	-	-	-	-	-	-	1099	-	-	-	-	-	-	-	-	-	-	-
evm.model.chr14.2477	K3	15.3659	6.68781	0.0713867	1.31984	F6I5K4_VITVI	VIT_14s0171g00180	Protein kinase domain-containing protein	1313.9	0	0.972	A0A178US29_ARATH	At5g14210	Protein kinase domain-containing protein	832.402	0	0.608142	773	1	773	PREDICTED: probable inactive leucine-rich repeat receptor-like protein kinase At3g03770 [Vitis vinifera]	773	1	773	1543.48	0	0.972833	773	773
evm.model.chr14.2516	K3	4.34879	1.46231	0	0	F6GX56_VITVI	VIT_14s0219g00030	RING-type domain-containing protein	478.404	5.12e-169	0.93586	-	-	-	-	-	-	343	4	343	glycosyltransferase family 92 protein RCOM_0530710 [Vitis riparia]	908	574	908	647.892	0	0.958824	340	335
evm.model.chr14.2539	K3	29.005	20.2843	6.0307	6.32594	F6GX66_VITVI	VIT_14s0219g00220	CCT domain-containing protein	548.895	0	0.983871	-	-	-	-	-	-	310	-	-	-	-	-	-	-	-	-	-	-
evm.model.chr14.2652	K3	23.1193	10.0474	0.722154	1.9697	D7TWL8_VITVI	VIT_14s0066g00970	Anthranilate phosphoribosyltransferase	759.214	0	0.959811	TRPD_ARATH	At5g17990	Anthranilate phosphoribosyltransferase, chloroplastic	467.618	6.91e-162	0.746313	423	1	423	anthranilate phosphoribosyltransferase, chloroplastic-like [Vitis riparia]	423	1	423	793.112	0	0.959811	423	423
evm.model.chr14.2687	K3	5.75636	2.45957	0.216095	0.124053	D7TWP2_VITVI	VIT_14s0066g01210	Carbonic anhydrase	629.787	0	0.940299	BCA1_ARATH	At3g01500	Beta carbonic anhydrase 1, chloroplastic	451.44	2.29e-158	0.697406	336	1	335	PREDICTED: carbonic anhydrase 2 isoform X1 [Vitis vinifera]	335	1	335	654.055	0	0.940299	335	335
evm.model.chr14.2692	K3	2.75348	0.777853	0	0	D7TWP9_VITVI	VIT_14s0066g01270	Lipase_GDSL domain-containing protein	756.518	0	0.949735	-	-	-	-	-	-	379	1	378	GDSL esterase/lipase At3g27950-like [Vitis riparia]	378	1	378	761.14	0	0.957672	378	378
evm.model.chr14.2720	K3	19.1524	6.8634	1.6487	0.248972	F6HV05_VITVI	VIT_14s0066g01480	Glycosyltransferase	684.1	0	0.728448	-	-	-	-	-	-	490	1	464	UDP-glycosyltransferase 90A1-like [Vitis riparia]	472	1	464	718.768	0	0.737069	464	464
evm.model.chr14.2746	K3	3.79805	1.69265	0.152193	0	F6HV20_VITVI	VIT_14s0066g01730	Glyco_trans_2-like domain-containing protein	1213.75	0	0.989458	CSLC4_ARATH	At3g28180	Xyloglucan glycosyltransferase 4	955.666	0	0.733236	665	1	664	xyloglucan glycosyltransferase 4 [Vitis riparia]	664	1	664	1351.27	0	0.989458	664	664
evm.model.chr14.2821	K3	3.50907	1.32365	0.04374	0.197435	F6HV62_VITVI	VIT_14s0066g02320	Uncharacterized protein	2101.63	0	0.985062	AB15B_ARATH	At3g28345	ABC transporter B family member 15	1668.29	0	0.767748	1139	1	1138	PREDICTED: ABC transporter B family member 15 isoform X2 [Vitis vinifera] &gt;ref|XP_019080922.1| PREDICTED: ABC transporter B family member 15 isoform X2 [Vitis vinifera] &gt;ref|XP_019080923.1| PREDICTED: ABC transporter B family member 15 isoform X2 [Vitis vinifera]	1138	1	1138	2299.63	0	0.985062	1138	1138
evm.model.chr14.2831	K3	6.69241	3.59315	0.529847	1.01181	F6HV69_VITVI	VIT_14s0066g02410	Aldedh domain-containing protein	994.186	0	0.975904	BADH1_ARATH	At1g74920	Betaine aldehyde dehydrogenase 1, chloroplastic	819.691	0	0.758	498	1	498	betaine aldehyde dehydrogenase 1, chloroplastic-like isoform X1 [Vitis riparia]	499	2	499	996.882	0	0.97992	498	498
evm.model.chr14.2854	K3	146.098	63.1573	15.4472	25.9557	D7TX08_VITVI	VIT_14s0066g02550	Plasma membrane ATPase	1709.5	0	0.986387	PMA4_ARATH	At3g47950	ATPase 4, plasma membrane-type	1574.3	0	0.899371	956	1	955	PREDICTED: ATPase 4, plasma membrane-type [Vitis vinifera] &gt;ref|XP_010661009.1| PREDICTED: ATPase 4, plasma membrane-type [Vitis vinifera]	955	1	955	1927.52	0	0.986387	955	955
evm.model.chr14.2980	K3	1.71616	0.863991	0.117366	0.282596	F6H5R0_VITVI	VIT_14s0108g00370	Protein kinase domain-containing protein	691.804	0	0.971014	-	-	-	-	-	-	704	33	703	MDIS1-interacting receptor like kinase 2-like isoform X6 [Vitis riparia]	739	73	739	754.207	0	0.60089	671	667
evm.model.chr14.3014	K3	4.28897	1.11528	0.106076	0.106389	D7SXB5_VITVI	VIT_14s0108g00710	Structural maintenance of chromosomes protein	2285.76	0	0.968077	SMC4_ARATH	At5g48600	Structural maintenance of chromosomes protein 4	1753.41	0	0.756078	1247	1	1247	structural maintenance of chromosomes protein 4 [Vitis riparia]	1247	1	1247	2487.99	0	0.97514	1247	1247
evm.model.chr14.3018	K3	410.261	208.55	20.3759	1.15787	D7SXB7_VITVI	VIT_14s0108g00740	Uncharacterized protein	149.058	6.61e-47	0.962264	GASA4_ARATH	At5g15230	Gibberellin-regulated protein 4	104.375	1.99e-29	0.684783	106	1	106	PREDICTED: gibberellin-regulated protein 4 [Vitis vinifera]	106	1	106	210.69	6.37e-69	0.962264	106	106
evm.model.chr14.3085	K3	227.797	179.371	65.4694	8.21375	D7SXH0_VITVI	VIT_14s0108g01320	Phytocyanin domain-containing protein	277.715	1.58e-95	0.962264	-	-	-	-	-	-	171	1	171	PREDICTED: lamin-like protein [Vitis vinifera]	171	1	171	326.25	1.41e-112	0.959064	171	171
evm.model.chr14.403	K3	13.3407	3.9926	0.0608237	0.0557823	F6HYZ5_VITVI	VIT_14s0128g00460	Kinesin-like protein	530.791	3.36e-178	0.6125	KN14S_ARATH	At5g27550	Kinesin-like protein KIN-14S	352.829	6.2e-110	0.783673	668	182	667	kinesin-like protein KIN-14S [Vitis riparia] &gt;ref|XP_034706065.1| kinesin-like protein KIN-14S [Vitis riparia] &gt;ref|XP_034706066.1| kinesin-like protein KIN-14S [Vitis riparia]	750	262	750	889.026	0	0.94683	486	489
evm.model.chr14.431	K3	104.097	85.1406	58.4517	46.6603	F6HYY3_VITVI	VIT_14s0128g00220	Signal peptidase complex subunit 3	350.517	3.18e-124	0.994012	SPC3B_ARATH	At5g27430	Signal peptidase complex subunit 3B	291.197	7.21e-101	0.778443	167	1	167	signal peptidase complex subunit 3B [Vitis riparia]	167	1	167	350.903	1.8e-122	1	167	167
evm.model.chr14.471	K3	3.06944	1.32168	0.059776	0.118559	-	-	-	-	-	-	-	-	-	-	-	-	470	3	449	PREDICTED: disease resistance protein At4g27190-like isoform X1 [Vitis vinifera]	1254	53	510	585.104	0	0.657952	447	458
evm.model.chr14.494	K3	2.49134	0.915939	0.075864	0	D7TV14_VITVI	VIT_14s0030g00200	MFS domain-containing protein	206.838	7.72e-61	0.877193	-	-	-	-	-	-	393	280	393	PREDICTED: uncharacterized protein LOC100253784 [Vitis vinifera]	1021	908	1021	209.534	2.93e-56	0.877193	114	114
evm.model.chr14.523	K3	40.2505	28.2767	11.9839	5.91984	F6HU02_VITVI	VIT_14s0030g00340	MFS domain-containing protein	832.402	0	0.940552	ERDL8_ARATH	At3g05150	Sugar transporter ERD6-like 8	575.859	0	0.630573	470	1	470	sugar transporter ERD6-like 8 isoform X1 [Vitis riparia]	471	1	471	915.99	0	0.976645	470	471
evm.model.chr14.533	K3	4.5156	2.31626	0	0.300424	D7TUZ6_VITVI	VIT_14s0030g00430	Uncharacterized protein	929.858	0	0.96248	-	-	-	-	-	-	614	1	613	PREDICTED: paramyosin [Vitis vinifera]	613	1	613	1153.27	0	0.96248	613	613
evm.model.chr14.541	K3	1.33564	0.432928	0.00721	0.067933	-	-	-	-	-	-	-	-	-	-	-	-	1493	1	1446	disease resistance protein At4g27190-like [Vitis riparia]	1511	1	1501	1822.75	0	0.659588	1446	1501
evm.model.chr14.56	K3	4.66364	2.24216	0.108386	0.3925	F6I4H2_VITVI	VIT_14s0060g00450	Protein kinase domain-containing protein	1179.47	0	0.979133	-	-	-	-	-	-	663	41	663	serine/threonine-protein kinase haspin homolog [Vitis riparia]	623	1	623	1280.39	0	0.991974	623	623
evm.model.chr14.577	K3	6.75281	3.48391	0.126429	0.33538	F6HTW9_VITVI	VIT_14s0030g01160	AAA domain-containing protein	232.261	3.25e-71	0.795775	-	-	-	-	-	-	155	15	155	PREDICTED: disease resistance protein At4g27190-like [Vitis vinifera]	664	524	664	218.009	1.54e-64	0.794326	141	141
evm.model.chr14.58	K3	69.1814	32.1945	14.7391	9.45078	D7UA94_VITVI	VIT_14s0060g00460	Protein kinase domain-containing protein	883.248	0	0.993421	Q7Y229_ARATH	At1g56720	Protein kinase domain-containing protein	644.04	0	0.792035	472	1	471	PREDICTED: probable receptor-like protein kinase At2g42960 [Vitis vinifera]	511	41	511	959.518	0	0.985138	471	471
evm.model.chr14.649	K3	36.8825	12.4928	2.09959	1.39397	D7TUR2_VITVI	VIT_14s0030g01360	Kinesin motor domain-containing protein	1216.83	0	0.96875	KN14U_ARATH	At5g27950	Kinesin-like protein KIN-14U	676.781	0	0.606312	641	1	640	PREDICTED: kinesin-like protein KIN-14U [Vitis vinifera]	640	1	640	1270.37	0	0.96875	640	640
evm.model.chr14.698	K3	24.9472	15.3614	1.42103	0.365704	D7TUM4_VITVI	VIT_14s0030g01790	Uncharacterized protein	689.108	0	1	NDL2_ARATH	At5g11790	Protein NDL2	477.633	1.89e-168	0.666667	354	1	353	PREDICTED: pollen-specific protein SF21 [Vitis vinifera] &gt;ref|XP_034707661.1| protein NDL2-like [Vitis riparia]	353	1	353	722.62	0	1	353	353
evm.model.chr14.783	K3	307.438	114.289	7.899	2.51489	D7TXF3_VITVI	VIT_14s0081g00060	PSII 6.1 kDa protein	200.675	3.55e-66	0.97037	PSBW_ARATH	At2g30570	Photosystem II reaction center W protein, chloroplastic	123.635	3.48e-36	0.602941	135	1	135	photosystem II reaction center W protein, chloroplastic-like [Vitis riparia]	135	1	135	259.996	2.03e-87	0.97037	135	135
evm.model.chr14.797	K3	102.548	71.191	4.44533	8.44253	F6HVK9_VITVI	VIT_14s0081g00200	Uncharacterized protein	298.901	4.61e-102	0.966825	-	-	-	-	-	-	223	1	223	PREDICTED: GRF1-interacting factor 1 [Vitis vinifera] &gt;ref|XP_010660136.1| PREDICTED: GRF1-interacting factor 1 [Vitis vinifera]	223	1	223	434.876	1.04e-153	0.96861	223	223
evm.model.chr14.846	K3	222.218	177.027	45.699	86.5449	D7TXI7_VITVI	VIT_14s0081g00480	TPX2 domain-containing protein	636.721	0	0.953003	-	-	-	-	-	-	384	1	383	protein WVD2-like 2 [Vitis riparia]	383	1	383	724.161	0	0.958225	383	383
evm.model.chr14.885	K3	21.6765	11.9196	1.54371	1.36308	F6HVI7_VITVI	VIT_14s0081g00560	WRKY domain-containing protein	655.21	0	0.994475	-	-	-	-	-	-	365	1	365	PREDICTED: probable WRKY transcription factor 74 [Vitis vinifera]	365	1	365	750.74	0	0.994521	365	365
evm.model.chr15.1056	K3	2.80303	0.818239	0.0412407	0.0760647	D7SLZ8_VITVI	VIT_15s0021g01380	Protein kinase domain-containing protein	1002.66	0	0.98062	-	-	-	-	-	-	927	1	927	probable serine/threonine-protein kinase cdc7 isoform X3 [Vitis riparia]	957	1	957	1842.78	0	0.936259	927	957
evm.model.chr15.1057	K3	18.6333	11.5817	0.477141	1.72071	D7SLZ7_VITVI	VIT_15s0021g01390	Phytocyanin domain-containing protein	217.238	2.32e-71	0.760479	-	-	-	-	-	-	175	1	175	PREDICTED: uclacyanin-3 [Vitis vinifera]	181	1	181	229.95	3.6e-74	0.779006	175	181
evm.model.chr15.1115	K3	38.8897	13.7008	0.172371	0.679017	F6GV91_VITVI	VIT_15s0021g01880	Homeobox domain-containing protein	422.935	6.11e-149	0.964912	-	-	-	-	-	-	285	1	285	PREDICTED: homeobox-leucine zipper protein HAT4 [Vitis vinifera]	285	1	285	501.901	3.22e-178	0.964912	285	285
evm.model.chr15.1293	K3	14.6031	10.0331	1.72388	2.4911	F6I3A1_VITVI	VIT_15s0048g00320	NAD(P)-bd_dom domain-containing protein	756.133	0	0.981481	GAE3_ARATH	At4g00110	UDP-glucuronate 4-epimerase 3	671.003	0	0.853488	433	1	433	PREDICTED: UDP-glucuronate 4-epimerase 3-like [Vitis vinifera] &gt;ref|XP_034709893.1| UDP-glucuronate 4-epimerase 3-like [Vitis riparia]	433	1	433	886.33	0	0.986143	433	433
evm.model.chr15.1294	K3	12.9029	6.14193	0.317762	0.536769	F6I3A0_VITVI	VIT_15s0048g00330	NAD(P)-bd_dom domain-containing protein	766.918	0	0.981265	GAE3_ARATH	At4g00110	UDP-glucuronate 4-epimerase 3	678.322	0	0.840749	427	1	427	PREDICTED: UDP-glucuronate 4-epimerase 3-like [Vitis vinifera]	427	1	427	863.218	0	0.981265	427	427
evm.model.chr15.1318	K3	60.4167	23.3605	6.49057	1.53769	D7U7V5_VITVI	VIT_15s0048g00550	Uncharacterized protein	434.876	3.97e-156	0.995238	YAB1_ARATH	At2g45190	Axial regulator YABBY 1	283.108	4.42e-96	0.703704	211	1	210	PREDICTED: axial regulator YABBY 1 isoform X2 [Vitis vinifera]	210	1	210	434.876	3.05e-154	0.995238	210	210
evm.model.chr15.1374	K3	23.8499	14.3222	3.13687	5.34413	D7U7R5_VITVI	VIT_15s0048g01040	Uncharacterized protein	1329.69	0	0.973054	GENL1_ARATH	At1g01880	Flap endonuclease GEN-like 1	412.92	7.6e-135	0.653251	668	1	668	flap endonuclease GEN-like 1 [Vitis riparia]	668	1	668	1351.65	0	0.976048	668	668
evm.model.chr15.1412	K3	2.68628	0.486487	0	0	D7U7P5_VITVI	VIT_15s0048g01260	PfkB domain-containing protein	657.522	0	0.981132	SCRK7_ARATH	At5g51830	Probable fructokinase-7	499.204	1.2e-176	0.806854	371	1	371	PREDICTED: probable fructokinase-7 isoform X1 [Vitis vinifera] &gt;ref|XP_010661604.1| PREDICTED: probable fructokinase-7 isoform X1 [Vitis vinifera] &gt;ref|XP_010661605.1| PREDICTED: probable fructokinase-7 isoform X1 [Vitis vinifera] &gt;ref|XP_010661606.1| PREDICTED: probable fructokinase-7 isoform X1 [Vitis vinifera]	371	1	371	740.725	0	0.981132	371	371
evm.model.chr15.1413	K3	39.102	22.8466	0.923017	12.9581	MADS3_VITVI	VIT_15s0048g01270	Agamous-like MADS-box protein MADS3	501.901	0	0.987705	AGL6_ARATH	At2g45650	Agamous-like MADS-box protein AGL6	341.658	4.8e-118	0.695652	244	1	244	MADS-box protein 3 [Vitis vinifera]	244	1	244	501.901	1.54e-179	0.987705	244	244
evm.model.chr15.1422	K3	46.6308	34.0164	12.7651	15.8941	F6I347_VITVI	VIT_15s0048g01390	Abhydrolase_3 domain-containing protein	615.15	0	0.923077	-	-	-	-	-	-	338	1	338	probable carboxylesterase 8 [Vitis riparia]	333	1	333	644.81	0	0.934911	338	333
evm.model.chr15.1463	K3	8.8494	2.96402	0	0	F6I333_VITVI	VIT_15s0048g01590	Uncharacterized protein	362.073	1.96e-117	0.883721	-	-	-	-	-	-	245	1	215	cytochrome P450 76T24-like [Vitis riparia]	496	1	215	394.045	3.77e-133	0.888372	215	215
evm.model.chr15.1493	K3	262.868	120.593	3.62567	1.80163	F6I327_VITVI	VIT_15s0048g01750	FAS1 domain-containing protein	649.047	0	0.973558	FLA8_ARATH	At2g45470	Fasciclin-like arabinogalactan protein 8	482.641	2.74e-168	0.780488	417	1	416	fasciclin-like arabinogalactan protein 10 [Vitis riparia]	416	1	416	799.66	0	0.975962	416	416
evm.model.chr15.1588	K3	13.3285	8.00166	0	0.075597	D7U838_VITVI	VIT_15s0048g02500	CAAD domain-containing protein	246.128	6.01e-83	0.948052	CUT1B_ARATH	At2g46820	Protein CURVATURE THYLAKOID 1B, chloroplastic	152.91	1.97e-46	0.661654	171	18	171	PREDICTED: protein CURVATURE THYLAKOID 1B, chloroplastic [Vitis vinifera]	171	18	171	271.937	5.63e-91	0.948052	154	154
evm.model.chr15.1605	K3	16.482	6.2271	0.770272	1.42309	D7U825_VITVI	VIT_15s0048g02630	RRM domain-containing protein	446.432	1.08e-158	0.991304	Q501B0_ARATH	At2g46780	RRM domain-containing protein	270.781	9.88e-89	0.621094	275	1	275	RNA-binding protein 24 isoform X1 [Vitis riparia]	275	1	275	550.436	0	0.992727	275	275
evm.model.chr15.1640	K3	4.38065	1.3338	0	0.120203	F6I2W0_VITVI	VIT_15s0048g02910	Uncharacterized protein	424.861	8e-150	0.965385	-	-	-	-	-	-	291	-	-	-	-	-	-	-	-	-	-	-
evm.model.chr15.1694	K3	53.9534	37.8023	0.0280037	8.46057	F6I6F3_VITVI	VIT_15s0046g00290	Auxin response factor	1354.73	0	0.975783	-	-	-	-	-	-	701	1	701	PREDICTED: auxin response factor 18 [Vitis vinifera]	701	1	701	1419.06	0	0.977175	701	701
evm.model.chr15.1725	K3	5.48405	2.15907	0.0280073	0.0565847	D7UCR5_VITVI	VIT_15s0046g00730	Uncharacterized protein	781.171	0	0.969388	-	-	-	-	-	-	393	1	392	PREDICTED: cytochrome b561 and DOMON domain-containing protein At3g61750 [Vitis vinifera]	392	1	392	781.171	0	0.969388	392	392
evm.model.chr15.1748	K3	5.71505	1.67824	0.025098	0.234885	F6I6C0_VITVI	VIT_15s0046g00980	Uncharacterized protein	1201.81	0	0.940276	CNGC1_ARATH	At5g53130	Cyclic nucleotide-gated ion channel 1	718.768	0	0.603101	653	1	653	PREDICTED: cyclic nucleotide-gated ion channel 1-like isoform X1 [Vitis vinifera]	653	1	653	1265.37	0	0.940276	653	653
evm.model.chr15.1867	K3	3.58036	1.5782	0.0230063	0.020919	F6I662_VITVI	VIT_15s0046g01960	Uncharacterized protein	847.425	0	0.931183	-	-	-	-	-	-	465	1	465	putative UDP-rhamnose:rhamnosyltransferase 1 [Vitis riparia]	465	1	465	895.575	0	0.935484	465	465
evm.model.chr15.1870	K3	2.87982	0.513556	0	0	F6I662_VITVI	VIT_15s0046g01960	Uncharacterized protein	872.463	0	0.956989	-	-	-	-	-	-	465	1	465	putative UDP-rhamnose:rhamnosyltransferase 1 [Vitis riparia]	465	1	465	928.702	0	0.965591	465	465
evm.model.chr15.1987	K3	87.1887	69.4308	21.7332	22.4016	D7UC79_VITVI	VIT_15s0046g02930	AT-hook motif nuclear-localized protein	509.605	0	0.968116	-	-	-	-	-	-	344	1	343	AT-hook motif nuclear-localized protein 9 [Vitis riparia] &gt;ref|XP_034709147.1| AT-hook motif nuclear-localized protein 9 [Vitis riparia] &gt;ref|XP_034709148.1| AT-hook motif nuclear-localized protein 9 [Vitis riparia] &gt;ref|XP_034709150.1| AT-hook motif nuclear-localized protein 9 [Vitis riparia]	345	1	345	655.981	0	0.971014	343	345
evm.model.chr15.2017	K3	11.7277	6.07923	0	1.11252	D7UC60_VITVI	VIT_15s0046g03190	Uncharacterized protein	613.224	0	0.990066	MYB17_ARATH	At3g61250	Transcription factor MYB17	370.163	9.16e-128	0.652027	301	1	301	transcription factor MYB17 [Vitis riparia]	301	1	301	619.772	0	0.996678	301	301
evm.model.chr15.366	K3	16.3013	6.39976	0.987365	1.20001	D7UB88_VITVI	VIT_15s0024g00660	Uncharacterized protein	601.282	0	0.983871	Q9FN84_ARATH	At5g17670	Alpha/beta-Hydrolases superfamily protein	400.979	1.55e-139	0.730769	311	-	-	-	-	-	-	-	-	-	-	-
evm.model.chr15.436	K3	1006.05	343.257	82.092	17.1483	F6I5I9_VITVI	VIT_15s0024g00040	Chlorophyll a-b binding protein, chloroplastic	436.802	8.3e-155	0.967033	LHCA3_ARATH	At1g61520	Photosystem I chlorophyll a/b-binding protein 3-1, chloroplastic	400.208	2.15e-140	0.875458	273	1	273	photosystem I chlorophyll a/b-binding protein 3-1, chloroplastic [Vitis riparia]	274	1	273	535.798	0	0.970696	273	273
evm.model.chr15.635	K3	13.4659	3.12731	0	0.162225	A5BP73_VITVI	VIT_15s0107g00320	WD_REPEATS_REGION domain-containing protein	841.262	0	0.986667	CDC21_ARATH	At4g33270	Cell division cycle 20.1, cofactor of APC complex	687.952	0	0.792576	450	1	450	cell division cycle 20.1, cofactor of APC complex-like [Vitis riparia] &gt;ref|XP_034709022.1| cell division cycle 20.1, cofactor of APC complex-like [Vitis riparia]	450	1	450	932.939	0	0.988889	450	450
evm.model.chr16.1105	K3	6.80815	2.42952	0.228938	0.420004	F6I2U9_VITVI	VIT_16s0013g02090	Uncharacterized protein	905.975	0	0.966457	-	-	-	-	-	-	482	1	474	PREDICTED: F-box protein At5g07670 [Vitis vinifera]	478	1	477	924.08	0	0.966457	474	477
evm.model.chr16.1409	K3	30.321	21.9278	9.44726	13.766	A5AD85_VITVI	VIT_16s0022g00630	Uncharacterized protein	271.937	2.36e-92	0.934343	PAM68_ARATH	At4g19100	Protein PAM68, chloroplastic	186.808	1.07e-58	0.713415	198	1	198	PREDICTED: protein PAM68, chloroplastic [Vitis vinifera]	196	1	196	378.637	2.18e-132	0.959596	198	196
evm.model.chr16.1468	K3	68.5698	37.1433	0.045243	9.74165	F6HAN1_VITVI	VIT_16s0022g00870	PMEI domain-containing protein	346.665	1.39e-121	0.92	-	-	-	-	-	-	201	1	200	PREDICTED: 21 kDa protein [Vitis vinifera]	200	1	200	384.03	2.48e-134	0.92	200	200
evm.model.chr16.1551	K3	816.091	503.575	0.284318	9.08771	F6HAM7_VITVI	VIT_16s0022g01430	Uncharacterized protein	628.632	0	0.974138	EXOL3_ARATH	At5g51550	Protein EXORDIUM-like 3	501.901	3.61e-178	0.8	348	1	348	protein EXORDIUM-like 3 [Vitis riparia]	355	8	355	712.605	0	0.979885	348	348
evm.model.chr16.1613	K3	22.9901	7.29572	0.190414	0.276952	D7T1Y3_VITVI	VIT_16s0022g01820	Uncharacterized protein	1145.95	0	0.949384	MA653_ARATH	At5g51600	65-kDa microtubule-associated protein 3	687.182	0	0.700483	757	27	757	65-kDa microtubule-associated protein 3 [Vitis riparia]	730	1	730	1474.92	0	0.980848	731	730
evm.model.chr16.1666	K3	170.506	48.6124	0.222523	2.51127	F6HAR0_VITVI	VIT_16s0022g02200	Uncharacterized protein	1453.73	0	0.971539	SBT13_ARATH	At5g51750	Subtilisin-like protease SBT1.3	1097.42	0	0.73262	776	1	773	PREDICTED: subtilisin-like protease SBT1.3 [Vitis vinifera]	774	1	773	1553.88	0	0.971539	773	773
evm.model.chr16.1727	K3	8.35316	2.27593	0.060673	0.274336	D7TMY0_VITVI	VIT_16s0100g00330	Uncharacterized protein	275.789	2.07e-91	0.796791	Q9FIS4_ARATH	At5g62140	ATP-dependent Clp protease ATP-binding subunit	178.333	1.58e-53	0.63125	308	-	-	-	-	-	-	-	-	-	-	-
evm.model.chr16.1875	K3	53.7732	29.3848	6.12607	6.92725	F6H6N2_VITVI	VIT_16s0050g00380	Tubulin beta chain	300.827	1.33e-100	0.987342	TBB8_ARATH	At5g23860	Tubulin beta-8 chain	294.664	2.58e-98	0.962025	170	1	158	PREDICTED: tubulin beta-1 chain [Vitis vinifera] &gt;ref|XP_034711112.1| tubulin beta-1 chain [Vitis riparia]	449	1	158	332.413	6.35e-111	0.987342	158	158
evm.model.chr16.1888	K3	47.4079	20.7984	0.350625	0.923959	E0CV36_VITVI	VIT_16s0050g00240	Glycosyltransferase	877.085	0	0.967949	-	-	-	-	-	-	469	1	468	anthocyanidin 5,3-O-glucosyltransferase-like [Vitis riparia]	468	1	468	936.791	0	0.970085	468	468
evm.model.chr16.1892	K3	86.1809	55.3322	10.7866	6.74525	F6HUD5_VITVI	VIT_02s0025g03680	Tubulin beta chain	598.586	0	0.996479	TBB8_ARATH	At5g23860	Tubulin beta-8 chain	598.586	0	0.996479	304	1	303	PREDICTED: tubulin beta-1 chain [Vitis vinifera] &gt;ref|XP_034711112.1| tubulin beta-1 chain [Vitis riparia]	449	147	449	635.95	0	0.9967	303	303
evm.model.chr16.1950	K3	6.77682	2.92668	0.148238	0.136516	E0CV00_VITVI	VIT_16s0050g00670	Kinesin motor domain-containing protein	1186.79	0	0.928465	-	-	-	-	-	-	735	64	734	kinesin-like protein KIN-10C isoform X1 [Vitis riparia]	671	1	671	1334.7	0	0.976155	671	671
evm.model.chr16.2013	K3	28.2175	18.2821	1.11674	2.70093	A5C7K3_VITVI	VIT_16s0050g01310	C2 domain-containing protein	340.502	6.42e-117	0.901478	-	-	-	-	-	-	272	1	271	protein SRC2 homolog [Vitis riparia]	268	1	267	508.834	0	0.937269	271	267
evm.model.chr16.2028	K3	11.6097	5.29917	1.22322	1.09949	F6H6B0_VITVI	VIT_16s0050g01420	C2 domain-containing protein	1154.04	0	0.971619	-	-	-	-	-	-	618	1	617	DNA-directed primase/polymerase protein isoform X2 [Vitis riparia]	617	1	617	1267.68	0	0.97731	617	617
evm.model.chr16.2090	K3	95.4986	71.883	30.7549	22.1268	E0CUQ3_VITVI	VIT_16s0050g01850	AAA domain-containing protein	1565.44	0	0.986858	F4KHN5_ARATH	At5g52882	AAA domain-containing protein	1124.77	0	0.715337	912	76	912	PREDICTED: nuclear valosin-containing protein-like [Vitis vinifera] &gt;ref|XP_019081663.1| PREDICTED: nuclear valosin-containing protein-like [Vitis vinifera] &gt;ref|XP_019081664.1| PREDICTED: nuclear valosin-containing protein-like [Vitis vinifera] &gt;ref|XP_019081665.1| PREDICTED: nuclear valosin-containing protein-like [Vitis vinifera]	837	1	837	1694.86	0	0.986858	837	837
evm.model.chr16.2241	K3	19.6831	13.654	3.087	1.98702	F6H7E9_VITVI	VIT_16s0098g00160	Protein kinase domain-containing protein	1065.83	0	0.914141	-	-	-	-	-	-	613	1	611	PREDICTED: rust resistance kinase Lr10 [Vitis vinifera]	612	1	611	1094.34	0	0.910131	611	611
evm.model.chr16.2332	K3	69.8964	50.4001	11.5376	6.87632	F6H775_VITVI	VIT_16s0098g00850	Uncharacterized protein	744.191	0	0.988981	OMT1_ARATH	At5g54160	Flavone 3&apos;-O-methyltransferase 1	591.267	0	0.774105	365	1	364	caffeic acid 3-O-methyltransferase [Vitis riparia]	364	1	364	747.658	0	0.991758	364	364
evm.model.chr16.2412	K3	26.1046	10.9714	1.53606	2.9758	F6H7D0_VITVI	VIT_16s0098g01420	Dof-type domain-containing protein	507.679	0	0.982578	-	-	-	-	-	-	287	1	287	PREDICTED: dof zinc finger protein DOF4.6 isoform X1 [Vitis vinifera]	287	1	287	578.17	0	0.982578	287	287
evm.model.chr16.2417	K3	29.6042	16.6698	2.85148	6.94057	E0CV77_VITVI	VIT_16s0098g01540	Uncharacterized protein	467.233	6.13e-168	0.969828	TL17_ARATH	At5g53490	Thylakoid lumenal 17.4 kDa protein, chloroplastic	319.701	1.12e-109	0.686441	245	1	244	PREDICTED: thylakoid lumenal 17.4 kDa protein, chloroplastic [Vitis vinifera]	244	1	244	489.574	9.15e-175	0.963115	244	244
evm.model.chr16.2420	K3	135.316	85.993	48.8196	20.8265	F6H7B3_VITVI	VIT_16s0098g01580	Uncharacterized protein	1219.53	0	0.993808	BIP1_ARATH	At5g28540	Heat shock 70 kDa protein BIP1	1129.01	0	0.916264	667	1	667	luminal-binding protein 5-like [Vitis riparia]	667	1	667	1343.56	0	0.994003	667	667
evm.model.chr16.2448	K3	22.747	11.0993	4.17826	0.802	A5C1G1_VITVI	VIT_16s0098g01870	Calcineurin B-like protein 04	413.69	2.27e-147	0.995098	CNBL4_ARATH	At5g24270	Calcineurin B-like protein 4	317.39	2.57e-109	0.758621	228	19	227	calcineurin B-like protein 7 isoform X1 [Vitis riparia] &gt;ref|XP_034710934.1| calcineurin B-like protein 7 isoform X1 [Vitis riparia] &gt;ref|XP_034710935.1| calcineurin B-like protein 7 isoform X1 [Vitis riparia] &gt;ref|XP_034710936.1| calcineurin B-like protein 7 isoform X1 [Vitis riparia] &gt;ref|XP_034710937.1| calcineurin B-like protein 7 isoform X1 [Vitis riparia] &gt;ref|XP_034710938.1|…	213	5	213	414.846	6.79e-146	0.971292	209	209
evm.model.chr16.272	K3	33.454	10.1994	0	0	F6HEF1_VITVI	VIT_16s0039g01910	PNP_UDP_1 domain-containing protein	160.229	5.04e-48	0.916667	-	-	-	-	-	-	109	1	84	PREDICTED: bark storage protein A isoform X1 [Vitis vinifera]	394	79	162	160.229	1.99e-45	0.916667	84	84
evm.model.chr16.405	K3	9.37612	3.40317	0.596505	0.23905	F6HEG7_VITVI	VIT_16s0039g02400	Protein kinase domain-containing protein	2533.83	0	0.974926	TIO_ARATH	At1g50240	Serine/threonine-protein kinase TIO	1642.86	0	0.654867	1366	1	1365	serine/threonine-protein kinase TIO [Vitis riparia]	1365	1	1365	2757.63	0	0.98315	1365	1365
evm.model.chr16.414	K3	3.20662	0.969994	0.063918	0.025292	F6HEG9_VITVI	VIT_16s0039g02460	Cytosine-specific methyltransferase	806.594	0	0.977215	CMT2_ARATH	At4g19020	DNA (cytosine-5)-methyltransferase CMT2	555.444	0	0.675192	468	74	468	DNA (cytosine-5)-methyltransferase CMT2-like isoform X1 [Vitis riparia]	857	463	857	811.987	0	0.982278	395	395
evm.model.chr16.421	K3	2.32528	0.584659	0	0.042317	F6HEH0_VITVI	VIT_16s0039g02470	BAH domain-containing protein	766.148	0	0.917476	-	-	-	-	-	-	468	1	421	DNA (cytosine-5)-methyltransferase CMT2-like isoform X1 [Vitis riparia]	857	1	421	851.662	0	0.971496	421	421
evm.model.chr16.599	K3	98.6523	70.7509	48.7628	40.2118	F6I2K2_VITVI	VIT_16s0013g00240	4a-hydroxytetrahydrobiopterin dehydratase	334.339	2.22e-116	0.961905	ATP1_ARATH	At5g51110	Probable pterin-4-alpha-carbinolamine dehydratase, chloroplastic	233.802	7.81e-77	0.690323	211	1	210	probable pterin-4-alpha-carbinolamine dehydratase, chloroplastic [Vitis riparia]	210	1	210	409.068	6.47e-144	0.947619	210	210
evm.model.chr16.87	K3	80.4251	29.6252	0.641116	3.71294	F6HEA4_VITVI	VIT_16s0039g00970	Uncharacterized protein	409.453	3.59e-145	0.95339	-	-	-	-	-	-	236	1	236	PREDICTED: probable glutathione S-transferase [Vitis vinifera]	236	1	236	461.07	1.11e-163	0.95339	236	236
evm.model.chr17.1047	K3	5.94429	1.24169	0.0794703	0.0183153	F6GSY5_VITVI	VIT_17s0000g07440	Replication protein A subunit	1216.83	0	0.984	RFA1B_ARATH	At5g08020	Replication protein A 70 kDa DNA-binding subunit B	894.034	0	0.71246	626	1	625	PREDICTED: replication protein A 70 kDa DNA-binding subunit B [Vitis vinifera]	625	1	625	1277.69	0	0.984	625	625
evm.model.chr17.1107	K3	343.099	236.98	127.341	28.3349	D7SHW5_VITVI	VIT_17s0000g07850	Uncharacterized protein	1000.35	0	0.969868	NAT6_ARATH	At5g62890	Nucleobase-ascorbate transporter 6	899.427	0	0.837476	531	1	531	PREDICTED: nucleobase-ascorbate transporter 6 [Vitis vinifera]	531	1	531	1040.8	0	0.969868	531	531
evm.model.chr17.1124	K3	38.0161	21.1742	5.16001	12.0347	D7SHV0_VITVI	VIT_17s0000g08000	RNase III domain-containing protein	237.654	7.44e-80	0.962687	NFD2_ARATH	At1g24450	Protein NUCLEAR FUSION DEFECTIVE 2	152.14	2.91e-46	0.651163	150	17	150	PREDICTED: protein NUCLEAR FUSION DEFECTIVE 2 [Vitis vinifera]	198	65	198	264.618	4.9e-88	0.962687	134	134
evm.model.chr17.1185	K3	25.1606	14.1376	2.66762	2.19611	D7SHQ8_VITVI	VIT_17s0000g08530	Uncharacterized protein	1339.32	0	0.980556	BOR2_ARATH	At3g62270	Probable boron transporter 2	1041.57	0	0.777299	721	1	720	probable boron transporter 2 [Vitis riparia]	720	1	720	1462.97	0	0.986111	720	720
evm.model.chr17.1301	K3	76.2221	38.4238	19.4773	9.62962	F6GTR5_VITVI	VIT_17s0000g09370	Elongation factor Tu	761.14	0	0.986928	EFTU_ARATH	At4g20360	Elongation factor Tu, chloroplastic	709.138	0	0.902676	487	1	487	elongation factor TuB, chloroplastic [Vitis riparia]	487	1	487	994.186	0	0.991786	487	487
evm.model.chr17.1329	K3	6.9337	2.55121	0.017824	0	F6GTQ8_VITVI	VIT_17s0000g09570	Uncharacterized protein	869.766	0	0.920388	-	-	-	-	-	-	528	13	527	cytochrome P450 71A2-like [Vitis riparia]	513	1	513	1013.45	0	0.959223	515	513
evm.model.chr17.1336	K3	24.7094	9.73048	0.382159	2.51299	F6GTQ7_VITVI	VIT_17s0000g09610	Uncharacterized protein	1032.71	0	0.982249	-	-	-	-	-	-	508	1	507	cytochrome P450 71A1-like [Vitis riparia]	507	1	507	1031.55	0	0.982249	507	507
evm.model.chr17.134	K3	22.4374	12.998	0	0.096557	F6GSW9_VITVI	VIT_17s0000g01120	Uncharacterized protein	425.246	5.81e-151	0.951327	-	-	-	-	-	-	231	-	-	-	-	-	-	-	-	-	-	-
evm.model.chr17.164	K3	4.38692	0.710246	0	0	D7SGY9_VITVI	VIT_17s0000g01370	CMP/dCMP-type deaminase domain-containing protein	470.7	1.5e-169	0.978166	Q1PEH3_ARATH	At3g48540	CMP/dCMP-type deaminase domain-containing protein	378.252	4.55e-133	0.802632	230	1	229	PREDICTED: deoxycytidylate deaminase [Vitis vinifera]	229	1	229	470.7	1.07e-167	0.978166	229	229
evm.model.chr17.1838	K3	9.38964	3.77611	0.150526	0.106927	F6HVU4_VITVI	VIT_17s0053g00710	Glycosyltransferase	615.535	0	0.928571	Q9MA24_ARATH	At1g14590	Glycosyltransferase	386.726	3.58e-132	0.635714	345	-	-	-	-	-	-	-	-	-	-	-
evm.model.chr17.1880	K3	44.4842	15.7125	0.278945	1.44205	F6HVT8_VITVI	VIT_17s0053g00590	NAB domain-containing protein	651.744	0	0.895122	-	-	-	-	-	-	410	46	410	PREDICTED: kinase-interacting family protein [Vitis vinifera] &gt;ref|XP_019081875.1| PREDICTED: kinase-interacting family protein [Vitis vinifera]	359	1	359	687.182	0	0.945205	365	359
evm.model.chr17.1918	K3	53.9981	36.3579	5.87311	6.08429	D7SN77_VITVI	VIT_06s0061g01040	Uncharacterized protein	1168.3	0	0.941176	AGO5_ARATH	At2g27880	Protein argonaute 5	865.529	0	0.692568	662	57	662	PREDICTED: protein argonaute 5 [Vitis vinifera]	1032	421	1032	1212.21	0	0.941176	606	612
evm.model.chr17.1978	K3	0.604453	0.172108	0	0.012812	F6HVS9_VITVI	VIT_17s0053g00380	Uncharacterized protein	202.216	2.71e-55	0.948529	YSL5_ARATH	At3g17650	Probable metal-nicotianamine transporter YSL5	139.043	3.96e-34	0.826087	681	531	676	probable metal-nicotianamine transporter YSL7 [Vitis riparia]	706	1	146	248.44	8.45e-69	0.945205	146	146
evm.model.chr17.217	K3	194.511	73.8325	7.6646	8.36524	D7SGV0_VITVI	VIT_17s0000g01760	Uncharacterized protein	109.383	2.43e-31	0.916667	-	-	-	-	-	-	69	-	-	-	-	-	-	-	-	-	-	-
evm.model.chr17.29	K3	40.2891	30.0567	5.36681	2.82281	F6GT48_VITVI	VIT_17s0000g00110	Rubredoxin-like domain-containing protein	287.345	2.08e-99	0.962963	Q9FI47_ARATH	At5g51010	Rubredoxin-like domain-containing protein	160.614	9.1e-50	0.608696	162	-	-	-	-	-	-	-	-	-	-	-
evm.model.chr17.330	K3	41.4674	24.0678	0.859262	2.92524	F6GSJ9_VITVI	VIT_17s0000g02600	Uncharacterized protein	566.614	0	0.960245	Q9LV36_ARATH	At3g18050, At3g18050/	GPI-anchored protein	331.257	1.8e-111	0.614035	328	-	-	-	-	-	-	-	-	-	-	-
evm.model.chr17.369	K3	16.2701	6.60234	1.43722	0.175818	F6GTS4_VITVI	VIT_17s0000g03010	Uncharacterized protein	863.218	0	0.99061	PSS1_ARATH	At1g15110	CDP-diacylglycerol--serine O-phosphatidyltransferase 1	707.212	0	0.775176	430	1	430	PREDICTED: CDP-diacylglycerol--serine O-phosphatidyltransferase 1 [Vitis vinifera]	430	1	430	872.463	0	0.990698	430	430
evm.model.chr17.380	K3	35.9578	13.6094	0.661306	3.49598	D7SJ44_VITVI	VIT_17s0000g03130	Uncharacterized protein	398.667	2.37e-140	0.978541	Q9LV18_ARATH	At3g18215	Uncharacterized protein At3g18215	290.041	1.36e-97	0.694915	264	-	-	-	-	-	-	-	-	-	-	-
evm.model.chr17.393	K3	88.557	56.8018	12.3192	2.44035	F6GTP6_VITVI	VIT_17s0000g03210	RING-type domain-containing protein	583.563	0	0.948787	-	-	-	-	-	-	370	1	369	PREDICTED: E3 ubiquitin-protein ligase MBR2 isoform X2 [Cucumis melo]	375	1	374	436.417	1.7e-149	0.621762	369	374
evm.model.chr17.4	K3	202.83	149.903	48.399	27.7467	F6HWL2_VITVI	VIT_00s0283g00030	Uncharacterized protein	864.374	0	0.974026	CALX1_ARATH	At5g61790	Calnexin homolog 1	649.047	0	0.784017	539	1	539	calnexin homolog [Vitis riparia]	540	1	540	1071.61	0	0.974074	539	540
evm.model.chr17.447	K3	82.1024	56.6116	16.9155	40.2495	D7T1K2_VITVI	VIT_06s0009g01200	Uncharacterized protein	1856.26	0	0.995619	AGO4_ARATH	At2g27040	Protein argonaute 4	1406.73	0	0.742597	914	1	913	PREDICTED: protein argonaute 4 [Vitis vinifera] &gt;ref|XP_010651616.1| PREDICTED: protein argonaute 4 [Vitis vinifera]	913	1	913	1887.46	0	0.995619	913	913
evm.model.chr17.466	K3	3.93532	1.29137	0	0	F6HA36_VITVI	VIT_06s0009g01320	L-ascorbate oxidase	453.366	4.43e-157	0.741325	-	-	-	-	-	-	258	1	257	PREDICTED: L-ascorbate oxidase [Vitis vinifera]	581	265	581	453.366	4.07e-155	0.741325	257	317
evm.model.chr17.504	K3	3248.32	1799.56	34.8009	52.434	A5C718_VITVI	VIT_17s0000g03690	Ribulose bisphosphate carboxylase small chain	343.584	4.42e-121	0.946108	RBS1A_ARATH	At1g67090	Ribulose bisphosphate carboxylase small chain 1A, chloroplastic	264.233	8.05e-90	0.736196	180	1	180	ribulose bisphosphate carboxylase small chain, chloroplastic-like [Vitis riparia]	180	1	180	373.244	7.47e-131	0.966667	180	180
evm.model.chr17.510	K3	1.68022	0.404258	0	0.00720467	-	-	-	-	-	-	-	-	-	-	-	-	618	1	405	PREDICTED: zinc finger protein CONSTANS-LIKE 16 [Vitis vinifera]	410	1	403	742.651	0	0.938272	405	403
evm.model.chr17.512	K3	10.1048	4.17411	0.0508697	1.38776	D7SIY6_VITVI	VIT_17s0000g03750	LysM domain-containing protein	328.561	9.15e-111	0.939394	-	-	-	-	-	-	406	1	406	lysM domain-containing GPI-anchored protein 1-like isoform X3 [Vitis riparia]	402	1	402	764.992	0	0.950739	406	402
evm.model.chr17.563	K3	52.7551	15.9744	1.45031	0.987483	F6GTI5_VITVI	VIT_17s0000g04130	Uncharacterized protein	494.967	6.15e-177	0.974545	-	-	-	-	-	-	296	1	296	transcription factor MYBS1 [Vitis riparia]	296	1	296	599.742	0	0.976351	296	296
evm.model.chr17.584	K3	0.401108	0.12231	0	0	D7SIU6_VITVI	VIT_17s0000g04220	Uncharacterized protein	740.339	0	0.815476	-	-	-	-	-	-	575	1	549	PREDICTED: protein CHUP1, chloroplastic-like isoform X1 [Vitis vinifera]	570	1	564	801.201	0	0.781667	549	564
evm.model.chr17.595	K3	13.7336	4.92771	0.13194	0.329954	F6GTH4_VITVI	VIT_17s0000g04340	Uncharacterized protein	501.13	2.41e-180	0.962825	-	-	-	-	-	-	273	1	273	PREDICTED: protein MIZU-KUSSEI 1 [Vitis vinifera]	269	1	269	549.28	0	0.978022	273	269
evm.model.chr17.696	K3	73.9074	36.9884	12.2195	2.98352	D7SIP6_VITVI	VIT_17s0000g04810	O-fucosyltransferase family protein	978.778	0	0.974708	RRT1_ARATH	At5g15740	Rhamnogalacturonan I rhamnosyltransferase 1	773.467	0	0.74364	514	1	514	rhamnogalacturonan I rhamnosyltransferase 1-like [Vitis riparia]	514	1	514	1045.42	0	0.976654	514	514
evm.model.chr17.716	K3	9.92145	2.91004	0	0.161964	-	-	-	-	-	-	-	-	-	-	-	-	567	267	566	flavonol sulfotransferase-like [Vitis riparia]	343	1	343	583.563	0	0.836735	300	343
evm.model.chr17.754	K3	88.7372	65.2853	18.3692	3.00763	F6GTD1_VITVI	VIT_17s0000g05250	Uncharacterized protein	278.1	8.13e-93	0.844156	-	-	-	-	-	-	259	-	-	-	-	-	-	-	-	-	-	-
evm.model.chr17.802	K3	163.135	86.0551	23.8042	29.2352	A5C347_VITVI	VIT_17s0000g05650	Uncharacterized protein	249.98	9.44e-84	0.968504	-	-	-	-	-	-	193	-	-	-	-	-	-	-	-	-	-	-
evm.model.chr17.806	K3	7.73178	3.55286	0.779467	0.667855	D7SIG0_VITVI	VIT_17s0000g05690	Uncharacterized protein	495.738	1.58e-178	0.98062	-	-	-	-	-	-	258	1	258	PREDICTED: mitochondrial outer membrane protein porin of 36 kDa isoform X1 [Vitis vinifera]	258	1	258	526.554	0	0.98062	258	258
evm.model.chr17.859	K3	9.6778	2.80184	0.149223	0.100846	F6GT89_VITVI	VIT_17s0000g06020	TCP domain-containing protein	577.4	0	0.978495	-	-	-	-	-	-	373	1	373	transcription factor TCP15 [Vitis riparia]	373	1	373	754.207	0	0.994638	373	373
evm.model.chr17.878	K3	34.8018	16.5911	5.86382	0	D7SIB4_VITVI	VIT_17s0000g06210	Uncharacterized protein	188.734	1.85e-62	0.980769	GASA6_ARATH	At1g74670	Gibberellin-regulated protein 6	137.887	1.73e-42	0.701923	105	1	104	PREDICTED: gibberellin-regulated protein 6 [Vitis vinifera]	104	1	104	210.305	9.92e-69	0.980769	104	104
evm.model.chr17.965	K3	186.43	132.452	9.75972	43.0017	F6GT30_VITVI	VIT_17s0000g06880	Uncharacterized protein	1054.66	0	0.973077	HPSE1_ARATH	At5g07830	Heparanase-like protein 1	738.028	0	0.671785	539	1	539	PREDICTED: heparanase-like protein 1 [Vitis vinifera] &gt;ref|XP_010663309.1| PREDICTED: heparanase-like protein 1 [Vitis vinifera] &gt;ref|XP_010663310.1| PREDICTED: heparanase-like protein 1 [Vitis vinifera]	539	1	539	1090.87	0	0.972171	539	539
evm.model.chr18.10	K3	144.641	75.138	59.2713	18.3252	F6I6Y4_VITVI	VIT_18s0122g00120	Cellulose synthase	1853.18	0	0.978389	CESA6_ARATH	At5g64740	Cellulose synthase A catalytic subunit 6 [UDP-forming]	1371.3	0	0.719178	1150	1	1018	PREDICTED: probable cellulose synthase A catalytic subunit 5 [UDP-forming] [Vitis vinifera] &gt;ref|XP_034675305.1| probable cellulose synthase A catalytic subunit 5 [UDP-forming] [Vitis riparia]	1091	1	1014	2079.29	0	0.98723	1018	1014
evm.model.chr18.1021	K3	1.01032	0.168294	0	0	F6GZP0_VITVI	VIT_18s0001g09430	Uncharacterized protein	1198.73	0	0.976744	-	-	-	-	-	-	645	-	-	-	-	-	-	-	-	-	-	-
evm.model.chr18.1024	K3	5269.14	5983.02	174.559	710.297	E0CP56_VITVI	VIT_18s0001g09460	Uncharacterized protein	138.272	3.6e-43	0.920455	GASAA_ARATH	At5g59845	Gibberellin-regulated protein 10	95.9005	1.41e-26	0.746269	89	1	88	PREDICTED: peamaclein [Vitis vinifera]	88	1	88	167.162	3.77e-52	0.920455	88	88
evm.model.chr18.1090	K3	60.8608	25.3245	0.252166	2.00345	F6GZY1_VITVI	VIT_18s0001g09870	SASA domain-containing protein	436.032	4.71e-155	0.908297	Q0WNN6_ARATH	At3g53010	SASA domain-containing protein	278.87	4.2e-93	0.613333	231	1	230	PREDICTED: probable carbohydrate esterase At4g34215 isoform X1 [Vitis vinifera]	296	38	267	438.728	4.38e-154	0.908696	230	230
evm.model.chr18.1148	K3	1.60225	0.68796	0.00914	0.129454	F6H1C2_VITVI	VIT_18s0001g10330	Uncharacterized protein	1445.64	0	0.943347	-	-	-	-	-	-	764	1	763	PREDICTED: subtilisin-like protease SBT1.9 [Vitis vinifera]	763	1	763	1485.7	0	0.942333	763	763
evm.model.chr18.1181	K3	59.0097	33.8065	0.175529	1.49396	E0CP66_VITVI	VIT_18s0001g10550	Chlorophyll a-b binding protein, chloroplastic	452.21	3.76e-161	0.969697	LHCA5_ARATH	At1g45474	Photosystem I chlorophyll a/b-binding protein 5, chloroplastic	327.791	2.84e-112	0.841121	265	1	264	photosystem I chlorophyll a/b-binding protein 5, chloroplastic [Vitis riparia]	264	1	264	527.324	0	0.973485	264	264
evm.model.chr18.120	K3	12.0414	5.57994	1.23521	1.88588	F6I6T5_VITVI	VIT_18s0122g01240	Protein kinase domain-containing protein	793.112	0	0.975062	PBL21_ARATH	At1g20650	Probable serine/threonine-protein kinase PBL21	520.005	0	0.7	402	1	401	PREDICTED: serine/threonine-protein kinase CDL1 [Vitis vinifera]	401	1	401	817.765	0	0.975062	401	401
evm.model.chr18.1215	K3	63.8068	45.3288	1.84115	14.8932	E0CP87_VITVI	VIT_18s0001g10830	Patatin	793.497	0	0.962594	PLP2_ARATH	At2g26560	Patatin-like protein 2	557.755	0	0.692893	425	1	425	PREDICTED: patatin-like protein 2 [Vitis vinifera]	425	1	425	825.083	0	0.950588	425	425
evm.model.chr18.1243	K3	3.52221	1.1233	0.0682373	0	F6H1D5_VITVI	VIT_18s0001g11070	Uncharacterized protein	128.257	2.46e-38	0.883721	-	-	-	-	-	-	148	-	-	-	-	-	-	-	-	-	-	-
evm.model.chr18.1255	K3	80.3373	38.8568	9.22793	19.6589	F6H1E0_VITVI	VIT_18s0001g11140	Peptidase_S9 domain-containing protein	1400.19	0	0.978082	F4K2Y3_ARATH	At5g36210	Peptidase_S9 domain-containing protein	1038.48	0	0.759398	730	1	730	PREDICTED: dipeptidyl-peptidase 5 [Vitis vinifera]	730	1	730	1469.52	0	0.978082	730	730
evm.model.chr18.1288	K3	98.9935	30.908	0	0	E0CPD5_VITVI	VIT_18s0001g11370	Uncharacterized protein	197.208	2.72e-65	0.967213	O48717_ARATH	At2g26500	At2g26500	126.716	1.1e-37	0.614173	123	-	-	-	-	-	-	-	-	-	-	-
evm.model.chr18.1303	K3	3.86128	1.90113	0.174896	0.083842	F6H023_VITVI	VIT_18s0001g11580	Uncharacterized protein	1003.05	0	0.963532	-	-	-	-	-	-	521	1	521	PREDICTED: cytochrome P450 CYP82D47 [Vitis vinifera]	534	14	534	1038.87	0	0.963532	521	521
evm.model.chr18.1333	K3	18.0185	10.9372	0.791988	4.42598	F6H032_VITVI	VIT_18s0001g11770	F-box domain-containing protein	821.231	0	0.956835	-	-	-	-	-	-	456	1	456	PREDICTED: F-box/FBD/LRR-repeat protein At1g13570 isoform X1 [Vitis vinifera]	456	1	456	887.1	0	0.947484	456	456
evm.model.chr18.1353	K3	266.943	134.947	11.7382	8.83256	E0CQ00_VITVI	VIT_18s0001g11970	SAP30_Sin3_bdg domain-containing protein	403.29	3.98e-143	0.991031	F4HP43_ARATH	At1g19330	SAP30_Sin3_bdg domain-containing protein	296.975	5.26e-101	0.703863	223	-	-	-	-	-	-	-	-	-	-	-
evm.model.chr18.1362	K3	115.249	75.6561	14.6052	13.7072	F6H1G1_VITVI	VIT_18s0001g12020	BES1_N domain-containing protein	464.922	9.73e-165	0.973941	BZR1_ARATH	At1g75080	Protein BRASSINAZOLE-RESISTANT 1	259.225	1.22e-83	0.606349	308	1	307	protein BRASSINAZOLE-RESISTANT 1-like [Vitis riparia]	307	1	307	610.142	0	0.970684	307	307
evm.model.chr18.1401	K3	8.74724	3.00699	0.188891	0.743174	E0CQI4_VITVI	VIT_18s0001g13080	TLC domain-containing protein	457.218	3.22e-164	0.965368	Q6IDJ6_ARATH	At1g35180	TLC domain-containing protein	306.22	1.11e-104	0.619469	231	1	231	PREDICTED: transmembrane protein 136 [Vitis vinifera]	231	1	231	457.218	2.28e-162	0.965368	231	231
evm.model.chr18.1405	K3	338.79	114.982	9.87089	11.9409	F6H1J5_VITVI	VIT_18s0001g13040	BZIP domain-containing protein	248.44	2.4e-84	0.91791	-	-	-	-	-	-	154	1	154	bZIP transcription factor 11-like [Vitis riparia]	154	1	154	273.478	3.57e-92	0.935065	154	154
evm.model.chr18.145	K3	129.306	61.5868	10.2855	19.2942	E0CQR2_VITVI	VIT_18s0001g00060	1,4-alpha-glucan branching enzyme	1647.87	0	0.961353	-	-	-	-	-	-	840	1	840	PREDICTED: 1,4-alpha-glucan-branching enzyme 1, chloroplastic/amyloplastic isoform X1 [Vitis vinifera]	840	1	840	1699.87	0	0.961905	840	840
evm.model.chr18.1450	K3	52.1274	24.4534	0.23966	2.30939	E0CQE7_VITVI	VIT_18s0001g12690	NmrA domain-containing protein	623.239	0	0.983766	IFRH_ARATH	At1g75280	Isoflavone reductase homolog P3	490.345	9.81e-175	0.762215	308	1	308	phenylcoumaran benzylic ether reductase TP7-like [Vitis riparia]	308	1	308	623.624	0	0.987013	308	308
evm.model.chr18.1534	K3	203.679	123.296	0.128619	1.7877	F6H1K3_VITVI	VIT_18s0001g13200	Cytokinin dehydrogenase	1068.91	0	0.98855	CKX5_ARATH	At1g75450	Cytokinin dehydrogenase 5	777.704	0	0.737452	524	1	524	PREDICTED: cytokinin dehydrogenase 5 [Vitis vinifera]	524	1	524	1068.91	0	0.98855	524	524
evm.model.chr18.1540	K3	466.465	275.237	3.73348	3.70612	E0CPF1_VITVI	VIT_18s0001g13230	Beta-galactosidase	1723.37	0	0.977752	BGAL3_ARATH	At4g36360	Beta-galactosidase 3	1338.17	0	0.731001	855	1	854	beta-galactosidase BG1-like precursor [Vitis vinifera]	854	1	854	1755.34	0	0.978923	854	854
evm.model.chr18.1561	K3	4.0374	0.965081	0	0	E0CPG8_VITVI	VIT_18s0001g13390	Uncharacterized protein	716.457	0	0.971264	RD19A_ARATH	At4g39090	Cysteine protease RD19A	526.554	0	0.702624	369	1	368	cysteine protease RD19A-like [Vitis riparia]	368	1	368	754.977	0	0.972826	368	368
evm.model.chr18.1671	K3	15.5397	3.80873	0.0788783	0.201496	F6H081_VITVI	VIT_18s0001g14130	C2H2-type domain-containing protein	672.929	0	0.97381	Q9LR10_ARATH	At1g75710	C2H2-type domain-containing protein	464.151	2.36e-160	0.673171	421	-	-	-	-	-	-	-	-	-	-	-
evm.model.chr18.1678	K3	26.525	7.07318	0.0250903	0.075674	E0CQ49_VITVI	VIT_18s0001g14170	Cyclin N-terminal domain-containing protein	858.21	0	0.970522	CCB24_ARATH	At1g76310	Cyclin-B2-4	534.643	0	0.641084	447	1	441	PREDICTED: G2/mitotic-specific cyclin-2 [Vitis vinifera] &gt;ref|XP_034674827.1| G2/mitotic-specific cyclin-2-like isoform X1 [Vitis riparia]	441	1	441	902.123	0	0.970522	441	441
evm.model.chr18.1741	K3	33.6903	11.9518	0.574619	1.70275	F6H1M6_VITVI	VIT_18s0001g14660	Uncharacterized protein	2280.75	0	0.954545	AB13B_ARATH	At1g27940	ABC transporter B family member 13	1681.77	0	0.712766	1255	1	1254	ABC transporter B family member 13-like [Vitis riparia]	1254	1	1254	2522.66	0	0.982456	1254	1254
evm.model.chr18.1834	K3	73.7875	33.9176	17.2387	1.77522	E0CQM3_VITVI	VIT_18s0001g15310	Thioredoxin domain-containing protein	330.872	5.36e-116	0.978142	-	-	-	-	-	-	184	1	183	PREDICTED: thioredoxin [Vitis vinifera]	183	1	183	369.007	4.32e-129	0.978142	183	183
evm.model.chr18.1842	K3	24.3708	14.1445	3.96333	1.51095	E0CQM8_VITVI	VIT_18s0001g15360	PsbP domain-containing protein	553.518	0	0.978495	PPD4_ARATH	At1g77090	PsbP domain-containing protein 4, chloroplastic	366.696	2.96e-127	0.688172	279	1	279	psbP domain-containing protein 4, chloroplastic isoform X1 [Vitis riparia]	279	1	279	555.444	0	0.978495	279	279
evm.model.chr18.187	K3	139.147	61.8439	4.05242	0.936714	E0CQT6_VITVI	VIT_18s0001g00470	Uncharacterized protein	1060.06	0	0.974122	Q9SGR6_ARATH	At1g76160	AT1G76160 protein	898.656	0	0.825279	542	1	541	L-ascorbate oxidase homolog [Vitis riparia]	541	1	541	1085.48	0	0.97597	541	541
evm.model.chr18.1904	K3	1.23789	0.266248	0	0.0205823	F6HW80_VITVI	VIT_18s0166g00050	Protein kinase domain-containing protein	1110.52	0	0.613	-	-	-	-	-	-	1032	1	1032	PREDICTED: probable LRR receptor-like serine/threonine-protein kinase At3g47570 [Vitis vinifera]	1034	1	1034	2003.41	0	0.953578	1032	1034
[truncated: 445 more rows]

## Sheet: K4_C5
GENEID	fit.cluster	C5_FS_TPM	C5_V_TPM	C5_R_TPM	C5_S_TPM	Vitis.uniprot.ID	Vitis.gene.ID	Vitis.annotation	Score.Vtis	e.value.Vtis	Identity.Vtis	Arabidopsis.uniprot.ID	Arabidopsis.annotation	Arabidopsis.gene.ID	Score.1	e.value.1	Identity.1	Query_length	Query_from	Query_to	Hit_description	Hit_length	Hit_from	Hit_to	Score.Hit	e.value.Hit	Identity.Hit	Query_coverage	Subject_coverage
[truncated: 1,716 more rows]

[truncated: 11 more sheets: K5_C5, K6_C5, K7_C5, K8_C5, K9_C5, K10_C5, K11_C5, K12_C5, K13_C5, K14_C5, K15_C5]
