# Supplementary material for: Transcriptome Profiling During Muscadine Berry Development Reveals the Dynamic of Polyphenols Metabolism
Source: Front Plant Sci. 2022 Feb 2;12:818071. doi: 10.3389/fpls.2021.818071 (PMC8849228; doi:10.3389/fpls.2021.818071)
Supplement: Supplementary file 9 [file Table_8.XLSX]

## Sheet: K1_C6
GENEID	fit.cluster	C6_FS_TPM	C6_V_TPM	C6_R_TPM	C6_S_TPM	Vitis.uniprot.ID	Vitis.gene.ID	Vitis.annotation	Score.Vtis	e.value.Vtis	Identity.Vtis	Arabidopsis.uniprot.ID	Arabidopsis.annotation	Arabidopsis.gene.ID	Score.1	e.value.1	Identity.1	Query_length	Query_from	Query_to	Hit_description	Hit_length	Hit_from	Hit_to	Score.Hit	e.value.Hit	Identity.Hit	Query_coverage	Subject_coverage
evm.model.chr1.1008	K1	12.2613	5.61389	5.25219	3.13272	D7TDK4_VITVI	VIT_01s0127g00150	2-phytyl-1,4-beta-naphthoquinone methyltransferase, chloroplastic	105.531	2.62e-44	0.923077	MENG_ARATH	At1g23360	2-phytyl-1,4-beta-naphthoquinone methyltransferase, chloroplastic	78.1814	3.21e-25	0.615385	139	-	-	-	-	-	-	-	-	-	-	-
evm.model.chr1.1224	K1	25.254	24.0977	11.9296	1.71445	D7TNK1_VITVI	VIT_01s0026g00960	TPX2 domain-containing protein	909.057	0	0.961089	-	-	-	-	-	-	514	1	514	PREDICTED: protein WVD2-like 7 isoform X1 [Vitis vinifera]	513	1	513	974.156	0	0.961089	514	513
evm.model.chr1.1245	K1	6.57502	2.81362	1.38179	0.546855	D7TNI7_VITVI	VIT_01s0026g01090	Uncharacterized protein	196.438	2.6e-65	0.963964	-	-	-	-	-	-	111	1	111	PREDICTED: CLAVATA3/ESR (CLE)-related protein 25 [Vitis vinifera] &gt;ref|XP_034682053.1| CLAVATA3/ESR (CLE)-related protein 25 [Vitis riparia]	111	1	111	223.016	1.23e-73	0.963964	111	111
evm.model.chr1.129	K1	1.47344	0.432462	0.11598	0	F6HFU1_VITVI	VIT_01s0011g01120	Uncharacterized protein	820.846	0	0.630051	-	-	-	-	-	-	946	1	916	disease resistance protein RGA2-like [Vitis riparia]	910	1	909	1474.92	0	0.818975	916	909
evm.model.chr1.1504	K1	2.01732	0.605475	0.200852	0.220554	D7TX24_VITVI	VIT_01s0182g00050	SET domain-containing protein	781.941	0	0.974684	RBCMT_ARATH	At1g14030	[Fructose-bisphosphate aldolase]-lysine N-methyltransferase, chloroplastic	586.645	0	0.718274	552	1	412	fructose-bisphosphate aldolase-lysine N-methyltransferase, chloroplastic isoform X2 [Vitis riparia]	484	1	412	815.068	0	0.975728	412	412
evm.model.chr1.1843	K1	156.56	157.337	162.665	84.2041	F6HGH4_VITVI	VIT_01s0010g01130	6-phosphogluconate dehydrogenase, decarboxylating	976.082	0	0.97732	6PGD2_ARATH	At3g02360	6-phosphogluconate dehydrogenase, decarboxylating 2	903.279	0	0.904366	485	1	485	PREDICTED: 6-phosphogluconate dehydrogenase, decarboxylating 3 [Vitis vinifera] &gt;ref|XP_010654343.1| PREDICTED: 6-phosphogluconate dehydrogenase, decarboxylating 3 [Vitis vinifera]	485	1	485	975.696	0	0.97732	485	485
evm.model.chr1.1937	K1	30.2705	35.0694	29.6556	11.9592	F6HG12_VITVI	VIT_01s0010g01730	Aldo_ket_red domain-containing protein	511.531	0	0.989051	-	-	-	-	-	-	360	1	360	aldo-keto reductase family 4 member C10-like [Vitis riparia] &gt;ref|XP_034689111.1| aldo-keto reductase family 4 member C10-like [Vitis riparia] &gt;ref|XP_034689113.1| aldo-keto reductase family 4 member C10-like [Vitis riparia]	360	1	360	742.265	0	0.994444	360	360
evm.model.chr1.2	K1	1.97381	0.828458	0.371657	0.134252	F6HF06_VITVI	VIT_01s0011g00030	Uncharacterized protein	850.892	0	0.964789	ACR4_ARATH	At1g69040	ACT domain-containing protein ACR4	711.835	0	0.788636	437	1	436	ACT domain-containing protein ACR4 isoform X1 [Vitis riparia]	436	1	436	878.626	0	0.970183	436	436
evm.model.chr1.2242	K1	448.796	557.166	830.03	199.706	MADS4_VITVI	VIT_01s0010g03900	Agamous-like MADS-box protein MADS4	497.278	1.03e-179	0.995868	SEP3_ARATH	At1g24260	Developmental protein SEPALLATA 3	364.385	4.81e-127	0.789474	242	1	242	agamous-like MADS-box protein MADS4 [Vitis riparia]	242	1	242	497.278	6.64e-178	0.995868	242	242
evm.model.chr1.2293	K1	29.5291	25.7373	27.002	6.62579	F6I1M5_VITVI	VIT_01s0146g00020	Uncharacterized protein	627.861	0	0.947214	Q9FYA0_ARATH	At5g13100	AT5g13100/T19L5_60	422.55	7.82e-147	0.625	341	-	-	-	-	-	-	-	-	-	-	-
evm.model.chr1.248	K1	257.006	268.781	301.464	100.878	A5AP38_VITVI	VIT_01s0011g02200	Glutamine synthetase	717.998	0	0.980337	GLN11_ARATH	At5g37600	Glutamine synthetase cytosolic isozyme 1-1	668.307	0	0.88764	357	1	356	PREDICTED: glutamine synthetase isoform X1 [Vitis vinifera] &gt;ref|XP_034691755.1| glutamine synthetase nodule isozyme-like [Vitis riparia]	356	1	356	717.998	0	0.980337	356	356
evm.model.chr1.395	K1	18.7936	10.9961	11.8866	4.69333	A5B417_VITVI	VIT_01s0011g03360	Uncharacterized protein	194.126	2.75e-64	0.871795	-	-	-	-	-	-	117	-	-	-	-	-	-	-	-	-	-	-
evm.model.chr1.397	K1	68.584	56.8293	59.8315	30.116	F6HFN8_VITVI	VIT_01s0011g03380	Dihydrolipoamide acetyltransferase component of pyruvate dehydrogenase complex	507.679	7.53e-176	0.938511	ODP24_ARATH	At3g25860	Dihydrolipoyllysine-residue acetyltransferase component 4 of pyruvate dehydrogenase complex, chloroplastic	593.964	0	0.755789	489	1	488	dihydrolipoyllysine-residue acetyltransferase component 4 of pyruvate dehydrogenase complex, chloroplastic [Vitis riparia]	486	1	486	945.266	0	0.987705	488	486
evm.model.chr1.477	K1	1.79756	0.59522	0.301153	0.180754	F6HFM5_VITVI	VIT_01s0011g03900	Protein kinase domain-containing protein	620.928	0	0.970779	-	-	-	-	-	-	984	377	984	PREDICTED: rust resistance kinase Lr10-like isoform X3 [Vitis vinifera]	637	34	637	1128.62	0	0.924342	608	604
evm.model.chr1.509	K1	17.7598	8.53326	13.4491	3.33206	D7T8Z1_VITVI	VIT_01s0011g04210	Uncharacterized protein	994.956	0	0.990421	BAT1_ARATH	At2g01170	Amino-acid permease BAT1	774.622	0	0.778846	710	1	709	amino-acid permease BAT1 isoform X2 [Herrania umbratica]	682	1	682	1048.11	0	0.752809	709	682
evm.model.chr1.574	K1	1.46931	0.190644	0.144316	0	D7TH69_VITVI	VIT_08s0007g02310	Ipi1_N domain-containing protein	285.419	1.12e-95	0.850932	-	-	-	-	-	-	259	99	258	PREDICTED: testis-expressed sequence 10 protein homolog isoform X1 [Vitis vinifera]	891	100	262	284.263	3.79e-86	0.846626	160	163
evm.model.chr1.61	K1	51.5764	52.6751	37.3148	20.9975	D7T9W2_VITVI	VIT_01s0011g00540	PHB domain-containing protein	682.559	0	0.978892	Q9ZQ87_ARATH	At2g03510	PHB domain-containing protein	530.02	0	0.799342	379	1	379	erlin-2-B [Vitis riparia]	379	1	379	778.859	0	0.978892	379	379
evm.model.chr1.62	K1	11.4467	4.98852	4.48208	3.2317	D7T9W1_VITVI	VIT_01s0011g00550	AB hydrolase-1 domain-containing protein	667.922	0	0.985294	Q6NL07_ARATH	At1g13820	AB hydrolase-1 domain-containing protein	470.315	8.08e-166	0.71746	341	-	-	-	-	-	-	-	-	-	-	-
evm.model.chr1.685	K1	36.4536	28.689	32.1957	3.21541	D7T8N2_VITVI	VIT_01s0011g05470	Uncharacterized protein	364.385	1.44e-128	0.995025	PCR2_ARATH	At1g14870	Protein PLANT CADMIUM RESISTANCE 2	193.356	4.27e-62	0.652778	202	1	201	PREDICTED: protein PLANT CADMIUM RESISTANCE 2 [Vitis vinifera] &gt;ref|XP_034676344.1| protein PLANT CADMIUM RESISTANCE 2-like [Vitis riparia]	201	1	201	413.69	4.55e-146	0.995025	201	201
evm.model.chr1.82	K1	35.5747	61.5232	62.0676	6.70613	F6HF79_VITVI	VIT_01s0011g00720	WRKY domain-containing protein	556.214	0	0.977049	-	-	-	-	-	-	305	1	305	probable WRKY transcription factor 57 [Vitis riparia]	305	1	305	619.002	0	0.980328	305	305
evm.model.chr1.892	K1	1.86872	0.712449	0.400153	0.107701	F6GVP3_VITVI	VIT_01s0137g00380	Uncharacterized protein	1415.21	0	0.952314	-	-	-	-	-	-	712	1	712	PREDICTED: protein SIEVE ELEMENT OCCLUSION B [Vitis vinifera]	712	1	712	1415.21	0	0.952314	712	712
evm.model.chr1.945	K1	28.9521	33.4187	32.8956	8.95061	F6GVL6_VITVI	VIT_01s0137g00810	Uncharacterized protein	810.831	0	0.98977	F4HP06_ARATH	At1g12990	Beta-1,4-N-acetylglucosaminyltransferase family protein	695.271	0	0.825641	393	-	-	-	-	-	-	-	-	-	-	-
evm.model.chr1.982	K1	4.4337	2.35104	2.50278	0.177276	-	-	-	-	-	-	-	-	-	-	-	-	637	17	603	disease resistance protein Pik-2-like [Vitis riparia]	560	1	519	870.922	0	0.809199	587	519
evm.model.chr10.1057	K1	3.91679	1.59488	1.17975	0.135415	F6HMD2_VITVI	VIT_10s0003g01900	Uncharacterized protein	379.793	1.03e-120	0.8	Y5344_ARATH	At1g53440	Probable LRR receptor-like serine/threonine-protein kinase At1g53440	255.758	1.8e-77	0.600917	278	1	225	PREDICTED: uncharacterized protein LOC100244640 [Vitis vinifera]	2010	1753	1977	379.022	9.86e-117	0.8	225	225
evm.model.chr10.1080	K1	31.766	31.614	27.3908	9.69091	D7TJT6_VITVI	VIT_10s0003g02060	Uncharacterized protein	865.914	0	0.962054	Q93Z30_ARATH	At4g18950	AT4g18950/F13C5_120	606.675	0	0.702765	463	1	462	integrin-linked protein kinase 1-like [Vitis riparia]	462	1	462	923.694	0	0.958874	462	462
evm.model.chr10.1208	K1	224.638	202.983	182.389	48.8138	D7TK33_VITVI	VIT_10s0003g03120	Cytochrome b561 domain-containing protein	517.309	0	0.971326	UREG_ARATH	At2g34470	Urease accessory protein G	461.84	4.25e-163	0.895161	366	46	366	PREDICTED: urease accessory protein G [Vitis vinifera]	369	49	369	586.645	0	0.962617	321	321
evm.model.chr10.1359	K1	447.773	581.971	653.694	118.545	F6HLU8_VITVI	VIT_10s0003g04180	Uncharacterized protein	1265.75	0	0.949081	CSCLD_ARATH	At1g30360	CSC1-like protein ERD4	880.552	0	0.664773	725	1	724	PREDICTED: CSC1-like protein ERD4 [Vitis vinifera]	724	1	724	1360.13	0	0.950276	724	724
evm.model.chr10.1462	K1	0.138872	0.009654	0	0	F6HJS0_VITVI	VIT_00s0658g00020	Protein kinase domain-containing protein	1541.55	0	0.844086	-	-	-	-	-	-	947	20	946	LOW QUALITY PROTEIN: LRR receptor-like serine/threonine-protein kinase GSO1 [Vitis riparia]	1111	185	1111	1666.36	0	0.894283	927	927
evm.model.chr10.1542	K1	27.8892	32.1862	46.8778	2.9873	D7TKN6_VITVI	VIT_10s0003g05380	Fatty acid hydroxylase domain-containing protein	542.732	0	0.966102	FAH1_ARATH	At2g34770	Dihydroceramide fatty acyl 2-hydroxylase FAH1	388.652	5.07e-136	0.755274	292	55	291	PREDICTED: dihydroceramide fatty acyl 2-hydroxylase FAH1 [Vitis vinifera]	237	1	237	479.559	4.17e-170	0.978903	237	237
evm.model.chr10.1559	K1	36.0629	23.7207	22.3985	5.73409	F6HM04_VITVI	VIT_10s0003g05470	FAD-binding PCMH-type domain-containing protein	671.389	0	0.982456	-	-	-	-	-	-	602	1	342	PREDICTED: berberine bridge enzyme-like 14 [Vitis vinifera]	535	1	342	702.205	0	0.982456	342	342
evm.model.chr10.1903	K1	4.95174	5.37194	3.1472	0.0179677	F6I3J1_VITVI	VIT_10s0092g00590	Protein kinase domain-containing protein	1892.47	0	0.960878	-	-	-	-	-	-	1049	1	1048	PREDICTED: probable LRR receptor-like serine/threonine-protein kinase At1g56130 isoform X1 [Vitis vinifera]	1048	1	1048	2007.65	0	0.960878	1048	1048
evm.model.chr10.215	K1	5.56087	4.77678	1.5925	0.00860533	D7TR06_VITVI	VIT_03s0110g00080	Uncharacterized protein	876.315	0	0.666667	-	-	-	-	-	-	711	-	-	-	-	-	-	-	-	-	-	-
evm.model.chr10.2385	K1	2.97755	0.700709	0.485421	0.0778923	D7TEW6_VITVI	VIT_10s0042g00770	Protein kinase domain-containing protein	983.4	0	0.684151	-	-	-	-	-	-	784	1	784	PREDICTED: MDIS1-interacting receptor like kinase 2 isoform X2 [Vitis vinifera]	965	1	965	1194.49	0	0.692228	784	965
evm.model.chr10.312	K1	54.2994	82.1821	49.6595	8.99377	F6GYZ8_VITVI	VIT_00s0259g00100	Uncharacterized protein	143.28	1.7e-41	0.809524	A0A1P8B9B2_ARATH	At4g16380	Heavy metal transport/detoxification superfamily protein	106.301	3.08e-27	0.680556	214	1	213	PREDICTED: protein PYRICULARIA ORYZAE RESISTANCE 21 [Vitis vinifera]	233	1	233	256.144	3.96e-83	0.776824	213	233
evm.model.chr10.315	K1	13.9665	5.79954	4.57758	1.73212	D7T5F5_VITVI	VIT_00s0194g00100	Uncharacterized protein	1945.24	0	0.961203	C2GR1_ARATH	At1g03370	C2 and GRAM domain-containing protein At1g03370	1371.3	0	0.666342	1029	1	1029	PREDICTED: C2 and GRAM domain-containing protein At1g03370 isoform X1 [Vitis vinifera]	1030	1	1030	2047.71	0	0.964113	1029	1030
evm.model.chr10.411	K1	3.00759	0.702064	0.438496	0.0989993	F6I2C9_VITVI	VIT_00s0454g00030	Uncharacterized protein	1904.8	0	0.881416	-	-	-	-	-	-	2451	-	-	-	-	-	-	-	-	-	-	-
evm.model.chr10.493	K1	2.21316	0.590751	0.233575	0.285539	D7UED2_VITVI	VIT_00s1356g00010	C2H2-type domain-containing protein	675.241	0	0.911483	Q9FIU1_ARATH	At5g54630	C2H2-type domain-containing protein	483.026	1.32e-167	0.640177	419	-	-	-	-	-	-	-	-	-	-	-
evm.model.chr10.497	K1	2.95539	1.21859	0.739116	0.179328	E0CT36_VITVI	VIT_19s0014g04960	Protein kinase domain-containing protein	558.14	0	0.6775	CRLK1_ARATH	At5g54590	Calcium/calmodulin-regulated receptor-like kinase 1	513.457	1.24e-179	0.685237	444	1	444	calcium/calmodulin-regulated receptor-like kinase 1 isoform X1 [Vitis riparia]	442	4	442	855.514	0	0.932432	444	439
evm.model.chr10.68	K1	42.4618	77.741	58.1013	11.3084	E0CVN9_VITVI	VIT_10s0116g00940	Uncharacterized protein	1271.14	0	0.965926	CSC1_ARATH	At4g22120	Calcium permeable stress-gated cation channel 1	1037.71	0	0.781022	702	1	680	PREDICTED: calcium permeable stress-gated cation channel 1 [Vitis vinifera] &gt;ref|XP_010655369.1| PREDICTED: calcium permeable stress-gated cation channel 1 [Vitis vinifera] &gt;ref|XP_010655370.1| PREDICTED: calcium permeable stress-gated cation channel 1 [Vitis vinifera]	771	76	755	1353.96	0	0.964706	680	680
evm.model.chr10.690	K1	20.0274	28.7055	22.5451	1.45871	F6GZF2_VITVI	VIT_00s1306g00020	Uncharacterized protein	190.66	3.97e-62	0.958763	-	-	-	-	-	-	178	-	-	-	-	-	-	-	-	-	-	-
evm.model.chr10.744	K1	7.8074	2.41722	2.1083	0.858568	D7T0D2_VITVI	VIT_00s0265g00010	Uncharacterized protein	474.552	5.58e-167	0.978355	-	-	-	-	-	-	478	164	477	PREDICTED: probable 2-carboxy-D-arabinitol-1-phosphatase [Vitis vinifera]	283	1	283	561.222	0	0.875796	314	283
evm.model.chr11.1080	K1	66.3809	60.7697	50.0667	13.5874	D7U1F7_VITVI	VIT_11s0037g00740	Carboxypeptidase	958.362	0	0.974414	SCP29_ARATH	At4g30810	Serine carboxypeptidase-like 29	663.685	0	0.669584	470	1	469	serine carboxypeptidase II-2-like [Vitis riparia]	469	1	469	961.444	0	0.978678	469	469
evm.model.chr11.1102	K1	1.48982	0.461993	0.109268	0.0617157	D7U1H1_VITVI	VIT_11s0037g00880	Uncharacterized protein	931.013	0	0.977733	ASHR3_ARATH	At4g30860	Histone-lysine N-methyltransferase ASHR3	578.17	0	0.617409	495	1	494	histone-lysine N-methyltransferase ASHR3 [Vitis riparia]	494	1	494	1001.5	0	0.983806	494	494
evm.model.chr11.1141	K1	99.1531	85.7931	82.4738	10.4332	D7U1J5_VITVI	VIT_11s0037g01210	Uncharacterized protein	1258.43	0	0.984177	CER3_ARATH	At5g57800	Very-long-chain aldehyde decarbonylase CER3	908.286	0	0.698565	633	1	632	very-long-chain aldehyde decarbonylase CER3 [Vitis riparia]	632	1	632	1296.95	0	0.987342	632	632
evm.model.chr11.1274	K1	66.5823	63.1441	58.7167	25.4394	F6H9Q0_VITVI	VIT_11s0065g00370	FLZ-type domain-containing protein	457.603	9.44e-164	0.944444	-	-	-	-	-	-	252	1	252	FCS-Like Zinc finger 14-like [Vitis riparia]	248	1	248	494.197	2.13e-176	0.952381	252	248
evm.model.chr11.1655	K1	153.306	199.851	181.421	55.4771	F6HGB9_VITVI	VIT_01s0010g03830	Uncharacterized protein	174.866	1.59e-54	0.988095	Q94AL6_ARATH	At4g20150	Excitatory amino acid transporter	134.42	2.2e-39	0.703704	253	-	-	-	-	-	-	-	-	-	-	-
evm.model.chr11.250	K1	35.4642	30.6075	22.1614	11.9717	F6HGW6_VITVI	VIT_11s0016g02280	Glycine cleavage system P protein	1877.06	0	0.938976	GCSP2_ARATH	At2g26080	Glycine dehydrogenase (decarboxylating) 2, mitochondrial	1764.59	0	0.862986	1047	1	1046	glycine dehydrogenase (decarboxylating), mitochondrial-like [Vitis riparia]	1046	1	1046	2159.8	0	0.989484	1046	1046
evm.model.chr11.256	K1	37.2294	30.3274	35.251	7.65109	F6HGQ8_VITVI	VIT_11s0016g02330	PRA1 family protein	264.233	1.72e-89	0.973545	-	-	-	-	-	-	190	1	189	PREDICTED: PRA1 family protein F3 [Vitis vinifera]	189	1	189	363.999	7.23e-127	0.973545	189	189
evm.model.chr11.317	K1	18.6559	23.2398	28.564	2.98407	F6HGX7_VITVI	VIT_11s0016g02920	Uncharacterized protein	773.467	0	0.894505	Q9M0F0_ARATH	At4g29310	DUF1005 family protein (DUF1005)	543.888	0	0.637931	456	-	-	-	-	-	-	-	-	-	-	-
evm.model.chr11.342	K1	76.1877	93.8662	91.6621	19.31	F6HGK8_VITVI	VIT_11s0016g03100	Uncharacterized protein	562.762	0	0.977707	3HID1_ARATH	At4g29120	Probable 3-hydroxyisobutyrate dehydrogenase-like 1, mitochondrial	465.692	8.2e-164	0.753994	358	1	358	PREDICTED: probable 3-hydroxyisobutyrate dehydrogenase-like 1, mitochondrial [Vitis vinifera]	348	1	348	670.233	0	0.941341	358	348
evm.model.chr11.423	K1	25.8149	19.851	12.6226	0.782506	D7TBM8_VITVI	VIT_11s0016g03830	Uncharacterized protein	1249.19	0	0.97956	PP395_ARATH	At5g21222	Pentatricopeptide repeat-containing protein At5g21222	622.468	0	0.651613	636	1	636	PREDICTED: pentatricopeptide repeat-containing protein At5g25630 isoform X3 [Vitis vinifera] &gt;ref|XP_010656320.1| PREDICTED: pentatricopeptide repeat-containing protein At5g25630 isoform X3 [Vitis vinifera] &gt;ref|XP_010656321.1| PREDICTED: pentatricopeptide repeat-containing protein At5g25630 isoform X3 [Vitis vinifera]	636	1	636	1307.74	0	0.97956	636	636
evm.model.chr11.599	K1	0.573969	0.154539	0.101764	0	D7TC02_VITVI	VIT_11s0016g05170	Uncharacterized protein	1034.25	0	0.984375	PTR27_ARATH	At2g26690	Protein NRT1/ PTR FAMILY 6.2	744.577	0	0.747811	844	264	843	PREDICTED: protein NRT1/ PTR FAMILY 6.2 isoform X1 [Vitis vinifera]	580	1	580	1176.77	0	0.984483	580	580
evm.model.chr11.804	K1	10.2867	3.43595	4.01032	0.556853	D7T4Z8_VITVI	VIT_11s0118g00630	Uncharacterized protein	433.335	2.09e-155	0.985981	CRR6_ARATH	At2g47910	Protein CHLORORESPIRATORY REDUCTION 6, chloroplastic	332.413	3.97e-115	0.79703	215	1	214	PREDICTED: protein CHLORORESPIRATORY REDUCTION 6, chloroplastic [Vitis vinifera]	254	41	254	434.491	2.92e-153	0.985981	214	214
evm.model.chr11.93	K1	679.395	896.401	1041.71	243.627	A5CBB3_VITVI	VIT_11s0016g01070	Uncharacterized protein	703.36	0	0.976676	ALEUL_ARATH	At3g45310	Thiol protease aleurain-like	592.038	0	0.810811	363	1	362	thiol protease aleurain-like [Vitis riparia]	362	1	362	736.487	0	0.972376	362	362
evm.model.chr12.108	K1	14.0491	6.4401	7.43904	2.35953	E0CU00_VITVI	VIT_12s0028g01100	Aldo_ket_red domain-containing protein	708.368	0	0.983651	Y1669_ARATH	At1g06690	Uncharacterized oxidoreductase At1g06690, chloroplastic	561.222	0	0.807471	368	-	-	-	-	-	-	-	-	-	-	-
evm.model.chr12.1082	K1	338.247	337.145	461.7	139.948	F6HHQ7_VITVI	VIT_12s0057g01200	Uncharacterized protein	776.933	0	0.98977	THIC1_ARATH	At5g48230	Acetyl-CoA acetyltransferase, cytosolic 1	673.315	0	0.859416	781	169	559	acetyl-CoA acetyltransferase, cytosolic 1 [Vitis riparia] &gt;ref|XP_034702294.1| acetyl-CoA acetyltransferase, cytosolic 1 [Vitis riparia]	404	1	391	778.474	0	0.98977	391	391
evm.model.chr12.109	K1	22.1621	20.3889	18.8116	4.12274	F6H570_VITVI	VIT_12s0028g01110	BHLH domain-containing protein	902.123	0	0.964706	-	-	-	-	-	-	535	1	534	transcription factor PIF4-like [Vitis riparia] &gt;ref|XP_034702448.1| transcription factor PIF4-like [Vitis riparia]	535	1	535	1075.08	0	0.97757	534	535
evm.model.chr12.1111	K1	0.925286	0.174204	0.041939	0.111777	D7TDB0_VITVI	VIT_12s0057g01420	Exostosin domain-containing protein	779.63	0	0.984925	GLYT3_ARATH	At5g03795	Probable glycosyltransferase At5g03795	490.73	6.64e-169	0.643678	485	1	484	PREDICTED: probable glycosyltransferase At5g03795 [Vitis vinifera]	484	1	484	984.171	0	0.975207	484	484
evm.model.chr12.127	K1	50.0008	41.9851	32.4568	15.6961	F6H564_VITVI	VIT_12s0028g01220	RING-type domain-containing protein	368.237	2.93e-129	0.890547	-	-	-	-	-	-	235	1	234	PREDICTED: E3 ubiquitin ligase BIG BROTHER-related isoform X1 [Vitis vinifera] &gt;ref|XP_010657087.1| PREDICTED: E3 ubiquitin ligase BIG BROTHER-related isoform X1 [Vitis vinifera] &gt;ref|XP_010657088.1| PREDICTED: E3 ubiquitin ligase BIG BROTHER-related isoform X1 [Vitis vinifera] &gt;ref|XP_010657089.1| PREDICTED: E3 ubiquitin ligase BIG BROTHER-related isoform X1 [Vitis vinifera] &gt;ref|XP_…	233	1	233	435.261	1.27e-153	0.905983	234	233
evm.model.chr12.130	K1	49.9465	58.7513	62.7876	24.7144	F6H561_VITVI	VIT_12s0028g01250	ATP-dependent Clp protease proteolytic subunit	472.626	2.93e-168	0.989051	CLPP4_ARATH	At5g45390	ATP-dependent Clp protease proteolytic subunit 4, chloroplastic	355.91	2.59e-122	0.828571	291	1	274	PREDICTED: ATP-dependent Clp protease proteolytic subunit 4, chloroplastic [Vitis vinifera] &gt;ref|XP_010657084.1| PREDICTED: ATP-dependent Clp protease proteolytic subunit 4, chloroplastic [Vitis vinifera]	291	1	274	537.339	0	0.989051	274	274
evm.model.chr12.131	K1	152.81	174.355	162.722	59.1536	F6H560_VITVI	VIT_12s0028g01260	Uncharacterized protein	501.13	5.44e-180	0.94636	VATD_ARATH	At3g58730	V-type proton ATPase subunit D	449.899	2.25e-160	0.827586	262	1	261	V-type proton ATPase subunit D [Vitis riparia]	261	1	261	503.827	8.67e-180	0.950192	261	261
evm.model.chr12.1704	K1	4.06152	1.05534	0.546852	0.357591	D7T044_VITVI	VIT_12s0034g01070	NB-ARC domain-containing protein	1531.15	0	0.835929	-	-	-	-	-	-	964	1	963	PREDICTED: putative disease resistance RPP13-like protein 1 [Vitis vinifera] &gt;ref|XP_010657809.1| PREDICTED: putative disease resistance RPP13-like protein 1 [Vitis vinifera] &gt;ref|XP_010657810.1| PREDICTED: putative disease resistance RPP13-like protein 1 [Vitis vinifera] &gt;ref|XP_010657811.1| PREDICTED: putative disease resistance RPP13-like protein 1 [Vitis vinifera] &gt;ref|XP_01065781…	1299	323	1285	1702.57	0	0.897196	963	963
evm.model.chr12.1706	K1	3.83676	1.00144	0.447696	0.231558	F6H951_VITVI	VIT_12s0034g01030	Uncharacterized protein	2067.74	0	0.771134	-	-	-	-	-	-	1551	1	1264	PREDICTED: putative disease resistance RPP13-like protein 1 [Vitis vinifera] &gt;ref|XP_010657806.1| PREDICTED: putative disease resistance RPP13-like protein 1 [Vitis vinifera] &gt;ref|XP_010657807.1| PREDICTED: putative disease resistance RPP13-like protein 1 [Vitis vinifera]	1291	1	1269	2311.57	0	0.917258	1264	1269
evm.model.chr12.1719	K1	13.4914	8.6866	11.2605	0.399032	F6H915_VITVI	VIT_12s0034g01180	PAP_fibrillin domain-containing protein	463.381	8.55e-166	0.988281	PAP4_ARATH	At3g26070	Probable plastid-lipid-associated protein 4, chloroplastic	251.521	1.22e-82	0.632979	256	1	256	PREDICTED: probable plastid-lipid-associated protein 4, chloroplastic isoform X1 [Vitis vinifera]	256	1	256	519.62	0	0.988281	256	256
evm.model.chr12.1742	K1	2.63598	1.04586	0.618177	0.4859	F6H951_VITVI	VIT_12s0034g01030	Uncharacterized protein	1007.67	0	0.725652	-	-	-	-	-	-	1286	1	1285	putative disease resistance RPP13-like protein 1 [Vitis riparia] &gt;ref|XP_034701665.1| putative disease resistance RPP13-like protein 1 [Vitis riparia] &gt;ref|XP_034701666.1| putative disease resistance RPP13-like protein 1 [Vitis riparia] &gt;ref|XP_034701667.1| putative disease resistance RPP13-like protein 1 [Vitis riparia] &gt;ref|XP_034701669.1| putative disease resistance RPP13-like prot…	1285	1	1285	2550.39	0	0.971206	1285	1285
evm.model.chr12.1749	K1	3.76611	0.973492	0.460456	0.55937	F6H951_VITVI	VIT_12s0034g01030	Uncharacterized protein	1524.22	0	0.678973	-	-	-	-	-	-	1222	11	1184	PREDICTED: putative disease resistance RPP13-like protein 1 isoform X1 [Vitis vinifera]	1209	11	1184	2244.16	0	0.949744	1174	1174
evm.model.chr12.1756	K1	6.78234	6.25902	3.87124	0	F6H8Z2_VITVI	VIT_12s0034g01750	Uncharacterized protein	110.923	5.46e-29	0.901639	-	-	-	-	-	-	104	-	-	-	-	-	-	-	-	-	-	-
evm.model.chr12.1757	K1	78.9519	118.755	124.928	27.7709	A5BJR0_VITVI	VIT_12s0034g01760	Uncharacterized protein	234.958	2.85e-79	1	-	-	-	-	-	-	148	-	-	-	-	-	-	-	-	-	-	-
evm.model.chr12.1819	K1	1.09811	0.202602	0.05581	0.031328	F6H928_VITVI	VIT_12s0034g02310	Uncharacterized protein	2284.99	0	0.861604	-	-	-	-	-	-	1409	1	1408	putative disease resistance RPP13-like protein 1 isoform X1 [Vitis riparia]	1408	1	1408	2442.15	0	0.888573	1408	1408
evm.model.chr12.1997	K1	2.58539	0.731091	0.298158	0.378426	F6HK65_VITVI	VIT_12s0035g00470	Uncharacterized protein	112.464	1.53e-30	0.771429	-	-	-	-	-	-	235	-	-	-	-	-	-	-	-	-	-	-
evm.model.chr12.2132	K1	311.981	437.621	432.008	78.7626	D7TGR0_VITVI	VIT_12s0035g01210	Cytochrome c domain-containing protein	202.986	9.05e-68	0.969388	CYC1_ARATH	At1g22840	Cytochrome c-1	194.897	1.44e-64	0.94898	113	1	112	PREDICTED: cytochrome c [Vitis vinifera] &gt;ref|XP_034702702.1| cytochrome c [Vitis riparia]	112	1	112	229.18	6.6e-76	0.973214	112	112
evm.model.chr12.2133	K1	21.0861	11.7328	10.1282	5.66513	D7TGQ9_VITVI	VIT_12s0035g01220	Non-lysosomal glucosylceramidase	1868.2	0	0.979979	Q8GUI9_ARATH	At5g49900	Non-lysosomal glucosylceramidase	1337.4	0	0.707627	950	1	949	PREDICTED: non-lysosomal glucosylceramidase [Vitis vinifera] &gt;ref|XP_010657962.1| PREDICTED: non-lysosomal glucosylceramidase [Vitis vinifera] &gt;ref|XP_019079280.1| PREDICTED: non-lysosomal glucosylceramidase [Vitis vinifera]	949	1	949	1942.55	0	0.979979	949	949
evm.model.chr12.2148	K1	5.56484	1.63429	1.77357	0.368067	D7TGQ5_VITVI	VIT_12s0035g01280	NB-ARC domain-containing protein	1297.72	0	0.762747	-	-	-	-	-	-	985	21	984	disease resistance protein At4g27190-like [Vitis riparia] &gt;ref|XP_034702561.1| disease resistance protein At4g27190-like [Vitis riparia]	978	16	978	1408.66	0	0.757513	964	963
evm.model.chr12.2228	K1	30.7805	18.9061	22.8932	8.56483	D7TGK2_VITVI	VIT_12s0035g01950	4-diphosphocytidyl-2C-methyl-D-erythritol synthase	592.808	0	0.977273	ISPD_ARATH	At2g02500	2-C-methyl-D-erythritol 4-phosphate cytidylyltransferase, chloroplastic	369.777	2.1e-127	0.755102	309	1	308	PREDICTED: 2-C-methyl-D-erythritol 4-phosphate cytidylyltransferase, chloroplastic [Vitis vinifera] &gt;ref|XP_019079275.1| PREDICTED: 2-C-methyl-D-erythritol 4-phosphate cytidylyltransferase, chloroplastic [Vitis vinifera]	308	1	308	614.764	0	0.977273	308	308
evm.model.chr12.244	K1	134.104	146.739	140.118	24.5259	A5AH72_VITVI	VIT_12s0028g02180	Phosphoenolpyruvate carboxylase	1916.74	0	0.992746	CAPP3_ARATH	At3g14940	Phosphoenolpyruvate carboxylase 3	1730.69	0	0.887397	965	1	965	PREDICTED: phosphoenolpyruvate carboxylase, housekeeping isozyme [Vitis vinifera] &gt;ref|XP_010657037.1| PREDICTED: phosphoenolpyruvate carboxylase, housekeeping isozyme [Vitis vinifera]	965	1	965	1976.44	0	0.992746	965	965
evm.model.chr12.33	K1	65.2291	64.6256	58.6879	11.3276	D7TMN2_VITVI	VIT_12s0142g00190	Uncharacterized protein	387.111	5.36e-135	0.956863	-	-	-	-	-	-	255	-	-	-	-	-	-	-	-	-	-	-
evm.model.chr12.35	K1	100.534	235.359	191.844	6.56943	F6HNZ2_VITVI	VIT_12s0142g00160	Uncharacterized protein	187.193	8.08e-61	0.834646	-	-	-	-	-	-	127	1	127	PREDICTED: transcription factor bHLH149 [Vitis vinifera]	151	31	151	234.187	3.9e-77	0.937008	127	121
evm.model.chr12.478	K1	13.5892	7.50942	3.39335	0.934198	E3VWW3_VITVI	VIT_12s0059g00250	MFS domain-containing protein	974.926	0	0.975285	PLT4_ARATH	At2g20780	Probable polyol transporter 4	731.095	0	0.751923	526	1	526	PREDICTED: probable polyol transporter 4 [Vitis vinifera]	526	1	526	1035.02	0	0.975285	526	526
evm.model.chr12.534	K1	28.7972	19.4693	13.4612	6.06384	F6HIB7_VITVI	VIT_12s0059g00710	PDZ domain-containing protein	709.909	0	0.971491	ARASP_ARATH	At2g32480	Membrane metalloprotease ARASP, chloroplastic	514.612	8.42e-180	0.736181	456	1	456	probable membrane metalloprotease ARASP2, chloroplastic [Vitis riparia]	456	1	456	882.093	0	0.973684	456	456
evm.model.chr12.616	K1	31.0815	24.964	25.7994	7.48117	D7TEE8_VITVI	VIT_12s0059g01450	Uncharacterized protein	813.142	0	0.984444	-	-	-	-	-	-	451	1	450	PREDICTED: zinc finger CCCH domain-containing protein 3 [Vitis vinifera]	450	1	450	905.975	0	0.984444	450	450
evm.model.chr12.807	K1	0.830369	0.0937293	0.0315203	0	F6GXQ3_VITVI	VIT_12s0134g00300	Uncharacterized protein	580.096	0	0.763636	Y4230_ARATH	At4g03230	G-type lectin S-receptor-like serine/threonine-protein kinase At4g03230	488.419	2.68e-165	0.722561	374	21	374	G-type lectin S-receptor-like serine/threonine-protein kinase At4g03230 [Vitis riparia]	1012	622	1012	692.189	0	0.877238	354	391
evm.model.chr12.862	K1	53.8996	65.425	56.6942	21.8732	F6GXR5_VITVI	VIT_12s0134g00510	Plastoquinol--plastocyanin reductase	443.351	6.32e-159	0.964602	UCRIA_ARATH	At4g03280	Cytochrome b6-f complex iron-sulfur subunit, chloroplastic	281.182	5.86e-95	0.817204	227	1	226	PREDICTED: cytochrome b6-f complex iron-sulfur subunit, chloroplastic isoform X1 [Vitis vinifera]	226	1	226	457.218	1.71e-162	0.964602	226	226
evm.model.chr12.887	K1	68.4029	88.5706	118.439	23.4519	F6HHI1_VITVI	VIT_12s0057g00020	Uncharacterized protein	478.404	2.49e-170	0.972973	THF1_ARATH	At2g20890	Protein THYLAKOID FORMATION 1, chloroplastic	363.229	5.2e-125	0.764192	297	1	296	PREDICTED: protein THYLAKOID FORMATION1, chloroplastic [Vitis vinifera]	299	1	296	591.267	0	0.972973	296	296
evm.model.chr13.1040	K1	1.15608	0.193224	0.0879597	0.117819	F6I5W8_VITVI	VIT_13s0074g00700	Uncharacterized protein	2870.11	0	0.971622	AB34G_ARATH	At2g36380	ABC transporter G family member 34	2149.01	0	0.724355	1480	1	1480	pleiotropic drug resistance protein 2-like [Vitis riparia]	1480	1	1480	2996.84	0	0.976351	1480	1480
evm.model.chr13.1159	K1	4.53376	2.23606	0.960056	0.506549	F6GYX0_VITVI	VIT_13s0147g00120	TIR domain-containing protein	774.622	0	0.761484	-	-	-	-	-	-	1467	370	1444	disease resistance protein RPV1-like [Vitis riparia] &gt;ref|XP_034676382.1| disease resistance protein RPV1-like [Vitis riparia] &gt;ref|XP_034676383.1| disease resistance protein RPV1-like [Vitis riparia] &gt;ref|XP_034676384.1| disease resistance protein RPV1-like [Vitis riparia] &gt;ref|XP_034676385.1| disease resistance protein RPV1-like [Vitis riparia] &gt;ref|XP_034676386.1| disease resist…	2027	866	1977	1281.93	0	0.635879	1075	1112
evm.model.chr13.135	K1	34.55	38.3254	22.8381	9.36243	F6HC90_VITVI	VIT_13s0067g01550	Protein kinase domain-containing protein	1040.02	0	0.906344	Y2027_ARATH	At2g40270	Inactive receptor-like serine/threonine-protein kinase At2g40270	426.787	7.68e-142	0.610778	661	1	661	probable inactive receptor-like protein kinase At3g56050 [Vitis riparia]	648	1	648	1121.69	0	0.909366	661	648
evm.model.chr13.1424	K1	13.9438	9.75718	6.09194	3.9805	F6H064_VITVI	VIT_18s0001g13790	Uncharacterized protein	869.381	0	0.957983	-	-	-	-	-	-	496	20	495	PREDICTED: cytochrome P450 71A1 [Vitis vinifera]	495	20	495	916.761	0	0.957983	476	476
evm.model.chr13.1523	K1	3.06053	0.85566	0.441475	0.314545	D7T3A0_VITVI	VIT_13s0073g00680	IPPc domain-containing protein	832.402	0	0.967517	IP5PA_ARATH	At5g04980	Type I inositol polyphosphate 5-phosphatase 10	549.666	0	0.623025	486	1	486	type I inositol polyphosphate 5-phosphatase 10-like [Vitis riparia] &gt;ref|XP_034703526.1| type I inositol polyphosphate 5-phosphatase 10-like [Vitis riparia] &gt;ref|XP_034703527.1| type I inositol polyphosphate 5-phosphatase 10-like [Vitis riparia]	486	1	486	987.638	0	0.967078	486	486
evm.model.chr13.1899	K1	6.97615	6.18215	2.25045	0.317406	F6HVA3_VITVI	VIT_13s0084g00130	Abhydrolase_3 domain-containing protein	676.011	0	0.970238	-	-	-	-	-	-	337	1	336	probable carboxylesterase 6 [Vitis riparia]	336	1	336	677.167	0	0.970238	336	336
evm.model.chr13.2029	K1	1.61815	0.315974	0.230326	0.140588	F6I5R1_VITVI	VIT_13s0067g02840	Phosphatidylinositol 4-phosphate 5-kinase	1550.41	0	0.973316	PI5K6_ARATH	At3g07960	Phosphatidylinositol 4-phosphate 5-kinase 6	1071.23	0	0.71487	776	1	775	PREDICTED: phosphatidylinositol 4-phosphate 5-kinase 6 isoform X2 [Vitis vinifera]	781	1	781	1591.63	0	0.980794	775	781
evm.model.chr13.2052	K1	30.4577	22.4057	21.5434	6.42026	F6I5S0_VITVI	VIT_13s0067g03490	Response regulatory domain-containing protein	292.738	4.28e-102	0.986301	ARR9_ARATH	At3g57040	Two-component response regulator ARR9	218.009	1.92e-71	0.686667	146	1	146	PREDICTED: two-component response regulator ORR9 isoform X1 [Vitis vinifera] &gt;ref|XP_034704769.1| two-component response regulator ORR9-like [Vitis riparia]	146	1	146	292.738	4.75e-100	0.986301	146	146
evm.model.chr13.209	K1	103.18	129.809	106.647	43.3747	C4P7W2_VITVI	VIT_13s0067g02480	Non-specific serine/threonine protein kinase	828.935	0	0.968182	CIPKA_ARATH	At5g58380	CBL-interacting serine/threonine-protein kinase 10	600.127	0	0.67706	476	1	462	CBL-interacting protein kinase 13 [Vitis vinifera] &gt;ref|XP_010658133.1| PREDICTED: CBL-interacting protein kinase 13 isoform X1 [Vitis vinifera] &gt;ref|XP_010658134.1| PREDICTED: CBL-interacting protein kinase 13 isoform X1 [Vitis vinifera]	464	1	460	910.983	0	0.95914	462	460
evm.model.chr13.2127	K1	6.15305	2.62044	0.92288	0.24108	F6HVE6_VITVI	VIT_13s0139g00130	Uncharacterized protein	369.007	1.55e-116	0.918182	-	-	-	-	-	-	221	1	220	PREDICTED: putative disease resistance RPP13-like protein 1 [Vitis vinifera] &gt;ref|XP_010659153.1| PREDICTED: putative disease resistance RPP13-like protein 1 [Vitis vinifera] &gt;ref|XP_010659154.1| PREDICTED: putative disease resistance RPP13-like protein 1 [Vitis vinifera] &gt;ref|XP_010659155.1| PREDICTED: putative disease resistance RPP13-like protein 1 [Vitis vinifera] &gt;ref|XP_01065915…	1329	1110	1329	414.075	7.39e-133	0.918182	220	220
evm.model.chr13.2138	K1	0.299188	0.0169027	0.006411	0	F6HVF3_VITVI	VIT_13s0139g00210	Uncharacterized protein	1782.69	0	0.847047	-	-	-	-	-	-	1037	1	1035	putative disease resistance RPP13-like protein 1 [Vitis riparia]	1390	1	1039	1774.99	0	0.843118	1035	1039
evm.model.chr13.2199	K1	5.04043	1.92475	1.32336	0.763918	F6GX82_VITVI	VIT_13s0019g01140	Uncharacterized protein	2313.11	0	0.910563	-	-	-	-	-	-	1312	1	1297	putative disease resistance RPP13-like protein 1 [Vitis riparia]	1324	1	1298	2288.07	0	0.874519	1297	1298
evm.model.chr13.2390	K1	11.7556	8.81998	5.55411	1.11576	F6HBC2_VITVI	VIT_13s0064g00590	DUF4283 domain-containing protein	1768.05	0	0.958011	F4K6Z1_ARATH	At5g21080	Uncharacterized protein	1197.96	0	0.609496	1007	1	1007	protein SEMI-ROLLED LEAF 2 isoform X1 [Vitis riparia]	1012	1	1012	2057.72	0	0.981225	1007	1012
evm.model.chr13.2444	K1	481.026	552.203	518.914	92.9969	F6HBF2_VITVI	VIT_13s0064g01050	Uncharacterized protein	711.064	0	0.968831	ADT2_ARATH	At5g13490	ADP,ATP carrier protein 2, mitochondrial	596.66	0	0.820051	386	1	385	ADP,ATP carrier protein 1, mitochondrial-like [Vitis riparia]	385	1	384	758.444	0	0.968831	385	384
evm.model.chr13.249	K1	22.1712	16.9074	12.6523	6.37568	D7T4C6_VITVI	VIT_13s0067g02970	TPT domain-containing protein	576.244	0	0.98017	UXT3_ARATH	At1g06890	UDP-xylose transporter 3	499.204	9.42e-177	0.821229	354	1	353	UDP-xylose transporter 3-like [Vitis riparia] &gt;ref|XP_034704620.1| UDP-xylose transporter 3-like [Vitis riparia]	353	1	353	699.508	0	0.983003	353	353
evm.model.chr13.2530	K1	1.0652	0.282726	0.100696	0.0975647	F6HB76_VITVI	VIT_13s0064g01790	Uncharacterized protein	645.195	0	0.912281	-	-	-	-	-	-	450	1	397	putative disease resistance RPP13-like protein 1 [Vitis riparia] &gt;ref|XP_034704870.1| putative disease resistance RPP13-like protein 1 [Vitis riparia] &gt;ref|XP_034704871.1| putative disease resistance RPP13-like protein 1 [Vitis riparia] &gt;ref|XP_034704872.1| putative disease resistance RPP13-like protein 1 [Vitis riparia] &gt;ref|XP_034704873.1| putative disease resistance RPP13-like prot…	809	1	399	691.034	0	0.919799	397	399
evm.model.chr13.2548	K1	14.7308	15.642	7.55494	1.78697	F6HPV4_VITVI	VIT_13s0156g00580	Receptor-like serine/threonine-protein kinase	1494.95	0	0.986129	-	-	-	-	-	-	794	1	793	G-type lectin S-receptor-like serine/threonine-protein kinase LECRK3 [Vitis riparia]	793	1	793	1635.93	0	0.992434	793	793
evm.model.chr13.2583	K1	11.2401	9.38447	5.26563	2.68643	F6HPU4_VITVI	VIT_13s0156g00450	Uncharacterized protein	501.901	1.12e-176	0.941379	-	-	-	-	-	-	418	1	313	PREDICTED: putative disease resistance RPP13-like protein 1 isoform X2 [Vitis vinifera]	476	1	313	549.666	0	0.884984	313	313
evm.model.chr13.2620	K1	3.45424	1.69764	0.699466	0.41745	F6HVL9_VITVI	VIT_13s0106g00020	Uncharacterized protein	737.643	0	0.905983	-	-	-	-	-	-	1004	-	-	-	-	-	-	-	-	-	-	-
evm.model.chr13.267	K1	7.62111	4.50062	2.50503	0.196913	F6HC33_VITVI	VIT_13s0067g03140	WRKY domain-containing protein	565.459	0	0.936102	-	-	-	-	-	-	313	1	313	WRKY DNA-binding transcription factor 70 [Vitis riparia]	313	1	313	598.201	0	0.936102	313	313
evm.model.chr13.378	K1	92.0835	107.94	89.2231	36.1743	D7TLX7_VITVI	VIT_13s0019g00520	Uncharacterized protein	371.703	6.4e-131	0.99505	Q9FJF1_ARATH	At5g59840	Putative GTP-binding protein ara-3	351.288	6.49e-123	0.945545	216	1	216	PREDICTED: ras-related protein RABE1c [Vitis vinifera] &gt;ref|XP_034704315.1| ras-related protein RABE1c-like [Vitis riparia]	216	1	216	444.891	4.78e-158	0.99537	216	216
evm.model.chr13.470	K1	20.7544	11.5166	12.7877	2.49486	F6HNW1_VITVI	VIT_13s0019g01890	Uncharacterized protein	143.665	2.47e-44	0.971831	Q8S8S3_ARATH	At2g39705, At2g39705/F17A14.8	DVL11	90.5077	1.03e-23	0.689189	148	-	-	-	-	-	-	-	-	-	-	-
evm.model.chr13.488	K1	1.49262	0.412489	0.132947	0.039753	F6HNV2_VITVI	VIT_13s0019g02050	ATPase_AAA_core domain-containing protein	870.537	0	0.984018	RCA_ARATH	At2g39730	Ribulose bisphosphate carboxylase/oxygenase activase, chloroplastic	722.235	0	0.805936	438	1	438	PREDICTED: ribulose bisphosphate carboxylase/oxygenase activase, chloroplastic [Vitis vinifera] &gt;ref|XP_010658538.1| PREDICTED: ribulose bisphosphate carboxylase/oxygenase activase, chloroplastic [Vitis vinifera]	438	1	438	899.042	0	0.984018	438	438
evm.model.chr13.594	K1	9.97069	3.74532	1.85474	0.483534	D7TL82_VITVI	VIT_18s0001g03740	Protein kinase domain-containing protein	329.717	1.9e-112	0.80102	-	-	-	-	-	-	356	1	341	non-functional pseudokinase ZED1-like [Vitis riparia]	384	12	352	651.358	0	0.956012	341	341
evm.model.chr13.753	K1	136.867	185.749	162.134	55.7619	A5C0H0_VITVI	VIT_13s0019g04230	V-type proton ATPase subunit G	188.734	2.29e-62	1	VATG1_ARATH	At3g01390	V-type proton ATPase subunit G1	138.272	1.57e-42	0.761468	110	1	110	PREDICTED: V-type proton ATPase subunit G1 [Vitis vinifera]	110	1	110	217.238	2.41e-71	1	110	110
evm.model.chr13.821	K1	8.28042	6.78247	3.32532	0.90484	F6HND5_VITVI	VIT_13s0019g04760	Glycosyltransferase	650.973	0	0.970588	MGP4_ARATH	At4g01220	UDP-D-xylose:L-fucose alpha-1,3-D-xylosyltransferase MGP4	498.819	1.8e-176	0.800699	361	1	360	PREDICTED: UDP-D-xylose:L-fucose alpha-1,3-D-xylosyltransferase MGP4 [Vitis vinifera]	360	1	360	721.85	0	0.963889	360	360
evm.model.chr14.103	K1	31.9843	23.746	29.4589	7.06253	A5AIE0_VITVI	VIT_14s0060g00820	Epimerase domain-containing protein	748.043	0	0.986772	CP41B_ARATH	At1g09340	Chloroplast stem-loop binding protein of 41 kDa b, chloroplastic	644.425	0	0.830239	378	1	378	PREDICTED: chloroplast stem-loop binding protein of 41 kDa b, chloroplastic [Vitis vinifera] &gt;ref|XP_034705667.1| chloroplast stem-loop binding protein of 41 kDa b, chloroplastic [Vitis riparia]	378	1	378	773.467	0	0.986772	378	378
evm.model.chr14.1085	K1	2.3398	0.698135	0.456992	0.401598	F6HTW9_VITVI	VIT_14s0030g01160	AAA domain-containing protein	1291.56	0	0.756371	-	-	-	-	-	-	2606	1160	2602	PREDICTED: probable disease resistance protein At4g27220 isoform X1 [Vitis vinifera] &gt;ref|XP_010660189.1| PREDICTED: probable disease resistance protein At4g27220 isoform X1 [Vitis vinifera]	1412	1	1412	1845.09	0	0.686141	1443	1412
evm.model.chr14.1262	K1	3.51311	2.14475	0.583663	0.09744	F6HSG7_VITVI	VIT_14s0006g00250	Uncharacterized protein	503.442	1.16e-180	0.964567	PDLP7_ARATH	At5g37660	Plasmodesmata-located protein 7	332.413	3.9e-113	0.695279	284	1	284	PREDICTED: cysteine-rich repeat secretory protein 60 isoform X1 [Vitis vinifera]	283	1	283	556.214	0	0.961268	284	283
evm.model.chr14.1907	K1	164.471	165.969	164.333	56.464	D7TT22_VITVI	VIT_14s0006g02840	AB hydrolase-1 domain-containing protein	671.003	0	0.978593	F4KA67_ARATH	At5g38360	AB hydrolase-1 domain-containing protein	449.129	3.43e-154	0.721088	558	-	-	-	-	-	-	-	-	-	-	-
evm.model.chr14.1963	K1	9.25173	5.62576	6.00369	1.68062	F6HSF6_VITVI	VIT_14s0006g03260	Rhomboid domain-containing protein	753.436	0	0.958025	-	-	-	-	-	-	514	29	514	RHOMBOID-like protein 9, chloroplastic [Vitis riparia]	486	1	486	969.148	0	0.967078	486	486
evm.model.chr14.215	K1	26.0128	29.8308	27.4211	9.79513	D7U9Y3_VITVI	VIT_14s0060g01760	Uncharacterized protein	334.339	1.04e-117	0.964706	-	-	-	-	-	-	170	-	-	-	-	-	-	-	-	-	-	-
evm.model.chr14.2170	K1	43.9498	73.059	72.4495	10.9199	F6H477_VITVI	VIT_14s0068g00110	Protein kinase domain-containing protein	1350.5	0	0.922078	-	-	-	-	-	-	864	1	863	receptor-like protein kinase FERONIA [Vitis riparia]	895	1	895	1727.22	0	0.931844	863	895
evm.model.chr14.2258	K1	56.9118	83.2568	53.713	12.8861	D7SVE8_VITVI	VIT_14s0068g00800	t-SNARE coiled-coil homology domain-containing protein	376.326	4.95e-129	0.977376	-	-	-	-	-	-	399	99	345	PREDICTED: syntaxin-22 [Vitis vinifera]	268	1	247	485.723	3.71e-170	0.979757	247	247
evm.model.chr14.2470	K1	167.055	161.039	161.397	52.3089	F6I5J9_VITVI	VIT_14s0171g00120	Uncharacterized protein	491.115	4.17e-177	0.975709	-	-	-	-	-	-	247	-	-	-	-	-	-	-	-	-	-	-
evm.model.chr14.2493	K1	20.9814	12.1976	13.0363	2.27909	F6I5L0_VITVI	VIT_14s0171g00300	Uncharacterized protein	1019.61	0	0.965009	-	-	-	-	-	-	543	1	543	PREDICTED: 4-coumarate--CoA ligase-like 9 [Vitis vinifera]	543	1	543	1075.85	0	0.965009	543	543
evm.model.chr14.2532	K1	93.5316	88.4785	92.8125	35.358	F6GX63_VITVI	VIT_14s0219g00150	Succinate dehydrogenase [ubiquinone] iron-sulfur subunit, mitochondrial	441.81	9.99e-155	0.958716	SDHB2_ARATH	At5g40650	Succinate dehydrogenase [ubiquinone] iron-sulfur subunit 2, mitochondrial	446.817	1.61e-158	0.796364	276	1	276	succinate dehydrogenase [ubiquinone] iron-sulfur subunit 1, mitochondrial [Vitis riparia]	276	1	276	565.459	0	0.971014	276	276
evm.model.chr14.2574	K1	15.6176	14.564	10.1783	4.27526	F6HUT4_VITVI	VIT_14s0066g00270	Uridine kinase	1131.32	0	0.984402	PMT9_ARATH	At5g14430	Probable methyltransferase PMT9	834.328	0	0.734918	1135	1	577	probable methyltransferase PMT9 [Vitis riparia] &gt;ref|XP_034706524.1| probable methyltransferase PMT9 [Vitis riparia]	612	1	577	1197.19	0	0.987868	577	577
evm.model.chr14.268	K1	52.1108	73.1349	56.7725	20.4632	F6I4M2_VITVI	VIT_14s0060g02220	F-actin-capping protein subunit alpha	637.491	0	0.983713	CAPZA_ARATH	At3g05520	F-actin-capping protein subunit alpha	484.952	1.09e-172	0.732203	308	1	307	PREDICTED: F-actin-capping protein subunit alpha [Vitis vinifera] &gt;ref|XP_034707739.1| F-actin-capping protein subunit alpha [Vitis riparia]	307	1	307	637.491	0	0.983713	307	307
evm.model.chr14.2698	K1	28.9321	18.421	13.6669	5.0272	F6HUZ6_VITVI	VIT_14s0066g01300	CASP-like protein	444.121	2.98e-157	0.954386	CSPL8_ARATH	At2g36330	CASP-like protein 4A3	194.512	1.28e-59	0.608187	285	1	285	PREDICTED: CASP-like protein 4A3 isoform X1 [Vitis vinifera]	285	1	285	551.592	0	0.954386	285	285
evm.model.chr14.2700	K1	315.871	337.465	341.46	221.746	D7TWQ4_VITVI	VIT_14s0066g01320	Formate dehydrogenase, mitochondrial	774.622	0	0.981723	FDH_ARATH	At5g14780	Formate dehydrogenase, chloroplastic/mitochondrial	627.091	0	0.824607	384	1	383	formate dehydrogenase, mitochondrial [Vitis riparia]	383	1	383	787.719	0	0.986945	383	383
evm.model.chr14.2704	K1	38.0794	26.0724	27.8241	7.80257	F6HV00_VITVI	VIT_14s0066g01380	Uncharacterized protein	518.464	0	0.965636	PSA3C_ARATH	At3g55250	Photosystem I assembly factor PSA3, chloroplastic	343.969	8.13e-118	0.665339	291	1	291	photosystem I assembly factor PSA3, chloroplastic [Prunus avium]	298	1	298	430.254	1.53e-149	0.684564	291	298
evm.model.chr14.2746	K1	4.36507	1.23286	0.491227	0	F6HV20_VITVI	VIT_14s0066g01730	Glyco_trans_2-like domain-containing protein	1213.75	0	0.989458	CSLC4_ARATH	At3g28180	Xyloglucan glycosyltransferase 4	955.666	0	0.733236	665	1	664	xyloglucan glycosyltransferase 4 [Vitis riparia]	664	1	664	1351.27	0	0.989458	664	664
evm.model.chr14.2980	K1	1.55539	0.458153	0.296889	0.167581	F6H5R0_VITVI	VIT_14s0108g00370	Protein kinase domain-containing protein	691.804	0	0.971014	-	-	-	-	-	-	704	33	703	MDIS1-interacting receptor like kinase 2-like isoform X6 [Vitis riparia]	739	73	739	754.207	0	0.60089	671	667
evm.model.chr14.3063	K1	25.3906	40.5821	22.6614	1.67429	-	-	-	-	-	-	-	-	-	-	-	-	787	1	787	phosphate transporter PHO1 homolog 9-like isoform X1 [Vitis riparia]	791	1	791	1565.82	0	0.959545	787	791
evm.model.chr14.3068	K1	714.004	988.314	1179.4	229.862	F6H5V8_VITVI	VIT_14s0108g01160	Uncharacterized protein	368.237	1.57e-124	0.847025	Q9LJV8_ARATH	At3g29075	Glycine-rich protein	104.375	2.38e-25	0.647727	375	-	-	-	-	-	-	-	-	-	-	-
evm.model.chr14.345	K1	0.841337	0.254323	0.112574	0.0527323	F6I4K0_VITVI	VIT_14s0060g02650	Uncharacterized protein	880.552	0	0.97351	Q9MA52_ARATH	At3g05390	F22F7.17 protein	713.761	0	0.737179	468	-	-	-	-	-	-	-	-	-	-	-
evm.model.chr14.362	K1	1.6791	1.22921	0.777081	0	D7U249_VITVI	VIT_14s0128g01010	Germin-like protein	425.631	3.64e-152	0.954545	GL114_ARATH	At5g39110	Germin-like protein subfamily 1 member 14	318.161	1.18e-109	0.738318	220	1	220	germin-like protein subfamily 1 member 14 isoform X1 [Vitis riparia]	220	1	220	431.024	2.76e-152	0.963636	220	220
evm.model.chr14.459	K1	29.5141	19.8846	18.0059	5.32546	D7U1W6_VITVI	VIT_14s0128g00020	Sodium/hydrogen exchanger	756.903	0	0.987448	NHX2_ARATH	At3g05030	Sodium/hydrogen exchanger 2	475.322	2.63e-162	0.687351	493	1	478	PREDICTED: sodium/hydrogen exchanger 1 [Vitis vinifera]	541	1	478	946.421	0	0.987448	478	478
evm.model.chr14.494	K1	2.22409	0.730021	0.249946	0.0364307	D7TV14_VITVI	VIT_14s0030g00200	MFS domain-containing protein	206.838	7.72e-61	0.877193	-	-	-	-	-	-	393	280	393	PREDICTED: uncharacterized protein LOC100253784 [Vitis vinifera]	1021	908	1021	209.534	2.93e-56	0.877193	114	114
evm.model.chr14.598	K1	0.606335	0.207589	0.120445	0	D7TUS9_VITVI	VIT_14s0030g01170	NB-ARC domain-containing protein	1318.91	0	0.865633	-	-	-	-	-	-	1030	-	-	-	-	-	-	-	-	-	-	-
evm.model.chr14.625	K1	1636.64	1857.32	3280.47	682.913	-	-	-	-	-	-	-	-	-	-	-	-	74	-	-	-	-	-	-	-	-	-	-	-
evm.model.chr14.693	K1	38.3791	40.4671	42.9104	17.686	D7TUM8_VITVI	VIT_14s0030g01740	Zeta-carotene desaturase	1092.41	0	0.981884	ZDS_ARATH	At3g04870	Zeta-carotene desaturase, chloroplastic/chromoplastic	957.977	0	0.816467	583	1	583	PREDICTED: zeta-carotene desaturase, chloroplastic/chromoplastic [Vitis vinifera]	583	1	583	1184.86	0	0.982847	583	583
evm.model.chr14.706	K1	123.553	147.358	140.47	21.5532	F6HTS8_VITVI	VIT_14s0030g01860	Uncharacterized protein	1055.05	0	0.941558	-	-	-	-	-	-	616	1	615	PREDICTED: trihelix transcription factor GTL2 [Vitis vinifera]	615	1	615	1231.08	0	0.965964	615	615
evm.model.chr14.746	K1	1.08698	0.251435	0.119908	0.0265607	F6HTR5_VITVI	VIT_14s0030g02110	Calcium-transporting ATPase	1867.05	0	0.914873	ACA12_ARATH	At3g63380	Calcium-transporting ATPase 12, plasma membrane-type	1250.34	0	0.634653	1020	1	1020	PREDICTED: putative calcium-transporting ATPase 13, plasma membrane-type [Vitis vinifera]	1015	1	1015	1943.7	0	0.941292	1020	1015
evm.model.chr14.85	K1	5.63748	1.70389	2.1763	0.144242	F6I4V6_VITVI	VIT_14s0060g00650	Uncharacterized protein	100.138	1.5e-27	0.919192	-	-	-	-	-	-	117	-	-	-	-	-	-	-	-	-	-	-
evm.model.chr14.930	K1	4.8384	1.40417	0.797337	0.02473	F6H639_VITVI	VIT_14s0036g00070	AAA domain-containing protein	1167.91	0	0.846462	-	-	-	-	-	-	722	1	722	PREDICTED: probable disease resistance protein At4g27220 [Vitis vinifera]	1541	793	1541	1260.36	0	0.846462	722	749
evm.model.chr14.94	K1	32.8265	41.3749	33.687	9.68573	D7UA72_VITVI	VIT_14s0060g00720	ABC transporter domain-containing protein	608.216	0	0.990881	AB20I_ARATH	At5g02270	ABC transporter I family member 20	514.227	0	0.85241	329	1	329	ABC transporter I family member 20-like [Vitis riparia]	329	1	329	672.159	0	0.993921	329	329
evm.model.chr15.1052	K1	1839.35	2068.34	2552.22	849.83	A5B878_VITVI	VIT_15s0021g01330	Nucleoside diphosphate kinase	270.396	2.79e-93	0.993243	NDK1_ARATH	At4g09320	Nucleoside diphosphate kinase 1	233.802	7.24e-79	0.837838	149	1	148	PREDICTED: nucleoside diphosphate kinase B [Vitis vinifera] &gt;ref|XP_034708439.1| nucleoside diphosphate kinase B [Vitis riparia]	148	1	148	299.286	1.5e-102	0.993243	148	148
evm.model.chr15.1422	K1	49.0864	34.5379	46.9771	12.1851	F6I347_VITVI	VIT_15s0048g01390	Abhydrolase_3 domain-containing protein	615.15	0	0.923077	-	-	-	-	-	-	338	1	338	probable carboxylesterase 8 [Vitis riparia]	333	1	333	644.81	0	0.934911	338	333
evm.model.chr15.1425	K1	74.4318	81.3138	103.087	23.0547	F6I347_VITVI	VIT_15s0048g01390	Abhydrolase_3 domain-containing protein	629.787	0	0.949405	-	-	-	-	-	-	336	1	336	probable carboxylesterase 8 [Vitis riparia]	333	1	333	659.062	0	0.955357	336	333
evm.model.chr15.1428	K1	11.1717	5.34344	3.7722	1.36206	F6I346_VITVI	VIT_15s0048g01400	Protein kinase domain-containing protein	1078.93	0	0.98	-	-	-	-	-	-	664	1	664	receptor-like serine/threonine-protein kinase At2g45590 [Vitis riparia]	664	1	664	1313.52	0	0.97741	664	664
evm.model.chr15.1871	K1	49.6698	36.4408	51.1698	1.57421	F6I661_VITVI	VIT_15s0046g01970	Uncharacterized protein	743.421	0	0.937337	-	-	-	-	-	-	473	1	473	putative UDP-rhamnose:rhamnosyltransferase 1 [Vitis riparia]	473	1	473	926.006	0	0.951374	473	473
evm.model.chr15.1873	K1	19.7858	20.5989	9.53277	0.318947	F6I661_VITVI	VIT_15s0046g01970	Uncharacterized protein	669.848	0	0.850515	-	-	-	-	-	-	443	1	443	PREDICTED: putative UDP-rhamnose:rhamnosyltransferase 1 [Vitis vinifera]	473	1	473	845.499	0	0.881607	443	473
evm.model.chr15.1879	K1	18.7839	16.0066	10.6727	2.05101	D7UCF8_VITVI	VIT_15s0046g02030	Protein kinase domain-containing protein	923.694	0	0.969512	Y1154_ARATH	At1g01540	Probable serine/threonine-protein kinase At1g01540	693.345	0	0.750503	492	1	492	PREDICTED: probable serine/threonine-protein kinase At1g01540 [Vitis vinifera] &gt;ref|XP_034708413.1| probable serine/threonine-protein kinase At1g01540 [Vitis riparia]	492	1	492	985.712	0	0.969512	492	492
evm.model.chr15.1915	K1	23.6766	16.8771	19.0622	5.85746	D7UCC8_VITVI	VIT_15s0046g02330	Uncharacterized protein	512.301	0	0.992537	O82790_ARATH	At2g45990	AT2G45990 protein	442.965	2.37e-157	0.83209	268	-	-	-	-	-	-	-	-	-	-	-
evm.model.chr15.1965	K1	4.28453	1.4098	1.08467	0.487654	F6I618_VITVI	VIT_15s0046g02810	Uncharacterized protein	1659.81	0	0.91889	-	-	-	-	-	-	938	1	924	putative disease resistance protein At1g50180 [Vitis riparia]	925	1	924	1713.74	0	0.918831	924	924
evm.model.chr15.2041	K1	39.7138	28.7624	33.3113	6.54394	F6I6I9_VITVI	VIT_15s0046g03340	Acetyl-CoA carboxytransferase	1344.33	0	0.983607	-	-	-	-	-	-	732	1	732	acetyl-coenzyme A carboxylase carboxyl transferase subunit alpha, chloroplastic-like [Vitis riparia] &gt;ref|XP_034709424.1| acetyl-coenzyme A carboxylase carboxyl transferase subunit alpha, chloroplastic-like [Vitis riparia] &gt;ref|XP_034709425.1| acetyl-coenzyme A carboxylase carboxyl transferase subunit alpha, chloroplastic-like [Vitis riparia]	732	1	732	1493.02	0	0.994536	732	732
evm.model.chr15.289	K1	40.9502	45.3956	38.1252	17.0794	F6I5F9_VITVI	VIT_15s0024g00820	Uncharacterized protein	871.307	0	0.993023	Q9LF60_ARATH	At5g17640	At5g17640	639.032	0	0.76247	430	-	-	-	-	-	-	-	-	-	-	-
evm.model.chr15.766	K1	152.07	190.182	215.985	54.0189	D7U5T7_VITVI	VIT_15s0045g01310	UMP-CMP kinase	413.305	1.33e-147	0.971429	KCY3_ARATH	At5g26667	UMP-CMP kinase 3	325.479	4.1e-113	0.811518	211	1	210	PREDICTED: UMP-CMP kinase 3 [Vitis vinifera] &gt;ref|XP_003633878.1| PREDICTED: UMP-CMP kinase 3 [Vitis vinifera]	210	1	210	413.305	1.09e-145	0.971429	210	210
evm.model.chr15.955	K1	31.6522	30.4748	31.2672	9.05787	D7SM46_VITVI	VIT_15s0021g00640	Uncharacterized protein	368.622	1.77e-130	0.994413	RAH1B_ARATH	At2g44610	Ras-related protein RABH1b	407.527	2.23e-145	0.947115	209	1	208	PREDICTED: ras-related protein RABH1b [Vitis vinifera] &gt;ref|XP_034708425.1| ras-related protein RABH1b [Vitis riparia]	208	1	208	426.017	9.82e-151	0.995192	208	208
evm.model.chr15.985	K1	111.14	131.85	170.874	8.73406	F6GVD8_VITVI	VIT_15s0021g00940	FLZ-type domain-containing protein	155.606	1.72e-49	0.922222	-	-	-	-	-	-	108	17	108	FCS-Like Zinc finger 3-like [Vitis riparia] &gt;ref|XP_034708690.1| FCS-Like Zinc finger 3 [Vitis riparia]	101	10	101	168.703	3.36e-52	0.923913	92	92
evm.model.chr16.1173	K1	8.87623	2.84939	1.88832	0.345711	F6H808_VITVI	VIT_00s0144g00120	Uncharacterized protein	877.856	0	0.862705	-	-	-	-	-	-	492	1	488	PREDICTED: putative disease resistance protein RGA3 [Vitis vinifera]	811	323	810	877.085	0	0.862705	488	488
evm.model.chr16.1174	K1	0.422474	0.2238	0.0355363	0	F6H815_VITVI	VIT_00s0144g00270	Uncharacterized protein	1319.29	0	0.883721	-	-	-	-	-	-	815	1	814	putative disease resistance protein RGA3 [Vitis riparia]	814	1	814	1479.15	0	0.894349	814	814
evm.model.chr16.1178	K1	0.751424	0.309638	0.166277	0.0264243	F6H815_VITVI	VIT_00s0144g00270	Uncharacterized protein	1288.48	0	0.885604	-	-	-	-	-	-	1000	1	775	putative disease resistance protein RGA3 [Vitis riparia]	814	1	775	1410.97	0	0.894194	775	775
evm.model.chr16.1204	K1	3.48645	1.87757	1.8146	0.024817	-	-	-	-	-	-	-	-	-	-	-	-	251	-	-	-	-	-	-	-	-	-	-	-
evm.model.chr16.1235	K1	3.05884	1.4123	0.742967	0.306599	F6HAI0_VITVI	VIT_16s0022g00310	LRRNT_2 domain-containing protein	1250.34	0	0.677966	-	-	-	-	-	-	1021	1	1021	PREDICTED: receptor-like protein 12 isoform X1 [Vitis vinifera]	1024	1	1024	1678.3	0	0.892683	1021	1024
evm.model.chr16.127	K1	3.18204	0.622177	0.513562	0.115575	F6HEC7_VITVI	VIT_16s0039g01430	ORC_WH_C domain-containing protein	498.819	1.52e-177	0.987705	-	-	-	-	-	-	285	42	285	PREDICTED: origin of replication complex subunit 3 [Vitis vinifera]	726	483	726	499.975	6.35e-171	0.987705	244	244
evm.model.chr16.1362	K1	34.9794	34.6033	40.665	11.801	F6HAU8_VITVI	VIT_16s0022g00540	MFS domain-containing protein	921.383	0	0.945419	GLPT1_ARATH	At3g47420	Putative glycerol-3-phosphate transporter 1	671.389	0	0.718254	514	1	513	putative glycerol-3-phosphate transporter 1 [Vitis riparia] &gt;ref|XP_034710149.1| putative glycerol-3-phosphate transporter 1 [Vitis riparia]	516	4	516	1009.21	0	0.986355	513	513
evm.model.chr16.1464	K1	0.947901	0.283672	0.243728	0	F6H0U2_VITVI	VIT_18s0001g03570	Uncharacterized protein	501.13	9.57e-180	0.919014	Q9CA24_ARATH	At1g77700	Pathogenesis-related thaumatin superfamily protein	349.362	5.92e-119	0.738532	284	1	283	PREDICTED: pathogenesis-related protein 5 [Vitis vinifera]	284	1	284	537.339	0	0.919014	283	284
evm.model.chr16.1532	K1	1.1349	0.249224	0.12	0.0475987	-	-	-	-	-	-	-	-	-	-	-	-	764	-	-	-	-	-	-	-	-	-	-	-
evm.model.chr16.1692	K1	3.71381	0.713023	0.889135	0.0332753	F6HAQ2_VITVI	VIT_16s0022g02380	K-box domain-containing protein	248.44	1.08e-82	0.94	AGL42_ARATH	At5g62165	MADS-box protein AGL42	229.18	4.18e-75	0.604762	210	1	210	PREDICTED: MADS-box protein AGL42 [Vitis vinifera] &gt;ref|XP_010662338.1| PREDICTED: MADS-box protein AGL42 [Vitis vinifera] &gt;ref|XP_010662341.1| PREDICTED: MADS-box protein AGL42 [Vitis vinifera] &gt;ref|XP_010662342.1| PREDICTED: MADS-box protein AGL42 [Vitis vinifera] &gt;ref|XP_034711056.1| MADS-box protein AGL42-like isoform X1 [Vitis riparia] &gt;ref|XP_034711057.1| MADS-box protein AGL…	210	1	210	407.142	2.89e-143	0.961905	210	210
evm.model.chr16.2106	K1	9.12201	5.38662	6.04674	1.04736	E0CUP8_VITVI	VIT_16s0050g01920	Protein kinase domain-containing protein	132.494	5.1e-37	0.755102	-	-	-	-	-	-	82	-	-	-	-	-	-	-	-	-	-	-
evm.model.chr16.2107	K1	2.03688	0.585059	0.258066	0.211439	-	-	-	-	-	-	-	-	-	-	-	-	908	1	856	PREDICTED: receptor-like protein 12 [Vitis vinifera]	988	1	856	1432.16	0	0.859139	856	856
evm.model.chr16.2108	K1	3.82836	2.24192	1.55964	0.306616	-	-	-	-	-	-	-	-	-	-	-	-	1060	19	986	PREDICTED: receptor-like protein 12 [Vitis vinifera]	988	16	953	1578.92	0	0.848049	968	938
evm.model.chr16.2115	K1	0.818397	0.157776	0.0288787	0.030646	-	-	-	-	-	-	-	-	-	-	-	-	999	1	999	PREDICTED: receptor-like protein 12 [Vitis vinifera]	1021	23	1021	1956.03	0	0.974975	999	999
evm.model.chr16.2136	K1	7.73126	3.92457	2.15325	0.611573	-	-	-	-	-	-	-	-	-	-	-	-	1300	1	1051	receptor-like protein EIX2 isoform X2 [Vitis riparia]	1089	1	1046	1666.36	0	0.798514	1051	1046
evm.model.chr16.2316	K1	34.5526	44.3844	34.693	8.4451	F6H793_VITVI	VIT_16s0098g00720	Protein kinase domain-containing protein	1093.95	0	0.964516	-	-	-	-	-	-	672	54	672	L-type lectin-domain containing receptor kinase VIII.2-like [Vitis riparia]	671	52	671	1227.23	0	0.966129	619	620
evm.model.chr16.2334	K1	47.9697	43.7094	44.7136	25.1926	Q19N39_VITVI	VIT_16s0098g00870	WD_REPEATS_REGION domain-containing protein	688.337	0	0.994048	TTG1_ARATH	At5g24520	Protein TRANSPARENT TESTA GLABRA 1	546.199	0	0.759531	337	1	336	WD-repeat 1 [Vitis vinifera] &gt;ref|XP_010662853.1| PREDICTED: WD-repeat 1 isoform X1 [Vitis vinifera]	336	1	336	688.337	0	0.994048	336	336
evm.model.chr16.261	K1	5.87087	1.97142	2.41576	0.58329	D7SJG9_VITVI	VIT_06s0004g08290	KH domain-containing protein	192.971	4e-60	0.846847	QKIL3_ARATH	At2g38610	KH domain-containing protein At2g38610	170.244	2.74e-51	0.720721	206	56	175	PREDICTED: KH domain-containing protein At3g08620 isoform X2 [Vitis vinifera]	281	106	225	207.608	1.91e-63	0.841667	120	120
evm.model.chr16.39	K1	24.8369	19.8288	18.8999	7.94072	D7T7F2_VITVI	VIT_16s0039g00700	Uncharacterized protein	664.84	0	0.971129	MEX1_ARATH	At5g17520	Maltose excess protein 1, chloroplastic	401.749	2.68e-136	0.644578	438	1	400	maltose excess protein 1-like, chloroplastic [Vitis riparia]	405	1	400	783.482	0	0.9775	400	400
evm.model.chr16.60	K1	55.0633	52.4662	78.7986	20.2929	F6HE99_VITVI	VIT_16s0039g00900	Uncharacterized protein	879.782	0	0.941065	-	-	-	-	-	-	534	1	533	PREDICTED: cytochrome P450 89A2-like [Vitis vinifera] &gt;ref|XP_010662055.1| PREDICTED: cytochrome P450 89A2-like [Vitis vinifera] &gt;ref|XP_010662057.1| PREDICTED: cytochrome P450 89A2-like [Vitis vinifera]	533	1	533	999.964	0	0.939962	533	533
evm.model.chr17.1048	K1	139.151	178.155	139.176	30.2592	D7SHZ8_VITVI	VIT_17s0000g07450	Glycerophosphodiester phosphodiesterase	744.962	0	0.949367	GDPD6_ARATH	At5g08030	Glycerophosphodiester phosphodiesterase GDPD6	555.829	0	0.760563	395	1	395	PREDICTED: glycerophosphodiester phosphodiesterase GDPD6 [Vitis vinifera]	395	1	395	768.459	0	0.949367	395	395
evm.model.chr17.1066	K1	13.614	8.98067	4.64654	3.75641	F6GSX7_VITVI	VIT_17s0000g07560	Uncharacterized protein	1184.47	0	0.973154	-	-	-	-	-	-	596	1	596	PREDICTED: enhanced disease susceptibility 1 isoform X1 [Vitis vinifera]	596	1	596	1211.82	0	0.973154	596	596
evm.model.chr17.1145	K1	12.0125	9.59137	9.95457	2.01612	D7SHT7_VITVI	VIT_17s0000g08150	BHLH domain-containing protein	320.857	3.65e-112	0.983051	-	-	-	-	-	-	178	1	177	transcription factor bHLH162-like isoform X1 [Vitis riparia]	178	1	177	354.369	2.13e-123	0.977401	177	177
evm.model.chr17.1159	K1	41.4146	52.7906	44.51	18.4667	F6GSR3_VITVI	VIT_17s0000g08260	TPR_REGION domain-containing protein	1364.36	0	0.97019	KLCR3_ARATH	At1g27500	Protein KINESIN LIGHT CHAIN-RELATED 3	816.224	0	0.641369	739	1	738	protein KINESIN LIGHT CHAIN-RELATED 3-like [Vitis riparia] &gt;ref|XP_034673231.1| protein KINESIN LIGHT CHAIN-RELATED 3-like [Vitis riparia]	738	1	738	1473.76	0	0.971545	738	738
evm.model.chr17.120	K1	256.886	294.523	288.378	119.013	D7SH25_VITVI	VIT_17s0000g00980	60S ribosomal protein L7a	430.254	5.45e-152	1	RL7A2_ARATH	At3g62870	60S ribosomal protein L7a-2	382.104	8.29e-134	0.868217	259	1	258	PREDICTED: 60S ribosomal protein L7a-1 [Vitis vinifera]	258	1	258	521.161	0	1	258	258
evm.model.chr17.1222	K1	8.50885	7.49915	3.6797	1.20752	F6GSL3_VITVI	VIT_17s0000g08820	Uncharacterized protein	945.651	0	0.967857	-	-	-	-	-	-	561	1	560	PREDICTED: probable apyrase 7 [Vitis vinifera]	560	1	560	1121.69	0	0.967857	560	560
evm.model.chr17.1581	K1	305.296	436.945	409.25	110.935	F6I1W0_VITVI	VIT_17s0000g00920	Glutamate decarboxylase	1006.9	0	0.954455	DCE1_ARATH	At5g17330	Glutamate decarboxylase 1	818.535	0	0.780632	501	1	501	glutamate decarboxylase-like [Vitis riparia] &gt;ref|XP_034673189.1| glutamate decarboxylase-like [Vitis riparia]	505	1	505	1007.28	0	0.954455	501	505
evm.model.chr17.1615	K1	3.58053	1.26033	0.554884	0.532818	-	-	-	-	-	-	-	-	-	-	-	-	852	-	-	-	-	-	-	-	-	-	-	-
evm.model.chr17.1622	K1	3.08431	1.67626	1.00132	0.463513	-	-	-	-	-	-	G3PC1_ARATH	At3g04120	Glyceraldehyde-3-phosphate dehydrogenase GAPC1, cytosolic	92.4337	5.94e-21	0.733333	401	-	-	-	-	-	-	-	-	-	-	-
evm.model.chr17.1627	K1	11.8639	8.16213	6.04132	0.369285	D7TLC5_VITVI	VIT_18s0001g05050	ADP-ribosyl cyclase/cyclic ADP-ribose hydrolase	861.292	0	0.703647	-	-	-	-	-	-	1045	17	991	disease resistance protein RPV1-like isoform X12 [Vitis riparia]	1719	19	994	1118.99	0	0.627136	975	976
evm.model.chr17.212	K1	47.8259	35.2462	36.1216	14.9848	D7SGV3_VITVI	VIT_17s0000g01730	ATP:AMP phosphotransferase	429.098	7.71e-153	0.985981	KAD4_ARATH	At5g63400	Adenylate kinase 4	372.859	1.23e-130	0.819048	239	1	218	PREDICTED: adenylate kinase 4 [Vitis vinifera] &gt;ref|XP_034674069.1| adenylate kinase 4 [Vitis riparia]	245	1	217	429.483	5.97e-151	0.96789	218	217
evm.model.chr17.263	K1	49.1081	56.7436	70.7044	23.3071	D7SJD3_VITVI	VIT_17s0000g02160	Uncharacterized protein	283.493	1.77e-96	0.961905	Q94BY7_ARATH	At3g17930	AT3g17930/MEB5_15	107.842	1.63e-28	0.797753	211	-	-	-	-	-	-	-	-	-	-	-
evm.model.chr17.475	K1	20.6883	15.8432	12.2987	3.27561	D7SJ08_VITVI	VIT_17s0000g03510	Protein kinase domain-containing protein	621.698	0	0.976261	-	-	-	-	-	-	459	95	449	PREDICTED: cysteine-rich receptor-like protein kinase 14 [Vitis vinifera]	1077	1	355	724.161	0	0.971831	355	355
evm.model.chr17.509	K1	60.0896	58.7319	65.9278	26.6833	-	-	-	-	-	-	NDBAB_ARATH	At3g18410	NADH dehydrogenase [ubiquinone] 1 beta subcomplex subunit 10-B	173.326	1.36e-51	0.794118	483	1	105	PREDICTED: NADH dehydrogenase [ubiquinone] 1 beta subcomplex subunit 10-B [Vitis vinifera] &gt;ref|XP_034673970.1| NADH dehydrogenase [ubiquinone] 1 beta subcomplex subunit 10-B-like [Vitis riparia] &gt;ref|XP_034673971.1| NADH dehydrogenase [ubiquinone] 1 beta subcomplex subunit 10-B-like [Vitis riparia]	105	1	105	223.402	2.52e-68	1	105	105
evm.model.chr17.62	K1	153.473	147.335	140.215	45.5111	F6H440_VITVI	VIT_14s0068g01260	Uncharacterized protein	581.252	0	0.87069	MPCP3_ARATH	At5g14040	Mitochondrial phosphate carrier protein 3, mitochondrial	531.561	0	0.775281	367	1	366	mitochondrial phosphate carrier protein 3, mitochondrial-like [Vitis riparia]	366	1	366	727.628	0	0.97541	366	366
evm.model.chr18.105	K1	20.3917	16.3151	14.6664	7.85952	F6I6U2_VITVI	VIT_18s0122g01030	F-box domain-containing protein	1091.64	0	0.987931	FK117_ARATH	At5g42350	F-box/kelch-repeat protein At5g42350	679.093	0	0.601375	581	1	580	F-box/kelch-repeat protein At5g42350-like [Vitis riparia] &gt;ref|XP_034677165.1| F-box/kelch-repeat protein At5g42350-like [Vitis riparia]	580	1	580	1179.47	0	0.989655	580	580
evm.model.chr18.1129	K1	37.8748	38.5678	32.671	2.42349	A5B5M9_VITVI	VIT_18s0001g10160	Homeobox domain-containing protein	407.912	2.17e-145	1	-	-	-	-	-	-	212	1	211	PREDICTED: WUSCHEL-related homeobox 4 [Vitis vinifera] &gt;ref|XP_034675152.1| WUSCHEL-related homeobox 4 [Vitis riparia]	211	1	211	442.58	2.88e-157	1	211	211
evm.model.chr18.1177	K1	14.3153	9.34797	10.5011	1.99813	E0CPV6_VITVI	VIT_18s0001g10510	Thioredoxin domain-containing protein	415.231	3.77e-148	0.953704	TRL4_ARATH	At1g07700	Thioredoxin-like 4, chloroplastic	243.817	7.71e-81	0.718391	216	1	216	PREDICTED: thioredoxin-like 4, chloroplastic isoform X1 [Vitis vinifera] &gt;ref|XP_010664571.1| PREDICTED: thioredoxin-like 4, chloroplastic isoform X1 [Vitis vinifera]	216	1	216	415.231	2.97e-146	0.953704	216	216
evm.model.chr18.1190	K1	18.9092	20.6637	20.8787	5.25724	F6GZZ9_VITVI	VIT_18s0001g10620	Uncharacterized protein	158.303	9.14e-51	0.802083	-	-	-	-	-	-	97	1	96	PREDICTED: calmodulin-like [Vitis vinifera]	97	1	97	164.851	6.14e-51	0.824742	96	97
evm.model.chr18.1191	K1	11.8351	13.6435	7.6986	2.30638	F6H000_VITVI	VIT_18s0001g10630	Uncharacterized protein	171.785	4.2e-56	0.886598	-	-	-	-	-	-	96	8	95	PREDICTED: calmodulin-like [Vitis vinifera]	97	10	97	175.637	2.71e-55	0.965909	88	88
evm.model.chr18.1268	K1	58.3405	80.919	64.631	23.7764	F6H1E7_VITVI	VIT_18s0001g11250	RPW8 domain-containing protein	1535.78	0	0.962424	-	-	-	-	-	-	825	1	824	PREDICTED: probable disease resistance protein At4g33300 [Vitis vinifera]	825	1	825	1566.98	0	0.962424	824	825
evm.model.chr18.1303	K1	2.66988	0.558132	0.513851	0.090382	F6H023_VITVI	VIT_18s0001g11580	Uncharacterized protein	1003.05	0	0.963532	-	-	-	-	-	-	521	1	521	PREDICTED: cytochrome P450 CYP82D47 [Vitis vinifera]	534	14	534	1038.87	0	0.963532	521	521
evm.model.chr18.1442	K1	61.3733	46.9618	47.7825	22.9664	E0CQF4_VITVI	VIT_18s0001g12780	Ornithine transcarbamylase	747.658	0	0.97619	OTC_ARATH	At1g75330	Ornithine carbamoyltransferase, chloroplastic	577.015	0	0.80814	379	1	378	PREDICTED: ornithine carbamoyltransferase, chloroplastic [Vitis vinifera]	378	1	378	768.074	0	0.97619	378	378
evm.model.chr18.1554	K1	0.406839	0.0509633	0.0114527	0.0121403	F6GZP8_VITVI	VIT_18s0001g13350	Uncharacterized protein	2217.19	0	0.973504	-	-	-	-	-	-	1217	1	623	PREDICTED: protein NRT1/ PTR FAMILY 8.2-like [Vitis vinifera]	620	1	613	1202.96	0	0.948636	623	613
evm.model.chr18.1564	K1	8.13868	4.45663	3.41058	1.78115	E0CPH0_VITVI	VIT_18s0001g13410	V-type proton ATPase subunit a	1589.7	0	0.966584	VHAA3_ARATH	At4g39080	V-type proton ATPase subunit a3	1224.54	0	0.738861	808	1	808	PREDICTED: V-type proton ATPase subunit a2 isoform X1 [Vitis vinifera]	808	1	808	1611.66	0	0.966584	808	808
evm.model.chr18.169	K1	0.207648	0.0315357	0.00508933	0	F6H0C2_VITVI	VIT_18s0001g00320	Uncharacterized protein	2027.29	0	0.975775	-	-	-	-	-	-	1033	1	526	PREDICTED: lysine histidine transporter-like 8 [Vitis vinifera]	526	1	526	1042.34	0	0.965779	526	526
evm.model.chr18.1733	K1	3.85748	0.928325	0.623503	0.663727	F6H1M1_VITVI	VIT_18s0001g14580	Kinesin motor domain-containing protein	1077	0	0.934164	-	-	-	-	-	-	1186	1	1186	kinesin-like protein KIN-6 isoform X2 [Vitis riparia]	1234	1	1234	2232.99	0	0.926256	1186	1234
evm.model.chr18.1736	K1	82.5862	75.1763	61.0924	21.7309	E0CQ92_VITVI	VIT_18s0001g14630	Uncharacterized protein	1082.4	0	0.974026	SYT2_ARATH	At1g20080	Synaptotagmin-2	879.782	0	0.766234	539	1	539	PREDICTED: synaptotagmin-2 [Vitis vinifera]	539	1	539	1082.4	0	0.974026	539	539
evm.model.chr18.1793	K1	22.7993	21.5304	21.3578	9.01547	F6GZT7_VITVI	VIT_18s0001g14950	Uncharacterized protein	422.55	7.94e-149	0.987395	-	-	-	-	-	-	294	-	-	-	-	-	-	-	-	-	-	-
evm.model.chr18.1831	K1	49.0356	38.0122	39.8389	16.1298	F6H091_VITVI	VIT_18s0001g15270	GRAS domain-containing protein	1030.01	0	0.980531	-	-	-	-	-	-	566	1	565	PREDICTED: scarecrow-like protein 1 [Vitis vinifera] &gt;ref|XP_010664869.1| PREDICTED: scarecrow-like protein 1 [Vitis vinifera] &gt;ref|XP_010664870.1| PREDICTED: scarecrow-like protein 1 [Vitis vinifera]	565	1	565	1154.43	0	0.980531	565	565
evm.model.chr18.2051	K1	4.68407	1.78113	0.91858	1.16638	D7SSB1_VITVI	VIT_18s0076g00270	Uncharacterized protein	132.109	8.24e-39	0.953846	-	-	-	-	-	-	161	-	-	-	-	-	-	-	-	-	-	-
evm.model.chr18.2212	K1	0.49474	0.155657	0.0954767	0	-	-	-	-	-	-	-	-	-	-	-	-	334	1	333	PREDICTED: TMV resistance protein N [Vitis vinifera] &gt;ref|XP_019081342.1| PREDICTED: TMV resistance protein N [Vitis vinifera] &gt;ref|XP_019081343.1| PREDICTED: TMV resistance protein N [Vitis vinifera]	1361	1	386	585.104	0	0.774611	333	386
evm.model.chr18.2422	K1	23.3982	24.0474	13.9161	7.09758	D7TFS7_VITVI	VIT_18s0001g02250	Uncharacterized protein	381.333	1.6e-135	0.994475	RAG3A_ARATH	At4g09720	Ras-related protein RABG3a	332.028	4.66e-116	0.851648	182	1	181	PREDICTED: ras-related protein Rab7 [Vitis vinifera] &gt;ref|XP_034676712.1| ras-related protein Rab7 isoform X1 [Vitis riparia] &gt;ref|XP_034676905.1| ras-related protein Rab7 isoform X1 [Vitis riparia]	205	25	205	381.333	1.43e-133	0.994475	181	181
evm.model.chr18.246	K1	66.0472	105.817	137.567	21.1221	F6H0E6_VITVI	VIT_18s0001g01080	Uncharacterized protein	429.098	4.65e-153	0.952991	-	-	-	-	-	-	235	-	-	-	-	-	-	-	-	-	-	-
evm.model.chr18.2511	K1	17.2921	12.7761	9.18798	2.49099	D7SXZ0_VITVI	VIT_18s0157g00180	Uncharacterized protein	544.273	0	0.900302	SAMC1_ARATH	At4g39460	S-adenosylmethionine carrier 1, chloroplastic/mitochondrial	413.305	7.51e-143	0.732899	393	1	313	S-adenosylmethionine carrier 1, chloroplastic/mitochondrial-like isoform X3 [Vitis riparia]	336	1	313	597.045	0	0.936102	313	313
evm.model.chr18.2603	K1	25.5829	15.4587	16.6873	5.25363	F6GY53_VITVI	VIT_18s0072g00270	Uncharacterized protein	437.958	9.84e-156	0.938224	-	-	-	-	-	-	257	-	-	-	-	-	-	-	-	-	-	-
evm.model.chr18.2657	K1	316.421	333.974	335.535	148.179	D7SRB0_VITVI	VIT_18s0072g00810	UCR_hinge domain-containing protein	145.976	2.52e-45	0.957143	QCR61_ARATH	At1g15120	Cytochrome b-c1 complex subunit 6-1, mitochondrial	112.849	5.58e-33	0.75	121	-	-	-	-	-	-	-	-	-	-	-
evm.model.chr18.271	K1	1.62865	0.553837	0.190915	0.281797	F6H0F9_VITVI	VIT_18s0001g01360	Toprim domain-containing protein	423.705	2.43e-147	0.945205	-	-	-	-	-	-	219	1	219	PREDICTED: twinkle homolog protein, chloroplastic/mitochondrial-like [Vitis vinifera]	704	1	218	424.091	1.13e-142	0.945205	219	218
evm.model.chr18.2728	K1	0.553305	0.218692	0.0741457	0	-	-	-	-	-	-	-	-	-	-	-	-	700	1	670	PREDICTED: TMV resistance protein N [Vitis vinifera]	1028	339	1008	1356.66	0	0.970149	670	670
evm.model.chr18.2755	K1	11.0681	6.55103	3.48657	0.845616	-	-	-	-	-	-	-	-	-	-	-	-	1185	5	1162	PREDICTED: TMV resistance protein N [Vitis vinifera] &gt;ref|XP_019071780.1| PREDICTED: TMV resistance protein N [Vitis vinifera]	1720	2	1155	1610.89	0	0.714405	1158	1154
evm.model.chr18.31	K1	1.201	0.334754	0.188205	0	F6I6X3_VITVI	VIT_18s0122g00350	Uncharacterized protein	494.967	4.88e-177	0.956835	-	-	-	-	-	-	281	-	-	-	-	-	-	-	-	-	-	-
evm.model.chr18.3154	K1	5.14338	2.07862	0.701125	0.244427	-	-	-	-	-	-	-	-	-	-	-	-	1257	-	-	-	-	-	-	-	-	-	-	-
evm.model.chr18.3284	K1	8.13178	5.73953	4.0154	1.21962	F6I400_VITVI	VIT_18s0041g00520	Uncharacterized protein	802.357	0	0.777193	-	-	-	-	-	-	544	1	544	PREDICTED: protein NRT1/ PTR FAMILY 5.10 [Vitis vinifera]	574	1	574	1054.28	0	0.912892	544	574
evm.model.chr18.3384	K1	3.14178	1.53653	0.923261	0	A5AT20_VITVI	VIT_18s0041g01220	N-acetyltransferase domain-containing protein	580.867	0	0.97561	Q9C7G6_ARATH	At1g72030, At1g72030/F28P5_8	N-acetyltransferase domain-containing protein	211.075	3.21e-66	0.617801	292	-	-	-	-	-	-	-	-	-	-	-
evm.model.chr18.3464	K1	4.69629	3.08004	1.23435	0.613065	F6I470_VITVI	VIT_18s0041g01620	ADP-ribosyl cyclase/cyclic ADP-ribose hydrolase	607.446	0	0.71179	-	-	-	-	-	-	558	5	398	PREDICTED: disease resistance protein TAO1-like [Vitis vinifera]	592	120	567	646.351	0	0.748899	394	448
evm.model.chr18.3626	K1	22.4671	11.58	10.3742	4.054	D7SMS4_VITVI	VIT_18s0089g01390	Uncharacterized protein	389.423	1.23e-136	0.964567	Y3IP1_ARATH	At5g44650	Ycf3-interacting protein 1, chloroplastic	248.825	3.64e-81	0.609442	258	1	258	PREDICTED: ycf3-interacting protein 1, chloroplastic isoform X1 [Vitis vinifera]	259	2	259	503.056	1.56e-179	0.965116	258	258
evm.model.chr18.3656	K1	2.5253	0.558815	0.556423	0.098629	F6I448_VITVI	VIT_18s0041g02070	Oxidored_FMN domain-containing protein	239.58	1.21e-77	0.965517	OPR1_ARATH	At1g76680	12-oxophytodienoate reductase 1	196.052	1.12e-60	0.787611	181	1	116	putative 12-oxophytodienoate reductase 11 [Vitis riparia]	372	1	116	242.276	2e-76	0.974138	116	116
evm.model.chr18.3717	K1	6.89391	5.91336	2.07871	0.387069	D7UDZ7_VITVI	VIT_00s0238g00060	ADP-ribosyl cyclase/cyclic ADP-ribose hydrolase	1060.44	0	0.695294	-	-	-	-	-	-	1673	36	1321	disease resistance protein RML1A-like [Vitis riparia]	1258	17	1244	1456.81	0	0.610092	1286	1228
evm.model.chr18.372	K1	40.7558	48.2324	49.4264	18.8432	F6H0K6_VITVI	VIT_18s0001g02470	L-ascorbate peroxidase	761.525	0	0.981567	APXT_ARATH	At1g77490	L-ascorbate peroxidase T, chloroplastic	600.897	0	0.814815	435	1	434	PREDICTED: probable L-ascorbate peroxidase 6, chloroplastic isoform X1 [Vitis vinifera]	434	1	434	866.685	0	0.981567	434	434
evm.model.chr18.3732	K1	50.046	45.6012	38.4111	9.6082	D7TLI1_VITVI	VIT_18s0001g06720	Rieske domain-containing protein	444.506	1.51e-157	0.991803	Q9C9I7_ARATH	At1g71500, At1g71500/F26A9_12	Rieske domain-containing protein	322.013	2.26e-109	0.744	280	9	280	Rieske (2Fe-2S) domain-containing protein [Glycine max]	270	1	270	403.29	1.43e-139	0.775735	272	270
evm.model.chr18.3733	K1	6.10921	2.70398	1.86841	1.71294	-	-	-	-	-	-	-	-	-	-	-	-	1105	1	1105	PREDICTED: TMV resistance protein N-like isoform X1 [Vitis vinifera]	1097	1	1097	2027.29	0	0.934901	1105	1097
evm.model.chr18.3779	K1	8.17395	5.88843	2.96408	0.157676	F6I3U9_VITVI	VIT_18s0041g01330	ADP-ribosyl cyclase/cyclic ADP-ribose hydrolase	676.011	0	0.619118	-	-	-	-	-	-	1094	412	1094	disease resistance protein RPV1-like [Vitis riparia]	1134	444	1134	1363.21	0	0.966715	683	691
evm.model.chr18.3810	K1	16.8633	18.3407	21.3879	3.43321	F6HN34_VITVI	VIT_18s0001g05960	SnoaL-like domain-containing protein	393.275	1.3e-138	0.955752	Q9C9I5_ARATH	At1g71480	NTF2 domain-containing protein	239.58	7.57e-79	0.705128	225	-	-	-	-	-	-	-	-	-	-	-
evm.model.chr18.3816	K1	36.3957	52.3174	38.0638	8.22641	F6HN32_VITVI	VIT_18s0001g05830	Uncharacterized protein	971.844	0	0.948276	-	-	-	-	-	-	520	1	519	protein WVD2-like 7 isoform X2 [Vitis riparia]	516	1	516	1010.36	0	0.94605	519	516
evm.model.chr18.3848	K1	1.48045	0.553875	0.165867	0.106077	-	-	-	-	-	-	-	-	-	-	-	-	948	-	-	-	-	-	-	-	-	-	-	-
evm.model.chr18.3942	K1	1.05539	0.286077	0.115091	0.0800767	F6GW26_VITVI	VIT_18s0089g00100	ADP-ribosyl cyclase/cyclic ADP-ribose hydrolase	1347.41	0	0.745851	-	-	-	-	-	-	2757	1	1794	disease resistance protein RUN1-like isoform X1 [Vitis riparia]	2086	1	1788	3043.83	0	0.871452	1794	1788
evm.model.chr18.419	K1	30.1514	32.1853	22.2703	9.72212	F6H0S8_VITVI	VIT_18s0001g03200	GOLD domain-containing protein	399.053	4.9e-142	0.911215	-	-	-	-	-	-	214	1	214	transmembrane emp24 domain-containing protein p24delta5-like [Vitis riparia] &gt;ref|XP_034675975.1| transmembrane emp24 domain-containing protein p24delta5-like [Vitis riparia]	214	1	214	431.409	1.06e-152	0.957944	214	214
evm.model.chr18.490	K1	7.73751	5.44323	4.08454	0.812951	F6H0N2_VITVI	VIT_18s0001g04130	Uncharacterized protein	280.411	7.27e-96	0.958333	-	-	-	-	-	-	192	-	-	-	-	-	-	-	-	-	-	-
evm.model.chr18.847	K1	53.4664	65.6468	47.4932	20.9856	F6GZK9_VITVI	VIT_18s0001g08030	Uncharacterized protein	511.146	0	0.946619	PGML2_ARATH	At1g58280	Phosphoglycerate mutase-like protein 2	357.451	2.37e-122	0.641791	282	1	282	PREDICTED: phosphoglycerate mutase-like protein 1 [Vitis vinifera]	335	1	282	548.51	0	0.943262	282	282
evm.model.chr18.91	K1	15.5271	10.9032	9.78896	2.22129	D7UDD4_VITVI	VIT_18s0122g00900	Peptidylprolyl isomerase	409.838	9.05e-146	0.945946	FKB18_ARATH	At1g20810	Peptidyl-prolyl cis-trans isomerase FKBP18, chloroplastic	287.73	1.23e-97	0.684211	222	1	222	PREDICTED: peptidyl-prolyl cis-trans isomerase FKBP18, chloroplastic isoform X1 [Vitis vinifera]	222	1	222	409.838	7.3e-144	0.945946	222	222
evm.model.chr18.933	K1	157.667	138.211	251.71	8.6285	E0CNZ3_VITVI	VIT_18s0001g08750	Uncharacterized protein	167.933	4.53e-54	0.990991	-	-	-	-	-	-	111	-	-	-	-	-	-	-	-	-	-	-
evm.model.chr18.97	K1	78.2715	65.1202	102.932	6.91607	D7UDC9_VITVI	VIT_18s0122g00960	Glyceraldehyde-3-phosphate dehydrogenase	831.632	0	0.98234	G3PB_ARATH	At1g42970	Glyceraldehyde-3-phosphate dehydrogenase GAPB, chloroplastic	707.597	0	0.854626	454	1	453	glyceraldehyde-3-phosphate dehydrogenase B, chloroplastic [Vitis riparia]	453	1	453	914.064	0	0.984547	453	453
evm.model.chr19.10	K1	12.0512	8.88008	9.73606	1.15383	E0CRZ0_VITVI	VIT_19s0014g00110	Protein kinase domain-containing protein	709.138	0	0.966102	Y1853_ARATH	At1g78530	Receptor-like serine/threonine-protein kinase At1g78530	531.561	0	0.713068	354	1	354	PREDICTED: receptor-like serine/threonine-protein kinase At1g78530 [Vitis vinifera] &gt;ref|XP_010644052.1| PREDICTED: receptor-like serine/threonine-protein kinase At1g78530 [Vitis vinifera] &gt;ref|XP_010644053.1| PREDICTED: receptor-like serine/threonine-protein kinase At1g78530 [Vitis vinifera]	354	1	354	709.138	0	0.966102	354	354
evm.model.chr19.1079	K1	36.7368	26.5701	24.2679	7.81382	D7UAL7_VITVI	VIT_19s0015g00970	Uncharacterized protein	776.933	0	0.929782	Q93XX1_ARATH	At5g55960	Transmembrane protein C9orf5 protein	875.159	0	0.683969	657	1	656	transmembrane protein 245 [Prunus dulcis]	650	1	650	962.6	0	0.728659	656	650
evm.model.chr19.1459	K1	138.323	192.824	163.83	44.0814	D7SX30_VITVI	VIT_19s0135g00070	Uncharacterized protein	119.013	4.06e-34	0.971631	-	-	-	-	-	-	142	1	141	PREDICTED: 60S ribosomal protein L18a-like protein [Vitis vinifera]	143	1	141	277.715	3.73e-94	0.971631	141	141
evm.model.chr19.192	K1	46.9819	78.3968	48.5417	1.31926	E0CSC7_VITVI	VIT_19s0014g01780	BZIP domain-containing protein	484.567	3.11e-172	0.958333	-	-	-	-	-	-	322	1	322	PREDICTED: basic leucine zipper 34 [Vitis vinifera]	319	1	319	635.565	0	0.97205	322	319
evm.model.chr19.2028	K1	9.59666	4.22516	3.16984	1.5547	D7SWZ7_VITVI	VIT_19s0027g00380	Uncharacterized protein	692.96	0	0.9729	Q8VYV2_ARATH	At1g56000	AT1G56000 protein	494.582	3.49e-174	0.676301	369	1	369	renalase isoform X2 [Vitis riparia]	369	1	369	733.021	0	0.97561	369	369
evm.model.chr19.2241	K1	4.43293	2.00034	1.73242	0.137278	A5C4U1_VITVI	VIT_19s0027g01750	NB-ARC domain-containing protein	1514.59	0	0.9	-	-	-	-	-	-	892	1	892	PREDICTED: probable disease resistance protein At1g12280 [Vitis vinifera]	897	1	897	1756.88	0	0.959866	892	897
evm.model.chr19.2397	K1	220.731	257.062	261.494	70.2628	F6H9S5_VITVI	VIT_19s0085g01030	Metacaspase-5	684.1	0	0.887689	-	-	-	-	-	-	463	1	463	metacaspase-5-like [Vitis vinifera]	424	1	422	824.698	0	0.887689	463	422
evm.model.chr19.41	K1	20.0584	10.663	12.4142	5.16157	F6H2K9_VITVI	VIT_19s0014g00400	Uncharacterized protein	474.167	7.06e-171	0.978723	RK13_ARATH	At1g78630	50S ribosomal protein L13, chloroplastic	341.658	2.16e-118	0.740909	234	1	233	50S ribosomal protein L13, chloroplastic [Vitis riparia]	233	1	233	474.552	4.17e-169	0.978541	233	233
evm.model.chr19.495	K1	4.52409	3.02283	1.37965	0.555179	F6H294_VITVI	VIT_19s0014g04080	Receptor-like serine/threonine-protein kinase	1251.5	0	0.788767	-	-	-	-	-	-	842	17	841	receptor-like serine/threonine-protein kinase SD1-7 [Vitis riparia]	841	21	841	1448.34	0	0.848851	825	821
evm.model.chr19.524	K1	12.1628	11.9228	9.19847	1.52069	F6H2A8_VITVI	VIT_19s0014g04270	Receptor-like serine/threonine-protein kinase	1347.8	0	0.873341	-	-	-	-	-	-	812	1	812	G-type lectin S-receptor-like serine/threonine-protein kinase At4g27290 isoform X1 [Vitis riparia]	812	1	812	1640.17	0	0.980296	812	812
evm.model.chr19.621	K1	2.33521	0.41713	0.277017	0.093108	F6H2C4_VITVI	VIT_19s0014g05160	AAA domain-containing protein	1792.7	0	0.973291	-	-	-	-	-	-	992	1	991	disease resistance protein At4g27190-like [Vitis riparia]	991	1	991	1961.04	0	0.970737	991	991
evm.model.chr19.623	K1	7.6678	5.44492	2.44926	0.276816	F6H2C5_VITVI	VIT_19s0014g05180	NB-ARC domain-containing protein	1598.95	0	0.859281	-	-	-	-	-	-	1005	1	1003	disease resistance protein At4g27190-like [Vitis riparia]	1006	1	1006	1737.62	0	0.872763	1003	1006
evm.model.chr19.784	K1	0.55185	0.177439	0.0336563	0.026197	F6HEQ1_VITVI	VIT_19s0090g00790	Uncharacterized protein	738.799	0	0.955083	-	-	-	-	-	-	424	1	423	PREDICTED: probable F-box protein At4g22030 [Vitis vinifera]	423	1	423	797.349	0	0.955083	423	423
evm.model.chr19.800	K1	27.2538	28.7676	32.7174	7.80549	D7T812_VITVI	VIT_19s0090g00910	Pyridoxal phosphate homeostasis protein	493.041	6.28e-178	0.967347	F4JVS4_ARATH	At4g26860	Pyridoxal phosphate homeostasis protein	393.275	2.53e-138	0.757937	246	1	245	PREDICTED: proline synthase co-transcribed bacterial homolog protein isoform X2 [Vitis vinifera] &gt;ref|XP_034678818.1| pyridoxal phosphate homeostasis protein-like isoform X2 [Vitis riparia]	245	1	245	493.041	4.29e-176	0.967347	245	245
evm.model.chr19.9	K1	5.43093	1.67374	1.26902	0.235366	E0CRY9_VITVI	VIT_19s0014g00100	Chalcone-flavonone isomerase family protein	518.464	0	0.968198	FAP3_ARATH	At1g53520	Fatty-acid-binding protein 3, chloroplastic	292.738	6.19e-97	0.717073	340	57	339	fatty-acid-binding protein 3, chloroplastic [Vitis riparia]	283	1	283	557.37	0	0.971731	283	283
evm.model.chr19.982	K1	17.2646	11.0007	5.8834	1.97769	F6I540_VITVI	VIT_19s0015g00230	Uncharacterized protein	571.237	0	0.964856	ZIP11_ARATH	At1g55910	Zinc transporter 11	375.555	1.13e-128	0.625786	347	1	347	PREDICTED: zinc transporter 11 [Vitis vinifera]	347	1	347	685.641	0	0.9683	347	347
evm.model.chr2.1056	K1	48.6015	36.6292	40.5789	13.4423	D7TTJ6_VITVI	VIT_02s0012g00180	XendoU domain-containing protein	872.078	0	0.97973	-	-	-	-	-	-	444	1	444	poly(U)-specific endoribonuclease-B [Vitis riparia]	444	1	444	913.679	0	0.984234	444	444
evm.model.chr2.1369	K1	570.855	736.424	801.053	309.604	D7TTR0_VITVI	VIT_02s0012g02120	Dolichyl-diphosphooligosaccharide--protein glycosyltransferase subunit DAD1	232.646	2.1e-79	0.982609	DAD1_ARATH	At1g32210	Dolichyl-diphosphooligosaccharide--protein glycosyltransferase subunit DAD1	211.846	2.99e-71	0.886957	116	1	115	PREDICTED: dolichyl-diphosphooligosaccharide--protein glycosyltransferase subunit DAD1 [Vitis vinifera] &gt;ref|XP_034677617.1| dolichyl-diphosphooligosaccharide--protein glycosyltransferase subunit DAD1 [Vitis riparia]	115	1	115	232.646	3.06e-77	0.982609	115	115
evm.model.chr2.1763	K1	22.3324	27.4108	27.9477	6.03127	F6I052_VITVI	VIT_02s0033g00130	Uncharacterized protein	755.747	0	0.962672	-	-	-	-	-	-	509	1	509	PREDICTED: scopoletin glucosyltransferase [Vitis vinifera]	509	1	509	838.18	0	0.950884	509	509
evm.model.chr2.1791	K1	47.2331	46.4593	33.9445	12.5116	F6I055_VITVI	VIT_02s0033g00240	Glycosyltransferase	779.63	0	0.941432	-	-	-	-	-	-	457	1	456	UDP-glycosyltransferase 73C4-like [Vitis riparia]	461	1	461	818.535	0	0.947939	456	461
evm.model.chr2.181	K1	21.4759	13.5572	10.261	1.32195	F6HU24_VITVI	VIT_02s0025g01470	Uncharacterized protein	414.075	3.59e-147	0.95671	-	-	-	-	-	-	231	1	231	NAD(P)H-quinone oxidoreductase subunit S, chloroplastic [Vitis riparia]	231	1	231	456.833	3.78e-162	0.974026	231	231
evm.model.chr2.2272	K1	8.75924	6.1255	2.36705	0.850223	F6HJ50_VITVI	VIT_02s0087g00240	Uncharacterized protein	482.641	1.01e-171	0.954248	Q9C863_ARATH	At1g31460, At1g31460/T8E3_13	At1g31460	90.5077	6.88e-21	0.688525	307	-	-	-	-	-	-	-	-	-	-	-
evm.model.chr2.23	K1	1.80171	0.797122	0.21891	0	F6HUM4_VITVI	VIT_02s0025g00180	Uncharacterized protein	670.618	0	0.9941	-	-	-	-	-	-	339	1	339	PREDICTED: phosphoglycerate mutase-like protein AT74 [Vitis vinifera]	339	1	339	706.057	0	0.9941	339	339
evm.model.chr2.284	K1	77.4454	98.6538	95.8035	19.7828	D7TVP8_VITVI	VIT_02s0025g02420	Major facilitator superfamily domain-containing protein 5	889.797	0	0.980392	Q6NLR2_ARATH	At1g64650	Major facilitator superfamily domain-containing protein 5	807.364	0	0.86551	459	1	459	molybdate-anion transporter-like isoform X1 [Vitis riparia]	459	1	459	922.539	0	0.982571	459	459
evm.model.chr2.294	K1	24.3319	23.8456	24.6441	3.62306	F6HU69_VITVI	VIT_02s0025g02500	Uncharacterized protein	1252.65	0	0.963691	YSL1_ARATH	At4g24120	Metal-nicotianamine transporter YSL1	951.044	0	0.697778	662	1	661	metal-nicotianamine transporter YSL1-like [Vitis riparia] &gt;ref|XP_034674358.1| metal-nicotianamine transporter YSL1-like [Vitis riparia]	661	1	661	1315.06	0	0.965204	661	661
evm.model.chr2.329	K1	35.3507	26.5021	20.7365	12.2435	D7TVS8_VITVI	VIT_02s0025g02740	Uncharacterized protein	797.734	0	0.979899	CID11_ARATH	At1g32790	Polyadenylate-binding protein-interacting protein 11	443.736	3.2e-154	0.668571	394	1	394	polyadenylate-binding protein-interacting protein 11-like isoform X1 [Vitis riparia]	398	1	398	804.668	0	0.979899	394	398
evm.model.chr2.425	K1	6.81223	3.45098	1.90915	0.676951	F6HUC8_VITVI	VIT_02s0025g03540	Tubulin beta chain	853.203	0	0.995238	TBB6_ARATH	At5g12250	Tubulin beta-6 chain	810.446	0	0.940476	445	1	444	PREDICTED: tubulin beta chain [Vitis vinifera]	444	1	444	933.324	0	0.995495	444	444
evm.model.chr2.476	K1	10.9134	8.49831	5.71138	2.49945	D7TW33_VITVI	VIT_02s0025g03960	Uncharacterized protein	513.072	0	0.996212	TET10_ARATH	At1g63260	Tetraspanin-10	395.586	1.55e-138	0.813043	264	1	264	PREDICTED: tetraspanin-10 isoform X1 [Vitis vinifera] &gt;ref|XP_010661011.1| PREDICTED: tetraspanin-10 isoform X1 [Vitis vinifera]	264	1	264	540.806	0	0.996212	264	264
evm.model.chr2.816	K1	8.93707	4.13766	2.97172	1.32603	F6I042_VITVI	VIT_00s0229g00140	Uncharacterized protein	728.398	0	0.915423	HIBC5_ARATH	At4g31810	3-hydroxyisobutyryl-CoA hydrolase-like protein 2, mitochondrial	444.121	1.4e-153	0.604046	398	1	397	3-hydroxyisobutyryl-CoA hydrolase-like protein 1, mitochondrial [Vitis riparia]	397	1	397	807.364	0	0.982368	397	397
evm.model.chr20.1027	K1	19.428	13.4526	10.5671	5.47065	D7SWD3_VITVI	VIT_07s0031g02310	Uncharacterized protein	1016.14	0	0.976661	PIRL4_ARATH	At4g35470	Plant intracellular Ras-group-related LRR protein 4	687.182	0	0.672662	557	1	557	plant intracellular Ras-group-related LRR protein 4-like [Vitis riparia]	557	1	557	1102.04	0	0.978456	557	557
evm.model.chr20.1343	K1	2.52545	0.738163	0.2927	0.028235	D7SWJ6_VITVI	VIT_07s0031g02990	Ammonium transporter	884.019	0	0.979381	AMT2_ARATH	At2g38290	Ammonium transporter 2	583.948	0	0.665227	485	1	485	PREDICTED: ammonium transporter 3 member 1 [Vitis vinifera]	485	1	485	965.681	0	0.979381	485	485
evm.model.chr20.1357	K1	37.5871	34.1836	24.0253	9.80399	F6H4H1_VITVI	VIT_07s0031g02960	Probable magnesium transporter	548.895	0	0.980519	NIPA6_ARATH	At2g21120	Probable magnesium transporter NIPA6	382.489	3.28e-131	0.702703	361	1	360	probable magnesium transporter NIPA6 isoform X1 [Vitis riparia]	360	1	360	724.161	0	0.997222	360	360
evm.model.chr20.1413	K1	5.79104	1.89136	2.09073	0.421653	F6H4G3_VITVI	VIT_07s0031g02780	Uncharacterized protein	1412.13	0	0.967347	Q9C5A5_ARATH	At5g08720, At5g08720/T2K12_70	At5g08720	911.753	0	0.703364	735	-	-	-	-	-	-	-	-	-	-	-
evm.model.chr20.23	K1	92.2658	100.578	173.696	20.0992	F6H7V7_VITVI	VIT_00s0220g00070	Beta-glucosidase	946.421	0	0.97314	BGL42_ARATH	At5g36890	Beta-glucosidase 42	690.263	0	0.704017	484	1	484	PREDICTED: beta-glucosidase 42 [Vitis vinifera]	484	1	484	978.778	0	0.97314	484	484
evm.model.chr20.304	K1	24.4937	16.6385	13.8386	5.66513	D7SSS9_VITVI	VIT_00s0199g00220	PFK domain-containing protein	927.161	0	0.964286	PFKA5_ARATH	At2g22480	ATP-dependent 6-phosphofructokinase 5, chloroplastic	835.484	0	0.780669	527	1	526	PREDICTED: ATP-dependent 6-phosphofructokinase 5, chloroplastic [Vitis vinifera] &gt;ref|XP_019073648.1| PREDICTED: ATP-dependent 6-phosphofructokinase 5, chloroplastic isoform X1 [Vitis vinifera]	526	1	526	1069.3	0	0.969582	526	526
evm.model.chr20.313	K1	85.658	79.2023	113.745	45.7138	D7SSS0_VITVI	VIT_00s0199g00110	CAAD domain-containing protein	368.622	4.17e-130	0.946078	-	-	-	-	-	-	204	1	203	PREDICTED: protein CURVATURE THYLAKOID 1D, chloroplastic isoform X2 [Vitis vinifera]	204	1	204	393.275	6.14e-138	0.946078	203	204
evm.model.chr20.478	K1	76.7129	107.176	81.3307	28.1333	E0CNX5_VITVI	VIT_18s0001g08530	Uncharacterized protein	397.897	7.87e-140	0.806084	CGR2_ARATH	At3g49720	Probable pectin methylesterase CGR2	397.512	1.18e-139	0.790076	262	1	262	probable pectin methylesterase CGR2 [Vitis riparia] &gt;ref|XP_034689758.1| probable pectin methylesterase CGR2 [Vitis riparia]	262	1	262	524.628	0	0.980916	262	262
evm.model.chr20.499	K1	5.38644	2.89723	2.01504	0.921132	F6I2E1_VITVI	VIT_00s0541g00020	BZIP domain-containing protein	340.887	1.41e-119	0.948454	-	-	-	-	-	-	194	1	194	PREDICTED: bZIP transcription factor 11 [Vitis vinifera]	194	1	194	372.474	4.25e-130	0.948454	194	194
evm.model.chr20.546	K1	140.005	151.406	152.828	105.045	A5AQ65_VITVI	VIT_07s0129g00170	Uncharacterized protein	545.043	0	0.98913	VDAC2_ARATH	At5g67500	Mitochondrial outer membrane protein porin 2	410.609	2.46e-144	0.706522	276	1	276	PREDICTED: mitochondrial outer membrane protein porin 2 [Vitis vinifera] &gt;ref|XP_034691861.1| mitochondrial outer membrane protein porin 2-like [Vitis riparia]	276	1	276	545.043	0	0.98913	276	276
evm.model.chr20.80	K1	5.27994	1.63483	0.836575	0.793266	F6I7D1_VITVI	VIT_07s0255g00040	zf-4CXXC_R1 domain-containing protein	702.59	0	0.908213	-	-	-	-	-	-	462	1	462	cell division cycle-associated protein 7 [Vitis riparia]	462	1	462	920.613	0	0.971861	462	462
evm.model.chr20.854	K1	22.4195	15.1529	25.0818	3.69833	D7SW18_VITVI	VIT_07s0031g01150	Peptidylprolyl isomerase	397.127	2.96e-141	0.995146	PNSL4_ARATH	At4g39710	Photosynthetic NDH subunit of lumenal location 4, chloroplastic	263.077	2.62e-88	0.642202	207	1	206	photosynthetic NDH subunit of lumenal location 4, chloroplastic [Vitis riparia] &gt;ref|XP_034692115.1| photosynthetic NDH subunit of lumenal location 4, chloroplastic [Vitis riparia] &gt;ref|XP_034692116.1| photosynthetic NDH subunit of lumenal location 4, chloroplastic [Vitis riparia] &gt;ref|XP_034692117.1| photosynthetic NDH subunit of lumenal location 4, chloroplastic [Vitis riparia] &gt;ref…	206	1	206	419.083	5.06e-148	1	206	206
evm.model.chr3.1025	K1	11.6094	4.8198	2.36805	0.53987	F6H695_VITVI	VIT_03s0091g01140	Uncharacterized protein	645.195	0	0.951368	-	-	-	-	-	-	329	1	329	MATH domain and coiled-coil domain-containing protein At3g58260-like isoform X1 [Vitis riparia]	331	1	331	588.956	0	0.870091	329	331
evm.model.chr3.1170	K1	15.3458	12.4983	10.7114	3.82359	F6HBK9_VITVI	VIT_03s0088g00950	PMR5N domain-containing protein	589.726	0	0.776042	TBL13_ARATH	At2g14530	Protein trichome birefringence-like 13	575.474	0	0.72	422	1	422	PREDICTED: protein trichome birefringence-like 13 [Vitis vinifera]	422	1	422	860.136	0	0.973934	422	422
evm.model.chr3.1232	K1	15.0333	6.01047	5.59543	0.651752	A5BEJ8_VITVI	VIT_03s0088g01190	Malate dehydrogenase	701.819	0	0.97191	MDHX2_ARATH	At5g09660	Malate dehydrogenase 2, peroxisomal	608.601	0	0.868347	357	1	356	malate dehydrogenase, glyoxysomal [Vitis riparia]	356	1	356	703.745	0	0.974719	356	356
evm.model.chr3.1233	K1	34.4654	55.1706	42.5786	6.64136	F6HBN1_VITVI	VIT_03s0088g01200	Uncharacterized protein	689.878	0	0.982968	Q84JN2_ARATH	At5g64510	Tunicamycin induced protein	486.493	9.57e-170	0.68599	411	-	-	-	-	-	-	-	-	-	-	-
evm.model.chr3.1251	K1	7.13721	3.66012	2.75122	1.19884	D7U5L5_VITVI	VIT_00s0282g00020	Na_H_Exchanger domain-containing protein	498.049	4.95e-169	0.985755	KEA3_ARATH	At4g04850	K(+) efflux antiporter 3, chloroplastic	692.575	0	0.816479	628	16	628	PREDICTED: K(+) efflux antiporter 3, chloroplastic [Vitis vinifera]	819	206	819	1191.02	0	0.972313	613	614
evm.model.chr3.1285	K1	30.6199	36.8084	31.5395	5.11312	F6HW55_VITVI	VIT_03s0097g00510	Uncharacterized protein	1403.27	0	0.958333	OPT4_ARATH	At5g64410	Oligopeptide transporter 4	1218.76	0	0.825309	744	1	744	PREDICTED: oligopeptide transporter 4 [Vitis vinifera]	744	1	744	1459.89	0	0.958333	744	744
evm.model.chr3.13	K1	665.19	739.215	883.702	346.594	F6I1A2_VITVI	VIT_03s0038g00280	Uncharacterized protein	745.732	0	0.981579	RD19A_ARATH	At4g39090	Cysteine protease RD19A	580.096	0	0.787966	381	1	380	cysteine protease RD19A [Vitis riparia]	380	1	380	787.719	0	0.986842	380	380
evm.model.chr3.1790	K1	33.3692	24.2397	22.7031	10.5419	F6I1U2_VITVI	VIT_03s0038g00850	Uncharacterized protein	1346.26	0	0.965035	CSCLB_ARATH	At1g69450	CSC1-like protein At1g69450	873.233	0	0.620306	715	1	715	PREDICTED: CSC1-like protein HYP1 isoform X1 [Vitis vinifera] &gt;ref|XP_010645179.1| PREDICTED: CSC1-like protein HYP1 isoform X1 [Vitis vinifera] &gt;ref|XP_010645180.1| PREDICTED: CSC1-like protein HYP1 isoform X1 [Vitis vinifera] &gt;ref|XP_010645181.1| PREDICTED: CSC1-like protein HYP1 isoform X1 [Vitis vinifera] &gt;ref|XP_010645182.1| PREDICTED: CSC1-like protein HYP1 isoform X1 [Vitis vin…	715	1	715	1410.59	0	0.965035	715	715
evm.model.chr3.202	K1	99.689	124.565	138.415	49.0757	F6I106_VITVI	VIT_03s0038g02320	L-ascorbate peroxidase	712.605	0	0.9599	APX3_ARATH	At4g35000	L-ascorbate peroxidase 3	458.373	4.97e-161	0.809689	399	111	399	L-ascorbate peroxidase 3 [Vitis riparia]	289	1	289	587.8	0	0.986159	289	289
evm.model.chr3.2070	K1	0.879788	0.181821	0.042341	0.0766383	F6HTK6_VITVI	VIT_03s0017g01380	Uncharacterized protein	1169.84	0	0.798498	-	-	-	-	-	-	940	1	940	disease resistance protein RGA5-like isoform X1 [Vitis riparia]	935	1	922	1580.07	0	0.856092	940	922
evm.model.chr3.2078	K1	0.954395	0.158148	0.036846	0.01863	F6HTK6_VITVI	VIT_03s0017g01380	Uncharacterized protein	1177.54	0	0.819338	-	-	-	-	-	-	943	1	943	disease resistance protein RGA5-like isoform X1 [Vitis riparia]	935	1	935	1602.03	0	0.86178	943	935
evm.model.chr3.2206	K1	305.572	327.415	352.584	123.439	D7TU83_VITVI	VIT_03s0017g01060	Peptidylprolyl isomerase	226.098	5.31e-77	0.973214	FKB12_ARATH	At5g64350	Peptidyl-prolyl cis-trans isomerase FKBP12	187.578	7.86e-62	0.785714	113	1	112	peptidyl-prolyl isomerase FKBP12-like [Vitis vinifera] &gt;ref|XP_034682001.1| peptidyl-prolyl cis-trans isomerase FKBP12 [Vitis riparia]	112	1	112	226.098	7.98e-75	0.973214	112	112
evm.model.chr3.2249	K1	9.53718	4.70691	3.1675	0.0242243	F6HTK0_VITVI	VIT_03s0017g01280	ABC transporter domain-containing protein	1097.8	0	0.804699	-	-	-	-	-	-	677	1	677	ABC transporter G family member 11-like [Vitis riparia]	682	1	682	1301.58	0	0.934018	677	682
evm.model.chr3.285	K1	76.4645	142.272	148.04	19.8813	F6I0W9_VITVI	VIT_03s0038g03050	Uncharacterized protein	616.305	0	0.961877	GGR_ARATH	At4g38460	Heterodimeric geranylgeranyl pyrophosphate synthase small subunit, chloroplastic	388.652	6.31e-134	0.702703	341	1	341	PREDICTED: heterodimeric geranylgeranyl pyrophosphate synthase small subunit, chloroplastic [Vitis vinifera]	341	1	341	678.707	0	0.964809	341	341
evm.model.chr3.362	K1	22.827	15.917	19.6324	8.40096	F6I0T6_VITVI	VIT_03s0038g03560	Uncharacterized protein	610.527	0	0.967828	SR43C_ARATH	At2g47450	Signal recognition particle 43 kDa protein, chloroplastic	357.836	1.16e-120	0.646048	373	1	373	PREDICTED: signal recognition particle 43 kDa protein, chloroplastic [Vitis vinifera]	373	1	373	734.561	0	0.967828	373	373
evm.model.chr3.396	K1	8.39442	3.01908	3.37549	0	F6I0S3_VITVI	VIT_03s0038g03760	Uncharacterized protein	263.077	1.39e-90	0.964029	-	-	-	-	-	-	139	1	139	auxin-responsive protein SAUR68-like [Vitis riparia]	148	10	148	270.396	3.06e-91	0.928058	139	139
evm.model.chr3.478	K1	39.1546	31.5516	25.9298	10.9863	F6I0M1_VITVI	VIT_03s0038g04510	Adenosinetriphosphatase	887.486	0	0.979253	-	-	-	-	-	-	495	1	495	AAA-ATPase At3g50940-like [Vitis riparia]	495	1	495	1013.45	0	0.981818	495	495
evm.model.chr3.492	K1	150.893	181.782	286.848	49.3514	D7U4J6_VITVI	VIT_03s0038g04670	NmrA domain-containing protein	574.318	0	0.96732	PBER1_ARATH	At4g39230	Phenylcoumaran benzylic ether reductase 1	478.019	5.7e-170	0.766234	306	1	306	phenylcoumaran benzylic ether reductase Pyrc5 [Vitis riparia]	306	1	306	600.897	0	0.970588	306	306
evm.model.chr3.57	K1	111.749	125.263	137.463	34.5809	D7U5G1_VITVI	VIT_03s0038g00800	Aldo_ket_red domain-containing protein	635.95	0	0.987055	Q9SJV2_ARATH	At2g21250	Aldo_ket_red domain-containing protein	558.91	0	0.84466	310	1	309	PREDICTED: NADP-dependent D-sorbitol-6-phosphate dehydrogenase isoform X2 [Vitis vinifera]	309	1	309	635.95	0	0.987055	309	309
evm.model.chr3.593	K1	207.582	157.031	244.279	22.0886	D7TPW5_VITVI	VIT_03s0063g01970	GLOBIN domain-containing protein	436.417	8.49e-156	0.932773	HBL1_ARATH	At2g16060	Non-symbiotic hemoglobin 1	226.483	2.64e-74	0.745098	239	1	238	hemoglobin-2-like [Vitis riparia]	233	1	233	462.996	2.05e-164	0.94958	238	233
evm.model.chr3.604	K1	74.2889	111.291	123.74	8.52339	D7TPV7_VITVI	VIT_03s0063g01870	Uncharacterized protein	353.214	3.67e-124	0.965347	CRPM2_ARATH	At3g50830	Cold-regulated 413 plasma membrane protein 2	266.929	4.14e-90	0.685	202	1	202	PREDICTED: cold-regulated 413 plasma membrane protein 2 [Vitis vinifera]	202	1	202	393.275	4.42e-138	0.965347	202	202
evm.model.chr3.645	K1	29.7118	24.2307	19.5295	1.1951	F6HQF8_VITVI	VIT_03s0063g01460	Uncharacterized protein	484.567	2.61e-157	0.8	-	-	-	-	-	-	581	260	562	PREDICTED: putative B3 domain-containing protein At5g66980 [Vitis vinifera]	398	16	340	519.62	1.37e-178	0.851064	303	325
evm.model.chr3.696	K1	20.885	15.7692	11.0675	2.54656	D7TPN7_VITVI	VIT_03s0063g01020	Uncharacterized protein	858.21	0	0.969565	Q8L5Z0_ARATH	At4g33940, At4g33945	ARM repeat superfamily protein	561.992	0	0.656587	460	1	460	PREDICTED: armadillo repeat-containing protein 6 [Vitis vinifera]	460	1	460	891.723	0	0.969565	460	460
evm.model.chr3.715	K1	97.9774	102.789	116.277	35.6443	F6HQD8_VITVI	VIT_03s0063g00830	Abhydrolase_3 domain-containing protein	565.459	0	0.960265	-	-	-	-	-	-	302	1	301	2-hydroxyisoflavanone dehydratase-like [Vitis riparia]	302	1	302	596.275	0	0.960265	301	302
evm.model.chr3.789	K1	23.2672	13.8072	12.7527	9.69581	F6HQ93_VITVI	VIT_03s0063g00160	RING-type domain-containing protein	1191.41	0	0.972752	-	-	-	-	-	-	734	1	734	PREDICTED: E3 ubiquitin-protein ligase MBR2 isoform X1 [Vitis vinifera] &gt;ref|XP_010647733.1| PREDICTED: E3 ubiquitin-protein ligase MBR2 isoform X1 [Vitis vinifera] &gt;ref|XP_010647734.1| PREDICTED: E3 ubiquitin-protein ligase MBR2 isoform X1 [Vitis vinifera] &gt;ref|XP_019074523.1| PREDICTED: E3 ubiquitin-protein ligase MBR2 isoform X1 [Vitis vinifera]	734	1	734	1456.81	0	0.972752	734	734
evm.model.chr3.91	K1	7.35406	1.69194	2.8395	0	A5ALL1_VITVI	VIT_03s0038g01210	Uncharacterized protein	191.045	1.34e-63	0.957895	Q9SW54_ARATH	At4g34800	SAUR-like auxin-responsive protein family	117.857	5.34e-35	0.614583	95	1	95	PREDICTED: auxin-responsive protein SAUR21 [Vitis vinifera] &gt;ref|XP_034681459.1| auxin-responsive protein SAUR21-like [Vitis riparia]	95	1	95	191.045	2.29e-61	0.957895	95	95
evm.model.chr3.931	K1	1.18071	0.280675	0.183695	0.0908093	-	-	-	-	-	-	-	-	-	-	-	-	886	64	865	PREDICTED: putative disease resistance protein RGA3 [Vitis vinifera]	852	1	822	1301.58	0	0.812652	802	822
evm.model.chr4.1256	K1	329.947	429.109	504.819	203.222	A5BX54_VITVI	VIT_04s0079g00530	Isocitrate dehydrogenase [NADP]	808.135	0	0.972431	ICDHC_ARATH	At1g65930	Cytosolic isocitrate dehydrogenase [NADP]	747.658	0	0.889724	409	1	399	PREDICTED: isocitrate dehydrogenase [NADP] [Vitis vinifera]	412	1	399	808.135	0	0.972431	399	399
evm.model.chr4.153	K1	18.9277	12.7813	15.6438	4.93484	D7STS1_VITVI	VIT_04s0008g01330	Uncharacterized protein	447.973	4e-160	0.971193	RTE1_ARATH	At2g26070	Protein REVERSION-TO-ETHYLENE SENSITIVITY1	309.301	1.95e-105	0.640816	244	1	243	PREDICTED: protein REVERSION-TO-ETHYLENE SENSITIVITY1 isoform X2 [Vitis vinifera] &gt;ref|XP_034684266.1| protein REVERSION-TO-ETHYLENE SENSITIVITY1 [Vitis riparia]	243	1	243	489.574	8.02e-175	0.971193	243	243
evm.model.chr4.1895	K1	12.4816	7.18655	6.91106	1.83943	D7SPL6_VITVI	VIT_04s0023g00940	Uncharacterized protein	921.768	0	0.98434	LCAT3_ARATH	At3g03310	Phospholipase A(1) LCAT3	619.002	0	0.687783	448	1	447	phospholipase A(1) LCAT3 isoform X2 [Vitis riparia]	447	1	447	922.924	0	0.98434	447	447
evm.model.chr4.1910	K1	8.87902	8.48984	5.64648	1.3939	F6GX02_VITVI	VIT_04s0023g01080	Uncharacterized protein	1038.1	0	0.9279	-	-	-	-	-	-	639	1	610	PREDICTED: lysM domain receptor-like kinase 4 [Vitis vinifera]	638	1	638	1222.22	0	0.940439	610	638
evm.model.chr4.1956	K1	28.5993	20.2444	21.7496	7.46077	F6GWY7_VITVI	VIT_04s0023g01370	HVA22-like protein	395.201	6.3e-141	0.979487	-	-	-	-	-	-	195	1	195	PREDICTED: HVA22-like protein k isoform X2 [Vitis vinifera]	195	1	195	395.201	5.16e-139	0.979487	195	195
evm.model.chr4.2171	K1	15.4755	12.1083	11.9063	2.93038	F6GWN4_VITVI	VIT_04s0023g03290	Uncharacterized protein	254.603	5.22e-86	0.955556	-	-	-	-	-	-	180	-	-	-	-	-	-	-	-	-	-	-
evm.model.chr4.2208	K1	10.6505	9.56527	4.35408	0.969131	F6GWL7_VITVI	VIT_04s0023g03610	Uncharacterized protein	481.1	1.1e-166	0.953307	-	-	-	-	-	-	549	1	548	PREDICTED: MLO-like protein 4 [Vitis vinifera] &gt;ref|XP_010649012.1| PREDICTED: MLO-like protein 4 [Vitis vinifera]	548	1	548	1124	0	0.987226	548	548
evm.model.chr4.2500	K1	33.8702	40.8086	32.7697	12.01	F6I0H8_VITVI	VIT_04s0044g00710	UTP--glucose-1-phosphate uridylyltransferase	174.096	8.63e-50	0.739837	UGPA2_ARATH	At3g03250	UTP--glucose-1-phosphate uridylyltransferase 2	162.54	1.53e-45	0.793814	299	16	137	PREDICTED: UTP--glucose-1-phosphate uridylyltransferase isoform X1 [Vitis vinifera] &gt;ref|XP_034682270.1| UTP--glucose-1-phosphate uridylyltransferase [Vitis riparia]	465	164	280	174.481	3.06e-47	0.739837	122	117
evm.model.chr4.2503	K1	211.37	322.412	284.851	87.2268	F6I0H8_VITVI	VIT_04s0044g00710	UTP--glucose-1-phosphate uridylyltransferase	355.14	1.49e-117	0.859813	UGPA1_ARATH	At5g17310	UTP--glucose-1-phosphate uridylyltransferase 1	339.347	1.28e-111	0.715447	411	167	410	PREDICTED: UTP--glucose-1-phosphate uridylyltransferase isoform X1 [Vitis vinifera] &gt;ref|XP_034682270.1| UTP--glucose-1-phosphate uridylyltransferase [Vitis riparia]	465	220	465	369.007	4.04e-121	0.788618	244	246
evm.model.chr4.2641	K1	76.9772	117.975	103.963	9.51348	F6I0B4_VITVI	VIT_04s0044g01850	Uncharacterized protein	835.869	0	0.980861	-	-	-	-	-	-	419	1	418	PREDICTED: protein PIN-LIKES 3 isoform X1 [Vitis vinifera] &gt;ref|XP_003631924.1| PREDICTED: protein PIN-LIKES 3 isoform X1 [Vitis vinifera]	418	1	418	835.869	0	0.980861	418	418
evm.model.chr4.297	K1	22.4945	18.6237	12.3009	4.50135	D7SU21_VITVI	VIT_04s0008g02500	Uncharacterized protein	248.054	6.17e-85	0.977612	O64621_ARATH	At2g18910, F19F24.11/At2g18910	Expressed protein	134.42	2.46e-40	0.6	135	1	134	PREDICTED: proline-rich protein 12 [Vitis vinifera]	134	1	134	266.544	5.29e-90	0.977612	134	134
evm.model.chr4.320	K1	3.66465	2.21735	1.40351	0.102839	D7SU36_VITVI	VIT_04s0008g02670	Photolyase/cryptochrome alpha/beta domain-containing protein	1150.58	0	0.976109	CRYD_ARATH	At5g24850	Cryptochrome DASH, chloroplastic/mitochondrial	779.245	0	0.690432	586	1	585	cryptochrome DASH, chloroplastic/mitochondrial [Vitis riparia]	586	1	586	1195.65	0	0.982935	585	586
evm.model.chr4.367	K1	10.1595	4.54956	3.75099	2.17573	D7SU78_VITVI	VIT_04s0008g03140	Uncharacterized protein	314.309	7.81e-108	0.97076	-	-	-	-	-	-	230	-	-	-	-	-	-	-	-	-	-	-
evm.model.chr4.419	K1	27.5843	18.3262	22.8353	4.44262	D7SUC0_VITVI	VIT_04s0008g03600	Uncharacterized protein	971.074	0	0.948718	TOCC_ARATH	At4g32770	Tocopherol cyclase, chloroplastic	693.345	0	0.706751	507	1	507	tocopherol cyclase, chloroplastic [Vitis riparia]	502	1	502	1002.28	0	0.956607	507	502
evm.model.chr4.436	K1	15.9238	12.9752	5.94373	1.31253	F6H2Y1_VITVI	VIT_04s0008g03760	Uncharacterized protein	349.747	3.06e-122	0.918367	-	-	-	-	-	-	241	1	240	tetraspanin-19-like isoform X1 [Vitis riparia]	240	1	240	464.537	6.96e-165	0.941667	240	240
evm.model.chr4.468	K1	0.679576	0.160534	0.127856	0	F6H301_VITVI	VIT_04s0008g04090	BURP domain-containing protein	934.095	0	0.898273	-	-	-	-	-	-	513	1	512	protein RAFTIN 1A-like isoform X1 [Vitis riparia]	550	1	550	948.347	0	0.867273	512	550
evm.model.chr4.491	K1	21.2914	18.932	13.8259	6.48316	F6H3F8_VITVI	VIT_04s0008g04270	Serine/threonine protein phosphatase 2A regulatory subunit	933.71	0	0.983158	2A5K_ARATH	At5g25510	Serine/threonine protein phosphatase 2A 57 kDa regulatory subunit B&apos; kappa isoform	750.355	0	0.757238	559	85	559	PREDICTED: serine/threonine protein phosphatase 2A 57 kDa regulatory subunit B&apos; iota isoform [Vitis vinifera] &gt;ref|XP_010648553.1| PREDICTED: serine/threonine protein phosphatase 2A 57 kDa regulatory subunit B&apos; iota isoform [Vitis vinifera]	492	18	492	976.852	0	0.983158	475	475
evm.model.chr4.583	K1	154.48	160.214	190.799	103.065	D7SUP9_VITVI	VIT_04s0008g05000	Cytochrome b-c1 complex subunit 7	173.711	2.39e-56	0.961905	QCR71_ARATH	At4g32470	Cytochrome b-c1 complex subunit 7-1, mitochondrial	143.28	1.99e-44	0.782178	107	1	105	PREDICTED: cytochrome b-c1 complex subunit 7-2 isoform X1 [Vitis vinifera] &gt;ref|XP_034683789.1| cytochrome b-c1 complex subunit 7-2, mitochondrial-like isoform X1 [Vitis riparia]	122	1	105	207.994	1.57e-67	0.961905	105	105
evm.model.chr4.681	K1	29.8493	36.5312	27.1333	10.2902	F6H3I7_VITVI	VIT_04s0008g05770	Non-specific serine/threonine protein kinase	832.017	0	0.977629	CIPKP_ARATH	At5g25110	CBL-interacting serine/threonine-protein kinase 25	602.053	0	0.721088	447	1	447	PREDICTED: CBL-interacting serine/threonine-protein kinase 25 [Vitis vinifera]	447	1	447	900.582	0	0.977629	447	447
evm.model.chr4.720	K1	135.039	114.667	172.68	54.611	F6H3U9_VITVI	VIT_04s0008g06040	Aspartate aminotransferase	869.766	0	0.995238	AAT5_ARATH	At4g31990	Aspartate aminotransferase, chloroplastic	784.637	0	0.871429	421	1	420	aspartate aminotransferase, chloroplastic [Vitis riparia]	462	43	462	870.537	0	0.995238	420	420
evm.model.chr4.781	K1	21.4123	23.0018	16.9088	3.98963	F6H332_VITVI	VIT_04s0008g06510	Uncharacterized protein	605.134	0	0.965879	-	-	-	-	-	-	381	-	-	-	-	-	-	-	-	-	-	-
evm.model.chr4.819	K1	20.4846	10.71	7.43756	2.37858	D7SV54_VITVI	VIT_04s0008g06790	Uncharacterized protein	961.829	0	0.974903	FBT6_ARATH	At5g10820	Probable folate-biopterin transporter 6	598.586	0	0.634361	519	1	518	probable folate-biopterin transporter 6 [Vitis riparia]	518	1	518	1038.48	0	0.978764	518	518
evm.model.chr4.828	K1	18.6454	15.5545	12.2813	3.13789	F6H348_VITVI	VIT_04s0008g06830	Uncharacterized protein	758.444	0	0.981818	FBT2_ARATH	At5g25050	Probable folate-biopterin transporter 2	670.233	0	0.689362	470	1	470	probable folate-biopterin transporter 2 [Vitis riparia] &gt;ref|XP_034684030.1| probable folate-biopterin transporter 2 [Vitis riparia] &gt;ref|XP_034684031.1| probable folate-biopterin transporter 2 [Vitis riparia] &gt;ref|XP_034684032.1| probable folate-biopterin transporter 2 [Vitis riparia]	506	37	506	936.791	0	0.991489	470	470
evm.model.chr5.1153	K1	13.7513	8.52185	8.97028	3.38112	D7TZ53_VITVI	VIT_05s0077g00060	PDZ domain-containing protein	943.34	0	0.909091	CTPA2_ARATH	At4g17740	Carboxyl-terminal-processing peptidase 2, chloroplastic	687.567	0	0.775701	540	1	539	carboxyl-terminal-processing peptidase 2, chloroplastic-like isoform X1 [Vitis riparia]	539	1	539	1087.79	0	0.983302	539	539
evm.model.chr5.1210	K1	9.02032	4.36507	5.2464	0.896743	D7TS42_VITVI	VIT_05s0051g00070	Uncharacterized protein	758.829	0	0.991781	HCAR_ARATH	At1g04620	7-hydroxymethyl chlorophyll a reductase, chloroplastic	678.707	0	0.868493	412	1	399	7-hydroxymethyl chlorophyll a reductase, chloroplastic-like [Vitis riparia]	459	1	399	825.083	0	0.997494	399	399
evm.model.chr5.1249	K1	4.16174	2.2367	0.959822	0.93287	D7TS46_VITVI	VIT_05s0051g00140	NB-ARC domain-containing protein	1086.25	0	0.750649	-	-	-	-	-	-	1035	1	933	LOW QUALITY PROTEIN: disease resistance protein RUN1-like [Vitis riparia]	1564	1	921	1445.64	0	0.789809	933	921
evm.model.chr5.1330	K1	6.71245	2.89443	1.24269	1.65335	D7TS77_VITVI	VIT_05s0051g00640	Purple acid phosphatase	1071.61	0	0.975238	PPA23_ARATH	At4g13700	Purple acid phosphatase 23	719.539	0	0.751678	540	1	539	PREDICTED: purple acid phosphatase 23 isoform X1 [Vitis vinifera]	556	18	556	1100.89	0	0.974026	539	539
evm.model.chr5.1543	K1	10.2558	6.34571	2.82468	2.28846	F6I717_VITVI	VIT_05s0136g00380	Protein arginine methyltransferase NDUFAF7	75.485	6.64e-18	0.853659	Q94C90_ARATH	At1g04900	Protein arginine methyltransferase NDUFAF7	221.09	4.56e-70	0.739726	154	1	146	PREDICTED: protein arginine methyltransferase NDUFAF7 homolog, mitochondrial isoform X3 [Vitis vinifera]	451	219	364	304.679	2.36e-100	1	146	146
evm.model.chr5.1603	K1	56.2306	57.1314	47.2195	16.6283	D7TJQ1_VITVI	VIT_10s0003g01700	ER lumen protein-retaining receptor	320.857	2.72e-109	0.768116	ERD2B_ARATH	At3g25040	ER lumen protein-retaining receptor B	346.28	2.93e-119	0.845411	317	110	316	PREDICTED: ER lumen protein-retaining receptor [Vitis vinifera] &gt;ref|XP_034685989.1| ER lumen protein-retaining receptor [Vitis riparia]	215	9	215	417.542	1.71e-145	0.990338	207	207
evm.model.chr5.161	K1	17.1148	10.0068	10.6291	0.965866	D7SYL4_VITVI	VIT_05s0077g01010	TPR_REGION domain-containing protein	1115.91	0	0.969305	CF107_ARATH	At3g17040	Protein high chlorophyll fluorescent 107	781.556	0	0.687279	651	1	651	PREDICTED: protein high chlorophyll fluorescent 107 isoform X1 [Vitis vinifera]	651	1	651	1301.58	0	0.967742	651	651
evm.model.chr5.1612	K1	351.488	313.669	457.978	138.544	D7SNS7_VITVI	VIT_05s0029g00220	4F5 domain-containing protein	62.7734	4.31e-14	0.888889	-	-	-	-	-	-	70	-	-	-	-	-	-	-	-	-	-	-
evm.model.chr5.1633	K1	265.315	336.772	287.543	112.097	F6GWF3_VITVI	VIT_05s0029g00310	Serine hydroxymethyltransferase	919.842	0	0.987261	GLYC4_ARATH	At4g13930	Serine hydroxymethyltransferase 4	859.751	0	0.910828	471	1	471	PREDICTED: serine hydroxymethyltransferase 4 [Vitis vinifera]	471	1	471	972.615	0	0.987261	471	471
evm.model.chr5.1648	K1	9.06009	7.96	4.43366	1.26464	D7SNR4_VITVI	VIT_05s0029g00410	3&apos;-5&apos; exonuclease domain-containing protein	516.153	0	0.87037	-	-	-	-	-	-	328	1	324	PREDICTED: LOW QUALITY PROTEIN: Werner Syndrome-like exonuclease [Vitis vinifera]	358	1	320	644.425	0	0.959877	324	320
evm.model.chr5.1721	K1	7.41195	2.44197	1.78732	1.0794	-	-	-	-	-	-	-	-	-	-	-	-	986	224	974	disease resistance protein RUN1-like [Vitis riparia]	1815	447	1232	1168.68	0	0.775381	751	786
evm.model.chr5.175	K1	269.478	265.235	290.987	160.878	A5C838_VITVI	VIT_05s0077g00910	Uncharacterized protein	188.734	2.42e-62	1	Q9C901_ARATH	At3g06610	DNA-binding enhancer protein-like protein	139.043	8.46e-43	0.772727	110	1	110	PREDICTED: huntingtin-interacting protein K [Vitis vinifera] &gt;ref|XP_034685308.1| huntingtin-interacting protein K isoform X1 [Vitis riparia]	110	1	110	213.386	9.31e-70	1	110	110
evm.model.chr5.1838	K1	1.33165	0.478461	0.0960897	0.0614193	F6HWJ5_VITVI	VIT_00s0160g00090	TIR domain-containing protein	638.262	0	0.643952	-	-	-	-	-	-	846	1	846	PREDICTED: TMV resistance protein N isoform X4 [Vitis vinifera]	889	1	889	1119.38	0	0.670692	846	889
evm.model.chr5.1881	K1	2.19094	1.01247	0.313644	0.0503953	F6I4G1_VITVI	VIT_05s0062g00740	Glycosyltransferase	809.675	0	0.944072	-	-	-	-	-	-	448	1	447	PREDICTED: crocetin glucosyltransferase, chloroplastic-like [Vitis vinifera]	447	1	447	836.639	0	0.944072	447	447
evm.model.chr5.189	K1	10.3405	7.15861	5.50569	2.42101	D7SYJ7_VITVI	VIT_05s0077g00800	DNA replication complex GINS protein SLD5	450.669	5.41e-162	1	Q6NQP5_ARATH	At5g49010	DNA replication complex GINS protein SLD5	275.789	3.99e-93	0.61435	220	1	220	DNA replication complex GINS protein SLD5 [Vitis riparia]	220	1	220	450.669	3.87e-160	1	220	220
evm.model.chr5.1929	K1	32.1357	48.7683	24.4836	1.30975	F6I494_VITVI	VIT_05s0062g00960	Exostosin domain-containing protein	754.207	0	0.768612	-	-	-	-	-	-	545	1	544	PREDICTED: xyloglucan galactosyltransferase MUR3 [Vitis vinifera]	477	1	477	858.596	0	0.785844	544	477
evm.model.chr5.2142	K1	80.7713	96.1241	106.418	13.7505	A5AU08_VITVI	VIT_05s0102g00120	Glutathione peroxidase	336.265	8.71e-118	0.976048	GPX3_ARATH	At2g43350	Probable glutathione peroxidase 3, mitochondrial	280.796	2.54e-95	0.719577	214	15	213	probable glutathione peroxidase 2 [Vitis riparia]	199	1	199	399.438	3.02e-140	0.964824	199	199
evm.model.chr5.2292	K1	1.76972	1.12965	0.33109	0.0792083	D7U1V1_VITVI	VIT_05s0102g01090	Uncharacterized protein	423.32	7.23e-146	0.934272	-	-	-	-	-	-	564	-	-	-	-	-	-	-	-	-	-	-
evm.model.chr5.2311	K1	34.8939	30.5328	28.7239	18.9207	F6HYX3_VITVI	VIT_05s0102g01190	Calreticulin	696.041	0	0.991124	CALR3_ARATH	At1g08450	Calreticulin-3	579.326	0	0.827795	460	1	393	calreticulin-3-like [Vitis riparia]	420	1	393	778.089	0	0.959288	393	393
evm.model.chr5.234	K1	865.539	1032.53	1175.84	303.162	D7SYG7_VITVI	VIT_05s0077g00410	Stress-response A/B barrel domain-containing protein	221.476	2.83e-75	1	POP3_ARATH	At3g17210	Stress-response A/B barrel domain-containing protein HS1	176.022	2.2e-57	0.752294	110	1	109	PREDICTED: stress-response A/B barrel domain-containing protein HS1 [Vitis vinifera] &gt;ref|XP_034684942.1| stress-response A/B barrel domain-containing protein HS1-like [Vitis riparia]	109	1	109	221.476	4.33e-73	1	109	109
evm.model.chr5.2406	K1	41.5302	43.5045	28.5618	10.8741	A5BSP9_VITVI	VIT_05s0094g00480	BHLH domain-containing protein	262.307	1.74e-90	0.948905	BH153_ARATH	At1g05710	Transcription factor bHLH153	183.341	3.21e-59	0.684615	138	1	137	PREDICTED: transcription factor bHLH113 [Vitis vinifera] &gt;ref|XP_034685923.1| transcription factor bHLH153 [Vitis riparia] &gt;ref|XP_034685924.1| transcription factor bHLH153 [Vitis riparia]	136	1	136	262.307	2.27e-88	0.948905	137	136
evm.model.chr5.2427	K1	9.88318	4.14164	2.17515	2.77975	D7T2G9_VITVI	VIT_05s0094g00820	Rhodanese domain-containing protein	1200.65	0	0.944611	-	-	-	-	-	-	668	1	668	uncharacterized protein LOC111990716 [Quercus suber] &gt;ref|XP_023878268.1| uncharacterized protein LOC111990716 [Quercus suber]	653	1	653	837.41	0	0.638266	668	653
evm.model.chr5.2469	K1	12.8473	10.1673	11.0868	3.6061	F6HAY7_VITVI	VIT_05s0094g01080	Uncharacterized protein	957.207	0	0.983051	Q1JPN7_ARATH	At2g31800	At2g31800	812.757	0	0.800425	472	1	472	PREDICTED: dual specificity protein kinase shkC [Vitis vinifera]	472	1	472	957.207	0	0.983051	472	472
evm.model.chr5.2501	K1	2.34098	0.449772	0.334116	0.227146	D7T2M8_VITVI	VIT_05s0094g01430	Uncharacterized protein	998.423	0	0.895801	-	-	-	-	-	-	656	-	-	-	-	-	-	-	-	-	-	-
evm.model.chr5.271	K1	40.7779	43.858	40.6569	5.46945	F6HE34_VITVI	VIT_05s0020g00640	Methyltransf_11 domain-containing protein	471.855	1.08e-167	0.982456	-	-	-	-	-	-	365	1	233	EEF1A lysine methyltransferase 4 [Vitis riparia]	238	3	235	487.263	7.91e-172	0.995708	233	233
evm.model.chr5.64	K1	21.732	12.7212	14.81	6.44902	D7SY98_VITVI	VIT_05s0077g01810	Uncharacterized protein	572.778	0	0.970779	F4JKZ9_ARATH	At4g16060	Uncharacterized protein	382.489	1.51e-132	0.751055	309	-	-	-	-	-	-	-	-	-	-	-
evm.model.chr5.702	K1	138.144	217.623	234.703	67.2856	D7T745_VITVI	VIT_05s0020g04160	DUF3700 domain-containing protein	494.582	2.22e-178	0.959839	Q9LIL3_ARATH	At3g22850	DUF3700 domain-containing protein	375.941	1.42e-131	0.717742	250	1	249	stem-specific protein TSJT1-like [Vitis riparia]	249	1	249	494.967	1.26e-176	0.955823	249	249
evm.model.chr5.768	K1	25.194	23.2211	18.4809	4.01883	F6HDW6_VITVI	VIT_05s0020g04540	3-ketoacyl-CoA synthase	1017.68	0	0.986564	KCS11_ARATH	At2g26640	3-ketoacyl-CoA synthase 11	812.372	0	0.777555	521	1	521	PREDICTED: 3-ketoacyl-CoA synthase 11 [Vitis vinifera]	521	1	521	1073.15	0	0.986564	521	521
evm.model.chr5.846	K1	55.9052	66.3757	61.7086	2.2909	F6H8G8_VITVI	VIT_05s0049g00050	Reverse transcriptase Ty1/copia-type domain-containing protein	940.643	0	0.954111	-	-	-	-	-	-	735	1	734	PREDICTED: cellulose synthase A catalytic subunit 7 [UDP-forming] [Vitis vinifera]	735	1	735	1492.25	0	0.978231	734	735
evm.model.chr5.893	K1	20.1898	13.2565	10.8001	1.6345	F6H8K5_VITVI	VIT_05s0049g00420	Fe2OG dioxygenase domain-containing protein	709.138	0	0.927614	-	-	-	-	-	-	373	1	372	1-aminocyclopropane-1-carboxylate oxidase homolog 1-like [Vitis riparia]	679	1	371	716.457	0	0.930108	372	371
evm.model.chr6.1341	K1	1.31269	0.278597	0.074976	0.043132	D7T1L1_VITVI	VIT_06s0009g01090	SHSP domain-containing protein	373.629	1.9e-128	0.70679	-	-	-	-	-	-	323	1	322	inactive protein RESTRICTED TEV MOVEMENT 2 [Vitis riparia]	311	1	311	415.231	6.62e-143	0.694444	322	311
evm.model.chr6.1405	K1	44.5682	42.3859	42.1983	18.1073	D7T1H9_VITVI	VIT_06s0009g01580	Uncharacterized protein	413.69	8.15e-147	0.991228	Q940N6_ARATH	At5g21070	AT5g21070/T10F18_100	368.237	5.31e-129	0.885965	246	-	-	-	-	-	-	-	-	-	-	-
evm.model.chr6.1419	K1	5.48144	2.25708	1.10624	0.469278	F6H9Z6_VITVI	VIT_06s0009g01670	FHA domain-containing protein	335.88	1.81e-117	0.937853	-	-	-	-	-	-	192	12	177	zeaxanthin epoxidase, chloroplastic [Manihot esculenta]	219	14	183	203.371	6.51e-63	0.614035	166	170
evm.model.chr6.1654	K1	30.2953	21.0762	14.8194	2.44885	F6HA24_VITVI	VIT_06s0009g03450	Uncharacterized protein	459.144	5.13e-161	0.968116	-	-	-	-	-	-	361	1	361	PREDICTED: protein LATERAL ROOT PRIMORDIUM 1 [Vitis vinifera]	425	65	425	730.324	0	0.969529	361	361
evm.model.chr6.1678	K1	11.8856	6.01442	4.73034	3.4867	F6HA14_VITVI	VIT_06s0009g03640	Annexin	627.861	0	0.961905	ANXD8_ARATH	At5g12380	Annexin D8	416.001	2.85e-145	0.647436	316	1	315	annexin D8 [Vitis riparia]	315	1	315	632.098	0	0.965079	315	315
evm.model.chr6.1679	K1	34.967	33.9866	34.0919	14.4654	D7T142_VITVI	VIT_06s0009g03650	Probable magnesium transporter	637.491	0	0.988571	NIPA3_ARATH	At1g34470	Probable magnesium transporter NIPA3	394.43	1.9e-135	0.622478	351	1	350	PREDICTED: probable magnesium transporter NIPA6 isoform X1 [Vitis vinifera]	350	1	350	697.967	0	0.988571	350	350
evm.model.chr6.1822	K1	6.08088	1.82162	1.28364	0.523065	D7SNB1_VITVI	VIT_06s0061g00670	Uncharacterized protein	581.637	0	0.930921	-	-	-	-	-	-	305	1	304	salutaridine reductase-like [Vitis riparia]	304	1	304	607.06	0	0.976974	304	304
evm.model.chr6.183	K1	4.56267	2.69179	2.88395	0.104575	F6GUD5_VITVI	VIT_06s0004g01400	Protein kinase domain-containing protein	1187.94	0	0.875731	-	-	-	-	-	-	834	1	833	PREDICTED: G-type lectin S-receptor-like serine/threonine-protein kinase LECRK3 [Vitis vinifera]	800	1	800	1578.15	0	0.921969	833	800
evm.model.chr6.184	K1	14.2325	9.58535	4.09735	0.253465	F6GUD5_VITVI	VIT_06s0004g01400	Protein kinase domain-containing protein	1179.47	0	0.907975	-	-	-	-	-	-	803	1	791	PREDICTED: G-type lectin S-receptor-like serine/threonine-protein kinase LECRK3 [Vitis vinifera]	800	1	790	1529.23	0	0.946903	791	790
evm.model.chr6.1852	K1	21.371	21.4347	16.5662	6.12581	F6GW76_VITVI	VIT_06s0061g00860	RING-type domain-containing protein	1376.69	0	0.970443	-	-	-	-	-	-	813	-	-	-	-	-	-	-	-	-	-	-
evm.model.chr6.1871	K1	6.74003	3.30309	4.39782	0.546897	F6GW68_VITVI	VIT_06s0061g01010	Uncharacterized protein	1947.94	0	0.967876	-	-	-	-	-	-	990	494	989	lysosomal Pro-X carboxypeptidase [Vitis riparia]	505	10	505	1021.92	0	0.983871	496	496
evm.model.chr6.191	K1	30.8672	22.5346	21.443	8.04327	F6GUD3_VITVI	VIT_06s0004g01420	Uncharacterized protein	163.31	1.44e-47	0.985401	-	-	-	-	-	-	138	-	-	-	-	-	-	-	-	-	-	-
evm.model.chr6.1920	K1	3.91263	1.71416	1.16826	0.272279	F6GW48_VITVI	VIT_06s0061g01340	Uncharacterized protein	917.531	0	0.966601	CA1P_ARATH	At5g22620	Probable 2-carboxy-D-arabinitol-1-phosphatase	563.148	0	0.675676	510	1	509	PREDICTED: probable 2-carboxy-D-arabinitol-1-phosphatase [Vitis vinifera]	509	1	509	1030.78	0	0.97053	509	509
evm.model.chr6.1951	K1	1.19955	0.360242	0.106149	0.120794	F6GW39_VITVI	VIT_06s0061g01490	Uncharacterized protein	2762.64	0	0.973177	AB34G_ARATH	At2g36380	ABC transporter G family member 34	2041.54	0	0.699227	1454	1	1454	PREDICTED: pleiotropic drug resistance protein 2 [Vitis vinifera]	1454	1	1454	2937.9	0	0.973177	1454	1454
evm.model.chr6.293	K1	0.553965	0.0995157	0.0119417	0.0779343	D7SL50_VITVI	VIT_06s0004g02110	Uncharacterized protein	501.901	4.58e-177	0.966154	-	-	-	-	-	-	429	104	428	PREDICTED: transcription factor MYB46 [Vitis vinifera]	325	1	325	655.596	0	0.966154	325	325
evm.model.chr6.30	K1	1.00035	0.263023	0.0397167	0	F6GUN9_VITVI	VIT_06s0004g00230	WRKY domain-containing protein	125.176	1.26e-35	0.934211	-	-	-	-	-	-	216	15	182	probable WRKY transcription factor 3 isoform X1 [Vitis riparia]	186	1	172	325.094	4.83e-111	0.924419	168	172
evm.model.chr6.311	K1	17.7498	15.0539	12.1858	4.79029	D7SL34_VITVI	VIT_06s0004g02290	Uncharacterized protein	172.17	1.11e-54	0.872	-	-	-	-	-	-	151	-	-	-	-	-	-	-	-	-	-	-
evm.model.chr6.33	K1	23.2989	31.1194	50.8204	1.56471	D7SLM7_VITVI	VIT_06s0004g00260	TPR_REGION domain-containing protein	431.795	9.12e-153	0.985849	MET1_ARATH	At1g55480	Protein MET1, chloroplastic	413.305	1.4e-143	0.703583	330	1	329	protein MET1, chloroplastic [Vitis riparia]	329	1	329	664.455	0	0.978723	329	329
evm.model.chr6.355	K1	20.5658	12.3593	6.80486	1.79121	F6GU21_VITVI	VIT_06s0004g02580	Homeobox domain-containing protein	1414.82	0	0.977778	-	-	-	-	-	-	850	1	849	BEL1-like homeodomain protein 9 [Vitis riparia] &gt;ref|XP_034688873.1| BEL1-like homeodomain protein 9 [Vitis riparia] &gt;ref|XP_034688874.1| BEL1-like homeodomain protein 9 [Vitis riparia] &gt;ref|XP_034688875.1| BEL1-like homeodomain protein 9 [Vitis riparia] &gt;ref|XP_034688876.1| BEL1-like homeodomain protein 9 [Vitis riparia]	847	1	847	1722.98	0	0.974087	849	847
evm.model.chr6.366	K1	12.9821	5.77952	5.66197	2.0191	F6GU17_VITVI	VIT_06s0004g02670	Cyclic nucleotide-binding domain-containing protein	1341.25	0	0.946779	CNG15_ARATH	At2g28260	Putative cyclic nucleotide-gated ion channel 15	1023.08	0	0.705056	715	1	714	PREDICTED: protein CNGC15b [Vitis vinifera]	713	1	713	1351.27	0	0.946779	714	713
evm.model.chr6.367	K1	52.9924	44.755	87.1887	6.2265	D7SL01_VITVI	VIT_06s0004g02680	Cytokinin riboside 5&apos;-monophosphate phosphoribohydrolase	408.683	1.55e-145	0.995283	LOG1_ARATH	At2g28305	Cytokinin riboside 5&apos;-monophosphate phosphoribohydrolase LOG1	362.459	2.66e-127	0.885714	219	1	218	PREDICTED: cytokinin riboside 5&apos;-monophosphate phosphoribohydrolase LOG1 isoform X1 [Vitis vinifera]	272	1	218	449.514	7.65e-159	0.995413	218	218
evm.model.chr6.437	K1	69.345	79.1762	86.6398	35.1574	D7SN36_VITVI	VIT_06s0061g01500	Uncharacterized protein	101.293	1.87e-27	0.857143	Q944S8_ARATH	At4g21105, At4g21105/F7J7.1	At4g21108/At4g21108	82.4185	1.23e-20	0.731343	169	-	-	-	-	-	-	-	-	-	-	-
evm.model.chr6.58	K1	251.189	248.191	233.698	91.1694	F6GUN2_VITVI	VIT_06s0004g00470	Uncharacterized protein	575.089	0	0.965636	DTC_ARATH	At5g19760	Mitochondrial dicarboxylate/tricarboxylate transporter DTC	528.865	0	0.846154	299	1	299	PREDICTED: mitochondrial dicarboxylate/tricarboxylate transporter DTC [Vitis vinifera] &gt;ref|XP_034688662.1| mitochondrial dicarboxylate/tricarboxylate transporter DTC [Vitis riparia]	299	1	299	612.068	0	0.993311	299	299
evm.model.chr6.64	K1	47.1228	36.9596	29.5085	7.42463	F6GUM7_VITVI	VIT_06s0004g00570	Uncharacterized protein	496.893	3e-177	0.916667	-	-	-	-	-	-	312	1	311	MYB5b [Vitis vinifera]	311	1	311	545.428	0	0.961415	311	311
evm.model.chr6.69	K1	25.6176	22.7073	22.3698	6.26664	F6GUK7_VITVI	VIT_06s0004g00610	Rieske domain-containing protein	890.182	0	0.959732	PTC52_ARATH	At4g25650	Protochlorophyllide-dependent translocon component 52, chloroplastic	681.404	0	0.670213	447	1	447	PREDICTED: protochlorophyllide-dependent translocon component 52, chloroplastic [Vitis vinifera]	532	86	532	914.45	0	0.979866	447	447
evm.model.chr6.714	K1	4.75444	1.19956	1.27095	0.00781667	F6GUY7_VITVI	VIT_06s0004g05170	Protein kinase domain-containing protein	1206.43	0	0.933432	-	-	-	-	-	-	677	1	676	PREDICTED: L-type lectin-domain containing receptor kinase IV.1 [Vitis vinifera]	675	1	675	1295.03	0	0.946746	676	675
evm.model.chr6.856	K1	75.4453	71.354	54.9709	18.7017	D7SK01_VITVI	VIT_06s0004g06340	NAD(P)H dehydrogenase (quinone)	381.333	4.25e-135	0.995074	FQRL3_ARATH	At5g58800	Probable NAD(P)H dehydrogenase (quinone) FQR1-like 3	290.812	1.65e-99	0.727723	204	1	203	PREDICTED: probable NAD(P)H dehydrogenase (quinone) FQR1-like 3 [Vitis vinifera] &gt;ref|XP_019076226.1| PREDICTED: probable NAD(P)H dehydrogenase (quinone) FQR1-like 3 [Vitis vinifera] &gt;ref|XP_019076227.1| PREDICTED: probable NAD(P)H dehydrogenase (quinone) FQR1-like 3 [Vitis vinifera] &gt;ref|XP_034688032.1| probable NAD(P)H dehydrogenase (quinone) FQR1-like 3 [Vitis riparia] &gt;ref|XP_0346…	211	1	203	416.772	4.26e-147	0.995074	203	203
evm.model.chr6.878	K1	20.5978	10.28	16.3427	3.67395	F6GUS3_VITVI	VIT_06s0004g06520	Ammonium transporter	802.742	0	0.991398	AMT11_ARATH	At4g13510	Ammonium transporter 1 member 1	512.686	5.13e-178	0.676538	466	1	465	PREDICTED: non-specific phospholipase C1 isoform X2 [Vitis vinifera]	975	511	975	939.102	0	0.991398	465	465
evm.model.chr6.889	K1	597.594	859.622	896.991	205.836	D7SJX8_VITVI	VIT_06s0004g06610	Peptidyl-prolyl cis-trans isomerase	348.206	3.24e-122	0.983871	CP20A_ARATH	At5g58710	Peptidyl-prolyl cis-trans isomerase CYP20-1	320.472	3.68e-111	0.89071	203	1	203	PREDICTED: peptidyl-prolyl cis-trans isomerase CYP20-1 [Vitis vinifera]	203	1	203	410.223	9.85e-145	0.985222	203	203
evm.model.chr6.890	K1	32.1788	32.5946	25.194	5.70084	D7SJX7_VITVI	VIT_06s0004g06620	RING-type domain-containing protein	914.835	0	0.950515	-	-	-	-	-	-	478	1	477	E3 ubiquitin-protein ligase APD2-like [Vitis riparia]	477	1	477	964.911	0	0.972746	477	477
evm.model.chr6.891	K1	22.3332	11.7843	14.3952	6.11398	D7SJX6_VITVI	VIT_06s0004g06630	CAP10 domain-containing protein	835.484	0	0.940529	Q9LML4_ARATH	At1g07220	CAP10 domain-containing protein	567.385	0	0.620283	468	1	467	PREDICTED: O-glucosyltransferase rumi homolog [Vitis vinifera]	464	1	464	918.302	0	0.942184	467	464
evm.model.chr7.1756	K1	61.9721	66.9798	46.8188	18.3624	-	-	-	-	-	-	-	-	-	-	-	-	107	-	-	-	-	-	-	-	-	-	-	-
evm.model.chr7.1837	K1	28.2933	28.0865	17.6248	5.78903	D7SZ83_VITVI	VIT_00s2085g00010	Protein kinase domain-containing protein	1218.76	0	0.96769	Y5838_ARATH	At5g48380	Probably inactive leucine-rich repeat receptor-like protein kinase At5g48380	764.992	0	0.624161	625	1	625	probably inactive leucine-rich repeat receptor-like protein kinase At5g48380 [Vitis riparia] &gt;ref|XP_034691543.1| probably inactive leucine-rich repeat receptor-like protein kinase At5g48380 [Vitis riparia]	625	1	625	1256.12	0	0.9728	625	625
evm.model.chr7.1906	K1	3.1021	1.14816	0.78589	0.429744	D7TG07_VITVI	VIT_00s0429g00010	Uncharacterized protein	1127.08	0	0.900151	-	-	-	-	-	-	662	1	661	PREDICTED: putative receptor-like protein kinase At4g00960 [Vitis vinifera]	660	1	660	1176	0	0.900151	661	660
evm.model.chr7.219	K1	27.7686	18.8079	20.7239	7.06552	F6HI42_VITVI	VIT_07s0151g01060	Chalcone_isomerase domain-containing protein	370.163	1.57e-128	0.957447	-	-	-	-	-	-	273	1	235	fatty-acid-binding protein 1 [Vitis riparia]	281	1	235	463.766	1.71e-163	0.965957	235	235
evm.model.chr7.270	K1	1.36992	0.214161	0.101455	0	D7TPC1_VITVI	VIT_07s0104g00410	DLH domain-containing protein	475.707	2.79e-171	0.991561	Q9LUG8_ARATH	At3g23600	DLH domain-containing protein	334.724	9.47e-116	0.65272	238	1	237	PREDICTED: endo-1,3;1,4-beta-D-glucanase [Vitis vinifera]	237	1	237	475.707	1.98e-169	0.991561	237	237
evm.model.chr7.315	K1	13.1337	9.82406	5.42614	2.26212	F6HQ43_VITVI	VIT_07s0104g00790	Endo/exonuclease/phosphatase domain-containing protein	957.207	0	0.97456	Q9ZU86_ARATH	At2g48030	Endo/exonuclease/phosphatase domain-containing protein	491.115	8.98e-170	0.622276	512	-	-	-	-	-	-	-	-	-	-	-
evm.model.chr7.32	K1	17.3637	15.0955	10.6571	0	F6GXM4_VITVI	VIT_07s0141g00630	PRA1 family protein	283.878	2.97e-97	0.962766	-	-	-	-	-	-	189	1	188	PRA1 family protein E-like [Vitis riparia]	188	1	188	365.54	1.68e-127	0.968085	188	188
evm.model.chr7.361	K1	22.793	22.0233	14.1286	1.83258	F6HQ23_VITVI	VIT_07s0104g01250	Flavin-containing monooxygenase	579.711	0	0.985965	-	-	-	-	-	-	289	1	285	PREDICTED: probable indole-3-pyruvate monooxygenase YUCCA10 [Vitis vinifera]	393	16	300	580.867	0	0.985965	285	285
evm.model.chr7.576	K1	71.5224	88.7297	119.965	38.1648	A5AS62_VITVI	VIT_07s0005g01250	DUF4149 domain-containing protein	397.127	4.2e-141	0.981221	F4IYB7_ARATH	At3g62580	DUF4149 domain-containing protein	330.102	1.16e-114	0.788732	213	1	213	PREDICTED: transmembrane protein 205 [Vitis vinifera]	213	1	213	431.409	9e-153	0.981221	213	213
evm.model.chr7.582	K1	0.912916	0.350174	0.091255	0.0360403	F6HZ92_VITVI	VIT_07s0005g01310	Uncharacterized protein	322.398	3.22e-112	0.954082	-	-	-	-	-	-	196	-	-	-	-	-	-	-	-	-	-	-
evm.model.chr7.768	K1	271.299	418.092	562.293	89.1092	D7U2W0_VITVI	VIT_07s0005g02820	Pept_C1 domain-containing protein	493.041	1.56e-174	0.974576	CATB2_ARATH	At1g02305	Cathepsin B-like protease 2	417.157	3.94e-145	0.620896	310	1	310	PREDICTED: cathepsin B [Vitis vinifera]	358	3	358	599.742	0	0.83427	310	356
evm.model.chr7.79	K1	12.7181	5.99331	6.13888	2.23636	D7T3I1_VITVI	VIT_00s0179g00350	Pyruvate kinase	1077.39	0	0.987698	PKP1_ARATH	At3g22960	Plastidial pyruvate kinase 1, chloroplastic	815.839	0	0.757339	569	1	569	PREDICTED: pyruvate kinase isozyme A, chloroplastic [Vitis vinifera]	569	1	569	1157.51	0	0.987698	569	569
evm.model.chr7.917	K1	0.66597	0.203724	0.095697	0.0175003	F6HZP5_VITVI	VIT_07s0005g04070	LRRNT_2 domain-containing protein	1352.04	0	0.94233	-	-	-	-	-	-	1133	1	1132	PREDICTED: MDIS1-interacting receptor like kinase 2-like [Vitis vinifera]	1132	1	1132	2104.72	0	0.95053	1132	1132
evm.model.chr7.947	K1	10.5644	4.49945	5.65142	0.509458	D7U379_VITVI	VIT_07s0005g04400	Photosystem II reaction center Psb28 protein	362.844	5.3e-128	0.972222	PSB28_ARATH	At4g28660	Photosystem II reaction center PSB28 protein, chloroplastic	224.942	1.08e-73	0.616216	222	42	221	photosystem II reaction center PSB28 protein, chloroplastic [Vitis riparia]	180	1	180	372.089	1.28e-129	0.977778	180	180
evm.model.chr8.1044	K1	20.2237	17.3241	14.0051	8.9398	D7TQV8_VITVI	VIT_08s0040g00760	Uncharacterized protein	1328.15	0	0.981791	P2C31_ARATH	At2g40860/At2g40870	Protein kinase and PP2C-like domain-containing protein	943.725	0	0.69697	659	1	659	protein kinase and PP2C-like domain-containing protein isoform X1 [Vitis riparia]	659	1	659	1350.11	0	0.983308	659	659
evm.model.chr8.1210	K1	648.607	785.393	817.891	396.358	A5C1K6_VITVI	VIT_08s0040g01870	Uncharacterized protein	328.946	1.03e-115	0.993976	RL121_ARATH	At2g37190	60S ribosomal protein L12-1	306.22	9.22e-107	0.89759	167	1	166	PREDICTED: 60S ribosomal protein L12 [Vitis vinifera] &gt;ref|XP_034694990.1| 60S ribosomal protein L12-like [Vitis riparia]	166	1	166	328.946	1.06e-113	0.993976	166	166
evm.model.chr8.1332	K1	87.0322	92.1314	69.9215	15.9515	D7TQE5_VITVI	VIT_08s0040g02700	HMA domain-containing protein	430.639	2e-152	0.981481	-	-	-	-	-	-	270	1	270	protein SODIUM POTASSIUM ROOT DEFECTIVE 3-like [Vitis riparia]	270	1	270	536.569	0	0.981481	270	270
evm.model.chr8.1474	K1	23.1935	14.6162	13.0335	4.91009	D7THN4_VITVI	VIT_08s0007g00420	Protein kinase domain-containing protein	804.668	0	0.977778	PBL10_ARATH	At2g28930	Probable serine/threonine-protein kinase PBL10	567	0	0.686131	406	1	405	PREDICTED: probable serine/threonine-protein kinase NAK [Vitis vinifera] &gt;ref|XP_010654281.1| PREDICTED: probable serine/threonine-protein kinase NAK [Vitis vinifera] &gt;ref|XP_010654282.1| PREDICTED: probable serine/threonine-protein kinase NAK [Vitis vinifera]	405	1	405	831.247	0	0.977778	405	405
evm.model.chr8.1481	K1	25.2293	37.1669	30.2025	5.00286	F6HLC2_VITVI	VIT_08s0007g00470	RHOMBOID-like protein	596.66	0	0.969072	RBL1_ARATH	At2g29050	RHOMBOID-like protein 1	386.726	1.95e-131	0.626289	388	1	388	PREDICTED: RHOMBOID-like protein 1 [Vitis vinifera]	388	1	388	761.525	0	0.969072	388	388
evm.model.chr8.1531	K1	152.119	151.926	307.849	40.8853	D7THJ7_VITVI	VIT_08s0007g00840	ATPase_AAA_core domain-containing protein	963.37	0	0.972574	RCA_ARATH	At2g39730	Ribulose bisphosphate carboxylase/oxygenase activase, chloroplastic	824.313	0	0.823158	474	1	474	PREDICTED: ribulose bisphosphate carboxylase/oxygenase activase, chloroplastic [Vitis vinifera]	474	1	474	963.37	0	0.972574	474	474
evm.model.chr8.165	K1	19.3328	8.95213	11.8969	0.562178	F6HMW9_VITVI	VIT_08s0056g01120	Protein DETOXIFICATION	656.751	0	0.957627	-	-	-	-	-	-	380	26	379	protein DETOXIFICATION 24-like [Vitis riparia] &gt;ref|XP_034695083.1| protein DETOXIFICATION 24-like [Vitis riparia] &gt;ref|XP_034695084.1| protein DETOXIFICATION 24-like [Vitis riparia]	485	131	484	692.575	0	0.954802	354	354
evm.model.chr8.1693	K1	5.49173	1.64451	1.11297	0.585716	F6HKT3_VITVI	VIT_08s0007g02040	Uncharacterized protein	483.026	1.35e-172	0.94386	-	-	-	-	-	-	285	1	285	PREDICTED: putative protein TPRXL [Vitis vinifera]	285	1	285	495.738	8.54e-176	0.94386	285	285
evm.model.chr8.1966	K1	12.362	10.7369	6.15695	2.54269	D7T043_VITVI	VIT_12s0034g01080	3-isopropylmalate dehydrogenase	465.307	2.88e-162	0.83391	LEU32_ARATH	At1g80560	3-isopropylmalate dehydrogenase 2, chloroplastic	421.394	1.67e-146	0.740484	286	27	286	3-isopropylmalate dehydrogenase, chloroplastic-like [Vitis riparia]	420	134	420	473.781	4.64e-165	0.844291	260	287
evm.model.chr8.2030	K1	1.1445	0.199689	0.0868583	0	F6HKE3_VITVI	VIT_08s0007g04540	Fe2OG dioxygenase domain-containing protein	737.643	0	0.973475	F4INZ9_ARATH	At2g36690	Fe2OG dioxygenase domain-containing protein	471.855	2.02e-165	0.642105	377	1	377	PREDICTED: protein DMR6-LIKE OXYGENASE 2 [Vitis vinifera]	377	1	377	769.229	0	0.973475	377	377
evm.model.chr8.2129	K1	36.2627	30.8447	27.8842	11.7774	F6HKA4_VITVI	VIT_08s0007g05260	Glutamine amidotransferase type-2 domain-containing protein	3336.97	0	0.98895	GLTB1_ARATH	At5g04140	Ferredoxin-dependent glutamate synthase 1, chloroplastic/mitochondrial	2837.37	0	0.828326	1630	1	1629	PREDICTED: ferredoxin-dependent glutamate synthase, chloroplastic [Vitis vinifera]	1629	1	1629	3336.97	0	0.98895	1629	1629
evm.model.chr8.2141	K1	60.2761	50.7001	51.4253	16.24	F6HK98_VITVI	VIT_08s0007g05370	Str_synth domain-containing protein	717.227	0	0.972973	SSL10_ARATH	At3g57030	Protein STRICTOSIDINE SYNTHASE-LIKE 10	493.812	5.23e-174	0.672464	370	1	370	PREDICTED: protein STRICTOSIDINE SYNTHASE-LIKE 10 [Vitis vinifera]	370	1	370	748.429	0	0.972973	370	370
evm.model.chr8.2237	K1	65.0679	58.8756	78.6403	18.6611	D7TII2_VITVI	VIT_08s0007g05970	Metallophos domain-containing protein	762.681	0	0.968338	PPA16_ARATH	At3g10150	Probable inactive purple acid phosphatase 16	493.041	1.1e-173	0.692982	379	1	378	PREDICTED: probable inactive purple acid phosphatase 16 [Vitis vinifera]	379	1	379	762.681	0	0.968338	378	379
evm.model.chr8.2435	K1	26.577	18.1353	23.7037	5.28095	A5BLQ0_VITVI	VIT_08s0007g07700	Uncharacterized protein	732.635	0	0.994429	Q8RWA3_ARATH	At3g12150	Alpha/beta hydrolase family protein	614.764	0	0.841226	359	1	359	PREDICTED: protein ABHD18 [Vitis vinifera]	359	1	359	732.635	0	0.994429	359	359
evm.model.chr8.2487	K1	45.7616	35.1399	28.8253	13.1567	D7TI00_VITVI	VIT_08s0007g08130	Adenylosuccinate synthetase, chloroplastic	939.873	0	0.98364	PURA_ARATH	At3g57610	Adenylosuccinate synthetase, chloroplastic	795.423	0	0.79716	490	1	489	adenylosuccinate synthetase 2, chloroplastic [Vitis riparia]	489	1	489	991.104	0	0.98773	489	489
evm.model.chr8.2491	K1	480.185	694.33	1308.19	212.169	F6HL11_VITVI	VIT_08s0007g08170	Uncharacterized protein	126.716	2.96e-39	0.984848	-	-	-	-	-	-	66	-	-	-	-	-	-	-	-	-	-	-
evm.model.chr8.312	K1	138.412	133.588	138.848	69.3669	D7TND2_VITVI	VIT_01s0026g01770	UBC core domain-containing protein	319.316	7.03e-112	1	UBC2_ARATH	At2g02760	Ubiquitin-conjugating enzyme E2 2	313.153	5.85e-110	0.973684	153	1	152	PREDICTED: ubiquitin-conjugating enzyme E2 2 isoform X1 [Gossypium hirsutum]	178	27	178	319.701	4.18e-110	1	152	152
evm.model.chr8.41	K1	502.842	680.929	984.76	278.977	C5DB50_VITVI	VIT_08s0056g00200	Phosphoglycerate mutase (2,3-diphosphoglycerate-independent)	1097.8	0	0.985689	PMG2_ARATH	At3g08590	Probable 2,3-bisphosphoglycerate-independent phosphoglycerate mutase 2	932.169	0	0.833631	560	1	559	PREDICTED: 2,3-bisphosphoglycerate-independent phosphoglycerate mutase [Vitis vinifera]	559	1	559	1132.09	0	0.985689	559	559
evm.model.chr8.649	K1	40.8008	38.8617	39.5894	11.3426	D7SY08_VITVI	VIT_08s0105g00290	RING-type domain-containing protein	787.719	0	0.954071	-	-	-	-	-	-	480	1	479	E3 ubiquitin-protein ligase APD2-like isoform X1 [Vitis riparia]	479	1	479	859.751	0	0.951983	479	479
evm.model.chr8.710	K1	1.19836	0.514474	0.259014	0.104154	F6GXV5_VITVI	VIT_08s0058g00090	Uncharacterized protein	1501.11	0	0.831984	-	-	-	-	-	-	1084	1	1064	receptor-like protein 7 [Vitis riparia]	1086	13	1075	1866.28	0	0.888368	1064	1063
evm.model.chr8.742	K1	245.099	330.76	314.935	101.68	D7SQW2_VITVI	VIT_08s0058g00130	Uncharacterized protein	413.69	1.22e-146	0.991031	-	-	-	-	-	-	267	1	266	BAG family molecular chaperone regulator 4-like [Vitis riparia]	266	1	266	534.258	0	0.992481	266	266
evm.model.chr8.95	K1	22.3546	18.9824	17.9072	4.03998	A5AFP6_VITVI	VIT_08s0056g00640	Uncharacterized protein	492.271	1.8e-167	0.965616	-	-	-	-	-	-	567	1	567	PREDICTED: putative GPI-anchored protein pfl2 [Vitis vinifera]	570	1	570	1068.14	0	0.973684	567	570
evm.model.chr9.1026	K1	7.76757	5.89806	3.28304	1.48038	F6HXM7_VITVI	VIT_09s0002g08410	Aa_trans domain-containing protein	768.459	0	0.983806	AVT6E_ARATH	At1g80510	Amino acid transporter AVT6E	568.54	0	0.714851	495	1	494	amino acid transporter AVT6E [Vitis riparia]	494	1	494	974.541	0	0.98583	494	494
evm.model.chr9.1070	K1	1.48785	0.625228	0.288027	0.0784597	F6HXR1_VITVI	VIT_09s0002g08640	Protein kinase domain-containing protein	2018.05	0	0.972222	-	-	-	-	-	-	1116	1	1116	PREDICTED: probable LRR receptor-like serine/threonine-protein kinase At3g47570 [Vitis vinifera]	1118	3	1118	2161.73	0	0.972222	1116	1116
evm.model.chr9.1293	K1	50.679	38.9226	39.2807	7.27877	D7U863_VITVI	VIT_09s0070g00030	Uncharacterized protein	403.29	2.06e-143	0.990654	SDF2_ARATH	At2g25110	Stromal cell-derived factor 2-like protein	334.724	2.4e-116	0.773148	216	1	214	PREDICTED: stromal cell-derived factor 2-like protein [Vitis vinifera]	214	1	214	441.039	1.61e-156	0.990654	214	214
evm.model.chr9.1419	K1	0.401312	0.089005	0.019945	0.00915733	F6I3E3_VITVI	VIT_09s0070g00620	Uncharacterized protein	1040.02	0	0.876304	-	-	-	-	-	-	841	143	813	receptor-like protein 1 isoform X1 [Vitis riparia]	1002	268	937	1197.57	0	0.912072	671	670
evm.model.chr9.1773	K1	3.38102	1.11394	0.991746	0.363449	D7T3T8_VITVI	VIT_09s0018g00290	Uncharacterized protein	850.892	0	0.957082	PNSB1_ARATH	At1g15980	Photosynthetic NDH subunit of subcomplex B 1, chloroplastic	602.438	0	0.702586	465	1	465	PREDICTED: photosynthetic NDH subunit of subcomplex B 1, chloroplastic [Vitis vinifera]	466	1	466	934.095	0	0.974249	465	466
evm.model.chr9.191	K1	24.5198	30.0493	24.7107	6.29419	D7TZW4_VITVI	VIT_09s0002g01710	Coatomer subunit zeta	340.887	7.77e-120	0.994536	COPZ3_ARATH	At4g08520	Coatomer subunit zeta-3	259.225	9.46e-88	0.779661	184	1	183	coatomer subunit zeta-1-like [Vitis riparia]	183	1	183	374.015	5.18e-131	1	183	183
evm.model.chr9.194	K1	233.371	384.709	355.426	72.5342	F6HXZ4_VITVI	VIT_09s0002g01750	Uncharacterized protein	175.637	6.8e-57	0.991453	-	-	-	-	-	-	117	-	-	-	-	-	-	-	-	-	-	-
evm.model.chr9.2021	K1	30.6514	19.0321	19.4663	6.186	F6HBU8_VITVI	VIT_09s0018g01970	DUF2470 domain-containing protein	653.67	0	0.98125	GLUBP_ARATH	At3g21200	Glutamyl-tRNA reductase-binding protein, chloroplastic	390.963	2.79e-135	0.636943	321	1	320	glutamyl-tRNA reductase-binding protein, chloroplastic [Vitis riparia]	324	1	320	664.455	0	0.996875	320	320
evm.model.chr9.2245	K1	3.88231	1.59969	1.2784	0.0365597	F6HBS6_VITVI	VIT_09s0018g00630	Terpene cyclase/mutase family member	1395.18	0	0.941953	CAS1_ARATH	At2g07050	Cycloartenol synthase	1154.81	0	0.753642	759	1	758	cycloartenol synthase 2-like [Vitis riparia]	758	1	758	1513.43	0	0.953826	758	758
evm.model.chr9.2290	K1	23.8327	21.5694	16.2776	4.84852	D7SRT3_VITVI	VIT_09s0054g01690	Uncharacterized protein	1091.64	0	0.957929	Q56W79_ARATH	At3g13000	AT3G13000 protein	663.3	0	0.663636	629	-	-	-	-	-	-	-	-	-	-	-
evm.model.chr9.26	K1	30.3751	22.4268	18.0774	4.97918	A5C676_VITVI	VIT_09s0002g00370	Uncharacterized protein	270.396	1.16e-93	0.962406	-	-	-	-	-	-	134	-	-	-	-	-	-	-	-	-	-	-
evm.model.chr9.407	K1	124.376	174.903	134.115	24.2936	A5ASF9_VITVI	VIT_09s0002g03250	Profilin	272.322	1.76e-94	1	PRF5_ARATH	At2g19770	Profilin-5	225.713	3.4e-76	0.761194	132	1	131	PREDICTED: profilin-1 [Vitis vinifera] &gt;ref|XP_034696771.1| profilin-1 [Vitis riparia] &gt;ref|XP_034696875.1| profilin-1 [Vitis riparia]	131	1	131	272.322	2.18e-92	1	131	131
evm.model.chr9.414	K1	4.54199	1.62045	0.80465	0.484029	F6I3C9_VITVI	VIT_09s0070g00350	AAA domain-containing protein	632.484	0	0.953297	-	-	-	-	-	-	365	1	364	PREDICTED: probable disease resistance protein At1g52660 [Vitis vinifera]	533	1	364	707.212	0	0.953297	364	364
evm.model.chr9.424	K1	41.9756	33.1156	39.3655	15.5262	F6HY96_VITVI	VIT_09s0002g03440	Uncharacterized protein	1051.58	0	0.974138	LYK3_ARATH	At1g51940	LysM domain receptor-like kinase 3	651.358	0	0.645045	581	1	580	lysM domain receptor-like kinase 3 isoform X1 [Vitis riparia]	666	1	580	1177.93	0	0.975862	580	580
evm.model.chr9.427	K1	33.5849	16.8822	28.3534	3.14695	F6HY98_VITVI	VIT_09s0002g03460	TauD domain-containing protein	659.448	0	0.969325	Y3136_ARATH	At3g21360	Clavaminate synthase-like protein At3g21360	457.603	2.89e-161	0.657492	326	1	326	clavaminate synthase-like protein At3g21360 [Vitis riparia]	326	1	326	663.3	0	0.972393	326	326
evm.model.chr9.465	K1	6.70755	3.18856	2.30634	1.20685	D7U0D9_VITVI	VIT_09s0002g03800	NB-ARC domain-containing protein	1334.7	0	0.826923	-	-	-	-	-	-	902	1	900	probable disease resistance protein At5g63020 [Vitis riparia]	921	1	900	1575.45	0	0.860155	900	900
evm.model.chr9.541	K1	36.8202	36.0971	37.3245	16.2373	D7U0J5_VITVI	VIT_09s0002g04480	Kinesin-like protein	1341.25	0	0.991643	KN13B_ARATH	At3g16060	Kinesin-like protein KIN-13B	911.368	0	0.716084	718	1	718	kinesin-like protein KIN-13B [Vitis riparia]	719	1	719	1478.77	0	0.990264	718	719
evm.model.chr9.557	K1	6.46934	3.47967	2.78646	1.61575	D7U0K2_VITVI	VIT_09s0002g04560	Uncharacterized protein	653.67	0	0.993651	IQM1_ARATH	At4g33050	IQ domain-containing protein IQM1	410.994	9.68e-141	0.625397	317	1	315	PREDICTED: IQ domain-containing protein IQM1 [Vitis vinifera] &gt;ref|XP_010654665.1| PREDICTED: IQ domain-containing protein IQM1 [Vitis vinifera]	321	6	320	653.67	0	0.993651	315	315
evm.model.chr9.563	K1	39.8528	37.892	34.1892	10.6137	D7U0K6_VITVI	VIT_09s0002g04600	Uncharacterized protein	396.356	3.55e-141	0.979899	RAF2A_ARATH	At5g45130	Ras-related protein RABF2a	248.825	3.92e-83	0.664865	199	1	199	PREDICTED: ras-related protein RHN1 isoform X1 [Vitis vinifera] &gt;ref|XP_034695850.1| ras-related protein RHN1-like isoform X2 [Vitis riparia]	199	1	199	410.223	8.35e-145	0.979899	199	199
evm.model.chr9.639	K1	2.07134	0.842548	0.327352	0.264629	F6HX36_VITVI	VIT_09s0002g05070	AAA domain-containing protein	1561.2	0	0.882932	-	-	-	-	-	-	916	1	916	probable disease resistance protein At1g61300 [Vitis riparia] &gt;ref|XP_034696127.1| probable disease resistance protein At1g61300 [Vitis riparia]	913	1	913	1613.97	0	0.874454	916	913
evm.model.chr9.643	K1	1.69694	0.663181	0.137248	0	D7U0Q2_VITVI	VIT_09s0002g05240	Uncharacterized protein	924.08	0	0.965306	-	-	-	-	-	-	490	1	490	cyclin-A2-3 isoform X1 [Vitis riparia] &gt;ref|XP_034695405.1| cyclin-A2-3 isoform X1 [Vitis riparia]	490	1	490	981.474	0	0.967347	490	490
evm.model.chr9.763	K1	176.844	159.092	165.03	64.9058	D7U0W2_VITVI	VIT_09s0002g06000	Uncharacterized protein	287.73	3.47e-99	0.962264	CX5B2_ARATH	At1g80230	Cytochrome c oxidase subunit 5b-2, mitochondrial	161.384	8.98e-50	0.6	177	1	176	PREDICTED: cytochrome c oxidase subunit 5b-1, mitochondrial [Vitis vinifera]	176	1	176	355.525	5.82e-124	0.965909	176	176
evm.model.chr9.825	K1	114.346	109.422	131.956	49.0734	F6HXA8_VITVI	VIT_09s0002g06360	Uncharacterized protein	172.555	4.66e-56	0.962264	-	-	-	-	-	-	107	-	-	-	-	-	-	-	-	-	-	-
evm.model.chr9.830	K1	15.5995	7.24618	5.96953	1.95381	D7U0Y9_VITVI	VIT_09s0002g06390	Peptide deformylase	526.939	0	0.949458	DEF1A_ARATH	At1g15390	Peptide deformylase 1A, chloroplastic/mitochondrial	337.421	1.38e-115	0.646209	277	1	277	peptide deformylase 1A, chloroplastic/mitochondrial [Vitis riparia]	277	1	277	548.125	0	0.967509	277	277

## Sheet: K2_C6
GENEID	fit.cluster	C6_FS_TPM	C6_V_TPM	C6_R_TPM	C6_S_TPM	Vitis.uniprot.ID	Vitis.gene.ID	Vitis.annotation	Score.Vtis	e.value.Vtis	Identity.Vtis	Arabidopsis.uniprot.ID	Arabidopsis.annotation	Arabidopsis.gene.ID	Score.1	e.value.1	Identity.1	Query_length	Query_from	Query_to	Hit_description	Hit_length	Hit_from	Hit_to	Score.Hit	e.value.Hit	Identity.Hit	Query_coverage	Subject_coverage
evm.model.chr1.1168	K2	13.6638	7.07268	0.764479	4.62832	D7TNP4_VITVI	VIT_01s0026g00360	WAT1-related protein	454.521	7.42e-160	0.716981	-	-	-	-	-	-	351	1	350	WAT1-related protein At3g28050-like [Vitis riparia]	350	1	350	671.003	0	0.942857	350	350
evm.model.chr1.1249	K2	3.25814	1.0759	0.16423	0.634683	F6HPI4_VITVI	VIT_01s0026g01120	ADP-ribosyl cyclase/cyclic ADP-ribose hydrolase	2581.98	0	0.950749	-	-	-	-	-	-	1400	1	1399	PREDICTED: disease resistance protein TAO1 [Vitis vinifera]	1445	1	1399	2689.45	0	0.954968	1399	1399
evm.model.chr1.1281	K2	134.397	178.229	28.2138	87.3774	D7TNF9_VITVI	VIT_01s0026g01460	Thioredoxin domain-containing protein	224.557	4.72e-76	0.966942	-	-	-	-	-	-	121	1	121	PREDICTED: thioredoxin H2 [Vitis vinifera]	121	1	121	244.202	1.28e-81	0.966942	121	121
evm.model.chr1.1329	K2	39.4322	32.776	13.7349	21.2468	F6HPE9_VITVI	VIT_01s0026g01780	Protein kinase domain-containing protein	1285.78	0	0.963115	-	-	-	-	-	-	734	1	732	probable LRR receptor-like serine/threonine-protein kinase At1g14390 [Vitis riparia]	732	1	732	1446.8	0	0.965847	732	732
evm.model.chr1.1389	K2	147.899	165.979	75.3927	34.2195	F6HPC4_VITVI	VIT_01s0026g02340	Methyltransferase	1273.07	0	0.982201	PMT2_ARATH	At1g26850	Probable methyltransferase PMT2	1057.74	0	0.796446	618	1	618	probable methyltransferase PMT2 [Vitis riparia]	618	1	618	1276.15	0	0.985437	618	618
evm.model.chr1.1428	K2	5.28592	3.25345	0.451918	1.42503	F6HPQ8_VITVI	VIT_01s0026g02550	HTH myb-type domain-containing protein	572.778	0	0.99026	-	-	-	-	-	-	360	1	308	PREDICTED: myb family transcription factor PHL8 [Vitis vinifera]	340	1	308	631.713	0	0.99026	308	308
evm.model.chr1.15	K2	46.5934	43.6587	17.1336	9.12288	D7T9Z7_VITVI	VIT_01s0011g00110	Uncharacterized protein	470.7	3.47e-169	0.983539	SEP1_ARATH	At5g15800	Developmental protein SEPALLATA 1	297.36	1.01e-100	0.641434	243	1	243	PREDICTED: MADS-box protein CMB1 [Vitis vinifera] &gt;ref|XP_034681100.1| agamous-like MADS-box protein MADS2 [Vitis riparia]	243	1	243	497.664	6.02e-178	0.983539	243	243
evm.model.chr1.1640	K2	15.6164	12.8358	3.19417	0.991367	D7TA54_VITVI	VIT_01s0010g00020	Uncharacterized protein	681.789	0	0.972362	-	-	-	-	-	-	398	-	-	-	-	-	-	-	-	-	-	-
evm.model.chr1.17	K2	2.43225	0.767575	0.0800893	0.449306	F6HF00_VITVI	VIT_01s0011g00120	Uncharacterized protein	571.622	0	0.981424	-	-	-	-	-	-	324	1	323	PREDICTED: protein BIG GRAIN 1-like E [Vitis vinifera] &gt;ref|XP_034681235.1| protein BIG GRAIN 1-like E [Vitis riparia]	323	1	323	653.284	0	0.981424	323	323
evm.model.chr1.1702	K2	0.821071	0.178605	0	0.0208597	F6HGD8_VITVI	VIT_01s0010g00330	Protein kinase domain-containing protein	1813.12	0	0.991903	BAME3_ARATH	At4g20270	Leucine-rich repeat receptor-like serine/threonine-protein kinase BAM3	1200.65	0	0.671875	988	1	988	PREDICTED: leucine-rich repeat receptor-like serine/threonine-protein kinase BAM3 [Vitis vinifera]	988	1	988	1995.32	0	0.991903	988	988
evm.model.chr1.1734	K2	40.4146	40.4584	15.2486	4.83119	D7TA72_VITVI	VIT_01s0010g00510	Uncharacterized protein	345.51	1.45e-121	0.896907	Q9ZQ71_ARATH	At2g03350	At2g03350	285.419	3.77e-98	0.765714	179	-	-	-	-	-	-	-	-	-	-	-
evm.model.chr1.1828	K2	207.739	373.494	135.415	121.861	F6HGG6_VITVI	VIT_01s0010g00990	S-adenosylmethionine decarboxylase proenzyme	428.713	7.5e-148	0.962025	-	-	-	-	-	-	426	1	417	PREDICTED: S-adenosylmethionine decarboxylase proenzyme [Theobroma cacao]	407	52	400	536.954	0	0.657074	417	349
evm.model.chr1.1893	K2	30.2929	39.5898	9.83313	0.687809	F6HFZ6_VITVI	VIT_01s0010g01390	Uncharacterized protein	1065.45	0	0.968401	-	-	-	-	-	-	538	1	538	BTB/POZ domain-containing protein At3g19850 [Vitis riparia]	538	1	538	1083.17	0	0.972119	538	538
evm.model.chr1.1952	K2	3.55668	1.87703	0.291455	0.394929	F6HG17_VITVI	VIT_01s0010g01830	UvrD-like helicase ATP-binding domain-containing protein	3984.49	0	0.9304	-	-	-	-	-	-	2807	-	-	-	-	-	-	-	-	-	-	-
evm.model.chr1.2007	K2	0.852655	0.370348	0	0.081087	D7TAI8_VITVI	VIT_01s0010g02070	BHLH domain-containing protein	939.102	0	0.988189	-	-	-	-	-	-	509	1	508	transcription factor bHLH111 [Vitis riparia]	508	1	508	1047.34	0	0.994094	508	508
evm.model.chr1.2025	K2	12.313	7.83541	1.03251	1.33688	D7TAK0_VITVI	VIT_01s0010g02210	Protein kinase domain-containing protein	1746.87	0	0.968817	Y1677_ARATH	At1g67720	Probable LRR receptor-like serine/threonine-protein kinase At1g67720	1242.25	0	0.694534	930	1	930	probable LRR receptor-like serine/threonine-protein kinase At1g67720 [Vitis riparia]	930	1	930	1884.77	0	0.974194	930	930
evm.model.chr1.2058	K2	3.07456	1.22502	0.253495	0.507032	F6HG43_VITVI	VIT_01s0010g02440	Uncharacterized protein	1499.57	0	0.939394	-	-	-	-	-	-	1447	113	1441	putative ABC transporter C family member 15 isoform X1 [Vitis riparia] &gt;ref|XP_034690727.1| putative ABC transporter C family member 15 isoform X1 [Vitis riparia]	1465	130	1465	2635.14	0	0.967814	1329	1336
evm.model.chr1.2184	K2	3.91749	3.32913	0.535658	0	F6HG97_VITVI	VIT_01s0010g03460	Uncharacterized protein	213.772	3.07e-70	0.78169	-	-	-	-	-	-	145	1	142	PREDICTED: flavonoid 3&apos;,5&apos;-methyltransferase-like [Vitis vinifera]	235	66	184	223.787	1.61e-71	0.809859	142	119
evm.model.chr1.22	K2	71.0276	67.8399	43.3589	9.39563	F6HEZ8_VITVI	VIT_01s0011g00160	UDP-arabinopyranose mutase	744.577	0	0.98892	RGP3_ARATH	At3g08900	UDP-arabinopyranose mutase 3	656.366	0	0.856338	361	1	361	PREDICTED: alpha-1,4-glucan-protein synthase [UDP-forming] 2 [Vitis vinifera]	361	1	361	744.577	0	0.98892	361	361
evm.model.chr1.2311	K2	9.21781	3.78831	1.26985	0.495952	F6I1N4_VITVI	VIT_01s0146g00180	Uncharacterized protein	290.041	7.58e-101	0.947712	-	-	-	-	-	-	153	1	153	auxin-responsive protein SAUR71-like [Vitis riparia]	153	1	153	302.368	1.27e-103	0.934641	153	153
evm.model.chr1.2419	K2	1.36033	0.263164	0	0	F6HJ77_VITVI	VIT_01s0150g00300	Uncharacterized protein	1157.9	0	0.953871	GH317_ARATH	At1g28130	Indole-3-acetic acid-amido synthetase GH3.17	888.641	0	0.719672	611	1	611	indole-3-acetic acid-amido synthetase GH3.17-like [Vitis riparia]	611	1	611	1237.63	0	0.977087	611	611
evm.model.chr1.2439	K2	3.83715	1.45482	0.341076	0.439406	F6HJ86_VITVI	VIT_01s0150g00440	Uncharacterized protein	1794.25	0	0.984848	RBOHD_ARATH	At5g47910	Respiratory burst oxidase homolog protein D	1338.17	0	0.736501	923	1	923	PREDICTED: respiratory burst oxidase homolog protein D [Vitis vinifera] &gt;ref|XP_010657595.1| PREDICTED: respiratory burst oxidase homolog protein D [Vitis vinifera] &gt;ref|XP_019078262.1| PREDICTED: respiratory burst oxidase homolog protein D [Vitis vinifera]	923	1	923	1907.88	0	0.985915	923	923
evm.model.chr1.2449	K2	2.08479	0.822922	0	0.210054	F6HJ92_VITVI	VIT_01s0150g00530	Uncharacterized protein	821.231	0	0.962138	-	-	-	-	-	-	448	1	447	UPF0481 protein At3g47200-like [Vitis riparia]	452	4	452	894.034	0	0.966592	447	449
evm.model.chr1.391	K2	2.23074	0.67668	0	0.0828133	D7T969_VITVI	VIT_01s0011g03320	Homologous-pairing protein 2 homolog	446.432	4.43e-160	0.973451	HOP2_ARATH	At1g13330	Homologous-pairing protein 2 homolog	354.369	7.12e-124	0.725664	227	1	226	homologous-pairing protein 2 homolog [Vitis riparia]	226	1	226	447.203	1.72e-158	0.973451	226	226
evm.model.chr1.41	K2	0.798293	0.162602	0.00819033	0.0287817	F6HFV1_VITVI	VIT_01s0011g00350	Uncharacterized protein	889.412	0	0.982625	C78A5_ARATH	At1g13710	Cytochrome P450 78A5	618.616	0	0.710177	517	1	517	PREDICTED: cytochrome P450 78A5 [Vitis vinifera]	518	1	518	1031.94	0	0.982625	517	518
evm.model.chr1.42	K2	449.893	572.208	240.79	44.3916	D7T9X8_VITVI	VIT_01s0011g00370	Uncharacterized protein	154.066	9.75e-47	0.960526	SP1L2_ARATH	At1g69230	Protein SPIRAL1-like 2	97.0561	4.3e-25	0.775862	218	86	190	protein SPIRAL1-like 1 [Vitis riparia]	130	16	108	178.333	7.41e-54	0.866667	105	93
evm.model.chr1.49	K2	4.69139	3.93554	0.070478	1.32697	F6H489_VITVI	VIT_14s0068g00290	Protein kinase domain-containing protein	1286.17	0	0.654545	-	-	-	-	-	-	1120	1	1120	LRR receptor-like serine/threonine-protein kinase RPK2 [Vitis riparia]	1120	1	1120	2224.51	0	0.972321	1120	1120
evm.model.chr1.516	K2	11.8316	6.74095	1.61411	0.226969	F6HEU2_VITVI	VIT_01s0011g04290	Protein kinase domain-containing protein	634.024	0	0.973054	-	-	-	-	-	-	776	40	776	PREDICTED: rust resistance kinase Lr10-like [Vitis vinifera]	728	1	728	1308.89	0	0.902439	737	728
evm.model.chr1.575	K2	5.45708	2.40251	0.390621	0	F6HP55_VITVI	VIT_16s0100g00670	Uncharacterized protein	197.208	1.84e-59	0.889908	-	-	-	-	-	-	128	19	127	PREDICTED: homeobox-leucine zipper protein ANTHOCYANINLESS 2 isoform X1 [Vitis vinifera] &gt;ref|XP_019081402.1| PREDICTED: homeobox-leucine zipper protein ANTHOCYANINLESS 2 isoform X1 [Vitis vinifera] &gt;ref|XP_019081403.1| PREDICTED: homeobox-leucine zipper protein ANTHOCYANINLESS 2 isoform X1 [Vitis vinifera]	783	615	723	197.208	2.05e-56	0.889908	109	109
evm.model.chr1.654	K2	235.231	309.309	118.232	171.331	D7T8Q4_VITVI	VIT_01s0011g05250	Uncharacterized protein	273.863	5.82e-95	0.964029	Q9S812_ARATH	At1g70780, At1g70780/F5A18_4	At1g70780	180.259	5.15e-58	0.669014	140	-	-	-	-	-	-	-	-	-	-	-
evm.model.chr1.727	K2	38.437	29.2658	12.479	7.1687	F6HFC7_VITVI	VIT_01s0011g05880	RNA-dependent RNA polymerase	2131.3	0	0.926851	RDR1_ARATH	At1g14790	RNA-dependent RNA polymerase 1	1467.98	0	0.65371	1122	1	1121	PREDICTED: probable RNA-dependent RNA polymerase 1 [Vitis vinifera]	1121	1	1121	2246.08	0	0.957181	1121	1121
evm.model.chr1.779	K2	10.4794	4.33657	0.199413	0.271379	D7T8G7_VITVI	VIT_01s0011g06240	Cytochrome b561 domain-containing protein	352.058	4.56e-123	0.903226	-	-	-	-	-	-	224	1	224	probable transmembrane ascorbate ferrireductase 3 [Vitis riparia]	224	1	224	390.578	3.51e-136	0.901786	224	224
evm.model.chr1.85	K2	3.43444	0.937195	0.087709	0.231772	F6HF76_VITVI	VIT_01s0011g00750	Uncharacterized protein	1016.14	0	0.960396	BGL40_ARATH	At1g26560	Beta-glucosidase 40	808.135	0	0.76701	505	1	505	beta-glucosidase 40 [Vitis riparia] &gt;ref|XP_034696246.1| beta-glucosidase 40 [Vitis riparia]	505	1	505	1022.69	0	0.966337	505	505
evm.model.chr1.91	K2	2.8426	0.717897	0.098998	0.240584	D7T9T5_VITVI	VIT_01s0011g00820	Uncharacterized protein	523.857	0	0.907652	-	-	-	-	-	-	380	1	379	PREDICTED: formin-like protein 2 isoform X1 [Vitis vinifera]	377	1	377	566.614	0	0.907652	379	377
evm.model.chr1.937	K2	17.6762	9.29961	4.33928	0.561466	F6GVM1_VITVI	VIT_01s0137g00740	Uncharacterized protein	617.461	0	0.99	-	-	-	-	-	-	300	4	300	PREDICTED: probable protein phosphatase 2C 14 [Vitis vinifera]	710	414	710	617.846	0	0.986532	297	297
evm.model.chr10.1008	K2	10.011	16.1553	1.37141	0.34397	F6HMB9_VITVI	VIT_10s0003g01690	DUF641 domain-containing protein	858.981	0	0.977178	-	-	-	-	-	-	482	1	482	protein GRAVITROPIC IN THE LIGHT 1 [Vitis riparia]	483	1	483	977.622	0	0.979296	482	483
evm.model.chr10.1068	K2	8.39236	3.42129	0.343603	0.08762	F6HMD8_VITVI	VIT_10s0003g01990	Protein kinase domain-containing protein	1576.22	0	0.839394	-	-	-	-	-	-	1034	69	1033	PREDICTED: probable LRR receptor-like serine/threonine-protein kinase At1g29720 isoform X1 [Vitis vinifera]	988	1	988	1833.92	0	0.919192	965	988
evm.model.chr10.1087	K2	9.20369	5.22877	1.05327	0.374452	D7TJU3_VITVI	VIT_10s0003g02120	Lipase_GDSL domain-containing protein	719.924	0	0.956164	GDL14_ARATH	At1g29660	GDSL esterase/lipase At1g29660	536.184	0	0.70137	365	1	365	PREDICTED: GDSL esterase/lipase At5g45670 [Vitis vinifera]	365	1	365	719.924	0	0.956164	365	365
evm.model.chr10.121	K2	45.7138	37.5799	14.0516	12.7101	F6H7K8_VITVI	VIT_10s0116g01640	Glucan endo-1,3-beta-D-glucosidase	1040.02	0	0.934744	E131_ARATH	At1g11820	Glucan endo-1,3-beta-glucosidase 1	800.816	0	0.811441	546	1	497	PREDICTED: glucan endo-1,3-beta-glucosidase 1 [Vitis vinifera]	525	11	507	979.548	0	0.957746	497	497
evm.model.chr10.1406	K2	24.4129	15.2261	3.45385	0.29252	F6HLW5_VITVI	VIT_10s0003g04470	Uncharacterized protein	3175.57	0	0.981527	AB2C_ARATH	At2g34660	ABC transporter C family member 2	2299.63	0	0.723757	1625	1	1624	PREDICTED: ABC transporter C family member 12 [Vitis vinifera] &gt;ref|XP_010655707.1| PREDICTED: ABC transporter C family member 12 [Vitis vinifera]	1624	1	1624	3305	0	0.982759	1624	1624
evm.model.chr10.1448	K2	0.345993	0.101347	0	0	F6HJS0_VITVI	VIT_00s0658g00020	Protein kinase domain-containing protein	1562.74	0	0.848291	-	-	-	-	-	-	943	6	943	putative receptor-like protein kinase At3g47110 isoform X1 [Vitis riparia]	1368	431	1368	1712.97	0	0.913646	938	938
evm.model.chr10.167	K2	24.6868	19.2206	10.8018	5.88436	F6HRY3_VITVI	VIT_00s0992g00010	MYND-type domain-containing protein	1158.28	0	0.988942	O49712_ARATH	At4g21890	At4g21890	332.028	3.67e-108	0.714286	674	41	673	PREDICTED: zinc finger MYND domain-containing protein 15 [Vitis vinifera]	633	1	633	1307.74	0	0.988942	633	633
evm.model.chr10.1978	K2	1.98066	0.753953	0.129058	0.0623133	F6I002_VITVI	VIT_07s0005g06200	Uncharacterized protein	1424.07	0	0.786868	-	-	-	-	-	-	893	1	867	PREDICTED: disease resistance protein RPM1 [Vitis vinifera]	908	1	890	1493.4	0	0.840449	867	890
evm.model.chr10.27	K2	4.48737	2.40665	0.0661387	0	E0CVL4_VITVI	VIT_10s0116g00520	Xyloglucan endotransglucosylase/hydrolase	625.165	0	0.983333	XTH8_ARATH	At1g11545	Probable xyloglucan endotransglucosylase/hydrolase protein 8	487.649	8.08e-174	0.763699	300	1	300	PREDICTED: probable xyloglucan endotransglucosylase/hydrolase protein 8 [Vitis vinifera] &gt;ref|XP_034697485.1| probable xyloglucan endotransglucosylase/hydrolase protein 8 [Vitis riparia]	300	1	300	625.165	0	0.983333	300	300
evm.model.chr10.409	K2	112.985	117.015	87.153	28.064	E0CNP0_VITVI	VIT_10s0405g00030	Inositol-1-monophosphatase	513.842	0	0.988048	VTC4_ARATH	At3g02870	Inositol-phosphate phosphatase	424.476	4.84e-150	0.7603	270	1	270	PREDICTED: inositol monophosphatase 3 [Vitis vinifera]	270	1	270	547.74	0	0.985185	270	270
evm.model.chr10.478	K2	7.93316	3.03063	0.442127	0.836543	F6I7G7_VITVI	VIT_00s0398g00010	Uncharacterized protein	915.605	0	0.955882	-	-	-	-	-	-	1259	-	-	-	-	-	-	-	-	-	-	-
evm.model.chr10.510	K2	1.35031	0.272692	0.00564	0.056185	F6H870_VITVI	VIT_00s0372g00070	Uncharacterized protein	970.689	0	0.950884	-	-	-	-	-	-	848	292	844	(3S,6E)-nerolidol synthase 1-like [Vitis riparia]	545	1	545	1089.72	0	0.954792	553	545
evm.model.chr10.516	K2	3.16614	1.07318	0	0	F6I7G1_VITVI	VIT_00s0271g00060	Uncharacterized protein	216.468	2.7e-66	0.951456	-	-	-	-	-	-	206	1	103	(3S,6E)-nerolidol synthase 2, chloroplastic/mitochondrial-like isoform X2 [Vitis riparia]	494	1	103	216.083	2.56e-64	0.951456	103	103
evm.model.chr10.524	K2	2.46155	0.985774	0.267665	0.360671	D7SSM5_VITVI	VIT_00s0274g00070	BHLH domain-containing protein	721.465	0	0.985836	-	-	-	-	-	-	364	11	363	PREDICTED: transcription factor bHLH112 isoform X1 [Vitis vinifera]	464	112	464	721.465	0	0.985836	353	353
evm.model.chr10.525	K2	26.6507	29.639	14.3962	5.234	D7UE46_VITVI	VIT_00s0271g00110	NAD(P)H dehydrogenase (quinone)	379.407	1.79e-134	0.995074	FQRL1_ARATH	At4g27270	Probable NAD(P)H dehydrogenase (quinone) FQR1-like 1	336.65	1.35e-117	0.866995	203	1	203	PREDICTED: probable NAD(P)H dehydrogenase (quinone) FQR1-like 1 [Vitis vinifera] &gt;ref|XP_034697562.1| probable NAD(P)H dehydrogenase (quinone) FQR1-like 1 [Vitis riparia]	203	1	203	406.371	3.8e-143	0.995074	203	203
evm.model.chr10.549	K2	0.257682	0.044816	0	0	-	-	-	-	-	-	-	-	-	-	-	-	811	1	811	G-type lectin S-receptor-like serine/threonine-protein kinase At4g27290 isoform X1 [Vitis riparia] &gt;ref|XP_034696976.1| G-type lectin S-receptor-like serine/threonine-protein kinase At4g27290 isoform X1 [Vitis riparia]	810	1	810	1623.6	0	0.967941	811	810
evm.model.chr10.648	K2	4.30258	1.97399	0.364116	0.575619	-	-	-	-	-	-	-	-	-	-	-	-	793	1	791	beta-galactosidase 8-like isoform X1 [Vitis riparia]	843	52	842	1639.78	0	0.99115	791	791
evm.model.chr10.689	K2	70.6251	57.1734	25.5906	4.47229	F6GZF1_VITVI	VIT_00s1306g00010	Uncharacterized protein	1707.96	0	0.942774	-	-	-	-	-	-	998	1	997	COP1-interacting protein 7 isoform X2 [Vitis riparia]	997	1	997	2026.14	0	0.980943	997	997
evm.model.chr10.724	K2	28.9051	26.7001	7.06914	4.64077	F6HD78_VITVI	VIT_00s0583g00030	Sphingolipid delta(4)-desaturase DES1-like	661.759	0	0.972477	DES1L_ARATH	At4g04930	Sphingolipid delta(4)-desaturase DES1-like	558.14	0	0.815625	328	1	327	PREDICTED: sphingolipid delta(4)-desaturase DES1-like [Vitis vinifera]	327	1	327	661.759	0	0.972477	327	327
evm.model.chr10.787	K2	5.47784	2.50844	0.109619	0.42722	F6HM25_VITVI	VIT_10s0003g00040	Dof-type domain-containing protein	525.013	0	0.910979	-	-	-	-	-	-	337	1	337	PREDICTED: dof zinc finger protein DOF1.4 [Vitis vinifera]	337	1	337	691.034	0	0.991098	337	337
evm.model.chr10.967	K2	5.79255	4.1338	0.348967	0.910048	D7TJM4_VITVI	VIT_10s0003g01400	Protein kinase domain-containing protein	732.25	0	0.97832	-	-	-	-	-	-	726	1	725	protein MALE DISCOVERER 2-like isoform X1 [Vitis riparia] &gt;ref|XP_034697115.1| protein MALE DISCOVERER 2-like isoform X1 [Vitis riparia] &gt;ref|XP_034697116.1| protein MALE DISCOVERER 2-like isoform X1 [Vitis riparia]	725	1	725	1464.13	0	0.972414	725	725
evm.model.chr10.977	K2	234.338	286.534	234.017	85.6477	D7TJN3_VITVI	VIT_10s0003g01480	Non-specific serine/threonine protein kinase	792.727	0	1	KSG7_ARATH	At4g18710	Shaggy-related protein kinase eta	736.873	0	0.907895	381	1	380	PREDICTED: shaggy-related protein kinase eta isoform X1 [Vitis vinifera] &gt;ref|XP_034697127.1| shaggy-related protein kinase eta isoform X1 [Vitis riparia]	380	1	380	792.727	0	1	380	380
evm.model.chr10.978	K2	26.6827	23.9837	8.49729	2.11306	D7TJN4_VITVI	VIT_10s0003g01490	Protein kinase domain-containing protein	1149.81	0	0.966887	Y5457_ARATH	At5g45780	Probable LRR receptor-like serine/threonine-protein kinase At5g45780	848.581	0	0.715434	620	1	619	probable LRR receptor-like serine/threonine-protein kinase At5g45780 isoform X1 [Vitis riparia]	619	1	619	1237.63	0	0.969305	619	619
evm.model.chr11.1110	K2	2.68235	1.26481	0.177718	0.326316	D7U1H6_VITVI	VIT_11s0037g00960	Protein kinase domain-containing protein	1135.55	0	0.990323	Y2239_ARATH	At2g23950	Probable LRR receptor-like serine/threonine-protein kinase At2g23950	878.626	0	0.733871	641	1	640	probable LRR receptor-like serine/threonine-protein kinase At2g23950 [Vitis riparia]	640	1	640	1306.58	0	0.992188	640	640
evm.model.chr11.1471	K2	0.455684	0.186122	0	0.0187397	F6I5R0_VITVI	VIT_11s0103g00010	Uncharacterized protein	648.662	0	0.96496	-	-	-	-	-	-	545	1	544	PREDICTED: sodium transporter HKT1 [Vitis vinifera]	544	1	544	1004.97	0	0.948529	544	544
evm.model.chr11.1637	K2	0.419019	0.0759907	0	0.0347633	D7UBI7_VITVI	VIT_11s0103g00620	ENTH domain-containing protein	951.429	0	0.961083	CAP7_ARATH	At5g57200	Putative clathrin assembly protein At5g57200	627.476	0	0.68242	590	1	590	putative clathrin assembly protein At5g57200 isoform X1 [Vitis riparia]	590	1	590	1191.41	0	0.971186	590	590
evm.model.chr11.1712	K2	3.25955	1.00727	0.0480993	0.220744	D7SQG2_VITVI	VIT_11s0052g00280	GLTP domain-containing protein	379.022	4.12e-134	0.966184	-	-	-	-	-	-	207	1	207	PREDICTED: accelerated cell death 11 [Vitis vinifera]	207	1	207	414.846	2.44e-146	0.966184	207	207
evm.model.chr11.1776	K2	59.191	57.7853	19.8058	13.1484	D7SQC6_VITVI	VIT_11s0052g00670	HP domain-containing protein	1822.75	0	0.986472	VILI4_ARATH	At4g30160	Villin-4	1466.44	0	0.773797	961	1	961	PREDICTED: villin-4 [Vitis vinifera] &gt;ref|XP_019078601.1| PREDICTED: villin-4 [Vitis vinifera] &gt;ref|XP_019078602.1| PREDICTED: villin-4 [Vitis vinifera]	961	1	961	1969.51	0	0.986472	961	961
evm.model.chr11.1806	K2	1.75559	0.544624	0.0877633	0.334936	F6GXG9_VITVI	VIT_11s0052g00900	Uncharacterized protein	385.571	2.83e-135	0.956175	-	-	-	-	-	-	252	-	-	-	-	-	-	-	-	-	-	-
evm.model.chr11.1849	K2	92.2979	292.976	8.14453	3.435	F6GXE3_VITVI	VIT_11s0052g01250	Xyloglucan endotransglucosylase/hydrolase	530.02	0	0.971119	XTH23_ARATH	At4g25810	Probable xyloglucan endotransglucosylase/hydrolase protein 23	390.963	3.26e-136	0.684783	289	1	289	PREDICTED: xyloglucan endotransglucosylase/hydrolase 2 [Vitis vinifera]	289	1	289	587.8	0	0.968858	289	289
evm.model.chr11.190	K2	27.2759	19.2078	5.04533	1.19145	F6HGV3_VITVI	VIT_11s0016g01710	Uncharacterized protein	2844.68	0	0.99101	MYO17_ARATH	At5g20490	Myosin-17	2487.99	0	0.834788	1490	1	1489	myosin-17-like isoform X1 [Vitis riparia]	1529	1	1489	3076.57	0	0.991269	1489	1489
evm.model.chr11.1927	K2	3.92209	2.07248	0.0216273	0.00633733	D7SQ35_VITVI	VIT_11s0052g01730	1-deoxy-D-xylulose-5-phosphate synthase	1377.84	0	0.957823	DXS_ARATH	At4g15560	1-deoxy-D-xylulose-5-phosphate synthase, chloroplastic	974.926	0	0.71791	736	1	735	probable 1-deoxy-D-xylulose-5-phosphate synthase 2, chloroplastic isoform X1 [Vitis riparia]	734	1	734	1476.07	0	0.971429	735	734
evm.model.chr11.199	K2	3.23285	1.33038	0.0749243	0.786792	D7TCL5_VITVI	VIT_11s0016g01800	Uncharacterized protein	915.99	0	0.984683	Q8GUH5_ARATH	At4g33080	AGC (cAMP-dependent, cGMP-dependent and protein kinase C) kinase family protein	767.689	0	0.748527	641	76	641	serine/threonine-protein kinase 38-like [Vitis riparia]	570	1	570	1157.9	0	0.97193	566	570
evm.model.chr11.322	K2	37.0591	41.5743	22.1919	5.14505	A5BLM8_VITVI	VIT_11s0016g02940	Profilin	270.011	1.33e-93	0.962406	PRF5_ARATH	At2g19770	Profilin-5	235.343	7.95e-80	0.813433	134	1	133	PREDICTED: profilin-2 [Vitis vinifera]	133	1	133	270.011	1.67e-91	0.962406	133	133
evm.model.chr11.468	K2	241.538	420.767	118.124	51.1895	F6HH37_VITVI	VIT_11s0016g04190	LRRNT_2 domain-containing protein	786.563	0	0.994695	LRX4_ARATH	At3g24480	Leucine-rich repeat extensin-like protein 4	589.726	0	0.777188	751	1	750	leucine-rich repeat extensin-like protein 4 [Vitis riparia]	752	1	752	1306.2	0	0.96037	750	752
evm.model.chr11.526	K2	64.0105	63.5921	39.9194	9.14165	F6HH58_VITVI	VIT_11s0016g04630	GRAS domain-containing protein	938.332	0	0.981203	-	-	-	-	-	-	532	1	532	PREDICTED: DELLA protein SLR1 [Vitis vinifera]	532	1	532	1085.86	0	0.981203	532	532
evm.model.chr11.652	K2	72.1298	134.392	62.4986	3.05499	D7TC33_VITVI	VIT_11s0016g05520	Phytocyanin domain-containing protein	213.386	1.22e-70	0.768293	-	-	-	-	-	-	159	1	159	PREDICTED: umecyanin [Vitis vinifera]	153	1	153	254.603	1.23e-84	0.792683	159	153
evm.model.chr11.7	K2	2.26506	0.502299	0.0461087	0.05969	D7TC79_VITVI	VIT_11s0016g00220	Glucan endo-1,3-beta-D-glucosidase	899.427	0	0.919028	F4K6W1_ARATH	At5g20870	Glucan endo-1,3-beta-D-glucosidase	603.979	0	0.619658	495	1	494	PREDICTED: glucan endo-1,3-beta-glucosidase 5 [Vitis vinifera]	569	83	569	907.516	0	0.933198	494	487
evm.model.chr11.849	K2	183.149	194.324	85.3428	31.5771	F6HCJ0_VITVI	VIT_11s0118g00800	Uncharacterized protein	763.837	0	0.981481	KNAT3_ARATH	At5g25220	Homeobox protein knotted-1-like 3	497.278	2.07e-173	0.62	444	1	444	homeobox protein knotted-1-like 13 isoform X2 [Vitis riparia]	442	1	442	905.975	0	0.984234	444	442
evm.model.chr11.86	K2	0.688195	0.13323	0	0	F6HGS7_VITVI	VIT_11s0016g00980	Uncharacterized protein	918.687	0	0.932515	-	-	-	-	-	-	510	1	509	trimethyltridecatetraene synthase-like [Vitis riparia]	509	1	509	1024.62	0	0.97446	509	509
evm.model.chr11.892	K2	7.66902	3.80621	0.915967	1.39015	F6HCK7_VITVI	VIT_11s0149g00190	WD_REPEATS_REGION domain-containing protein	887.1	0	0.97137	-	-	-	-	-	-	489	1	489	PREDICTED: WD repeat-containing protein 76 [Vitis vinifera]	489	1	489	983.786	0	0.97137	489	489
evm.model.chr11.959	K2	1095.57	1135.92	411.451	47.8295	A5C5K7_VITVI	VIT_11s0016g00200	Non-specific serine/threonine protein kinase	812.372	0	0.974478	CIPK6_ARATH	At4g30960	CBL-interacting serine/threonine-protein kinase 6	652.514	0	0.768707	440	1	431	CBL-interacting serine/threonine-protein kinase 6 [Vitis riparia]	426	1	425	857.825	0	0.969838	431	425
evm.model.chr12.1036	K2	15.9898	7.96262	2.42339	2.83527	F6HHP4_VITVI	VIT_12s0057g00950	Uncharacterized protein	254.218	5.62e-85	0.943396	-	-	-	-	-	-	211	-	-	-	-	-	-	-	-	-	-	-
evm.model.chr12.1416	K2	15.202	19.783	6.19969	0.185048	F6H1N1_VITVI	VIT_12s0055g00930	HMA domain-containing protein	315.079	2.99e-110	0.946108	Q7XZS3_ARATH	At2g28660	HMA domain-containing protein	102.449	1.92e-26	0.676056	167	1	167	PREDICTED: protein SODIUM POTASSIUM ROOT DEFECTIVE 1 [Vitis vinifera] &gt;ref|XP_034701365.1| protein SODIUM POTASSIUM ROOT DEFECTIVE 1-like [Vitis riparia]	167	1	167	338.576	1.46e-117	0.994012	167	167
evm.model.chr12.1481	K2	3.81595	1.23376	0.247572	0.924812	F6I419_VITVI	VIT_18s0041g00250	ADP-ribosyl cyclase/cyclic ADP-ribose hydrolase	1186.02	0	0.696288	-	-	-	-	-	-	1287	1	1286	PREDICTED: TMV resistance protein N [Vitis vinifera] &gt;ref|XP_010657774.1| PREDICTED: TMV resistance protein N [Vitis vinifera] &gt;ref|XP_010657775.1| PREDICTED: TMV resistance protein N [Vitis vinifera] &gt;ref|XP_019078999.1| PREDICTED: TMV resistance protein N [Vitis vinifera]	1291	1	1291	2536.53	0	0.960496	1286	1291
evm.model.chr12.20	K2	214.315	230.728	153.023	47.8304	MADS1_VITVI	VIT_12s0142g00360	Agamous-like MADS-box protein MADS1	454.136	3.07e-163	0.986667	AGL1_ARATH	At3g58780	Agamous-like MADS-box protein AGL1	332.028	8.83e-115	0.725322	226	1	225	agamous-like MADS-box protein MADS1 [Vitis vinifera] &gt;ref|XP_010656929.1| PREDICTED: MAD-box transcripion factor isoform X5 [Vitis vinifera] &gt;ref|XP_034701184.1| agamous-like MADS-box protein MADS1 isoform X2 [Vitis riparia]	225	1	225	454.136	2.28e-161	0.986667	225	225
evm.model.chr12.217	K2	0.629272	0.288212	0	0	F6H520_VITVI	VIT_12s0028g01860	Protein kinase domain-containing protein	1309.28	0	0.812717	-	-	-	-	-	-	1676	1	848	receptor kinase-like protein Xa21 [Vitis riparia]	1197	347	1194	1588.16	0	0.942217	848	848
evm.model.chr12.218	K2	28.017	27.6263	4.35328	11.5792	E0CTT3_VITVI	VIT_12s0028g01970	Protein kinase domain-containing protein	769.229	0	0.984925	F4J5Y7_ARATH	At3g58690	Protein kinase domain-containing protein	632.098	0	0.822055	398	1	398	PREDICTED: serine/threonine-protein kinase CDL1 [Vitis vinifera]	398	1	398	806.979	0	0.984925	398	398
evm.model.chr12.2189	K2	1.05076	0.320416	0.004925	0.0444333	F6HK28_VITVI	VIT_12s0035g01330	NB-ARC domain-containing protein	1004.97	0	0.626478	-	-	-	-	-	-	2080	1249	2080	PREDICTED: disease resistance protein RPS2 [Vitis vinifera]	1060	216	1060	1064.29	0	0.664303	832	845
evm.model.chr12.249	K2	5.83343	1.96871	0.425385	0.921908	E0CTR6_VITVI	VIT_12s0028g02200	Uncharacterized protein	738.028	0	0.956743	-	-	-	-	-	-	393	1	392	bifunctional riboflavin kinase/FMN phosphatase-like isoform X2 [Vitis riparia]	393	1	393	773.467	0	0.961832	392	393
evm.model.chr12.364	K2	3.71425	1.78837	0.257963	0.657581	F6H5G8_VITVI	VIT_12s0028g03110	Uncharacterized protein	482.641	6.95e-174	0.962963	CAMT3_ARATH	At4g26220	Probable caffeoyl-CoA O-methyltransferase At4g26220	295.819	2.34e-100	0.606195	243	1	243	probable caffeoyl-CoA O-methyltransferase At4g26220 [Vitis riparia]	243	1	243	484.952	5.2e-173	0.967078	243	243
evm.model.chr12.595	K2	39.092	59.9477	18.5662	0.89246	F6HIE4_VITVI	VIT_12s0059g01250	Endoglucanase	1013.45	0	0.984645	GUN11_ARATH	At2g32990	Endoglucanase 11	752.666	0	0.774468	521	1	521	PREDICTED: endoglucanase 11 [Vitis vinifera]	521	1	521	1080.09	0	0.984645	521	521
evm.model.chr12.609	K2	74.1241	67.0166	29.3487	32.1886	F6HIF0_VITVI	VIT_12s0059g01380	Fe2OG dioxygenase domain-containing protein	605.52	0	0.987421	ACCO4_ARATH	At1g05010	1-aminocyclopropane-1-carboxylate oxidase 4	463.766	7.74e-164	0.752322	319	1	318	aconitase 2, mitochondrial [Vitis vinifera]	318	1	318	654.825	0	0.987421	318	318
evm.model.chr12.695	K2	11.1633	8.69701	1.7281	0.361521	-	-	-	-	-	-	-	-	-	-	-	-	124	-	-	-	-	-	-	-	-	-	-	-
evm.model.chr12.696	K2	50.9194	39.1636	23.537	11.485	D7TEL2_VITVI	VIT_12s0059g02150	Aconitate hydratase	1865.89	0	0.985976	ACO3M_ARATH	At2g05710	Aconitate hydratase 3, mitochondrial	1672.52	0	0.878525	988	1	987	PREDICTED: aconitate hydratase, cytoplasmic [Vitis vinifera]	987	1	987	2016.51	0	0.984802	987	987
evm.model.chr12.712	K2	96.7008	115.322	29.3903	18.923	D7TEM7_VITVI	VIT_12s0059g02360	SANT domain-containing protein	103.219	6.68e-30	1	CPC_ARATH	At2g46410	Transcription factor CPC	68.1662	4.11e-16	0.644444	73	-	-	-	-	-	-	-	-	-	-	-
evm.model.chr12.713	K2	96.7001	115.321	29.3901	18.9228	D7TEM7_VITVI	VIT_12s0059g02360	SANT domain-containing protein	103.219	6.68e-30	1	CPC_ARATH	At2g46410	Transcription factor CPC	68.1662	4.11e-16	0.644444	73	-	-	-	-	-	-	-	-	-	-	-
evm.model.chr12.819	K2	2.57955	0.612045	0	0	F6GXQ0_VITVI	VIT_12s0134g00270	Uncharacterized protein	518.85	3.67e-175	0.977444	-	-	-	-	-	-	383	30	266	G-type lectin S-receptor-like serine/threonine-protein kinase At4g03230 isoform X3 [Vitis riparia]	847	1	237	462.611	3.7e-153	0.945148	237	237
evm.model.chr12.865	K2	31.7501	24.6348	0.93588	10.3955	F6GXR6_VITVI	VIT_12s0134g00560	Uncharacterized protein	558.91	0	0.993103	UGPI7_ARATH	At4g28100	Uncharacterized GPI-anchored protein At4g28100	406.757	1.26e-141	0.742647	323	-	-	-	-	-	-	-	-	-	-	-
evm.model.chr13.1037	K2	2.69133	0.649924	0.17861	0.181584	F6I5W8_VITVI	VIT_13s0074g00700	Uncharacterized protein	2102.79	0	0.969918	AB39G_ARATH	At1g66950	ABC transporter G family member 39	1573.91	0	0.712853	1097	1	1097	pleiotropic drug resistance protein 2-like [Vitis riparia]	1480	384	1480	2231.45	0	0.974476	1097	1097
evm.model.chr13.1081	K2	0.991642	0.196379	0.0130347	0.014158	D7TXJ4_VITVI	VIT_13s0106g00080	ANK_REP_REGION domain-containing protein	976.852	0	0.696732	-	-	-	-	-	-	772	39	689	PREDICTED: protein ACCELERATED CELL DEATH 6-like [Vitis vinifera]	760	31	705	868.611	0	0.671091	651	675
evm.model.chr13.1265	K2	18.9191	13.0748	4.27475	1.81017	D7TNZ7_VITVI	VIT_13s0101g00520	Hemerythrin domain-containing protein	562.762	0	0.985348	-	-	-	-	-	-	327	-	-	-	-	-	-	-	-	-	-	-
evm.model.chr13.16	K2	36.3479	48.7845	20.0581	7.9142	D7T4T7_VITVI	VIT_13s0067g00140	C2 domain-containing protein	515.383	0	0.965944	F4IIZ8_ARATH	At2g40815	Calcium-dependent lipid-binding (CaLB domain) family protein	178.718	2.53e-51	0.607143	397	33	396	formin-A [Vitis riparia]	364	1	364	725.317	0	0.978022	364	364
evm.model.chr13.1681	K2	0.423701	0.128232	0	0	-	-	-	-	-	-	-	-	-	-	-	-	556	-	-	-	-	-	-	-	-	-	-	-
evm.model.chr13.1703	K2	1.0301	0.41919	0.0224373	0.0547147	F6HPX6_VITVI	VIT_13s0101g00300	Uncharacterized protein	2326.59	0	0.889837	-	-	-	-	-	-	1465	1	1421	PREDICTED: putative disease resistance RPP13-like protein 1 [Vitis vinifera] &gt;ref|XP_019079961.1| PREDICTED: putative disease resistance RPP13-like protein 1 [Vitis vinifera] &gt;ref|XP_019079962.1| PREDICTED: putative disease resistance RPP13-like protein 1 [Vitis vinifera]	1437	1	1427	2508.79	0	0.891381	1421	1427
evm.model.chr13.185	K2	51.8767	57.7022	34.0386	10.0864	D7T4H4_VITVI	VIT_13s0067g02160	TNase-like domain-containing protein	681.019	0	0.979042	CAN2_ARATH	At2g40410	Staphylococcal-like nuclease CAN2	493.426	4.02e-175	0.703927	335	1	334	PREDICTED: staphylococcal-like nuclease CAN2 [Vitis vinifera]	334	1	334	681.019	0	0.979042	334	334
evm.model.chr13.2196	K2	763.25	692.653	501.448	213.942	F6GX78_VITVI	VIT_13s0019g01010	Uncharacterized protein	147.132	1.3e-44	0.921053	ABA2_ARATH	At1g52340	Xanthoxin dehydrogenase	117.087	4.36e-33	0.710526	77	-	-	-	-	-	-	-	-	-	-	-
evm.model.chr13.2228	K2	4.38167	4.37402	0.0216907	0.27186	D7SQ19_VITVI	VIT_13s0019g01680	WD_REPEATS_REGION domain-containing protein	754.592	0	0.989189	Q9SV11_ARATH	At3g51930	WD_REPEATS_REGION domain-containing protein	499.204	9.51e-175	0.712707	419	1	418	protein JINGUBANG [Vitis riparia]	419	1	419	843.188	0	0.98568	418	419
evm.model.chr13.2265	K2	10.1343	4.48261	0.548661	0.721014	F6HHX8_VITVI	VIT_13s0158g00210	Uncharacterized protein	775.778	0	0.702326	-	-	-	-	-	-	764	2	593	putative disease resistance protein At3g14460 isoform X1 [Vitis riparia] &gt;ref|XP_034703462.1| putative disease resistance protein At3g14460 isoform X1 [Vitis riparia] &gt;ref|XP_034703463.1| putative disease resistance protein At3g14460 isoform X1 [Vitis riparia] &gt;ref|XP_034703464.1| putative disease resistance protein At3g14460 isoform X1 [Vitis riparia] &gt;ref|XP_034703465.1| putative di…	879	203	845	854.358	0	0.711628	592	643
evm.model.chr13.2320	K2	2.52425	1.51455	0.036502	0.252165	D7T392_VITVI	VIT_13s0064g00060	Uncharacterized protein	535.028	2.88e-169	0.85443	-	-	-	-	-	-	597	23	338	putative disease resistance RPP13-like protein 1 [Vitis riparia] &gt;ref|XP_034702938.1| putative disease resistance RPP13-like protein 1 [Vitis riparia] &gt;ref|XP_034702939.1| putative disease resistance RPP13-like protein 1 [Vitis riparia] &gt;ref|XP_034702940.1| putative disease resistance RPP13-like protein 1 [Vitis riparia] &gt;ref|XP_034702941.1| putative disease resistance RPP13-like prot…	1489	110	424	563.533	0	0.873418	316	315
evm.model.chr13.2360	K2	577.992	1036.15	371.187	28.5016	F6HBC6_VITVI	VIT_13s0064g00460	Uncharacterized protein	701.049	0	0.982609	Q9SFB1_ARATH	At3g08030	F17A17.37 protein	539.265	0	0.735632	368	-	-	-	-	-	-	-	-	-	-	-
evm.model.chr13.2480	K2	12.2779	6.66227	3.31921	3.68168	D7T2X2_VITVI	VIT_13s0064g01330	Uncharacterized protein	752.666	0	0.991781	Q9FI36_ARATH	At5g48020	2-oxoglutarate (2OG) and Fe(II)-dependent oxygenase superfamily protein	583.948	0	0.760331	365	-	-	-	-	-	-	-	-	-	-	-
evm.model.chr13.350	K2	3.0651	0.835416	0	0	D7TM01_VITVI	VIT_13s0019g00180	Uncharacterized protein	331.257	2.38e-116	0.942857	-	-	-	-	-	-	176	-	-	-	-	-	-	-	-	-	-	-
evm.model.chr13.447	K2	541.475	841.675	656.317	161.394	F6HNX5_VITVI	VIT_13s0019g01430	Uncharacterized protein	1211.44	0	0.990291	HS701_ARATH	At5g02500	Heat shock 70 kDa protein 1	1152.5	0	0.938511	651	1	650	PREDICTED: heat shock cognate 70 kDa protein 2 [Vitis vinifera] &gt;ref|XP_034703761.1| heat shock cognate 70 kDa protein 2-like [Vitis riparia]	650	1	650	1329.69	0	0.989231	650	650
evm.model.chr13.530	K2	38.0466	33.3533	18.6227	7.20704	F6HNT6_VITVI	VIT_13s0019g02380	Exostosin domain-containing protein	595.119	0	0.955414	-	-	-	-	-	-	313	4	312	probable glycosyltransferase At3g07620 [Vitis riparia]	361	49	359	625.165	0	0.961415	309	311
evm.model.chr13.723	K2	1.36884	0.331159	0	0.0988843	F6HNI0_VITVI	VIT_13s0019g04040	Carboxypeptidase	905.59	0	0.932059	SCP28_ARATH	At2g35770	Serine carboxypeptidase-like 28	585.104	0	0.61488	471	1	469	PREDICTED: serine carboxypeptidase-like 28 [Vitis vinifera]	472	1	471	905.59	0	0.932059	469	471
evm.model.chr13.760	K2	1226.48	2334.2	1728.58	491.74	Q5PXH0_VITVI	VIT_13s0019g04280	Aquaporin	560.066	0	0.971831	PIP25_ARATH	At3g54820	Probable aquaporin PIP2-5	480.715	9.09e-172	0.832753	284	1	284	probable aquaporin PIP2-5 [Vitis riparia]	284	1	284	559.296	0	0.971831	284	284
evm.model.chr13.775	K2	113.15	114.559	57.9455	57.8915	F6HNF8_VITVI	VIT_13s0019g04390	GATA transcription factor	596.275	0	0.961652	GATA8_ARATH	At3g54810	GATA transcription factor 8	146.362	4.55e-39	0.9	516	1	339	GATA transcription factor 8-like [Vitis riparia]	340	1	339	670.618	0	0.964602	339	339
evm.model.chr13.82	K2	0.281531	0.0515133	0	0.012384	F6HCC9_VITVI	VIT_13s0067g00830	Uncharacterized protein	2061.19	0	0.916667	-	-	-	-	-	-	1289	1	1156	PREDICTED: putative disease resistance protein At1g50180 [Vitis vinifera]	1344	1	1168	2215.65	0	0.941781	1156	1168
evm.model.chr13.820	K2	14.9491	12.3138	2.74264	1.46809	F6HND6_VITVI	VIT_13s0019g04750	Kinesin-like protein	1864.35	0	0.970984	KINUC_ARATH	At3g54870	Kinesin-like protein KIN-UC	1226.46	0	0.6619	1020	1	1019	PREDICTED: kinesin-like protein KIN-UC isoform X2 [Vitis vinifera]	1017	1	1017	2027.68	0	0.976447	1019	1017
evm.model.chr14.115	K2	13.3625	12.2442	2.56248	4.90332	F6I4U1_VITVI	VIT_14s0060g00940	Uncharacterized protein	181.415	4.69e-57	0.923077	-	-	-	-	-	-	237	-	-	-	-	-	-	-	-	-	-	-
evm.model.chr14.196	K2	150.878	158.433	90.2269	33.6302	D7U9Z6_VITVI	VIT_14s0060g01580	PPM-type phosphatase domain-containing protein	850.892	0	0.985782	P2C05_ARATH	At1g09160	Probable protein phosphatase 2C 5	679.478	0	0.792857	423	1	422	probable protein phosphatase 2C 5 [Vitis riparia] &gt;ref|XP_034707570.1| probable protein phosphatase 2C 5 [Vitis riparia]	430	9	430	854.358	0	0.990521	422	422
evm.model.chr14.200	K2	42.2015	41.7686	27.4069	14.7319	D7U9Z5_VITVI	VIT_14s0060g01620	Uncharacterized protein	405.986	8.56e-145	0.961538	SSBP_ARATH	At4g11060	Single-stranded DNA-binding protein, mitochondrial	275.404	2.41e-93	0.669856	208	1	208	single-stranded DNA-binding protein, mitochondrial [Vitis riparia]	208	1	208	411.379	5.38e-145	0.975962	208	208
evm.model.chr14.2001	K2	162.075	180.942	119.595	41.3398	F6GVR5_VITVI	VIT_14s0083g00320	3Beta_HSD domain-containing protein	715.687	0	0.974359	-	-	-	-	-	-	353	1	353	cinnamoyl-CoA reductase-like SNL6 isoform X2 [Vitis riparia]	359	1	353	722.235	0	0.977337	353	353
evm.model.chr14.2134	K2	0.770291	0.164735	0.0130893	0.137035	-	-	-	-	-	-	-	-	-	-	-	-	471	-	-	-	-	-	-	-	-	-	-	-
evm.model.chr14.2149	K2	2.76125	1.1329	0.178019	0.472176	F6H469_VITVI	VIT_14s0068g00010	Protein kinase domain-containing protein	1408.66	0	0.914103	-	-	-	-	-	-	818	1	780	PREDICTED: receptor-like protein kinase FERONIA [Vitis vinifera]	895	27	806	1451.42	0	0.914103	780	780
evm.model.chr14.2201	K2	36.441	24.6304	9.04025	0.16788	F6H492_VITVI	VIT_14s0068g00330	TCP domain-containing protein	410.609	5.7e-143	0.930233	-	-	-	-	-	-	298	40	297	transcription factor TCP13 [Vitis riparia]	357	100	357	513.457	0	0.968992	258	258
evm.model.chr14.2712	K2	158.51	194.04	142.636	82.2723	F6HV02_VITVI	VIT_14s0066g01440	Homeobox domain-containing protein	473.011	3.94e-169	0.981685	HAT5_ARATH	At3g01470	Homeobox-leucine zipper protein HAT5	263.462	1.05e-86	0.663793	274	1	273	PREDICTED: homeobox-leucine zipper protein HAT5 [Vitis vinifera] &gt;ref|XP_034706714.1| homeobox-leucine zipper protein HAT5 isoform X1 [Vitis riparia]	273	1	273	553.132	0	0.981685	273	273
evm.model.chr14.2762	K2	14.8202	10.6588	2.33104	3.01117	F6HV30_VITVI	VIT_14s0066g01870	RING-type E3 ubiquitin transferase	853.973	0	0.97619	-	-	-	-	-	-	804	1	515	U-box domain-containing protein 40-like [Vitis riparia]	547	29	543	1018.84	0	0.972816	515	515
evm.model.chr14.2891	K2	15.1706	8.9157	0.606973	0.474364	F6HSI7_VITVI	VIT_14s0006g00920	GTD-binding domain-containing protein	796.193	0	0.828283	-	-	-	-	-	-	1135	1	1031	myosin-binding protein 3 isoform X1 [Vitis riparia] &gt;ref|XP_034705990.1| myosin-binding protein 3 isoform X1 [Vitis riparia]	983	1	974	1662.89	0	0.866279	1031	974
evm.model.chr14.3060	K2	86.1446	109.738	65.389	49.8677	F6H5V4_VITVI	VIT_14s0108g01110	Uncharacterized protein	969.918	0	0.939736	CGS1_ARATH	At3g01120	Cystathionine gamma-synthase 1, chloroplastic	717.613	0	0.845	526	1	525	cystathionine gamma-synthase 1, chloroplastic-like [Vitis riparia]	530	1	530	1059.28	0	0.977358	525	530
evm.model.chr14.3084	K2	16.5641	10.0127	0.200292	1.24469	D7SXG9_VITVI	VIT_14s0108g01310	Phytocyanin domain-containing protein	259.61	2.87e-88	0.959184	-	-	-	-	-	-	163	17	163	PREDICTED: lamin-like protein [Vitis vinifera] &gt;ref|XP_034705731.1| lamin-like protein [Vitis riparia]	176	30	176	301.212	1.15e-102	0.959184	147	147
evm.model.chr14.3085	K2	249.439	229.299	83.5787	10.0707	D7SXH0_VITVI	VIT_14s0108g01320	Phytocyanin domain-containing protein	277.715	1.58e-95	0.962264	-	-	-	-	-	-	171	1	171	PREDICTED: lamin-like protein [Vitis vinifera]	171	1	171	326.25	1.41e-112	0.959064	171	171
evm.model.chr14.3105	K2	77.1119	107.451	49.9423	24.4786	D7SXI8_VITVI	VIT_14s0108g01510	Membrane-anchored ubiquitin-fold protein	238.039	1.8e-81	0.991453	MUB1_ARATH	At3g01050	Membrane-anchored ubiquitin-fold protein 1	164.851	1.23e-52	0.623932	117	1	117	PREDICTED: membrane-anchored ubiquitin-fold protein 1 [Vitis vinifera] &gt;ref|XP_019080614.1| PREDICTED: membrane-anchored ubiquitin-fold protein 1 [Vitis vinifera]	117	1	117	238.039	2.46e-79	0.991453	117	117
evm.model.chr14.4	K2	2.54504	1.38984	0.0822387	0.649296	D7T0D8_VITVI	VIT_00s0265g00080	Uncharacterized protein	133.265	1.3e-39	0.75	RM21_ARATH	At4g30930	50S ribosomal protein L21, mitochondrial	87.4261	9.3e-21	0.636364	191	-	-	-	-	-	-	-	-	-	-	-
evm.model.chr14.407	K2	2.89997	2.08854	0.142621	0.251815	F6HYZ1_VITVI	VIT_14s0128g00410	Cyclin	425.246	3.01e-152	0.953052	-	-	-	-	-	-	214	1	213	cyclin-P3-1-like [Vitis riparia]	226	14	226	426.787	1.25e-150	0.953052	213	213
evm.model.chr14.583	K2	3.20005	0.996857	0	0.418547	-	-	-	-	-	-	-	-	-	-	-	-	168	-	-	-	-	-	-	-	-	-	-	-
evm.model.chr14.688	K2	3.58452	1.27497	0.351068	0.594402	F6HTT8_VITVI	VIT_14s0030g01700	Uncharacterized protein	497.664	3.85e-177	0.97546	-	-	-	-	-	-	326	-	-	-	-	-	-	-	-	-	-	-
evm.model.chr14.700	K2	18.5076	13.4672	6.13392	3.39667	F6HTT3_VITVI	VIT_14s0030g01800	CRC domain-containing protein	1467.98	0	0.965347	-	-	-	-	-	-	809	1	808	PREDICTED: CRC domain-containing protein TSO1 isoform X1 [Vitis vinifera]	806	1	806	1595.1	0	0.965347	808	806
evm.model.chr14.82	K2	180.206	219.291	155.518	37.6146	F6I4V7_VITVI	VIT_14s0060g00630	Uncharacterized protein	507.294	0	0.983673	Q9FXC0_ARATH	At1g56700	At1g56700	342.043	1.08e-118	0.724771	245	1	219	pyrrolidone-carboxylate peptidase-like isoform X2 [Vitis riparia]	219	1	219	452.981	1.1e-160	0.981735	219	219
evm.model.chr14.940	K2	3.15596	1.03379	0.071585	0.204113	F6H639_VITVI	VIT_14s0036g00070	AAA domain-containing protein	686.411	0	0.85396	-	-	-	-	-	-	405	1	404	PREDICTED: probable disease resistance protein At4g27220 [Vitis vinifera]	1541	1138	1541	687.952	0	0.85396	404	404
evm.model.chr15.1295	K2	43.1267	36.3588	15.3403	6.18078	F6I399_VITVI	VIT_15s0048g00340	NAD(P)-bd_dom domain-containing protein	816.609	0	0.993072	GAE3_ARATH	At4g00110	UDP-glucuronate 4-epimerase 3	718.383	0	0.853488	433	1	433	PREDICTED: UDP-glucuronate 4-epimerase 3 [Vitis vinifera]	433	1	433	890.952	0	0.993072	433	433
evm.model.chr15.1316	K2	49.4563	39.8911	7.0282	5.23359	F6I388_VITVI	VIT_15s0048g00530	Uncharacterized protein	343.969	1.71e-121	0.97093	-	-	-	-	-	-	172	1	172	PREDICTED: auxin-responsive protein SAUR36 [Vitis vinifera]	172	1	172	343.969	1.62e-119	0.97093	172	172
evm.model.chr15.1327	K2	0.388732	0.0559427	0	0.0158253	F6I382_VITVI	VIT_15s0048g00640	L-lactate dehydrogenase	699.508	0	0.983146	O23569_ARATH	At4g17260	L-lactate dehydrogenase	522.702	0	0.762463	356	1	356	L-lactate dehydrogenase B-like [Vitis riparia]	356	1	356	710.679	0	0.983146	356	356
evm.model.chr15.1434	K2	46.1308	40.4519	11.3666	0.0600127	F6I339_VITVI	VIT_15s0048g01490	Uncharacterized protein	833.173	0	0.955912	-	-	-	-	-	-	500	1	499	cytochrome P450 76T24-like [Vitis riparia]	498	1	498	991.104	0	0.95992	499	498
evm.model.chr15.1647	K2	13.1666	9.9333	3.59872	4.07615	F6I2V4_VITVI	VIT_15s0048g02970	Uncharacterized protein	300.827	8.12e-97	0.868778	-	-	-	-	-	-	433	1	433	PREDICTED: vegetative cell wall protein gp1 [Vitis vinifera]	427	1	427	514.227	2.03e-178	0.817372	433	427
evm.model.chr15.1790	K2	0.618116	0.372377	0	0	D7UCK8_VITVI	VIT_15s0046g01380	Uncharacterized protein	425.246	1.14e-151	0.965217	-	-	-	-	-	-	230	1	230	plastid division protein PDV1-like [Vitis riparia]	230	1	230	466.077	6.37e-166	0.973913	230	230
evm.model.chr15.1860	K2	19.486	17.6562	5.94079	5.28199	F6I667_VITVI	VIT_15s0046g01880	RING-type domain-containing protein	341.273	1.33e-120	0.982036	BRH1_ARATH	At3g61460	Brassinosteroid-responsive RING protein 1	235.728	5.52e-79	0.711656	167	1	167	PREDICTED: E3 ubiquitin-protein ligase RHA1B [Vitis vinifera] &gt;ref|XP_034709899.1| E3 ubiquitin-protein ligase RHA1B-like [Vitis riparia]	167	1	167	341.273	1.26e-118	0.982036	167	167
evm.model.chr15.1928	K2	363.213	497.311	314.831	70.8597	A3FA66_VITVI	VIT_15s0046g02420	Aquaporin PIP14	553.132	0	0.993007	PIP12_ARATH	At2g45960	Aquaporin PIP1-2	505.753	0	0.881119	286	1	286	aquaporin PIP1-2 [Vitis vinifera]	286	1	286	579.326	0	0.993007	286	286
evm.model.chr15.1966	K2	4.03562	1.47956	0.212688	0.112917	F6I617_VITVI	VIT_15s0046g02820	Uncharacterized protein	1650.18	0	0.933263	-	-	-	-	-	-	945	1	941	LOW QUALITY PROTEIN: probable disease resistance protein RF45 [Vitis riparia]	940	1	939	1741.47	0	0.914984	941	939
evm.model.chr15.20	K2	10.4503	5.20379	1.71372	3.75013	D7UB66_VITVI	VIT_15s0024g01010	Amidase domain-containing protein	1073.54	0	0.9344	F4K6N3_ARATH	At5g07360	Amidase domain-containing protein	775.393	0	0.75	626	1	594	glutamyl-tRNA(Gln) amidotransferase subunit A-like [Vitis riparia]	596	1	594	1197.57	0	0.968013	594	594
evm.model.chr16.1372	K2	2.55375	1.71537	0.229046	0	F6H6E6_VITVI	VIT_16s0050g02700	Protein kinase domain-containing protein	495.738	3.37e-177	0.813665	-	-	-	-	-	-	277	1	276	PREDICTED: LEAF RUST 10 DISEASE-RESISTANCE LOCUS RECEPTOR-LIKE PROTEIN KINASE-like 2.3 isoform X1 [Vitis vinifera]	719	398	719	523.857	1.33e-180	0.819876	276	322
evm.model.chr16.2005	K2	77.9426	97.1425	52.0316	38.5354	F6H6B7_VITVI	VIT_16s0050g01240	HMA domain-containing protein	189.889	1.01e-59	0.814516	HIP39_ARATH	At1g01490	Heavy metal-associated isoprenylated plant protein 39	88.9669	4.27e-21	0.619718	297	169	296	heavy metal-associated isoprenylated plant protein 39-like [Vitis riparia]	126	1	126	202.601	2.63e-62	0.898438	128	126
evm.model.chr16.2178	K2	5.57257	2.64471	0.368472	0.58133	F6H6H1_VITVI	VIT_16s0050g02320	Uncharacterized protein	1647.48	0	0.955654	-	-	-	-	-	-	1183	-	-	-	-	-	-	-	-	-	-	-
evm.model.chr16.2179	K2	8.70483	4.39193	0.743537	0.971916	F6H6H0_VITVI	VIT_16s0050g02330	Uncharacterized protein	2153.25	0	0.961233	-	-	-	-	-	-	1135	-	-	-	-	-	-	-	-	-	-	-
evm.model.chr16.2181	K2	24.3718	16.5325	4.54786	4.4434	F6H6G8_VITVI	VIT_16s0050g02350	Uncharacterized protein	1918.28	0	0.93041	-	-	-	-	-	-	1047	-	-	-	-	-	-	-	-	-	-	-
evm.model.chr16.2241	K2	5.34434	3.5813	0.568183	0.506922	F6H7E9_VITVI	VIT_16s0098g00160	Protein kinase domain-containing protein	1065.83	0	0.914141	-	-	-	-	-	-	613	1	611	PREDICTED: rust resistance kinase Lr10 [Vitis vinifera]	612	1	611	1094.34	0	0.910131	611	611
evm.model.chr16.2249	K2	13.5434	9.6332	3.50887	3.24729	F6H7E5_VITVI	VIT_16s0098g00200	Protein kinase domain-containing protein	1321.99	0	0.957787	-	-	-	-	-	-	688	1	687	PREDICTED: rust resistance kinase Lr10 [Vitis vinifera]	688	2	688	1352.04	0	0.957787	687	687
evm.model.chr16.2279	K2	3.38629	0.869496	0.144393	0.0556657	E0CVH4_VITVI	VIT_16s0098g00390	Protein kinase domain-containing protein	936.021	0	0.92	-	-	-	-	-	-	615	1	615	PREDICTED: rust resistance kinase Lr10 [Vitis vinifera]	619	1	619	1146.34	0	0.911147	615	619
evm.model.chr16.2398	K2	176.262	233.46	147.803	40.6175	E0CV92_VITVI	VIT_16s0098g01290	Major facilitator superfamily domain-containing protein 5	885.174	0	0.984783	Q9C5R0_ARATH	At4g27720	Major facilitator superfamily domain-containing protein 5	807.364	0	0.867391	461	1	460	PREDICTED: molybdate-anion transporter [Vitis vinifera]	460	1	460	926.391	0	0.984783	460	460
evm.model.chr16.2433	K2	13.5152	12.3327	1.69973	3.60057	F6H798_VITVI	VIT_16s0098g01720	Uncharacterized protein	486.878	2.04e-172	0.986928	ABIL2_ARATH	At3g49290	Protein ABIL2	347.821	1.64e-118	0.705128	314	1	314	PREDICTED: protein ABIL2 [Vitis vinifera] &gt;ref|XP_010662871.1| PREDICTED: protein ABIL2 [Vitis vinifera] &gt;ref|XP_010662872.1| PREDICTED: protein ABIL2 [Vitis vinifera] &gt;ref|XP_019081785.1| PREDICTED: protein ABIL2 [Vitis vinifera] &gt;ref|XP_034711800.1| protein ABIL2 [Vitis riparia] &gt;ref|XP_034711801.1| protein ABIL2 [Vitis riparia] &gt;ref|XP_034711802.1| protein ABIL2 [Vitis ripari…	314	1	314	636.336	0	0.987261	314	314
evm.model.chr16.251	K2	21.7926	17.0866	5.21763	2.74018	F6HEF7_VITVI	VIT_16s0039g02020	Uncharacterized protein	931.013	0	0.986667	CSLD3_ARATH	At3g03050	Cellulose synthase-like protein D3	769.615	0	0.80574	804	65	510	PREDICTED: cellulose synthase-like protein D3 [Vitis vinifera] &gt;ref|XP_034710871.1| cellulose synthase-like protein D3 [Vitis riparia]	1149	43	488	935.25	0	0.993274	446	446
evm.model.chr16.564	K2	5.10744	4.08052	0	1.10015	-	-	-	-	-	-	-	-	-	-	-	-	304	73	303	PREDICTED: putative nuclease HARBI1 [Vitis vinifera]	378	1	231	478.404	3.14e-167	0.978355	231	231
evm.model.chr17.1141	K2	1.14452	0.320534	0	0	D7SHU1_VITVI	VIT_17s0000g08110	Bidirectional sugar transporter SWEET	305.449	2.18e-104	0.695853	-	-	-	-	-	-	236	1	235	PREDICTED: bidirectional sugar transporter SWEET5 [Vitis vinifera]	235	1	235	443.351	1.08e-156	0.914894	235	235
evm.model.chr17.1177	K2	97.9164	194.564	54.8466	0.950781	D7SHR3_VITVI	VIT_17s0000g08480	Uncharacterized protein	406.757	8.12e-145	0.972222	-	-	-	-	-	-	216	1	216	transcription factor WER-like [Vitis riparia]	216	1	216	437.187	6.18e-155	0.976852	216	216
evm.model.chr17.1307	K2	6.5103	3.569	0.0751747	0.0191153	F6GTR2_VITVI	VIT_17s0000g09400	Uncharacterized protein	567	0	0.975684	-	-	-	-	-	-	330	-	-	-	-	-	-	-	-	-	-	-
evm.model.chr17.1332	K2	1.45961	0.49095	0	0.0202847	F6GTQ8_VITVI	VIT_17s0000g09570	Uncharacterized protein	889.797	0	0.94358	-	-	-	-	-	-	515	1	513	cytochrome P450 71A3-like [Vitis riparia]	513	1	512	977.237	0	0.945419	513	512
evm.model.chr17.244	K2	1.70376	0.583576	0.0156387	0.091039	D7TC62_VITVI	VIT_11s0016g05810	Uncharacterized protein	724.546	0	0.931472	SKOR_ARATH	At3g02850	Potassium channel SKOR	494.967	2.23e-167	0.733333	423	1	394	PREDICTED: potassium channel SKOR [Vitis vinifera]	836	1	394	733.406	0	0.931472	394	394
evm.model.chr17.335	K2	63.9757	69.1505	44.7795	24.4771	D7SJ83_VITVI	VIT_17s0000g02670	WD_REPEATS_REGION domain-containing protein	1207.2	0	0.988506	AIP12_ARATH	At3g18060	Actin-interacting protein 1-2	978.778	0	0.774671	610	1	609	actin-interacting protein 1-2 [Vitis riparia]	609	1	609	1238.02	0	0.990148	609	609
evm.model.chr17.368	K2	0.28686	0.048976	0	0	-	-	-	-	-	-	-	-	-	-	-	-	464	1	463	PREDICTED: protein O-linked-mannose beta-1,4-N-acetylglucosaminyltransferase 2 isoform X1 [Vitis vinifera]	474	13	474	910.212	0	0.948164	463	462
evm.model.chr17.398	K2	10.9112	7.15483	0.842463	1.13558	-	-	-	-	-	-	-	-	-	-	-	-	75	-	-	-	-	-	-	-	-	-	-	-
evm.model.chr17.748	K2	21.7995	16.5414	4.18197	2.44829	F6GTD4_VITVI	VIT_17s0000g05210	Uncharacterized protein	2097.4	0	0.978162	-	-	-	-	-	-	1100	1	1099	PREDICTED: protein LONGIFOLIA 1 [Vitis vinifera] &gt;ref|XP_019082028.1| PREDICTED: protein LONGIFOLIA 1 [Vitis vinifera]	1099	1	1099	2195.24	0	0.978162	1099	1099
evm.model.chr17.770	K2	1.20242	0.300944	0	0	D7SIJ0_VITVI	VIT_17s0000g05400	Uncharacterized protein	548.895	0	0.878338	-	-	-	-	-	-	337	1	337	PREDICTED: transcription factor MYB35 [Vitis vinifera]	337	1	337	676.011	0	0.967359	337	337
evm.model.chr17.788	K2	32.4958	33.6503	5.21485	1.74263	F6GTB2_VITVI	VIT_17s0000g05550	Uncharacterized protein	1107.82	0	0.963093	PTR53_ARATH	At5g62680	Protein NRT1/ PTR FAMILY 2.11	758.444	0	0.627586	591	1	590	protein NRT1/ PTR FAMILY 2.11 [Vitis riparia]	592	1	591	1170.22	0	0.969543	590	591
evm.model.chr17.798	K2	151.624	140.439	49.2149	19.6187	F6GTA7_VITVI	VIT_17s0000g05630	Homeobox domain-containing protein	595.89	0	0.977918	-	-	-	-	-	-	317	1	317	homeobox-leucine zipper protein HAT5-like [Vitis riparia]	317	1	317	640.573	0	0.987382	317	317
evm.model.chr17.809	K2	2.50171	1.09118	0.0401197	0.338074	D7SIF7_VITVI	VIT_17s0000g05710	SHSP domain-containing protein	141.739	1.39e-42	0.955882	-	-	-	-	-	-	209	1	209	PREDICTED: 17.6 kDa class I heat shock protein [Vitis vinifera]	209	1	209	412.92	1.72e-145	0.966507	209	209
evm.model.chr17.934	K2	15.512	12.3882	3.54587	3.01228	D7SI73_VITVI	VIT_17s0000g06650	Protein kinase domain-containing protein	1308.89	0	0.988338	IBS1_ARATH	At1g18670	Protein IMPAIRED IN BABA-INDUCED STERILITY 1	875.159	0	0.641667	686	1	686	protein IMPAIRED IN BABA-INDUCED STERILITY 1 isoform X1 [Vitis riparia]	686	1	686	1405.19	0	0.988338	686	686
evm.model.chr17.937	K2	32.088	25.5321	11.7386	1.05202	A5B606_VITVI	VIT_17s0000g06680	Uncharacterized protein	295.434	1.52e-102	0.979452	Q9ZQ71_ARATH	At2g03350	At2g03350	226.483	2.45e-75	0.727273	158	-	-	-	-	-	-	-	-	-	-	-
evm.model.chr17.979	K2	5.19589	3.09118	0.615153	0.320054	D7SI44_VITVI	VIT_17s0000g06920	Remorin_C domain-containing protein	410.609	7.01e-146	0.934498	-	-	-	-	-	-	230	-	-	-	-	-	-	-	-	-	-	-
evm.model.chr17.981	K2	3.2373	2.49574	0.089035	0.548877	F6GT27_VITVI	VIT_17s0000g06930	BHLH domain-containing protein	660.988	0	0.983452	-	-	-	-	-	-	424	1	423	transcription factor PIF7 isoform X1 [Vitis riparia]	423	1	423	869.381	0	0.983452	423	423
evm.model.chr18.1009	K2	180.989	165.786	11.8024	1.54443	F6GZN7_VITVI	VIT_18s0001g09360	Uncharacterized protein	1484.16	0	0.983007	SBT17_ARATH	At5g67360	Subtilisin-like protease SBT1.7	998.808	0	0.680162	766	1	765	PREDICTED: subtilisin-like protease SBT1.7 [Vitis vinifera]	765	1	765	1547.33	0	0.983007	765	765
evm.model.chr18.1145	K2	27.7651	26.8404	12.1781	4.24753	F6H1C1_VITVI	VIT_18s0001g10310	Protein kinase domain-containing protein	974.541	0	0.984526	O22764_ARATH	At4g02630	Protein kinase domain-containing protein	635.95	0	0.735484	518	1	517	PREDICTED: probable serine/threonine-protein kinase At1g01540 isoform X2 [Vitis vinifera]	517	1	517	1047.34	0	0.984526	517	517
evm.model.chr18.1253	K2	19.3641	14.7474	4.37587	2.28986	E0CPB3_VITVI	VIT_18s0001g11120	Uncharacterized protein	1057.36	0	0.980565	-	-	-	-	-	-	597	-	-	-	-	-	-	-	-	-	-	-
evm.model.chr18.1336	K2	1.78615	0.438038	0	0.0158517	-	-	-	-	-	-	-	-	-	-	-	-	652	27	652	protein LYK5-like [Vitis riparia]	627	1	627	1246.11	0	0.963317	626	627
evm.model.chr18.141	K2	9.71622	5.9329	0.0242757	0.0536553	F6I6S5_VITVI	VIT_18s0122g01470	Uncharacterized protein	895.96	0	0.897275	-	-	-	-	-	-	477	1	477	cytochrome P450 87A3-like [Vitis riparia]	476	1	476	899.812	0	0.901468	477	476
evm.model.chr18.1426	K2	7.39527	3.91441	0.467305	1.08145	F6H063_VITVI	VIT_18s0001g12860	Uncharacterized protein	478.404	3.55e-171	0.941392	-	-	-	-	-	-	270	-	-	-	-	-	-	-	-	-	-	-
evm.model.chr18.1482	K2	46.8399	44.4411	25.0946	12.088	E0CQC6_VITVI	VIT_18s0001g12470	Methyltransferase	1323.15	0	0.968232	PMTS_ARATH	At1g19430	Probable methyltransferase PMT28	866.3	0	0.745136	725	1	724	probable methyltransferase PMT28 [Vitis riparia]	724	1	724	1457.97	0	0.970994	724	724
evm.model.chr18.1584	K2	1.43285	0.41787	0	0.049617	F6GZR0_VITVI	VIT_18s0001g13590	Protein kinase domain-containing protein	1890.55	0	0.950486	Y4361_ARATH	At4g36180	Probable LRR receptor-like serine/threonine-protein kinase At4g36180	1295.8	0	0.654657	1132	1	1131	probable LRR receptor-like serine/threonine-protein kinase At4g36180 [Vitis riparia]	1131	1	1131	2221.82	0	0.981432	1131	1131
evm.model.chr18.1661	K2	122.832	144.618	54.2017	63.9737	E0CPM7_VITVI	VIT_18s0001g14040	Endoglucanase	944.11	0	0.961905	GUN10_ARATH	At1g75680	Endoglucanase 10	705.671	0	0.724409	525	1	525	endoglucanase 10 [Vitis riparia]	525	1	525	1050.04	0	0.967619	525	525
evm.model.chr18.1705	K2	273.589	358.933	124.426	6.6338	F6H1L2_VITVI	VIT_18s0001g14360	Tubulin beta chain	870.537	0	1	TBB1_ARATH	At1g75780	Tubulin beta-1 chain	851.277	0	0.978972	448	1	448	PREDICTED: tubulin beta-1 chain [Vitis vinifera] &gt;ref|XP_034676525.1| tubulin beta-1 chain [Vitis riparia]	448	1	448	939.488	0	0.995536	448	448
evm.model.chr18.1897	K2	2.53206	0.646641	0.19588	0.224021	E0CQQ2_VITVI	VIT_18s0001g15700	GLTP domain-containing protein	437.573	1.04e-156	0.954955	-	-	-	-	-	-	222	1	222	PREDICTED: glycolipid transfer protein 3 [Vitis vinifera]	228	7	228	437.958	7.12e-155	0.954955	222	222
evm.model.chr18.206	K2	7.01779	3.70556	1.20801	1.79443	E0CQV1_VITVI	VIT_18s0001g00700	Mechanosensitive ion channel protein	1337.01	0	0.97568	-	-	-	-	-	-	699	1	699	PREDICTED: mechanosensitive ion channel protein 8-like [Vitis vinifera] &gt;ref|XP_019072191.1| PREDICTED: mechanosensitive ion channel protein 8-like [Vitis vinifera] &gt;ref|XP_019072192.1| PREDICTED: mechanosensitive ion channel protein 8-like [Vitis vinifera] &gt;ref|XP_019072193.1| PREDICTED: mechanosensitive ion channel protein 8-like [Vitis vinifera] &gt;ref|XP_019072194.1| PREDICTED: mech…	699	1	699	1402.88	0	0.97568	699	699
evm.model.chr18.209	K2	2.28205	0.859526	0.010008	0.390139	-	-	-	-	-	-	-	-	-	-	-	-	1027	218	636	PREDICTED: retrovirus-related Pol polyprotein from transposon TNT 1-94 isoform X1 [Daucus carota subsp. sativus]	2409	667	1083	588.186	1.44e-179	0.669834	419	417
evm.model.chr18.2214	K2	0.325852	0.138901	0	0	-	-	-	-	-	-	-	-	-	-	-	-	343	-	-	-	-	-	-	-	-	-	-	-
evm.model.chr18.2627	K2	0.743484	0.113075	0	0	D7SRC7_VITVI	VIT_18s0072g00510	Uncharacterized protein	579.711	0	0.934985	-	-	-	-	-	-	324	-	-	-	-	-	-	-	-	-	-	-
evm.model.chr18.2823	K2	4.27916	2.29801	0.430817	0.955148	F6GY99_VITVI	VIT_18s0075g00520	Protein kinase domain-containing protein	884.019	0	0.913402	-	-	-	-	-	-	657	79	562	PREDICTED: non-functional pseudokinase ZED1-like [Vitis vinifera]	497	1	484	905.975	0	0.913402	484	484
evm.model.chr18.2904	K2	1.79037	0.425633	0.0617663	0.280281	D7SS75_VITVI	VIT_18s0117g00360	ADP-ribosyl cyclase/cyclic ADP-ribose hydrolase	244.588	2.01e-71	0.648649	-	-	-	-	-	-	381	1	381	disease resistance protein RUN1-like [Vitis riparia]	737	1	381	764.607	0	0.96063	381	381
evm.model.chr18.3265	K2	3.25043	1.18396	0.297028	0.395165	F6I415_VITVI	VIT_18s0041g00330	Reverse transcriptase Ty1/copia-type domain-containing protein	388.267	3.96e-132	0.970149	Q682J5_ARATH	At1g35340	Lon N-terminal domain-containing protein	256.529	1.46e-80	0.60396	482	-	-	-	-	-	-	-	-	-	-	-
evm.model.chr18.3462	K2	3.06455	0.950757	0.212498	0.543728	-	-	-	-	-	-	-	-	-	-	-	-	949	129	851	disease resistance protein RPV1-like [Vitis riparia]	1290	363	1171	894.804	0	0.601907	723	809
evm.model.chr18.3463	K2	5.86611	3.19663	0.562946	0.820977	F6I470_VITVI	VIT_18s0041g01620	ADP-ribosyl cyclase/cyclic ADP-ribose hydrolase	797.349	0	0.807985	-	-	-	-	-	-	576	3	522	disease resistance protein RPV1-like [Vitis riparia] &gt;ref|XP_034675408.1| disease resistance protein RPV1-like [Vitis riparia]	1410	852	1364	855.514	0	0.828846	520	513
evm.model.chr18.3555	K2	138.72	180.302	119.001	15.6075	F6GVY4_VITVI	VIT_18s0089g00920	RRM domain-containing protein	377.096	1.48e-131	1	-	-	-	-	-	-	264	1	264	PREDICTED: RNA-binding protein 24 isoform X2 [Vitis vinifera] &gt;ref|XP_034675851.1| RNA-binding protein 24-like isoform X2 [Vitis riparia]	264	1	264	531.946	0	1	264	264
evm.model.chr18.3561	K2	4.97841	2.54161	0	0.44444	-	-	-	-	-	-	-	-	-	-	-	-	255	1	255	PREDICTED: F-box/LRR-repeat protein At3g48880 isoform X2 [Vitis vinifera] &gt;ref|XP_010643993.1| PREDICTED: F-box/LRR-repeat protein At3g48880 isoform X2 [Vitis vinifera]	255	1	255	514.227	0	0.976471	255	255
evm.model.chr18.3563	K2	3.682	2.14568	0.425795	0.566953	-	-	-	-	-	-	-	-	-	-	-	-	765	353	765	F-box/LRR-repeat protein At3g48880-like [Vitis riparia]	413	1	413	802.742	0	0.951574	413	413
evm.model.chr18.3660	K2	45.4821	38.8552	24.5819	20.3565	D7U915_VITVI	VIT_18s0041g02110	Uncharacterized protein	1049.65	0	0.973129	-	-	-	-	-	-	520	-	-	-	-	-	-	-	-	-	-	-
evm.model.chr18.3664	K2	11.4417	8.73819	1.6281	2.23231	D7U912_VITVI	VIT_18s0041g02140	Uncharacterized protein	186.808	3.36e-60	0.855856	AGL12_ARATH	At1g71692	Agamous-like MADS-box protein AGL12	138.272	3.62e-41	0.828947	120	1	106	PREDICTED: agamous-like MADS-box protein AGL12 [Vitis vinifera]	198	1	111	186.808	7.29e-58	0.855856	106	111
evm.model.chr18.3775	K2	2.51214	1.50187	0.147162	0.455622	F6HN39_VITVI	VIT_18s0001g06240	ADP-ribosyl cyclase/cyclic ADP-ribose hydrolase	936.021	0	0.888489	-	-	-	-	-	-	797	1	554	PREDICTED: TMV resistance protein N-like [Vitis vinifera] &gt;ref|XP_019073445.1| PREDICTED: TMV resistance protein N-like [Vitis vinifera]	1041	1	555	986.097	0	0.888489	554	555
evm.model.chr18.3803	K2	11.325	7.96164	2.10157	3.00238	F6HN37_VITVI	VIT_18s0001g06110	TIR domain-containing protein	464.537	1.43e-154	0.622989	-	-	-	-	-	-	426	2	392	disease resistance protein RPV1-like isoform X2 [Vitis riparia]	1042	668	1039	488.419	2.41e-160	0.683673	391	372
evm.model.chr18.3904	K2	3.13586	0.800893	0.133156	0.293756	-	-	-	-	-	-	-	-	-	-	-	-	1010	1	1010	PREDICTED: putative disease resistance protein At4g11170 [Vitis vinifera] &gt;ref|XP_010645870.1| PREDICTED: putative disease resistance protein At4g11170 [Vitis vinifera]	1010	1	1010	1704.11	0	0.838933	1010	1010
evm.model.chr18.3943	K2	6.50826	2.3797	0	1.00475	F6GW26_VITVI	VIT_18s0089g00100	ADP-ribosyl cyclase/cyclic ADP-ribose hydrolase	299.286	7.84e-93	0.883436	-	-	-	-	-	-	186	1	183	disease resistance protein RUN1-like isoform X3 [Vitis riparia]	206	1	184	332.028	6.18e-114	0.891304	183	184
evm.model.chr18.446	K2	2.90191	0.899482	0.159912	0.206318	F6H0U2_VITVI	VIT_18s0001g03570	Uncharacterized protein	511.146	0	0.933099	Q9CA24_ARATH	At1g77700	Pathogenesis-related thaumatin superfamily protein	344.354	4.71e-117	0.724771	284	1	283	PREDICTED: pathogenesis-related protein 5 [Vitis vinifera]	284	1	284	546.969	0	0.933099	283	284
evm.model.chr18.579	K2	319.947	502.7	110.113	50.2697	A5BTZ8_VITVI	VIT_18s0001g05530	Annexin	604.364	0	0.987055	ANXD1_ARATH	At1g35720	Annexin D1	441.81	1.66e-155	0.719243	309	1	309	PREDICTED: annexin D1 [Vitis vinifera]	309	1	309	628.246	0	0.987055	309	309
evm.model.chr18.78	K2	27.2365	23.8197	3.81584	6.48815	F6I6V6_VITVI	VIT_18s0122g00780	MFS domain-containing protein	951.044	0	0.937037	PHT19_ARATH	At1g76430	Probable inorganic phosphate transporter 1-9	630.943	0	0.618692	540	1	539	PREDICTED: probable inorganic phosphate transporter 1-9 [Vitis vinifera]	540	1	540	1045.8	0	0.959259	539	540
evm.model.chr18.881	K2	79.3628	75.3937	13.966	23.4087	F6H155_VITVI	VIT_18s0001g08310	Inositol-tetrakisphosphate 1-kinase	558.14	0	0.985549	ITPK3_ARATH	At4g08170	Inositol-tetrakisphosphate 1-kinase 3	435.261	8.36e-151	0.840909	406	59	404	PREDICTED: inositol-tetrakisphosphate 1-kinase 3 isoform X1 [Vitis vinifera] &gt;ref|XP_034676115.1| inositol-tetrakisphosphate 1-kinase 3 isoform X1 [Vitis riparia]	347	1	346	691.804	0	0.985549	346	346
evm.model.chr18.952	K2	6.1403	5.4422	0.097852	0.0269877	F6H188_VITVI	VIT_18s0001g08870	Uncharacterized protein	343.199	7.52e-121	0.924324	-	-	-	-	-	-	185	-	-	-	-	-	-	-	-	-	-	-
evm.model.chr19.1034	K2	1900.77	3751.28	3089.29	1472.76	D7UAI8_VITVI	VIT_19s0015g00690	AvrRpt-cleavage domain-containing protein	158.303	2.36e-51	0.987013	NOI4_ARATH	At5g55850	Protein NOI4	118.242	1.28e-35	0.746835	78	1	77	protein NOI4 [Vitis riparia]	77	1	77	156.762	2.39e-48	0.974026	77	77
evm.model.chr19.1113	K2	67.8469	94.1287	41.2103	32.5766	D7UAP4_VITVI	VIT_19s0015g01270	Uncharacterized protein	3528.8	0	0.986173	PSME4_ARATH	At3g13330	Proteasome activator subunit 4	2655.94	0	0.744505	1809	1	1808	PREDICTED: proteasome activator subunit 4 [Vitis vinifera]	1808	1	1808	3686.73	0	0.986173	1808	1808
evm.model.chr19.1498	K2	0.439843	0.152123	0	0.027843	D7SPV1_VITVI	VIT_19s0138g00100	Uncharacterized protein	348.977	6.43e-115	0.967442	-	-	-	-	-	-	689	-	-	-	-	-	-	-	-	-	-	-
evm.model.chr19.1732	K2	2.05622	0.589399	0	0.144643	F6HWE1_VITVI	VIT_16s0148g00020	Protein kinase domain-containing protein	396.356	3.93e-132	0.678457	-	-	-	-	-	-	321	1	278	PREDICTED: LEAF RUST 10 DISEASE-RESISTANCE LOCUS RECEPTOR-LIKE PROTEIN KINASE-like 2.3 isoform X1 [Vitis vinifera]	699	1	299	438.343	1.2e-146	0.714744	278	299
evm.model.chr19.1799	K2	1.98567	0.61143	0.122128	0.421013	-	-	-	-	-	-	-	-	-	-	-	-	912	-	-	-	-	-	-	-	-	-	-	-
evm.model.chr19.1968	K2	15.7739	7.91504	2.85328	2.11432	F6HR78_VITVI	VIT_19s0093g00310	Uncharacterized protein	366.311	8.76e-129	0.789954	GSTUP_ARATH	At1g17180	Glutathione S-transferase U25	321.627	3.64e-111	0.671233	220	1	219	probable glutathione S-transferase [Vitis riparia]	219	1	219	367.851	2.15e-127	0.794521	219	219
evm.model.chr19.26	K2	14.9286	9.15843	2.45128	2.93786	E0CS03_VITVI	VIT_19s0014g00260	Uncharacterized protein	591.267	0	0.983871	-	-	-	-	-	-	310	1	310	PREDICTED: protein FLX-like 1 [Vitis vinifera] &gt;ref|XP_010644064.1| PREDICTED: protein FLX-like 1 [Vitis vinifera]	310	1	310	628.246	0	0.983871	310	310
evm.model.chr19.270	K2	863.363	1959.79	428.189	46.2217	F6H226_VITVI	VIT_19s0014g02380	Uncharacterized protein	55.8398	1.24e-11	0.892857	-	-	-	-	-	-	96	-	-	-	-	-	-	-	-	-	-	-
evm.model.chr19.365	K2	8.43486	4.59289	0.650167	1.76631	E0CSN3_VITVI	VIT_19s0014g03080	Uncharacterized protein	342.043	4.71e-115	0.962963	Q9LDU3_ARATH	At3g15430	MJK13.9 protein	266.159	1.38e-85	0.73545	236	47	235	ultraviolet-B receptor UVR8 isoform X1 [Vitis riparia]	492	122	310	372.859	3.93e-125	0.962963	189	189
evm.model.chr19.481	K2	1.73118	0.747311	0.12298	0.218328	-	-	-	-	-	-	-	-	-	-	-	-	941	86	940	disease resistance RPP13-like protein 4 isoform X1 [Vitis riparia]	855	1	855	1705.26	0	0.967251	855	855
evm.model.chr19.483	K2	16.9733	15.021	5.13039	4.52024	F6H2G0_VITVI	VIT_19s0014g03960	B box-type domain-containing protein	357.451	1.01e-122	0.894366	Q6NLH4_ARATH	At5g54470	B box-type domain-containing protein	123.635	3.14e-33	0.643678	297	1	297	transcription initiation factor TFIID subunit 11 isoform X2 [Vitis riparia]	298	4	298	494.582	5.8e-175	0.902357	297	295
evm.model.chr19.553	K2	114.096	107.707	77.1788	14.826	F6H2G8_VITVI	VIT_19s0014g04650	EF-hand domain-containing protein	240.35	2.4e-81	0.993333	CARP1_ARATH	At4g27280	Calcium-binding protein KRP1	120.168	1.33e-34	0.72043	151	38	150	PREDICTED: calcium-binding protein PBP1 [Vitis vinifera] &gt;ref|XP_034679053.1| calcium-binding protein PBP1 [Vitis riparia]	117	5	117	229.18	2.99e-75	1	113	113
evm.model.chr19.711	K2	27.8748	20.0027	10.0575	9.6793	F6HEN2_VITVI	VIT_19s0090g00020	TOG domain-containing protein	1694.09	0	0.984513	-	-	-	-	-	-	938	1	937	PREDICTED: microtubule-associated protein TORTIFOLIA1 [Vitis vinifera]	938	1	938	1884	0	0.982942	937	938
evm.model.chr19.767	K2	15.5717	9.33098	3.49641	2.04659	D7T7Z4_VITVI	VIT_19s0090g00630	Tetraacyldisaccharide 4&apos;-kinase	691.034	0	0.970075	-	-	-	-	-	-	402	1	401	PREDICTED: probable tetraacyldisaccharide 4&apos;-kinase, mitochondrial isoform X1 [Vitis vinifera]	401	1	401	797.734	0	0.970075	401	401
evm.model.chr19.795	K2	3.12494	1.22501	0.23169	0.797291	F6GW26_VITVI	VIT_18s0089g00100	ADP-ribosyl cyclase/cyclic ADP-ribose hydrolase	1485.32	0	0.682266	-	-	-	-	-	-	2098	21	2098	disease resistance protein RUN1-like isoform X1 [Vitis riparia]	2086	14	2086	3551.91	0	0.87013	2078	2073
evm.model.chr19.814	K2	1.56097	0.344495	0.0453283	0.01914	F6HES8_VITVI	VIT_19s0090g01050	Endoglucanase	953.74	0	0.982353	GUN11_ARATH	At2g32990	Endoglucanase 11	721.079	0	0.774194	510	1	510	endoglucanase 11-like [Vitis riparia]	510	1	510	1054.28	0	0.984314	510	510
evm.model.chr19.881	K2	192.135	183.859	60.1031	14.5107	D7T860_VITVI	VIT_19s0090g01490	Glycerophosphodiester phosphodiesterase	1295.41	0	0.890983	-	-	-	-	-	-	757	1	745	PREDICTED: glycerophosphodiester phosphodiesterase GDPDL4 isoform X1 [Vitis vinifera]	757	1	746	1361.28	0	0.891421	745	746
evm.model.chr2.1132	K2	11.3781	10.9112	3.19803	1.2368	F6HTB5_VITVI	VIT_02s0012g00890	Uncharacterized protein	199.904	2.71e-66	0.919355	-	-	-	-	-	-	121	1	120	auxin-responsive protein SAUR78-like [Populus alba]	125	1	124	170.244	2.27e-52	0.701613	120	124
evm.model.chr2.119	K2	301.725	320.139	266.736	84.7531	D7TVB7_VITVI	VIT_02s0025g01000	Uncharacterized protein	460.685	1.5e-165	0.991304	VATE1_ARATH	At4g11150	V-type proton ATPase subunit E1	362.844	4.69e-127	0.765217	230	1	230	PREDICTED: V-type proton ATPase subunit E [Vitis vinifera] &gt;ref|XP_034672829.1| V-type proton ATPase subunit E [Vitis riparia]	230	1	230	460.685	1.06e-163	0.991304	230	230
evm.model.chr2.124	K2	1073.56	1210.45	1139.51	658.912	D7TVC2_VITVI	VIT_02s0025g01050, VIT_16s0050g02410	UBC core domain-containing protein	308.531	3.36e-108	1	UBC28_ARATH	At1g64230	Ubiquitin-conjugating enzyme E2 28	302.368	8.3e-106	0.966216	149	1	148	PREDICTED: ubiquitin-conjugating enzyme E2-17 kDa [Daucus carota subsp. sativus]	148	1	148	307.76	7.07e-106	0.993243	148	148
evm.model.chr2.136	K2	6.46003	3.82486	1.01124	1.30074	D7TVC9_VITVI	VIT_02s0025g01140	Uncharacterized protein	427.943	3.55e-149	0.967136	-	-	-	-	-	-	259	1	213	PREDICTED: sarcolemmal membrane-associated protein [Vitis vinifera] &gt;ref|XP_010659016.1| PREDICTED: sarcolemmal membrane-associated protein [Vitis vinifera]	426	126	338	427.943	3.11e-147	0.967136	213	213
evm.model.chr2.1461	K2	0.69672	0.150234	0	0.004484	F6HT13_VITVI	VIT_02s0012g02720	Uncharacterized protein	1769.98	0	0.962487	-	-	-	-	-	-	933	1	933	disease resistance protein RPM1-like [Vitis riparia]	933	1	933	1848.17	0	0.966774	933	933
evm.model.chr2.150	K2	21.5479	30.5201	2.82047	0.33027	D7TVD8_VITVI	VIT_02s0025g01240	Glycosyltransferase	821.231	0	0.961538	-	-	-	-	-	-	530	113	528	PREDICTED: hydroquinone glucosyltransferase-like [Vitis vinifera]	468	52	467	821.231	0	0.961538	416	416
evm.model.chr2.161	K2	115.514	143.548	49.5527	24.5507	D7TVE6_VITVI	VIT_02s0025g01330	Uncharacterized protein	863.603	0	0.977629	Q9SUP5_ARATH	At4g23820, At4g23820/F9D16.290	Pectin lyase-like superfamily protein	657.907	0	0.73991	575	129	575	probable polygalacturonase [Vitis riparia] &gt;ref|XP_034711099.1| probable polygalacturonase [Vitis riparia]	447	1	447	901.353	0	0.975391	447	447
evm.model.chr2.164	K2	8.17579	3.07084	0.517198	0.347833	D7TVE8_VITVI	VIT_02s0025g01350	DNA primase	917.146	0	0.979866	F4JZZ1_ARATH	At5g41880	DNA primase	637.876	0	0.665188	448	1	447	PREDICTED: DNA primase small subunit [Vitis vinifera] &gt;ref|XP_019079968.1| PREDICTED: DNA primase small subunit [Vitis vinifera]	459	13	459	918.302	0	0.979866	447	447
evm.model.chr2.169	K2	296.404	305.543	82.2864	25.8685	A5BTQ3_VITVI	VIT_02s0025g01380	Endoglucanase	1265.37	0	0.979332	GUN6_ARATH	At1g64390	Endoglucanase 6	981.474	0	0.769737	630	1	629	endoglucanase 6 [Vitis riparia]	629	1	629	1283.47	0	0.982512	629	629
evm.model.chr2.1796	K2	1.60734	0.333175	0.063268	0.106253	D7UCU1_VITVI	VIT_15s0046g00390	RING-type E3 ubiquitin transferase	129.028	3.02e-36	0.652174	-	-	-	-	-	-	176	-	-	-	-	-	-	-	-	-	-	-
evm.model.chr2.201	K2	67.1801	65.2994	40.9546	11.2338	F6HU28_VITVI	VIT_02s0025g01610	Uncharacterized protein	1162.9	0	0.969178	-	-	-	-	-	-	584	1	584	PREDICTED: phosphatidylinositol 4-kinase gamma 2 [Vitis vinifera]	583	1	583	1162.9	0	0.969178	584	583
evm.model.chr2.2303	K2	72.1273	118.821	7.59272	2.46281	D7TFE6_VITVI	VIT_02s0087g00400	Pectin acetylesterase	809.675	0	0.962406	PAE8_ARATH	At4g19420	Pectin acetylesterase 8	594.734	0	0.673469	740	341	739	pectin acetylesterase 8-like [Vitis riparia]	399	1	399	815.068	0	0.967419	399	399
evm.model.chr2.283	K2	106.397	152.192	53.191	2.39753	D7TVP7_VITVI	VIT_02s0025g02410	Phytocyanin domain-containing protein	347.436	9.74e-123	0.965517	-	-	-	-	-	-	174	1	174	PREDICTED: stellacyanin [Vitis vinifera]	192	19	192	347.821	1.31e-120	0.965517	174	174
evm.model.chr2.305	K2	29.7843	41.2671	15.1455	6.0144	F6HU74_VITVI	VIT_02s0025g02590	Homeobox domain-containing protein	374.4	7.56e-133	0.953125	-	-	-	-	-	-	192	1	192	homeobox-leucine zipper protein ATHB-12-like [Vitis riparia]	192	1	192	376.326	1.13e-131	0.958333	192	192
evm.model.chr2.343	K2	10.6346	4.03878	1.48736	0.0595463	F6HU89_VITVI	VIT_02s0025g02840	ANK_REP_REGION domain-containing protein	1500.72	0	0.964613	-	-	-	-	-	-	764	1	763	ankyrin repeat domain-containing protein 17-like [Vitis riparia]	763	1	763	1521.91	0	0.97772	763	763
evm.model.chr2.437	K2	194.382	211.443	140.196	36.7525	D7TW06_VITVI	VIT_02s0025g03620	Uncharacterized protein	490.345	2.88e-176	0.941176	GSTT1_ARATH	At5g41210	Glutathione S-transferase T1	363.229	1.36e-126	0.732759	256	1	255	glutathione S-transferase T1 [Vitis riparia]	248	1	248	492.271	1.6e-175	0.94902	255	248
evm.model.chr2.508	K2	25.6069	18.0501	11.5837	12.2625	F6HUF8_VITVI	VIT_02s0025g04170	HSF_DOMAIN domain-containing protein	498.049	7.7e-178	0.980328	-	-	-	-	-	-	305	1	305	heat stress transcription factor B-2b [Vitis riparia] &gt;ref|XP_034674533.1| heat stress transcription factor B-2b [Vitis riparia] &gt;ref|XP_034674540.1| heat stress transcription factor B-2b [Vitis riparia] &gt;ref|XP_034674543.1| heat stress transcription factor B-2b [Vitis riparia] &gt;ref|XP_034674545.1| heat stress transcription factor B-2b [Vitis riparia]	305	1	305	619.002	0	0.990164	305	305
evm.model.chr2.540	K2	392.232	368.277	336.628	130.228	D7TW66_VITVI	VIT_02s0025g04350	C2 domain-containing protein	270.011	3.67e-93	0.959184	PP16B_ARATH	At1g63220	16 kDa phloem protein 2	175.637	5.8e-56	0.644295	148	1	147	elicitor-responsive protein 3 [Vitis riparia]	147	1	147	290.812	3.09e-99	0.959184	147	147
evm.model.chr2.636	K2	3.4481	2.78481	0.133924	0.053137	D7SZ79_VITVI	VIT_00s1764g00020	Protein kinase domain-containing protein	957.977	0	0.99793	-	-	-	-	-	-	948	1	948	probable LRR receptor-like serine/threonine-protein kinase At1g12460 [Vitis riparia]	881	1	881	1640.94	0	0.885021	948	881
evm.model.chr2.664	K2	55.5531	46.6055	28.8135	16.4386	D7SZ92_VITVI	VIT_00s2125g00010	Fatty acid hydroxylase domain-containing protein	451.44	7.67e-161	0.981735	SMO11_ARATH	At4g12110	Methylsterol monooxygenase 1-1	432.18	4.7e-152	0.757679	305	1	304	PREDICTED: methylsterol monooxygenase 1-1 [Vitis vinifera] &gt;ref|XP_034674663.1| methylsterol monooxygenase 1-1-like [Vitis riparia]	304	1	304	629.787	0	0.983553	304	304
evm.model.chr2.733	K2	47.8735	37.8704	17.1122	4.86438	F6HP92_VITVI	VIT_02s0154g00090	Uncharacterized protein	1032.32	0	0.974609	INVA4_ARATH	At1g12240	Acid beta-fructofuranosidase 4, vacuolar	810.061	0	0.675347	658	1	655	acid beta-fructofuranosidase [Vitis riparia]	664	1	661	1294.64	0	0.954614	655	661
evm.model.chr2.764	K2	136.829	143.89	20.6542	26.325	A5B6A1_VITVI	VIT_12s0055g00800	AAI domain-containing protein	131.339	4.4e-39	0.933333	Q42044_ARATH	At2g45180	AAI domain-containing protein	101.679	1.31e-27	0.790123	136	1	135	14 kDa proline-rich protein DC2.15-like [Vitis riparia]	135	1	135	251.906	3.26e-84	0.962963	135	135
evm.model.chr2.791	K2	10.7551	8.52207	2.71797	0.898894	D7TN49_VITVI	VIT_02s0154g00500	MSP domain-containing protein	389.037	4.74e-137	0.970588	VAP11_ARATH	At3g60600	Vesicle-associated protein 1-1	251.906	6.22e-83	0.620833	238	1	238	vesicle-associated protein 1-1-like [Vitis riparia]	238	1	238	471.085	1.51e-167	0.97479	238	238
evm.model.chr2.956	K2	17.6955	10.0966	4.68798	1.84613	D7SYT4_VITVI	VIT_02s0236g00100	AAI domain-containing protein	156.377	1e-47	0.915663	-	-	-	-	-	-	232	-	-	-	-	-	-	-	-	-	-	-
evm.model.chr20.1429	K2	26.0048	21.2759	1.72173	7.35391	A5B062_VITVI	VIT_07s0031g02740	Uncharacterized protein	176.792	4.64e-58	1	-	-	-	-	-	-	97	1	97	PREDICTED: auxin-responsive protein SAUR32-like [Vitis vinifera]	103	7	103	201.06	3e-65	1	97	97
evm.model.chr20.145	K2	39.789	50.2702	6.45385	5.55244	D7UEC0_VITVI	VIT_00s1003g00010	FLZ-type domain-containing protein	236.113	5.66e-79	0.811189	-	-	-	-	-	-	160	1	160	FCS-Like Zinc finger 5-like [Vitis riparia]	160	1	160	318.161	1.06e-109	0.95	160	160
evm.model.chr20.151	K2	633.007	909.369	674.096	138.623	D7TRB4_VITVI	VIT_00s0357g00100	Uncharacterized protein	322.783	1.49e-113	0.981132	-	-	-	-	-	-	160	1	159	pollen-specific protein C13-like [Vitis riparia]	159	1	159	323.168	1.07e-111	0.987421	159	159
evm.model.chr20.18	K2	73.28	64.5167	42.1157	30.2569	F6H7V9_VITVI	VIT_00s0220g00120	Protein kinase domain-containing protein	1150.19	0	0.969404	Y5838_ARATH	At5g48380	Probably inactive leucine-rich repeat receptor-like protein kinase At5g48380	729.939	0	0.620401	622	1	621	probably inactive leucine-rich repeat receptor-like protein kinase At5g48380 [Vitis riparia]	621	1	621	1251.11	0	0.974235	621	621
evm.model.chr20.258	K2	46.3759	80.8855	15.6751	10.7621	D7TRL4_VITVI	VIT_07s0191g00070	Protein kinase domain-containing protein	663.3	0	0.97929	SRK2C_ARATH	At1g78290	Serine/threonine-protein kinase SRK2C	515.383	0	0.82	338	1	338	PREDICTED: serine/threonine-protein kinase SAPK2 [Vitis vinifera]	338	1	338	692.96	0	0.97929	338	338
evm.model.chr20.467	K2	85.3839	157.152	1.383	0.97202	-	-	-	-	-	-	XTH7_ARATH	At4g37800	Probable xyloglucan endotransglucosylase/hydrolase protein 7	479.174	7.36e-171	0.761404	289	1	288	PREDICTED: probable xyloglucan endotransglucosylase/hydrolase protein 7 [Vitis vinifera] &gt;ref|XP_034691534.1| probable xyloglucan endotransglucosylase/hydrolase protein 7 [Vitis riparia]	288	1	288	594.734	0	0.972222	288	288
evm.model.chr20.589	K2	336.297	435.35	54.0336	76.8156	F6HSV1_VITVI	VIT_07s0129g00490	Uncharacterized protein	1367.83	0	0.970588	SBT17_ARATH	At5g67360	Subtilisin-like protease SBT1.7	1045.03	0	0.715084	733	1	731	PREDICTED: subtilisin-like protease SBT1.7 [Vitis vinifera]	767	1	730	1449.88	0	0.971272	731	730
evm.model.chr20.603	K2	0.245941	0.01645	0	0	F6HSV5_VITVI	VIT_07s0129g00550	Uncharacterized protein	1013.83	0	0.835275	-	-	-	-	-	-	636	-	-	-	-	-	-	-	-	-	-	-
evm.model.chr20.663	K2	37.6394	29.2781	9.59398	2.76755	D7TTD9_VITVI	VIT_07s0129g00960	Protein kinase domain-containing protein	1362.44	0	0.917808	-	-	-	-	-	-	830	1	829	PREDICTED: probable receptor-like protein kinase At5g24010 [Vitis vinifera]	830	1	830	1565.44	0	0.928916	829	830
evm.model.chr20.664	K2	5.74012	2.15955	0.560614	0.980089	D7TTE0_VITVI	VIT_07s0129g00970	Protein kinase domain-containing protein	1543.48	0	0.956057	-	-	-	-	-	-	843	1	842	probable receptor-like protein kinase At5g24010 [Vitis riparia]	842	1	842	1604.34	0	0.960808	842	842
evm.model.chr20.783	K2	134.906	221.501	108.417	29.5124	F6H4K5_VITVI	VIT_07s0031g00660	Uncharacterized protein	226.868	5.16e-75	0.955414	-	-	-	-	-	-	213	67	211	putative Polycomb group protein ASXL3 [Durio zibethinus]	182	41	182	222.246	1.43e-70	0.753425	145	142
evm.model.chr20.857	K2	65.6267	55.5412	28.6349	19.6848	F6H4N3_VITVI	VIT_07s0031g01180	C2 domain-containing protein	3992.58	0	0.990615	CSI1_ARATH	At2g22125	Protein CELLULOSE SYNTHASE INTERACTIVE 1	3168.25	0	0.811127	2131	1	2131	protein CELLULOSE SYNTHASE INTERACTIVE 1 [Vitis riparia]	2131	1	2131	4259.14	0	0.991084	2131	2131
evm.model.chr20.901	K2	18.1142	14.0479	6.62827	4.9169	D7SW45_VITVI	VIT_07s0031g01440	Protein kinase domain-containing protein	1550.41	0	0.951143	Y5020_ARATH	At5g10020	Probable inactive receptor kinase At5g10020	1033.48	0	0.642116	1133	176	1132	PREDICTED: probable inactive receptor kinase At5g10020 [Vitis vinifera]	1075	114	1075	1800.79	0	0.951143	957	962
evm.model.chr20.942	K2	553.548	610.781	515.074	215.488	D7SW76_VITVI	VIT_07s0031g01740	Uncharacterized protein	417.927	2.02e-148	0.9875	ATP7_ARATH	At2g21870	Probable ATP synthase 24 kDa subunit, mitochondrial	318.161	3.73e-109	0.733333	241	1	240	PREDICTED: probable ATP synthase 24 kDa subunit, mitochondrial [Vitis vinifera] &gt;ref|XP_034692556.1| probable ATP synthase 24 kDa subunit, mitochondrial [Vitis riparia]	240	1	240	474.167	1.04e-168	0.9875	240	240
evm.model.chr3.1101	K2	1388.98	2246.17	1336.13	246.21	F6HBQ3_VITVI	VIT_03s0088g00380	Tubulin alpha chain	861.292	0	0.997685	TBA2_ARATH	At1g50010	Tubulin alpha-2 chain	855.514	0	0.983796	451	1	450	tubulin alpha chain [Rosa chinensis]	450	1	450	937.562	0	0.995556	450	450
evm.model.chr3.1284	K2	44.8069	36.4942	21.7496	7.10997	F6HW55_VITVI	VIT_03s0097g00510	Uncharacterized protein	706.827	0	0.914489	OPT4_ARATH	At5g64410	Oligopeptide transporter 4	591.652	0	0.777778	638	1	421	PREDICTED: oligopeptide transporter 4 [Vitis vinifera]	744	1	419	778.474	0	0.914489	421	419
evm.model.chr3.1394	K2	0.31595	0.081774	0	0.0134903	F6HW42_VITVI	VIT_03s0097g00110	Protein kinase domain-containing protein	655.21	0	0.949062	-	-	-	-	-	-	764	1	763	L-type lectin-domain containing receptor kinase IX.1-like [Vitis riparia]	709	9	709	1100.89	0	0.738562	763	701
evm.model.chr3.1804	K2	2.90524	1.03985	0.0133073	0.136552	F6I1U4_VITVI	VIT_03s0038g01050	DUF2431 domain-containing protein	454.907	3.12e-162	0.875	-	-	-	-	-	-	262	-	-	-	-	-	-	-	-	-	-	-
evm.model.chr3.1825	K2	6.23501	3.52078	0.968134	1.08943	F6HJF1_VITVI	VIT_03s0132g00040	Uncharacterized protein	711.449	0	0.735675	-	-	-	-	-	-	594	1	497	HVA22-like protein i isoform X1 [Vitis riparia]	490	1	490	774.622	0	0.777344	497	490
evm.model.chr3.2060	K2	11.8723	6.61911	2.48803	1.1667	F6HTK8_VITVI	VIT_03s0017g01420	FAD-binding PCMH-type domain-containing protein	937.562	0	0.935484	BBE21_ARATH	At4g20840	Berberine bridge enzyme-like 21	620.542	0	0.604697	541	1	540	berberine bridge enzyme-like 21 [Vitis riparia]	534	1	534	991.875	0	0.937037	540	534
evm.model.chr3.2176	K2	1.34948	0.304155	0.0542597	0.174107	-	-	-	-	-	-	-	-	-	-	-	-	757	-	-	-	-	-	-	-	-	-	-	-
evm.model.chr3.258	K2	20.3129	14.4748	2.6074	0.128994	D7U512_VITVI	VIT_03s0038g02800	Cyclin N-terminal domain-containing protein	800.816	0	0.929577	-	-	-	-	-	-	426	1	426	PREDICTED: G2/mitotic-specific cyclin-2 isoform X1 [Vitis vinifera] &gt;ref|XP_010646632.1| PREDICTED: G2/mitotic-specific cyclin-2 isoform X1 [Vitis vinifera]	426	1	426	851.277	0	0.957746	426	426
evm.model.chr3.281	K2	0.181613	0.036894	0	0	F6I0X0_VITVI	VIT_03s0038g03030	Mechanosensitive ion channel protein	1069.3	0	0.692764	-	-	-	-	-	-	997	130	997	PREDICTED: mechanosensitive ion channel protein 6 [Vitis vinifera]	894	1	894	1452.96	0	0.863687	868	894
evm.model.chr3.382	K2	23.5637	16.8504	4.62868	0.561058	F6I0T1_VITVI	VIT_03s0038g03660	RING-type E3 ubiquitin transferase	1164.83	0	0.887784	PUB15_ARATH	At5g42340	U-box domain-containing protein 15	656.751	0	0.619893	704	1	704	PREDICTED: U-box domain-containing protein 15 isoform X1 [Vitis vinifera]	673	1	673	1323.53	0	0.931818	704	673
evm.model.chr3.415	K2	6.84	4.11601	0.445843	2.0937	F6I0R2_VITVI	VIT_03s0038g03920	Glutamate receptor	1728.76	0	0.955654	GLR32_ARATH	At4g35290	Glutamate receptor 3.2	1154.81	0	0.646659	964	62	963	PREDICTED: glutamate receptor 3.2 [Vitis vinifera]	917	16	917	1761.5	0	0.955654	902	902
evm.model.chr3.422	K2	47.1633	103.131	19.9091	6.13147	F6I0Q7_VITVI	VIT_03s0038g03980	Uncharacterized protein	300.827	3.63e-104	0.96	-	-	-	-	-	-	151	-	-	-	-	-	-	-	-	-	-	-
evm.model.chr3.471	K2	111.946	147.45	68.2195	54.0281	F6I0M6_VITVI	VIT_03s0038g04450	BZIP domain-containing protein	273.863	3.07e-94	0.964029	-	-	-	-	-	-	158	1	158	PREDICTED: bZIP transcription factor 44 [Vitis vinifera]	157	1	157	308.145	9.31e-106	0.968354	158	157
evm.model.chr3.53	K2	248.906	277.135	212.688	106.708	F6I184_VITVI	VIT_03s0038g00760	Arginine decarboxylase	1323.15	0	0.945833	SPE2_ARATH	At4g34710	Arginine decarboxylase 2	902.894	0	0.682692	692	1	692	PREDICTED: arginine decarboxylase [Vitis vinifera]	720	1	720	1381.31	0	0.945833	692	720
evm.model.chr3.536	K2	93.292	107.928	78.0365	30.221	D7TQ10_VITVI	VIT_03s0063g02500	Adenylyl cyclase-associated protein	851.662	0	0.976695	ACAP1_ARATH	At4g34490	Cyclase-associated protein 1	652.129	0	0.683333	473	1	472	PREDICTED: cyclase-associated protein 1 [Vitis vinifera]	472	1	472	954.125	0	0.976695	472	472
evm.model.chr3.586	K2	21.9544	20.4869	9.19367	2.14354	D7TPX1_VITVI	VIT_03s0063g02020	NAD(P)-bd_dom domain-containing protein	759.214	0	0.951327	-	-	-	-	-	-	457	1	454	PREDICTED: protein TIC 62, chloroplastic isoform X2 [Vitis vinifera]	529	1	460	877.085	0	0.952174	454	460
evm.model.chr3.649	K2	4.33514	1.55618	0.41651	0.708303	F6HQF8_VITVI	VIT_03s0063g01460	Uncharacterized protein	371.318	1.34e-118	0.866379	-	-	-	-	-	-	310	1	231	PREDICTED: B3 domain-containing protein At4g34400-like isoform X4 [Vitis vinifera]	559	1	232	445.277	2.33e-151	0.95279	231	232
evm.model.chr3.717	K2	184.835	204.602	166.162	93.2379	F6HQD6_VITVI	VIT_03s0063g00810	Abhydrolase_3 domain-containing protein	593.578	0	0.964856	-	-	-	-	-	-	314	1	313	probable carboxylesterase 5 [Vitis riparia]	313	1	313	636.336	0	0.971246	313	313
evm.model.chr3.78	K2	12.8381	7.58382	0.24987	0	F6I172_VITVI	VIT_03s0038g01090	Uncharacterized protein	194.897	3.07e-65	0.978947	-	-	-	-	-	-	96	1	95	PREDICTED: auxin-responsive protein SAUR21 [Vitis vinifera]	95	1	95	194.897	5.35e-63	0.978947	95	95
evm.model.chr3.870	K2	27.7079	37.3	8.70203	11.4075	F6H6A1_VITVI	VIT_03s0091g00240	Uncharacterized protein	1478.77	0	0.896552	FUCO2_ARATH	At4g34260	Alpha-L-fucosidase 2	1100.89	0	0.649144	841	1	840	alpha-L-fucosidase 2 isoform X2 [Vitis riparia]	840	1	840	1720.29	0	0.982143	840	840
evm.model.chr4.1206	K2	9.21546	8.77822	0.678948	3.81004	D7TA18_VITVI	VIT_04s0079g00260	Uncharacterized protein	779.245	0	0.945946	Q94A98_ARATH	At1g65900	At1g65900/F12P19_7	520.39	0	0.677165	408	-	-	-	-	-	-	-	-	-	-	-
evm.model.chr4.126	K2	38.3901	35.1458	6.1556	2.00784	F6H3M4_VITVI	VIT_04s0008g01070	Uncharacterized protein	1026.93	0	0.957407	IQM4_ARATH	At2g26190	IQ domain-containing protein IQM4	590.882	0	0.620438	541	1	540	IQ domain-containing protein IQM1 [Vitis riparia] &gt;ref|XP_034683943.1| IQ domain-containing protein IQM1 [Vitis riparia]	540	1	540	1065.83	0	0.959259	540	540
evm.model.chr4.1277	K2	267.891	475.172	236.938	48.1829	D7TA34_VITVI	VIT_04s0079g00600	Glutamate decarboxylase	988.023	0	0.965164	DCE1_ARATH	At5g17330	Glutamate decarboxylase 1	888.256	0	0.840637	489	1	488	glutamate decarboxylase [Vitis riparia]	488	1	488	989.178	0	0.965164	488	488
evm.model.chr4.1310	K2	25.9136	23.052	4.30993	6.79176	F6HFX4_VITVI	VIT_04s0079g00680	Uncharacterized protein	880.167	0	0.974828	PSY_ARATH	At5g17230	Phytoene synthase, chloroplastic	613.609	0	0.708046	437	1	437	PREDICTED: phytoene synthase 2, chloroplastic [Vitis vinifera]	437	1	437	880.167	0	0.974828	437	437
evm.model.chr4.136	K2	33.8515	27.4169	13.9755	2.62452	F6H3N1_VITVI	VIT_04s0008g01160	C2H2-type domain-containing protein	880.552	0	0.98289	-	-	-	-	-	-	527	1	526	PREDICTED: protein indeterminate-domain 7 [Vitis vinifera]	526	1	526	1071.23	0	0.98289	526	526
evm.model.chr4.140	K2	74.4961	122.88	54.6104	31.2739	F6H3N5_VITVI	VIT_04s0008g01210	Cytochrome b5 heme-binding domain-containing protein	862.448	0	0.964206	SLD2_ARATH	At2g46210	Delta(8)-fatty-acid desaturase 2	633.254	0	0.674944	448	1	447	acyl-lipid (9-3)-desaturase-like [Vitis riparia]	447	1	447	900.197	0	0.966443	447	447
evm.model.chr4.1405	K2	43.6948	38.3906	17.9584	3.54511	F6HHZ7_VITVI	VIT_04s0043g00160	Protein kinase domain-containing protein	1723.75	0	0.986287	TMK1_ARATH	At1g66150	Receptor protein kinase TMK1	1280.77	0	0.722581	949	1	948	PREDICTED: receptor protein kinase TMK1 [Vitis vinifera]	948	1	948	1912.5	0	0.986287	948	948
evm.model.chr4.1443	K2	2.4812	0.582248	0.121035	0.14537	F6HCG0_VITVI	VIT_11s0118g00160	Uncharacterized protein	1141.33	0	0.805085	-	-	-	-	-	-	914	2	912	receptor-like protein 9a isoform X2 [Vitis riparia]	946	30	946	1432.54	0	0.824427	911	917
evm.model.chr4.1448	K2	1.03787	0.731756	0	0.161643	D7TDR0_VITVI	VIT_04s0043g00290	TPX2 domain-containing protein	322.783	5.67e-113	0.968944	-	-	-	-	-	-	168	1	168	protein TPX2-like isoform X1 [Vitis riparia]	168	1	168	338.191	2.5e-117	0.970238	168	168
evm.model.chr4.146	K2	66.4866	76.1002	50.8504	27.909	F6H3P0_VITVI	VIT_04s0008g01260	Uncharacterized protein	702.59	0	0.956416	ZIP4_ARATH	At1g10970	Zinc transporter 4, chloroplastic	490.345	5.26e-172	0.697051	414	27	413	zinc transporter 4, chloroplastic-like isoform X2 [Vitis riparia]	387	1	387	762.681	0	0.968992	387	387
evm.model.chr4.1461	K2	166.468	175.12	130.377	37.8548	F6HI07_VITVI	VIT_04s0043g00330	Uncharacterized protein	241.121	4.87e-80	0.94382	-	-	-	-	-	-	221	-	-	-	-	-	-	-	-	-	-	-
evm.model.chr4.1857	K2	35.7362	37.7682	1.55761	5.03807	F6GX21_VITVI	VIT_04s0023g00580	Uncharacterized protein	186.422	6.08e-62	0.978022	-	-	-	-	-	-	91	1	91	PREDICTED: auxin-induced protein 15A-like [Vitis vinifera] &gt;ref|XP_034683289.1| auxin-induced protein 15A-like [Vitis riparia]	91	1	91	186.422	1.06e-59	0.978022	91	91
evm.model.chr4.1921	K2	24.6948	38.3519	7.634	3.6854	D7SPJ7_VITVI	VIT_04s0023g01150	Calcium uniporter protein	625.55	0	0.971429	-	-	-	-	-	-	350	1	350	PREDICTED: calcium uniporter protein 2, mitochondrial [Vitis vinifera]	350	1	350	693.73	0	0.971429	350	350
evm.model.chr4.212	K2	10.0781	7.25185	0.322536	0.583871	F6H3R8_VITVI	VIT_04s0008g01700	Uncharacterized protein	660.603	0	0.957647	-	-	-	-	-	-	426	1	425	PREDICTED: protein BIG GRAIN 1-like A [Vitis vinifera]	425	1	425	741.495	0	0.957647	425	425
evm.model.chr4.2269	K2	3.60438	1.62274	0.513466	0.653181	F6HAH2_VITVI	VIT_00s0264g00010	Uncharacterized protein	1258.82	0	0.967697	-	-	-	-	-	-	713	1	712	protein ALTERED PHOSPHATE STARVATION RESPONSE 1-like [Vitis riparia]	712	1	712	1348.57	0	0.95927	712	712
evm.model.chr4.2423	K2	3.32329	1.04219	0.047174	0.49583	D7U449_VITVI	VIT_04s0044g00310	WAT1-related protein	570.852	0	0.977778	WTR45_ARATH	At5g64700	WAT1-related protein At5g64700	323.939	8.24e-108	0.603989	361	1	360	PREDICTED: WAT1-related protein At5g64700 [Vitis vinifera]	360	1	360	720.309	0	0.977778	360	360
evm.model.chr4.2497	K2	553.927	674.881	420.008	215.911	F6I0H8_VITVI	VIT_04s0044g00710	UTP--glucose-1-phosphate uridylyltransferase	328.176	4.13e-110	0.978142	UGPA1_ARATH	At5g17310	UTP--glucose-1-phosphate uridylyltransferase 1	271.166	3.17e-88	0.813187	213	1	183	PREDICTED: UTP--glucose-1-phosphate uridylyltransferase isoform X2 [Vitis vinifera]	465	1	183	372.474	1.26e-125	0.978142	183	183
evm.model.chr4.2537	K2	27.5686	23.4071	4.85697	3.33083	F6I0G4_VITVI	VIT_04s0044g01000	Pectinesterase	947.192	0	0.933206	PME51_ARATH	At5g09760	Probable pectinesterase/pectinesterase inhibitor 51	696.427	0	0.680233	555	32	555	PREDICTED: probable pectinesterase/pectinesterase inhibitor 51 [Vitis vinifera]	574	51	574	1021.54	0	0.933206	524	524
evm.model.chr4.259	K2	25.4582	15.3049	4.33517	1.16836	F6H2T4_VITVI	VIT_04s0008g02090	Copper transporter	266.159	1.95e-89	0.992188	Q9C9E9_ARATH	At1g72510	At1g72510	138.272	3.44e-41	0.62	154	-	-	-	-	-	-	-	-	-	-	-
evm.model.chr4.2661	K2	5.39219	2.13433	0.07937	1.06309	F6I0A6_VITVI	VIT_04s0044g01990	Protein kinase domain-containing protein	1196.8	0	0.965574	-	-	-	-	-	-	710	101	709	PREDICTED: probable L-type lectin-domain containing receptor kinase S.5 [Vitis vinifera]	685	76	685	1219.14	0	0.965574	609	610
evm.model.chr4.345	K2	0.936251	0.230385	0	0.011862	D7SU55_VITVI	VIT_04s0008g02880	Uncharacterized protein	734.176	0	0.891304	-	-	-	-	-	-	460	-	-	-	-	-	-	-	-	-	-	-
evm.model.chr4.415	K2	2.05229	0.55535	0.0274517	0.140316	D7SUB7_VITVI	VIT_04s0008g03570	PH domain-containing protein	714.531	0	0.983491	-	-	-	-	-	-	424	9	424	PREDICTED: VAN3-binding protein [Vitis vinifera] &gt;ref|XP_034684397.1| VAN3-binding protein isoform X2 [Vitis riparia]	416	1	416	847.04	0	0.980769	416	416
evm.model.chr4.421	K2	16.6767	10.8811	4.90972	1.12281	D7SUC2_VITVI	VIT_04s0008g03610	Glycosyltransferases	843.958	0	0.959821	-	-	-	-	-	-	444	1	444	probable beta-1,4-xylosyltransferase IRX9H isoform X1 [Vitis riparia]	448	1	448	899.427	0	0.964286	444	448
evm.model.chr4.677	K2	2.59644	1.23355	0.225606	0.390673	D7SUW8_VITVI	VIT_04s0008g05740	Uncharacterized protein	811.601	0	0.944954	SYT5_ARATH	At1g05500	Synaptotagmin-5	637.106	0	0.729358	495	59	494	synaptotagmin-5-like isoform X1 [Vitis riparia]	632	197	632	844.729	0	0.944954	436	436
evm.model.chr4.758	K2	91.9528	99.7424	53.5632	62.0392	D7SV17_VITVI	VIT_04s0008g06320	Uncharacterized protein	547.74	0	0.979381	Q9SIR5_ARATH	At2g25280	AmmeMemoRadiSam system protein B	453.366	7e-160	0.787004	342	51	341	PREDICTED: protein MEMO1 [Vitis vinifera] &gt;ref|XP_019075022.1| PREDICTED: protein MEMO1 [Vitis vinifera]	291	1	291	600.897	0	0.979381	291	291
evm.model.chr4.783	K2	8.04724	3.69613	1.13198	0.283598	F6H333_VITVI	VIT_04s0008g06530	Formin-like protein	974.926	0	0.971774	FH18_ARATH	At2g25050	Formin-like protein 18	770	0	0.676692	1192	1	1164	PREDICTED: LOW QUALITY PROTEIN: formin-like protein 18 [Prunus mume]	1335	1	1230	1508.81	0	0.660317	1164	1230
evm.model.chr4.875	K2	11.4913	8.70599	0.721733	3.22621	F6H3K6_VITVI	VIT_04s0008g07110	Peptidase A1 domain-containing protein	815.839	0	0.935685	ASPA_ARATH	At5g10770	Aspartyl protease family protein At5g10770	493.812	8.69e-171	0.612981	483	1	482	aspartyl protease family protein At5g10770-like [Vitis riparia]	481	1	481	920.228	0	0.943983	482	481
evm.model.chr4.982	K2	103.436	216.187	95.9755	18.3543	F6H9I1_VITVI	VIT_04s0069g00860	Sarcosine oxidase	760.37	0	0.969849	SOX_ARATH	At2g24580	Probable sarcosine oxidase	541.576	0	0.667494	473	75	472	PREDICTED: probable sarcosine oxidase [Vitis vinifera]	410	1	398	806.979	0	0.969849	398	398
evm.model.chr5.1241	K2	2.96769	2.08958	0.444633	0	F6HUQ9_VITVI	VIT_02s0025g00910	Uncharacterized protein	114.775	1.22e-30	0.814286	AB10C_ARATH	At3g59140	ABC transporter C family member 10	95.1301	1.01e-23	0.685714	71	-	-	-	-	-	-	-	-	-	-	-
evm.model.chr5.1408	K2	9.90208	6.66069	1.87969	1.41082	D7TS99_VITVI	VIT_05s0051g00930	Uncharacterized protein	676.781	0	0.982906	PRI2_ARATH	At1g67320	Probable DNA primase large subunit	521.546	0	0.753541	362	1	351	probable DNA primase large subunit [Vitis riparia]	452	1	351	707.983	0	0.985755	351	351
evm.model.chr5.1555	K2	273.367	322.548	267.793	101.63	A5BL45_VITVI	VIT_05s0029g00020	Uncharacterized protein	347.436	1.03e-121	0.990291	R13A4_ARATH	At5g48760	60S ribosomal protein L13a-4	329.717	1.09e-114	0.88835	206	1	206	PREDICTED: 60S ribosomal protein L13a-4 [Vitis vinifera] &gt;ref|XP_034686493.1| 60S ribosomal protein L13a-4 [Vitis riparia]	206	1	206	413.305	9.2e-146	0.990291	206	206
evm.model.chr5.1637	K2	419.253	554.171	458.589	149.166	A5C5K3_VITVI	VIT_05s0029g00330	Adenosylhomocysteinase	930.243	0	0.995876	SAHH1_ARATH	At4g13940	Adenosylhomocysteinase 1	880.552	0	0.927835	486	1	485	PREDICTED: adenosylhomocysteinase [Vitis vinifera] &gt;ref|XP_034685763.1| adenosylhomocysteinase [Vitis riparia]	485	1	485	1006.9	0	0.995876	485	485
evm.model.chr5.1646	K2	27.5415	18.5847	9.96686	4.54744	F6GWE7_VITVI	VIT_05s0029g00390	BHLH domain-containing protein	951.429	0	0.98694	-	-	-	-	-	-	570	1	569	PREDICTED: transcription factor bHLH77 [Vitis vinifera]	569	1	569	1153.27	0	0.98594	569	569
evm.model.chr5.1804	K2	13.1575	8.27052	2.20196	3.14689	F6GWH9_VITVI	VIT_05s0029g01420	ANK_REP_REGION domain-containing protein	1120.53	0	0.871756	-	-	-	-	-	-	671	1	659	PREDICTED: protein ACCELERATED CELL DEATH 6 isoform X1 [Vitis vinifera] &gt;ref|XP_010650280.1| PREDICTED: protein ACCELERATED CELL DEATH 6 isoform X1 [Vitis vinifera]	679	24	679	1160.21	0	0.867982	659	656
evm.model.chr5.1807	K2	9.5559	5.40968	1.41796	1.76774	F6GWH8_VITVI	VIT_05s0029g01430	ANK_REP_REGION domain-containing protein	793.882	0	0.816901	-	-	-	-	-	-	508	1	503	PREDICTED: ankyrin repeat-containing protein ITN1-like [Vitis vinifera]	707	1	516	855.514	0	0.817308	503	516
evm.model.chr5.1905	K2	119.023	194.694	114.637	50.6709	D7U9K7_VITVI	VIT_05s0062g00850	Cytochrome b561 and DOMON domain-containing protein	694.501	0	0.962121	-	-	-	-	-	-	397	1	396	cytochrome b561 and DOMON domain-containing protein At3g25290-like [Vitis riparia]	397	1	396	788.489	0	0.967172	396	396
evm.model.chr5.1984	K2	739.629	723.048	322.735	268.032	F6I4B2_VITVI	VIT_05s0062g01320	Glyco_hydro_19_cat domain-containing protein	585.874	0	0.983051	CTL2_ARATH	At3g16920	Chitinase-like protein 2	470.7	1.73e-166	0.796296	318	1	317	PREDICTED: chitinase-like protein 2 [Vitis vinifera]	316	1	316	649.432	0	0.981073	317	316
evm.model.chr5.2036	K2	95.7513	101.353	71.3984	70.315	D7U8V6_VITVI	VIT_05s0124g00360	Protein kinase domain-containing protein	731.865	0	0.989276	LEU12_ARATH	At1g74040	2-isopropylmalate synthase 2, chloroplastic	926.776	0	0.797491	1073	1	616	2-isopropylmalate synthase A-like isoform X1 [Vitis riparia]	628	1	621	1176.39	0	0.94686	616	621
evm.model.chr5.2164	K2	9.86195	4.34547	1.81905	2.3327	D7U1N6_VITVI	VIT_05s0102g00240	Endonuclease III homolog	669.848	0	0.965699	NTH1_ARATH	At2g31450	Endonuclease III homolog 1, chloroplastic	383.645	1.19e-130	0.698582	379	1	379	endonuclease III homolog 1, chloroplastic-like isoform X2 [Vitis riparia]	376	1	376	749.969	0	0.973615	379	376
evm.model.chr5.2168	K2	45.8092	49.091	28.632	17.215	F6HYR4_VITVI	VIT_05s0102g00270	Uncharacterized protein	2000.33	0	0.977	-	-	-	-	-	-	1000	1	1000	protein SEMI-ROLLED LEAF 2 isoform X1 [Vitis riparia] &gt;ref|XP_034685785.1| protein SEMI-ROLLED LEAF 2 isoform X1 [Vitis riparia] &gt;ref|XP_034685786.1| protein SEMI-ROLLED LEAF 2 isoform X1 [Vitis riparia] &gt;ref|XP_034685787.1| protein SEMI-ROLLED LEAF 2 isoform X1 [Vitis riparia]	1000	1	1000	2034.61	0	0.978	1000	1000
evm.model.chr5.2208	K2	19.3966	10.5266	3.19046	1.25175	D7U1S6_VITVI	VIT_05s0102g00750	Uncharacterized protein	458.759	1.23e-164	0.987448	BBX25_ARATH	At2g31380	B-box zinc finger protein 25	289.271	7.74e-98	0.636364	238	1	238	PREDICTED: B-box zinc finger protein 25 [Vitis vinifera] &gt;ref|XP_034685318.1| B-box zinc finger protein 25-like [Vitis riparia]	239	1	239	486.493	9.1e-174	0.987448	238	239
evm.model.chr5.2450	K2	0.995137	0.314483	0	0	F6HAY4_VITVI	VIT_05s0094g01030	Uncharacterized protein	1496.1	0	0.9319	-	-	-	-	-	-	838	1	451	UDP-glycosyltransferase 74E2-like [Vitis riparia]	452	1	451	908.672	0	0.966741	451	451
evm.model.chr5.273	K2	7.08891	3.68595	0.248763	0.420116	F6HE36_VITVI	VIT_05s0020g00680	Uncharacterized protein	2852.39	0	0.987474	AB37G_ARATH	At3g53480	ABC transporter G family member 37	1872.44	0	0.627395	1438	1	1437	PREDICTED: pleiotropic drug resistance protein 3 [Vitis vinifera]	1485	46	1485	2883.2	0	0.967541	1437	1440
evm.model.chr5.6	K2	108.783	184.761	41.3604	28.3871	F6H6Z9_VITVI	VIT_05s0077g02350	Uncharacterized protein	114.005	8.9e-33	0.954955	Q9M910_ARATH	At3g06890	At3g06890	73.9442	2.04e-17	0.77451	119	-	-	-	-	-	-	-	-	-	-	-
evm.model.chr5.676	K2	25.2692	19.1017	0.693715	1.51834	F6HDT3_VITVI	VIT_05s0020g03970	STAS domain-containing protein	1228	0	0.966361	SUT31_ARATH	At3g51895	Sulfate transporter 3.1	879.782	0	0.707317	654	1	654	PREDICTED: sulfate transporter 3.1 [Vitis vinifera]	654	1	654	1304.66	0	0.966361	654	654
evm.model.chr5.770	K2	6.68621	2.80855	0.725367	0.429424	F6HDW7_VITVI	VIT_05s0020g04560	RING-type E3 ubiquitin transferase	1942.93	0	0.970472	-	-	-	-	-	-	1016	1	1016	PREDICTED: U-box domain-containing protein 43 [Vitis vinifera]	1016	1	1016	1987.23	0	0.970472	1016	1016
evm.model.chr5.915	K2	10.3772	6.24494	0.370916	1.9898	-	-	-	-	-	-	-	-	-	-	-	-	139	1	139	early nodulin-75-like [Vitis riparia]	139	1	139	237.654	1.58e-78	0.978417	139	139
evm.model.chr5.958	K2	3.09918	1.55039	0.160621	0.0936707	A5BKG2_VITVI	VIT_05s0049g01020	MYB15	351.288	1.45e-121	0.739777	-	-	-	-	-	-	268	1	267	PREDICTED: myb-related protein Myb4 [Vitis vinifera]	267	1	267	518.079	0	0.958801	267	267
evm.model.chr6.1063	K2	45.6419	40.8608	12.6455	11.4207	F6GUG5_VITVI	VIT_06s0004g07660	Uncharacterized protein	980.319	0	0.991632	AGT23_ARATH	At3g08860	Alanine--glyoxylate aminotransferase 2 homolog 3, mitochondrial	753.051	0	0.723493	478	1	478	PREDICTED: alanine--glyoxylate aminotransferase 2 homolog 3, mitochondrial [Vitis vinifera]	478	1	478	980.319	0	0.991632	478	478
evm.model.chr6.1113	K2	31.403	27.6183	13.8376	11.5297	D7SJJ6_VITVI	VIT_06s0004g07990	Uncharacterized protein	1855.11	0	0.972737	NRDC_ARATH	At1g06900	Nardilysin-like	1357.04	0	0.70229	1036	1	1036	PREDICTED: nardilysin-like isoform X2 [Vitis vinifera]	1060	28	1060	2071.97	0	0.968177	1036	1033
evm.model.chr6.1166	K2	2.71587	0.677527	0.210327	0.42886	F6GU63_VITVI	VIT_06s0004g08420	ATP-dependent DNA helicase	1117.45	0	0.97619	-	-	-	-	-	-	755	121	739	probable ATP-dependent DNA helicase RecQ isoform X1 [Vitis riparia]	918	11	616	1216.83	0	0.946688	619	606
evm.model.chr6.1236	K2	2.84694	1.29453	0.062094	0.126782	F6HAE5_VITVI	VIT_06s0009g00320	RING-type E3 ubiquitin transferase	825.469	0	0.975845	-	-	-	-	-	-	415	1	414	PREDICTED: E3 ubiquitin-protein ligase PUB23 [Vitis vinifera]	414	1	414	825.469	0	0.975845	414	414
evm.model.chr6.1275	K2	63.3972	133.511	46.5208	7.1577	F6HAB5_VITVI	VIT_06s0009g00690	Protein kinase domain-containing protein	1414.82	0	0.973901	-	-	-	-	-	-	996	1	995	PREDICTED: serine/threonine-protein kinase Nek5 [Vitis vinifera]	989	1	989	1951.41	0	0.954865	995	989
evm.model.chr6.1347	K2	53.555	77.661	12.8167	10.8696	F6HA72_VITVI	VIT_06s0009g01110	Uncharacterized protein	915.605	0	0.976015	-	-	-	-	-	-	593	1	592	PREDICTED: cation/calcium exchanger 1 [Vitis vinifera]	592	1	592	1163.29	0	0.976351	592	592
evm.model.chr6.1400	K2	33.7769	23.8466	11.5632	2.9391	D7T1I6_VITVI	VIT_06s0009g01530	Methyltransf_11 domain-containing protein	523.472	0	0.976923	Q9LEV6_ARATH	At5g10830	Methyltransf_11 domain-containing protein	382.489	9.65e-134	0.670498	261	1	260	PREDICTED: putative methyltransferase DDB_G0268948 isoform X2 [Vitis vinifera]	260	1	260	523.472	0	0.976923	260	260
evm.model.chr6.1783	K2	9.7003	4.6704	0	2.03885	F6GW97_VITVI	VIT_06s0061g00470	Uncharacterized protein	516.538	0	0.974843	MYB36_ARATH	At5g57620	Transcription factor MYB36	229.18	5.44e-72	0.848739	318	1	318	PREDICTED: transcription factor RAX2 [Vitis vinifera]	317	1	317	645.195	0	0.974843	318	317
evm.model.chr6.182	K2	30.5227	30.0781	1.95318	0.527981	F6GUD6_VITVI	VIT_06s0004g01390	Receptor-like serine/threonine-protein kinase	1496.1	0	0.972798	-	-	-	-	-	-	806	1	794	PREDICTED: G-type lectin S-receptor-like serine/threonine-protein kinase LECRK3 [Vitis vinifera]	794	1	794	1605.11	0	0.971033	794	794
evm.model.chr6.1918	K2	47.1213	36.5219	19.7459	12.7644	F6GW51_VITVI	VIT_06s0061g01310	Uncharacterized protein	1162.9	0	0.973611	NAT12_ARATH	At2g27810	Nucleobase-ascorbate transporter 12	915.605	0	0.74964	720	1	720	PREDICTED: nucleobase-ascorbate transporter 12 [Vitis vinifera]	714	1	714	1414.44	0	0.975	720	714
evm.model.chr6.2027	K2	19.8422	11.1401	3.13402	2.36878	F6HHG0_VITVI	VIT_06s0080g00420	Glucan endo-1,3-beta-D-glucosidase	756.518	0	0.972292	E1314_ARATH	At2g27500	Glucan endo-1,3-beta-glucosidase 14	484.182	1.52e-169	0.634877	398	1	397	glucan endo-1,3-beta-glucosidase 14 [Vitis riparia]	410	14	410	789.26	0	0.97733	397	397
evm.model.chr6.2040	K2	21.6012	14.419	3.04253	0.800592	F6HHF4_VITVI	VIT_06s0080g00570	Uncharacterized protein	407.912	2.96e-142	0.919094	-	-	-	-	-	-	308	1	308	PREDICTED: suppressor protein SRP40 [Vitis vinifera]	308	1	308	595.504	0	0.967638	308	308
evm.model.chr6.277	K2	3.84849	1.42643	0.449951	0.384876	F6GU49_VITVI	VIT_06s0004g02050	Origin recognition complex subunit 1	1338.17	0	0.962963	ORC1A_ARATH	At4g14700	Origin of replication complex subunit 1A	927.546	0	0.704185	810	1	810	PREDICTED: origin of replication complex subunit 1B isoform X1 [Vitis vinifera]	810	1	810	1615.13	0	0.962963	810	810
evm.model.chr6.59	K2	419.98	439.558	231.427	124.587	F6GUN1_VITVI	VIT_06s0004g00480	Tubulin alpha chain	830.476	0	0.997674	TBA3_ARATH	At5g19770	Tubulin alpha-3 chain	823.543	0	0.986047	450	1	449	PREDICTED: tubulin alpha-3 chain [Vitis vinifera] &gt;ref|XP_034687865.1| tubulin alpha-5 chain [Vitis riparia]	449	1	449	936.406	0	0.997773	449	449
evm.model.chr6.783	K2	2.21136	0.928753	0.0664133	0.26073	-	-	-	-	-	-	-	-	-	-	-	-	164	1	164	copper transporter 1-like [Vitis riparia]	164	1	164	318.161	1.68e-109	0.945122	164	164
evm.model.chr7.1277	K2	441.597	401.47	394.986	160.896	F6I019_VITVI	VIT_07s0005g06490	Uncharacterized protein	392.889	1e-139	1	R13A4_ARATH	At5g48760	60S ribosomal protein L13a-4	362.459	1.36e-127	0.902913	207	1	206	PREDICTED: 60S ribosomal protein L13a-4 [Vitis vinifera] &gt;ref|XP_034690065.1| 60S ribosomal protein L13a-4-like [Vitis riparia]	206	1	206	417.927	1.15e-147	1	206	206
evm.model.chr7.1529	K2	1.05429	0.402751	0.0332263	0.147382	-	-	-	-	-	-	-	-	-	-	-	-	1151	1	1150	receptor-like protein EIX1 isoform X1 [Vitis riparia]	1113	1	1112	1613.2	0	0.740773	1150	1112
evm.model.chr7.1755	K2	21.2807	16.5814	6.41592	3.00848	F6HWT8_VITVI	VIT_00s0580g00010	Uncharacterized protein	1182.16	0	0.989826	CSLC6_ARATH	At3g07330	Probable xyloglucan glycosyltransferase 6	953.74	0	0.780347	689	1	688	PREDICTED: probable xyloglucan glycosyltransferase 6 [Vitis vinifera]	688	1	688	1405.96	0	0.989826	688	688
evm.model.chr7.278	K2	4.5516	2.51003	0.106509	0.799095	F6HQ61_VITVI	VIT_07s0104g00470	Uncharacterized protein	535.798	0	0.89071	-	-	-	-	-	-	366	1	366	PREDICTED: protein FANTASTIC FOUR 3 [Vitis vinifera]	353	1	353	577.015	0	0.896175	366	353
evm.model.chr7.284	K2	890.14	984.94	277.211	58.6756	F6HQ58_VITVI	VIT_07s0104g00540	Uncharacterized protein	446.432	4.1e-160	0.995575	-	-	-	-	-	-	227	1	226	PREDICTED: cyclin-P3-1 isoform X1 [Vitis vinifera]	226	1	226	462.225	1.78e-164	0.995575	226	226
evm.model.chr7.381	K2	89.982	118.919	31.5316	40.4337	F6HQ12_VITVI	VIT_07s0104g01390	Glutaredoxin domain-containing protein	205.297	4.92e-69	0.960784	GRC13_ARATH	At2g47880	Glutaredoxin-C13	171.785	7.11e-56	0.782178	102	1	102	glutaredoxin-C13 [Vitis riparia]	102	1	102	206.068	4.01e-67	0.970588	102	102
evm.model.chr7.443	K2	138.532	219.117	88.6387	28.8189	F6HZ28_VITVI	VIT_07s0005g00060	Uncharacterized protein	145.976	1.4e-46	0.958333	-	-	-	-	-	-	73	-	-	-	-	-	-	-	-	-	-	-
evm.model.chr7.634	K2	1.608	0.574721	0.0396393	0	F6HZB6_VITVI	VIT_07s0005g01760	PlsC domain-containing protein	988.408	0	0.953488	-	-	-	-	-	-	653	111	642	PREDICTED: probable glycerol-3-phosphate acyltransferase 3 [Vitis vinifera]	523	1	523	1002.28	0	0.943609	532	523
evm.model.chr7.668	K2	9.28578	6.60421	0.440725	2.27994	F6HZD1_VITVI	VIT_07s0005g02040	Lipase_GDSL domain-containing protein	644.81	0	0.957187	-	-	-	-	-	-	328	1	327	PREDICTED: GDSL esterase/lipase LIP-4 [Vitis vinifera]	369	43	369	644.81	0	0.957187	327	327
evm.model.chr7.876	K2	25.3731	17.0974	1.79209	5.68298	-	-	-	-	-	-	-	-	-	-	-	-	83	-	-	-	-	-	-	-	-	-	-	-
evm.model.chr7.887	K2	86.3755	95.4735	67.5738	58.7147	A5BF93_VITVI	VIT_07s0005g03790	Succinate--CoA ligase [ADP-forming] subunit beta, mitochondrial	854.744	0	0.997636	SUCB_ARATH	At2g20420	Succinate--CoA ligase [ADP-forming] subunit beta, mitochondrial	762.296	0	0.882775	423	1	423	PREDICTED: succinate--CoA ligase [ADP-forming] subunit beta, mitochondrial [Vitis vinifera] &gt;ref|XP_034691415.1| succinate--CoA ligase [ADP-forming] subunit beta, mitochondrial [Vitis riparia]	423	1	423	854.744	0	0.997636	423	423
evm.model.chr7.905	K2	2.6742	0.709796	0.105369	0.453263	-	-	-	-	-	-	-	-	-	-	-	-	819	1	818	PREDICTED: exocyst complex component EXO84B-like isoform X1 [Vitis vinifera]	905	89	905	1605.88	0	0.957213	818	817
evm.model.chr7.923	K2	65.0837	66.5682	39.0956	6.45413	D7U356_VITVI	VIT_07s0005g04130	Uncharacterized protein	514.227	0	0.972656	-	-	-	-	-	-	256	1	256	PREDICTED: acid phosphatase 1 [Vitis vinifera]	256	1	256	514.227	0	0.972656	256	256
evm.model.chr7.940	K2	34.6792	24.7652	12.9027	4.17635	D7U373_VITVI	VIT_07s0005g04340	TPR_REGION domain-containing protein	223.787	5.37e-72	0.909091	-	-	-	-	-	-	374	-	-	-	-	-	-	-	-	-	-	-
evm.model.chr8.1038	K2	4.28913	1.36037	0.199392	0.0709097	D7TQW3_VITVI	VIT_08s0040g00710	3&apos;-5&apos; exonuclease domain-containing protein	392.119	2.94e-139	0.975845	-	-	-	-	-	-	209	1	208	Werner Syndrome-like exonuclease [Vitis riparia]	208	1	208	419.083	5.9e-148	0.975962	208	208
evm.model.chr8.1283	K2	2.2574	0.575027	0.045555	0.424261	F6HQZ8_VITVI	VIT_08s0040g02340	Glycosyltransferases	416.772	4.61e-146	0.961207	IRX9_ARATH	At2g37090	Beta-1,4-xylosyltransferase IRX9	429.869	1.63e-149	0.631124	358	1	357	beta-1,4-xylosyltransferase IRX9 [Vitis riparia] &gt;ref|XP_034693034.1| beta-1,4-xylosyltransferase IRX9 [Vitis riparia]	357	1	357	726.857	0	0.985994	357	357
evm.model.chr8.1333	K2	83.8814	105.458	67.4674	15.6363	F6HQX8_VITVI	VIT_08s0040g02710	NAD(P)-bd_dom domain-containing protein	864.374	0	0.944568	UXS1_ARATH	At3g53520	UDP-glucuronic acid decarboxylase 1	731.48	0	0.847926	671	242	671	UDP-glucuronic acid decarboxylase 1 [Vitis riparia]	437	3	437	872.848	0	0.974713	430	435
evm.model.chr8.1375	K2	2.88747	1.05134	0.093415	0.107821	F6HQV8_VITVI	VIT_08s0040g03050	Rab-GAP TBC domain-containing protein	1447.18	0	0.978036	F4JF82_ARATH	At3g55020	Rab-GAP TBC domain-containing protein	831.247	0	0.606771	790	1	789	PREDICTED: TBC1 domain family member 8B isoform X3 [Vitis vinifera]	789	1	789	1590.86	0	0.980989	789	789
evm.model.chr8.1407	K2	37.3094	42.8098	21.138	10.4469	D7TQ89_VITVI	VIT_08s0040g03320	Arginine biosynthesis bifunctional protein ArgJ, chloroplastic	866.3	0	0.982979	ARGJ_ARATH	At2g37500	Arginine biosynthesis bifunctional protein ArgJ, chloroplastic	652.129	0	0.756466	470	1	470	PREDICTED: arginine biosynthesis bifunctional protein ArgJ, chloroplastic-like [Vitis vinifera]	470	1	470	939.873	0	0.982979	470	470
evm.model.chr8.1591	K2	116.59	112.787	9.70635	19.2428	F6HL24_VITVI	VIT_08s0007g01300	Uncharacterized protein	1072.38	0	0.971805	Q9M332_ARATH	At3g53950, At3g53950/F5K20_250	AT3g53950/F5K20_250	817.765	0	0.725564	545	1	544	PREDICTED: aldehyde oxidase GLOX [Vitis vinifera]	542	1	542	1079.7	0	0.965074	544	542
evm.model.chr8.1620	K2	81.7693	105.577	62.3582	26.7814	D7THE3_VITVI	VIT_08s0007g01510	PAP2_C domain-containing protein	577.015	0	0.971787	IPCS1_ARATH	At3g54020	Phosphatidylinositol:ceramide inositolphosphotransferase 1	445.277	7.91e-157	0.751572	319	1	318	PREDICTED: phosphatidylinositol:ceramide inositolphosphotransferase 1 [Vitis vinifera]	315	1	315	638.262	0	0.974843	318	315
evm.model.chr8.1635	K2	55.8743	71.5941	42.8015	20.0941	F6HKY2_VITVI	VIT_08s0007g01620	Lectin_legB domain-containing protein	640.188	0	0.985423	-	-	-	-	-	-	359	1	358	PREDICTED: L-type lectin-domain containing receptor kinase VIII.2 [Vitis vinifera]	358	1	358	714.916	0	0.98324	358	358
evm.model.chr8.1636	K2	189.381	285.927	200.035	66.0352	F6HKY1_VITVI	VIT_08s0007g01630	Tubulin beta chain	879.782	0	1	TBB8_ARATH	At5g23860	Tubulin beta-8 chain	857.055	0	0.972093	447	1	447	PREDICTED: tubulin beta-2 chain [Vitis vinifera] &gt;ref|XP_034694938.1| tubulin beta-2 chain-like [Vitis riparia]	447	1	447	942.184	0	1	447	447
evm.model.chr8.1750	K2	10.753	4.50022	1.42043	1.42266	F6HKS1_VITVI	VIT_08s0007g02330	Uncharacterized protein	417.542	4.26e-143	0.907336	-	-	-	-	-	-	255	-	-	-	-	-	-	-	-	-	-	-
evm.model.chr8.1758	K2	5.08955	2.353	0.349827	0.676438	F6HKR6_VITVI	VIT_08s0007g02380	Uncharacterized protein	1534.62	0	0.957746	SMXL3_ARATH	At3g52490	Protein SMAX1-LIKE 3	880.552	0	0.602088	852	1	852	PREDICTED: protein SMAX1-LIKE 3 [Vitis vinifera]	852	1	852	1751.87	0	0.988263	852	852
evm.model.chr8.1814	K2	17.1994	15.4546	2.91283	0.865458	F6HKN8_VITVI	VIT_08s0007g02790	Uncharacterized protein	1157.13	0	0.983283	-	-	-	-	-	-	658	1	658	PREDICTED: centromere protein F isoform X2 [Vitis vinifera]	617	1	617	1203.73	0	0.922492	658	617
evm.model.chr8.1832	K2	1.9438	1.27645	0.123477	0.077802	F6HKN2_VITVI	VIT_08s0007g02940	NAC domain-containing protein	494.197	4.3e-178	0.968379	-	-	-	-	-	-	254	1	253	PREDICTED: NAC domain-containing protein 90 [Vitis vinifera] &gt;ref|XP_034693280.1| NAC domain-containing protein 90-like [Vitis riparia]	253	1	253	514.998	0	0.968379	253	253
evm.model.chr8.1965	K2	1204.86	1223.3	1112.04	451.062	F6HKH3_VITVI	VIT_08s0007g03960	Phosphopyruvate hydratase	876.7	0	0.966216	ENO2_ARATH	At2g36530	Bifunctional enolase 2/transcriptional activator	813.527	0	0.885135	444	1	444	PREDICTED: enolase 1 [Vitis vinifera]	444	1	444	900.582	0	0.984234	444	444
evm.model.chr8.1977	K2	5.87042	3.01591	0.354109	1.337	D7TJ07_VITVI	VIT_08s0007g04030	Uncharacterized protein	951.044	0	0.955801	-	-	-	-	-	-	551	-	-	-	-	-	-	-	-	-	-	-
evm.model.chr8.2034	K2	9.73172	4.86043	0.225286	0.28829	F6HKE1_VITVI	VIT_08s0007g04560	Uncharacterized protein	233.802	4.76e-75	0.949367	-	-	-	-	-	-	322	-	-	-	-	-	-	-	-	-	-	-
evm.model.chr8.2067	K2	14.6884	8.19189	0.602508	5.04346	D7TIU1_VITVI	VIT_08s0007g04740	Uncharacterized protein	359.762	1.99e-126	0.995025	RAC2A_ARATH	At5g03530	Ras-related protein RABC2a	318.161	5.01e-110	0.880597	212	1	211	ras-related protein RABC2a [Vitis riparia]	211	1	211	428.713	9.6e-152	0.995261	211	211
evm.model.chr8.2126	K2	3.53541	1.55144	0.070206	0.0643963	F6HKA6_VITVI	VIT_08s0007g05240	1-phosphatidylinositol-4-phosphate 5-kinase	1333.93	0	0.990881	PI5K4_ARATH	At3g56960	Phosphatidylinositol 4-phosphate 5-kinase 4	1146.72	0	0.723567	761	1	760	PREDICTED: phosphatidylinositol 4-phosphate 5-kinase 4 [Vitis vinifera] &gt;ref|XP_034694962.1| phosphatidylinositol 4-phosphate 5-kinase 4-like isoform X2 [Vitis riparia]	760	1	760	1573.14	0	0.986842	760	760
evm.model.chr8.2245	K2	16.6773	10.549	1.82549	0.135185	F6HLL8_VITVI	VIT_08s0007g06060	Glucan endo-1,3-beta-D-glucosidase	664.84	0	0.942029	BG3_ARATH	At3g57240	Probable glucan endo-1,3-beta-glucosidase BG3	412.92	3.64e-143	0.652866	345	1	345	glucan endo-1,3-beta-glucosidase, basic isoform-like [Vitis riparia]	345	1	345	676.781	0	0.956522	345	345
evm.model.chr8.238	K2	287.948	371.702	204.864	181.182	F6HMN8_VITVI	VIT_08s0056g01570	5-methyltetrahydropteroyltriglutamate--homocysteine S-methyltransferase	1276.15	0	0.843342	METE1_ARATH	At5g17920	5-methyltetrahydropteroyltriglutamate--homocysteine methyltransferase 1	1159.05	0	0.760728	704	1	704	5-methyltetrahydropteroyltriglutamate--homocysteine methyltransferase [Vitis riparia] &gt;ref|XP_034693698.1| 5-methyltetrahydropteroyltriglutamate--homocysteine methyltransferase [Vitis riparia]	765	1	765	1279.62	0	0.845953	704	765
evm.model.chr8.2384	K2	125.781	115.438	63.5312	20.2869	-	-	-	-	-	-	-	-	-	-	-	-	110	-	-	-	-	-	-	-	-	-	-	-
evm.model.chr8.2530	K2	2.8566	0.896966	0.127333	0.014608	F6HKZ6_VITVI	VIT_08s0007g08420	Uncharacterized protein	1248.8	0	0.728814	-	-	-	-	-	-	883	1	882	PREDICTED: putative disease resistance protein RGA3 [Vitis vinifera] &gt;ref|XP_010653782.1| PREDICTED: putative disease resistance protein RGA3 [Vitis vinifera]	906	33	906	1248.42	0	0.728814	882	874
evm.model.chr8.273	K2	3.41845	1.02277	0.147529	0.231362	D7U8I3_VITVI	VIT_08s0032g00100	SHSP domain-containing protein	252.292	1.09e-83	0.890909	-	-	-	-	-	-	258	1	175	PREDICTED: inactive protein RESTRICTED TEV MOVEMENT 2 isoform X1 [Vitis vinifera]	192	1	177	315.464	1.76e-106	0.898876	175	177
evm.model.chr8.282	K2	21.9594	14.4493	0.858295	0.859963	D7U8I9_VITVI	VIT_08s0032g00150	Uncharacterized protein	504.212	6.32e-180	0.864865	-	-	-	-	-	-	300	1	299	F-box/LRR-repeat protein At3g48880-like [Vitis riparia] &gt;ref|XP_034693214.1| F-box/LRR-repeat protein At3g48880-like [Vitis riparia]	300	1	300	530.406	0	0.876667	299	300
evm.model.chr8.288	K2	9.4996	6.55052	0.553513	2.08734	F6I3L6_VITVI	VIT_08s0032g00190	Uncharacterized protein	177.178	9.34e-55	0.933333	-	-	-	-	-	-	122	1	111	PREDICTED: F-box protein FBW2 [Vitis vinifera]	446	1	110	175.637	1.1e-50	0.774775	111	110
evm.model.chr8.290	K2	17.4456	17.2954	2.06864	4.84412	F6GVX8_VITVI	VIT_18s0089g01020	Uncharacterized protein	181.8	3.19e-54	0.783784	-	-	-	-	-	-	129	1	111	PREDICTED: F-box protein FBW2 [Vitis vinifera]	446	1	110	175.637	1.89e-50	0.783784	111	110
evm.model.chr8.393	K2	21.3072	12.0579	5.20364	2.63496	F6I3P3_VITVI	VIT_08s0032g00780	Uncharacterized protein	1113.21	0	0.984155	CDPKK_ARATH	At2g38910	Calcium-dependent protein kinase 20	906.36	0	0.744068	569	1	568	PREDICTED: calcium-dependent protein kinase 20 [Vitis vinifera] &gt;ref|XP_034695033.1| calcium-dependent protein kinase 20 [Vitis riparia]	568	1	568	1157.51	0	0.984155	568	568
evm.model.chr8.743	K2	15.6395	15.9501	5.63124	0.763405	F6GXV3_VITVI	VIT_08s0058g00140	Ammonium transporter	797.734	0	0.965217	AMT2_ARATH	At2g38290	Ammonium transporter 2	543.888	0	0.671082	476	1	476	ammonium transporter 3 member 3-like [Vitis riparia]	476	1	476	922.154	0	0.964286	476	476
evm.model.chr8.847	K2	27.8892	20.8754	10.1425	15.4129	D7SR37_VITVI	VIT_08s0058g00780	Protein SCAR	657.136	0	0.976879	-	-	-	-	-	-	1623	1	1609	PREDICTED: protein SCAR2 [Vitis vinifera]	1622	1	1608	3048.46	0	0.957116	1609	1608
evm.model.chr8.876	K2	3.31897	1.46062	0.0535503	0.251846	D7SR23_VITVI	VIT_08s0058g00950	Bulb-type lectin domain-containing protein	852.432	0	0.973214	-	-	-	-	-	-	466	1	465	PREDICTED: PAN domain-containing protein At5g03700 [Vitis vinifera]	465	1	465	941.028	0	0.974194	465	465
evm.model.chr9.1011	K2	3.98991	1.7119	0.379176	0.225858	F6HXL2_VITVI	VIT_09s0002g08020	Uncharacterized protein	1278.85	0	0.698093	-	-	-	-	-	-	938	1	911	PREDICTED: putative disease resistance protein RGA3 [Vitis vinifera]	929	32	925	1440.25	0	0.794118	911	894
evm.model.chr9.1437	K2	1.99519	0.683324	0.125786	0.277523	F6HXH8_VITVI	VIT_09s0002g07710	LRRNT_2 domain-containing protein	984.171	0	0.623427	-	-	-	-	-	-	987	1	982	receptor-like protein 9b isoform X1 [Vitis riparia]	1155	40	1057	1467.21	0	0.760386	982	1018
evm.model.chr9.1445	K2	0.874258	0.29589	0	0.094518	F6HXH2_VITVI	VIT_09s0002g07610	LRRNT_2 domain-containing protein	1118.61	0	0.823841	-	-	-	-	-	-	732	1	731	receptor-like protein 9b isoform X1 [Vitis riparia]	1155	399	1155	1361.28	0	0.899604	731	757
evm.model.chr9.1930	K2	16.0352	7.8803	2.49706	1.4679	D7T401_VITVI	VIT_09s0018g01220	RING-type domain-containing protein	531.176	0	0.960133	-	-	-	-	-	-	302	1	301	probable E3 ubiquitin-protein ligase RNF144A [Vitis riparia]	301	1	301	601.282	0	0.973422	301	301
evm.model.chr9.22	K2	74.9993	62.2125	38.3626	0.888572	F6HXK9_VITVI	VIT_09s0002g00330	Pectinesterase	1049.65	0	0.970588	PME1_ARATH	At1g53840	Pectinesterase 1	683.33	0	0.614726	579	1	578	PREDICTED: pectinesterase 3 [Vitis vinifera]	578	1	578	1159.05	0	0.970588	578	578
evm.model.chr9.2212	K2	118.097	186.682	99.9869	40.9584	D7SS06_VITVI	VIT_09s0054g00890	V-ATPase 69 kDa subunit	1225.69	0	0.993579	VATA_ARATH	At1g78900	V-type proton ATPase catalytic subunit A	1171.38	0	0.939005	624	1	623	PREDICTED: V-type proton ATPase catalytic subunit A [Vitis vinifera]	623	1	623	1280.39	0	0.993579	623	623
evm.model.chr9.2281	K2	2.83056	0.85122	0.212163	0.401519	F6HX31_VITVI	VIT_09s0002g04950	NB-ARC domain-containing protein	522.702	5.87e-175	0.924138	-	-	-	-	-	-	554	1	290	PREDICTED: probable disease resistance protein At1g61300 [Vitis vinifera] &gt;ref|XP_010654699.1| PREDICTED: probable disease resistance protein At1g61300 [Vitis vinifera] &gt;ref|XP_010654700.1| PREDICTED: probable disease resistance protein At1g61300 [Vitis vinifera]	921	1	290	553.903	0	0.924138	290	290
evm.model.chr9.242	K2	65.6941	107.699	12.8707	5.5671	D7TZZ8_VITVI	VIT_09s0002g02120	Beta-galactosidase	1643.25	0	0.982164	BGAL1_ARATH	At3g13750	Beta-galactosidase 1	1398.26	0	0.815854	842	1	841	beta-galactosidase 1 [Vitis riparia]	852	10	852	1724.14	0	0.984579	841	843
evm.model.chr9.299	K2	8.61394	4.71819	1.0322	1.80927	D7U027_VITVI	VIT_09s0002g02450	Uncharacterized protein	468.389	2.99e-167	0.952381	PPSP2_ARATH	At1g17710	Inorganic pyrophosphatase 2	351.288	5.04e-121	0.728507	273	1	273	PREDICTED: inorganic pyrophosphatase 2 [Vitis vinifera]	273	1	273	550.051	0	0.974359	273	273
evm.model.chr9.413	K2	1.32384	0.522992	0.0857733	0.0378803	F6HY83_VITVI	VIT_09s0002g03270	AAA domain-containing protein	1476.84	0	0.861991	-	-	-	-	-	-	885	1	884	PREDICTED: probable disease resistance protein At5g63020 [Vitis vinifera]	980	98	980	1535.78	0	0.861991	884	883
evm.model.chr9.415	K2	3.89123	1.61271	0.37645	0.238199	F6HY86_VITVI	VIT_09s0002g03300	AAA domain-containing protein	650.203	0	0.735608	-	-	-	-	-	-	510	1	430	PREDICTED: probable disease resistance protein At5g63020 [Vitis vinifera] &gt;ref|XP_010654605.1| PREDICTED: probable disease resistance protein At5g63020 [Vitis vinifera]	885	385	851	650.973	0	0.735608	430	467
evm.model.chr9.5	K2	314.732	304.026	180.697	15.7192	F6HXK4_VITVI	VIT_09s0002g00130	Plasma membrane ATPase	1667.13	0	0.980851	PMA10_ARATH	At1g17260	ATPase 10, plasma membrane-type	1337.78	0	0.800427	1013	76	1012	ATPase 10, plasma membrane-type [Vitis riparia] &gt;ref|XP_034695866.1| ATPase 10, plasma membrane-type [Vitis riparia]	949	13	949	1893.24	0	0.981857	937	937
evm.model.chr9.601	K2	1.318	0.504759	0.022811	0.132952	F6HX36_VITVI	VIT_09s0002g05070	AAA domain-containing protein	1514.98	0	0.883146	-	-	-	-	-	-	889	1	887	probable disease resistance protein At1g61300 [Vitis riparia]	917	1	890	1579.69	0	0.883146	887	890
evm.model.chr9.611	K2	0.42992	0.150534	0	0.0562573	F6HX35_VITVI	VIT_09s0002g05040	NB-ARC domain-containing protein	1092.03	0	0.652884	-	-	-	-	-	-	969	1	889	disease resistance protein SUMM2-like [Vitis riparia] &gt;ref|XP_034695474.1| disease resistance protein SUMM2-like [Vitis riparia]	901	1	889	1706.03	0	0.952756	889	889
evm.model.chr9.733	K2	0.386629	0.0870327	0	0.011182	F6HX87_VITVI	VIT_09s0002g05870	AAA domain-containing protein	1198.73	0	0.813144	-	-	-	-	-	-	931	138	900	disease resistance protein SUMM2-like [Vitis riparia]	1113	348	1110	1348.57	0	0.875491	763	763
evm.model.chr9.813	K2	8.15831	6.03986	1.78407	0.280012	F6HSA3_VITVI	VIT_09s0096g00420	NB-ARC domain-containing protein	1474.53	0	0.864294	-	-	-	-	-	-	948	49	947	probable disease resistance protein At5g63020 [Vitis riparia]	866	1	866	1615.13	0	0.880979	899	866
evm.model.chr9.966	K2	11.3702	6.60259	0.899806	1.73029	F6HXL9_VITVI	VIT_09s0002g08160	Leucine-rich repeat and WD repeat-containing protein 1	1258.05	0	0.734054	-	-	-	-	-	-	971	1	971	putative disease resistance protein RGA1 [Vitis riparia]	934	1	913	1309.66	0	0.702648	971	913

## Sheet: K3_C6
GENEID	fit.cluster	C6_FS_TPM	C6_V_TPM	C6_R_TPM	C6_S_TPM	Vitis.uniprot.ID	Vitis.gene.ID	Vitis.annotation	Score.Vtis	e.value.Vtis	Identity.Vtis	Arabidopsis.uniprot.ID	Arabidopsis.annotation	Arabidopsis.gene.ID	Score.1	e.value.1	Identity.1	Query_length	Query_from	Query_to	Hit_description	Hit_length	Hit_from	Hit_to	Score.Hit	e.value.Hit	Identity.Hit	Query_coverage	Subject_coverage
evm.model.chr1.10	K3	2.26063	0.243458	0	0.054584	F6HF02_VITVI	VIT_01s0011g00080	Usp domain-containing protein	436.032	1.71e-155	0.857143	-	-	-	-	-	-	259	1	259	universal stress protein PHOS32-like [Populus alba]	236	1	236	330.487	1.13e-111	0.64794	259	236
evm.model.chr1.1009	K3	3.00607	0.677651	0.101486	0.124815	D7TDJ7_VITVI	VIT_01s0127g00210	Uncharacterized protein	620.542	0	1	KNAT6_ARATH	At1g23380	Homeobox protein knotted-1-like 6	406.371	3.58e-141	0.68693	318	1	318	homeobox protein knotted-1-like 6 [Vitis riparia]	365	48	365	662.914	0	1	318	318
evm.model.chr1.1011	K3	13.2217	5.42518	2.41343	4.58854	F6HHS6_VITVI	VIT_01s0127g00220	PMR5N domain-containing protein	1179.85	0	0.950637	TBL2_ARATH	At1g60790	Protein trichome birefringence-like 2	585.874	0	0.739377	628	1	628	protein trichome birefringence-like 2 [Vitis riparia]	627	1	627	1209.9	0	0.944268	628	627
evm.model.chr1.1059	K3	17.2152	5.4015	0.349328	0.909936	D7TDG1_VITVI	VIT_01s0127g00620	Uncharacterized protein	118.627	7.49e-35	0.857143	-	-	-	-	-	-	115	-	-	-	-	-	-	-	-	-	-	-
evm.model.chr1.1160	K3	92.152	48.0094	24.614	5.8637	D7TNP7_VITVI	VIT_01s0026g00330	Uncharacterized protein	872.463	0	0.989177	F4I5D7_ARATH	At1g70280	NHL domain-containing protein	586.645	0	0.647773	491	-	-	-	-	-	-	-	-	-	-	-
evm.model.chr1.1193	K3	8.09382	0.946289	0.0324423	0.177961	D7TNL8_VITVI	VIT_01s0026g00710	Cyclin N-terminal domain-containing protein	589.341	0	0.975385	CCD11_ARATH	At1g70210	Cyclin-D1-1	389.808	1.73e-134	0.651652	326	1	325	PREDICTED: cyclin-D1-1 isoform X1 [Vitis vinifera]	325	1	325	647.892	0	0.978462	325	325
evm.model.chr1.1213	K3	16.8596	7.08615	2.6083	0.373684	F6HPJ7_VITVI	VIT_01s0026g00880	WD_REPEATS_REGION domain-containing protein	751.895	0	0.946136	-	-	-	-	-	-	419	1	419	protein JINGUBANG [Vitis riparia]	429	1	429	823.928	0	0.944056	419	429
evm.model.chr1.1239	K3	67.8938	49.6632	33.5797	18.3342	A5C631_VITVI	VIT_01s0026g01050	Uncharacterized protein	521.931	0	0.976667	O04544_ARATH	At1g70000	At1g70000	237.269	3.15e-76	0.72067	301	1	300	PREDICTED: transcription factor MYB1R1 [Vitis vinifera]	300	1	300	605.134	0	0.976667	300	300
evm.model.chr1.1294	K3	23.4087	8.8704	4.95281	2.81001	D7TNF2_VITVI	VIT_01s0026g01540	Uncharacterized protein	486.493	4.75e-172	0.97351	O64717_ARATH	At2g02590	Putative transport protein	294.664	1.28e-96	0.770925	380	-	-	-	-	-	-	-	-	-	-	-
evm.model.chr1.1415	K3	2.66507	0.525767	0	0.031743	F6HPR2_VITVI	VIT_01s0026g02470	RING-CH-type domain-containing protein	370.163	1.05e-125	0.952381	-	-	-	-	-	-	223	-	-	-	-	-	-	-	-	-	-	-
evm.model.chr1.1435	K3	1.51062	0.260527	0.0458907	0.143404	-	-	-	-	-	-	-	-	-	-	-	-	426	-	-	-	-	-	-	-	-	-	-	-
evm.model.chr1.148	K3	9.02565	2.40379	0.453201	0.531912	F6HFT3_VITVI	VIT_01s0011g01300	Pectate_lyase_3 domain-containing protein	859.366	0	0.946392	QRT3_ARATH	At4g20050	Polygalacturonase QRT3	574.704	0	0.636175	507	1	506	polygalacturonase QRT3 [Vitis riparia]	506	2	506	943.725	0	0.95858	506	505
evm.model.chr1.1704	K3	4.2147	0.992818	0.143895	0.394743	F6HGD8_VITVI	VIT_01s0010g00330	Protein kinase domain-containing protein	1748.79	0	0.989282	BAME3_ARATH	At4g20270	Leucine-rich repeat receptor-like serine/threonine-protein kinase BAM3	1175.23	0	0.674121	940	8	940	PREDICTED: leucine-rich repeat receptor-like serine/threonine-protein kinase BAM3 [Vitis vinifera]	988	56	988	1881.3	0	0.989282	933	933
evm.model.chr1.1786	K3	17.2261	4.84866	1.48373	1.29937	D7TA95_VITVI	VIT_01s0010g00750	Uncharacterized protein	1160.21	0	0.944444	-	-	-	-	-	-	774	80	773	PREDICTED: WPP domain-interacting tail-anchored protein 2 [Vitis vinifera] &gt;ref|XP_019076901.1| PREDICTED: WPP domain-interacting tail-anchored protein 2 [Vitis vinifera]	694	1	694	1344.72	0	0.962536	694	694
evm.model.chr1.1851	K3	24.9923	8.09167	4.98977	4.70348	D7TAC2_VITVI	VIT_01s0010g01170	Uncharacterized protein	395.586	1.07e-140	0.956522	CCB3_ARATH	At5g36120	Protein COFACTOR ASSEMBLY OF COMPLEX C SUBUNIT B CCB3, chloroplastic	175.637	7.98e-55	0.737288	208	47	207	protein COFACTOR ASSEMBLY OF COMPLEX C SUBUNIT B CCB3, chloroplastic [Punica granatum]	205	37	203	200.29	1.3e-61	0.64881	161	167
evm.model.chr1.189	K3	49.8152	22.746	10.6474	13.0414	D7T9L3_VITVI	VIT_01s0011g01630	Uncharacterized protein	2742.22	0	0.983477	NCKP1_ARATH	At2g35110	Protein NAP1	2212.19	0	0.761838	1386	1	1386	PREDICTED: protein NAP1 [Vitis vinifera]	1386	1	1386	2830.82	0	0.987734	1386	1386
evm.model.chr1.1994	K3	2.65909	0.364031	0	0.018104	-	-	-	-	-	-	-	-	-	-	-	-	309	1	309	PREDICTED: trihelix transcription factor ASR3-like [Vitis vinifera]	308	1	308	527.709	0	0.94822	309	308
evm.model.chr1.2093	K3	33.4267	12.2508	6.95486	6.80496	D7TAQ3_VITVI	VIT_01s0010g02750	Lipoxygenase	1742.63	0	0.965255	LOX6_ARATH	At1g67560	Lipoxygenase 6, chloroplastic	1120.92	0	0.655095	921	1	921	PREDICTED: lipoxygenase 6, chloroplastic [Vitis vinifera]	920	1	920	1842.01	0	0.965255	921	920
evm.model.chr1.2163	K3	0.795341	0.0776723	0	0.0146477	F6HG83_VITVI	VIT_01s0010g03210	Uncharacterized protein	487.649	1.54e-165	0.812155	-	-	-	-	-	-	780	-	-	-	-	-	-	-	-	-	-	-
evm.model.chr1.2189	K3	7.33047	1.07816	0	0.412906	F6HGA3_VITVI	VIT_01s0010g03550	CBFD_NFYB_HMF domain-containing protein	255.373	1.21e-87	0.935714	-	-	-	-	-	-	140	1	140	DNA polymerase epsilon subunit C [Vitis riparia]	140	1	140	256.529	6.02e-86	0.942857	140	140
evm.model.chr1.2193	K3	1.15422	0.197718	0.00673333	0.190618	D7TAX9_VITVI	VIT_01s0010g03590	HORMA domain-containing protein	1086.63	0	0.98482	ASY1_ARATH	At1g67370/At1g67380	Meiosis-specific protein ASY1	800.431	0	0.674679	617	1	616	meiosis-specific protein ASY1-like isoform X1 [Vitis riparia]	616	1	616	1271.91	0	0.987013	616	616
evm.model.chr1.2361	K3	47.4872	26.0579	10.7419	2.00716	D7TYT3_VITVI	VIT_01s0244g00030	Acyl carrier protein	235.728	7e-80	0.985612	ACP4_ARATH	At4g25050	Acyl carrier protein 4, chloroplastic	123.635	4.61e-36	0.617647	140	1	139	acyl carrier protein 1, chloroplastic-like [Vitis riparia]	139	1	139	270.396	1.88e-91	0.992806	139	139
evm.model.chr1.2392	K3	36.6718	17.9692	12.5023	10.9394	F6HJ67_VITVI	VIT_01s0150g00090	Uncharacterized protein	1869.36	0	0.98364	-	-	-	-	-	-	990	1	989	PREDICTED: protein MEI2-like 4 isoform X3 [Vitis vinifera]	990	1	990	2018.05	0	0.987879	989	990
evm.model.chr1.2406	K3	118.347	75.7656	67.0565	43.4895	F6HJ72_VITVI	VIT_01s0150g00210	Uncharacterized protein	918.687	0	0.983539	CP511_ARATH	At1g11680	Sterol 14-demethylase	787.334	0	0.845622	486	1	486	PREDICTED: sterol 14-demethylase [Vitis vinifera] &gt;ref|XP_019078142.1| PREDICTED: sterol 14-demethylase [Vitis vinifera]	486	1	486	989.564	0	0.983539	486	486
evm.model.chr1.2414	K3	95.0505	65.8239	27.9016	32.2475	F6HJ76_VITVI	VIT_01s0150g00280	Uncharacterized protein	403.675	1.5e-143	0.96789	Q8L9Q7_ARATH	At3g23760	Transferring glycosyl group transferase	241.891	3.8e-80	0.746575	218	-	-	-	-	-	-	-	-	-	-	-
evm.model.chr1.2431	K3	22.6631	6.63864	1.6978	0.355825	D7TFL2_VITVI	VIT_01s0150g00390	DNA replication licensing factor MCM2	1789.62	0	0.990566	MCM2_ARATH	At1g44900	DNA replication licensing factor MCM2	1372.84	0	0.790997	955	1	954	PREDICTED: DNA replication licensing factor MCM2 [Vitis vinifera]	954	1	954	1963.73	0	0.990566	954	954
evm.model.chr1.327	K3	48.8643	19.2618	5.93887	4.25004	F6HFQ3_VITVI	VIT_01s0011g02740	Phosphoenolpyruvate carboxylase	2135.92	0	0.983977	CAPP4_ARATH	At1g68750	Phosphoenolpyruvate carboxylase 4	1631.31	0	0.766258	1061	1	1061	phosphoenolpyruvate carboxylase 4 [Vitis riparia]	1061	1	1061	2173.28	0	0.987747	1061	1061
evm.model.chr1.352	K3	1.49007	0.248389	0	0.149303	F6HF16_VITVI	VIT_01s0011g02940	BHLH domain-containing protein	540.421	0	0.977077	-	-	-	-	-	-	348	1	347	PREDICTED: transcription factor bHLH30 isoform X1 [Vitis vinifera] &gt;ref|XP_010647981.1| PREDICTED: transcription factor bHLH30 isoform X1 [Vitis vinifera]	349	1	349	710.679	0	0.991404	347	349
evm.model.chr1.425	K3	100.616	69.9907	44.6829	15.65	D7T946_VITVI	VIT_01s0011g03560	Uncharacterized protein	330.487	1.22e-115	0.984211	Q9FX59_ARATH	At1g13380	Expressed protein	228.409	1.64e-75	0.743455	190	-	-	-	-	-	-	-	-	-	-	-
evm.model.chr1.489	K3	3.39631	0.446087	0.0679563	0.0577343	F6HEV8_VITVI	VIT_01s0011g04030	Reticulon-like protein	620.157	0	0.839237	-	-	-	-	-	-	400	184	399	PREDICTED: reticulon-like protein B9 isoform X2 [Vitis vinifera]	216	1	216	397.127	4.56e-136	0.884259	216	216
evm.model.chr1.538	K3	305.996	196.254	140.609	66.4846	F6HFL0_VITVI	VIT_01s0011g04490	ATP synthase subunit beta	976.082	0	0.992352	ATPBN_ARATH	At5g08690	ATP synthase subunit beta-2, mitochondrial	877.085	0	0.849237	558	1	557	PREDICTED: ATP synthase subunit beta, mitochondrial [Vitis vinifera] &gt;ref|XP_034690614.1| ATP synthase subunit beta, mitochondrial [Vitis riparia]	557	1	557	1115.91	0	0.991023	557	557
evm.model.chr1.645	K3	85.7375	20.0017	0	0	F6HFG9_VITVI	VIT_01s0011g05190	Bet_v_1 domain-containing protein	274.248	1.1e-94	0.887417	-	-	-	-	-	-	152	1	151	MLP-like protein 28 [Vitis riparia]	151	1	151	275.404	4.92e-93	0.887417	151	151
evm.model.chr1.66	K3	51.5641	11.0624	0.908157	0.142123	D7T9V7_VITVI	VIT_01s0011g00600	TPT domain-containing protein	735.717	0	0.971014	TPT_ARATH	At5g46110	Triose phosphate/phosphate translocator TPT, chloroplastic	486.493	5.48e-170	0.819355	414	1	414	triose phosphate/phosphate translocator, chloroplastic-like [Vitis riparia] &gt;ref|XP_034707437.1| triose phosphate/phosphate translocator, chloroplastic-like [Vitis riparia] &gt;ref|XP_034707515.1| triose phosphate/phosphate translocator, chloroplastic-like [Vitis riparia]	414	1	414	822.002	0	0.968599	414	414
evm.model.chr1.68	K3	81.1665	62.3147	42.8582	8.48544	F6HF87_VITVI	VIT_01s0011g00620	14_3_3 domain-containing protein	530.406	0	0.981132	14312_ARATH	At1g26480	14-3-3-like protein GF14 iota	458.373	1.62e-163	0.876494	260	1	260	PREDICTED: 14-3-3-like protein GF14 iota [Vitis vinifera] &gt;ref|XP_034689974.1| 14-3-3-like protein GF14 iota [Vitis riparia]	260	1	260	536.954	0	1	260	260
evm.model.chr1.726	K3	23.1462	9.51966	4.70014	3.78818	F6HFC8_VITVI	VIT_01s0011g05870	RNA-dependent RNA polymerase	2153.64	0	0.945946	RDR1_ARATH	At1g14790	RNA-dependent RNA polymerase 1	1417.14	0	0.6375	1111	1	1110	PREDICTED: probable RNA-dependent RNA polymerase 1 [Vitis vinifera] &gt;ref|XP_010650995.1| PREDICTED: probable RNA-dependent RNA polymerase 1 [Vitis vinifera]	1109	1	1109	2175.59	0	0.945946	1110	1109
evm.model.chr1.757	K3	43.6128	30.8912	15.7441	17.8035	F6HFB9_VITVI	VIT_01s0011g06050	RRM domain-containing protein	481.485	7.75e-171	0.975177	F4HVJ0_ARATH	At1g67950	RRM domain-containing protein	266.159	2.14e-86	0.604743	360	49	360	binding partner of ACD11 1 isoform X1 [Vitis riparia]	312	1	312	618.616	0	0.971154	312	312
evm.model.chr1.817	K3	14.0372	2.04288	0	0	F6HF97_VITVI	VIT_01s0011g06470	Aldo_ket_red domain-containing protein	216.853	1.82e-68	0.980952	-	-	-	-	-	-	151	1	105	PREDICTED: non-functional NADPH-dependent codeinone reductase 2 [Vitis vinifera]	395	264	368	215.312	4.09e-66	0.980952	105	105
evm.model.chr1.88	K3	41.3929	24.6816	15.6087	7.88166	F6HF73_VITVI	VIT_01s0011g00780	Methyltransferase	1095.49	0	0.986325	PMT5_ARATH	At2g03480	Probable methyltransferase PMT5	810.831	0	0.708191	606	1	585	probable methyltransferase PMT5 isoform X1 [Vitis riparia]	620	1	598	1194.49	0	0.966555	585	598
evm.model.chr1.881	K3	66.3605	32.667	18.5965	5.95122	F6GVJ4_VITVI	VIT_01s0137g00290	PH domain-containing protein	1561.58	0	0.987437	ORP1D_ARATH	At1g13170	Oxysterol-binding protein-related protein 1D	1188.33	0	0.756824	905	109	904	PREDICTED: oxysterol-binding protein-related protein 1D isoform X1 [Vitis vinifera] &gt;ref|XP_034688204.1| oxysterol-binding protein-related protein 1D [Vitis riparia]	796	1	796	1625.53	0	0.987437	796	796
evm.model.chr1.895	K3	2.64604	0.644067	0	0.286769	F6GVP2_VITVI	VIT_01s0137g00400	Uncharacterized protein	1317.75	0	0.914446	-	-	-	-	-	-	693	1	693	protein SIEVE ELEMENT OCCLUSION C isoform X1 [Vitis riparia]	693	1	693	1358.58	0	0.946609	693	693
evm.model.chr1.970	K3	39.2524	23.2043	13.5712	3.67537	D7SYR4_VITVI	VIT_00s0225g00090	Amine oxidase	1578.92	0	0.994832	Q8L866_ARATH	At2g42490	Amine oxidase	1316.21	0	0.815621	775	1	774	copper methylamine oxidase-like isoform X1 [Vitis riparia]	774	1	774	1603.96	0	0.994832	774	774
evm.model.chr10.1027	K3	5.45067	0.808544	0.252276	0.110833	D7TJR2_VITVI	VIT_10s0003g01820	Uncharacterized protein	161.384	1.56e-47	0.979798	Q9FK73_ARATH	At5g45700	FCP1 homology domain-containing protein	217.624	9.37e-68	0.630058	352	166	352	carboxy-terminal domain RNA polymerase II polypeptide A small phosphatase 1-like [Vitis riparia]	285	99	285	378.252	2.48e-128	0.97861	187	187
evm.model.chr10.1163	K3	4.89298	1.38547	0.515635	0.747105	D7TJZ5_VITVI	VIT_10s0003g02720	X8 domain-containing protein	198.749	3.55e-62	0.947761	Q6DST9_ARATH	At1g29380	X8 domain-containing protein	125.561	4.41e-33	0.654762	302	1	302	PREDICTED: PLASMODESMATA CALLOSE-BINDING PROTEIN 2 isoform X2 [Vitis vinifera]	292	1	292	398.282	7.11e-137	0.843137	302	292
evm.model.chr10.1216	K3	272.786	94.3341	6.28756	21.9883	D7TK45_VITVI	VIT_10s0003g03250	Uncharacterized protein	751.51	0	0.983607	Q9C8S1_ARATH	At1g29980	Uncharacterized protein T1P2.9	584.334	0	0.719481	394	-	-	-	-	-	-	-	-	-	-	-
evm.model.chr10.1227	K3	10.6115	2.15524	0	0.443193	D7TK52_VITVI	VIT_10s0003g03320	Uncharacterized protein	385.956	9.43e-137	0.909091	-	-	-	-	-	-	209	-	-	-	-	-	-	-	-	-	-	-
evm.model.chr10.1229	K3	5.09945	1.32383	0.0445203	0.341432	D7TK56_VITVI	VIT_10s0003g03360	Uncharacterized protein	389.423	3.15e-138	0.966507	-	-	-	-	-	-	210	-	-	-	-	-	-	-	-	-	-	-
evm.model.chr10.1231	K3	3.83888	0.396825	0.0707527	0	D7TK57_VITVI	VIT_10s0003g03380	Uncharacterized protein	280.026	7.96e-95	0.961783	-	-	-	-	-	-	279	-	-	-	-	-	-	-	-	-	-	-
evm.model.chr10.1370	K3	80.9653	26.0212	11.113	3.8198	F6HLV4_VITVI	VIT_10s0003g04270	Ubiquitin-like domain-containing protein	501.13	1.2e-180	0.992188	-	-	-	-	-	-	257	1	256	PREDICTED: BAG family molecular chaperone regulator 3 [Vitis vinifera]	256	1	256	523.087	0	0.992188	256	256
evm.model.chr10.1526	K3	1.81499	0.157441	0.00778333	0.0484937	F6HLZ1_VITVI	VIT_10s0003g05160	Uncharacterized protein	1131.32	0	0.749672	-	-	-	-	-	-	751	1	750	wall-associated receptor kinase 5-like [Vitis riparia]	752	3	752	1225.69	0	0.785619	750	750
evm.model.chr10.1562	K3	66.6629	31.153	7.24731	0.25399	F6HM05_VITVI	VIT_10s0003g05480	Uncharacterized protein	837.41	0	0.97479	PATL4_ARATH	At1g30690	Patellin-4	506.523	6.66e-175	0.674931	473	1	473	patellin-4 [Vitis riparia]	493	18	493	930.628	0	0.97479	473	476
evm.model.chr10.175	K3	93.5283	71.5093	28.4194	42.8206	D7TR68_VITVI	VIT_10s0116g00100	Protein kinase domain-containing protein	1264.98	0	0.979424	SRF8_ARATH	At4g22130	Protein STRUBBELIG-RECEPTOR FAMILY 8	655.596	0	0.802005	730	1	729	PREDICTED: protein STRUBBELIG-RECEPTOR FAMILY 8 [Vitis vinifera]	729	1	729	1462.97	0	0.979424	729	729
evm.model.chr10.1921	K3	12.2921	1.29	0.0488947	0	D7U8F7_VITVI	VIT_10s0092g00370	Uncharacterized protein	322.013	4.38e-108	0.933735	-	-	-	-	-	-	181	1	166	PREDICTED: cytochrome P450 71D10 [Vitis vinifera]	502	48	213	322.013	5.91e-106	0.933735	166	166
evm.model.chr10.197	K3	18.4027	4.49628	0	0.686889	F6GZ72_VITVI	VIT_00s0256g00010	PGG domain-containing protein	231.491	6.64e-76	0.965217	-	-	-	-	-	-	115	1	115	PREDICTED: uncharacterized protein LOC100853163 isoform X1 [Vitis vinifera]	715	601	715	233.417	1.08e-70	0.965217	115	115
evm.model.chr10.198	K3	14.628	2.99343	0.14361	0.405742	-	-	-	-	-	-	-	-	-	-	-	-	547	257	547	PREDICTED: ankyrin repeat-containing protein At5g02620-like [Vitis vinifera]	490	31	319	537.339	0	0.931271	291	289
evm.model.chr10.2069	K3	9.78556	2.44819	0.891289	1.44136	F6HVY5_VITVI	VIT_10s0071g00930	Uncharacterized protein	291.967	1.33e-93	0.916168	A0A1P8ATN7_ARATH	At1g50380	Prolyl oligopeptidase family protein	236.113	6.83e-72	0.746377	232	1	217	protease 2-like isoform X3 [Vitis riparia] &gt;ref|XP_034697853.1| protease 2-like isoform X3 [Vitis riparia]	723	1	219	304.679	7.56e-96	0.760181	217	219
evm.model.chr10.231	K3	144.824	43.7245	8.22177	6.39688	F6HIF0_VITVI	VIT_12s0059g01380	Fe2OG dioxygenase domain-containing protein	535.028	0	0.842271	ACCO4_ARATH	At1g05010	1-aminocyclopropane-1-carboxylate oxidase 4	480.33	2.19e-170	0.76087	319	1	318	1-aminocyclopropane-1-carboxylate oxidase [Vitis riparia]	318	1	318	652.129	0	0.987421	318	318
evm.model.chr10.2426	K3	2.45375	0.466655	0.0137477	0	F6HIQ1_VITVI	VIT_10s0042g00450	Uncharacterized protein	526.554	5.81e-174	0.805471	-	-	-	-	-	-	494	109	446	PREDICTED: probable disease resistance protein At4g27220 isoform X1 [Vitis vinifera]	1402	1070	1401	521.546	1.97e-168	0.797059	338	332
evm.model.chr10.2469	K3	4.19979	0.831634	0.0649673	0.0626427	F6I1F2_VITVI	VIT_15s0045g00710	AAA domain-containing protein	1527.69	0	0.80297	-	-	-	-	-	-	1128	1	1022	PREDICTED: probable disease resistance protein At4g27220 isoform X6 [Vitis vinifera]	1228	181	1194	1795.02	0	0.882698	1022	1014
evm.model.chr10.2470	K3	6.90127	1.34892	0.149492	0.11285	F6I1F2_VITVI	VIT_15s0045g00710	AAA domain-containing protein	1628.61	0	0.680473	-	-	-	-	-	-	1294	1	1284	PREDICTED: probable disease resistance protein At4g27220 isoform X1 [Vitis vinifera]	1402	1	1402	1835.85	0	0.702837	1284	1402
evm.model.chr10.25	K3	335.984	109.288	18.1084	7.00516	E0CVL2_VITVI	VIT_10s0116g00500	HTH myb-type domain-containing protein	154.066	1.14e-49	1	-	-	-	-	-	-	76	1	75	PREDICTED: MYB-like transcription factor ETC1 [Vitis vinifera] &gt;ref|XP_034697387.1| MYB-like transcription factor ETC1 [Vitis riparia]	75	1	75	154.066	2.54e-47	1	75	75
evm.model.chr10.263	K3	785.021	376.841	204.112	44.3044	F6HRM9_VITVI	VIT_00s0187g00360	Phytocyanin domain-containing protein	298.901	7.29e-104	0.96988	-	-	-	-	-	-	172	1	171	PREDICTED: mavicyanin [Vitis vinifera]	171	1	171	342.043	9.55e-119	0.97076	171	171
evm.model.chr10.269	K3	401.78	308.951	299.315	156.992	F6HRM7_VITVI	VIT_00s0187g00310	Uncharacterized protein	137.887	7.48e-43	0.928571	VA0E1_ARATH	At5g55290	V-type proton ATPase subunit e1	122.865	1.22e-37	0.814286	70	-	-	-	-	-	-	-	-	-	-	-
evm.model.chr10.28	K3	485.433	221.155	69.3441	15.7344	THI42_VITVI	VIT_10s0116g00530	Thiamine thiazole synthase 2, chloroplastic	687.567	0	0.973684	THI4_ARATH	At5g54770	Thiamine thiazole synthase, chloroplastic	545.814	0	0.78635	356	1	355	thiamine thiazole synthase 2, chloroplastic [Vitis riparia]	355	1	355	712.99	0	0.977465	355	355
evm.model.chr10.284	K3	107.015	89.0638	67.2166	51.746	F6HRL4_VITVI	VIT_00s0187g00110	Cystatin domain-containing protein	179.874	5.65e-58	0.955357	-	-	-	-	-	-	160	48	159	cysteine proteinase inhibitor 1-like [Vitis riparia]	112	1	112	201.83	2.82e-64	0.946429	112	112
evm.model.chr10.350	K3	15.3677	3.03652	0.254717	0.911181	D7SSK0_VITVI	VIT_00s0259g00110	Uncharacterized protein	323.168	2.84e-110	0.965812	-	-	-	-	-	-	268	1	267	heavy metal-associated isoprenylated plant protein 7-like [Vitis riparia]	267	1	267	503.056	2.41e-179	0.966292	267	267
evm.model.chr10.371	K3	86.3773	31.1957	14.8891	2.05573	F6H876_VITVI	VIT_00s0469g00020	Uncharacterized protein	1487.24	0	0.965986	-	-	-	-	-	-	735	1	735	PREDICTED: cellulose synthase-like protein E6 [Vitis vinifera]	735	1	735	1486.86	0	0.965986	735	735
evm.model.chr10.380	K3	10.0721	2.28409	0.345999	0.81228	F6I2B0_VITVI	VIT_00s0508g00040	Uncharacterized protein	689.878	0	0.975248	-	-	-	-	-	-	405	4	404	inner centromere protein A [Momordica charantia]	396	5	396	467.233	9.82e-161	0.660099	401	392
evm.model.chr10.407	K3	135.616	66.9371	53.1097	23.1871	A5C9T4_VITVI	VIT_00s2269g00010	Uncharacterized protein	851.277	0	0.986726	F4JMH0_ARATH	At4g16490	ARM repeat superfamily protein	588.571	0	0.729387	452	1	452	PREDICTED: U-box domain-containing protein 4 [Vitis vinifera] &gt;ref|XP_010655424.1| PREDICTED: U-box domain-containing protein 4-like [Vitis vinifera]	452	1	452	894.419	0	0.986726	452	452
evm.model.chr10.490	K3	3.35939	0.591704	0.113978	0.151397	F6I2F2_VITVI	VIT_00s0865g00020	Uncharacterized protein	275.404	2.87e-94	0.882682	-	-	-	-	-	-	179	-	-	-	-	-	-	-	-	-	-	-
evm.model.chr10.649	K3	40.7977	25.0676	13.6544	3.79116	F6GYY4_VITVI	VIT_00s0301g00180	PKS_ER domain-containing protein	630.558	0	0.96	O65423_ARATH	At4g21580	PKS_ER domain-containing protein	496.508	1.2e-176	0.739938	325	1	325	PREDICTED: quinone oxidoreductase PIG3 isoform X1 [Vitis vinifera]	325	1	325	630.558	0	0.96	325	325
evm.model.chr10.796	K3	30.3863	19.7499	10.4271	8.6833	D7TJC6_VITVI	VIT_10s0003g00120	Malectin_like domain-containing protein	1150.96	0	0.9696	RLP4_ARATH	At1g28340	Receptor-like protein 4	878.626	0	0.722314	626	1	625	PREDICTED: putative leucine-rich repeat receptor-like serine/threonine-protein kinase At2g14440 [Vitis vinifera]	624	1	624	1243.02	0	0.9696	625	624
evm.model.chr10.81	K3	4.57129	0.375376	0	0	E0CVP7_VITVI	VIT_10s0116g01180	GUB_WAK_bind domain-containing protein	577.015	0	0.985251	O65389_ARATH	At1g11915	GUB_WAK_bind domain-containing protein	392.504	1.91e-135	0.674419	339	30	339	LEAF RUST 10 DISEASE-RESISTANCE LOCUS RECEPTOR-LIKE PROTEIN KINASE-like 2.7 [Camellia sinensis]	340	31	340	536.569	0	0.819936	310	310
evm.model.chr10.916	K3	232.206	166.86	155.737	70.992	F6HM78_VITVI	VIT_10s0003g01000	Malate dehydrogenase	695.656	0	0.985795	MDHM1_ARATH	At1g53240	Malate dehydrogenase 1, mitochondrial	579.711	0	0.832853	353	1	352	malate dehydrogenase, mitochondrial [Vitis riparia]	352	1	352	695.656	0	0.985795	352	352
evm.model.chr10.962	K3	1281.76	564.682	628.661	96.0524	F6HMA2_VITVI	VIT_10s0003g01360	Uncharacterized protein	940.258	0	0.982036	-	-	-	-	-	-	502	1	501	PREDICTED: low-temperature-induced cysteine proteinase [Vitis vinifera]	501	1	501	1023.46	0	0.982036	501	501
evm.model.chr11.1036	K3	0.88811	0.128806	0	0	F6HYL0_VITVI	VIT_11s0037g00580	Uncharacterized protein	845.114	0	0.892779	-	-	-	-	-	-	458	1	457	spermidine hydroxycinnamoyl transferase-like [Vitis riparia]	457	1	457	892.878	0	0.940919	457	457
evm.model.chr11.1230	K3	97.8638	41.5495	32.2834	10.2815	F6H9P0_VITVI	VIT_11s0065g00170	SBP-type domain-containing protein	668.692	0	0.955189	-	-	-	-	-	-	445	1	445	promoter-binding protein SPL10 [Vitis vinifera]	500	1	500	772.311	0	0.846	445	500
evm.model.chr11.1371	K3	27.6283	14.5016	5.72223	9.8582	F6H9H7_VITVI	VIT_04s0069g00790	Cyclic nucleotide-binding domain-containing protein	619.387	0	0.702517	CNG17_ARATH	At4g30360	Cyclic nucleotide-gated ion channel 17	531.176	0	0.607306	483	1	427	PREDICTED: cyclic nucleotide-gated ion channel 17 [Vitis vinifera]	723	1	433	822.772	0	0.935335	427	433
evm.model.chr11.1632	K3	5.83812	1.59389	0.557525	1.47789	D7UBJ1_VITVI	VIT_11s0103g00560	Uncharacterized protein	1170.99	0	0.932149	-	-	-	-	-	-	620	1	619	pentatricopeptide repeat-containing protein At3g02330, mitochondrial-like isoform X1 [Vitis riparia] &gt;ref|XP_034700527.1| pentatricopeptide repeat-containing protein At3g02330, mitochondrial-like isoform X1 [Vitis riparia] &gt;ref|XP_034700528.1| pentatricopeptide repeat-containing protein At3g02330, mitochondrial-like isoform X1 [Vitis riparia] &gt;ref|XP_034700529.1| pentatricopeptide repeat…	590	1	590	1200.65	0	0.936995	619	590
evm.model.chr11.1652	K3	179.424	114.198	40.4044	19.5385	-	-	-	-	-	-	-	-	-	-	-	-	93	-	-	-	-	-	-	-	-	-	-	-
evm.model.chr11.1653	K3	118.694	102.569	73.4412	22.585	A5AF64_VITVI	VIT_11s0052g00020	Uncharacterized protein	935.636	0	0.995842	Y1686_ARATH	At1g16860	Uncharacterized membrane protein At1g16860	693.345	0	0.73444	482	-	-	-	-	-	-	-	-	-	-	-
evm.model.chr11.1835	K3	127.69	74.3406	19.8797	3.1375	F6GXF3_VITVI	VIT_11s0052g01120	C2H2-type domain-containing protein	299.286	1.76e-104	0.987013	-	-	-	-	-	-	154	1	154	PREDICTED: zinc finger protein 2 [Vitis vinifera] &gt;ref|XP_034700480.1| zinc finger protein 2 [Vitis riparia]	154	1	154	313.923	3.44e-108	0.987013	154	154
evm.model.chr11.332	K3	3.92269	0.420988	0.06901	0.152995	F6HGY1_VITVI	VIT_11s0016g03020	Pectinesterase	474.552	1.21e-167	0.841727	PME53_ARATH	At5g19730	Probable pectinesterase 53	353.214	6.08e-120	0.665385	298	1	278	probable pectinesterase 53 [Vitis riparia]	379	1	252	480.33	5.48e-168	0.852518	278	252
evm.model.chr11.346	K3	26.7766	15.5848	3.57914	1.09153	D7TBG7_VITVI	VIT_11s0016g03140	Senescence domain-containing protein	753.051	0	0.963061	-	-	-	-	-	-	380	1	379	PREDICTED: senescence/dehydration-associated protein At4g35985, chloroplastic [Vitis vinifera]	379	1	379	753.051	0	0.963061	379	379
evm.model.chr11.354	K3	14.4461	4.12086	0.31907	1.02569	D7TBH5_VITVI	VIT_11s0016g03220	RNA-dependent RNA polymerase	1741.47	0	0.920335	-	-	-	-	-	-	954	1	954	PREDICTED: probable RNA-dependent RNA polymerase 5 isoform X1 [Vitis vinifera]	954	1	954	1858.57	0	0.946541	954	954
evm.model.chr11.368	K3	37.4504	20.8475	0.890595	0.37334	F6HGL9_VITVI	VIT_11s0016g03350	AP2/ERF domain-containing protein	337.035	9.23e-114	0.868421	DREB3_ARATH	At5g11590	Dehydration-responsive element-binding protein 3	193.741	1.75e-58	0.679348	394	149	394	ethylene-responsive transcription factor TINY-like [Vitis riparia]	254	1	254	473.781	8.14e-166	0.940945	246	254
evm.model.chr11.438	K3	39.9344	23.9942	14.2013	6.28265	F6HH22_VITVI	VIT_11s0016g03960	Kinesin-like protein	1305.43	0	0.986364	KN13B_ARATH	At3g16060	Kinesin-like protein KIN-13B	837.41	0	0.617524	752	1	720	PREDICTED: kinesin-like protein KIN-13B [Vitis vinifera]	740	1	717	1459.12	0	0.983333	720	717
evm.model.chr11.577	K3	95.3493	89.4601	58.9325	41.0938	D7TBY5_VITVI	VIT_11s0016g04970	NADH-cytochrome b5 reductase	608.601	0	0.966361	NB5R2_ARATH	At5g20080	NADH-cytochrome b5 reductase-like protein	491.115	2.35e-173	0.753086	395	68	394	NADH-cytochrome b5 reductase-like protein [Vitis riparia]	326	1	326	656.751	0	0.978593	327	326
evm.model.chr11.610	K3	45.1703	8.51741	0.6524	0.0894043	D7TC06_VITVI	VIT_11s0016g05230	PKS_ER domain-containing protein	696.427	0	0.982609	-	-	-	-	-	-	348	1	348	2-alkenal reductase (NADP(+)-dependent)-like [Vitis riparia]	348	1	348	704.131	0	0.988506	348	348
evm.model.chr11.682	K3	2.92614	0.55885	0	0.512224	D7TC52_VITVI	VIT_11s0016g05710	TPT domain-containing protein	647.121	0	0.973529	UGNT1_ARATH	At4g32272	UDP-N-acetylglucosamine transporter UGNT1	450.669	4.85e-158	0.677326	341	1	340	PREDICTED: UDP-sugar transporter sqv-7 [Vitis vinifera]	340	1	340	675.241	0	0.973529	340	340
evm.model.chr11.80	K3	90.1305	61.7766	5.0481	8.01394	F6HGS6_VITVI	VIT_11s0016g00960	Uncharacterized protein	1285.01	0	0.833132	SBT18_ARATH	At2g05920	Subtilisin-like protease SBT1.8	913.294	0	0.717156	827	1	827	subtilisin-like protease SBT1.8 [Vitis riparia]	762	1	760	1341.64	0	0.833132	827	760
evm.model.chr11.943	K3	21.5213	6.8858	0.588874	3.16367	F6I798_VITVI	VIT_11s0016g00010	Uncharacterized protein	573.163	0	0.966102	PUP5_ARATH	At2g24220	Probable purine permease 5	384.415	1.86e-131	0.69883	364	9	363	probable purine permease 5 isoform X1 [Vitis riparia]	375	21	375	692.575	0	0.977465	355	355
evm.model.chr12.1030	K3	13.1268	4.85386	1.13335	3.36305	F6HHN9_VITVI	VIT_12s0057g00890	Glucan endo-1,3-beta-D-glucosidase	884.019	0	0.977035	E139_ARATH	At5g58480	Glucan endo-1,3-beta-glucosidase 9	625.55	0	0.700935	484	1	484	PREDICTED: glucan endo-1,3-beta-glucosidase 9 [Vitis vinifera]	527	44	527	981.86	0	0.979339	484	484
evm.model.chr12.1050	K3	605.218	258.026	4.42102	76.8439	F6HHQ0_VITVI	VIT_12s0057g01020	Uncharacterized protein	674.47	0	0.955774	FLA2_ARATH	At4g12730	Fasciclin-like arabinogalactan protein 2	417.542	4.99e-143	0.646688	408	1	407	fasciclin-like arabinogalactan protein 2 [Vitis riparia]	407	1	407	804.668	0	0.960688	407	407
evm.model.chr12.1097	K3	237.435	132.253	72.8554	51.7324	F6HHQ8_VITVI	VIT_12s0057g01310	Uncharacterized protein	1144.8	0	0.980251	Q9SI07_ARATH	At2g04280	At2g04280	875.93	0	0.725835	558	-	-	-	-	-	-	-	-	-	-	-
evm.model.chr12.1103	K3	7.52237	1.6698	0.21633	1.50824	F6HHR1_VITVI	VIT_12s0057g01360	Uncharacterized protein	298.901	8.1e-102	0.948718	-	-	-	-	-	-	305	-	-	-	-	-	-	-	-	-	-	-
evm.model.chr12.1640	K3	9.01818	3.17224	1.03941	2.19419	F6H8V9_VITVI	VIT_12s0034g00910	ADP-ribosyl cyclase/cyclic ADP-ribose hydrolase	1796.17	0	0.744582	-	-	-	-	-	-	1303	16	1300	PREDICTED: TMV resistance protein N isoform X2 [Vitis vinifera]	1254	16	1251	1838.93	0	0.74537	1285	1236
evm.model.chr12.17	K3	4.99739	1.11606	0	0.760331	D7TMP7_VITVI	VIT_12s0142g00440	HVA22-like protein	229.565	4.7e-76	0.947368	HA22F_ARATH	At2g42820	HVA22-like protein f	191.815	6.44e-61	0.614286	231	76	231	PREDICTED: HVA22-like protein f [Vitis vinifera]	156	1	156	304.679	3.82e-103	0.916667	156	156
evm.model.chr12.1849	K3	3.02744	0.364641	0	0.0232687	F6H8Y6_VITVI	VIT_12s0034g02440	Uncharacterized protein	287.345	1.26e-88	0.781553	-	-	-	-	-	-	273	1	207	putative disease resistance RPP13-like protein 1 [Vitis riparia]	525	1	207	409.068	2.89e-138	0.985507	207	207
evm.model.chr12.1850	K3	1.37984	0.091806	0	0	F6H928_VITVI	VIT_12s0034g02310	Uncharacterized protein	284.263	6.27e-87	0.634921	-	-	-	-	-	-	282	12	282	putative disease resistance RPP13-like protein 1 isoform X1 [Vitis riparia]	1408	1113	1408	357.066	3.84e-110	0.638514	271	296
evm.model.chr12.187	K3	3.95058	0.682409	0	0.356051	F6H531_VITVI	VIT_12s0028g01710	Uncharacterized protein	254.218	7.82e-87	0.979866	-	-	-	-	-	-	149	-	-	-	-	-	-	-	-	-	-	-
evm.model.chr12.2020	K3	1.15823	0.188509	0.0275697	0.051308	-	-	-	-	-	-	-	-	-	-	-	-	1715	1	1398	PREDICTED: disease resistance protein RGA2-like [Vitis vinifera]	1425	1	1405	2293.85	0	0.848722	1398	1405
evm.model.chr12.2175	K3	9.63765	2.7074	1.01609	1.92992	D7TGQ5_VITVI	VIT_12s0035g01280	NB-ARC domain-containing protein	574.704	0	0.945338	-	-	-	-	-	-	414	1	311	disease resistance protein At4g27190-like [Vitis riparia] &gt;ref|XP_034702561.1| disease resistance protein At4g27190-like [Vitis riparia]	978	47	357	582.408	0	0.958199	311	311
evm.model.chr12.2257	K3	68.9503	30.5265	7.02915	3.06301	F6HJY5_VITVI	VIT_12s0035g02090	Uncharacterized protein	1652.49	0	0.949206	HPCA1_ARATH	At5g49760	Leucine-rich repeat receptor protein kinase HPCA1	1027.7	0	0.610936	1018	1	955	probable leucine-rich repeat receptor-like protein kinase At5g49770 [Vitis riparia]	954	1	954	1820.05	0	0.951832	955	954
evm.model.chr12.2279	K3	237.866	143.989	53.815	59.974	F6HJY1_VITVI	VIT_12s0035g02180	Endoglucanase	1069.69	0	0.978405	GUN25_ARATH	At5g49720	Endoglucanase 25	943.725	0	0.831405	621	1	620	endoglucanase 25 [Vitis riparia]	620	1	620	1268.83	0	0.977419	620	620
evm.model.chr12.242	K3	125.263	76.2476	32.3712	6.54816	F6H4Z7_VITVI	VIT_12s0028g02160	ALOG domain-containing protein	331.643	8.65e-117	0.994012	LSH10_ARATH	At2g42610	Protein LIGHT-DEPENDENT SHORT HYPOCOTYLS 10	268.855	6.26e-92	0.848684	167	1	167	PREDICTED: protein LIGHT-DEPENDENT SHORT HYPOCOTYLS 10 [Vitis vinifera]	167	1	167	346.665	9.26e-121	0.994012	167	167
evm.model.chr12.316	K3	48.0676	35.9647	16.2586	14.1488	A5BKD0_VITVI	VIT_12s0028g02650	Uncharacterized protein	440.269	4.97e-158	1	RAA1F_ARATH	At5g60860	Ras-related protein RABA1f	386.726	7.2e-137	0.865741	217	1	216	PREDICTED: ras-related protein Rab11B [Vitis vinifera]	216	1	216	440.269	3.79e-156	1	216	216
evm.model.chr12.360	K3	32.1618	11.2708	4.72357	2.8319	F6H4W9_VITVI	VIT_12s0028g03060	Protein kinase domain-containing protein	1625.14	0	0.949537	HSL1_ARATH	At1g28440	Receptor-like protein kinase HSL1	1041.18	0	0.609007	988	12	988	receptor-like protein kinase HSL1 [Vitis riparia]	1061	85	1061	1798.87	0	0.960082	977	977
evm.model.chr12.427	K3	26.4599	15.7712	6.38293	10.9565	F6H9C2_VITVI	VIT_00s0265g00050	1,3-beta-glucan synthase	2276.9	0	0.683462	CALSC_ARATH	At4g03550	Callose synthase 12	2666.34	0	0.741881	1774	1	1774	callose synthase 12 [Vitis riparia]	1774	1	1774	3572.71	0	0.976325	1774	1774
evm.model.chr12.475	K3	7.05336	2.10255	0.939963	1.50025	D7TE47_VITVI	VIT_12s0059g00220	AB hydrolase-1 domain-containing protein	593.578	0	0.961661	-	-	-	-	-	-	313	1	313	PREDICTED: bifunctional epoxide hydrolase 2 [Vitis vinifera]	313	1	313	597.045	0	0.961661	313	313
evm.model.chr12.509	K3	13.5349	3.60411	0.835353	0.955061	F6HIB0_VITVI	VIT_12s0059g00530	Uncharacterized protein	1926.37	0	0.947059	-	-	-	-	-	-	1211	1	1211	protein ENHANCED DOWNY MILDEW 2-like isoform X1 [Vitis riparia]	1206	1	1206	2350.47	0	0.95128	1211	1206
evm.model.chr12.514	K3	137.387	68.1854	27.184	18.842	F6HIB3_VITVI	VIT_12s0059g00570	FAS1 domain-containing protein	395.586	3.84e-139	0.952756	FLA7_ARATH	At2g04780	Fasciclin-like arabinogalactan protein 7	254.218	1.46e-83	0.743316	254	1	254	PREDICTED: fasciclin-like arabinogalactan protein 7 [Vitis vinifera] &gt;ref|XP_019079388.1| PREDICTED: fasciclin-like arabinogalactan protein 7 [Vitis vinifera]	254	1	254	419.853	8.97e-147	0.952756	254	254
evm.model.chr12.541	K3	36.847	14.2093	5.74362	8.31318	D7TE88_VITVI	VIT_12s0059g00770	Uncharacterized protein	1064.29	0	0.987061	Q9SGR6_ARATH	At1g76160	AT1G76160 protein	816.994	0	0.745826	542	1	541	PREDICTED: L-ascorbate oxidase homolog [Vitis vinifera]	541	1	541	1096.65	0	0.987061	541	541
evm.model.chr12.608	K3	8.3523	1.84143	0.749897	1.02061	F6HIE9_VITVI	VIT_12s0059g01370	RING-type domain-containing protein	285.419	3.8e-98	0.934426	-	-	-	-	-	-	184	-	-	-	-	-	-	-	-	-	-	-
evm.model.chr12.66	K3	3.64668	0.94377	0.144263	0.845951	F6H5A6_VITVI	VIT_12s0028g00400	1,3-beta-glucan synthase	3330.04	0	0.930039	CALS7_ARATH	At1g06490	Callose synthase 7	2656.71	0	0.722068	1802	1	1801	callose synthase 7 [Vitis riparia]	1939	139	1939	3633.19	0	0.967796	1801	1801
evm.model.chr12.703	K3	15.0179	3.63147	1.77776	1.84781	F6HIJ6_VITVI	VIT_12s0059g02270	Glutamate receptor	1727.99	0	0.964286	GLR34_ARATH	At1g05200	Glutamate receptor 3.4	1205.28	0	0.681193	925	1	924	PREDICTED: glutamate receptor 3.4 isoform X1 [Vitis vinifera] &gt;ref|XP_010657304.1| PREDICTED: glutamate receptor 3.4 isoform X1 [Vitis vinifera]	924	1	924	1844.71	0	0.964286	924	924
evm.model.chr12.771	K3	43.9285	24.0318	1.49491	2.92339	D7TEQ9_VITVI	VIT_12s0059g02730	Uncharacterized protein	290.426	1.8e-100	0.963636	Q9ZV57_ARATH	At2g32280	At2g32280	231.106	3.14e-77	0.693252	165	-	-	-	-	-	-	-	-	-	-	-
evm.model.chr12.823	K3	5.11111	0.757934	0.0998297	0.066843	F6GXQ3_VITVI	VIT_12s0134g00300	Uncharacterized protein	1451.03	0	0.855835	Y4230_ARATH	At4g03230	G-type lectin S-receptor-like serine/threonine-protein kinase At4g03230	475.322	1.12e-152	0.642298	909	48	908	PREDICTED: G-type lectin S-receptor-like serine/threonine-protein kinase At4g03230 [Vitis vinifera]	1022	151	1022	1519.6	0	0.870056	861	872
evm.model.chr12.859	K3	1.53728	0.124712	0	0	D7SQS1_VITVI	VIT_12s0134g00490	Uncharacterized protein	465.307	1.21e-166	0.972222	-	-	-	-	-	-	253	1	252	transcription factor MYB15-like [Vitis riparia]	252	1	252	510.76	0	0.972222	252	252
evm.model.chr13.1076	K3	2.48653	0.455372	0	0.0389223	F6I5X2_VITVI	VIT_13s0074g00790	Uncharacterized protein	919.842	0	0.968017	C94C1_ARATH	At2g27690	Cytochrome P450 94C1	578.941	0	0.618026	469	1	469	cytochrome P450 94C1-like [Vitis riparia]	506	38	506	950.658	0	0.968017	469	469
evm.model.chr13.116	K3	95.4088	75.196	50.4075	35.6961	A5ACP0_VITVI	VIT_13s0067g01290	Clathrin heavy chain	3281.89	0	0.996982	CLAH1_ARATH	At3g11130	Clathrin heavy chain 1	3100.84	0	0.924562	1705	1	1704	PREDICTED: clathrin heavy chain 1 [Vitis vinifera]	1704	1	1704	3524.18	0	0.997066	1704	1704
evm.model.chr13.1169	K3	7.10816	1.78871	0.369727	0.69746	F6I445_VITVI	VIT_18s0041g02120	ADP-ribosyl cyclase/cyclic ADP-ribose hydrolase	783.867	0	0.811935	-	-	-	-	-	-	554	1	541	disease resistance protein RUN1-like [Vitis riparia]	629	82	618	976.852	0	0.918669	541	537
evm.model.chr13.1466	K3	1.60145	0.087414	0	0	-	-	-	-	-	-	-	-	-	-	-	-	268	1	254	PREDICTED: zinc finger protein ZAT4 [Vitis vinifera]	563	200	453	501.901	2.93e-174	0.964567	254	254
evm.model.chr13.1534	K3	2.62223	0.429298	0.045467	0.155081	D7UDS4_VITVI	VIT_13s0175g00050	SHSP domain-containing protein	655.596	0	0.863741	-	-	-	-	-	-	425	1	424	PREDICTED: inactive protein RESTRICTED TEV MOVEMENT 2 [Vitis vinifera]	451	1	451	773.081	0	0.866962	424	451
evm.model.chr13.1600	K3	16.403	7.23909	2.11312	1.01311	F6HIX0_VITVI	VIT_13s0047g00080	MFS domain-containing protein	928.317	0	0.926078	ZIFL1_ARATH	At5g13750	Protein ZINC INDUCED FACILITATOR-LIKE 1	649.047	0	0.644898	487	1	487	protein ZINC INDUCED FACILITATOR-LIKE 1-like [Vitis riparia]	487	1	487	940.643	0	0.938398	487	487
evm.model.chr13.161	K3	352.825	237.208	221.082	90.2644	D7T4J5_VITVI	VIT_13s0067g01840	Ferritin	431.795	4.68e-153	0.977358	FRI2_ARATH	At3g11050	Ferritin-2, chloroplastic	311.227	8.04e-106	0.791469	265	1	265	ferritin-3, chloroplastic-like [Vitis riparia]	265	1	265	533.872	0	0.988679	265	265
evm.model.chr13.1711	K3	4.32265	1.08253	0.29993	0.158859	F6HPX6_VITVI	VIT_13s0101g00300	Uncharacterized protein	2405.56	0	0.90078	-	-	-	-	-	-	1485	1	1431	PREDICTED: putative disease resistance RPP13-like protein 1 [Vitis vinifera] &gt;ref|XP_019079961.1| PREDICTED: putative disease resistance RPP13-like protein 1 [Vitis vinifera] &gt;ref|XP_019079962.1| PREDICTED: putative disease resistance RPP13-like protein 1 [Vitis vinifera]	1437	1	1431	2576.97	0	0.902166	1431	1431
evm.model.chr13.1721	K3	48.7675	17.5641	4.45754	4.68115	D7TF89_VITVI	VIT_13s0047g00620	Uncharacterized protein	144.05	1.89e-42	0.985294	-	-	-	-	-	-	269	-	-	-	-	-	-	-	-	-	-	-
evm.model.chr13.1742	K3	2.58085	0.492545	0.021398	0.0690383	F6HIY1_VITVI	VIT_13s0047g01190	NADH-cytochrome b5 reductase	552.747	0	0.958904	NB5R1_ARATH	At5g17770	NADH--cytochrome b5 reductase 1	391.734	1.56e-136	0.702381	292	1	292	PREDICTED: NADH--cytochrome b5 reductase 1 [Vitis vinifera]	292	1	292	582.408	0	0.958904	292	292
evm.model.chr13.1829	K3	8.7264	1.97485	0.543321	0.954642	F6I6M5_VITVI	VIT_13s0067g01310	Uncharacterized protein	471.085	2.15e-162	0.813158	-	-	-	-	-	-	477	1	392	putative disease resistance RPP13-like protein 1 isoform X4 [Vitis riparia]	486	1	433	643.654	0	0.766968	392	433
evm.model.chr13.2021	K3	29.9609	13.9981	7.99011	5.14588	F6HVD4_VITVI	VIT_13s0084g00800	Uncharacterized protein	473.396	1.75e-167	0.975	A0A1I9LTW1_ARATH	At3g54390	Sequence-specific DNA binding transcription factor	286.96	2.23e-94	0.606383	335	1	335	PREDICTED: trihelix transcription factor ASIL1 [Vitis vinifera]	334	1	334	664.84	0	0.985075	335	334
evm.model.chr13.2045	K3	31.8759	16.0511	7.92499	4.74269	F6I5R8_VITVI	VIT_13s0067g03380	Uncharacterized protein	1986.85	0	0.991674	F4K148_ARATH	At5g19420	Regulator of chromosome condensation (RCC1) family with FYVE zinc finger domain-containing protein	1487.63	0	0.724472	1104	1	1104	PREDICTED: E3 ubiquitin-protein ligase HERC2 [Vitis vinifera] &gt;ref|XP_019073273.1| PREDICTED: E3 ubiquitin-protein ligase HERC2 [Vitis vinifera]	1104	1	1104	2257.26	0	0.991848	1104	1104
evm.model.chr13.2056	K3	1.75009	0.10273	0	0	F6I5S1_VITVI	VIT_13s0067g03570	NB-ARC domain-containing protein	1018.84	0	0.976879	-	-	-	-	-	-	655	1	652	PREDICTED: putative disease resistance protein At3g14460 isoform X1 [Vitis vinifera]	1267	1	650	1303.5	0	0.976994	652	650
evm.model.chr13.2057	K3	2.00998	0.309474	0.0803177	0.1734	F6I5S1_VITVI	VIT_13s0067g03570	NB-ARC domain-containing protein	896.73	0	0.753363	-	-	-	-	-	-	578	1	577	PREDICTED: putative disease resistance protein At3g14460 isoform X1 [Vitis vinifera]	1267	690	1267	1067.37	0	0.944637	577	578
evm.model.chr13.2133	K3	3.28674	0.48665	0.110658	0.0733743	F6HVF3_VITVI	VIT_13s0139g00210	Uncharacterized protein	2346.62	0	0.875648	-	-	-	-	-	-	1400	1	1345	putative disease resistance RPP13-like protein 1 [Vitis riparia]	1390	1	1344	2415.96	0	0.885502	1345	1344
evm.model.chr13.2135	K3	1.27868	0.134222	0.003884	0.016578	F6HVF3_VITVI	VIT_13s0139g00210	Uncharacterized protein	1981.84	0	0.727601	-	-	-	-	-	-	1397	1	1389	putative disease resistance RPP13-like protein 1 [Vitis riparia]	1390	1	1386	2005.72	0	0.72446	1389	1386
evm.model.chr13.2161	K3	4.46386	0.487524	0.0208533	0.181891	F6HB56_VITVI	VIT_00s0131g00350	Uncharacterized protein	625.935	0	0.947205	-	-	-	-	-	-	323	1	322	PREDICTED: annexin D4-like [Vitis vinifera]	322	1	322	625.935	0	0.947205	322	322
evm.model.chr13.2183	K3	16.6279	3.85446	1.20136	0.118289	D7SPZ3_VITVI	VIT_13s0019g00730	Uncharacterized protein	575.859	0	0.975352	ANXD3_ARATH	At2g38760	Annexin D3	416.772	2.15e-145	0.626168	318	1	318	annexin D3 [Vitis riparia]	318	1	318	645.966	0	0.977987	318	318
evm.model.chr13.2238	K3	6.07946	0.945026	0.212816	0.609136	F6GXA1_VITVI	VIT_13s0019g01880	Uncharacterized protein	2170.2	0	0.827286	-	-	-	-	-	-	1374	1	1373	putative disease resistance RPP13-like protein 1 [Vitis riparia]	1347	1	1347	2292.31	0	0.82618	1373	1347
evm.model.chr13.2249	K3	2.72289	0.268014	0.062213	0.014496	F6HHY9_VITVI	VIT_13s0158g00400	Uncharacterized protein	1412.9	0	0.92394	-	-	-	-	-	-	1446	1	1445	putative disease resistance RPP13-like protein 1 [Vitis riparia] &gt;ref|XP_034703080.1| putative disease resistance RPP13-like protein 1 [Vitis riparia]	1446	1	1445	2680.59	0	0.934948	1445	1445
evm.model.chr13.2264	K3	16.8077	8.07642	1.22707	4.82749	F6HHY3_VITVI	VIT_13s0158g00300	Uncharacterized protein	212.231	9.11e-70	0.909091	-	-	-	-	-	-	218	-	-	-	-	-	-	-	-	-	-	-
evm.model.chr13.2528	K3	38.7805	14.1229	8.36522	4.74127	F6HD14_VITVI	VIT_13s0067g02610	Uncharacterized protein	87.0409	2.28e-21	0.906977	-	-	-	-	-	-	336	-	-	-	-	-	-	-	-	-	-	-
evm.model.chr13.2529	K3	2.51828	0.380117	0.0935417	0.220778	F6HB75_VITVI	VIT_13s0064g01800	Uncharacterized protein	909.827	0	0.767773	-	-	-	-	-	-	923	1	638	PREDICTED: putative disease resistance protein At3g14460 [Vitis vinifera] &gt;ref|XP_019079805.1| PREDICTED: putative disease resistance protein At3g14460 [Vitis vinifera] &gt;ref|XP_019079806.1| PREDICTED: putative disease resistance protein At3g14460 [Vitis vinifera] &gt;ref|XP_019079807.1| PREDICTED: putative disease resistance protein At3g14460 [Vitis vinifera] &gt;ref|XP_019079808.1| PREDICT…	796	98	761	1214.91	0	0.921687	638	664
evm.model.chr13.2534	K3	2.1313	0.338894	0.041845	0.199759	F6HB75_VITVI	VIT_13s0064g01800	Uncharacterized protein	1371.3	0	0.965517	-	-	-	-	-	-	1348	571	1265	putative disease resistance protein RGA4 isoform X1 [Vitis riparia]	1400	703	1398	1376.69	0	0.968391	695	696
evm.model.chr13.2535	K3	48.2277	27.0138	10.8838	6.63683	-	-	-	-	-	-	-	-	-	-	-	-	163	-	-	-	-	-	-	-	-	-	-	-
evm.model.chr13.348	K3	3.4843	0.890155	0	0.0993877	F6HNA0_VITVI	VIT_13s0019g00170	Uncharacterized protein	354.755	1.81e-122	0.760331	-	-	-	-	-	-	315	-	-	-	-	-	-	-	-	-	-	-
evm.model.chr13.353	K3	30.9229	5.79801	0.31874	0.494093	D7TM05_VITVI	VIT_13s0019g00090	Uncharacterized protein	316.235	1.25e-108	0.823232	-	-	-	-	-	-	220	-	-	-	-	-	-	-	-	-	-	-
evm.model.chr13.357	K3	19.4729	4.81265	2.29001	0.558029	D7TLZ4_VITVI	VIT_13s0019g00260	PsbP domain-containing protein	484.567	7.71e-175	0.978992	PPL1_ARATH	At3g55330	PsbP-like protein 1, chloroplastic	292.738	2.88e-99	0.643192	238	1	238	psbP-like protein 1, chloroplastic [Vitis riparia]	238	1	238	486.108	1.68e-173	0.978992	238	238
evm.model.chr13.361	K3	677.535	399.083	53.0294	15.1323	D7TLZ1_VITVI	VIT_13s0019g00330	Uncharacterized protein	457.603	1.04e-163	0.976096	TIP13_ARATH	At4g01470	Aquaporin TIP1-3	397.127	6.88e-140	0.825397	252	1	251	aquaporin TIP1-3-like [Vitis riparia]	251	1	251	479.945	1.21e-170	0.972112	251	251
evm.model.chr13.408	K3	8.93771	2.72108	0.407678	0.0892393	F6HI80_VITVI	VIT_12s0059g00030	Uncharacterized protein	483.411	1.38e-171	0.968847	-	-	-	-	-	-	321	-	-	-	-	-	-	-	-	-	-	-
evm.model.chr13.560	K3	18.2103	3.19442	0.255306	0.331367	D7TLL0_VITVI	VIT_13s0019g02550	Uncharacterized protein	1488.01	0	0.972185	-	-	-	-	-	-	756	1	755	PREDICTED: cucumisin-like isoform X3 [Vitis vinifera]	755	1	755	1517.29	0	0.972185	755	755
evm.model.chr13.571	K3	1.78293	0.284224	0.00989033	0.0211983	F6HNS0_VITVI	VIT_13s0019g02640	Uncharacterized protein	1209.9	0	0.970266	-	-	-	-	-	-	734	1	733	cucumisin-like isoform X1 [Vitis riparia] &gt;ref|XP_034703132.1| cucumisin-like isoform X1 [Vitis riparia]	731	1	731	1449.11	0	0.965894	733	731
evm.model.chr13.631	K3	128.814	68.2578	45.4342	12.1645	A5BSA7_VITVI	VIT_13s0019g03280	Uncharacterized protein	384.415	6.12e-137	0.994709	WLI2B_ARATH	At3g55770	LIM domain-containing protein WLIM2b	326.25	1e-113	0.867403	189	1	189	PREDICTED: LIM domain-containing protein WLIM2b [Vitis vinifera] &gt;ref|XP_010658484.1| PREDICTED: LIM domain-containing protein WLIM2b [Vitis vinifera] &gt;ref|XP_034704674.1| LIM domain-containing protein WLIM2b [Vitis riparia]	189	1	189	384.415	5.15e-135	0.994709	189	189
evm.model.chr13.706	K3	30.1383	11.7472	5.06258	4.67519	F6HNI8_VITVI	VIT_13s0019g03890	Uncharacterized protein	739.184	0	0.948133	-	-	-	-	-	-	481	1	481	PREDICTED: protein IQ-DOMAIN 1 [Vitis vinifera] &gt;ref|XP_010658437.1| PREDICTED: protein IQ-DOMAIN 1 [Vitis vinifera] &gt;ref|XP_019080140.1| PREDICTED: protein IQ-DOMAIN 1 [Vitis vinifera]	482	1	482	932.554	0	0.96473	481	482
evm.model.chr13.708	K3	134.288	97.3107	72.6687	55.2031	F6GTY8_VITVI	VIT_06s0004g03220	Tr-type G domain-containing protein	283.493	2.92e-92	0.992537	EF1A4_ARATH	At5g60390	Elongation factor 1-alpha 4	279.256	2.7e-91	0.992481	224	60	192	PREDICTED: elongation factor 1-alpha-like [Gossypium raimondii]	346	1	133	283.108	5.88e-92	1	133	133
evm.model.chr13.722	K3	165.398	89.8148	50.9262	1.8154	D7TMB8_VITVI	VIT_13s0019g04030	Carboxypeptidase	913.679	0	0.956332	SCP27_ARATH	At3g07990	Serine carboxypeptidase-like 27	724.931	0	0.78032	459	1	458	PREDICTED: serine carboxypeptidase-like 27 [Vitis vinifera]	456	1	456	913.679	0	0.956332	458	456
evm.model.chr13.744	K3	1.35927	0.0712547	0	0	D7TMA6_VITVI	VIT_13s0019g04160	Protein kinase domain-containing protein	535.413	0	0.958955	-	-	-	-	-	-	369	1	369	PREDICTED: putative serine/threonine-protein kinase isoform X1 [Vitis vinifera]	370	1	370	735.717	0	0.962162	369	370
evm.model.chr13.777	K3	1.99457	0.352664	0	0.294271	D7SKZ7_VITVI	VIT_06s0004g02720	Uncharacterized protein	1052.74	0	0.691057	F4IHT0_ARATH	At2g28320	Pleckstrin homology (PH) and lipid-binding START domains-containing protein	940.258	0	0.620783	737	1	737	protein ENHANCED DISEASE RESISTANCE 2-like [Vitis riparia]	737	1	737	1503.8	0	0.966079	737	737
evm.model.chr13.785	K3	329.664	255.835	202.3	69.9319	F6HNF4_VITVI	VIT_13s0019g04480	Adenosine kinase	708.753	0	0.991202	ADK2_ARATH	At5g03300	Adenosine kinase 2	619.387	0	0.852507	342	1	341	PREDICTED: adenosine kinase 2 [Vitis vinifera]	341	1	341	709.138	0	0.994135	341	341
evm.model.chr13.807	K3	49.6139	35.7963	1.20381	13.7427	F6HND9_VITVI	VIT_13s0019g04660	Aa_trans domain-containing protein	850.507	0	0.936283	AVT1C_ARATH	At2g39130	Amino acid transporter AVT1C	683.33	0	0.699819	553	1	553	PREDICTED: vacuolar amino acid transporter 1 [Vitis vinifera] &gt;ref|XP_010658377.1| PREDICTED: vacuolar amino acid transporter 1 [Vitis vinifera] &gt;ref|XP_010658378.1| PREDICTED: vacuolar amino acid transporter 1 [Vitis vinifera] &gt;ref|XP_019080105.1| PREDICTED: vacuolar amino acid transporter 1 [Vitis vinifera]	551	1	551	1074.69	0	0.958409	553	551
evm.model.chr13.832	K3	92.7941	71.4949	12.7132	7.38993	D7TM46_VITVI	VIT_13s0019g04910	Pectate lyase	810.831	0	0.96319	PLY12_ARATH	At3g53190	Probable pectate lyase 12	585.874	0	0.71464	564	1	490	probable pectate lyase 5 [Vitis riparia] &gt;ref|XP_034704650.1| probable pectate lyase 5 [Vitis riparia]	495	1	488	986.097	0	0.971429	490	488
evm.model.chr14.1007	K3	13.6337	3.19437	0.832408	0.264828	D7SZG7_VITVI	VIT_05s0049g01010	Uncharacterized protein	188.734	1.38e-60	0.763636	MYB15_ARATH	At3g23250	Transcription factor MYB15	199.519	5.49e-63	0.710938	189	1	188	PREDICTED: myb-related protein Myb4 [Vitis vinifera]	205	1	205	362.844	4.22e-126	0.878641	188	205
evm.model.chr14.1324	K3	51.4845	14.8426	3.55473	2.1708	D7TSK7_VITVI	VIT_14s0006g00520	Glucan endo-1,3-beta-D-glucosidase	929.472	0	0.952183	E132_ARATH	At1g66250	Glucan endo-1,3-beta-glucosidase 2	742.651	0	0.764317	492	14	491	PREDICTED: glucan endo-1,3-beta-glucosidase 2 [Vitis vinifera]	494	14	494	931.398	0	0.952183	478	481
evm.model.chr14.1501	K3	64.984	21.6996	3.0916	4.95524	D7TSQ0_VITVI	VIT_14s0006g01250	C2 domain-containing protein	302.368	2.58e-105	0.969697	CAR4_ARATH	At3g17980	Protein C2-DOMAIN ABA-RELATED 4	233.802	3.58e-78	0.727273	166	1	165	PREDICTED: protein C2-DOMAIN ABA-RELATED 4 [Vitis vinifera]	165	1	165	328.176	1.87e-113	0.969697	165	165
evm.model.chr14.174	K3	33.8299	20.2239	11.3141	3.27534	D7UA09_VITVI	VIT_14s0060g01430	Uncharacterized protein	1639.78	0	0.930359	-	-	-	-	-	-	919	-	-	-	-	-	-	-	-	-	-	-
evm.model.chr14.1908	K3	3.7799	0.394997	0.102718	0.0824837	F6HSS1_VITVI	VIT_14s0006g02850	BHLH domain-containing protein	439.884	5.65e-156	0.983936	BEE1_ARATH	At1g18400	Transcription factor BEE 1	157.532	1.78e-45	0.685185	298	1	297	transcription factor BEE 1-like isoform X1 [Vitis riparia]	297	1	297	609.372	0	0.976431	297	297
evm.model.chr14.1953	K3	5.48041	1.38611	0	0.35535	F6HSE4_VITVI	VIT_14s0006g03100	Uncharacterized protein	97.4413	3.27e-27	0.813559	-	-	-	-	-	-	106	-	-	-	-	-	-	-	-	-	-	-
evm.model.chr14.1973	K3	41.6081	11.6842	0.949891	0.98733	D7SMQ7_VITVI	VIT_14s0083g00080	Uncharacterized protein	438.728	1.2e-154	0.973422	-	-	-	-	-	-	301	-	-	-	-	-	-	-	-	-	-	-
evm.model.chr14.2092	K3	18.5858	5.53291	1.45026	3.73561	F6GVU8_VITVI	VIT_14s0083g00910	O-fucosyltransferase family protein	1224.54	0	0.984962	OFT27_ARATH	At3g30300	O-fucosyltransferase 27	888.641	0	0.696486	682	1	681	O-fucosyltransferase 27 isoform X2 [Vitis riparia]	680	1	680	1383.62	0	0.979442	681	680
evm.model.chr14.2129	K3	10.9312	1.95261	0.292417	1.15334	D7SMP5_VITVI	VIT_14s0083g01130	Uncharacterized protein	683.33	0	0.934247	Q9LMX9_ARATH	At1g13680	F21F23.12 protein	443.736	1.73e-154	0.632219	393	1	365	PREDICTED: PI-PLC X domain-containing protein At5g67130 [Vitis vinifera]	364	1	364	683.715	0	0.934247	365	364
evm.model.chr14.2158	K3	11.2823	1.58831	0.051785	0.128073	F6H470_VITVI	VIT_14s0068g00030	Protein kinase domain-containing protein	1192.56	0	0.814767	-	-	-	-	-	-	785	1	742	PREDICTED: receptor-like protein kinase FERONIA [Vitis vinifera]	892	1	768	1211.05	0	0.814767	742	768
evm.model.chr14.2190	K3	161.171	138.153	105.156	22.8916	D7SVA5_VITVI	VIT_14s0068g00230	Uncharacterized protein	104.76	7.73e-29	0.953846	SP1L2_ARATH	At1g69230	Protein SPIRAL1-like 2	73.559	3.53e-17	0.744186	143	56	131	protein SPIRAL1-like 3 [Vitis riparia]	113	29	104	151.754	9.18e-45	0.947368	76	76
evm.model.chr14.2225	K3	53.376	23.422	3.60597	3.47806	F6H405_VITVI	VIT_14s0068g00510	Uncharacterized protein	149.828	1.97e-47	0.959596	-	-	-	-	-	-	99	-	-	-	-	-	-	-	-	-	-	-
evm.model.chr14.2310	K3	113.897	48.3215	30.3071	8.75666	F6H440_VITVI	VIT_14s0068g01260	Uncharacterized protein	648.662	0	0.983471	MPCP3_ARATH	At5g14040	Mitochondrial phosphate carrier protein 3, mitochondrial	536.184	0	0.802817	476	113	475	PREDICTED: mitochondrial phosphate carrier protein 3, mitochondrial isoform X1 [Vitis vinifera]	363	1	363	730.709	0	0.983471	363	363
evm.model.chr14.244	K3	7.08217	2.20649	0.386429	0.171824	D7U9X2_VITVI	VIT_14s0060g01960	Pectinesterase	1029.24	0	0.922942	PME22_ARATH	At3g05620	Putative pectinesterase/pectinesterase inhibitor 22	648.662	0	0.632692	554	1	554	PREDICTED: putative pectinesterase/pectinesterase inhibitor 22 [Vitis vinifera]	571	1	571	1080.86	0	0.922942	554	571
evm.model.chr14.2469	K3	5.99722	0.819991	0.248547	0.165097	D7UBD6_VITVI	VIT_14s0171g00110	Lipase	768.459	0	0.983957	LIP2_ARATH	At5g14180	Triacylglycerol lipase 2	542.347	0	0.671196	392	1	392	PREDICTED: triacylglycerol lipase 2 [Vitis vinifera]	392	1	392	799.66	0	0.979592	392	392
evm.model.chr14.2539	K3	31.5574	16.0307	8.06039	3.13815	F6GX66_VITVI	VIT_14s0219g00220	CCT domain-containing protein	548.895	0	0.983871	-	-	-	-	-	-	310	-	-	-	-	-	-	-	-	-	-	-
evm.model.chr14.2557	K3	1.48162	0.141354	0	0	F6HUS7_VITVI	VIT_14s0066g00130	Uncharacterized protein	1419.83	0	0.957924	-	-	-	-	-	-	707	1	707	protein SIEVE ELEMENT OCCLUSION B-like [Vitis riparia]	713	1	713	1425.22	0	0.962132	707	713
evm.model.chr14.2612	K3	83.643	60.1006	25.7311	30.1409	F6HUV7_VITVI	VIT_14s0066g00610	Uncharacterized protein	4177.48	0	0.763478	F4KHD5_ARATH	At5g40450	A-kinase anchor-like protein	72.7886	7.08e-12	0.642857	5705	1	3433	PREDICTED: golgin subfamily B member 1 isoform X2 [Vitis vinifera]	4565	1	3285	4588.48	0	0.763652	3433	3285
evm.model.chr14.2705	K3	86.6824	30.5797	8.0469	7.72199	D7TWR0_VITVI	VIT_14s0066g01390	HD domain-containing protein	880.937	0	0.948936	Q9FL05_ARATH	At5g40270	HD domain-containing protein	692.96	0	0.710638	471	1	470	deoxynucleoside triphosphate triphosphohydrolase SAMHD1 homolog [Vitis riparia]	470	1	470	940.643	0	0.965957	470	470
evm.model.chr14.2787	K3	15.3268	4.82601	1.51511	0.223756	F6HV41_VITVI	VIT_14s0066g02040	Adenosinetriphosphatase	949.118	0	0.953398	-	-	-	-	-	-	515	1	515	PREDICTED: AAA-ATPase At3g28580 [Vitis vinifera]	515	1	515	1031.17	0	0.953398	515	515
evm.model.chr14.2800	K3	6.70619	1.11486	0.447243	0.394001	F6HV49_VITVI	VIT_14s0066g02130	Uncharacterized protein	502.671	0	0.930502	Q9FLD4_ARATH	At5g40020	At5g40020	332.798	2.15e-114	0.626016	259	1	259	PREDICTED: thaumatin-like protein [Vitis vinifera]	259	1	259	502.671	2.28e-179	0.930502	259	259
evm.model.chr14.3045	K3	829.291	335.819	29.0521	0.0467643	A5BA94_VITVI	VIT_14s0108g01020	Expansin	457.218	5.97e-164	0.995833	EXPA1_ARATH	At1g69530	Expansin-A1	374.015	5.91e-131	0.8	240	1	240	PREDICTED: expansin-A10 [Vitis vinifera]	240	1	240	488.804	1.41e-174	0.995833	240	240
evm.model.chr14.3070	K3	38.8765	8.33395	3.59517	0.463556	D7SXF7_VITVI	VIT_14s0108g01180	Uncharacterized protein	494.197	4e-178	0.952191	Q8GWM5_ARATH	At5g39530, At5g39530/MUL8_210	Uncharacterized protein At5g39530	298.901	1.96e-101	0.636364	252	-	-	-	-	-	-	-	-	-	-	-
evm.model.chr14.3095	K3	142.45	108.409	26.0538	60.1018	D7SXI0_VITVI	VIT_14s0108g01420	Cyclic nucleotide-binding domain-containing protein	1363.98	0	0.984308	CNGC2_ARATH	At5g15410	Cyclic nucleotide-gated ion channel 2	999.194	0	0.724658	701	1	701	PREDICTED: cyclic nucleotide-gated ion channel 2 isoform X1 [Vitis vinifera]	701	1	701	1419.45	0	0.984308	701	701
evm.model.chr14.405	K3	7.43213	1.85447	0.572574	0.823954	F6HYZ2_VITVI	VIT_14s0128g00430	Protein kinase domain-containing protein	1295.8	0	0.979136	ANP1_ARATH	At1g09000	Mitogen-activated protein kinase kinase kinase ANP1	692.96	0	0.603152	671	1	671	mitogen-activated protein kinase kinase kinase NPK1-like isoform X1 [Vitis riparia]	671	1	671	1362.05	0	0.982116	671	671
evm.model.chr14.501	K3	4.85881	0.723016	0.0702403	0.0186587	D7TV14_VITVI	VIT_14s0030g00200	MFS domain-containing protein	365.155	1.16e-122	0.917098	ERDL5_ARATH	At1g54730	Sugar transporter ERD6-like 5	239.195	5.28e-74	0.652174	329	138	323	sugar transporter ERD6-like 5 isoform X3 [Vitis riparia]	466	183	368	365.54	5.16e-121	0.951613	186	186
evm.model.chr14.541	K3	1.34366	0.244532	0.0260313	0.115507	-	-	-	-	-	-	-	-	-	-	-	-	1493	1	1446	disease resistance protein At4g27190-like [Vitis riparia]	1511	1	1501	1822.75	0	0.659588	1446	1501
evm.model.chr14.577	K3	5.55595	0.86707	0.0685533	0.200114	F6HTW9_VITVI	VIT_14s0030g01160	AAA domain-containing protein	232.261	3.25e-71	0.795775	-	-	-	-	-	-	155	15	155	PREDICTED: disease resistance protein At4g27190-like [Vitis vinifera]	664	524	664	218.009	1.54e-64	0.794326	141	141
evm.model.chr14.695	K3	27.4814	16.1593	8.36501	3.57456	F6HTT4_VITVI	VIT_14s0030g01760	Uncharacterized protein	570.081	0	0.921311	Q8RX84_ARATH	At5g28150	AT5g28150/T24G3_80	385.956	6.51e-134	0.636364	306	-	-	-	-	-	-	-	-	-	-	-
evm.model.chr14.698	K3	26.3264	11.1376	2.13945	1.44159	D7TUM4_VITVI	VIT_14s0030g01790	Uncharacterized protein	689.108	0	1	NDL2_ARATH	At5g11790	Protein NDL2	477.633	1.89e-168	0.666667	354	1	353	PREDICTED: pollen-specific protein SF21 [Vitis vinifera] &gt;ref|XP_034707661.1| protein NDL2-like [Vitis riparia]	353	1	353	722.62	0	1	353	353
evm.model.chr14.885	K3	19.1453	5.3795	1.29621	3.06514	F6HVI7_VITVI	VIT_14s0081g00560	WRKY domain-containing protein	655.21	0	0.994475	-	-	-	-	-	-	365	1	365	PREDICTED: probable WRKY transcription factor 74 [Vitis vinifera]	365	1	365	750.74	0	0.994521	365	365
evm.model.chr14.946	K3	4.14351	0.778412	0.200689	0.01779	F6HVH2_VITVI	VIT_14s0081g00800	AAA domain-containing protein	1725.68	0	0.833795	-	-	-	-	-	-	1114	1	1089	PREDICTED: probable disease resistance protein At4g27220 isoform X2 [Vitis vinifera]	1336	1	1090	1910.19	0	0.869844	1089	1090
evm.model.chr15.1046	K3	5.14948	1.06392	0.180814	0.0610167	F6GVB8_VITVI	VIT_15s0021g01310	WRKY domain-containing protein	300.827	4.08e-103	0.983333	-	-	-	-	-	-	229	1	228	PREDICTED: probable WRKY transcription factor 12 [Vitis vinifera] &gt;ref|XP_034708738.1| probable WRKY transcription factor 12 [Vitis riparia]	228	1	228	480.715	1.12e-171	1	228	228
evm.model.chr15.1075	K3	91.9711	76.5049	40.3102	33.9221	F6GVA6_VITVI	VIT_15s0021g01550	Uncharacterized protein	1372.07	0	0.915877	NRG2_ARATH	At3g60320	Nitrate regulatory gene2 protein	820.846	0	0.630252	813	1	812	nitrate regulatory gene2 protein-like [Vitis riparia]	845	1	844	1463.74	0	0.913507	812	844
evm.model.chr15.1112	K3	30.7101	15.4836	6.09022	2.01965	F6GV92_VITVI	VIT_15s0021g01860	Uncharacterized protein	592.038	0	0.949881	-	-	-	-	-	-	587	-	-	-	-	-	-	-	-	-	-	-
evm.model.chr15.1294	K3	17.3961	4.97101	1.50962	0.776238	F6I3A0_VITVI	VIT_15s0048g00330	NAD(P)-bd_dom domain-containing protein	766.918	0	0.981265	GAE3_ARATH	At4g00110	UDP-glucuronate 4-epimerase 3	678.322	0	0.840749	427	1	427	PREDICTED: UDP-glucuronate 4-epimerase 3-like [Vitis vinifera]	427	1	427	863.218	0	0.981265	427	427
evm.model.chr15.1328	K3	2.29463	0.199719	0	0	D7U7U7_VITVI	VIT_15s0048g00650	Uncharacterized protein	494.967	6.79e-178	0.98513	SKA1_ARATH	At3g60660	Spindle and kinetochore-associated protein 1 homolog	351.673	2.81e-121	0.691176	269	1	269	spindle and kinetochore-associated protein 1 homolog [Vitis riparia]	269	1	269	544.658	0	0.988848	269	269
evm.model.chr15.1370	K3	48.8221	36.544	14.7981	8.03872	F6I367_VITVI	VIT_15s0048g01000	Epimerase domain-containing protein	660.603	0	0.960486	-	-	-	-	-	-	329	1	329	PREDICTED: vestitone reductase-like [Vitis vinifera]	351	23	351	661.759	0	0.960486	329	329
evm.model.chr15.1493	K3	239.993	135.813	6.15847	14.7224	F6I327_VITVI	VIT_15s0048g01750	FAS1 domain-containing protein	649.047	0	0.973558	FLA8_ARATH	At2g45470	Fasciclin-like arabinogalactan protein 8	482.641	2.74e-168	0.780488	417	1	416	fasciclin-like arabinogalactan protein 10 [Vitis riparia]	416	1	416	799.66	0	0.975962	416	416
evm.model.chr15.1506	K3	25.1814	6.59277	2.75381	2.62954	F6I321_VITVI	VIT_15s0048g01880	Uncharacterized protein	987.638	0	0.975	O64651_ARATH	At2g45720	ARM repeat superfamily protein	702.205	0	0.692857	561	1	560	vacuolar protein 8 [Vitis riparia] &gt;ref|XP_034709299.1| vacuolar protein 8 [Vitis riparia] &gt;ref|XP_034709300.1| vacuolar protein 8 [Vitis riparia] &gt;ref|XP_034709301.1| vacuolar protein 8 [Vitis riparia] &gt;ref|XP_034709303.1| vacuolar protein 8 [Vitis riparia]	560	1	560	1102.04	0	0.976786	560	560
evm.model.chr15.1749	K3	42.8791	15.3822	9.84165	5.22043	F6I6C0_VITVI	VIT_15s0046g00980	Uncharacterized protein	1305.81	0	0.964789	CNGC1_ARATH	At5g53130	Cyclic nucleotide-gated ion channel 1	838.18	0	0.632514	739	1	720	PREDICTED: cyclic nucleotide-gated ion channel 1 [Vitis vinifera] &gt;ref|XP_010661923.1| PREDICTED: cyclic nucleotide-gated ion channel 1 [Vitis vinifera] &gt;ref|XP_010661924.1| PREDICTED: cyclic nucleotide-gated ion channel 1 [Vitis vinifera]	721	1	720	1432.93	0	0.965278	720	720
evm.model.chr15.1837	K3	57.4551	40.1316	14.4156	9.14695	F6I678_VITVI	VIT_15s0046g01680	Cytochrome b5 heme-binding domain-containing protein	886.715	0	0.975391	SLD2_ARATH	At2g46210	Delta(8)-fatty-acid desaturase 2	672.544	0	0.713964	447	1	447	PREDICTED: delta(8)-fatty-acid desaturase [Vitis vinifera]	447	1	447	912.524	0	0.975391	447	447
evm.model.chr15.1950	K3	44.0568	14.1331	4.98445	2.82839	F6I629_VITVI	VIT_15s0046g02560	BHLH domain-containing protein	1361.28	0	0.99393	-	-	-	-	-	-	659	1	659	transcription factor EGL1-like [Vitis riparia]	659	1	659	1362.44	0	0.995448	659	659
evm.model.chr15.2006	K3	2.41517	0.49016	0	0.188499	F6I601_VITVI	VIT_15s0046g03080	CAP10 domain-containing protein	850.507	0	0.959906	-	-	-	-	-	-	516	1	516	O-glucosyltransferase rumi homolog [Vitis riparia]	516	1	516	1038.48	0	0.959302	516	516
evm.model.chr15.2065	K3	17.6876	4.82001	2.55017	1.60061	A5C6J1_VITVI	VIT_15s0046g03650	Uncharacterized protein	584.334	0	0.957237	SDR1_ARATH	At3g61220	(+)-neomenthol dehydrogenase	382.489	1.86e-132	0.623377	304	1	304	PREDICTED: (+)-neomenthol dehydrogenase [Vitis vinifera]	298	1	298	584.334	0	0.957237	304	298
evm.model.chr15.269	K3	9.13502	2.05431	0.543153	0.865995	D7UB66_VITVI	VIT_15s0024g01010	Amidase domain-containing protein	976.082	0	0.937611	F4K6N3_ARATH	At5g07360	Amidase domain-containing protein	769.615	0	0.758221	656	10	579	glutamyl-tRNA(Gln) amidotransferase subunit A-like isoform X2 [Vitis riparia]	563	2	560	1112.06	0	0.94386	570	559
evm.model.chr15.366	K3	15.2072	3.53346	1.37137	0.895169	D7UB88_VITVI	VIT_15s0024g00660	Uncharacterized protein	601.282	0	0.983871	Q9FN84_ARATH	At5g17670	Alpha/beta-Hydrolases superfamily protein	400.979	1.55e-139	0.730769	311	-	-	-	-	-	-	-	-	-	-	-
evm.model.chr15.433	K3	207.144	125.482	121.925	49.592	F6I5I7_VITVI	VIT_15s0024g00070	Methylenetetrahydrofolate reductase	1229.54	0	0.988215	MTHR2_ARATH	At2g44160	Methylenetetrahydrofolate reductase 2	1037.71	0	0.808403	595	1	594	probable methylenetetrahydrofolate reductase [Vitis riparia]	595	1	594	1230.31	0	0.988215	594	594
evm.model.chr16.1418	K3	85.2675	49.7233	11.6603	10.4046	F6HAU1_VITVI	VIT_16s0022g00640	Uncharacterized protein	660.218	0	0.95443	-	-	-	-	-	-	395	1	394	PREDICTED: BAG family molecular chaperone regulator 7 [Vitis vinifera]	395	1	395	746.117	0	0.95443	394	395
evm.model.chr16.1423	K3	16.8936	5.5799	1.84375	3.01223	D7T293_VITVI	VIT_16s0022g00680	Uncharacterized protein	1120.15	0	0.968531	SKU5_ARATH	At4g12420	Monocopper oxidase-like protein SKU5	827.395	0	0.734432	593	1	592	PREDICTED: monocopper oxidase-like protein SKU5 [Vitis vinifera]	592	1	592	1192.95	0	0.969595	592	592
evm.model.chr16.147	K3	4.5197	0.821257	0.268268	0.549994	F6HED4_VITVI	VIT_16s0039g01540	Gamma-glutamylcyclotransferase family protein	348.206	3.28e-123	0.982558	-	-	-	-	-	-	173	1	172	PREDICTED: putative gamma-glutamylcyclotransferase At3g02910 [Vitis vinifera] &gt;ref|XP_034711659.1| putative gamma-glutamylcyclotransferase At3g02910 [Vitis riparia]	172	1	172	348.206	3.17e-121	0.982558	172	172
evm.model.chr16.1615	K3	57.2794	27.4657	15.0577	11.0552	F6HAK5_VITVI	VIT_16s0022g01830	PMR5N domain-containing protein	964.911	0	0.954545	TBL18_ARATH	At4g25360	Protein trichome birefringence-like 18	697.197	0	0.624542	548	1	544	protein YLS7 isoform X1 [Vitis riparia]	548	1	544	1087.4	0	0.959559	544	544
evm.model.chr16.1658	K3	83.7144	63.278	8.16043	40.6362	D7T1V9_VITVI	VIT_16s0022g02100	Uncharacterized protein	377.481	3.77e-134	0.963351	-	-	-	-	-	-	190	1	189	embryo-specific protein ATS3B-like [Vitis riparia]	189	1	189	379.407	5.81e-133	0.968254	189	189
evm.model.chr16.1730	K3	39.3043	25.8653	12.2654	10.1966	A5BYH9_VITVI	VIT_16s0100g00360	Post-GPI attachment to proteins factor 3	703.36	0	0.988304	Q9FX73_ARATH	At1g16560	Post-GPI attachment to proteins factor 3	496.893	3.38e-176	0.675595	346	1	345	post-GPI attachment to proteins factor 3-like isoform X1 [Vitis riparia]	345	1	345	709.909	0	0.988406	345	345
evm.model.chr16.1875	K3	65.2697	27.9396	7.82384	12.1825	F6H6N2_VITVI	VIT_16s0050g00380	Tubulin beta chain	300.827	1.33e-100	0.987342	TBB8_ARATH	At5g23860	Tubulin beta-8 chain	294.664	2.58e-98	0.962025	170	1	158	PREDICTED: tubulin beta-1 chain [Vitis vinifera] &gt;ref|XP_034711112.1| tubulin beta-1 chain [Vitis riparia]	449	1	158	332.413	6.35e-111	0.987342	158	158
evm.model.chr16.1883	K3	5.30646	0.453733	0.0110457	0	E0CV36_VITVI	VIT_16s0050g00240	Glycosyltransferase	887.871	0	0.972222	-	-	-	-	-	-	468	1	468	anthocyanidin 5,3-O-glucosyltransferase-like [Vitis riparia]	468	1	468	941.028	0	0.970085	468	468
evm.model.chr16.1892	K3	96.6327	40.8004	10.8473	11.1194	F6HUD5_VITVI	VIT_02s0025g03680	Tubulin beta chain	598.586	0	0.996479	TBB8_ARATH	At5g23860	Tubulin beta-8 chain	598.586	0	0.996479	304	1	303	PREDICTED: tubulin beta-1 chain [Vitis vinifera] &gt;ref|XP_034711112.1| tubulin beta-1 chain [Vitis riparia]	449	147	449	635.95	0	0.9967	303	303
evm.model.chr16.1942	K3	26.5537	9.17809	4.58488	3.24695	F6H6L4_VITVI	VIT_16s0050g00620	Uncharacterized protein	830.091	0	0.977925	Q9SMU2_ARATH	At3g49050	Alpha/beta-Hydrolases superfamily protein	652.129	0	0.704641	454	-	-	-	-	-	-	-	-	-	-	-
evm.model.chr16.1985	K3	10.2955	3.92631	1.677	2.69545	E0CUW7_VITVI	VIT_16s0050g01000	Uncharacterized protein	741.11	0	0.96	Q9LTG3_ARATH	At5g52540, At5g52540/F6N7.1	Keratin-associated protein, putative (DUF819)	503.442	2.9e-175	0.741935	450	-	-	-	-	-	-	-	-	-	-	-
evm.model.chr16.2090	K3	86.1795	69.727	16.3846	35.6705	E0CUQ3_VITVI	VIT_16s0050g01850	AAA domain-containing protein	1565.44	0	0.986858	F4KHN5_ARATH	At5g52882	AAA domain-containing protein	1124.77	0	0.715337	912	76	912	PREDICTED: nuclear valosin-containing protein-like [Vitis vinifera] &gt;ref|XP_019081663.1| PREDICTED: nuclear valosin-containing protein-like [Vitis vinifera] &gt;ref|XP_019081664.1| PREDICTED: nuclear valosin-containing protein-like [Vitis vinifera] &gt;ref|XP_019081665.1| PREDICTED: nuclear valosin-containing protein-like [Vitis vinifera]	837	1	837	1694.86	0	0.986858	837	837
evm.model.chr16.2128	K3	0.756556	0.0779593	0	0	-	-	-	-	-	-	-	-	-	-	-	-	761	1	612	PREDICTED: LRR receptor-like serine/threonine-protein kinase FLS2 isoform X2 [Vitis vinifera]	1072	1	664	946.806	0	0.774775	612	664
evm.model.chr16.2174	K3	0.278174	0.0150137	0	0.003218	F6H6H3_VITVI	VIT_16s0050g02280	Uncharacterized protein	2372.82	0	0.971519	AB10C_ARATH	At3g59140	ABC transporter C family member 10	1707.19	0	0.634349	1533	77	1533	ABC transporter C family member 10-like [Vitis riparia]	1483	52	1483	2856.24	0	0.955388	1457	1432
evm.model.chr16.2180	K3	33.1267	11.9872	2.00624	4.3664	F6H6G9_VITVI	VIT_16s0050g02340	Uncharacterized protein	2122.05	0	0.965328	-	-	-	-	-	-	1096	-	-	-	-	-	-	-	-	-	-	-
evm.model.chr16.2240	K3	4.93271	1.29653	0.0331353	0.14734	F6H834_VITVI	VIT_16s0039g01210	Protein kinase domain-containing protein	1047.73	0	0.783061	-	-	-	-	-	-	671	1	671	PREDICTED: LEAF RUST 10 DISEASE-RESISTANCE LOCUS RECEPTOR-LIKE PROTEIN KINASE-like 2.3 [Vitis vinifera]	673	1	673	1217.99	0	0.890045	671	673
evm.model.chr16.2280	K3	3.00731	0.465371	0.11418	0.0710323	F6H7E5_VITVI	VIT_16s0098g00200	Protein kinase domain-containing protein	791.186	0	0.613636	-	-	-	-	-	-	686	1	685	PREDICTED: probable LRR receptor-like serine/threonine-protein kinase At1g56130 isoform X1 [Vitis vinifera]	688	1	688	1142.49	0	0.83691	685	688
evm.model.chr16.2284	K3	0.705672	0.0872547	0	0.0123073	E0CVH4_VITVI	VIT_16s0098g00390	Protein kinase domain-containing protein	832.017	0	0.836364	-	-	-	-	-	-	599	1	599	PREDICTED: rust resistance kinase Lr10 [Vitis vinifera]	619	1	619	1035.79	0	0.836834	599	619
evm.model.chr16.2383	K3	18.7578	4.40195	2.27646	1.74192	F6H754_VITVI	VIT_16s0098g01180	Aldo_ket_red domain-containing protein	654.055	0	0.990741	PLR1_ARATH	At5g53580	Pyridoxal reductase, chloroplastic	582.793	0	0.811209	368	1	367	PREDICTED: pyridoxal reductase, chloroplastic isoform X1 [Vitis vinifera] &gt;ref|XP_010662914.1| PREDICTED: pyridoxal reductase, chloroplastic isoform X2 [Vitis vinifera]	367	1	367	739.954	0	0.986376	367	367
evm.model.chr16.2423	K3	108.831	99.2171	67.2328	52.1671	E0CV68_VITVI	VIT_16s0098g01630	Importin N-terminal domain-containing protein	1800.79	0	0.998852	IMB1_ARATH	At5g53480	Importin subunit beta-1	1576.61	0	0.871412	872	1	871	PREDICTED: importin subunit beta-1 [Vitis vinifera]	871	1	871	1801.18	0	0.998852	871	871
evm.model.chr16.2452	K3	155.411	58.9452	3.08123	1.29293	F6H777_VITVI	VIT_16s0098g01900	Pectinesterase	1080.47	0	0.96828	PME34_ARATH	At3g49220	Probable pectinesterase/pectinesterase inhibitor 34	740.339	0	0.701128	599	1	599	PREDICTED: probable pectinesterase/pectinesterase inhibitor 34 [Vitis vinifera]	597	1	597	1213.75	0	0.96828	599	597
evm.model.chr16.86	K3	55.8714	28.3594	10.9815	18.4915	F6HEA5_VITVI	VIT_16s0039g00990	Uncharacterized protein	410.223	1.71e-145	0.966102	-	-	-	-	-	-	236	1	236	PREDICTED: probable glutathione S-transferase [Vitis vinifera]	236	1	236	468.389	1.1e-166	0.966102	236	236
evm.model.chr17.1076	K3	2018.31	1839.48	2308.12	863.421	D7SHY6_VITVI	VIT_17s0000g07610	Uncharacterized protein	181.8	3.19e-60	0.965909	Q42338_ARATH	At3g48140	AT3G48140 protein	139.813	1.3e-43	0.741176	94	-	-	-	-	-	-	-	-	-	-	-
evm.model.chr17.1107	K3	398.698	232.134	99.8691	43.3026	D7SHW5_VITVI	VIT_17s0000g07850	Uncharacterized protein	1000.35	0	0.969868	NAT6_ARATH	At5g62890	Nucleobase-ascorbate transporter 6	899.427	0	0.837476	531	1	531	PREDICTED: nucleobase-ascorbate transporter 6 [Vitis vinifera]	531	1	531	1040.8	0	0.969868	531	531
evm.model.chr17.1185	K3	21.7219	5.7891	1.16478	2.66466	D7SHQ8_VITVI	VIT_17s0000g08530	Uncharacterized protein	1339.32	0	0.980556	BOR2_ARATH	At3g62270	Probable boron transporter 2	1041.57	0	0.777299	721	1	720	probable boron transporter 2 [Vitis riparia]	720	1	720	1462.97	0	0.986111	720	720
evm.model.chr17.1198	K3	4.20366	0.495318	0.018375	0.0175047	D7SHP7_VITVI	VIT_17s0000g08640	Uncharacterized protein	428.713	1.49e-151	0.966805	Q5XV04_ARATH	At5g50290	GUB_WAK_bind domain-containing protein	351.288	3.78e-120	0.680672	307	-	-	-	-	-	-	-	-	-	-	-
evm.model.chr17.1204	K3	6.07322	1.29325	0.429967	0.163843	D7SHP3_VITVI	VIT_17s0000g08710	Uncharacterized protein	598.586	0	0.984326	KNAT6_ARATH	At1g23380	Homeobox protein knotted-1-like 6	345.51	2.24e-117	0.609756	320	1	319	PREDICTED: homeobox protein knotted-1-like 6 [Vitis vinifera] &gt;ref|XP_034711991.1| homeobox protein knotted-1-like 6 [Vitis riparia]	319	1	319	660.218	0	0.984326	319	319
evm.model.chr17.128	K3	12.4008	5.15552	0.669632	2.65548	-	-	-	-	-	-	-	-	-	-	-	-	181	-	-	-	-	-	-	-	-	-	-	-
evm.model.chr17.164	K3	9.08655	1.04894	0.107687	0.0585503	D7SGY9_VITVI	VIT_17s0000g01370	CMP/dCMP-type deaminase domain-containing protein	470.7	1.5e-169	0.978166	Q1PEH3_ARATH	At3g48540	CMP/dCMP-type deaminase domain-containing protein	378.252	4.55e-133	0.802632	230	1	229	PREDICTED: deoxycytidylate deaminase [Vitis vinifera]	229	1	229	470.7	1.07e-167	0.978166	229	229
evm.model.chr17.1845	K3	7.07834	0.949515	0.039737	0.23911	D7TXS3_VITVI	VIT_17s0053g00700	Sucrose synthase	1776.53	0	0.980132	SUS6_ARATH	At1g73370	Sucrose synthase 6	1279.23	0	0.743243	906	1	906	PREDICTED: sucrose synthase 7 isoform X2 [Vitis vinifera]	906	1	906	1867.05	0	0.980132	906	906
evm.model.chr17.1918	K3	37.3311	17.1601	4.29732	8.27242	D7SN77_VITVI	VIT_06s0061g01040	Uncharacterized protein	1168.3	0	0.941176	AGO5_ARATH	At2g27880	Protein argonaute 5	865.529	0	0.692568	662	57	662	PREDICTED: protein argonaute 5 [Vitis vinifera]	1032	421	1032	1212.21	0	0.941176	606	612
evm.model.chr17.29	K3	37.019	11.0818	6.45436	3.90407	F6GT48_VITVI	VIT_17s0000g00110	Rubredoxin-like domain-containing protein	287.345	2.08e-99	0.962963	Q9FI47_ARATH	At5g51010	Rubredoxin-like domain-containing protein	160.614	9.1e-50	0.608696	162	-	-	-	-	-	-	-	-	-	-	-
evm.model.chr17.303	K3	58.7653	28.6943	17.3583	4.23913	F6HJI6_VITVI	VIT_00s0184g00110	DOMON domain-containing protein	403.675	1.97e-142	0.968	-	-	-	-	-	-	250	1	250	PREDICTED: auxin-induced in root cultures protein 12 [Vitis vinifera] &gt;ref|XP_034691666.1| auxin-induced in root cultures protein 12-like [Vitis riparia]	250	1	250	490.345	6.77e-175	0.968	250	250
evm.model.chr17.359	K3	326.989	279.777	231.613	95.7643	F6GTT2_VITVI	VIT_17s0000g02900	ATP synthase subunit beta	941.414	0	0.991416	ATPBO_ARATH	At5g08680	ATP synthase subunit beta-3, mitochondrial	865.529	0	0.901709	554	1	554	PREDICTED: ATP synthase subunit beta, mitochondrial [Vitis vinifera] &gt;ref|XP_034673177.1| ATP synthase subunit beta, mitochondrial-like [Vitis riparia]	554	1	554	1113.6	0	0.99278	554	554
evm.model.chr17.369	K3	14.4167	4.36161	1.25046	0.193488	F6GTS4_VITVI	VIT_17s0000g03010	Uncharacterized protein	863.218	0	0.99061	PSS1_ARATH	At1g15110	CDP-diacylglycerol--serine O-phosphatidyltransferase 1	707.212	0	0.775176	430	1	430	PREDICTED: CDP-diacylglycerol--serine O-phosphatidyltransferase 1 [Vitis vinifera]	430	1	430	872.463	0	0.990698	430	430
evm.model.chr17.399	K3	8.63443	2.41315	0.350336	0.488961	D7SJ32_VITVI	VIT_17s0000g03260	Reticulon-like protein	337.806	9.12e-118	0.849057	-	-	-	-	-	-	212	1	212	PREDICTED: reticulon-like protein B9 [Vitis vinifera]	212	1	212	370.548	1.09e-128	0.849057	212	212
evm.model.chr17.454	K3	13.7143	4.36638	1.57087	0	A5C7U2_VITVI	VIT_06s0009g01250	C2 domain-containing protein	372.089	1.35e-131	0.915423	-	-	-	-	-	-	201	1	201	PREDICTED: protein SRC2 [Vitis vinifera]	201	1	201	372.089	1.2e-129	0.915423	201	201
evm.model.chr17.537	K3	14.9694	4.68961	0.498462	0.0780393	F6GTJ5_VITVI	VIT_17s0000g03940	Uncharacterized protein	935.636	0	0.953252	-	-	-	-	-	-	502	1	502	cytochrome P450 CYP736A12-like [Vitis riparia]	502	1	502	984.171	0	0.952191	502	502
evm.model.chr17.613	K3	6.0764	1.33027	0	0.109735	F6GTG5_VITVI	VIT_17s0000g04480	AP2/ERF domain-containing protein	426.787	2.43e-152	0.969432	-	-	-	-	-	-	229	1	229	ethylene-responsive transcription factor RAP2-11-like [Vitis riparia]	229	1	229	468.003	9.96e-167	0.982533	229	229
evm.model.chr17.67	K3	32.0965	16.7588	9.06893	2.95153	D7SH58_VITVI	VIT_17s0000g00460	V-type proton ATPase subunit C	721.85	0	0.968	VATC_ARATH	At1g12840	V-type proton ATPase subunit C	608.601	0	0.796791	375	1	375	PREDICTED: V-type proton ATPase subunit C isoform X1 [Vitis vinifera]	375	1	375	748.043	0	0.968	375	375
evm.model.chr17.695	K3	38.0632	12.7453	6.33162	3.05999	D7SIP8_VITVI	VIT_17s0000g04790	BHLH domain-containing protein	1030.01	0	0.975177	-	-	-	-	-	-	564	1	562	transcription factor BIM2 isoform X1 [Vitis riparia]	562	1	561	1132.09	0	0.980427	562	561
evm.model.chr17.696	K3	55.731	23.5673	12.503	5.97225	D7SIP6_VITVI	VIT_17s0000g04810	O-fucosyltransferase family protein	978.778	0	0.974708	RRT1_ARATH	At5g15740	Rhamnogalacturonan I rhamnosyltransferase 1	773.467	0	0.74364	514	1	514	rhamnogalacturonan I rhamnosyltransferase 1-like [Vitis riparia]	514	1	514	1045.42	0	0.976654	514	514
evm.model.chr17.726	K3	12.0182	4.42092	0.619981	0.961454	F6GTE3_VITVI	VIT_17s0000g05020	SBP-type domain-containing protein	1063.52	0	0.980251	-	-	-	-	-	-	558	1	557	squamosa promoter-binding-like protein 6 isoform X1 [Vitis riparia] &gt;ref|XP_034672395.1| squamosa promoter-binding-like protein 6 isoform X1 [Vitis riparia]	557	1	557	1137.48	0	0.985637	557	557
evm.model.chr17.732	K3	264.727	102.568	9.62024	9.09247	D7SIL9_VITVI	VIT_17s0000g05070	COBRA-like protein	926.391	0	0.971491	COBRA_ARATH	At5g60920	Protein COBRA	761.525	0	0.793651	456	1	456	PREDICTED: protein COBRA [Vitis vinifera]	456	1	456	926.391	0	0.971491	456	456
evm.model.chr17.787	K3	157.279	111.916	43.3802	43.2124	D7SIH5_VITVI	VIT_17s0000g05540	Plasma membrane ATPase	1732.23	0	0.993724	PMA11_ARATH	At5g62670	ATPase 11, plasma membrane-type	1630.92	0	0.927824	957	1	956	PREDICTED: plasma membrane ATPase 1 [Vitis vinifera]	956	1	956	1946.01	0	0.993724	956	956
evm.model.chr17.808	K3	4.84747	0.859312	0.280705	0.529591	F6GTA5_VITVI	VIT_17s0000g05700	Uncharacterized protein	1802.33	0	0.972837	QKY_ARATH	At1g74720	Protein QUIRKY	1218.76	0	0.781595	1009	1	1009	PREDICTED: protein QUIRKY [Vitis vinifera]	1009	1	1009	2011.5	0	0.970268	1009	1009
evm.model.chr17.810	K3	14.4188	4.06909	0.60584	1.50432	D7SIF5_VITVI	VIT_17s0000g05730	Uncharacterized protein	167.162	2.18e-51	0.60355	-	-	-	-	-	-	177	-	-	-	-	-	-	-	-	-	-	-
evm.model.chr17.863	K3	95.9533	37.337	22.9377	11.4562	F6GT88_VITVI	VIT_17s0000g06050	Methyltransferase	1256.12	0	0.983607	PMT2_ARATH	At1g26850	Probable methyltransferase PMT2	997.653	0	0.747967	664	56	664	PREDICTED: probable methyltransferase PMT2 [Vitis vinifera] &gt;ref|XP_019082157.1| PREDICTED: probable methyltransferase PMT2 [Vitis vinifera] &gt;ref|XP_019082158.1| PREDICTED: probable methyltransferase PMT2 [Vitis vinifera]	610	1	610	1256.12	0	0.983607	609	610
evm.model.chr17.93	K3	11.2067	3.85126	0.805724	1.34571	F6GT04_VITVI	VIT_17s0000g00730	Uncharacterized protein	1781.15	0	0.825441	-	-	-	-	-	-	1720	-	-	-	-	-	-	-	-	-	-	-
evm.model.chr17.94	K3	36.7179	10.7338	2.85744	2.52142	F6GT04_VITVI	VIT_17s0000g00730	Uncharacterized protein	1804.65	0	0.83271	-	-	-	-	-	-	1713	-	-	-	-	-	-	-	-	-	-	-
evm.model.chr17.97	K3	17.0936	5.95226	1.0042	3.65279	D7SH38_VITVI	VIT_17s0000g00770	NAC domain-containing protein	379.407	3.56e-134	0.976077	NAC83_ARATH	At5g13180	NAC domain-containing protein 83	228.024	4.31e-74	0.629412	209	1	209	NAC domain-containing protein 83-like [Vitis riparia]	209	1	209	432.565	2.57e-153	0.976077	209	209
evm.model.chr18.10	K3	144.024	129.789	50.025	24.7753	F6I6Y4_VITVI	VIT_18s0122g00120	Cellulose synthase	1853.18	0	0.978389	CESA6_ARATH	At5g64740	Cellulose synthase A catalytic subunit 6 [UDP-forming]	1371.3	0	0.719178	1150	1	1018	PREDICTED: probable cellulose synthase A catalytic subunit 5 [UDP-forming] [Vitis vinifera] &gt;ref|XP_034675305.1| probable cellulose synthase A catalytic subunit 5 [UDP-forming] [Vitis riparia]	1091	1	1014	2079.29	0	0.98723	1018	1014
evm.model.chr18.1070	K3	0.261267	0.009332	0	0.017864	F6GZX2_VITVI	VIT_18s0001g09750	Receptor-like serine/threonine-protein kinase	1446.8	0	0.961202	-	-	-	-	-	-	814	1	799	putative receptor protein kinase ZmPK1 [Vitis riparia]	800	1	799	1561.2	0	0.957447	799	799
evm.model.chr18.1119	K3	39.4712	17.6745	6.68023	2.86831	E0CPS1_VITVI	VIT_18s0001g10090	Kinesin motor domain-containing protein	2097.01	0	0.983287	KN4A_ARATH	At5g47820	Kinesin-like protein KIN-4A	1612.43	0	0.791188	1077	1	1077	kinesin-like protein KIN-4A isoform X1 [Vitis riparia] &gt;ref|XP_034677581.1| kinesin-like protein KIN-4A isoform X1 [Vitis riparia]	1077	1	1077	2191	0	0.984215	1077	1077
evm.model.chr18.1223	K3	0.351548	0.0309567	0	0	E0CP91_VITVI	VIT_18s0001g10870	Patatin	830.091	0	0.985472	PLP2_ARATH	At2g26560	Patatin-like protein 2	575.859	0	0.699005	414	1	413	patatin-like protein 2 [Vitis riparia]	413	1	413	830.861	0	0.985472	413	413
evm.model.chr18.1337	K3	22.7808	7.71547	0.505451	0.771242	F6H034_VITVI	VIT_18s0001g11830	Uncharacterized protein	291.967	2.06e-100	0.934132	CML41_ARATH	At3g50770	Probable calcium-binding protein CML41	173.711	9.36e-54	0.612245	193	1	193	probable calcium-binding protein CML41 [Vitis riparia]	191	1	191	377.481	3.82e-132	0.963731	193	191
evm.model.chr18.1340	K3	9.43857	2.77781	0.479609	0.345225	F6H036_VITVI	VIT_18s0001g11860	Hexosyltransferase	601.282	0	0.979472	GATL1_ARATH	At1g19300	Probable galacturonosyltransferase-like 1	468.774	1.41e-163	0.789941	434	52	434	PREDICTED: probable galacturonosyltransferase-like 1 [Vitis vinifera] &gt;ref|XP_019072050.1| PREDICTED: probable galacturonosyltransferase-like 1 [Vitis vinifera] &gt;ref|XP_019072051.1| PREDICTED: probable galacturonosyltransferase-like 1 [Vitis vinifera] &gt;ref|XP_019072052.1| PREDICTED: probable galacturonosyltransferase-like 1 [Vitis vinifera] &gt;ref|XP_019072053.1| PREDICTED: probable gal…	388	9	388	757.288	0	0.966057	383	380
evm.model.chr18.1347	K3	53.6679	31.9643	18.2459	17.1261	E0CPZ7_VITVI	VIT_18s0001g11940	EGF-like domain-containing protein	1695.63	0	0.991706	F4K306_ARATH	At5g42620	EGF-like domain-containing protein	1351.65	0	0.788416	857	1	857	leishmanolysin homolog [Morus notabilis]	854	1	851	1499.95	0	0.848485	857	851
evm.model.chr18.1370	K3	53.1643	32.4265	15.9593	10.0272	E0CQ11_VITVI	VIT_18s0001g12090	DUF862 domain-containing protein	514.998	0	0.991903	Q8RXP3_ARATH	At1g47740	DUF862 domain-containing protein	372.859	6.01e-130	0.741036	247	1	247	PREDICTED: deSI-like protein At4g17486 [Vitis vinifera] &gt;ref|XP_010664659.1| PREDICTED: deSI-like protein At4g17486 [Vitis vinifera] &gt;ref|XP_034676418.1| deSI-like protein At4g17486 [Vitis riparia] &gt;ref|XP_034676419.1| deSI-like protein At4g17486 [Vitis riparia]	247	1	247	514.998	0	0.991903	247	247
evm.model.chr18.1413	K3	5.22563	0.776037	0.0116563	0.238496	E0CQH4_VITVI	VIT_18s0001g12970	BHLH domain-containing protein	770.385	0	0.983607	-	-	-	-	-	-	428	1	427	transcription factor bHLH110 isoform X3 [Vitis riparia]	427	1	427	864.759	0	0.98829	427	427
evm.model.chr18.1456	K3	7.33929	2.30498	0.471428	2.03063	E0CQE3_VITVI	VIT_18s0001g12650	Uncharacterized protein	65.855	7.56e-13	0.85	-	-	-	-	-	-	701	1	701	PREDICTED: proteoglycan 4 [Vitis vinifera]	694	1	694	1169.84	0	0.912057	701	694
evm.model.chr18.1461	K3	24.3662	8.49092	0.243682	1.16723	E0CQD9_VITVI	VIT_18s0001g12610	SANT domain-containing protein	166.392	9.18e-54	0.960784	-	-	-	-	-	-	103	1	102	PREDICTED: protein RADIALIS-like 3 [Vitis vinifera]	102	1	102	206.068	4.36e-67	0.960784	102	102
evm.model.chr18.1479	K3	7.8569	2.58774	0.984525	0.825883	E0CQC8_VITVI	VIT_18s0001g12490	Uncharacterized protein	672.159	0	0.975904	F4K328_ARATH	At5g42760	Leucine carboxyl methyltransferase	470.315	3.13e-165	0.678571	352	1	352	putative S-adenosyl-L-methionine-dependent methyltransferase BCG_0781c [Vitis riparia]	352	1	352	717.613	0	0.977273	352	352
evm.model.chr18.1508	K3	4.04385	0.736894	0.136503	0.325934	E0CQ32_VITVI	VIT_18s0001g12300	Uncharacterized protein	555.058	0	0.960432	-	-	-	-	-	-	908	-	-	-	-	-	-	-	-	-	-	-
evm.model.chr18.1734	K3	8.81948	1.52184	0.289422	0.65103	F6H1M3_VITVI	VIT_18s0001g14610	Protein kinase domain-containing protein	1804.26	0	0.980612	CLV1_ARATH	At1g75820	Receptor protein kinase CLAVATA1	1286.55	0	0.700312	982	1	982	receptor protein kinase CLAVATA1 [Vitis riparia]	984	3	984	1952.95	0	0.982688	982	982
evm.model.chr18.1741	K3	33.7574	7.70574	1.10008	0.181076	F6H1M6_VITVI	VIT_18s0001g14660	Uncharacterized protein	2280.75	0	0.954545	AB13B_ARATH	At1g27940	ABC transporter B family member 13	1681.77	0	0.712766	1255	1	1254	ABC transporter B family member 13-like [Vitis riparia]	1254	1	1254	2522.66	0	0.982456	1254	1254
evm.model.chr18.187	K3	164.202	46.9072	1.87539	3.5649	E0CQT6_VITVI	VIT_18s0001g00470	Uncharacterized protein	1060.06	0	0.974122	Q9SGR6_ARATH	At1g76160	AT1G76160 protein	898.656	0	0.825279	542	1	541	L-ascorbate oxidase homolog [Vitis riparia]	541	1	541	1085.48	0	0.97597	541	541
evm.model.chr18.1876	K3	16.5481	3.84892	0.72688	0.330137	E0CQN9_VITVI	VIT_18s0001g15550	Carboxypeptidase	928.317	0	0.978587	SCP42_ARATH	At5g42240	Serine carboxypeptidase-like 42	754.207	0	0.808889	467	1	467	serine carboxypeptidase-like 42 isoform X1 [Vitis riparia]	467	1	467	956.822	0	0.982869	467	467
evm.model.chr18.1900	K3	5.38743	1.37241	0	0.184409	F6GZV3_VITVI	VIT_18s0001g15720	Protein kinase domain-containing protein	1917.89	0	0.975769	-	-	-	-	-	-	1088	1	1088	PREDICTED: LRR receptor-like serine/threonine-protein kinase RCH1 [Vitis vinifera]	1088	1	1088	2130.91	0	0.974265	1088	1088
evm.model.chr18.2285	K3	12.2637	1.79446	0	0.669302	F6HWA2_VITVI	VIT_18s0001g00680	Laccase	805.438	0	0.925659	-	-	-	-	-	-	480	65	480	laccase-15-like [Vitis riparia]	567	150	567	810.446	0	0.933014	416	418
evm.model.chr18.2338	K3	3.49506	0.393696	0.087519	0.119245	F6HJC1_VITVI	VIT_18s0001g01430	GFO_IDH_MocA domain-containing protein	711.449	0	0.968839	Y4967_ARATH	At4g09670	Uncharacterized oxidoreductase At4g09670	506.523	1.58e-179	0.653295	354	-	-	-	-	-	-	-	-	-	-	-
evm.model.chr18.2492	K3	0.689573	0.027952	0	0	F6HJE1_VITVI	VIT_18s0001g02500	Uncharacterized protein	325.479	2.26e-112	0.952381	-	-	-	-	-	-	241	1	241	PREDICTED: UPF0544 protein C5orf45 homolog [Vitis vinifera]	225	1	225	439.884	1.96e-155	0.908714	241	225
evm.model.chr18.2626	K3	2.09971	0.389184	0.061189	0.149502	D7SRC8_VITVI	VIT_18s0072g00490	SHSP domain-containing protein	658.677	0	0.893151	-	-	-	-	-	-	361	176	360	PREDICTED: neurofilament heavy polypeptide-like [Vitis vinifera]	520	307	520	217.238	2.96e-62	0.615741	185	214
evm.model.chr18.2789	K3	51.8147	33.3656	16.6566	1.0349	F6GY88_VITVI	VIT_18s0075g00250	Uncharacterized protein	267.7	1.71e-90	0.924623	-	-	-	-	-	-	204	-	-	-	-	-	-	-	-	-	-	-
evm.model.chr18.3060	K3	36.8993	18.8673	2.83291	1.07691	F6GYT9_VITVI	VIT_18s0117g00080	NB-ARC domain-containing protein	868.611	0	0.763727	-	-	-	-	-	-	836	5	817	disease resistance protein RPV1-like [Vitis riparia]	1007	1	793	1270.37	0	0.78799	813	793
evm.model.chr18.3151	K3	14.6799	4.77979	1.92218	2.73525	F6I1E1_VITVI	VIT_15s0045g00500	DNA_mis_repair domain-containing protein	717.613	0	0.997126	MLH1_ARATH	At4g09140	DNA mismatch repair protein MLH1	926.776	0	0.766387	992	1	622	DNA mismatch repair protein MLH1-like isoform X1 [Vitis riparia]	747	1	622	1277.69	0	0.995177	622	622
evm.model.chr18.3294	K3	6.86871	2.2534	0.107515	0.0157393	F6I3Z8_VITVI	VIT_18s0041g00550	Uncharacterized protein	869.766	0	0.948889	PTR9_ARATH	At1g22540	Protein NRT1/ PTR FAMILY 5.10	528.865	7.53e-177	0.607223	941	492	941	PREDICTED: protein NRT1/ PTR FAMILY 5.10 [Vitis vinifera]	574	124	573	889.412	0	0.948889	450	450
evm.model.chr18.3297	K3	8.40031	2.32319	0.361539	0	F6I3Z8_VITVI	VIT_18s0041g00550	Uncharacterized protein	211.46	6.24e-63	0.953704	PTR11_ARATH	At1g22570	Protein NRT1/ PTR FAMILY 5.15	147.517	1.08e-39	0.68	313	1	113	PREDICTED: protein NRT1/ PTR FAMILY 5.10 [Vitis vinifera]	574	1	113	221.861	3.89e-64	0.955752	113	113
evm.model.chr18.3307	K3	6.54141	1.70899	0.258047	0.457383	D7U9B0_VITVI	VIT_18s0041g00670	Uncharacterized protein	1100.89	0	0.971979	PTR9_ARATH	At1g22540	Protein NRT1/ PTR FAMILY 5.10	694.115	0	0.663717	597	26	596	protein NRT1/ PTR FAMILY 5.10-like [Vitis riparia]	572	1	571	1146.72	0	0.975482	571	571
evm.model.chr18.3309	K3	40.729	14.2318	9.24065	3.36666	F6I3Y9_VITVI	VIT_18s0041g00680	Transmembrane 9 superfamily member	1009.21	0	0.994681	TMN1_ARATH	At1g10950	Transmembrane 9 superfamily member 1	874.004	0	0.865248	590	1	589	PREDICTED: transmembrane 9 superfamily member 1 [Vitis vinifera]	608	20	608	1204.5	0	0.993209	589	589
evm.model.chr18.3455	K3	5.5983	1.66828	0.20433	0.982658	F6I469_VITVI	VIT_18s0041g01650	TIR domain-containing protein	279.256	6.02e-96	0.940789	-	-	-	-	-	-	176	1	175	PREDICTED: TMV resistance protein N-like [Vitis vinifera]	531	1	170	297.36	5.57e-96	0.908571	175	170
evm.model.chr18.3460	K3	2.31056	0.472101	0	0.339896	-	-	-	-	-	-	-	-	-	-	-	-	971	1	906	disease resistance protein RPV1-like [Vitis riparia] &gt;ref|XP_034675408.1| disease resistance protein RPV1-like [Vitis riparia]	1410	1	962	1291.17	0	0.725857	906	962
evm.model.chr18.3461	K3	19.6957	9.71614	3.47676	4.21152	F6I466_VITVI	VIT_18s0041g01700	Uncharacterized protein	103.605	3.62e-29	0.853659	-	-	-	-	-	-	117	-	-	-	-	-	-	-	-	-	-	-
evm.model.chr18.3467	K3	13.7439	4.73078	2.27752	2.77633	D7U942_VITVI	VIT_18s0041g01750	NB-ARC domain-containing protein	2525.74	0	0.925175	-	-	-	-	-	-	1421	1	1419	disease resistance protein RUN1-like [Vitis riparia] &gt;ref|XP_034675404.1| disease resistance protein RUN1-like [Vitis riparia] &gt;ref|XP_034675405.1| disease resistance protein RUN1-like [Vitis riparia] &gt;ref|XP_034675406.1| disease resistance protein RUN1-like [Vitis riparia]	1617	198	1617	2644	0	0.943702	1419	1420
evm.model.chr18.3496	K3	11.8416	2.72233	0.450226	1.82616	-	-	-	-	-	-	-	-	-	-	-	-	1173	64	1032	PREDICTED: TMV resistance protein N [Vitis vinifera]	1120	42	1086	1316.98	0	0.663178	969	1045
evm.model.chr18.3669	K3	8.68973	1.46897	0.22163	0.0104723	F6I443_VITVI	VIT_18s0041g02180	LIM zinc-binding domain-containing protein	992.26	0	0.967619	-	-	-	-	-	-	776	338	776	protein DA1-related 1-like [Vitis riparia]	642	204	642	755.747	0	0.820455	439	439
evm.model.chr18.3767	K3	8.81647	3.08083	0.365477	2.57377	F6I3U8_VITVI	VIT_18s0041g01340	ADP-ribosyl cyclase/cyclic ADP-ribose hydrolase	229.18	1.12e-67	0.658683	-	-	-	-	-	-	312	13	178	PREDICTED: TMV resistance protein N-like isoform X1 [Vitis vinifera]	255	59	223	233.417	2.39e-72	0.688623	166	165
evm.model.chr18.3814	K3	72.1007	19.7366	0.765032	0.200815	D7TLF2_VITVI	VIT_18s0001g05850	AP2/ERF domain-containing protein	320.472	4.17e-112	0.977401	-	-	-	-	-	-	178	1	177	PREDICTED: ethylene-responsive transcription factor ERF022 [Vitis vinifera]	177	1	177	352.058	1.67e-122	0.977401	177	177
evm.model.chr18.3822	K3	29.0085	13.9185	3.99375	10.0431	D7TLE7_VITVI	VIT_18s0001g05700	Non-lysosomal glucosylceramidase	1881.3	0	0.989507	Q8GUI9_ARATH	At5g49900	Non-lysosomal glucosylceramidase	1272.3	0	0.678344	965	12	964	non-lysosomal glucosylceramidase-like [Vitis riparia] &gt;ref|XP_034676402.1| non-lysosomal glucosylceramidase-like [Vitis riparia]	953	1	953	1976.83	0	0.991605	953	953
evm.model.chr18.4001	K3	7.38659	1.3581	0	0.569472	F6GW21_VITVI	VIT_18s0089g00270	TIR domain-containing protein	292.738	1.3e-101	0.939189	-	-	-	-	-	-	165	1	164	PREDICTED: TMV resistance protein N isoform X1 [Vitis vinifera] &gt;ref|XP_019071739.1| PREDICTED: TMV resistance protein N isoform X1 [Vitis vinifera]	1241	1	164	321.242	1.52e-99	0.932927	164	164
evm.model.chr18.407	K3	92.6109	33.2386	13.2969	4.50724	F6H0S4_VITVI	VIT_18s0001g03080	Uncharacterized protein	778.859	0	0.989848	LYM1_ARATH	At1g21880	LysM domain-containing GPI-anchored protein 1	553.132	0	0.742547	419	1	418	PREDICTED: lysM domain-containing GPI-anchored protein 1 [Vitis vinifera] &gt;ref|XP_034677311.1| lysM domain-containing GPI-anchored protein 1-like [Vitis riparia]	418	1	418	822.002	0	0.988038	418	418
evm.model.chr18.477	K3	37.1404	20.5624	8.5075	4.8271	F6H0M5_VITVI	VIT_18s0001g03910	Nitrate reductase	1808.11	0	0.974697	NIA2_ARATH	At1g37130	Nitrate reductase [NADH] 2	1443.71	0	0.766811	907	1	907	nitrate reductase [NADH]-like [Vitis vinifera]	909	1	909	1847.4	0	0.972497	907	909
evm.model.chr18.571	K3	2.47781	0.506508	0.0555057	0.325784	F6H0W5_VITVI	VIT_18s0001g05380	TPR_REGION domain-containing protein	1354.73	0	0.977369	-	-	-	-	-	-	707	1	707	PREDICTED: TPR repeat-containing thioredoxin TTL1 [Vitis vinifera]	707	1	707	1437.94	0	0.977369	707	707
evm.model.chr18.61	K3	258.867	180.452	62.8891	10.1486	F6I6W1_VITVI	VIT_18s0122g00610	3-hydroxy-3-methylglutaryl coenzyme A reductase	1113.21	0	0.979764	HMDH1_ARATH	At1g76490	3-hydroxy-3-methylglutaryl-coenzyme A reductase 1	856.284	0	0.755672	593	1	593	PREDICTED: 3-hydroxy-3-methylglutaryl-coenzyme A reductase 1 [Vitis vinifera]	593	1	593	1196.42	0	0.979764	593	593
evm.model.chr18.686	K3	15.9206	4.78933	1.13604	0.243833	F6H0Y8_VITVI	VIT_18s0001g06760	ENTH domain-containing protein	594.349	0	0.940994	-	-	-	-	-	-	355	1	322	PREDICTED: putative clathrin assembly protein At4g40080 [Vitis vinifera]	336	1	322	620.542	0	0.940994	322	322
evm.model.chr18.693	K3	39.9403	10.2429	1.27728	0.136417	F6H0Z1_VITVI	VIT_18s0001g06850	Peroxidase	504.212	5.56e-180	0.849498	PER52_ARATH	At5g05340	Peroxidase 52	367.081	6.73e-126	0.634058	317	1	316	PREDICTED: cationic peroxidase 1-like [Vitis vinifera] &gt;ref|XP_034676250.1| cationic peroxidase 1-like [Vitis riparia]	316	1	316	640.958	0	0.987342	316	316
evm.model.chr18.700	K3	15.9046	3.70595	0.118881	0.483203	F6H0Z4_VITVI	VIT_18s0001g06940	Uncharacterized protein	580.867	0	0.9	-	-	-	-	-	-	448	1	329	purine permease 1-like [Vitis riparia]	351	1	348	638.647	0	0.911429	329	348
evm.model.chr18.871	K3	5.01699	0.943633	0.066886	0.399382	F6GZM2_VITVI	VIT_18s0001g08240	Protein kinase domain-containing protein	1654.8	0	0.973998	CEPR1_ARATH	At5g49660	Receptor protein-tyrosine kinase CEPR1	1147.5	0	0.678135	924	1	923	PREDICTED: receptor-like protein kinase HSL1 [Vitis vinifera]	956	34	956	1827.76	0	0.973998	923	923
evm.model.chr18.874	K3	1076.05	376.981	192.096	44.2026	A5BZF5_VITVI	VIT_18s0001g08250	Tubulin alpha chain	863.988	0	0.997685	TBA2_ARATH	At1g50010	Tubulin alpha-2 chain	850.507	0	0.976852	452	1	451	PREDICTED: tubulin alpha-4 chain [Vitis vinifera] &gt;ref|XP_034675437.1| tubulin alpha-4 chain [Vitis riparia]	451	1	451	939.488	0	0.997783	451	451
evm.model.chr18.904	K3	1.51924	0.150347	0	0.0163627	E0CNX0_VITVI	VIT_18s0001g08470	Uncharacterized protein	640.188	0	0.982353	RAX3_ARATH	At3g49690	Transcription factor RAX3	236.498	9.97e-75	0.9375	341	1	340	PREDICTED: transcription factor RAX3 [Vitis vinifera]	340	1	340	697.582	0	0.982353	340	340
evm.model.chr18.94	K3	22.854	6.49797	2.96663	3.2236	F6I6U7_VITVI	VIT_18s0122g00920	S-acyltransferase	1250.34	0	0.975647	-	-	-	-	-	-	657	1	657	PREDICTED: protein S-acyltransferase 21 [Vitis vinifera]	657	1	657	1335.86	0	0.975647	657	657
evm.model.chr18.973	K3	13.4043	4.40561	0.554792	1.40685	F6H1A1_VITVI	VIT_18s0001g09090	TPR_REGION domain-containing protein	1429.46	0	0.983003	NPGR1_ARATH	At1g27460	Protein NPGR1	912.524	0	0.635724	706	1	706	protein NPGR1 [Vitis riparia] &gt;ref|XP_034675309.1| protein NPGR1 [Vitis riparia] &gt;ref|XP_034675310.1| protein NPGR1 [Vitis riparia] &gt;ref|XP_034675311.1| protein NPGR1 [Vitis riparia]	706	1	706	1431.39	0	0.984419	706	706
evm.model.chr19.1083	K3	98.0984	89.5998	59.7685	32.1742	D7UAM1_VITVI	VIT_19s0015g01010	Uncharacterized protein	665.611	0	0.97654	FPPS2_ARATH	At4g17190	Farnesyl pyrophosphate synthase 2	552.362	0	0.795322	342	1	341	farnesyl diphosphate synthase [Vitis vinifera]	341	1	341	685.256	0	0.967742	341	341
evm.model.chr19.1189	K3	31.035	11.7423	0.998951	0.65549	F6I4W4_VITVI	VIT_19s0015g01670	DUF2431 domain-containing protein	889.797	0	0.92	-	-	-	-	-	-	570	1	570	ubinuclein-2-like [Vitis riparia]	572	1	572	961.059	0	0.892123	570	572
evm.model.chr19.1324	K3	3.99781	0.568535	0.0515663	0.0435753	F6I4Z1_VITVI	VIT_19s0015g02230	PGG domain-containing protein	400.593	1.95e-134	0.831373	-	-	-	-	-	-	649	-	-	-	-	-	-	-	-	-	-	-
evm.model.chr19.1337	K3	39.7575	9.50405	2.89135	0.539754	F6I4Z1_VITVI	VIT_19s0015g02230	PGG domain-containing protein	449.899	2.04e-158	0.825658	-	-	-	-	-	-	333	1	333	PREDICTED: ankyrin repeat-containing protein ITN1 isoform X5 [Vitis vinifera]	604	274	604	608.986	0	0.903904	333	331
evm.model.chr19.1363	K3	54.7238	13.436	4.73114	0.787756	D7UAY2_VITVI	VIT_19s0015g02210	ANK_REP_REGION domain-containing protein	345.895	4.44e-115	0.770925	-	-	-	-	-	-	569	-	-	-	-	-	-	-	-	-	-	-
evm.model.chr19.1370	K3	29.3793	8.70695	0.496763	1.98505	F6I503_VITVI	VIT_19s0015g02500	Uncharacterized protein	873.618	0	0.935123	-	-	-	-	-	-	456	1	456	cytochrome P450 CYP72A219-like [Vitis riparia]	515	60	515	892.108	0	0.938596	456	456
evm.model.chr19.1766	K3	4.49479	0.925379	0.217473	0.439938	-	-	-	-	-	-	-	-	-	-	-	-	1367	291	941	putative disease resistance protein RGA3 isoform X1 [Vitis riparia]	1312	649	1306	812.372	0	0.641587	651	658
evm.model.chr19.1768	K3	6.59061	0.794371	0.083253	0.191848	-	-	-	-	-	-	-	-	-	-	-	-	987	1	979	putative disease resistance protein RGA3 isoform X1 [Vitis riparia]	1312	1	1016	1566.98	0	0.800589	979	1016
evm.model.chr19.2104	K3	513.322	443.436	374.281	244.689	F6H4T7_VITVI	VIT_19s0027g00760	Tr-type G domain-containing protein	1714.51	0	0.989311	EF2_ARATH	At1g56070/At1g56075	Elongation factor 2	1623.22	0	0.927639	843	1	843	PREDICTED: elongation factor 2 [Vitis vinifera] &gt;ref|XP_034678100.1| elongation factor 2 [Vitis riparia]	843	1	843	1746.48	0	0.989324	843	843
evm.model.chr19.2255	K3	1.75337	0.209674	0	0.125199	D7SWN0_VITVI	VIT_19s0027g01820	Potassium transporter	1325.46	0	0.969072	-	-	-	-	-	-	729	1	728	PREDICTED: probable potassium transporter 13 isoform X2 [Vitis vinifera]	729	1	729	1445.64	0	0.969822	728	729
evm.model.chr19.2363	K3	6.19325	0.680996	0.166456	0.0961787	D7T128_VITVI	VIT_19s0085g00760	Glycosyltransferase	860.522	0	0.92161	-	-	-	-	-	-	472	1	471	PREDICTED: anthocyanidin 3-O-glucosyltransferase 2 [Vitis vinifera]	472	1	472	861.292	0	0.92161	471	472
evm.model.chr19.29	K3	225.728	153.313	108.125	78.3225	F6H2K4_VITVI	VIT_19s0014g00290	Uncharacterized protein	1325.46	0	0.988148	RHM1_ARATH	At1g78570	Trifunctional UDP-glucose 4,6-dehydratase/UDP-4-keto-6-deoxy-D-glucose 3,5-epimerase/UDP-4-keto-L-rhamnose-reductase RHM1	1202.58	0	0.885417	676	1	675	trifunctional UDP-glucose 4,6-dehydratase/UDP-4-keto-6-deoxy-D-glucose 3,5-epimerase/UDP-4-keto-L-rhamnose-reductase RHM1 [Vitis riparia]	675	1	675	1393.64	0	0.98963	675	675
evm.model.chr19.392	K3	240.479	138.267	123.266	41.2721	E0CSP2_VITVI	VIT_19s0014g03190	Uncharacterized protein	286.96	1.51e-98	0.972973	Q9LDK1_ARATH	At3g15480	AT3g15480/MJK13_14	187.193	1.53e-59	0.64	185	-	-	-	-	-	-	-	-	-	-	-
evm.model.chr19.424	K3	3.67186	0.352539	0.0993207	0.0569973	E0CSR3_VITVI	VIT_19s0014g03440	Uncharacterized protein	190.274	1.77e-61	0.789474	-	-	-	-	-	-	173	-	-	-	-	-	-	-	-	-	-	-
evm.model.chr19.45	K3	12.7355	4.98678	0.127408	0.445787	E0CS21_VITVI	VIT_19s0014g00460	PMR5N domain-containing protein	667.537	0	0.951149	TBL41_ARATH	At3g14850	Protein trichome birefringence-like 41	424.861	1.57e-147	0.622699	347	1	347	PREDICTED: protein trichome birefringence-like 41 [Vitis vinifera]	348	1	348	689.108	0	0.951149	347	348
evm.model.chr19.538	K3	6.58198	1.66684	0.592769	1.42587	F6H2B3_VITVI	VIT_19s0014g04400	Receptor-like serine/threonine-protein kinase	1394.79	0	0.962667	-	-	-	-	-	-	820	1	820	PREDICTED: G-type lectin S-receptor-like serine/threonine-protein kinase At4g27290 isoform X1 [Vitis vinifera]	818	1	818	1632.08	0	0.963415	820	818
evm.model.chr19.56	K3	9.92096	3.68611	0.84462	0.496192	F6H1V2_VITVI	VIT_19s0014g00810	Non-specific serine/threonine protein kinase	506.138	4.91e-169	0.703412	-	-	-	-	-	-	457	19	404	probable LRR receptor-like serine/threonine-protein kinase At1g53440 isoform X1 [Vitis riparia]	1020	19	404	731.865	0	0.935233	386	386
evm.model.chr19.60	K3	55.7456	24.6903	8.87238	3.09417	F6H1V2_VITVI	VIT_19s0014g00810	Non-specific serine/threonine protein kinase	1645.56	0	0.847082	Y5344_ARATH	At1g53440	Probable LRR receptor-like serine/threonine-protein kinase At1g53440	1189.87	0	0.618182	1014	19	1014	PREDICTED: probable LRR receptor-like serine/threonine-protein kinase At1g53440 isoform X1 [Vitis vinifera]	1014	19	1014	1865.89	0	0.927711	996	996
evm.model.chr19.75	K3	3.72375	0.482265	0.0464753	0.30223	F6H1W1_VITVI	VIT_19s0014g00930	PMD domain-containing protein	979.163	0	0.976143	-	-	-	-	-	-	1574	-	-	-	-	-	-	-	-	-	-	-
evm.model.chr19.758	K3	33.1231	10.0819	0.795043	1.94229	F6HEK7_VITVI	VIT_19s0090g00530	Uncharacterized protein	522.702	0	0.95302	-	-	-	-	-	-	298	1	298	PREDICTED: heterodimeric geranylgeranyl pyrophosphate synthase small subunit, chloroplastic [Vitis vinifera]	298	1	298	589.726	0	0.95302	298	298
evm.model.chr19.765	K3	38.7729	24.9124	16.6689	11.9437	F6HEP6_VITVI	VIT_19s0090g00610	Bromo domain-containing protein	1578.53	0	0.978284	-	-	-	-	-	-	921	1	921	bromodomain-containing protein bet-1 [Ziziphus jujuba]	902	1	902	969.918	0	0.60084	921	902
evm.model.chr2.1052	K3	87.6209	38.3894	22.0259	11.9086	D7TTK0_VITVI	VIT_02s0012g00140	t-SNARE coiled-coil homology domain-containing protein	520.776	0	0.97318	NPS11_ARATH	At2g35190	Novel plant SNARE 11	381.333	3.55e-133	0.737643	262	1	261	PREDICTED: novel plant SNARE 11 [Vitis vinifera] &gt;ref|XP_010664205.1| PREDICTED: novel plant SNARE 11 [Vitis vinifera]	261	1	261	520.776	0	0.97318	261	261
evm.model.chr2.113	K3	2.42096	0.561144	0.114843	0.550889	F6HXK4_VITVI	VIT_09s0002g00130	Plasma membrane ATPase	318.931	2.55e-96	0.846154	PMA6_ARATH	At2g07560	ATPase 6, plasma membrane-type	288.5	4.67e-85	0.732057	619	325	532	ATPase 10, plasma membrane-type [Vitis riparia] &gt;ref|XP_034695866.1| ATPase 10, plasma membrane-type [Vitis riparia]	949	197	404	352.058	3.64e-106	0.846154	208	208
evm.model.chr2.1207	K3	28.5498	18.0463	2.04027	1.30971	A5AIT7_VITVI	VIT_02s0012g01410	Uncharacterized protein	446.432	8.72e-159	0.977695	TRN2_ARATH	At5g46700	Protein TORNADO 2	356.681	2.61e-123	0.747212	269	1	269	PREDICTED: protein TORNADO 2 [Vitis vinifera] &gt;ref|XP_034703955.1| protein TORNADO 2 [Vitis riparia]	269	1	269	546.199	0	0.977695	269	269
evm.model.chr2.1212	K3	46.2378	27.6719	7.34856	3.93601	F6HT82_VITVI	VIT_02s0012g01450	BHLH domain-containing protein	583.178	0	0.95873	-	-	-	-	-	-	311	1	311	transcription factor bHLH71-like [Vitis riparia]	311	1	311	637.876	0	0.977492	311	311
evm.model.chr2.1927	K3	2.32765	0.397443	0.113862	0.298801	-	-	-	-	-	-	-	-	-	-	-	-	937	61	937	disease resistance protein RPS2-like [Vitis riparia]	999	1	999	1402.11	0	0.743257	877	999
evm.model.chr2.2060	K3	0.607785	0.043545	0	0	D7U3X7_VITVI	VIT_02s0033g01060	Uncharacterized protein	671.774	0	0.850515	-	-	-	-	-	-	394	1	359	methanol O-anthraniloyltransferase-like [Vitis riparia]	451	1	388	673.315	0	0.847938	359	388
evm.model.chr2.2071	K3	5.61812	0.77392	0.0818913	0	F6I088_VITVI	VIT_02s0033g01030	Uncharacterized protein	729.554	0	0.908416	-	-	-	-	-	-	405	1	404	PREDICTED: methanol O-anthraniloyltransferase [Vitis vinifera]	451	48	451	759.985	0	0.908416	404	404
evm.model.chr2.2072	K3	2.0441	0.263579	0.0303063	0.0240503	F6I088_VITVI	VIT_02s0033g01030	Uncharacterized protein	834.328	0	0.945455	-	-	-	-	-	-	520	1	440	PREDICTED: methanol O-anthraniloyltransferase [Vitis vinifera]	451	1	440	864.374	0	0.945455	440	440
evm.model.chr2.21	K3	29.8047	18.5329	6.67312	5.48025	F6HUM2_VITVI	VIT_02s0025g00150	BTB domain-containing protein	1126.69	0	0.96875	Y1385_ARATH	At1g63850	BTB/POZ domain-containing protein At1g63850	704.516	0	0.695255	673	1	672	PREDICTED: BTB/POZ domain-containing protein At1g63850 [Vitis vinifera]	667	1	667	1345.87	0	0.986607	672	667
evm.model.chr2.2117	K3	10.3856	1.48521	0.114817	0	D7U3X7_VITVI	VIT_02s0033g01060	Uncharacterized protein	847.81	0	0.940133	-	-	-	-	-	-	452	1	451	PREDICTED: methanol O-anthraniloyltransferase [Vitis vinifera]	451	1	451	880.552	0	0.940133	451	451
evm.model.chr2.2130	K3	1.28652	0.198404	0	0.073354	D7U3X1_VITVI	VIT_02s0033g01000	Uncharacterized protein	654.055	0	0.758315	Q9LF70_ARATH	At5g17540	At5g17540	220.705	2.43e-66	0.643243	392	1	391	PREDICTED: methanol O-anthraniloyltransferase [Vitis vinifera]	451	1	451	684.485	0	0.758315	391	451
evm.model.chr2.2256	K3	73.3009	26.6963	12.2176	9.16067	D7TFG2_VITVI	VIT_02s0087g00170	Protein kinase domain-containing protein	1113.6	0	0.984899	FEI1_ARATH	At1g31420	LRR receptor-like serine/threonine-protein kinase FEI 1	895.96	0	0.783595	717	121	716	PREDICTED: LRR receptor-like serine/threonine-protein kinase FEI 1 [Vitis vinifera]	596	1	596	1201.42	0	0.984899	596	596
evm.model.chr2.261	K3	4.66506	1.38953	0.0110563	1.0477	D7TVM6_VITVI	VIT_02s0025g02190	Uncharacterized protein	687.567	0	0.991071	O22985_ARATH	At4g24050	AT4g24050/T19F6_40	530.791	0	0.767372	337	1	336	PREDICTED: short-chain dehydrogenase TIC 32, chloroplastic [Vitis vinifera]	336	1	336	687.567	0	0.991071	336	336
evm.model.chr2.326	K3	10.295	2.07304	0.153041	0.956313	F6HU83_VITVI	VIT_02s0025g02720	Uncharacterized protein	401.364	2.51e-143	0.984694	-	-	-	-	-	-	196	-	-	-	-	-	-	-	-	-	-	-
evm.model.chr2.391	K3	172.045	146.032	68.493	56.3605	D7TVX4_VITVI	VIT_02s0025g03270	Peptidase_M1 domain-containing protein	991.875	0	0.983402	PSA_ARATH	At1g63770	Puromycin-sensitive aminopeptidase	1485.32	0	0.818694	979	1	978	PREDICTED: puromycin-sensitive aminopeptidase isoform X1 [Vitis vinifera] &gt;ref|XP_010660552.1| PREDICTED: puromycin-sensitive aminopeptidase isoform X1 [Vitis vinifera]	981	1	981	1996.48	0	0.980632	978	981
evm.model.chr2.405	K3	4732.77	4825.55	3442.15	595.727	Q0MX16_VITVI	VIT_02s0025g03390	Putative aquaporin	564.688	0	0.965157	PIP12_ARATH	At2g45960	Aquaporin PIP1-2	521.546	0	0.87108	287	1	287	aquaporin PIP1-3-like [Vitis riparia]	287	1	287	564.688	0	0.965157	287	287
evm.model.chr2.407	K3	207.707	162.19	114.476	69.4835	D7TVY5_VITVI	VIT_02s0025g03400	PA domain-containing protein	1026.54	0	0.990876	SIPL2_ARATH	At1g63690	Signal peptide peptidase-like 2	830.091	0	0.823301	548	1	548	PREDICTED: signal peptide peptidase-like 2 isoform X2 [Vitis vinifera]	548	1	548	1114.37	0	0.990876	548	548
evm.model.chr2.411	K3	20.3346	9.97197	4.16837	0.894941	F6HUC2_VITVI	VIT_02s0025g03420	Uncharacterized protein	1481.46	0	0.948592	-	-	-	-	-	-	817	-	-	-	-	-	-	-	-	-	-	-
evm.model.chr2.419	K3	35.2413	14.2795	6.00504	3.32777	F6HUC5_VITVI	VIT_02s0025g03480	Uncharacterized protein	2060.03	0	0.977507	-	-	-	-	-	-	1068	1	1067	PREDICTED: kinesin-like protein KIN-14J [Vitis vinifera] &gt;ref|XP_010660660.1| PREDICTED: kinesin-like protein KIN-14J [Vitis vinifera]	1100	30	1100	2119.74	0	0.96732	1067	1071
evm.model.chr2.725	K3	35.1558	21.152	14.0233	14.4925	D7TN17_VITVI	VIT_02s0154g00140	Beta-ketoacyl-[acyl-carrier-protein] synthase III	807.749	0	0.9875	FABH_ARATH	At1g62640	3-oxoacyl-[acyl-carrier-protein] synthase III, chloroplastic	634.41	0	0.771712	401	1	400	PREDICTED: 3-oxoacyl-[acyl-carrier-protein] synthase 3 A, chloroplastic [Vitis vinifera]	400	1	400	807.749	0	0.9875	400	400
evm.model.chr2.759	K3	31.115	15.1617	3.24132	5.05147	D7TN26_VITVI	VIT_02s0154g00240	PH domain-containing protein	1287.71	0	0.895151	ORP2A_ARATH	At4g22540	Oxysterol-binding protein-related protein 2A	1043.49	0	0.69697	764	1	763	oxysterol-binding protein-related protein 2A-like isoform X2 [Vitis riparia]	763	1	763	1564.67	0	0.984273	763	763
evm.model.chr2.770	K3	63.6802	36.3789	22.1506	9.09287	D7TN36_VITVI	VIT_02s0154g00350	L-lactate dehydrogenase	668.307	0	0.982857	O23569_ARATH	At4g17260	L-lactate dehydrogenase	549.666	0	0.822823	350	1	350	L-lactate dehydrogenase B [Vitis riparia]	358	1	350	701.434	0	0.982857	350	350
evm.model.chr20.1022	K3	1.88805	0.312526	0	0.185813	E3VWV9_VITVI	VIT_07s0031g02270	MFS domain-containing protein	1280.77	0	0.971698	MSSP2_ARATH	At4g35300	Monosaccharide-sensing protein 2	918.687	0	0.724092	742	1	742	monosaccharide-sensing protein 2-like [Vitis riparia]	742	1	742	1459.89	0	0.971698	742	742
evm.model.chr20.1074	K3	71.7156	40.4073	1.99674	3.59303	D7SWF1_VITVI	VIT_07s0031g02480	Beta-galactosidase	1706.42	0	0.987013	BGA10_ARATH	At5g63810	Beta-galactosidase 10	1113.21	0	0.711512	847	1	847	PREDICTED: beta-galactosidase 10 [Vitis vinifera]	847	1	847	1743.78	0	0.987013	847	847
evm.model.chr20.1531	K3	23.3931	5.00074	0.119296	1.01807	F6H4E6_VITVI	VIT_07s0031g02550	ABC transporter domain-containing protein	906.36	0	0.968504	AB5G_ARATH	At2g13610	ABC transporter G family member 5	649.818	0	0.68242	515	1	511	ABC transporter G family member 5 [Vitis riparia]	639	1	515	999.579	0	0.963107	511	515
evm.model.chr20.176	K3	2.32299	0.38601	0.0414523	0.148354	F6I7E9_VITVI	VIT_00s0304g00020	MFS domain-containing protein	960.674	0	0.958175	Q9C5L6_ARATH	At5g10190	MFS domain-containing protein	690.263	0	0.780172	527	-	-	-	-	-	-	-	-	-	-	-
evm.model.chr20.205	K3	44.0431	23.8573	10.956	16.8457	F6HWM4_VITVI	VIT_07s0141g00020	C2H2-type domain-containing protein	694.886	0	0.961832	-	-	-	-	-	-	393	1	392	PREDICTED: protein SENSITIVE TO PROTON RHIZOTOXICITY 1 [Vitis vinifera]	393	1	393	785.408	0	0.961832	392	393
evm.model.chr20.305	K3	6.66092	0.643209	0	0.0169467	D7SSS8_VITVI	VIT_00s0199g00210	Cyclin N-terminal domain-containing protein	640.188	0	0.985876	-	-	-	-	-	-	354	1	354	PREDICTED: cyclin-D4-2 [Vitis vinifera]	353	1	353	716.072	0	0.985876	354	353
evm.model.chr20.334	K3	581.1	346.082	123.956	75.5521	D7U6A0_VITVI	VIT_00s0313g00030	O-fucosyltransferase family protein	956.051	0	0.968627	OFT39_ARATH	At5g65470	O-fucosyltransferase 39	750.74	0	0.789809	511	1	510	O-fucosyltransferase 31 isoform X1 [Vitis riparia] &gt;ref|XP_034691455.1| O-fucosyltransferase 31 isoform X2 [Vitis riparia]	510	1	510	1033.48	0	0.970588	510	510
evm.model.chr20.421	K3	82.3251	60.9704	20.8306	37.6577	D7SSI8_VITVI	VIT_07s0205g00010	Uncharacterized protein	130.183	9.28e-39	0.989583	Y5566_ARATH	At5g65660	Uncharacterized protein At5g65660	83.5741	1.03e-20	0.697917	132	-	-	-	-	-	-	-	-	-	-	-
evm.model.chr20.423	K3	223.975	124.616	52.2252	50.2348	F6GZL3_VITVI	VIT_18s0001g08090	Auxin-responsive protein	449.899	4.7e-156	0.699468	IAA9_ARATH	At5g65670	Auxin-responsive protein IAA9	377.096	1.25e-128	0.60733	381	1	380	auxin-responsive protein IAA9-like [Vitis riparia]	380	1	380	765.377	0	0.981579	380	380
evm.model.chr20.457	K3	319.064	203.296	85.7587	20.4496	F6HBQ3_VITVI	VIT_03s0088g00380	Tubulin alpha chain	861.292	0	0.997685	TBA2_ARATH	At1g50010	Tubulin alpha-2 chain	855.899	0	0.983796	452	1	451	tubulin alpha chain [Elaeis guineensis] &gt;ref|XP_034691056.1| tubulin alpha chain-like [Vitis riparia]	451	1	451	941.028	0	1	451	451
evm.model.chr20.50	K3	664.395	281.52	276.978	24.5189	F6I229_VITVI	VIT_00s0207g00210	Uncharacterized protein	646.351	0	0.960843	PSBO1_ARATH	At5g66570	Oxygen-evolving enhancer protein 1-1, chloroplastic	545.043	0	0.795181	332	1	332	oxygen-evolving enhancer protein 1, chloroplastic [Vitis riparia]	332	1	332	652.129	0	0.966867	332	332
evm.model.chr20.569	K3	42.5978	23.0521	0.90277	5.13384	D7TT88_VITVI	VIT_07s0129g00330	LOB domain-containing protein	427.172	2.14e-152	0.969298	-	-	-	-	-	-	229	1	228	PREDICTED: LOB domain-containing protein 38 [Vitis vinifera]	228	1	228	453.751	5.25e-161	0.969298	228	228
evm.model.chr20.574	K3	6.74407	1.98409	0.199792	0.809636	F6HSU5_VITVI	VIT_07s0129g00360	Peroxidase	631.328	0	0.954683	PER51_ARATH	At4g37530	Peroxidase 51	475.707	2.93e-168	0.713355	331	1	331	PREDICTED: peroxidase 73 [Vitis vinifera]	331	1	331	659.448	0	0.954683	331	331
evm.model.chr20.577	K3	6.50055	0.979134	0.305746	0.181977	F6HSU6_VITVI	VIT_07s0129g00380	Uncharacterized protein	1219.91	0	0.968553	SR1P1_ARATH	At5g67385	BTB/POZ domain-containing protein SR1IP1	809.675	0	0.6976	636	1	636	BTB/POZ domain-containing protein SR1IP1 [Vitis riparia]	636	1	636	1269.99	0	0.970126	636	636
evm.model.chr20.666	K3	25.0697	9.77562	2.11833	3.73905	D7TTE1_VITVI	VIT_07s0129g00990	Protein kinase domain-containing protein	1473.76	0	0.917759	-	-	-	-	-	-	839	1	838	probable receptor-like protein kinase At2g23200 [Vitis riparia]	839	1	839	1558.5	0	0.923719	838	839
evm.model.chr20.759	K3	14.7693	2.67392	1.00674	0.383498	F6H4J7_VITVI	VIT_07s0031g00470	DNA polymerase	2935.21	0	0.975033	-	-	-	-	-	-	1522	1	1522	PREDICTED: DNA polymerase alpha catalytic subunit [Vitis vinifera]	1559	1	1559	3053.85	0	0.950609	1522	1559
evm.model.chr20.763	K3	12.5256	1.91864	0.461091	0.0268657	F6H4J9_VITVI	VIT_07s0031g00500	Uncharacterized protein	1379.39	0	0.95082	-	-	-	-	-	-	732	1	731	subtilisin-like protease SBT1.9 [Vitis riparia]	771	40	771	1448.72	0	0.95082	731	732
evm.model.chr20.770	K3	525.106	427.163	117.215	21.3033	D7SVW8_VITVI	VIT_07s0031g00540	Uncharacterized protein	196.438	7.95e-65	0.968	RLF34_ARATH	At5g67070	Protein RALF-like 34	126.716	1.35e-37	0.637255	125	1	125	PREDICTED: protein RALF-like 34 [Vitis vinifera] &gt;ref|XP_034691434.1| protein RALF-like 34 [Vitis riparia]	125	1	125	253.832	2.38e-85	0.968	125	125
evm.model.chr20.776	K3	48.667	15.3411	2.6031	3.85665	F6H4K2_VITVI	VIT_07s0031g00610	Remorin_C domain-containing protein	778.859	0	0.975124	-	-	-	-	-	-	402	-	-	-	-	-	-	-	-	-	-	-
evm.model.chr20.97	K3	10.285	2.73755	0.308511	1.7421	F6GYW0_VITVI	VIT_00s0253g00060	Dof-type domain-containing protein	427.172	1.04e-144	0.923295	DOF11_ARATH	At1g07640	Dof zinc finger protein DOF1.1	120.553	9.89e-30	0.888889	604	269	603	dof zinc finger protein DOF1.1-like [Vitis riparia]	332	1	332	669.463	0	0.98209	335	332
evm.model.chr3.1006	K3	6.01418	1.76733	0.186038	0.858925	D7SXP0_VITVI	VIT_03s0091g01010	Uncharacterized protein	399.823	8.03e-143	0.984536	WLIM1_ARATH	At1g10200	LIM domain-containing protein WLIM1	316.235	8.26e-110	0.78534	195	1	194	PREDICTED: LIM domain-containing protein WLIM1 [Vitis vinifera]	194	1	194	399.823	6.74e-141	0.984536	194	194
evm.model.chr3.1017	K3	34.9165	13.5103	1.78803	0	D7SXN4_VITVI	VIT_03s0091g01090	Uncharacterized protein	386.726	1.44e-137	0.989744	-	-	-	-	-	-	196	-	-	-	-	-	-	-	-	-	-	-
evm.model.chr3.1023	K3	42.916	13.6976	5.08931	4.48685	F6H696_VITVI	VIT_03s0091g01130	Uncharacterized protein	627.476	0	0.963746	-	-	-	-	-	-	331	1	331	MATH domain and coiled-coil domain-containing protein At3g58260-like isoform X1 [Vitis riparia]	331	1	331	665.226	0	0.975831	331	331
evm.model.chr3.1027	K3	13.6646	3.32192	1.04453	0.585088	F6H696_VITVI	VIT_03s0091g01130	Uncharacterized protein	603.594	0	0.897281	-	-	-	-	-	-	330	1	330	MATH domain and coiled-coil domain-containing protein At3g58260-like isoform X1 [Vitis riparia]	331	1	331	613.609	0	0.909366	330	331
evm.model.chr3.1126	K3	58.8844	42.22	15.3043	3.46374	F6HBP3_VITVI	VIT_03s0088g00620	Uncharacterized protein	752.666	0	0.98818	-	-	-	-	-	-	424	-	-	-	-	-	-	-	-	-	-	-
evm.model.chr3.1130	K3	2.90193	0.498131	0.0965953	0.0395327	F6HBP1_VITVI	VIT_03s0088g00650	Xyloglucan endotransglucosylase/hydrolase	591.267	0	0.959322	XTH10_ARATH	At2g14620	Probable xyloglucan endotransglucosylase/hydrolase protein 10	452.981	1.9e-160	0.712838	296	1	295	probable xyloglucan endotransglucosylase/hydrolase protein 10 [Vitis riparia]	295	1	295	594.349	0	0.966102	295	295
evm.model.chr3.15	K3	15.1795	2.66572	0.441407	0.833178	D7U5J9_VITVI	VIT_03s0038g00300	DNA helicase	1540.01	0	0.994005	MCM4_ARATH	At2g16440	DNA replication licensing factor MCM4	1183.32	0	0.786189	936	82	936	DNA replication licensing factor MCM4 [Vitis riparia]	902	42	902	1733.38	0	0.982578	855	861
evm.model.chr3.1580	K3	26.929	18.5087	9.76077	14.3814	D7TU30_VITVI	VIT_03s0017g00270	Carbonic anhydrase	556.599	0	0.934708	-	-	-	-	-	-	308	1	308	beta carbonic anhydrase 5, chloroplastic-like isoform X1 [Vitis riparia]	308	1	308	577.785	0	0.948052	308	308
evm.model.chr3.1749	K3	46.7732	11.8786	2.90194	1.44775	F6I1T8_VITVI	VIT_03s0038g00270	Uncharacterized protein	1358.58	0	0.988131	RPT3_ARATH	At5g64330	Root phototropism protein 3	993.416	0	0.728532	675	1	674	PREDICTED: root phototropism protein 3 [Vitis vinifera] &gt;ref|XP_010645167.1| PREDICTED: root phototropism protein 3 [Vitis vinifera]	674	1	674	1388.25	0	0.988131	674	674
evm.model.chr3.1761	K3	1145.71	607.998	635.078	163.053	D7U660_VITVI	VIT_03s0038g00440	Costars domain-containing protein	127.102	3.32e-39	0.984127	COSA_ARATH	At4g33640	Costars family protein At4g33640	105.145	1.83e-30	0.793651	66	-	-	-	-	-	-	-	-	-	-	-
evm.model.chr3.1827	K3	19.87	5.72226	1.49989	2.40823	F6HJF1_VITVI	VIT_03s0132g00040	Uncharacterized protein	439.113	6.83e-144	0.707386	-	-	-	-	-	-	805	-	-	-	-	-	-	-	-	-	-	-
evm.model.chr3.1833	K3	19.9493	3.74935	1.04049	0.972755	F6I1U8_VITVI	VIT_03s0038g01600	Uncharacterized protein	836.639	0	0.893843	-	-	-	-	-	-	992	1	991	enolase-phosphatase E1-like isoform X2 [Vitis riparia]	971	1	971	1697.18	0	0.857143	991	971
evm.model.chr3.1845	K3	31.4842	10.6967	2.73085	3.68833	F6HJF2_VITVI	VIT_03s0132g00050	HVA22-like protein	313.538	9.32e-107	0.941558	-	-	-	-	-	-	158	1	154	PREDICTED: uncharacterized protein LOC100245618 isoform X2 [Vitis vinifera]	554	1	154	316.62	1.27e-103	0.915584	154	154
evm.model.chr3.1928	K3	13.3358	3.94328	1.33218	0.988688	F6HTP3_VITVI	VIT_03s0017g02140	Glycosyltransferase	373.629	8.8e-125	0.745387	-	-	-	-	-	-	417	1	298	anthocyanidin 3-O-glucosyltransferase 2-like [Vitis riparia]	480	2	288	479.174	4.64e-164	0.845638	298	287
evm.model.chr3.21	K3	33.7913	17.7002	8.72968	4.49096	F6I199_VITVI	VIT_03s0038g00350	Uncharacterized protein	2093.55	0	0.982743	KN7D_ARATH	At4g39050	Kinesin-like protein KIN-7D, mitochondrial	1449.11	0	0.723305	1101	1	1101	PREDICTED: kinesin-like protein KIN-7D, mitochondrial isoform X1 [Vitis vinifera]	1101	1	1101	2240.31	0	0.982743	1101	1101
evm.model.chr3.2135	K3	6.45243	2.31123	0.730433	1.88553	D7TU48_VITVI	VIT_03s0017g00560	Uncharacterized protein	1058.51	0	0.819277	-	-	-	-	-	-	675	1	674	PREDICTED: disease resistance RPP13-like protein 4 isoform X2 [Vitis vinifera]	666	1	666	1165.98	0	0.88287	674	666
evm.model.chr3.251	K3	109.401	85.1645	41.102	18.5345	D7U527_VITVI	VIT_03s0038g02650	Protein-serine/threonine phosphatase	809.675	0	0.984887	P2C64_ARATH	At4g38520	Probable protein phosphatase 2C 64	640.573	0	0.747475	398	1	397	probable protein phosphatase 2C 60 isoform X1 [Vitis riparia] &gt;ref|XP_034681551.1| probable protein phosphatase 2C 60 isoform X1 [Vitis riparia]	397	1	397	811.601	0	0.987406	397	397
evm.model.chr3.286	K3	4.6539	1.00113	0.375448	0.831427	-	-	-	-	-	-	-	-	-	-	-	-	189	-	-	-	-	-	-	-	-	-	-	-
evm.model.chr3.360	K3	19.663	3.77362	0.708509	0.811595	F6I0T7_VITVI	VIT_03s0038g03550	LEA_2 domain-containing protein	487.263	4.12e-173	0.980645	-	-	-	-	-	-	310	-	-	-	-	-	-	-	-	-	-	-
evm.model.chr3.411	K3	148.688	87.7734	5.10796	58.8407	F6I0R6_VITVI	VIT_03s0038g03860	Uncharacterized protein	637.876	0	0.973837	EXOL5_ARATH	At2g17230	Protein EXORDIUM-like 5	501.13	1.42e-177	0.788462	344	1	344	PREDICTED: protein EXORDIUM-like 5 [Vitis vinifera]	344	1	344	698.353	0	0.973837	344	344
evm.model.chr3.445	K3	8.26665	1.35438	0.339741	0.271315	F6I0N8_VITVI	VIT_03s0038g04210	Uncharacterized protein	1865.12	0	0.96875	PHOT2_ARATH	At5g58140	Phototropin-2	1263.44	0	0.738979	1297	177	1134	PREDICTED: phototropin-2 [Vitis vinifera] &gt;ref|XP_010645493.1| PREDICTED: phototropin-2 [Vitis vinifera]	1001	17	975	1928.29	0	0.96875	958	959
evm.model.chr3.483	K3	4.35006	1.27404	0.184777	0.970585	F6I0L7_VITVI	VIT_03s0038g04550	DUF4408 domain-containing protein	428.713	1.77e-153	0.976852	-	-	-	-	-	-	216	-	-	-	-	-	-	-	-	-	-	-
evm.model.chr3.534	K3	18.4084	4.99163	2.2265	1.17203	F6HQM1_VITVI	VIT_03s0063g02510	Protein kinase domain-containing protein	819.691	0	0.971014	Y4345_ARATH	At4g34500	Probable receptor-like serine/threonine-protein kinase At4g34500	540.421	0	0.686534	484	1	483	PREDICTED: probable receptor-like serine/threonine-protein kinase At4g34500 [Vitis vinifera] &gt;ref|XP_019073600.1| PREDICTED: probable receptor-like serine/threonine-protein kinase At4g34500 [Vitis vinifera]	483	1	483	952.584	0	0.971014	483	483
evm.model.chr3.561	K3	63.5975	44.508	32.4377	17.2659	D7TPZ2_VITVI	VIT_03s0063g02290	Ditrans,polycis-polyprenyl diphosphate synthase ((2E,6E)-farnesyldiphosphate specific)	514.612	0	0.972549	-	-	-	-	-	-	278	24	278	dehydrodolichyl diphosphate synthase complex subunit NUS1 isoform X1 [Vitis riparia] &gt;ref|XP_034678213.1| dehydrodolichyl diphosphate synthase complex subunit NUS1 isoform X1 [Vitis riparia] &gt;ref|XP_034678219.1| dehydrodolichyl diphosphate synthase complex subunit NUS1 isoform X1 [Vitis riparia]	255	1	255	515.383	0	0.976471	255	255
evm.model.chr3.595	K3	7.32333	2.62282	0	0.96396	F6HQJ2_VITVI	VIT_03s0063g01950	Uncharacterized protein	293.123	2.43e-101	0.928105	-	-	-	-	-	-	155	-	-	-	-	-	-	-	-	-	-	-
evm.model.chr3.597	K3	14.3423	2.08801	0.185058	0.467133	F6HQJ1_VITVI	VIT_03s0063g01930	Phorbol-ester/DAG-type domain-containing protein	459.144	1.08e-164	0.978992	F4IJF7_ARATH	At2g16050	Cysteine/Histidine-rich C1 domain family protein	348.591	4.04e-121	0.699588	238	-	-	-	-	-	-	-	-	-	-	-
evm.model.chr3.716	K3	71.69	56.7936	15.6044	23.7099	F6HQD7_VITVI	VIT_03s0063g00820	Abhydrolase_3 domain-containing protein	565.844	0	0.966777	-	-	-	-	-	-	302	1	301	probable carboxylesterase 12 [Vitis riparia]	301	1	301	607.831	0	0.980066	301	301
evm.model.chr3.744	K3	17.1696	6.46332	1.8882	0.643912	D7TPJ8_VITVI	VIT_03s0063g00550	Uncharacterized protein	309.301	2.88e-105	0.864322	-	-	-	-	-	-	287	112	286	protein PLANT CADMIUM RESISTANCE 7-like [Vitis riparia]	183	9	183	313.153	3.74e-105	0.851429	175	175
evm.model.chr3.747	K3	7.33783	2.01704	0.285279	0.00755933	D7TPJ5_VITVI	VIT_03s0063g00510	Malectin_like domain-containing protein	952.97	0	0.972746	-	-	-	-	-	-	511	1	511	probable LRR receptor-like serine/threonine-protein kinase At1g67720 [Vitis riparia]	511	1	511	1026.16	0	0.980431	511	511
evm.model.chr3.786	K3	10.8216	2.732	0.159351	1.2866	F6HQ94_VITVI	VIT_03s0063g00180	RING-type E3 ubiquitin transferase	694.501	0	0.937349	PUB26_ARATH	At1g49780	U-box domain-containing protein 26	495.352	2.78e-173	0.672209	416	1	415	U-box domain-containing protein 26 [Vitis riparia]	415	1	415	763.066	0	0.942169	415	415
evm.model.chr3.80	K3	2.2456	0.21883	0	0	F6I164_VITVI	VIT_03s0038g01230	Uncharacterized protein	182.57	3.01e-58	0.977778	-	-	-	-	-	-	224	-	-	-	-	-	-	-	-	-	-	-
evm.model.chr3.916	K3	110.072	38.2637	6.38046	11.5579	F6H678_VITVI	VIT_03s0091g00420	Uncharacterized protein	174.866	1.7e-51	0.922222	-	-	-	-	-	-	285	1	285	PREDICTED: classical arabinogalactan protein 9 [Vitis vinifera]	290	1	290	484.182	3.94e-171	0.948276	285	290
evm.model.chr3.97	K3	32.5269	8.85941	0	0	F6I160_VITVI	VIT_03s0038g01280	Uncharacterized protein	179.874	2.04e-59	0.965909	Q9T0J2_ARATH	At4g38840	At4g38840	115.546	3.74e-34	0.764706	88	1	88	PREDICTED: auxin-induced protein 15A [Vitis vinifera]	88	1	88	179.874	3.72e-57	0.965909	88	88
evm.model.chr4.112	K3	19.8176	6.4114	1.17387	2.69424	D7STN7_VITVI	VIT_04s0008g00960	Uncharacterized protein	506.523	0	0.976096	CNBLA_ARATH	At4g33000	Calcineurin B-like protein 10	331.257	6.93e-114	0.669388	252	1	251	calcineurin B-like protein 10 isoform X1 [Vitis riparia]	251	1	251	508.064	0	0.98008	251	251
evm.model.chr4.1893	K3	18.203	7.80842	2.17241	3.67466	F6GX12_VITVI	VIT_04s0023g00920	Uncharacterized protein	2662.87	0	0.959198	-	-	-	-	-	-	1399	1	1399	PREDICTED: endoribonuclease Dicer homolog 2 isoform X5 [Vitis vinifera]	1405	9	1405	2785.36	0	0.960686	1399	1397
evm.model.chr4.1985	K3	22.4644	4.94895	1.65304	0.945444	F6GWX2_VITVI	VIT_04s0023g01610	Uncharacterized protein	1305.04	0	0.988142	DDM1_ARATH	At5g66750	ATP-dependent DNA helicase DDM1	961.444	0	0.722368	760	1	759	ATP-dependent DNA helicase DDM1 [Vitis riparia] &gt;ref|XP_034683415.1| ATP-dependent DNA helicase DDM1 [Vitis riparia]	759	1	759	1547.33	0	0.988142	759	759
evm.model.chr4.2060	K3	10.9106	1.86765	0.596535	0.03459	D7SP93_VITVI	VIT_04s0023g02240	Uncharacterized protein	723.776	0	0.961538	-	-	-	-	-	-	364	1	364	PREDICTED: salicylate carboxymethyltransferase isoform X1 [Vitis vinifera] &gt;ref|XP_034683896.1| salicylate carboxymethyltransferase-like [Vitis riparia]	363	1	363	726.472	0	0.967033	364	363
evm.model.chr4.2104	K3	79.0645	48.4612	7.65382	10.2311	D7SP52_VITVI	VIT_04s0023g02690	Beta-galactosidase	1709.89	0	0.976331	BGAL3_ARATH	At4g36360	Beta-galactosidase 3	1447.95	0	0.793839	846	1	845	beta-galactosidase 3 [Vitis riparia]	845	1	845	1737.62	0	0.977515	845	845
evm.model.chr4.2107	K3	1.30406	0.104237	0	0.0522673	D7SP49_VITVI	VIT_04s0023g02730	WAT1-related protein	680.633	0	0.972527	WAT1_ARATH	At1g75500	Protein WALLS ARE THIN 1	442.195	1.93e-153	0.617414	376	1	375	PREDICTED: protein WALLS ARE THIN 1 [Vitis vinifera]	376	1	375	740.725	0	0.973333	375	375
evm.model.chr4.2231	K3	4.41481	0.539847	0	0.017722	F6GWK8_VITVI	VIT_04s0023g03750	L-ascorbate peroxidase	538.88	0	0.914826	APX3_ARATH	At4g35000	L-ascorbate peroxidase 3	332.413	1.41e-112	0.609319	331	15	331	PREDICTED: probable L-ascorbate peroxidase 3 [Vitis vinifera]	335	19	335	607.06	0	0.914826	317	317
evm.model.chr4.2374	K3	2073.11	2078.03	1773	279.937	F6I0K4_VITVI	VIT_04s0044g00020, VIT_00s0698g00010	Catalase	1026.54	0	0.997967	CATA2_ARATH	At4g35090	Catalase-2	892.108	0	0.830612	493	1	492	PREDICTED: catalase isozyme 1 [Vitis vinifera]	492	1	492	1026.54	0	0.997967	492	492
evm.model.chr4.238	K3	81.1339	55.3603	10.5015	2.93116	F6H2S4_VITVI	VIT_04s0008g01910	Uncharacterized protein	383.645	2.32e-135	0.903509	-	-	-	-	-	-	223	-	-	-	-	-	-	-	-	-	-	-
evm.model.chr4.2394	K3	18.1992	7.15961	3.50164	5.14155	D7U465_VITVI	VIT_04s0044g00150	Homeobox domain-containing protein	496.123	1.54e-178	0.983264	-	-	-	-	-	-	280	1	279	PREDICTED: WUSCHEL-related homeobox 13 [Vitis vinifera]	281	1	281	574.318	0	0.978648	279	281
evm.model.chr4.2470	K3	1699.13	1654.5	1485.54	627.755	F6I0I5_VITVI	VIT_04s0044g00580	Uncharacterized protein	784.252	0	1	ACT7_ARATH	At5g09810	Actin-7	774.622	0	0.986737	377	1	377	PREDICTED: actin-7 [Vitis vinifera] &gt;ref|XP_007211444.1| actin-7 [Prunus persica] &gt;ref|XP_024179725.1| actin-7 [Rosa chinensis] &gt;ref|XP_030543804.1| actin-7-like [Rhodamnia argentea] &gt;ref|XP_030543805.1| actin-7-like [Rhodamnia argentea] &gt;ref|XP_034218568.1| actin-7 [Prunus dulcis] &gt;ref|XP_034683055.1| actin-7 [Vitis riparia]	377	1	377	784.252	0	1	377	377
evm.model.chr4.252	K3	20.5185	8.77848	3.76863	3.51069	F6H2T1_VITVI	VIT_04s0008g02030	Chalcone_isomerase domain-containing protein	832.017	0	0.963768	-	-	-	-	-	-	414	1	414	fatty-acid-binding protein 2 [Vitis riparia] &gt;ref|XP_034684513.1| fatty-acid-binding protein 2 [Vitis riparia]	422	9	422	833.558	0	0.963768	414	414
evm.model.chr4.2538	K3	17.9996	3.31006	0.472499	0.378662	F6I0G4_VITVI	VIT_04s0044g01000	Pectinesterase	926.006	0	0.908738	PME51_ARATH	At5g09760	Probable pectinesterase/pectinesterase inhibitor 51	693.345	0	0.669941	569	1	569	probable pectinesterase/pectinesterase inhibitor 51 [Vitis riparia]	573	1	573	1016.53	0	0.93554	569	573
evm.model.chr4.305	K3	11.3373	2.94674	0.19708	0.154769	D7SU26_VITVI	VIT_04s0008g02570	RPA_C domain-containing protein	479.559	1.1e-171	0.933071	-	-	-	-	-	-	280	1	279	PREDICTED: replication protein A 32 kDa subunit A [Vitis vinifera]	268	3	268	527.709	0	0.939068	279	266
evm.model.chr4.390	K3	4.39974	1.1973	0.42812	0.945679	F6H3D1_VITVI	VIT_04s0008g03300	SWIM-type domain-containing protein	410.609	1.04e-145	0.978541	-	-	-	-	-	-	234	1	233	PREDICTED: mitogen-activated protein kinase kinase kinase 1 [Vitis vinifera]	233	1	233	470.7	1.52e-167	0.978541	233	233
evm.model.chr4.424	K3	11.6881	2.38901	0.843847	0.702759	F6H3E8_VITVI	VIT_04s0008g03640	L-gulonolactone oxidase	1101.27	0	0.959436	GGLO3_ARATH	At5g11540	L-gulonolactone oxidase 3	729.939	0	0.636525	568	1	567	PREDICTED: L-gulonolactone oxidase 3 [Vitis vinifera]	592	27	592	1131.32	0	0.959436	567	566
evm.model.chr4.438	K3	19.0272	4.49898	1.22764	1.00953	F6H2Y2_VITVI	VIT_04s0008g03780	Uncharacterized protein	1800.02	0	0.981278	MB3R1_ARATH	At4g32730	Transcription factor MYB3R-1	354.755	5.34e-108	0.793103	908	200	908	PREDICTED: myb-related protein 3R-1 isoform X1 [Vitis vinifera]	1052	327	1052	1387.86	0	0.938272	709	726
evm.model.chr4.464	K3	23165.7	15166.3	12716.7	644.294	F6H2Z9_VITVI	VIT_04s0008g04050	BURP domain-containing protein	513.457	0	0.932432	-	-	-	-	-	-	297	1	295	PREDICTED: BURP domain protein RD22 [Vitis vinifera]	297	1	296	561.992	0	0.932432	295	296
evm.model.chr4.465	K3	11.8179	3.12307	1.28217	1.22665	D7T0U6_VITVI	VIT_19s0085g00620	Uncharacterized protein	100.523	2.26e-25	0.7125	C3H49_ARATH	At4g29190	Zinc finger CCCH domain-containing protein 49	70.4774	3.16e-14	0.714286	233	-	-	-	-	-	-	-	-	-	-	-
evm.model.chr4.467	K3	14.6427	6.78198	1.21796	2.50669	F6H2Z5_VITVI	VIT_04s0008g04000	BURP domain-containing protein	167.162	1.47e-53	0.928571	RD22_ARATH	At5g25610	BURP domain protein RD22	110.153	1.09e-29	0.607595	103	1	102	BURP domain protein RD22-like [Vitis riparia]	305	204	305	209.534	8.7e-66	0.941176	102	102
evm.model.chr4.506	K3	13.8188	3.06109	0.651714	1.53318	F6H3G4_VITVI	VIT_04s0008g04380	Fibronectin type-III domain-containing protein	1311.59	0	0.987616	-	-	-	-	-	-	646	1	646	VIN3-like protein 1 [Vitis riparia] &gt;ref|XP_034682917.1| VIN3-like protein 1 [Vitis riparia] &gt;ref|XP_034682918.1| VIN3-like protein 1 [Vitis riparia]	646	1	646	1321.22	0	0.990712	646	646
evm.model.chr4.520	K3	84.6771	37.0517	6.29635	18.4891	F6H3G9_VITVI	VIT_04s0008g04490	FLZ-type domain-containing protein	765.377	0	0.953771	-	-	-	-	-	-	586	176	586	FCS-Like Zinc finger 8 [Vitis riparia] &gt;ref|XP_034683917.1| FCS-Like Zinc finger 8 [Vitis riparia] &gt;ref|XP_034683918.1| FCS-Like Zinc finger 8 [Vitis riparia] &gt;ref|XP_034683919.1| FCS-Like Zinc finger 8 [Vitis riparia]	411	1	411	808.135	0	0.961071	411	411
evm.model.chr4.597	K3	7.96863	2.40861	0.549964	0.249433	F6H3U4_VITVI	VIT_04s0008g05110	Uncharacterized protein	489.189	2.39e-174	0.977049	-	-	-	-	-	-	306	1	302	U-box domain-containing protein 12-like [Herrania umbratica]	305	1	304	468.774	2.03e-164	0.779605	302	304
evm.model.chr4.628	K3	30.6031	17.7112	6.33599	3.76057	D7SUT3_VITVI	VIT_04s0008g05340	Uncharacterized protein	122.865	4.84e-35	1	BSD2_ARATH	At3g47650	Protein BUNDLE SHEATH DEFECTIVE 2, chloroplastic	98.9821	9.03e-26	0.758621	208	-	-	-	-	-	-	-	-	-	-	-
evm.model.chr4.637	K3	15.6182	7.57377	1.45322	3.05847	F6H323_VITVI	VIT_04s0008g05430	RNA-dependent RNA polymerase	2394	0	0.982456	RDR6_ARATH	At3g49500	RNA-dependent RNA polymerase 6	1677.53	0	0.694421	1198	1	1197	RNA-dependent RNA polymerase 6 [Vitis riparia]	1197	1	1197	2462.95	0	0.982456	1197	1197
evm.model.chr4.756	K3	4.21987	0.385789	0.0272383	0	F6H3W4_VITVI	VIT_04s0008g06300	LRRNT_2 domain-containing protein	1704.88	0	0.965686	-	-	-	-	-	-	1022	1	1020	PREDICTED: receptor-like protein 12 isoform X2 [Vitis vinifera]	1020	1	1019	1961.42	0	0.965686	1020	1019
evm.model.chr4.872	K3	1.03692	0.11882	0	0	F6H3K5_VITVI	VIT_04s0008g07080	Peptidase A1 domain-containing protein	772.311	0	0.93287	ASPA_ARATH	At5g10770	Aspartyl protease family protein At5g10770	480.33	1.89e-165	0.609113	484	1	483	aspartyl protease family protein At5g10770-like [Vitis riparia]	492	10	492	924.85	0	0.933747	483	483
evm.model.chr4.908	K3	13.2014	2.2365	0	1.21348	F6H3M0_VITVI	VIT_04s0008g07370	Uncharacterized protein	267.7	2.05e-91	0.982456	-	-	-	-	-	-	171	1	171	PREDICTED: protein GLUTAMINE DUMPER 2-like [Vitis vinifera]	171	1	171	348.977	1.7e-121	0.982456	171	171
evm.model.chr4.913	K3	0.640878	0.0441207	0	0.0154303	F6H9D0_VITVI	VIT_04s0069g00010	Glutamate receptor	1620.52	0	0.947005	-	-	-	-	-	-	954	1	953	glutamate receptor 2.7-like [Vitis riparia]	971	21	971	1835.85	0	0.952781	953	951
evm.model.chr4.98	K3	6.1952	0.885548	0	0.183238	D7STM9_VITVI	VIT_04s0008g00870	Uncharacterized protein	541.191	0	0.962687	-	-	-	-	-	-	270	3	270	PREDICTED: inorganic pyrophosphatase 3 [Vitis vinifera]	269	2	269	541.191	0	0.962687	268	268
evm.model.chr5.10	K3	21.0759	11.4045	0.662582	1.1121	F6H6Y7_VITVI	VIT_05s0077g02330	WD_REPEATS_REGION domain-containing protein	2332.75	0	0.915535	-	-	-	-	-	-	1340	1	1339	PREDICTED: putative E3 ubiquitin-protein ligase LIN-1 isoform X3 [Vitis vinifera]	1339	1	1339	2701.39	0	0.968633	1339	1339
evm.model.chr5.1056	K3	1822.28	1985.06	1977.16	696.843	D6CH07_VITVI	VIT_05s0049g01790	Uncharacterized protein	281.952	4.59e-98	1	RL23_ARATH	At1g04480, At2g33370, At3g04400	60S ribosomal protein L23	277.715	2.7e-96	0.971429	140	1	140	60S ribosomal protein L23 [Nymphaea colorata] &gt;ref|XP_031501652.1| 60S ribosomal protein L23 [Nymphaea colorata]	140	1	140	281.567	8.66e-96	0.992857	140	140
evm.model.chr5.106	K3	7.75586	2.45997	0.413209	1.50725	-	-	-	-	-	-	-	-	-	-	-	-	334	-	-	-	-	-	-	-	-	-	-	-
evm.model.chr5.1064	K3	37.2854	18.6717	5.23113	1.53835	D7SZN7_VITVI	VIT_05s0049g01860	Uncharacterized protein	363.229	2.78e-123	0.966825	PDLP2_ARATH	At1g04520	Plasmodesmata-located protein 2	293.893	6.7e-96	0.754545	420	150	360	PREDICTED: cysteine-rich repeat secretory protein 3 [Vitis vinifera]	295	83	293	418.313	8.08e-143	0.966825	211	211
evm.model.chr5.1222	K3	8.57972	2.67645	0.442412	0.269155	F6HYT8_VITVI	VIT_05s0102g00660	Uncharacterized protein	486.108	6.67e-174	0.893103	-	-	-	-	-	-	291	-	-	-	-	-	-	-	-	-	-	-
evm.model.chr5.159	K3	10.8964	4.1436	1.56368	1.91521	D7SYL6_VITVI	VIT_05s0077g01030	Uncharacterized protein	256.144	1e-87	0.952381	-	-	-	-	-	-	148	-	-	-	-	-	-	-	-	-	-	-
evm.model.chr5.1663	K3	7.5207	2.39629	0.445982	0.799157	F6GWE4_VITVI	VIT_05s0029g00480	Uncharacterized protein	884.404	0	0.974713	-	-	-	-	-	-	436	1	435	PREDICTED: protein ECERIFERUM 26 [Vitis vinifera]	435	1	435	884.404	0	0.974713	435	435
evm.model.chr5.1699	K3	8.58394	1.59901	0.689266	0.81942	D7SNL8_VITVI	VIT_05s0029g00870	NB-ARC domain-containing protein	1278.85	0	0.651204	-	-	-	-	-	-	1249	12	1249	disease resistance protein RPV1-like isoform X1 [Vitis riparia]	1251	14	1251	2371.27	0	0.949111	1238	1238
evm.model.chr5.1782	K3	6.54077	1.04216	0.236592	0.283307	F6GWH9_VITVI	VIT_05s0029g01420	ANK_REP_REGION domain-containing protein	1063.52	0	0.838415	-	-	-	-	-	-	671	1	653	PREDICTED: protein ACCELERATED CELL DEATH 6 isoform X1 [Vitis vinifera] &gt;ref|XP_010650280.1| PREDICTED: protein ACCELERATED CELL DEATH 6 isoform X1 [Vitis vinifera]	679	1	679	1134.78	0	0.840943	653	679
evm.model.chr5.1843	K3	154.354	71.591	6.45657	0.593203	F6I4C9_VITVI	VIT_05s0062g00250	Xyloglucan endotransglucosylase/hydrolase	510.76	0	0.978495	XTH15_ARATH	At4g14130	Xyloglucan endotransglucosylase/hydrolase protein 15	416.772	1.34e-146	0.760456	280	1	279	xyloglucan endotransglucosylase/hydrolase 2-like [Vitis riparia]	279	1	279	574.318	0	0.982079	279	279
evm.model.chr5.1853	K3	1.82094	0.231116	0.00815367	0.080126	F6I4D8_VITVI	VIT_05s0062g00400	UDPGT domain-containing protein	893.649	0	0.975052	-	-	-	-	-	-	521	1	512	PREDICTED: crocetin glucosyltransferase, chloroplastic-like [Vitis vinifera]	665	1	512	1036.17	0	0.976562	512	512
evm.model.chr5.1868	K3	8.53225	0.826893	0	0	F6I4F3_VITVI	VIT_05s0062g00630	Glycosyltransferase	799.66	0	0.850746	-	-	-	-	-	-	419	1	419	UDP-glycosyltransferase 75C1-like [Vitis riparia]	469	1	469	809.675	0	0.861407	419	469
evm.model.chr5.1951	K3	47.1211	21.1469	1.6757	0.545408	F6I4A0_VITVI	VIT_05s0062g01070	Protein kinase domain-containing protein	1820.05	0	0.972617	Y3804_ARATH	At3g28040	Probably inactive leucine-rich repeat receptor-like protein kinase At3g28040	1205.28	0	0.635651	1013	1	1012	PREDICTED: probably inactive leucine-rich repeat receptor-like protein kinase At3g28040 [Vitis vinifera]	1012	1	1012	1978.37	0	0.971344	1012	1012
evm.model.chr5.2035	K3	0.537893	0.0297493	0	0	-	-	-	-	-	-	-	-	-	-	-	-	739	105	739	ankyrin repeat-containing protein At5g02620-like [Vitis riparia]	594	3	594	1078.16	0	0.829953	635	592
evm.model.chr5.2057	K3	0.952479	0.103918	0	0.017193	D7U8X8_VITVI	VIT_05s0124g00670	ANK_REP_REGION domain-containing protein	814.683	0	0.771626	-	-	-	-	-	-	593	1	590	ankyrin repeat-containing protein NPR4-like [Vitis riparia]	591	1	591	1046.19	0	0.886633	590	591
evm.model.chr5.2171	K3	35.4948	11.7435	7.24042	2.2924	A5BEZ5_VITVI	VIT_05s0102g00310	GUN4 domain-containing protein	365.54	7.99e-127	0.95288	GUN4C_ARATH	At3g59400	Tetrapyrrole-binding protein, chloroplastic	238.424	3.99e-77	0.629032	269	1	269	PREDICTED: tetrapyrrole-binding protein, chloroplastic [Vitis vinifera]	268	1	268	529.25	0	0.95572	269	268
evm.model.chr5.2197	K3	12.751	4.92829	1.44371	1.66934	F6HYT2_VITVI	VIT_05s0102g00590	Uncharacterized protein	895.19	0	0.880872	-	-	-	-	-	-	582	-	-	-	-	-	-	-	-	-	-	-
evm.model.chr5.2411	K3	5.20902	1.01425	0	0.23395	F6HB10_VITVI	VIT_05s0094g00520	Uncharacterized protein	374.015	2.07e-132	0.9801	-	-	-	-	-	-	201	-	-	-	-	-	-	-	-	-	-	-
evm.model.chr5.2439	K3	0.369132	0.0349337	0	0.0334577	F6HAX9_VITVI	VIT_05s0094g00960	Glycosyltransferase	901.738	0	0.989059	-	-	-	-	-	-	458	1	457	UDP-glycosyltransferase 74F2-like [Vitis riparia]	457	1	457	941.414	0	0.989059	457	457
evm.model.chr5.2449	K3	3.11504	0.472331	0.0824317	0.0591433	F6HAY5_VITVI	VIT_05s0094g01050	Glycosyltransferase	630.558	0	0.703704	-	-	-	-	-	-	458	1	457	UDP-glycosyltransferase 74E1-like isoform X1 [Vitis riparia]	457	1	457	927.932	0	0.969365	457	457
[truncated: 115 more rows]

## Sheet: K4_C6
GENEID	fit.cluster	C6_FS_TPM	C6_V_TPM	C6_R_TPM	C6_S_TPM	Vitis.uniprot.ID	Vitis.gene.ID	Vitis.annotation	Score.Vtis	e.value.Vtis	Identity.Vtis	Arabidopsis.uniprot.ID	Arabidopsis.annotation	Arabidopsis.gene.ID	Score.1	e.value.1	Identity.1	Query_length	Query_from	Query_to	Hit_description	Hit_length	Hit_from	Hit_to	Score.Hit	e.value.Hit	Identity.Hit	Query_coverage	Subject_coverage
[truncated: 2,117 more rows]

[truncated: 11 more sheets: K5_C6, K6_C6, K7_C6, K8_C6, K9_C6, K10_C6, K11_C6, K12_C6, K13_C6, K14_C6, K15_C6]
