# Supplementary material for: Transcriptome Profiling During Muscadine Berry Development Reveals the Dynamic of Polyphenols Metabolism
Source: Front Plant Sci. 2022 Feb 2;12:818071. doi: 10.3389/fpls.2021.818071 (PMC8849228; doi:10.3389/fpls.2021.818071)
Supplement: Supplementary file 10 [file Table_9.XLSX]

## Sheet: 94genes_C5_Modules_Kmeans_Annot
GENE-ID	MEs	fit.cluster	Vitis.uniprot.ID	Vitis.gene.ID	Vitis.annotation	Abbreviation	Arabidopsis.gene.ID	Arabidopsis..annotation	GeneName	VitisName	gene	C5_FS_TPM	C5_V_TPM	C5_R_TPM	C5_S_TPM
evm.model.chr10.2242	M5	K8	F6HIS6_VITVI	VIT_10s0042g01020	Isochorismatase domain-containing protein	NIC	At5g23230	Nicotinamidase 2	Nicotinamidase 2	nicotinamidase 2-like [Vitis riparia] &gt;ref|XP_034698399.1| nicotinamidase 2-like [Vitis riparia]	involved in NAD+ synthesis	53.8968	47.1335	4.0328	52.0342
evm.model.chr14.559	M11	K4	D7TUX2_VITVI	VIT_14s0030g00660	Shikimate dehydrogenase	SDH	At3g06350	Bifunctional 3-dehydroquinate dehydratase/shikimate dehydrogenase, chloroplastic	Bifunctional 3-dehydroquinate dehydratase/shikimate dehydrogenase, chloroplastic	bifunctional 3-dehydroquinate dehydratase/shikimate dehydrogenase, chloroplastic [Vitis vinifera] &gt;ref|XP_034707985.1| bifunctional 3-dehydroquinate dehydratase/shikimate dehydrogenase, chloroplastic-like [Vitis riparia]	shikimate 3-dehydrogenase (NADP+) activity,chorismate biosynthetic process,aromatic amino acid family biosynthetic process,3-dehydroquinate dehydratase activity	295.754	19.6101	0.307548	27.6707
evm.model.chr18.2392	M1	K8	D7TFR2_VITVI	VIT_18s0001g01730	Shikimate kinase	SK	-	-	-	shikimate kinase 3, chloroplastic-like isoform X1 [Vitis riparia]	The shikimic and chorismic acids are the common precursors for the synthesis of L-Phe, L-Tyr, and L-Trp and diverse phenolic compounds.	48.2718	12.636	19.0166	33.9411
evm.model.chr6.401	M11	K8	D7SKX5_VITVI	VIT_06s0004g02960	Chorismate synthase	COS	At1g48850	Chorismate synthase, chloroplastic	Chorismate synthase, chloroplastic	chorismate synthase 2, chloroplastic isoform X1 [Vitis vinifera]	chorismate biosynthetic process	1.34055	0.305184	0	0.282253
evm.model.chr12.1053	M11	K4	D7TD75_VITVI	VIT_12s0057g01060	Uncharacterized protein	CAS	-	-	-	probable caffeine synthase 4 [Vitis vinifera]	methyltransferase activity,alkaloid metabolic process,methylation	33.4085	2.41548	1.48824	0.96398
evm.model.chr14.3086	M14	K15	D0VBC0_VITVI	VIT_14s0108g01330	Chorismate mutase	CM1	At3g29200	Chorismate mutase 1, chloroplastic	Chorismate mutase 1, chloroplastic	chorismate mutase 1, chloroplastic [Vitis riparia]	chorismate metabolic process,aromatic amino acid family biosynthetic process	40.8837	35.8884	19.0025	68.9552
evm.model.chr4.790	M6	K14	D7SV37_VITVI	VIT_04s0008g06570	Chorismate mutase	CM2	-	-	-	chorismate mutase 2 [Vitis vinifera]		8.87915	54.4082	189.283	191.809
evm.model.chr10.125	M11	K2	E0CVS5_VITVI	VIT_10s0116g01670	Arogenate dehydratase	ADT	At1g11790	Arogenate dehydratase/prephenate dehydratase 1, chloroplastic	Arogenate dehydratase/prephenate dehydratase 1, chloroplastic	arogenate dehydratase/prephenate dehydratase 1, chloroplastic isoform X1 [Vitis riparia]	L-phenylalanine biosynthesis,This protein is involved in step 1 of the subpathway that synthesizes L-phenylalanine from L-arogenate,	19.9398	18.6912	0.59429	4.98351
evm.model.chr8.1160	M5	K14	F6HR47_VITVI	VIT_08s0040g01520	Glycosyltransferase	TOGT	-	-	-	scopoletin glucosyltransferase-like [Vitis riparia]	tyrosine biosynthetic process	3.41628	1.67383	1.45504	1.79402
evm.model.chr13.182	M11	K4	D7T4H8_VITVI	VIT_13s0067g02120	Prephenate/arogenate dehydrogenase domain-containing protein	TYRAAT1	-	-	-	arogenate dehydrogenase 1, chloroplastic-like isoform X1 [Vitis riparia]	tyrosine biosynthetic process	15.4633	5.46164	1.94232	2.6571
evm.model.chr9.970	M5	K3	F6HXL3_VITVI	VIT_09s0002g08030	Prephenate/arogenate dehydrogenase domain-containing protein	TYRAAT2	At1g15710	Arogenate dehydrogenase 2, chloroplastic	Arogenate dehydrogenase 2, chloroplastic	arogenate dehydrogenase 2, chloroplastic [Vitis vinifera]	prephenate dehydrogenase (NAD+) activity-prephenate dehydrogenase (NADP+) activity-tyrosine biosynthetic process	5.73788	2.0318	0	0.857411
evm.model.chr4.433	M5	K10	D7SUD3_VITVI	VIT_04s0008g03730	Uncharacterized protein	DAAT	At5g57850	D-amino-acid transaminase, chloroplastic	D-amino-acid transaminase, chloroplastic	D-amino-acid transaminase, chloroplastic [Vitis vinifera]	tetrahydrofolate biosynthesis	12.0975	9.38807	2.81364	6.61205
evm.model.chr6.362	M1	K4	A5BPT8_VITVI	VIT_06s0004g02620	Phenylalanine ammonia-lyase	PAL	At2g37040	Phenylalanine ammonia-lyase 1	Phenylalanine ammonia-lyase 1	phenylalanine ammonia-lyase [Vitis vinifera]	Phenylalanine ammonia lyase (PAL) is the key enzyme in the phenol synthesis pathway , and the accumulation of phenols that act as phytoalexins is considered the primary inducible response in plants against a number of biotic and abiotic stresses	683.683	167.773	168.196	462.291
evm.model.chr6.1123	M5	K4	A5BRL4_VITVI	VIT_06s0004g08150	Uncharacterized protein	C4H	At2g30490	Trans-cinnamate 4-monooxygenase	Trans-cinnamate 4-monooxygenase	trans-cinnamate 4-monooxygenase [Vitis riparia]	trans-4-coumarate biosynthesis	1157.68	241.784	189.712	281.717
evm.model.chr16.360	M1	K4	F6HEF8_VITVI	VIT_16s0039g02040	Uncharacterized protein	4CL	At1g65060	4-coumarate--CoA ligase 3	4-coumarate--CoA ligase 3	4-coumarate--CoA ligase 2 [Vitis vinifera]	serves as a precursor for the production of other plant metabolites including stilbenes and flavonoids	266.005	42.5455	99.8637	100.155
evm.model.chr19.2145	M11	K8	D7UBM0_VITVI	VIT_11s0103g00120	Phenylalanyl-tRNA synthetase	PheS	At3g58140	Phenylalanine--tRNA ligase, chloroplastic/mitochondrial	Phenylalanine--tRNA ligase, chloroplastic/mitochondrial	phenylalanine--tRNA ligase, chloroplastic/mitochondrial-like isoform X2 [Vitis riparia]	phenylalanine-tRNA ligase activity,phenylalanyl-tRNA aminoacylation	4.54774	1.4824	0.491884	1.28976
evm.model.chr1.1138	M14	K15	F6HPN2_VITVI	VIT_01s0026g00220	Aldedh domain-containing protein	ALDH1	At3g48000	Aldehyde dehydrogenase family 2 member B4, mitochondrial	Aldehyde dehydrogenase family 2 member B4, mitochondrial	aldehyde dehydrogenase family 2 member B4, mitochondrial [Vitis vinifera]	reactive oxygen species metabolic process,proline catabolic process to glutamate,oxidoreductase activity, acting on the aldehyde or oxo group of donors, NAD or NADP as acceptor	5.26418	4.35093	5.80506	34.0918
evm.model.chr17.1130	M14	K10	D7SHU4_VITVI	VIT_17s0000g08070	Aldedh domain-containing protein	ALDH2	At3g48000	Aldehyde dehydrogenase family 2 member B4, mitochondrial	Aldehyde dehydrogenase family 2 member B4, mitochondrial	aldehyde dehydrogenase family 2 member B4, mitochondrial-like [Vitis riparia]	proline catabolic process to glutamate,reactive oxygen species metabolic process,response to salt stress	60.3555	112.451	17.6571	134.272
evm.model.chr13.2459	M11	K3	-	-	-	AAT	-	-	-	anthocyanidin 3-O-glucoside 6&apos;&apos;-O-acyltransferase [Vitis vinifera]	transferase activity, transferring acyl groups	16.3697	4.03311	0.019047	0.235993
evm.model.chr9.2310	M11	K5	F6GYH6_VITVI	VIT_09s0054g01740	Uncharacterized protein	HCT	At1g78990	HXXXD-type acyl-transferase family protein	HXXXD-type acyl-transferase family protein	shikimate O-hydroxycinnamoyltransferase-like [Vitis riparia]	positive regulation of flavonoid biosynthetic process,shikimate O-hydroxycinnamoyltransferase activity,	2.18515	0	0.0807097	0
evm.model.chr11.1036	M11	K1	F6HYL0_VITVI	VIT_11s0037g00580	Uncharacterized protein	SHT	-	-	-	spermidine hydroxycinnamoyl transferase-like [Vitis riparia]	positive regulation of flavonoid biosynthetic process,shikimate O-hydroxycinnamoyltransferase activity,	2.00908	0.982879	0.0560553	0
evm.model.chr13.124	M11	K3	D7T4M0_VITVI	VIT_13s0067g01410	Uncharacterized protein	HHT1	At2g40230	HXXXD-type acyl-transferase family protein	HXXXD-type acyl-transferase family protein	omega-hydroxypalmitate O-feruloyl transferase [Vitis vinifera]	transferase activity, transferring acyl groups other than amino-acyl groups	6.91849	2.23958	0	0.197769
evm.model.chr20.32	M11	K4	D7U6H3_VITVI	VIT_00s0207g00010	Uncharacterized protein	HHT2	At1g65450	HXXXD-type acyl-transferase family protein	HXXXD-type acyl-transferase family protein	omega-hydroxypalmitate O-feruloyl transferase [Vitis riparia]	transferase activity, transferring acyl groups other than amino-acyl groups	30.2276	7.35018	3.53849	4.43304
evm.model.chr20.745	M11	K10	D7SVV2_VITVI	VIT_07s0031g00350	Uncharacterized protein	CCoAOMT	At4g34050	Caffeoyl-CoA O-methyltransferase 1	Caffeoyl-CoA O-methyltransferase 1	caffeoyl-CoA O-methyltransferase-like [Vitis riparia]		48.5574	73.3592	37.3721	72.7668
evm.model.chr18.2678	M11	K4	D7SRA2_VITVI	VIT_18s0072g00920	Uncharacterized protein	COMT1	-	-	-	caffeic acid 3-O-methyltransferase-like [Vitis riparia]	flavonol biosynthetic process,caffeate O-methyltransferase activity,myricetin 3'-O-methyltransferase activity,quercetin 3-O-methyltransferase activity,luteolin O-methyltransferase activity	161.081	18.04	2.1049	5.69463
evm.model.chr18.2679	M11	K4	D7SRA2_VITVI	VIT_18s0072g00920	Uncharacterized protein	COMT2	-	-	-	caffeic acid 3-O-methyltransferase-like [Vitis riparia]	flavonol biosynthetic process,caffeate O-methyltransferase activity,myricetin 3'-O-methyltransferase activity,quercetin 3-O-methyltransferase activity,luteolin O-methyltransferase activity	33.7267	7.94859	0.320911	1.76348
evm.model.chr15.1057	M11	K3	D7SLZ7_VITVI	VIT_15s0021g01390	Phytocyanin domain-containing protein	UCC	-	-	-	uclacyanin-3 [Vitis vinifera]	electron transfer activity	18.6333	11.5817	0.477141	1.72071
evm.model.chr5.581	M5	K8	D7T6V4_VITVI	VIT_05s0020g03130	Phytocyanin domain-containing protein	MVC	At5g26330	Phytocyanin domain-containing protein	Phytocyanin domain-containing protein	mavicyanin [Vitis vinifera]		137.25	96.7079	7.40286	127.247
evm.model.chr4.803	M11	K4	D7SV46_VITVI	VIT_04s0008g06670	Phytocyanin domain-containing protein	ENODL	-	-	-	early nodulin-like protein 3 [Vitis vinifera]		153.2	39.291	0	0.0448707
evm.model.chr4.2404	M14	K15	D7U459_VITVI	VIT_04s0044g00210	PKS_ER domain-containing protein	CAD1	At4g39330	Probable cinnamyl alcohol dehydrogenase 9	Probable cinnamyl alcohol dehydrogenase 9	probable cinnamyl alcohol dehydrogenase 9 [Vitis vinifera]		0	274.598	0	1257.09
evm.model.chr4.2403	M11	K3	D7U461_VITVI	VIT_04s0044g00190	PKS_ER domain-containing protein	CAD2	At4g39330	Probable cinnamyl alcohol dehydrogenase 9	Probable cinnamyl alcohol dehydrogenase 9	probable mannitol dehydrogenase [Vitis vinifera]		27.9724	9.87457	0.318305	2.84465
evm.model.chr20.379	M11	K11	D7TRT6_VITVI	VIT_00s0371g00050	PKS_ER domain-containing protein	CAD3	At4g37990	Cinnamyl alcohol dehydrogenase 8	Cinnamyl alcohol dehydrogenase 8	probable mannitol dehydrogenase [Vitis riparia]		0.947503	17.0998	157.989	47.3818
evm.model.chr6.331	M11	K3	D7SL25_VITVI	VIT_06s0004g02380	Epimerase domain-containing protein	CCR1	At5g19440	Epimerase domain-containing protein	Epimerase domain-containing protein	cinnamoyl-CoA reductase 1 [Vitis vinifera]		334.748	190.817	85.6039	41.1894
evm.model.chr18.62	M14	K15	D7UDF7_VITVI	VIT_18s0122g00620	Epimerase domain-containing protein	CCR2	AtCRL1, At2g33590	Epimerase domain-containing protein	Epimerase domain-containing protein	cinnamoyl-CoA reductase 2-like [Vitis riparia]	steroid biosynthetic process	18.0245	19.1401	1.55047	43.5179
evm.model.chr15.1370	M11	K2	F6I367_VITVI	VIT_15s0048g01000	Epimerase domain-containing protein	VR	-	-	-	vestitone reductase-like [Vitis vinifera]	steroid biosynthetic process,oxidoreductase activity, acting on the CH-OH group of donors, NAD or NADP as acceptor,oxidoreductase activity,3-beta-hydroxy-delta5-steroid dehydrogenase activity	84.1785	92.4821	29.7157	7.60315
evm.model.chr18.2304	M1	K8	-	-	-	LAC1	-	-	-	putative laccase-9 [Eucalyptus grandis]	can catalyze the oxidation of a wide range of phenolic and non-phenolic compounds	85.6658	7.98791	4.70822	49.2739
evm.model.chr17.329	M11	K4	F6GSK0_VITVI	VIT_17s0000g02590	Laccase	LAC2	At1g18140	Laccase-1	Laccase-1	laccase-1 [Vitis vinifera]	oxidoreductase activity,copper ion binding	96.3104	3.12654	0	0.282847
evm.model.chr16.1803	M5	K11	F6HP20_VITVI	VIT_16s0100g01140	Uncharacterized protein	STS1	At5g13930	Chalcone synthase	Chalcone synthase	stilbene synthase 2-like [Vitis riparia]	The chemical reactions and pathways resulting in the formation of substances; typically the energy-requiring part of metabolism in which simpler substances are transformed into more complex ones.	1.50738	5.97685	17.4058	3.44166
evm.model.chr16.1783	M11	K11	D7TMT8_VITVI	VIT_16s0100g00770	Uncharacterized protein	STS2	At5g13930	Chalcone synthase	Chalcone synthase	stilbene synthase 3 isoform X1 [Vitis vinifera] &gt;ref|XP_034711848.1| stilbene synthase 3-like [Vitis riparia]		0	1.87274	3.36771	2.38958
evm.model.chr16.1785	M13	K11	D7TMT8_VITVI	VIT_16s0100g00770	Uncharacterized protein	STS3	At5g13930	Chalcone synthase	Chalcone synthase	stilbene synthase 2-like [Vitis riparia]	3,4',5-trihydroxystilbene biosynthesis	0	1.56658	5.02738	0.163708
evm.model.chr10.836	M14	K15	F6HM49_VITVI	VIT_10s0003g00470	Uncharacterized protein	ROMT	-	-	-	trans-resveratrol di-O-methyltransferase [Vitis vinifera]	catalytic for resveratol	2.06257	4.33002	0.599774	52.9798
evm.model.chr14.2273	M1	K4	F6H419_VITVI	VIT_14s0068g00920	Uncharacterized protein	CHS	At5g13930	Chalcone synthase	Chalcone synthase	chalcone synthase isoform X1 [Vitis vinifera]	Chalcone synthase (CHS, EC 2.3.1.74) is a key enzyme of the flavonoid/isoflavonoid biosynthesis pathway(plant resistance)	589.885	157.378	246.244	412.293
evm.model.chr19.9	M14	K6	E0CRY9_VITVI	VIT_19s0014g00100	Chalcone-flavonone isomerase family protein	CHI	At1g53520	Fatty-acid-binding protein 3, chloroplastic	Fatty-acid-binding protein 3, chloroplastic	fatty-acid-binding protein 3, chloroplastic [Vitis riparia]	intramolecular lyase activity	5.44207	2.04852	2.39635	0.101349
evm.model.chr3.719	M11	K4	F6HQD4_VITVI	VIT_03s0063g00790	Uncharacterized protein	HID1	-	-	-	2-hydroxyisoflavanone dehydratase-like [Vitis riparia]	hydrolase activity	63.3277	20.9899	11.249	7.11665
evm.model.chr5.568	M13	K8	F6HDN0_VITVI	VIT_05s0020g03000	Abhydrolase_3 domain-containing protein	HID2	-	-	-	2-hydroxyisoflavanone dehydratase-like [Vitis riparia]		37.9732	4.89433	2.06396	16.6179
evm.model.chr5.569	M14	K15	F6HDN1_VITVI	VIT_05s0020g03010	Abhydrolase_3 domain-containing protein	HID3	-	-	-	2-hydroxyisoflavanone dehydratase-like [Vitis riparia]	positive regulation of gibberellic acid mediated signaling pathway	7.20403	9.92781	3.86637	14.1627
evm.model.chr17.1013	M1	K8	A5C6P2_VITVI	VIT_17s0000g07210	Uncharacterized protein	F3H1	At5g07990	Flavonoid 3&apos;-monooxygenase	Flavonoid 3&apos;-monooxygenase	flavonoid 3&apos; hydroxylase [Vitis vinifera]	Flavonoid 3?,5?-hydroxylase (F3?5?H), an important branch point enzyme in tea plant flavan-3-ol synthesis, belongs to the CYP75A subfamily and catalyzes the conversion of	378.487	192.534	125.264	667.584
evm.model.chr4.2181	M5	K4	A2ICC8_VITVI	VIT_04s0023g03370	Fe2OG dioxygenase domain-containing protein	F3H2	At3g51240	Naringenin,2-oxoglutarate 3-dioxygenase	Naringenin,2-oxoglutarate 3-dioxygenase	naringenin,2-oxoglutarate 3-dioxygenase [Vitis vinifera] &gt;ref|XP_034683440.1| naringenin,2-oxoglutarate 3-dioxygenase [Vitis riparia]	flavonoid biosynthesis Catalyzes the 3-beta-hydroxylation of 2S-flavanones to 2R,3R-dihydroflavonols which are intermediates in the biosynthesis of flavonols, anthocyanidins, catechins and proanthocyanidins in plants.	1268.32	279.28	429.393	369.212
evm.model.chr6.1593	M11	K4	F6HA82_VITVI	VIT_06s0009g02970	Uncharacterized protein	F3'5'H	-	-	-	flavonoid 3&apos;,5&apos;-hydroxylase 2-like [Vitis riparia]	oxidoreductase activity, acting on paired donors, with incorporation or reduction of molecular oxygen	287.581	34.3441	67.8679	0.101873
evm.model.chr18.436	M11	K14	E0CR99_VITVI	VIT_18s0001g03430	Fe2OG dioxygenase domain-containing protein	FS	-	-	-	flavonol synthase/flavanone 3-hydroxylase [Vitis vinifera]	naringenin 3-dioxygenase activity,dioxygenase activity,metal ion binding	167.978	480.709	1901.7	2765.22
evm.model.chr17.716	M11	K3	-	-	-	FLS	-	-	-	flavonol sulfotransferase-like [Vitis riparia]		9.92145	2.91004	0	0.161964
evm.model.chr1.354	M11	K4	Q4W2K5_VITVI	VIT_01s0011g02960	NmrA domain-containing protein	LAR1	-	-	-	leucoanthocyanidin reductase 1 [Vitis vinifera]	leucoanthocyanidin reductase activity	58.0123	6.98373	9.54153	9.75612
evm.model.chr17.567	M14	K15	D7SIV3_VITVI	VIT_17s0000g04150	NmrA domain-containing protein	LAR2	-	-	-	leucoanthocyanidin reductase 2 [Vitis vinifera]	leucoanthocyanidin reductase activity	25.668	207.985	6.55029	986.369
evm.model.chr16.1888	M11	K3	E0CV36_VITVI	VIT_16s0050g00240	Glycosyltransferase	RhGT	-	-	-	anthocyanidin 5,3-O-glucosyltransferase-like [Vitis riparia]	transferase activity	47.4079	20.7984	0.350625	0.923959
evm.model.chr10.496	M5	K4	ANRPN_VITVI	VIT_00s0361g00040	Anthocyanidin reductase ((2S)-flavan-3-ol-forming)	ANR	At1g61720	Anthocyanidin reductase	Anthocyanidin reductase	anthocyanidin reductase ((2S)-flavan-3-ol-forming) [Vitis vinifera]	flavonoid biosynthesis, Produces the terminal flavan-3-ol monomers required for the formation of proanthocyanidins or condensed tannins in leaves and flowers, as well as in the skin and seeds of developing berries (Ref. 1, PubMed:16169968). Behaves as a reductase and as a C-3 epimerase (PubMed:20030585). Catalyzes the double reduction of anthocyanidins, producing a mixture of (2S,3S)- and (2S,3R)…	499.644	71.8394	12.8308	207.9
evm.model.chr3.847	M13	K4	A5B349_VITVI	VIT_03s0180g00320	Glycosyltransferase	UGT	-	-	-	gallate 1-beta-glucosyltransferase-like [Vitis riparia]	phenolic pathway	545.847	24.2819	10.673	143.958
evm.model.chr16.379	M5	K11	D7T7R5_VITVI	VIT_16s0039g02230	Glycosyltransferase	UFGT1	-	-	-	anthocyanidin 3-O-glucosyltransferase UFGT [Vitis riparia]	In the presence of other necessary color factors, this glycosylation reaction allows the accumulation of anthocyanin pigments (Probable). Involved in the formation of red wine pigments (Probable). UDP-glucose (UDP-Glc) is the physiological sugar donor, and cyanidin is the natural acceptor in vivo (PubMed:9535914). Can glucosylate the anthocyanidins delphinidin, peonidin, pelargonidin and malvidin…	27.84	85.476	291.551	12.7074
evm.model.chr16.1632	M14	K15	F6HAJ7_VITVI	VIT_16s0022g01970	Glycosyltransferase	UFGT2	-	-	-	anthocyanidin 3-O-glucosyltransferase 5-like [Vitis riparia]	transferase activity	8.74984	25.8271	0.0638	137.363
evm.model.chr1.2179	M14	K1	F6HGA0_VITVI	VIT_01s0010g03490	Uncharacterized protein	FOMT	At1g67980	Putative caffeoyl-CoA O-methyltransferase At1g67980	Putative caffeoyl-CoA O-methyltransferase At1g67980	flavonoid 3,5-methyltransferase [Vitis riparia]	methylation	170.356	113.427	137.428	3.10496
evm.model.chr4.1313	M13	K12	Q56AY1_VITVI	VIT_04s0079g00690	Glutathione transferase	GSTF12	-	-	-	glutathione S-transferase F12 [Vitis riparia]	regulation of flavonol biosynthetic process	141.32	671.362	1550.63	36.4243
evm.model.chr8.1603	M14	K15	F6HL16_VITVI	VIT_08s0007g01410	Uncharacterized protein	GSTU8	At3g09270	Glutathione S-transferase U8	Glutathione S-transferase U8	probable glutathione S-transferase [Vitis riparia]		22.824	20.603	4.71336	293.207
evm.model.chr16.87	M11	K3	F6HEA4_VITVI	VIT_16s0039g00970	Uncharacterized protein	GSTU26	-	-	-	probable glutathione S-transferase [Vitis vinifera]	glutathione transferase activity,glutathione metabolic process,response to abscisic acid,response to auxin,response to cytokinin,response to gibberellin,response to heat,response to metal ion	80.4251	29.6252	0.641116	3.71294
evm.model.chr1.1273	M11	K4	F6HPH1_VITVI	VIT_01s0026g01340	Uncharacterized protein	GSTU17	At1g10370	Glutathione S-transferase U17	Glutathione S-transferase U17	uncharacterized protein LOC117920146 [Vitis riparia]	transferase activity	200.267	62.5228	37.0846	11.795
evm.model.chr11.1754	M14	K8	D7SQD8_VITVI	VIT_11s0052g00540	ABC transporter domain-containing protein	ABCI17	At1g67940	ABC transporter I family member 17	ABC transporter I family member 17	ABC transporter I family member 17 [Vitis vinifera]	phosphate ion transmembrane transport,ATPase activity	84.8367	57.612	7.73546	99.0629
evm.model.chr16.2051	M11	K4	F6H6M1_VITVI	VIT_16s0050g01620	ABC transporter domain-containing protein	ABCG4	At5g52860	ABC transporter G family member 8	ABC transporter G family member 8	ABC transporter G family member 4 [Vitis vinifera]	ATPase activity, ATP binding	70.1368	16.5896	0.291242	1.58455
evm.model.chr12.119	M11	K8	F6H569_VITVI	VIT_12s0028g01160	Protein DETOXIFICATION	DTX1	At3g59030	Protein DETOXIFICATION 41	Protein DETOXIFICATION 41	protein DETOXIFICATION 41 [Vitis vinifera]	antiporter activity,xenobiotic transmembrane transporter activity	12.2372	3.22242	0.23953	3.55358
evm.model.chr18.687	M14	K15	F6H0Y9_VITVI	VIT_18s0001g06790	Protein DETOXIFICATION	DTX2	At5g65380	Protein DETOXIFICATION 27	Protein DETOXIFICATION 27	protein DETOXIFICATION 27 [Vitis vinifera]		1.76357	6.17762	0.773938	21.9396
evm.model.chr7.729	M5	K3	F6HZF5_VITVI	VIT_07s0005g02480	Uncharacterized protein	MYB86	-	-	-	transcription factor MYB86 [Vitis vinifera] &gt;ref|XP_034691451.1| transcription factor MYB61 [Vitis riparia]	DNA binding	28.0464	20.4084	4.46089	8.86194
evm.model.chr15.2017	M11	K3	D7UC60_VITVI	VIT_15s0046g03190	Uncharacterized protein	MYB17	At3g61250	Transcription factor MYB17	Transcription factor MYB17	transcription factor MYB17 [Vitis riparia]	DNA binding	11.7277	6.07923	0	1.11252
evm.model.chr7.571	M11	K2	D7U2G1_VITVI	VIT_07s0005g01210	Uncharacterized protein	MYBF1	-	-	-	transcription factor MYB4 [Vitis riparia]		2.4926	3.90588	0.034656	0
evm.model.chr2.1879	M5	K11	Q6L973_VITVI	VIT_02s0033g00410	Myb-related transcription factor	MYB90	-	-	-	transcription factor MYB90 [Vitis vinifera]	DNA binding	0.14104	57.1763	384.604	13.6338
evm.model.chr4.229	M11	K4	F6H3S2_VITVI	VIT_04s0008g01830	Uncharacterized protein	MYB1L	At4g34990	Transcription factor MYB32	Transcription factor MYB32	transcription factor MYB1-like [Vitis riparia]	regulation of transcription, DNA-templated	58.5127	12.9478	0.161187	0.028182
evm.model.chr12.299	M11	K3	E0CTN3_VITVI	VIT_12s0028g02520	TCP domain-containing protein	TCP1	-	-	-	transcription factor TCP4 [Vitis vinifera] &gt;ref|XP_010657021.1| transcription factor TCP4 [Vitis vinifera] &gt;ref|XP_010657023.1| transcription factor TCP4 [Vitis vinifera] &gt;ref|XP_010657024.1| transcription factor TCP4 [Vitis vinifera] &gt;ref|XP_019079378.1| transcription factor TCP4 [Vitis vinifera]		68.2062	28.254	0.14756	0.797076
evm.model.chr17.859	M11	K3	F6GT89_VITVI	VIT_17s0000g06020	TCP domain-containing protein	TCP2	-	-	-	transcription factor TCP15 [Vitis riparia]		9.6778	2.80184	0.149223	0.100846
evm.model.chr15.1182	M11	K4	F6GV73_VITVI	VIT_15s0021g02300	SBP-type domain-containing protein	SPL1	-	-	-	squamosa promoter-binding-like protein 8 [Vitis vinifera] &gt;ref|XP_010661346.1| squamosa promoter-binding-like protein 8 [Vitis vinifera]	DNA binding,regulation of vegetative phase change,positive regulation of flower development,inflorescence development	155.583	14.5486	0.0201637	0.361967
evm.model.chr8.2264	M11	K4	F6HLK4_VITVI	VIT_08s0007g06270	SBP-type domain-containing protein	SPL2	-	-	-	squamosa promoter-binding-like protein 9 [Vitis riparia]	DNA binding,regulation of vegetative phase change,positive regulation of flower development,inflorescence development	33.4432	7.8563	0.900256	1.74866
evm.model.chr10.788	M11	K4	D7TJB9_VITVI	VIT_10s0003g00050	Squamosa promoter-binding-like protein	SPL3	At2g33810	Squamosa promoter-binding-like protein 3	Squamosa promoter-binding-like protein 3	squamosa promoter-binding protein 1 isoform X2 [Vitis vinifera]	DNA binding,regulation of vegetative phase change,positive regulation of flower development,inflorescence development	868.863	51.9306	7.2764	2.52789
evm.model.chr15.1413	M5	K3	MADS3_VITVI	VIT_15s0048g01270	Agamous-like MADS-box protein MADS3	AGL1	At2g45650	Agamous-like MADS-box protein AGL6	Agamous-like MADS-box protein AGL6	MADS-box protein 3 [Vitis vinifera]		39.102	22.8466	0.923017	12.9581
evm.model.chr18.3516	M14	K10	AG11C_VITVI	VIT_18s0041g01880	Agamous-like MADS-box protein AGL11	AGL2	At4g09960	Agamous-like MADS-box protein AGL11	Agamous-like MADS-box protein AGL11	MADS-box protein 5 isoform X2 [Vitis vinifera] &gt;ref|XP_034677023.1| agamous-like MADS-box protein AGL11 isoform X2 [Vitis riparia] &gt;ref|XP_034677024.1| agamous-like MADS-box protein AGL11 isoform X2 [Vitis riparia]	DNA-binding transcription factor activity, RNA polymerase II-specific	285.161	301.927	2.54752	804.189
evm.model.chr15.1521	M14	K6	F6I316_VITVI	VIT_15s0048g02000	Uncharacterized protein	ANL1	At4g00730	Homeobox-leucine zipper protein ANTHOCYANINLESS 2	Homeobox-leucine zipper protein ANTHOCYANINLESS 2	homeobox-leucine zipper protein ANTHOCYANINLESS 2 isoform X1 [Vitis vinifera] &gt;ref|XP_010661561.1| homeobox-leucine zipper protein ANTHOCYANINLESS 2 isoform X1 [Vitis vinifera]	DNA binding	48.323	18.6373	34.7009	6.92175
evm.model.chr16.1772	M11	K5	F6HP55_VITVI	VIT_16s0100g00670	Uncharacterized protein	ANL2	-	-	-	homeobox-leucine zipper protein ANTHOCYANINLESS 2-like [Vitis riparia] &gt;ref|XP_034710355.1| homeobox-leucine zipper protein ANTHOCYANINLESS 2-like [Vitis riparia]		4.72718	1.67167	0.57496	0.638113
evm.model.chr17.65	M5	K11	D7SH59_VITVI	VIT_17s0000g00430	BHLH domain-containing protein	bHLH1	-	-	-	transcription factor bHLH137 [Vitis riparia]		5.93391	180.731	744.331	21.4679
evm.model.chr8.2456	M5	K8	D7TI19_VITVI	VIT_08s0007g07870	BHLH domain-containing protein	bHLH2	-	-	-	transcription factor bHLH48-like [Vitis riparia]	Transcription regulation	47.0354	11.9318	0.773414	19.2302
evm.model.chr1.1163	M11	K4	F6HPM4_VITVI	VIT_01s0026g00350	bHLH-MYC_N domain-containing protein	bHLH3	At1g60060	bHLH-MYC_N domain-containing protein	bHLH-MYC_N domain-containing protein	truncated basic helix-loop-helix protein A isoform X1 [Theobroma cacao]	DNA-binding transcription factor activity	58.8281	11.899	0.026993	0.393909
evm.model.chr9.245	M14	K15	D7U001_VITVI	VIT_09s0002g02150	WD_REPEATS_REGION domain-containing protein	WD40	At2g19520	WD-40 repeat-containing protein MSI4	WD-40 repeat-containing protein MSI4	WD-40 repeat-containing protein MSI4 [Vitis vinifera]		75.2931	75.2602	18.9182	171.438
evm.model.chr2.2117	M11	K3	D7U3X7_VITVI	VIT_02s0033g01060	Uncharacterized protein	AMAT	-	-	-	methanol O-anthraniloyltransferase [Vitis vinifera]	transferase activity, transferring acyl groups other than amino-acyl groups	21.5633	9.9015	0.155974	0
evm.model.chr15.1868	M11	K4	F6I663_VITVI	VIT_15s0046g01950	Uncharacterized protein	GRT4a	-	-	-	putative UDP-rhamnose:rhamnosyltransferase 1 [Vitis vinifera]	UDP-glycosyltransferase activity	21.5008	1.53581	0	0
evm.model.chr20.361	M11	K4	F6I727_VITVI	VIT_00s0218g00150	Uncharacterized protein	GRT4b	-	-	-	putative UDP-rhamnose:rhamnosyltransferase 1 [Vitis riparia]	UDP-glycosyltransferase activity	39.665	3.38316	0.0879287	0.415171
evm.model.chr4.451	M11	K4	F6H2Z0_VITVI	VIT_04s0008g03920	Flavin-containing monooxygenase	FMO	At5g25620	Indole-3-pyruvate monooxygenase YUCCA6	Indole-3-pyruvate monooxygenase YUCCA6	indole-3-pyruvate monooxygenase YUCCA6-like [Vitis riparia]	flavin adenine dinucleotide binding,NADP binding	18.1045	3.16281	0.0442697	1.92961
evm.model.chr10.338	M14	K15	-	-	-	HMA1	At4g16380	Heavy metal transport/detoxification superfamily protein	Heavy metal transport/detoxification superfamily protein	heavy metal-associated isoprenylated plant protein 6-like [Vitis riparia] &gt;ref|XP_034698076.1| heavy metal-associated isoprenylated plant protein 6-like [Vitis riparia]		5.74029	0	0	17.1649
evm.model.chr1.569	M11	K3	D7T8V2_VITVI	VIT_01s0011g04700	HMA domain-containing protein	HMA2	At5g17450	Heavy metal-associated isoprenylated plant protein 21	Heavy metal-associated isoprenylated plant protein 21	heavy metal-associated isoprenylated plant protein 21 [Vitis vinifera]		76.9686	56.3773	1.18805	14.1384
evm.model.chr18.691	M11	K3	F6H0Z0_VITVI	VIT_18s0001g06840	Peroxidase	POD1	At5g05340	Peroxidase 52	cationic peroxidase 1	cationic peroxidase 1	cationic peroxidase 1	19.4696	7.85162	0.36455	0.262531
evm.model.chr10.141	M11	K3	A5AGY5_VITVI	VIT_10s0116g01780	Peroxidase	POD42	At4g21960	Peroxidase 42	Peroxidase 42	Peroxidase 42	Peroxidase 42	1851.95	841.916	7.86092	4.18701
evm.model.chr4.2087	M11	K3	F6GWS4_VITVI	VIT_04s0023g02570	Peroxidase	POD72	At5g66390	Peroxidase 72	Peroxidase 72	Peroxidase 72	Peroxidase 72	30.5675	13.1967	0.067534	0.734159

## Sheet: 94genes_C6_Modules_Kmeans_Annot
GENE-ID	MEs	fit.cluster	Vitis.uniprot.ID	Vitis.gene.ID	Vitis.annotation	Abbreviation	Arabidopsis.annotation	Arabidopsis.gene.ID	GeneName	VitisName	gene	C6_FS_TPM	C6_V_TPM	C6_R_TPM	C6_S_TPM
evm.model.chr10.2242	M5	K7	F6HIS6_VITVI	VIT_10s0042g01020	Isochorismatase domain-containing protein	NIC	At5g23230	Nicotinamidase 2	Nicotinamidase 2	nicotinamidase 2-like [Vitis riparia] &gt;ref|XP_034698399.1| nicotinamidase 2-like [Vitis riparia]	involved in NAD+ synthesis	49.6964	16.243	5.30543	95.6404
evm.model.chr14.559	M11	K4	D7TUX2_VITVI	VIT_14s0030g00660	Shikimate dehydrogenase	SDH	At3g06350	Bifunctional 3-dehydroquinate dehydratase/shikimate dehydrogenase, chloroplastic	Bifunctional 3-dehydroquinate dehydratase/shikimate dehydrogenase, chloroplastic	bifunctional 3-dehydroquinate dehydratase/shikimate dehydrogenase, chloroplastic [Vitis vinifera] &gt;ref|XP_034707985.1| bifunctional 3-dehydroquinate dehydratase/shikimate dehydrogenase, chloroplastic-like [Vitis riparia]	shikimate 3-dehydrogenase (NADP+) activity,chorismate biosynthetic process,aromatic amino acid family biosynthetic process,3-dehydroquinate dehydratase activity	355.215	5.01749	0.663476	26.9518
evm.model.chr18.2392	M1	K7	D7TFR2_VITVI	VIT_18s0001g01730	Shikimate kinase	SK	-	-	-	shikimate kinase 3, chloroplastic-like isoform X1 [Vitis riparia]	The shikimic and chorismic acids are the common precursors for the synthesis of L-Phe, L-Tyr, and L-Trp and diverse phenolic compounds.	46.0757	3.29802	6.58136	35.3602
evm.model.chr6.401	M11	K8	D7SKX5_VITVI	VIT_06s0004g02960	Chorismate synthase	COS	At1g48850	Chorismate synthase, chloroplastic	Chorismate synthase, chloroplastic	chorismate synthase 2, chloroplastic isoform X1 [Vitis vinifera]	chorismate biosynthetic process	0.449931	0	0	0.0517283
evm.model.chr12.1053	M11	K4	D7TD75_VITVI	VIT_12s0057g01060	Uncharacterized protein	CAS	-	-	-	probable caffeine synthase 4 [Vitis vinifera]	methyltransferase activity,alkaloid metabolic process,methylation	38.6048	0.345908	1.56625	1.32938
evm.model.chr14.3086	M14	K15	D0VBC0_VITVI	VIT_14s0108g01330	Chorismate mutase	CM1	At3g29200	Chorismate mutase 1, chloroplastic	Chorismate mutase 1, chloroplastic	chorismate mutase 1, chloroplastic [Vitis riparia]	chorismate metabolic process,aromatic amino acid family biosynthetic process	44.783	31.0872	20.8123	86.5051
evm.model.chr4.790	M6	K13	D7SV37_VITVI	VIT_04s0008g06570	Chorismate mutase	CM2	-	-	-	chorismate mutase 2 [Vitis vinifera]		13.1501	118.603	176.147	115.608
evm.model.chr10.125	M11	K8	E0CVS5_VITVI	VIT_10s0116g01670	Arogenate dehydratase	ADT	At1g11790	Arogenate dehydratase/prephenate dehydratase 1, chloroplastic	Arogenate dehydratase/prephenate dehydratase 1, chloroplastic	arogenate dehydratase/prephenate dehydratase 1, chloroplastic isoform X1 [Vitis riparia]	L-phenylalanine biosynthesis,This protein is involved in step 1 of the subpathway that synthesizes L-phenylalanine from L-arogenate,	23.4364	2.04934	0.601674	6.76188
evm.model.chr8.1160	M5	K7	F6HR47_VITVI	VIT_08s0040g01520	Glycosyltransferase	TOGT	-	-	-	scopoletin glucosyltransferase-like [Vitis riparia]	tyrosine biosynthetic process	2.47529	0.354423	0.179529	0.792833
evm.model.chr13.182	M11	K4	D7T4H8_VITVI	VIT_13s0067g02120	Prephenate/arogenate dehydrogenase domain-containing protein	TYRAAT1	-	-	-	arogenate dehydrogenase 1, chloroplastic-like isoform X1 [Vitis riparia]	tyrosine biosynthetic process	15.9938	1.4657	1.46163	3.97103
evm.model.chr9.970	M5	K8	F6HXL3_VITVI	VIT_09s0002g08030	Prephenate/arogenate dehydrogenase domain-containing protein	TYRAAT2	At1g15710	Arogenate dehydrogenase 2, chloroplastic	Arogenate dehydrogenase 2, chloroplastic	arogenate dehydrogenase 2, chloroplastic [Vitis vinifera]	prephenate dehydrogenase (NAD+) activity-prephenate dehydrogenase (NADP+) activity-tyrosine biosynthetic process	4.82371	0.125907	0	1.83714
evm.model.chr4.433	M5	K7	D7SUD3_VITVI	VIT_04s0008g03730	Uncharacterized protein	DAAT	At5g57850	D-amino-acid transaminase, chloroplastic	D-amino-acid transaminase, chloroplastic	D-amino-acid transaminase, chloroplastic [Vitis vinifera]	tetrahydrofolate biosynthesis	12.3982	2.85199	3.08791	6.64774
evm.model.chr6.362	M1	K8	A5BPT8_VITVI	VIT_06s0004g02620	Phenylalanine ammonia-lyase	PAL	At2g37040	Phenylalanine ammonia-lyase 1	Phenylalanine ammonia-lyase 1	phenylalanine ammonia-lyase [Vitis vinifera]	Phenylalanine ammonia lyase (PAL) is the key enzyme in the phenol synthesis pathway , and the accumulation of phenols that act as phytoalexins is considered the primary inducible response in plants against a number of biotic and abiotic stresses	690.964	53.7141	53.3316	639.494
evm.model.chr6.1123	M5	K4	A5BRL4_VITVI	VIT_06s0004g08150	Uncharacterized protein	C4H	At2g30490	Trans-cinnamate 4-monooxygenase	Trans-cinnamate 4-monooxygenase	trans-cinnamate 4-monooxygenase [Vitis riparia]	trans-4-coumarate biosynthesis	1164.29	153.527	102.58	477.788
evm.model.chr16.360	M1	K4	F6HEF8_VITVI	VIT_16s0039g02040	Uncharacterized protein	4CL	At1g65060	4-coumarate--CoA ligase 3	4-coumarate--CoA ligase 3	4-coumarate--CoA ligase 2 [Vitis vinifera]	serves as a precursor for the production of other plant metabolites including stilbenes and flavonoids	295.141	25.8312	67.929	99.4055
evm.model.chr19.2145	M11	K14	D7UBM0_VITVI	VIT_11s0103g00120	Phenylalanyl-tRNA synthetase	PheS	At3g58140	Phenylalanine--tRNA ligase, chloroplastic/mitochondrial	Phenylalanine--tRNA ligase, chloroplastic/mitochondrial	phenylalanine--tRNA ligase, chloroplastic/mitochondrial-like isoform X2 [Vitis riparia]	phenylalanine-tRNA ligase activity,phenylalanyl-tRNA aminoacylation	3.67099	0.486138	0.580583	1.47472
evm.model.chr1.1138	M14	K15	F6HPN2_VITVI	VIT_01s0026g00220	Aldedh domain-containing protein	ALDH1	At3g48000	Aldehyde dehydrogenase family 2 member B4, mitochondrial	Aldehyde dehydrogenase family 2 member B4, mitochondrial	aldehyde dehydrogenase family 2 member B4, mitochondrial [Vitis vinifera]	reactive oxygen species metabolic process,proline catabolic process to glutamate,oxidoreductase activity, acting on the aldehyde or oxo group of donors, NAD or NADP as acceptor	9.96577	2.82852	7.66042	20.4545
evm.model.chr17.1130	M14	K7	D7SHU4_VITVI	VIT_17s0000g08070	Aldedh domain-containing protein	ALDH2	At3g48000	Aldehyde dehydrogenase family 2 member B4, mitochondrial	Aldehyde dehydrogenase family 2 member B4, mitochondrial	aldehyde dehydrogenase family 2 member B4, mitochondrial-like [Vitis riparia]	proline catabolic process to glutamate,reactive oxygen species metabolic process,response to salt stress	83.6182	45.8268	33.0918	142.991
evm.model.chr13.2459	M11	K4	-	-	-	AAT	-	-	-	anthocyanidin 3-O-glucoside 6&apos;&apos;-O-acyltransferase [Vitis vinifera]	transferase activity, transferring acyl groups	14.3427	0.302797	0.009249	0.584031
evm.model.chr9.2310	M11	K4	F6GYH6_VITVI	VIT_09s0054g01740	Uncharacterized protein	HCT	At1g78990	HXXXD-type acyl-transferase family protein	HXXXD-type acyl-transferase family protein	shikimate O-hydroxycinnamoyltransferase-like [Vitis riparia]	positive regulation of flavonoid biosynthetic process,shikimate O-hydroxycinnamoyltransferase activity,	0.816092	0	0	0
evm.model.chr11.1036	M11	K3	F6HYL0_VITVI	VIT_11s0037g00580	Uncharacterized protein	SHT	-	-	-	spermidine hydroxycinnamoyl transferase-like [Vitis riparia]	positive regulation of flavonoid biosynthetic process,shikimate O-hydroxycinnamoyltransferase activity,	0.88811	0.128806	0	0
evm.model.chr13.124	M11	K4	D7T4M0_VITVI	VIT_13s0067g01410	Uncharacterized protein	HHT1	At2g40230	HXXXD-type acyl-transferase family protein	HXXXD-type acyl-transferase family protein	omega-hydroxypalmitate O-feruloyl transferase [Vitis vinifera]	transferase activity, transferring acyl groups other than amino-acyl groups	4.70371	0.184714	0.0479293	0.249672
evm.model.chr20.32	M11	K6	D7U6H3_VITVI	VIT_00s0207g00010	Uncharacterized protein	HHT2	At1g65450	HXXXD-type acyl-transferase family protein	HXXXD-type acyl-transferase family protein	omega-hydroxypalmitate O-feruloyl transferase [Vitis riparia]	transferase activity, transferring acyl groups other than amino-acyl groups	16.4847	3.88373	11.9352	3.26784
evm.model.chr20.745	M11	K14	D7SVV2_VITVI	VIT_07s0031g00350	Uncharacterized protein	CCoAOMT	At4g34050	Caffeoyl-CoA O-methyltransferase 1	Caffeoyl-CoA O-methyltransferase 1	caffeoyl-CoA O-methyltransferase-like [Vitis riparia]		45.8073	65.3987	209.521	100.447
evm.model.chr18.2678	M11	K4	D7SRA2_VITVI	VIT_18s0072g00920	Uncharacterized protein	COMT1	-	-	-	caffeic acid 3-O-methyltransferase-like [Vitis riparia]	flavonol biosynthetic process,caffeate O-methyltransferase activity,myricetin 3'-O-methyltransferase activity,quercetin 3-O-methyltransferase activity,luteolin O-methyltransferase activity	100.893	7.04788	2.16477	1.57955
evm.model.chr18.2679	M11	K4	D7SRA2_VITVI	VIT_18s0072g00920	Uncharacterized protein	COMT2	-	-	-	caffeic acid 3-O-methyltransferase-like [Vitis riparia]	flavonol biosynthetic process,caffeate O-methyltransferase activity,myricetin 3'-O-methyltransferase activity,quercetin 3-O-methyltransferase activity,luteolin O-methyltransferase activity	38.7318	4.20216	1.25384	0.589142
evm.model.chr15.1057	M11	K8	D7SLZ7_VITVI	VIT_15s0021g01390	Phytocyanin domain-containing protein	UCC	-	-	-	uclacyanin-3 [Vitis vinifera]	electron transfer activity	20.9257	2.20589	3.05843	6.67546
evm.model.chr5.581	M5	K7	D7T6V4_VITVI	VIT_05s0020g03130	Phytocyanin domain-containing protein	MVC	At5g26330	Phytocyanin domain-containing protein	Phytocyanin domain-containing protein	mavicyanin [Vitis vinifera]		118.228	27.4714	6.1255	191.542
evm.model.chr4.803	M11	K4	D7SV46_VITVI	VIT_04s0008g06670	Phytocyanin domain-containing protein	ENODL	-	-	-	early nodulin-like protein 3 [Vitis vinifera]		158.07	0.461281	0	0.161956
evm.model.chr4.2404	M14	K15	D7U459_VITVI	VIT_04s0044g00210	PKS_ER domain-containing protein	CAD1	At4g39330	Probable cinnamyl alcohol dehydrogenase 9	Probable cinnamyl alcohol dehydrogenase 9	probable cinnamyl alcohol dehydrogenase 9 [Vitis vinifera]		0	41.4856	0.0212677	1144.63
evm.model.chr4.2403	M11	K4	D7U461_VITVI	VIT_04s0044g00190	PKS_ER domain-containing protein	CAD2	At4g39330	Probable cinnamyl alcohol dehydrogenase 9	Probable cinnamyl alcohol dehydrogenase 9	probable mannitol dehydrogenase [Vitis vinifera]		23.0187	1.198	0.033872	2.09758
evm.model.chr20.379	M11	K11	D7TRT6_VITVI	VIT_00s0371g00050	PKS_ER domain-containing protein	CAD3	At4g37990	Cinnamyl alcohol dehydrogenase 8	Cinnamyl alcohol dehydrogenase 8	probable mannitol dehydrogenase [Vitis riparia]		1.29429	55.1334	107.197	29.5428
evm.model.chr6.331	M11	K4	D7SL25_VITVI	VIT_06s0004g02380	Epimerase domain-containing protein	CCR1	At5g19440	Epimerase domain-containing protein	Epimerase domain-containing protein	cinnamoyl-CoA reductase 1 [Vitis vinifera]		326.169	94.608	92.186	65.4707
evm.model.chr18.62	M14	K7	D7UDF7_VITVI	VIT_18s0122g00620	Epimerase domain-containing protein	CCR2	AtCRL1, At2g33590	Epimerase domain-containing protein	Epimerase domain-containing protein	cinnamoyl-CoA reductase 2-like [Vitis riparia]	steroid biosynthetic process	27.5898	6.46538	0.384308	53.0926
evm.model.chr15.1370	M11	K3	F6I367_VITVI	VIT_15s0048g01000	Epimerase domain-containing protein	VR	-	-	-	vestitone reductase-like [Vitis vinifera]	steroid biosynthetic process,oxidoreductase activity, acting on the CH-OH group of donors, NAD or NADP as acceptor,oxidoreductase activity,3-beta-hydroxy-delta5-steroid dehydrogenase activity	48.8221	36.544	14.7981	8.03872
evm.model.chr18.2304	M1	K8	-	-	-	LAC1	-	-	-	putative laccase-9 [Eucalyptus grandis]	can catalyze the oxidation of a wide range of phenolic and non-phenolic compounds	104.749	5.23858	2.15654	75.9155
evm.model.chr17.329	M11	K4	F6GSK0_VITVI	VIT_17s0000g02590	Laccase	LAC2	At1g18140	Laccase-1	Laccase-1	laccase-1 [Vitis vinifera]	oxidoreductase activity,copper ion binding	114.968	0.124285	0	0.0138043
evm.model.chr16.1803	M5	K12	F6HP20_VITVI	VIT_16s0100g01140	Uncharacterized protein	STS1	At5g13930	Chalcone synthase	Chalcone synthase	stilbene synthase 2-like [Vitis riparia]	The chemical reactions and pathways resulting in the formation of substances; typically the energy-requiring part of metabolism in which simpler substances are transformed into more complex ones.	0.260837	29.5463	25.7728	3.96951
evm.model.chr16.1783	M11	K12	D7TMT8_VITVI	VIT_16s0100g00770	Uncharacterized protein	STS2	At5g13930	Chalcone synthase	Chalcone synthase	stilbene synthase 3 isoform X1 [Vitis vinifera] &gt;ref|XP_034711848.1| stilbene synthase 3-like [Vitis riparia]		0.31354	7.20194	4.64709	1.81259
evm.model.chr16.1785	M13	K12	D7TMT8_VITVI	VIT_16s0100g00770	Uncharacterized protein	STS3	At5g13930	Chalcone synthase	Chalcone synthase	stilbene synthase 2-like [Vitis riparia]	3,4',5-trihydroxystilbene biosynthesis	0	8.80587	7.17464	0.0303447
evm.model.chr10.836	M14	K15	F6HM49_VITVI	VIT_10s0003g00470	Uncharacterized protein	ROMT	-	-	-	trans-resveratrol di-O-methyltransferase [Vitis vinifera]	catalytic for resveratol	2.9812	3.10915	1.22587	22.9342
evm.model.chr14.2273	M1	K8	F6H419_VITVI	VIT_14s0068g00920	Uncharacterized protein	CHS	At5g13930	Chalcone synthase	Chalcone synthase	chalcone synthase isoform X1 [Vitis vinifera]	Chalcone synthase (CHS, EC 2.3.1.74) is a key enzyme of the flavonoid/isoflavonoid biosynthesis pathway(plant resistance)	575.868	48.7061	143.68	379.872
evm.model.chr19.9	M14	K1	E0CRY9_VITVI	VIT_19s0014g00100	Chalcone-flavonone isomerase family protein	CHI	At1g53520	Fatty-acid-binding protein 3, chloroplastic	Fatty-acid-binding protein 3, chloroplastic	fatty-acid-binding protein 3, chloroplastic [Vitis riparia]	intramolecular lyase activity	5.43093	1.67374	1.26902	0.235366
evm.model.chr3.719	M11	K4	F6HQD4_VITVI	VIT_03s0063g00790	Uncharacterized protein	HID1	-	-	-	2-hydroxyisoflavanone dehydratase-like [Vitis riparia]	hydrolase activity	40.0807	7.82098	8.90828	6.2338
evm.model.chr5.568	M13	K8	F6HDN0_VITVI	VIT_05s0020g03000	Abhydrolase_3 domain-containing protein	HID2	-	-	-	2-hydroxyisoflavanone dehydratase-like [Vitis riparia]		33.7066	1.71179	1.49904	18.2268
evm.model.chr5.569	M14	K15	F6HDN1_VITVI	VIT_05s0020g03010	Abhydrolase_3 domain-containing protein	HID3	-	-	-	2-hydroxyisoflavanone dehydratase-like [Vitis riparia]	positive regulation of gibberellic acid mediated signaling pathway	6.91542	3.86578	3.81885	12.2034
evm.model.chr17.1013	M1	K7	A5C6P2_VITVI	VIT_17s0000g07210	Uncharacterized protein	F3H	At5g07990	Flavonoid 3&apos;-monooxygenase	Flavonoid 3&apos;-monooxygenase	flavonoid 3&apos; hydroxylase [Vitis vinifera]	Flavonoid 3?,5?-hydroxylase (F3?5?H), an important branch point enzyme in tea plant flavan-3-ol synthesis, belongs to the CYP75A subfamily and catalyzes the conversion of	384.7	59.4662	88.6322	648.645
evm.model.chr4.2181	M5	K4	A2ICC8_VITVI	VIT_04s0023g03370	Fe2OG dioxygenase domain-containing protein	F3H	At3g51240	Naringenin,2-oxoglutarate 3-dioxygenase	Naringenin,2-oxoglutarate 3-dioxygenase	naringenin,2-oxoglutarate 3-dioxygenase [Vitis vinifera] &gt;ref|XP_034683440.1| naringenin,2-oxoglutarate 3-dioxygenase [Vitis riparia]	flavonoid biosynthesis Catalyzes the 3-beta-hydroxylation of 2S-flavanones to 2R,3R-dihydroflavonols which are intermediates in the biosynthesis of flavonols, anthocyanidins, catechins and proanthocyanidins in plants.	1257.62	60.026	165.543	479.728
evm.model.chr6.1593	M11	K4	F6HA82_VITVI	VIT_06s0009g02970	Uncharacterized protein	F3'5'H	-	-	-	flavonoid 3&apos;,5&apos;-hydroxylase 2-like [Vitis riparia]	oxidoreductase activity, acting on paired donors, with incorporation or reduction of molecular oxygen	286.335	6.10979	9.87439	0.103493
evm.model.chr18.436	M11	K13	E0CR99_VITVI	VIT_18s0001g03430	Fe2OG dioxygenase domain-containing protein	FS	-	-	-	flavonol synthase/flavanone 3-hydroxylase [Vitis vinifera]	naringenin 3-dioxygenase activity,dioxygenase activity,metal ion binding	166.202	1712.21	3084.65	1852.63
evm.model.chr17.716	M11	K4	-	-	-	FLS	-	-	-	flavonol sulfotransferase-like [Vitis riparia]		3.6574	0.179223	0	0.309138
evm.model.chr1.354	M11	K4	Q4W2K5_VITVI	VIT_01s0011g02960	NmrA domain-containing protein	LAR1	-	-	-	leucoanthocyanidin reductase 1 [Vitis vinifera]	leucoanthocyanidin reductase activity	77.3367	3.24283	2.36288	11.0398
evm.model.chr17.567	M14	K15	D7SIV3_VITVI	VIT_17s0000g04150	NmrA domain-containing protein	LAR2	-	-	-	leucoanthocyanidin reductase 2 [Vitis vinifera]	leucoanthocyanidin reductase activity	23.8842	68.5392	16.4276	941.483
evm.model.chr16.1888	M11	K4	E0CV36_VITVI	VIT_16s0050g00240	Glycosyltransferase	RhGT	-	-	-	anthocyanidin 5,3-O-glucosyltransferase-like [Vitis riparia]	transferase activity	49.6939	2.56184	0.325184	0.356492
evm.model.chr10.496	M5	K8	ANRPN_VITVI	VIT_00s0361g00040	Anthocyanidin reductase ((2S)-flavan-3-ol-forming)	ANR	At1g61720	Anthocyanidin reductase	Anthocyanidin reductase	anthocyanidin reductase ((2S)-flavan-3-ol-forming) [Vitis vinifera]	flavonoid biosynthesis, Produces the terminal flavan-3-ol monomers required for the formation of proanthocyanidins or condensed tannins in leaves and flowers, as well as in the skin and seeds of developing berries (Ref. 1, PubMed:16169968). Behaves as a reductase and as a C-3 epimerase (PubMed:20030585). Catalyzes the double reduction of anthocyanidins, producing a mixture of (2S,3S)- and (2S,3R)…	527.736	21.3561	13.781	190.623
evm.model.chr3.847	M13	K4	A5B349_VITVI	VIT_03s0180g00320	Glycosyltransferase	UGT	-	-	-	gallate 1-beta-glucosyltransferase-like [Vitis riparia]	phenolic pathway	561.148	8.00013	9.81885	121.496
evm.model.chr16.379	M5	K11	D7T7R5_VITVI	VIT_16s0039g02230	Glycosyltransferase	UFGT1	-	-	-	anthocyanidin 3-O-glucosyltransferase UFGT [Vitis riparia]	In the presence of other necessary color factors, this glycosylation reaction allows the accumulation of anthocyanin pigments (Probable). Involved in the formation of red wine pigments (Probable). UDP-glucose (UDP-Glc) is the physiological sugar donor, and cyanidin is the natural acceptor in vivo (PubMed:9535914). Can glucosylate the anthocyanidins delphinidin, peonidin, pelargonidin and malvidin…	3.15723	73.6118	239.068	0.699786
evm.model.chr16.1632	M14	K15	F6HAJ7_VITVI	VIT_16s0022g01970	Glycosyltransferase	UFGT2	-	-	-	anthocyanidin 3-O-glucosyltransferase 5-like [Vitis riparia]	transferase activity	6.97704	2.19721	0.089046	71.8
evm.model.chr1.2179	M14	K5	F6HGA0_VITVI	VIT_01s0010g03490	Uncharacterized protein	FOMT	At1g67980	Putative caffeoyl-CoA O-methyltransferase At1g67980	Putative caffeoyl-CoA O-methyltransferase At1g67980	flavonoid 3,5-methyltransferase [Vitis riparia]	methylation	48.9682	18.021	21.7803	0.064182
evm.model.chr4.1313	M13	K11	Q56AY1_VITVI	VIT_04s0079g00690	Glutathione transferase	GSTF12	-	-	-	glutathione S-transferase F12 [Vitis riparia]	regulation of flavonol biosynthetic process	1.55147	544.412	1567.29	3.90039
evm.model.chr8.1603	M14	K15	F6HL16_VITVI	VIT_08s0007g01410	Uncharacterized protein	GSTU8	At3g09270	Glutathione S-transferase U8	Glutathione S-transferase U8	probable glutathione S-transferase [Vitis riparia]		29.0182	8.30825	2.26831	233.581
evm.model.chr16.87	M11	K4	F6HEA4_VITVI	VIT_16s0039g00970	Uncharacterized protein	GSTU26	-	-	-	probable glutathione S-transferase [Vitis vinifera]	glutathione transferase activity,glutathione metabolic process,response to abscisic acid,response to auxin,response to cytokinin,response to gibberellin,response to heat,response to metal ion	80.2736	11.3629	3.09909	3.6064
evm.model.chr1.1273	M11	K4	F6HPH1_VITVI	VIT_01s0026g01340	Uncharacterized protein	GSTU17	At1g10370	Glutathione S-transferase U17	Glutathione S-transferase U17	uncharacterized protein LOC117920146 [Vitis riparia]	transferase activity	202.985	25.1942	41.2147	14.3652
evm.model.chr11.1754	M14	K7	D7SQD8_VITVI	VIT_11s0052g00540	ABC transporter domain-containing protein	ABCI17	At1g67940	ABC transporter I family member 17	ABC transporter I family member 17	ABC transporter I family member 17 [Vitis vinifera]	phosphate ion transmembrane transport,ATPase activity	87.3659	30.6321	26.1822	147.902
evm.model.chr16.2051	M11	K4	F6H6M1_VITVI	VIT_16s0050g01620	ABC transporter domain-containing protein	ABCG4	At5g52860	ABC transporter G family member 8	ABC transporter G family member 8	ABC transporter G family member 4 [Vitis vinifera]	ATPase activity, ATP binding	57.155	0.840056	0.0305283	1.11195
evm.model.chr12.119	M11	K4	F6H569_VITVI	VIT_12s0028g01160	Protein DETOXIFICATION	DTX1	At3g59030	Protein DETOXIFICATION 41	Protein DETOXIFICATION 41	protein DETOXIFICATION 41 [Vitis vinifera]	antiporter activity,xenobiotic transmembrane transporter activity	14.3104	0.256274	0.137569	0.198097
evm.model.chr18.687	M14	K15	F6H0Y9_VITVI	VIT_18s0001g06790	Protein DETOXIFICATION	DTX2	At5g65380	Protein DETOXIFICATION 27	Protein DETOXIFICATION 27	protein DETOXIFICATION 27 [Vitis vinifera]		1.99793	1.40291	2.96479	15.3816
evm.model.chr7.729	M5	K7	F6HZF5_VITVI	VIT_07s0005g02480	Uncharacterized protein	MYB86	-	-	-	transcription factor MYB86 [Vitis vinifera] &gt;ref|XP_034691451.1| transcription factor MYB61 [Vitis riparia]	DNA binding	22.0939	4.84788	4.19981	18.1623
evm.model.chr15.2017	M11	K8	D7UC60_VITVI	VIT_15s0046g03190	Uncharacterized protein	MYB17	At3g61250	Transcription factor MYB17	Transcription factor MYB17	transcription factor MYB17 [Vitis riparia]	DNA binding	9.46524	1.45093	0	1.95844
evm.model.chr7.571	M11	K4	D7U2G1_VITVI	VIT_07s0005g01210	Uncharacterized protein	MYBF1	-	-	-	transcription factor MYB4 [Vitis riparia]		2.05514	0	0	0
evm.model.chr2.1879	M5	K11	Q6L973_VITVI	VIT_02s0033g00410	Myb-related transcription factor	MYB90	-	-	-	transcription factor MYB90 [Vitis vinifera]	DNA binding	0.455828	41.9761	140.728	0.455942
evm.model.chr4.229	M11	K4	F6H3S2_VITVI	VIT_04s0008g01830	Uncharacterized protein	MYB1L	At4g34990	Transcription factor MYB32	Transcription factor MYB32	transcription factor MYB1-like [Vitis riparia]	regulation of transcription, DNA-templated	69.5299	1.94215	0.461637	0.0473937
evm.model.chr12.299	M11	K4	E0CTN3_VITVI	VIT_12s0028g02520	TCP domain-containing protein	TCP1	-	-	-	transcription factor TCP4 [Vitis vinifera] &gt;ref|XP_010657021.1| transcription factor TCP4 [Vitis vinifera] &gt;ref|XP_010657023.1| transcription factor TCP4 [Vitis vinifera] &gt;ref|XP_010657024.1| transcription factor TCP4 [Vitis vinifera] &gt;ref|XP_019079378.1| transcription factor TCP4 [Vitis vinifera]		61.9645	3.95288	0.586673	0.53452
evm.model.chr17.859	M11	K4	F6GT89_VITVI	VIT_17s0000g06020	TCP domain-containing protein	TCP2	-	-	-	transcription factor TCP15 [Vitis riparia]		8.93775	0.369055	0.0389287	0.287103
evm.model.chr15.1182	M11	K4	F6GV73_VITVI	VIT_15s0021g02300	SBP-type domain-containing protein	SPL1	-	-	-	squamosa promoter-binding-like protein 8 [Vitis vinifera] &gt;ref|XP_010661346.1| squamosa promoter-binding-like protein 8 [Vitis vinifera]	DNA binding,regulation of vegetative phase change,positive regulation of flower development,inflorescence development	152.846	0.813557	0.349563	0.22382
evm.model.chr8.2264	M11	K4	F6HLK4_VITVI	VIT_08s0007g06270	SBP-type domain-containing protein	SPL2	-	-	-	squamosa promoter-binding-like protein 9 [Vitis riparia]	DNA binding,regulation of vegetative phase change,positive regulation of flower development,inflorescence development	34.7435	2.23725	3.43098	2.09186
evm.model.chr10.788	M11	K4	D7TJB9_VITVI	VIT_10s0003g00050	Squamosa promoter-binding-like protein	SPL3	At2g33810	Squamosa promoter-binding-like protein 3	Squamosa promoter-binding-like protein 3	squamosa promoter-binding protein 1 isoform X2 [Vitis vinifera]	DNA binding,regulation of vegetative phase change,positive regulation of flower development,inflorescence development	802.211	10.2065	9.63894	0.497066
evm.model.chr15.1413	M5	K8	MADS3_VITVI	VIT_15s0048g01270	Agamous-like MADS-box protein MADS3	AGL1	At2g45650	Agamous-like MADS-box protein AGL6	Agamous-like MADS-box protein AGL6	MADS-box protein 3 [Vitis vinifera]		21.1068	6.32272	0.625369	10.841
evm.model.chr18.3516	M14	K7	AG11C_VITVI	VIT_18s0041g01880	Agamous-like MADS-box protein AGL11	AGL2	At4g09960	Agamous-like MADS-box protein AGL11	Agamous-like MADS-box protein AGL11	MADS-box protein 5 isoform X2 [Vitis vinifera] &gt;ref|XP_034677023.1| agamous-like MADS-box protein AGL11 isoform X2 [Vitis riparia] &gt;ref|XP_034677024.1| agamous-like MADS-box protein AGL11 isoform X2 [Vitis riparia]	DNA-binding transcription factor activity, RNA polymerase II-specific	202.432	65.0711	2.29102	713.382
evm.model.chr15.1521	M14	K5	F6I316_VITVI	VIT_15s0048g02000	Uncharacterized protein	ANL1	At4g00730	Homeobox-leucine zipper protein ANTHOCYANINLESS 2	Homeobox-leucine zipper protein ANTHOCYANINLESS 2	homeobox-leucine zipper protein ANTHOCYANINLESS 2 isoform X1 [Vitis vinifera] &gt;ref|XP_010661561.1| homeobox-leucine zipper protein ANTHOCYANINLESS 2 isoform X1 [Vitis vinifera]	DNA binding	47.5624	27.6824	37.2006	8.35732
evm.model.chr16.1772	M11	K8	F6HP55_VITVI	VIT_16s0100g00670	Uncharacterized protein	ANL2	-	-	-	homeobox-leucine zipper protein ANTHOCYANINLESS 2-like [Vitis riparia] &gt;ref|XP_034710355.1| homeobox-leucine zipper protein ANTHOCYANINLESS 2-like [Vitis riparia]		5.29169	0.448832	0.185599	1.42922
evm.model.chr17.65	M5	K12	D7SH59_VITVI	VIT_17s0000g00430	BHLH domain-containing protein	bHLH1	-	-	-	transcription factor bHLH137 [Vitis riparia]		6.41564	546.07	446.102	17.4622
evm.model.chr8.2456	M5	K8	D7TI19_VITVI	VIT_08s0007g07870	BHLH domain-containing protein	bHLH2	-	-	-	transcription factor bHLH48-like [Vitis riparia]	Transcription regulation	40.6262	3.66357	1.31475	23.7791
evm.model.chr1.1163	M11	K4	F6HPM4_VITVI	VIT_01s0026g00350	bHLH-MYC_N domain-containing protein	bHLH3	At1g60060	bHLH-MYC_N domain-containing protein	bHLH-MYC_N domain-containing protein	truncated basic helix-loop-helix protein A isoform X1 [Theobroma cacao]	DNA-binding transcription factor activity	61.2328	0.42358	0.0273427	0.0338477
evm.model.chr9.245	M14	K7	D7U001_VITVI	VIT_09s0002g02150	WD_REPEATS_REGION domain-containing protein	WD40	At2g19520	WD-40 repeat-containing protein MSI4	WD-40 repeat-containing protein MSI4	WD-40 repeat-containing protein MSI4 [Vitis vinifera]		78.749	38.8777	17.3681	165.792
evm.model.chr2.2117	M11	K3	D7U3X7_VITVI	VIT_02s0033g01060	Uncharacterized protein	AMAT	-	-	-	methanol O-anthraniloyltransferase [Vitis vinifera]	transferase activity, transferring acyl groups other than amino-acyl groups	10.3856	1.48521	0.114817	0
evm.model.chr15.1868	M11	K4	F6I663_VITVI	VIT_15s0046g01950	Uncharacterized protein	GRT4a	-	-	-	putative UDP-rhamnose:rhamnosyltransferase 1 [Vitis vinifera]	UDP-glycosyltransferase activity	24.2755	0	0	0
evm.model.chr20.361	M11	K4	F6I727_VITVI	VIT_00s0218g00150	Uncharacterized protein	GRT4b	-	-	-	putative UDP-rhamnose:rhamnosyltransferase 1 [Vitis riparia]	UDP-glycosyltransferase activity	18.9633	0.379334	0.449696	0.636445
evm.model.chr4.451	M11	K8	F6H2Z0_VITVI	VIT_04s0008g03920	Flavin-containing monooxygenase	FMO	At5g25620	Indole-3-pyruvate monooxygenase YUCCA6	Indole-3-pyruvate monooxygenase YUCCA6	indole-3-pyruvate monooxygenase YUCCA6-like [Vitis riparia]	flavin adenine dinucleotide binding,NADP binding	10.6023	1.25238	0.0297483	2.38383
evm.model.chr10.338	M14	K15	-	-	-	HMA1	At4g16380	Heavy metal transport/detoxification superfamily protein	Heavy metal transport/detoxification superfamily protein	heavy metal-associated isoprenylated plant protein 6-like [Vitis riparia] &gt;ref|XP_034698076.1| heavy metal-associated isoprenylated plant protein 6-like [Vitis riparia]		0.704191	0	0	22.8127
evm.model.chr1.569	M11	K4	D7T8V2_VITVI	VIT_01s0011g04700	HMA domain-containing protein	HMA2	At5g17450	Heavy metal-associated isoprenylated plant protein 21	Heavy metal-associated isoprenylated plant protein 21	heavy metal-associated isoprenylated plant protein 21 [Vitis vinifera]		63.0167	5.12243	1.35198	2.60453
evm.model.chr18.691	M11	K4	F6H0Z0_VITVI	VIT_18s0001g06840	Peroxidase	POD1	At5g05340	Peroxidase 52	cationic peroxidase 1	cationic peroxidase 1	cationic peroxidase 1	26.5238	0.679874	0.195079	0
evm.model.chr10.141	M11	K4	A5AGY5_VITVI	VIT_10s0116g01780	Peroxidase	POD42	At4g21960	Peroxidase 42	Peroxidase 42	Peroxidase 42	Peroxidase 42	1122.09	77.1433	1.79894	12.8783
evm.model.chr4.2087	M11	K4	F6GWS4_VITVI	VIT_04s0023g02570	Peroxidase	POD72	At5g66390	Peroxidase 72	Peroxidase 72	Peroxidase 72	Peroxidase 72	47.4374	1.68387	0.187522	1.88135
