# Supplementary material for: Transcriptome Profiling During Muscadine Berry Development Reveals the Dynamic of Polyphenols Metabolism
Source: Front Plant Sci. 2022 Feb 2;12:818071. doi: 10.3389/fpls.2021.818071 (PMC8849228; doi:10.3389/fpls.2021.818071)
Supplement: Supplementary file 11 [file Table_10.XLSX]

## Sheet: GO_ALL_Ms_qPCR_Kmeans_AllGenes_
GO term	term_name	Term_ID	Adjusted_p_Value	Negative_log10_of_adjusted_p_value	Term_size	Query_size	Intersection_size	Effective_domain_size	Intersections
GO:MF	molecular_function	GO:0003674	1.94e-13	12.7131	19090	88	86	30661	VIT_01S0026G00220,VIT_01S0026G01340,VIT_01S0010G03490,VIT_01S0011G02960,VIT_01S0011G04700,VIT_10S0116G01670,VIT_10S0116G01780,VIT_10S0042G01020,VIT_00S0361G00040,VIT_10S0003G00050,VIT_10S0003G00470,VIT_11S0037G00580,VIT_11S0052G00540,VIT_12S0057G01060,VIT_12S0028G01160,VIT_12S0028G02520,VIT_13S0067G01410,VIT_13S0067G02120,VIT_14S0068G00920,VIT_14S0108G01330,VIT_14S0030G00660,VIT_15S0021G01390,VIT…
GO:MF	catalytic activity	GO:0003824	1.54e-11	10.8114	10480	88	64	30661	VIT_01S0026G00220,VIT_01S0026G01340,VIT_01S0010G03490,VIT_01S0011G02960,VIT_10S0116G01670,VIT_10S0116G01780,VIT_10S0042G01020,VIT_00S0361G00040,VIT_10S0003G00470,VIT_11S0037G00580,VIT_12S0057G01060,VIT_13S0067G01410,VIT_13S0067G02120,VIT_14S0068G00920,VIT_14S0108G01330,VIT_14S0030G00660,VIT_15S0021G01390,VIT_15S0048G01000,VIT_15S0046G01950,VIT_16S0022G01970,VIT_16S0100G00770,VIT_16S0100G01140,VIT…
GO:MF	oxidoreductase activity	GO:0016491	4.91e-09	8.30864	2076	88	26	30661	VIT_01S0026G00220,VIT_01S0011G02960,VIT_10S0116G01780,VIT_00S0361G00040,VIT_13S0067G02120,VIT_14S0030G00660,VIT_15S0021G01390,VIT_15S0048G01000,VIT_17S0000G07210,VIT_17S0000G08070,VIT_17S0000G02590,VIT_18S0001G03430,VIT_18S0122G00620,VIT_18S0001G06840,VIT_00S0371G00050,VIT_04S0023G02570,VIT_04S0023G03370,VIT_04S0044G00190,VIT_04S0044G00210,VIT_04S0008G03920,VIT_04S0008G06670,VIT_05S0020G03130,VIT…
GO:MF	oxidoreductase activity, acting on the CH-OH group of donors, NAD or NADP as acceptor	GO:0016616	7.36821e-05	4.13264	283	88	8	30661	VIT_00S0361G00040,VIT_14S0030G00660,VIT_15S0048G01000,VIT_18S0122G00620,VIT_00S0371G00050,VIT_04S0044G00190,VIT_04S0044G00210,VIT_06S0004G02380
GO:MF	oxidoreductase activity, acting on CH-OH group of donors	GO:0016614	9.15109e-05	4.03853	309	88	8	30661	VIT_00S0361G00040,VIT_14S0030G00660,VIT_15S0048G01000,VIT_18S0122G00620,VIT_00S0371G00050,VIT_04S0044G00190,VIT_04S0044G00210,VIT_06S0004G02380
GO:MF	quercetin 7-O-glucosyltransferase activity	GO:0080044	9.15109e-05	4.03853	142	88	6	30661	VIT_15S0046G01950,VIT_16S0022G01970,VIT_16S0039G02230,VIT_00S0218G00150,VIT_03S0180G00320,VIT_08S0040G01520
GO:MF	quercetin 3-O-glucosyltransferase activity	GO:0080043	9.15109e-05	4.03853	142	88	6	30661	VIT_15S0046G01950,VIT_16S0022G01970,VIT_16S0039G02230,VIT_00S0218G00150,VIT_03S0180G00320,VIT_08S0040G01520
GO:MF	sequence-specific DNA binding	GO:0043565	0.000143692	3.84257	859	88	12	30661	VIT_12S0028G02520,VIT_15S0048G01270,VIT_15S0048G02000,VIT_15S0046G03190,VIT_16S0100G00670,VIT_17S0000G00430,VIT_17S0000G06020,VIT_18S0041G01880,VIT_04S0008G01830,VIT_07S0005G01210,VIT_07S0005G02480,VIT_08S0007G07870
GO:MF	chorismate mutase activity	GO:0004106	0.000493152	3.30702	3	88	2	30661	VIT_14S0108G01330,VIT_04S0008G06570
GO:MF	obsolete coenzyme binding	GO:0050662	0.00068285	3.16567	65	88	4	30661	VIT_00S0361G00040,VIT_15S0048G01000,VIT_18S0122G00620,VIT_06S0004G02380
GO:MF	acyltransferase activity, transferring groups other than amino-acyl groups	GO:0016747	0.000970527	3.01299	465	88	8	30661	VIT_11S0037G00580,VIT_13S0067G01410,VIT_14S0068G00920,VIT_16S0100G00770,VIT_16S0100G01140,VIT_02S0033G01060,VIT_00S0207G00010,VIT_09S0054G01740
GO:MF	O-methyltransferase activity	GO:0008171	0.000999488	3.00022	75	88	4	30661	VIT_01S0010G03490,VIT_10S0003G00470,VIT_18S0072G00920,VIT_07S0031G00350
GO:MF	transferase activity	GO:0016740	0.00128904	2.88973	4475	88	27	30661	VIT_01S0026G00220,VIT_01S0026G01340,VIT_01S0010G03490,VIT_10S0003G00470,VIT_11S0037G00580,VIT_12S0057G01060,VIT_13S0067G01410,VIT_14S0068G00920,VIT_15S0046G01950,VIT_16S0022G01970,VIT_16S0100G00770,VIT_16S0100G01140,VIT_16S0050G00240,VIT_16S0039G02230,VIT_16S0039G00970,VIT_18S0001G01730,VIT_18S0072G00920,VIT_02S0033G01060,VIT_00S0207G00010,VIT_00S0218G00150,VIT_07S0031G00350,VIT_03S0180G00320,VIT…
GO:MF	acyltransferase activity	GO:0016746	0.00129809	2.88669	514	88	8	30661	VIT_11S0037G00580,VIT_13S0067G01410,VIT_14S0068G00920,VIT_16S0100G00770,VIT_16S0100G01140,VIT_02S0033G01060,VIT_00S0207G00010,VIT_09S0054G01740
GO:MF	prephenate dehydrogenase (NADP+) activity	GO:0004665	0.00129809	2.88669	6	88	2	30661	VIT_13S0067G02120,VIT_09S0002G08030
GO:MF	UDP-glucosyltransferase activity	GO:0035251	0.00129809	2.88669	263	88	6	30661	VIT_15S0046G01950,VIT_16S0022G01970,VIT_16S0039G02230,VIT_00S0218G00150,VIT_03S0180G00320,VIT_08S0040G01520
GO:MF	prephenate dehydrogenase (NAD+) activity	GO:0008977	0.00129809	2.88669	6	88	2	30661	VIT_13S0067G02120,VIT_09S0002G08030
GO:MF	glutathione transferase activity	GO:0004364	0.00188335	2.72507	98	88	4	30661	VIT_01S0026G01340,VIT_16S0039G00970,VIT_04S0079G00690,VIT_08S0007G01410
GO:MF	DNA binding	GO:0003677	0.00204907	2.68844	2055	88	16	30661	VIT_10S0003G00050,VIT_12S0028G02520,VIT_15S0021G02300,VIT_15S0048G01270,VIT_15S0048G02000,VIT_15S0046G03190,VIT_16S0100G00670,VIT_17S0000G00430,VIT_17S0000G06020,VIT_18S0041G01880,VIT_02S0033G00410,VIT_04S0008G01830,VIT_07S0005G01210,VIT_07S0005G02480,VIT_08S0007G06270,VIT_08S0007G07870
GO:MF	oxidoreductase activity, acting on the CH-CH group of donors, NAD or NADP as acceptor	GO:0016628	0.00204907	2.68844	41	88	3	30661	VIT_00S0361G00040,VIT_13S0067G02120,VIT_09S0002G08030
GO:MF	UDP-glycosyltransferase activity	GO:0008194	0.00283248	2.54783	465	88	7	30661	VIT_15S0046G01950,VIT_16S0022G01970,VIT_16S0050G00240,VIT_16S0039G02230,VIT_00S0218G00150,VIT_03S0180G00320,VIT_08S0040G01520
GO:MF	aldehyde dehydrogenase [NAD(P)+] activity	GO:0004030	0.00283248	2.54783	10	88	2	30661	VIT_01S0026G00220,VIT_17S0000G08070
GO:MF	aldehyde dehydrogenase (NAD+) activity	GO:0004029	0.00283248	2.54783	10	88	2	30661	VIT_01S0026G00220,VIT_17S0000G08070
GO:MF	glucosyltransferase activity	GO:0046527	0.00283248	2.54783	321	88	6	30661	VIT_15S0046G01950,VIT_16S0022G01970,VIT_16S0039G02230,VIT_00S0218G00150,VIT_03S0180G00320,VIT_08S0040G01520
GO:MF	protein dimerization activity	GO:0046983	0.00283248	2.54783	465	88	7	30661	VIT_10S0003G00470,VIT_14S0108G01330,VIT_15S0048G01270,VIT_17S0000G00430,VIT_18S0072G00920,VIT_18S0041G01880,VIT_08S0007G07870
GO:MF	trihydroxystilbene synthase activity	GO:0050350	0.00356805	2.44757	54	88	3	30661	VIT_14S0068G00920,VIT_16S0100G00770,VIT_16S0100G01140
GO:MF	DNA-binding transcription factor activity	GO:0003700	0.00481011	2.31785	844	88	9	30661	VIT_10S0003G00050,VIT_12S0028G02520,VIT_15S0048G01270,VIT_15S0048G02000,VIT_16S0100G00670,VIT_17S0000G00430,VIT_17S0000G06020,VIT_18S0041G01880,VIT_08S0007G07870
GO:MF	S-adenosylmethionine-dependent methyltransferase activity	GO:0008757	0.00854837	2.06812	281	88	5	30661	VIT_01S0010G03490,VIT_10S0003G00470,VIT_12S0057G01060,VIT_18S0072G00920,VIT_07S0031G00350
GO:MF	oxidoreductase activity, acting on the CH-CH group of donors	GO:0016627	0.0107795	1.9674	82	88	3	30661	VIT_00S0361G00040,VIT_13S0067G02120,VIT_09S0002G08030
GO:MF	hexosyltransferase activity	GO:0016758	0.0109125	1.96207	605	88	7	30661	VIT_15S0046G01950,VIT_16S0022G01970,VIT_16S0050G00240,VIT_16S0039G02230,VIT_00S0218G00150,VIT_03S0180G00320,VIT_08S0040G01520
GO:MF	cinnamyl-alcohol dehydrogenase activity	GO:0045551	0.0126654	1.89738	24	88	2	30661	VIT_00S0371G00050,VIT_04S0044G00210
GO:MF	anthocyanidin 3-O-glucosyltransferase activity	GO:0047213	0.0127404	1.89482	1	88	1	30661	VIT_16S0039G02230
GO:MF	4-coumarate-CoA ligase activity	GO:0016207	0.0127404	1.89482	1	88	1	30661	VIT_16S0039G02040
GO:MF	trans-cinnamate 4-monooxygenase activity	GO:0016710	0.0127404	1.89482	1	88	1	30661	VIT_06S0004G08150
GO:MF	anthocyanidin reductase activity	GO:0033729	0.0127404	1.89482	1	88	1	30661	VIT_00S0361G00040
GO:MF	leucoanthocyanidin reductase activity	GO:0033788	0.0127404	1.89482	1	88	1	30661	VIT_01S0011G02960
GO:MF	transcription regulator activity	GO:0140110	0.0127404	1.89482	998	88	9	30661	VIT_10S0003G00050,VIT_12S0028G02520,VIT_15S0048G01270,VIT_15S0048G02000,VIT_16S0100G00670,VIT_17S0000G00430,VIT_17S0000G06020,VIT_18S0041G01880,VIT_08S0007G07870
GO:MF	flavonol 3-O-glucosyltransferase activity	GO:0047893	0.0127404	1.89482	1	88	1	30661	VIT_16S0039G02230
GO:MF	daphnetin 3-O-glucosyltransferase activity	GO:0102360	0.0127404	1.89482	1	88	1	30661	VIT_16S0039G02230
GO:MF	transferase activity, transferring alkyl or aryl (other than methyl) groups	GO:0016765	0.0127404	1.89482	198	88	4	30661	VIT_01S0026G01340,VIT_16S0039G00970,VIT_04S0079G00690,VIT_08S0007G01410
GO:MF	myricetin 3-O-glucosyltransferase activity	GO:0102425	0.0127404	1.89482	1	88	1	30661	VIT_16S0039G02230
GO:MF	oxidoreductase activity, acting on paired donors, with incorporation or reduction of molecular oxygen	GO:0016705	0.0214621	1.66833	547	88	6	30661	VIT_17S0000G07210,VIT_18S0001G03430,VIT_04S0023G03370,VIT_04S0008G03920,VIT_06S0004G08150,VIT_06S0009G02970
GO:MF	shikimate kinase activity	GO:0004765	0.0221964	1.65372	2	88	1	30661	VIT_18S0001G01730
GO:MF	heme binding	GO:0020037	0.0221964	1.65372	563	88	6	30661	VIT_10S0116G01780,VIT_17S0000G07210,VIT_18S0001G06840,VIT_04S0023G02570,VIT_06S0004G08150,VIT_06S0009G02970
GO:MF	chorismate synthase activity	GO:0004107	0.0221964	1.65372	2	88	1	30661	VIT_06S0004G02960
GO:MF	naringenin 3-dioxygenase activity	GO:0045486	0.0221964	1.65372	2	88	1	30661	VIT_04S0023G03370
GO:MF	oxidoreductase activity, acting on CH or CH2 groups, NAD or NADP as acceptor	GO:0016726	0.0221964	1.65372	2	88	1	30661	VIT_01S0011G02960
GO:MF	methyltransferase activity	GO:0008168	0.0249073	1.60367	410	88	5	30661	VIT_01S0010G03490,VIT_10S0003G00470,VIT_12S0057G01060,VIT_18S0072G00920,VIT_07S0031G00350
GO:MF	DNA-binding transcription factor activity, RNA polymerase II-specific	GO:0000981	0.0249073	1.60367	261	88	4	30661	VIT_15S0048G01270,VIT_15S0048G02000,VIT_16S0100G00670,VIT_18S0041G01880
GO:MF	2-oxoglutarate-dependent dioxygenase activity	GO:0016706	0.0249073	1.60367	43	88	2	30661	VIT_18S0001G03430,VIT_04S0023G03370
GO:MF	metal ion binding	GO:0046872	0.025697	1.59012	3403	88	18	30661	VIT_01S0026G00220,VIT_01S0011G04700,VIT_10S0116G01780,VIT_10S0003G00050,VIT_15S0021G02300,VIT_17S0000G07210,VIT_17S0000G02590,VIT_18S0001G01730,VIT_18S0001G03430,VIT_18S0001G06840,VIT_00S0371G00050,VIT_04S0023G02570,VIT_04S0023G03370,VIT_04S0044G00190,VIT_04S0044G00210,VIT_06S0004G08150,VIT_06S0009G02970,VIT_08S0007G06270
GO:MF	tetrapyrrole binding	GO:0046906	0.025697	1.59012	596	88	6	30661	VIT_10S0116G01780,VIT_17S0000G07210,VIT_18S0001G06840,VIT_04S0023G02570,VIT_06S0004G08150,VIT_06S0009G02970
GO:MF	glycosyltransferase activity	GO:0016757	0.025697	1.59012	786	88	7	30661	VIT_15S0046G01950,VIT_16S0022G01970,VIT_16S0050G00240,VIT_16S0039G02230,VIT_00S0218G00150,VIT_03S0180G00320,VIT_08S0040G01520
GO:MF	cation binding	GO:0043169	0.0258558	1.58744	3433	88	18	30661	VIT_01S0026G00220,VIT_01S0011G04700,VIT_10S0116G01780,VIT_10S0003G00050,VIT_15S0021G02300,VIT_17S0000G07210,VIT_17S0000G02590,VIT_18S0001G01730,VIT_18S0001G03430,VIT_18S0001G06840,VIT_00S0371G00050,VIT_04S0023G02570,VIT_04S0023G03370,VIT_04S0044G00190,VIT_04S0044G00210,VIT_06S0004G08150,VIT_06S0009G02970,VIT_08S0007G06270
GO:MF	peroxidase activity	GO:0004601	0.0258558	1.58744	142	88	3	30661	VIT_10S0116G01780,VIT_18S0001G06840,VIT_04S0023G02570
GO:MF	transferase activity, transferring one-carbon groups	GO:0016741	0.0258558	1.58744	431	88	5	30661	VIT_01S0010G03490,VIT_10S0003G00470,VIT_12S0057G01060,VIT_18S0072G00920,VIT_07S0031G00350
GO:MF	oxidoreductase activity, acting on peroxide as acceptor	GO:0016684	0.0258558	1.58744	142	88	3	30661	VIT_10S0116G01780,VIT_18S0001G06840,VIT_04S0023G02570
GO:MF	arogenate dehydratase activity	GO:0047769	0.0330246	1.48116	4	88	1	30661	VIT_10S0116G01670
GO:MF	prephenate dehydratase activity	GO:0004664	0.0330246	1.48116	4	88	1	30661	VIT_10S0116G01670
GO:MF	flavonol synthase activity	GO:0045431	0.0330246	1.48116	4	88	1	30661	VIT_18S0001G03430
GO:MF	3-dehydroquinate dehydratase activity	GO:0003855	0.0330246	1.48116	4	88	1	30661	VIT_14S0030G00660
GO:MF	oxidoreductase activity, acting on paired donors, with incorporation or reduction of molecular oxygen, NAD(P)H as one donor, and incorporation of one atom of oxygen	GO:0016709	0.0330246	1.48116	302	88	4	30661	VIT_17S0000G07210,VIT_04S0008G03920,VIT_06S0004G08150,VIT_06S0009G02970
GO:MF	shikimate 3-dehydrogenase (NADP+) activity	GO:0004764	0.0330246	1.48116	4	88	1	30661	VIT_14S0030G00660
GO:MF	oxidoreductase activity, acting on the aldehyde or oxo group of donors, NAD or NADP as acceptor	GO:0016620	0.0391703	1.40704	62	88	2	30661	VIT_01S0026G00220,VIT_17S0000G08070
GO:MF	UDP-glucose transmembrane transporter activity	GO:0005460	0.0393486	1.40507	5	88	1	30661	VIT_11S0052G00540
GO:MF	oxidoreductase activity, acting on CH or CH2 groups	GO:0016725	0.0393486	1.40507	5	88	1	30661	VIT_01S0011G02960
GO:MF	antioxidant activity	GO:0016209	0.0399902	1.39805	178	88	3	30661	VIT_10S0116G01780,VIT_18S0001G06840,VIT_04S0023G02570
GO:MF	xenobiotic transmembrane transporter activity	GO:0042910	0.0489193	1.31052	72	88	2	30661	VIT_12S0028G01160,VIT_18S0001G06790
GO:BP	aromatic amino acid family metabolic process	GO:0009072	1.54e-10	9.81311	76	88	9	30661	VIT_10S0116G01670,VIT_13S0067G02120,VIT_14S0108G01330,VIT_14S0030G00660,VIT_18S0001G01730,VIT_04S0008G06570,VIT_06S0004G02620,VIT_06S0004G02960,VIT_09S0002G08030
GO:BP	aromatic amino acid family biosynthetic process	GO:0009073	1.54e-10	9.81311	46	88	8	30661	VIT_10S0116G01670,VIT_13S0067G02120,VIT_14S0108G01330,VIT_14S0030G00660,VIT_18S0001G01730,VIT_04S0008G06570,VIT_06S0004G02960,VIT_09S0002G08030
GO:BP	chorismate metabolic process	GO:0046417	2.52e-07	6.59809	20	88	5	30661	VIT_14S0108G01330,VIT_14S0030G00660,VIT_18S0001G01730,VIT_04S0008G06570,VIT_06S0004G02960
GO:BP	cellular amino acid metabolic process	GO:0006520	4.05063e-05	4.39248	440	88	10	30661	VIT_10S0116G01670,VIT_13S0067G02120,VIT_14S0108G01330,VIT_14S0030G00660,VIT_18S0001G01730,VIT_11S0103G00120,VIT_04S0008G06570,VIT_06S0004G02620,VIT_06S0004G02960,VIT_09S0002G08030
GO:BP	obsolete oxidation-reduction process	GO:0055114	4.24199e-05	4.37243	1631	88	18	30661	VIT_01S0026G00220,VIT_10S0116G01780,VIT_13S0067G02120,VIT_14S0030G00660,VIT_17S0000G07210,VIT_17S0000G08070,VIT_17S0000G02590,VIT_18S0001G03430,VIT_18S0001G06840,VIT_00S0371G00050,VIT_04S0023G02570,VIT_04S0023G03370,VIT_04S0044G00190,VIT_04S0044G00210,VIT_04S0008G03920,VIT_06S0004G08150,VIT_06S0009G02970,VIT_09S0002G08030
GO:BP	flavonoid biosynthetic process	GO:0009813	4.44218e-05	4.3524	27	88	4	30661	VIT_00S0361G00040,VIT_16S0039G02230,VIT_18S0001G03430,VIT_04S0023G03370
GO:BP	aromatic compound biosynthetic process	GO:0019438	4.44218e-05	4.3524	2442	88	22	30661	VIT_10S0116G01670,VIT_10S0003G00050,VIT_10S0003G00470,VIT_12S0028G02520,VIT_13S0067G02120,VIT_14S0108G01330,VIT_14S0030G00660,VIT_15S0048G01270,VIT_15S0048G02000,VIT_16S0100G00670,VIT_17S0000G00430,VIT_17S0000G06020,VIT_18S0001G01730,VIT_18S0072G00920,VIT_18S0041G01880,VIT_00S0371G00050,VIT_04S0044G00210,VIT_04S0008G06570,VIT_06S0004G02620,VIT_06S0004G02960,VIT_08S0007G07870,VIT_09S0002G08030
GO:BP	flavonoid metabolic process	GO:0009812	5.96394e-05	4.22447	30	88	4	30661	VIT_00S0361G00040,VIT_16S0039G02230,VIT_18S0001G03430,VIT_04S0023G03370
GO:BP	secondary metabolite biosynthetic process	GO:0044550	8.68056e-05	4.06145	138	88	6	30661	VIT_14S0068G00920,VIT_16S0100G00770,VIT_16S0100G01140,VIT_00S0371G00050,VIT_04S0044G00210,VIT_06S0004G02620
GO:BP	dicarboxylic acid biosynthetic process	GO:0043650	8.68056e-05	4.06145	34	88	4	30661	VIT_14S0108G01330,VIT_14S0030G00660,VIT_18S0001G01730,VIT_06S0004G02960
GO:BP	secondary metabolic process	GO:0019748	8.94924e-05	4.04821	314	88	8	30661	VIT_14S0068G00920,VIT_16S0100G00770,VIT_16S0100G01140,VIT_17S0000G02590,VIT_00S0371G00050,VIT_04S0044G00210,VIT_06S0004G08150,VIT_06S0004G02620
GO:BP	biosynthetic process	GO:0009058	8.94924e-05	4.04821	4752	88	31	30661	VIT_10S0116G01670,VIT_00S0361G00040,VIT_10S0003G00050,VIT_10S0003G00470,VIT_12S0028G02520,VIT_13S0067G02120,VIT_14S0068G00920,VIT_14S0108G01330,VIT_14S0030G00660,VIT_15S0048G01000,VIT_15S0048G01270,VIT_15S0048G02000,VIT_16S0100G00670,VIT_16S0100G00770,VIT_16S0100G01140,VIT_16S0039G02230,VIT_17S0000G00430,VIT_17S0000G06020,VIT_18S0001G01730,VIT_18S0072G00920,VIT_18S0041G01880,VIT_18S0001G03430,VIT…
GO:BP	organic acid biosynthetic process	GO:0016053	8.94924e-05	4.04821	432	88	9	30661	VIT_10S0116G01670,VIT_13S0067G02120,VIT_14S0108G01330,VIT_14S0030G00660,VIT_18S0001G01730,VIT_04S0008G06570,VIT_06S0004G02620,VIT_06S0004G02960,VIT_09S0002G08030
GO:BP	aromatic amino acid family biosynthetic process, prephenate pathway	GO:0009095	8.94924e-05	4.04821	11	88	3	30661	VIT_10S0116G01670,VIT_13S0067G02120,VIT_09S0002G08030
GO:BP	organic cyclic compound biosynthetic process	GO:1901362	0.000156087	3.80663	2548	88	21	30661	VIT_10S0116G01670,VIT_10S0003G00050,VIT_12S0028G02520,VIT_13S0067G02120,VIT_14S0108G01330,VIT_14S0030G00660,VIT_15S0048G01000,VIT_15S0048G01270,VIT_15S0048G02000,VIT_16S0100G00670,VIT_17S0000G00430,VIT_17S0000G06020,VIT_18S0001G01730,VIT_18S0041G01880,VIT_00S0371G00050,VIT_04S0044G00210,VIT_04S0008G06570,VIT_06S0004G02620,VIT_06S0004G02960,VIT_08S0007G07870,VIT_09S0002G08030
GO:BP	carboxylic acid metabolic process	GO:0019752	0.000158577	3.79976	887	88	12	30661	VIT_10S0116G01670,VIT_13S0067G02120,VIT_14S0108G01330,VIT_14S0030G00660,VIT_18S0001G01730,VIT_11S0103G00120,VIT_19S0014G00100,VIT_04S0008G03730,VIT_04S0008G06570,VIT_06S0004G02620,VIT_06S0004G02960,VIT_09S0002G08030
GO:BP	chorismate biosynthetic process	GO:0009423	0.00025828	3.58791	17	88	3	30661	VIT_14S0030G00660,VIT_18S0001G01730,VIT_06S0004G02960
GO:BP	dicarboxylic acid metabolic process	GO:0043648	0.000278737	3.55481	113	88	5	30661	VIT_14S0108G01330,VIT_14S0030G00660,VIT_18S0001G01730,VIT_04S0008G06570,VIT_06S0004G02960
GO:BP	organic substance biosynthetic process	GO:1901576	0.000278737	3.55481	4575	88	29	30661	VIT_10S0116G01670,VIT_00S0361G00040,VIT_10S0003G00050,VIT_12S0028G02520,VIT_13S0067G02120,VIT_14S0068G00920,VIT_14S0108G01330,VIT_14S0030G00660,VIT_15S0048G01000,VIT_15S0048G01270,VIT_15S0048G02000,VIT_16S0100G00670,VIT_16S0100G00770,VIT_16S0100G01140,VIT_16S0039G02230,VIT_17S0000G00430,VIT_17S0000G06020,VIT_18S0001G01730,VIT_18S0041G01880,VIT_18S0001G03430,VIT_11S0103G00120,VIT_00S0371G00050,VIT…
GO:BP	cellular amino acid biosynthetic process	GO:0008652	0.000278737	3.55481	191	88	6	30661	VIT_10S0116G01670,VIT_14S0108G01330,VIT_14S0030G00660,VIT_18S0001G01730,VIT_04S0008G06570,VIT_06S0004G02960
GO:BP	oxoacid metabolic process	GO:0043436	0.000327667	3.48457	981	88	12	30661	VIT_10S0116G01670,VIT_13S0067G02120,VIT_14S0108G01330,VIT_14S0030G00660,VIT_18S0001G01730,VIT_11S0103G00120,VIT_19S0014G00100,VIT_04S0008G03730,VIT_04S0008G06570,VIT_06S0004G02620,VIT_06S0004G02960,VIT_09S0002G08030
GO:BP	organic acid metabolic process	GO:0006082	0.000435989	3.36052	1015	88	12	30661	VIT_10S0116G01670,VIT_13S0067G02120,VIT_14S0108G01330,VIT_14S0030G00660,VIT_18S0001G01730,VIT_11S0103G00120,VIT_19S0014G00100,VIT_04S0008G03730,VIT_04S0008G06570,VIT_06S0004G02620,VIT_06S0004G02960,VIT_09S0002G08030
GO:BP	small molecule biosynthetic process	GO:0044283	0.000793035	3.10071	607	88	9	30661	VIT_10S0116G01670,VIT_13S0067G02120,VIT_14S0108G01330,VIT_14S0030G00660,VIT_18S0001G01730,VIT_04S0008G06570,VIT_06S0004G02620,VIT_06S0004G02960,VIT_09S0002G08030
GO:BP	phenylpropanoid metabolic process	GO:0009698	0.000842706	3.07432	148	88	5	30661	VIT_17S0000G02590,VIT_00S0371G00050,VIT_04S0044G00210,VIT_06S0004G08150,VIT_06S0004G02620
GO:BP	shikimate metabolic process	GO:0019632	0.00141136	2.85036	6	88	2	30661	VIT_14S0030G00660,VIT_18S0001G01730
GO:BP	tyrosine biosynthetic process	GO:0006571	0.00187385	2.72727	7	88	2	30661	VIT_13S0067G02120,VIT_09S0002G08030
GO:BP	carboxylic acid biosynthetic process	GO:0046394	0.00187385	2.72727	407	88	7	30661	VIT_10S0116G01670,VIT_14S0108G01330,VIT_14S0030G00660,VIT_18S0001G01730,VIT_04S0008G06570,VIT_06S0004G02620,VIT_06S0004G02960
GO:BP	lignin metabolic process	GO:0009808	0.00261617	2.58233	106	88	4	30661	VIT_17S0000G02590,VIT_00S0371G00050,VIT_04S0044G00210,VIT_06S0004G08150
GO:BP	polyketide metabolic process	GO:0030638	0.00467929	2.32982	53	88	3	30661	VIT_14S0068G00920,VIT_16S0100G00770,VIT_16S0100G01140
GO:BP	polyketide biosynthetic process	GO:0030639	0.00467929	2.32982	53	88	3	30661	VIT_14S0068G00920,VIT_16S0100G00770,VIT_16S0100G01140
GO:BP	glutathione metabolic process	GO:0006749	0.00512798	2.29005	130	88	4	30661	VIT_01S0026G01340,VIT_16S0039G00970,VIT_04S0079G00690,VIT_08S0007G01410
GO:BP	tyrosine metabolic process	GO:0006570	0.00565912	2.24725	13	88	2	30661	VIT_13S0067G02120,VIT_09S0002G08030
GO:BP	phenylpropanoid biosynthetic process	GO:0009699	0.0112713	1.94803	74	88	3	30661	VIT_00S0371G00050,VIT_04S0044G00210,VIT_06S0004G02620
GO:BP	metabolic process	GO:0008152	0.012565	1.90084	12094	88	49	30661	VIT_01S0026G00220,VIT_01S0026G01340,VIT_01S0010G03490,VIT_10S0116G01670,VIT_10S0116G01780,VIT_00S0361G00040,VIT_10S0003G00050,VIT_10S0003G00470,VIT_12S0057G01060,VIT_12S0028G02520,VIT_13S0067G02120,VIT_14S0068G00920,VIT_14S0108G01330,VIT_14S0030G00660,VIT_15S0021G01390,VIT_15S0048G01000,VIT_15S0048G01270,VIT_15S0048G02000,VIT_16S0100G00670,VIT_16S0100G00770,VIT_16S0100G01140,VIT_16S0039G02230,VIT…
GO:BP	cell differentiation	GO:0030154	0.0135825	1.86702	299	88	5	30661	VIT_12S0028G02520,VIT_15S0046G03190,VIT_04S0008G01830,VIT_07S0005G01210,VIT_07S0005G02480
GO:BP	cellular aromatic compound metabolic process	GO:0006725	0.0135825	1.86702	4789	88	25	30661	VIT_10S0116G01670,VIT_10S0003G00050,VIT_10S0003G00470,VIT_12S0028G02520,VIT_13S0067G02120,VIT_14S0108G01330,VIT_14S0030G00660,VIT_15S0048G01270,VIT_15S0048G02000,VIT_16S0100G00670,VIT_17S0000G02590,VIT_17S0000G00430,VIT_17S0000G06020,VIT_18S0001G01730,VIT_18S0072G00920,VIT_18S0041G01880,VIT_11S0103G00120,VIT_00S0371G00050,VIT_04S0044G00210,VIT_04S0008G06570,VIT_06S0004G08150,VIT_06S0004G02620,VIT…
GO:BP	cellular modified amino acid metabolic process	GO:0006575	0.0135825	1.86702	177	88	4	30661	VIT_01S0026G01340,VIT_16S0039G00970,VIT_04S0079G00690,VIT_08S0007G01410
GO:BP	small molecule metabolic process	GO:0044281	0.0159031	1.79852	1604	88	12	30661	VIT_10S0116G01670,VIT_13S0067G02120,VIT_14S0108G01330,VIT_14S0030G00660,VIT_18S0001G01730,VIT_11S0103G00120,VIT_19S0014G00100,VIT_04S0008G03730,VIT_04S0008G06570,VIT_06S0004G02620,VIT_06S0004G02960,VIT_09S0002G08030
GO:BP	plant-type ovary development	GO:0035670	0.0170272	1.76886	25	88	2	30661	VIT_15S0048G01270,VIT_18S0041G01880
GO:BP	plant ovule development	GO:0048481	0.0170272	1.76886	25	88	2	30661	VIT_15S0048G01270,VIT_18S0041G01880
GO:BP	erythrose 4-phosphate/phosphoenolpyruvate family amino acid metabolic process	GO:1902221	0.0170678	1.76782	28	88	2	30661	VIT_10S0116G01670,VIT_06S0004G02620
GO:BP	cellular biosynthetic process	GO:0044249	0.0170678	1.76782	4422	88	23	30661	VIT_10S0116G01670,VIT_10S0003G00050,VIT_10S0003G00470,VIT_12S0028G02520,VIT_13S0067G02120,VIT_14S0108G01330,VIT_14S0030G00660,VIT_15S0048G01270,VIT_15S0048G02000,VIT_16S0100G00670,VIT_17S0000G00430,VIT_17S0000G06020,VIT_18S0001G01730,VIT_18S0072G00920,VIT_18S0041G01880,VIT_11S0103G00120,VIT_00S0371G00050,VIT_04S0044G00210,VIT_04S0008G06570,VIT_06S0004G02620,VIT_06S0004G02960,VIT_08S0007G07870,VIT…
GO:BP	prephenate(2-) metabolic process	GO:1901745	0.0170678	1.76782	1	88	1	30661	VIT_14S0108G01330
GO:BP	prephenate(2-) biosynthetic process	GO:1901747	0.0170678	1.76782	1	88	1	30661	VIT_14S0108G01330
GO:BP	kaempferol O-glucoside metabolic process	GO:0033329	0.0170678	1.76782	1	88	1	30661	VIT_16S0039G02230
GO:BP	quercetin O-glucoside biosynthetic process	GO:0033303	0.0170678	1.76782	1	88	1	30661	VIT_16S0039G02230
GO:BP	quercetin O-glucoside metabolic process	GO:0033302	0.0170678	1.76782	1	88	1	30661	VIT_16S0039G02230
GO:BP	cellular developmental process	GO:0048869	0.0170678	1.76782	326	88	5	30661	VIT_12S0028G02520,VIT_15S0046G03190,VIT_04S0008G01830,VIT_07S0005G01210,VIT_07S0005G02480
GO:BP	L-phenylalanine metabolic process	GO:0006558	0.0170678	1.76782	28	88	2	30661	VIT_10S0116G01670,VIT_06S0004G02620
GO:BP	kaempferol O-glucoside biosynthetic process	GO:0033330	0.0170678	1.76782	1	88	1	30661	VIT_16S0039G02230
GO:BP	carpel development	GO:0048440	0.0191849	1.71704	30	88	2	30661	VIT_15S0048G01270,VIT_18S0041G01880
GO:BP	hydrogen peroxide catabolic process	GO:0042744	0.0215533	1.66649	109	88	3	30661	VIT_10S0116G01780,VIT_18S0001G06840,VIT_04S0023G02570
GO:BP	response to toxic substance	GO:0009636	0.0230528	1.63728	227	88	4	30661	VIT_10S0116G01780,VIT_18S0001G06840,VIT_04S0079G00690,VIT_04S0023G02570
GO:BP	gynoecium development	GO:0048467	0.0238182	1.62309	35	88	2	30661	VIT_15S0048G01270,VIT_18S0041G01880
GO:BP	organic cyclic compound metabolic process	GO:1901360	0.0238182	1.62309	4875	88	24	30661	VIT_10S0116G01670,VIT_10S0003G00050,VIT_12S0028G02520,VIT_13S0067G02120,VIT_14S0108G01330,VIT_14S0030G00660,VIT_15S0048G01000,VIT_15S0048G01270,VIT_15S0048G02000,VIT_16S0100G00670,VIT_17S0000G02590,VIT_17S0000G00430,VIT_17S0000G06020,VIT_18S0001G01730,VIT_18S0041G01880,VIT_11S0103G00120,VIT_00S0371G00050,VIT_04S0044G00210,VIT_04S0008G06570,VIT_06S0004G08150,VIT_06S0004G02620,VIT_06S0004G02960,VIT…
GO:BP	hydrogen peroxide metabolic process	GO:0042743	0.0238182	1.62309	116	88	3	30661	VIT_10S0116G01780,VIT_18S0001G06840,VIT_04S0023G02570
GO:BP	cyanidin 3-O-glucoside biosynthetic process	GO:0033485	0.0278004	1.55595	2	88	1	30661	VIT_16S0039G02230
GO:BP	cyanidin 3-O-glucoside metabolic process	GO:1901038	0.0278004	1.55595	2	88	1	30661	VIT_16S0039G02230
GO:BP	beta-glucoside metabolic process	GO:1901804	0.0278004	1.55595	2	88	1	30661	VIT_16S0039G02230
GO:BP	beta-glucoside biosynthetic process	GO:1901806	0.0278004	1.55595	2	88	1	30661	VIT_16S0039G02230
GO:BP	methylation	GO:0032259	0.0284382	1.5461	400	88	5	30661	VIT_01S0010G03490,VIT_10S0003G00470,VIT_12S0057G01060,VIT_18S0072G00920,VIT_07S0031G00350
GO:BP	lignin biosynthetic process	GO:0009809	0.0291462	1.53542	41	88	2	30661	VIT_00S0371G00050,VIT_04S0044G00210
GO:BP	alpha-amino acid metabolic process	GO:1901605	0.0303657	1.51762	258	88	4	30661	VIT_10S0116G01670,VIT_13S0067G02120,VIT_06S0004G02620,VIT_09S0002G08030
GO:BP	reactive oxygen species metabolic process	GO:0072593	0.0380946	1.41914	146	88	3	30661	VIT_10S0116G01780,VIT_18S0001G06840,VIT_04S0023G02570
GO:BP	glycoside biosynthetic process	GO:0016138	0.0380946	1.41914	3	88	1	30661	VIT_16S0039G02230
GO:BP	positive regulation of development, heterochronic	GO:0045962	0.0380946	1.41914	3	88	1	30661	VIT_12S0028G02520
GO:BP	biological_process	GO:0008150	0.0383573	1.41615	16562	88	59	30661	VIT_01S0026G00220,VIT_01S0026G01340,VIT_01S0010G03490,VIT_01S0011G04700,VIT_10S0116G01670,VIT_10S0116G01780,VIT_00S0361G00040,VIT_10S0003G00050,VIT_10S0003G00470,VIT_11S0052G00540,VIT_12S0057G01060,VIT_12S0028G01160,VIT_12S0028G02520,VIT_13S0067G02120,VIT_14S0068G00920,VIT_14S0108G01330,VIT_14S0030G00660,VIT_15S0021G01390,VIT_15S0048G01000,VIT_15S0048G01270,VIT_15S0048G02000,VIT_15S0046G03190,VIT…
GO:BP	phyllome development	GO:0048827	0.0386555	1.41279	150	88	3	30661	VIT_12S0028G02520,VIT_15S0048G01270,VIT_18S0041G01880
GO:BP	developmental process	GO:0032502	0.0386555	1.41279	1242	88	9	30661	VIT_01S0026G00220,VIT_10S0003G00050,VIT_12S0028G02520,VIT_15S0048G01270,VIT_15S0046G03190,VIT_18S0041G01880,VIT_04S0008G01830,VIT_07S0005G01210,VIT_07S0005G02480
GO:BP	shoot system development	GO:0048367	0.0386555	1.41279	284	88	4	30661	VIT_10S0003G00050,VIT_12S0028G02520,VIT_15S0048G01270,VIT_18S0041G01880
GO:BP	alpha-amino acid biosynthetic process	GO:1901607	0.0461414	1.33591	161	88	3	30661	VIT_10S0116G01670,VIT_13S0067G02120,VIT_09S0002G08030
KEGG	Biosynthesis of secondary metabolites	KEGG:01110	3.18e-23	22.497	1140	88	33	30661	VIT_01S0026G00220,VIT_01S0011G02960,VIT_10S0116G01670,VIT_10S0116G01780,VIT_10S0003G00470,VIT_11S0037G00580,VIT_13S0067G02120,VIT_14S0068G00920,VIT_14S0108G01330,VIT_14S0030G00660,VIT_16S0100G00770,VIT_16S0100G01140,VIT_16S0039G02040,VIT_16S0039G02230,VIT_17S0000G07210,VIT_17S0000G08070,VIT_17S0000G04150,VIT_18S0001G01730,VIT_18S0072G00920,VIT_18S0001G03430,VIT_18S0001G06840,VIT_07S0031G00350,VIT…
KEGG	Metabolic pathways	KEGG:01100	5.58e-17	16.2536	2006	88	34	30661	VIT_01S0026G00220,VIT_01S0026G01340,VIT_10S0116G01670,VIT_10S0116G01780,VIT_10S0003G00470,VIT_11S0037G00580,VIT_13S0067G02120,VIT_14S0068G00920,VIT_14S0108G01330,VIT_14S0030G00660,VIT_16S0100G00770,VIT_16S0100G01140,VIT_16S0039G02040,VIT_16S0039G02230,VIT_16S0039G00970,VIT_17S0000G07210,VIT_17S0000G08070,VIT_18S0001G01730,VIT_18S0072G00920,VIT_18S0001G03430,VIT_18S0001G06840,VIT_07S0031G00350,VIT…
KEGG	Flavonoid biosynthesis	KEGG:00941	5.69e-17	16.2451	78	88	12	30661	VIT_01S0011G02960,VIT_11S0037G00580,VIT_14S0068G00920,VIT_16S0100G00770,VIT_16S0100G01140,VIT_17S0000G07210,VIT_17S0000G04150,VIT_18S0001G03430,VIT_07S0031G00350,VIT_04S0023G03370,VIT_06S0004G08150,VIT_06S0009G02970
KEGG	KEGG root term	KEGG:00000	1.66e-14	13.7796	4171	88	43	30661	VIT_01S0026G00220,VIT_01S0026G01340,VIT_01S0010G03490,VIT_01S0011G02960,VIT_10S0116G01670,VIT_10S0116G01780,VIT_10S0003G00470,VIT_11S0037G00580,VIT_13S0067G02120,VIT_14S0068G00920,VIT_14S0108G01330,VIT_14S0030G00660,VIT_16S0022G01970,VIT_16S0100G00770,VIT_16S0100G01140,VIT_16S0039G02040,VIT_16S0039G02230,VIT_16S0039G00970,VIT_17S0000G07210,VIT_17S0000G08070,VIT_17S0000G04150,VIT_18S0001G01730,VIT…
KEGG	Phenylpropanoid biosynthesis	KEGG:00940	2.15e-13	12.667	158	88	12	30661	VIT_10S0116G01780,VIT_11S0037G00580,VIT_16S0022G01970,VIT_16S0039G02040,VIT_18S0072G00920,VIT_18S0001G06840,VIT_07S0031G00350,VIT_04S0023G02570,VIT_04S0044G00190,VIT_04S0044G00210,VIT_06S0004G08150,VIT_06S0004G02620
KEGG	Phenylalanine, tyrosine and tryptophan biosynthesis	KEGG:00400	4.23e-12	11.3735	46	88	8	30661	VIT_10S0116G01670,VIT_13S0067G02120,VIT_14S0108G01330,VIT_14S0030G00660,VIT_18S0001G01730,VIT_04S0008G06570,VIT_06S0004G02960,VIT_09S0002G08030
KEGG	Biosynthesis of amino acids	KEGG:01230	4.77e-07	6.32161	197	88	8	30661	VIT_10S0116G01670,VIT_13S0067G02120,VIT_14S0108G01330,VIT_14S0030G00660,VIT_18S0001G01730,VIT_04S0008G06570,VIT_06S0004G02960,VIT_09S0002G08030
KEGG	Tryptophan metabolism	KEGG:00380	3.34875e-06	5.47512	60	88	5	30661	VIT_01S0026G00220,VIT_10S0003G00470,VIT_17S0000G08070,VIT_18S0072G00920,VIT_04S0008G03920
KEGG	Flavone and flavonol biosynthesis	KEGG:00944	6.73827e-06	5.17145	9	88	3	30661	VIT_01S0010G03490,VIT_17S0000G07210,VIT_06S0009G02970
KEGG	Stilbenoid, diarylheptanoid and gingerol biosynthesis	KEGG:00945	0.000374742	3.42627	33	88	3	30661	VIT_11S0037G00580,VIT_07S0031G00350,VIT_06S0004G08150
KEGG	Limonene and pinene degradation	KEGG:00903	0.00065597	3.18312	8	88	2	30661	VIT_01S0026G00220,VIT_17S0000G08070
KEGG	Glutathione metabolism	KEGG:00480	0.000773349	3.11162	110	88	4	30661	VIT_01S0026G01340,VIT_16S0039G00970,VIT_04S0079G00690,VIT_08S0007G01410
KEGG	Circadian rhythm - plant	KEGG:04712	0.00162753	2.78847	59	88	3	30661	VIT_14S0068G00920,VIT_16S0100G00770,VIT_16S0100G01140
KEGG	Histidine metabolism	KEGG:00340	0.00276421	2.55843	18	88	2	30661	VIT_01S0026G00220,VIT_17S0000G08070
KEGG	Lysine degradation	KEGG:00310	0.0058202	2.23506	27	88	2	30661	VIT_01S0026G00220,VIT_17S0000G08070
KEGG	Pantothenate and CoA biosynthesis	KEGG:00770	0.00628798	2.20149	29	88	2	30661	VIT_01S0026G00220,VIT_17S0000G08070
KEGG	Ubiquinone and other terpenoid-quinone biosynthesis	KEGG:00130	0.0100773	1.99666	38	88	2	30661	VIT_16S0039G02040,VIT_06S0004G08150
KEGG	Fatty acid degradation	KEGG:00071	0.0121121	1.91678	43	88	2	30661	VIT_01S0026G00220,VIT_17S0000G08070
KEGG	beta-Alanine metabolism	KEGG:00410	0.0124251	1.9057	46	88	2	30661	VIT_01S0026G00220,VIT_17S0000G08070
KEGG	Valine, leucine and isoleucine degradation	KEGG:00280	0.0124251	1.9057	46	88	2	30661	VIT_01S0026G00220,VIT_17S0000G08070
KEGG	Ascorbate and aldarate metabolism	KEGG:00053	0.0133709	1.87384	49	88	2	30661	VIT_01S0026G00220,VIT_17S0000G08070
KEGG	Arginine and proline metabolism	KEGG:00330	0.0143113	1.84432	52	88	2	30661	VIT_01S0026G00220,VIT_17S0000G08070
KEGG	Glycerolipid metabolism	KEGG:00561	0.0185802	1.73095	61	88	2	30661	VIT_01S0026G00220,VIT_17S0000G08070
KEGG	Anthocyanin biosynthesis	KEGG:00942	0.0265606	1.57576	7	88	1	30661	VIT_16S0039G02230
KEGG	Biosynthesis of cofactors	KEGG:01240	0.0320126	1.49468	218	88	3	30661	VIT_01S0026G00220,VIT_17S0000G08070,VIT_04S0008G03730
KEGG	Pyruvate metabolism	KEGG:00620	0.034802	1.4584	91	88	2	30661	VIT_01S0026G00220,VIT_17S0000G08070
