# Supplementary material for: Transcriptome Profiling During Muscadine Berry Development Reveals the Dynamic of Polyphenols Metabolism
Source: Front Plant Sci. 2022 Feb 2;12:818071. doi: 10.3389/fpls.2021.818071 (PMC8849228; doi:10.3389/fpls.2021.818071)
Supplement: Supplementary file 12 [file Table_11.XLSX]

## Sheet: Sheet1
	Abbreviation	Homology	r2	P	Primer_F	Primer_R	Product Size (bp)
1	CHS	chalcone synthase isoform X1 [Vitis vinifera]	0.992506	5.83456e-14	GTTTTGGTCGTCTGCTCTGA	TCTGAGCTGCAGAGACGAGT	178
2	STS1	stilbene synthase 2-like [Vitis riparia]	0.992621	1.25912e-09	GGTCACTAAGAGCGAGCACA	AAATGCATCGAGAATTGCAG	151
3	STS2	stilbene synthase 3-like [Vitis riparia]	0.938185	7.55908e-07	AACGAGGCATGTGCTAAGTG	ACAACGGTCTCAATGGTCAA	171
4	STS3	stilbene synthase 2-like [Vitis riparia]	0.949369	4.13553e-07	AGCCCAAATCAAAGATCACC	CAGTTCGAAGGACAGTTCCA	165
5	F3H1	flavonoid 3' hydroxylase [Vitis vinifera]	0.998397	1.02863e-10	CATATCCGACAGGAGGAGGT	TCCACCACCATCTCTTTGAA	197
6	F3H2	naringenin,2-oxoglutarate 3-dioxygenase [Vitis vinifera]	0.993044	1.05473e-09	GTGTGGACATGGACCAGAAG	ACGGTGATCCAAGTCTTTCC	172
7	FS	flavonol synthase/flavanone 3-hydroxylase [Vitis vinifera]	0.996317	1.56306e-10	TACTCGTGCCCAATGATGTT	GGGTTCGTTCCTTGTTCACT	174
8	LAC1	putative laccase-9 [Eucalyptus grandis]	0.993374	7.23753e-09	ATCGTCCTTGCATGTTGGTA	TGACGATGCGGAGAAGATAG	193
9	LAC2	laccase-1 [Vitis vinifera]	0.991112	2.20137e-09	GATCATAGGGGCACACTCCT	TCCTCATCATCTCCCTTTCC	187
10	F3'5'H	flavonoid 3'5'-hydroxylase 2-like [Vitis riparia]	0.998652	7.66471e-12	AGGCTCTTGACGACTGGTCT	ATTTGACTCCGACCCTTTTG	188
11	NIC	nicotinamidase 2-like [Vitis riparia]	0.98771	5.82744e-09	GAGCCTCCATCCCAGTAATC	GTGGTCTTCTCCACCACCTT	169
12	HCT	shikimate O-hydroxycinnamoyltransferase-like [Vitis riparia]	0.990015	3.12303e-09	GGTGGTGGAGGAGACTTCAT	TCCCATGTGGCTTCTTGTAA	157
13	UFGT	anthocyanidin 3-O-glucosyltransferase UFGT [Vitis riparia]	0.992981	1.08327e-09	AAAGTACGTTTTCGCGACCT	CGTCTTGAGCTTGGATTTGA	177
14	UFGT5L	anthocyanidin 3-O-glucosyltransferase 5-like [Vitis riparia]	0.9849	1.08214e-08	TGAAGCGCTTGAAATACCAG	CGGATCAACCACATCTTCTG	190
15	CCR1	cinnamoyl-CoA reductase 1 [Vitis vinifera]	0.993525	8.50365e-10	GTCAAAGCCTCTGTTCGTGA	CTGCCTGTGGATCTGTGACT	199
16	CCR2	cinnamoyl-CoA reductase 2-like [Vitis riparia]	0.977393	3.64182e-08	TAATGGAGCCTGCTGTGAAG	AGACCAGCAAGTCTCGTCCT	152
17	AMAT	methanol O-anthraniloyltransferase [Vitis vinifera]	0.992128	1.52875e-09	TTCGCTTTCAAGTTCCTGTG	TGCAGTCCACCATGAGTTTT	168
18	CAD1	probable cinnamyl alcohol dehydrogenase 9 [Vitis vinifera]	0.992461	1.34274e-09	GGAGAATTACTGCCCCAAAA	CTGTGATCCCAGCACAGAGT	173
19	CAD2	probable mannitol dehydrogenase [Vitis vinifera]	0.991008	2.27967e-09	CTTGCAAGACATGCGAGACT	AGGGCAGGTTATCAGGAATG	168
20	CAD3	probable mannitol dehydrogenase [Vitis riparia]	0.972172	6.80579e-08	TCCCCTAGCAAGAAGAAGGA	ACCAACCATAACGAGCTTCC	189
21	FOMT	flavonoid 3,5-methyltransferase [Vitis riparia]	0.996565	1.26865e-10	GCATACCCAAGAGAGCATGA	ACTCCGAGCTCGATTGTCTT	158
22	C4H	trans-cinnamate 4-monooxygenase [Vitis riparia]	0.97408	5.49565e-08	AGGACGTTTTGCACACTCAG	GTGAAGAAAGGGACGGTCAT	154
23	ABCI17	ABC transporter I family member 17 [Vitis vinifera]	0.975442	4.67191e-08	TCTCTTTGAGGGCACAGTTG	TAGCTAGGGTCCTCGCAAGT	188
24	ABCG4	ABC transporter G family member 4 [Vitis vinifera]	0.99132	2.05013e-09	TCCTTGTTCCCAAATCTTCC	TTGGCTCATCAAGAAGCAAC	180
25	GSTF12.1	glutathione S-transferase F12 [Vitis riparia]	0.999023	2.91709e-12	CTGGAAGTGGAAGCTCACAA	CAGCCTCTGCTCGTACACAT	156
26	GSTU8	Glutathione S-transferase U8	0.990751	2.48073e-09	GACCTGGAAAGCCAATCCTA	GCACACTTTTGCTTCTTCCA	163
27	GSTU26	probable glutathione S-transferase [Vitis vinifera]	0.99454	5.0964e-10	GTAATTGGGCGGAAGTCATT	TGGCGAACCATTTGAAAGTA	166
28	GSTU17	Glutathione S-transferase U17	0.997098	7.64887e-11	TCTCATCCACGATCAGAAGC	CACTCAACGATGGAAACCAC	167
29	SHT	spermidine hydroxycinnamoyl transferase-like [Vitis riparia]	0.950222	3.92874e-07	TGGATCGGTCAATTTTGCTA	CCGATCCTTATTGGCTTTGT	194
30	COS	chorismate synthase 2 [Vitis vinifera]	0.971058	7.65933e-08	CATCGTATCCAGCCAAACAC	TCAGCTTCTGAGAGGGGAAT	166
31	CAS	probable caffeine synthase 4 [Vitis vinifera]	0.98944	3.69508e-09	AGCCAGCTACGCCAATAACT	AGGTGTTGGGTCCTGAAGAG	152
32	CCoAOMT	caffeoyl-CoA O-methyltransferase-like [Vitis riparia]	0.98414	1.25425e-08	TCCAATCATCGAGAAAGCTG	AGCCTATCACACCTCCAACC	200
33	HHT1	omega-hydroxypalmitate O-feruloyl transferase [Vitis vinifera]	0.965555	1.29394e-07	GGTTCGTAACTCGCTTCTCC	CCATACGTGAGCTGAGAGGA	155
34	HHT2	omega-hydroxypalmitate O-feruloyl transferase [Vitis riparia]	0.965555	1.29394e-09	GGAGTCACCAACAATCATGC	TCCCCAATAGGGATCTTGAG	194
35	SDH	bifunctional 3-dehydroquinate dehydratase/shikimate dehydrogenase [Vitis vinifera]	0.969639	8.84706e-08	CGACAAGATGCACTTCGACT	GCCTCAGTAGATGGGGTGTT	164
36	GRT4_8	putative UDP-rhamnose:rhamnosyltransferase 1 [Vitis vinifera]	0.992274	1.14624e-08	GTGGTCGAGATTGCAGAAGA	TCATATCCCCGGAAAGCTAC	197
37	GRT4_7	putative UDP-rhamnose:rhamnosyltransferase 1 [Vitis riparia]	0.988762	4.45457e-09	GAACCTGAATGGTTGGACCT	TCCGTTCCCAGTGCTACATA	173
38	HID1	2-hydroxyisoflavanone dehydratase-like [Vitis riparia]	0.996325	1.55297e-10	TGATCAATCATGCCGACTTT	TCATCAATCGTTCCTCCAAA	163
39	HID2	2-hydroxyisoflavanone dehydratase-like [Vitis riparia]	0.992471	1.33724e-09	TCCCCTTCCTTCGTGTCTAC	AAGATGGGAAGCTTTTGGTG	190
40	HID3	2-hydroxyisoflavanone dehydratase-like [Vitis riparia]	0.943779	5.67437e-07	ATTGAGGGACAGAGGGATTG	AAGCGTTGGAACATTTCCTT	150
41	ANL1	homeobox-leucine zipper protein ANTHOCYANINLESS 2 [Vitis vinifera]	0.945874	5.05921e-07	TCCTTCTGGCTGTGTAGTGC	CGGTGGAGGACATGAGTATG	200
42	ANL2	homeobox-leucine zipper protein ANTHOCYANINLESS 2-like [Vitis riparia]	0.983155	1.50312e-08	GGAGGCACTTCGTTACCAAT	GTTTCCTTTCCTCCATCCAA	176
43	RhGT	anthocyanidin 5,3-O-glucosyltransferase-like [Vitis riparia]	0.993371	9.12645e-10	GGGTTTGTGACTCACTGTGG	GGTCACTCGGTTCTCCAACT	195
44	COMT1	caffeic acid 3-O-methyltransferase-like [Vitis riparia]	0.987722	5.81105e-09	TAATGGCAGAAGCACCAGAG	CCGCAGAAACGAAACTGTAA	180
45	COMT2	caffeic acid 3-O-methyltransferase-like [Vitis riparia]	0.991411	1.98613e-09	TAGCATTCCAAAAGCAGACG	CATGCTTGACTCTGGTGCTT	163
46	FMO1	indole-3-pyruvate monooxygenase YUCCA6-like [Vitis riparia]	0.984056	1.27414e-08	CCAGGCATCAAGCAACTAAA	ATAGCCCACAATTGCCTTTC	196
47	ALDH1	aldehyde dehydrogenase family 2 member B4 [Vitis vinifera]	0.957136	2.50166e-07	GACAGCAGAGCAGACACCAT	TTGATCCAGTGAAAGCAAGC	164
48	ALDH2	aldehyde dehydrogenase family 2 member B4 [Vitis riparia]	0.968942	9.47307e-08	GCAAATTCAACACGATACGG	CCCTTTTCCCTTCCTACTCC	176
49	LAR1	leucoanthocyanidin reductase 1 [Vitis vinifera]	0.961653	1.78806e-07	CGGGCATACCCTTCACTTAT	GTCTGTGCCTGCAACAAAGT	152
50	LAR2	leucoanthocyanidin reductase 2 [Vitis vinifera]	0.999343	8.86951e-13	AACCGTGGAAGAAGATGACC	ACTGCATCTCCGGATAAAGG	167
51	FLS	flavonol sulfotransferase-like [Vitis riparia]	0.961708	1.78035e-07	TTCATGGGCTACCCTTTCTC	CCAGTCTCCAACCTCACCTT	183
52	WD-40	WD-40 repeat-containing protein MSI4 [Vitis vinifera]	0.950547	3.85173e-07	ATGTGCAATTCTGCCCATTA	CCGACCCGGTTAGAATAAGA	183
53	CHI	Chalcone-flavonone isomerase family protein	0.94948	4.10805e-07	ATTGAATGCCTGGAAAGGAC	TGATTCTTGGGGAGATAGCC	170
54	4CL	4-coumarate--CoA ligase 2 [Vitis vinifera]	0.995837	2.25865e-10	TTCCTGTTGCATTTGTGGTT	AAATTTTCCCTGACGGTGAC	150
55	SK	shikimate kinase 3 [Vitis riparia]	0.990166	2.98288e-09	GACGAGTGTCTTTGGGGATT	TCCCATCATTCCAACAAGAA	173
56	PAL	phenylalanine ammonia-lyase [Vitis vinifera]	0.947722	4.55533e-07	CATTGGGAAGCTCATGTTTG	GGCTAGGAATTGGAGCTCAG	166
57	PheS	phenylalanine-tRNA ligase [Vitis riparia]	0.947298	4.66785e-07	GCCACTCTCTTCTCCAAACC	CCCTCACCACATCATCTCTG	181
58	ANR	anthocyanidin reductase [Vitis vinifera]	0.996749	1.07554e-10	CAGAAGGGCTATGCTGTCAA	GACAAAGTCGCAACCTGCTA	162
59	DAAT	D-amino-acid transaminase [Vitis vinifera]	0.980123	2.47263e-08	AAGCTTTGGCTGATTCCACT	GGACCATGTGGTCATCCATA	192
60	TOGT1	scopoletin glucosyltransferase-like [Vitis riparia]	0.932637	9.804e-07	ACTGATAACTTGGCCGCTCT	GCAATTTGGTCCTTTTCCAT	153
62	TYRAAT1	arogenate dehydrogenase 1 [Vitis vinifera]	0.983677	1.36741e-08	GCAACTTCTCGGTCAGATCA	TGGAGAGGCAATGACTTGAG	155
61	TYRAAT2	arogenate dehydrogenase 2 [Vitis riparia]	0.94898	4.23215e-07	ACACAATGGGGAGGGTTTTA	CAACTTCTCCAGCTGATCCA	170
63	ADT1	arogenate dehydratase/prephenate dehydratase 1 [Vitis riparia]	0.980418	2.36393e-08	AGAAAGCGTCCACTGAGGAT	ATTGGATAGCAACCGAGGAC	173
64	HMA6L.2	heavy metal-associated isoprenylated plant protein 6-like [Vitis riparia]	0.9355	8.59639e-07	GGGTGTAAACGCTGCTACAA	TCGATACTCTTGATGCAATCG	176
65	HMA21	heavy metal-associated isoprenylated plant protein 21 [Vitis vinifera]	0.997009	8.3679e-13	ACCAATGCAGACGGTTGATA	CTCTCTTTCCCGTGCTTTTC	191
66	DTX1	protein DETOXIFICATION 41 [Vitis vinifera]	0.98092	2.1865e-08	GCAATTGTTTCCTCGGTTTT	TCTTTGCTCCATATGCTTGC	190
67	DTX2	protein DETOXIFICATION 27 [Vitis vinifera]	0.994656	4.77821e-10	CAAATTTTGCAACCAAGGTG	GTTGAACGCTGTTGAGGAGA	183
68	AAT	anthocyanidin 3-O-glucoside 6''-O-acyltransferase [Vitis vinifera]	0.984804	1.1028e-08	CCCTCACCTTTTTCGACATT	GGACTCCGGATAATGGCTTA	185
69	UCC	uclacyanin-3 [Vitis vinifera]	0.933179	9.56713e-07	GGGACACTGGGGTTGATTAC	ATTGAACCGGAGGTGGTTAG	199
70	ENODL	early nodulin-like protein 3 [Vitis vinifera]	0.99936	8.17564e-13	TGGGCCTCACTATTTCATCA	AGCCTTGAAACTGGAAGCAT	175
71	MVC	mavicyanin [Vitis vinifera]	0.964099	1.46595e-07	ACCGTCTCAACTCATGGTCA	CACTGGGAGAAGGTGAAGGT	193
72	VR	vestitone reductase-like [Vitis vinifera]	0.992749	1.19448e-09	TCCCTTCCTTTGTCCATTTC	TTTTGCATTGGGGTAGTGAA	160
73	UGT	gallate 1-beta-glucosyltransferase-like [Vitis riparia]	0.998116	2.08958e-11	ACATTCCAAGAGCTGGAACC	ACGACGCTTCCAAAAGAGAT	200
74	ROMT	trans-resveratrol di-O-methyltransferase [Vitis vinifera]	0.975817	4.46031e-08	ACGGACCTCTGGAACTATGG	GTGAGGAAACGCTTCACAAA	195
75	CM1	chorismate mutase 1 [Vitis riparia]	0.935809	8.47272e-07	GCAGGCTCTGTCAAAGAGAA	CCGTAGGCTTTGGTTTTCAT	186
76	CM2	chorismate mutase 2 [Vitis vinifera]	0.965322	1.32047e-07	CTGCCTCCTCTTTCCTTCAC	CAGGATGCAAAACCTGCTTA	156
77	BHLH1	transcription factor bHLH137 [Vitis riparia]	0.957458	2.44545e-07	AAAGGCCCTTATGTTGGATG	AGGACTGCATTGTTGCAGAG	196
78	BHLH2	transcription factor bHLH48-like [Vitis riparia]	0.996384	1.47912e-10	TGAGACTTGCGGCAGTAAAC	GGCTGGTGAAGTGTGTCATC	187
79	BHLH3	truncated basic helix-loop-helix protein A [Theobroma cacao]	0.997402	5.48485e-11	TCCAGTCTGGGGTAAAGACC	ATCGACCTTGAATGGGAAAG	191
80	MYB86	transcription factor MYB86 [Vitis vinifera]	0.949146	4.19074e-07	TGAGCTTCATTCGGTTCTTG	ACCTCAGAGAGGGGTTTGTG	159
81	MYB90	transcription factor MYB90 [Vitis vinifera]	0.988	4.73717e-07	GGAGAGAAAAACCCCAAACA	CTAACAGGCTTTCCCACCAT	198
82	MYB17	transcription factor MYB17 [Vitis riparia]	0.954904	2.91581e-07	GCAACAAGGGACAGAAACCT	GATGAATCCTCCAGCTCGTT	190
83	MYBF1	transcription factor MYB4 [Vitis riparia]	0.974977	3.84412e-07	ATGTGGAGGGGAGAAACTTG	TCACTGTCCTCCCATAACCA	178
84	MYB1L	transcription factor MYB1-like [Vitis riparia]	0.991173	2.15627e-09	AGTAGCAGCACAACCACCAG	CACATTCCCCCACAATCATA	182
85	SPL1	squamosa promoter-binding-like protein 8 [Vitis vinifera]	0.999225	1.45557e-12	GAGAATTGGCCTGAATTTGG	GAGTGGAACTCGCAGACCTT	198
86	SPL2	squamosa promoter-binding-like protein 9 [Vitis riparia]	0.986804	7.21745e-09	TCTGACCTCTTTCTGCATGG	CTGTTTGCTCCAAGACCAGA	167
87	SPL3	squamosa promoter-binding protein 1 [Vitis vinifera]	0.993516	8.53912e-10	ACCCTCACCAACAAGAAAGG	CTGCATTGCTGACAGAACCT	188
88	AGL1	MADS-box protein 3 [Vitis vinifera]	0.992939	1.10322e-09	GGTTCATGGAACCCCAATAC	ACCCTTGGATGAAGTTGCTC	184
89	AGL2	agamous-like MADS-box protein AGL11 [Vitis riparia]	0.990803	2.43908e-09	GCAGAAAAGGGAAATTGAGC	GAAGTGGGTAGCCTGTGGAT	185
90	TCP1	transcription factor TCP4 [Vitis vinifera]	0.999983	1.23491e-16	CGCCAATCAACATTTTCAAC	CTCCAGCACTCTTCATTCCA	155
91	TCP2	transcription factor TCP15 [Vitis riparia]	0.984835	1.09604e-08	ACTTCTCGGTCCCTCAAAGA	CCTCCCTATGCTCTCCTCAG	167
92	POD1	cationic peroxidase 1 [Vitis vinifera]	0.976537	3.17254e-07	GCTTCCCCATCCTTGTTGT	GCGTTTCTCTTTGGCCACT	159
93	POD42	peroxidase 42 [Vitis vinifera]	0.994	4.49276e-09	AAGCGCCACAAGAACACTG	TCCCTCTCCACAGCCTCTT	188
94	POD72	peroxidase 72 [Vitis vinifera]	0.97947	2.12994e-07	ACTCCAGAGGTGCCAGCTT	GTGCGCAATTTAGCAGCAT	244
92	EF1	Elongation Factor 1	X	X	CACTACTGCTGAACGGGAAA	GGACTTCTGGACAACGGAAT	179
93	Actin	Actin	X	X	CACTACTGCTGAACGGGAAA	GGACTTCTGGACAACGGAAT	179

## Sheet: Sheet2
	GENE-ID	Abbreviation	Homology	r2	P	Primer_F	Primer_R	Product Size (bp)
1	evm.model.chr10.2242	NIC	nicotinamidase 2-like [Vitis riparia]	0.98771	5.82744e-09	GAGCCTCCATCCCAGTAATC	GTGGTCTTCTCCACCACCTT	169
2	evm.model.chr14.559	SDH	bifunctional 3-dehydroquinate dehydratase/shikimate dehydrogenase [Vitis vinifera]	0.969639	8.84706e-08	CGACAAGATGCACTTCGACT	GCCTCAGTAGATGGGGTGTT	164
3	evm.model.chr18.2392	SK	shikimate kinase 3 [Vitis riparia]	0.990166	2.98288e-09	GACGAGTGTCTTTGGGGATT	TCCCATCATTCCAACAAGAA	173
4	evm.model.chr6.401	COS	chorismate synthase 2 [Vitis vinifera]	0.971058	7.65933e-08	CATCGTATCCAGCCAAACAC	TCAGCTTCTGAGAGGGGAAT	166
5	evm.model.chr12.1053	CAS	probable caffeine synthase 4 [Vitis vinifera]	0.98944	3.69508e-09	AGCCAGCTACGCCAATAACT	AGGTGTTGGGTCCTGAAGAG	152
6	evm.model.chr14.3086	CM1	chorismate mutase 1 [Vitis riparia]	0.935809	8.47272e-07	GCAGGCTCTGTCAAAGAGAA	CCGTAGGCTTTGGTTTTCAT	186
7	evm.model.chr4.790	CM2	chorismate mutase 2 [Vitis vinifera]	0.965322	1.32047e-07	CTGCCTCCTCTTTCCTTCAC	CAGGATGCAAAACCTGCTTA	156
8	evm.model.chr10.125	ADT	arogenate dehydratase/prephenate dehydratase 1 [Vitis riparia]	0.980418	2.36393e-08	AGAAAGCGTCCACTGAGGAT	ATTGGATAGCAACCGAGGAC	173
9	evm.model.chr8.1160	TOGT	scopoletin glucosyltransferase-like [Vitis riparia]	0.932637	9.804e-07	ACTGATAACTTGGCCGCTCT	GCAATTTGGTCCTTTTCCAT	153
10	evm.model.chr13.182	TYRAAT1	arogenate dehydrogenase 1 [Vitis vinifera]	0.983677	1.36741e-08	GCAACTTCTCGGTCAGATCA	TGGAGAGGCAATGACTTGAG	155
11	evm.model.chr9.970	TYRAAT2	arogenate dehydrogenase 2 [Vitis riparia]	0.94898	4.23215e-07	ACACAATGGGGAGGGTTTTA	CAACTTCTCCAGCTGATCCA	170
12	evm.model.chr4.433	DAAT	D-amino-acid transaminase [Vitis vinifera]	0.980123	2.47263e-08	AAGCTTTGGCTGATTCCACT	GGACCATGTGGTCATCCATA	192
13	evm.model.chr6.362	PAL	phenylalanine ammonia-lyase [Vitis vinifera]	0.947722	4.55533e-07	CATTGGGAAGCTCATGTTTG	GGCTAGGAATTGGAGCTCAG	166
14	evm.model.chr6.1123	C4H	trans-cinnamate 4-monooxygenase [Vitis riparia]	0.97408	5.49565e-08	AGGACGTTTTGCACACTCAG	GTGAAGAAAGGGACGGTCAT	154
15	evm.model.chr16.360	4CL	4-coumarate--CoA ligase 2 [Vitis vinifera]	0.995837	2.25865e-10	TTCCTGTTGCATTTGTGGTT	AAATTTTCCCTGACGGTGAC	150
16	evm.model.chr19.2145	PheS	phenylalanine-tRNA ligase [Vitis riparia]	0.947298	4.66785e-07	GCCACTCTCTTCTCCAAACC	CCCTCACCACATCATCTCTG	181
17	evm.model.chr1.1138	ALDH1	aldehyde dehydrogenase family 2 member B4 [Vitis vinifera]	0.957136	2.50166e-07	GACAGCAGAGCAGACACCAT	TTGATCCAGTGAAAGCAAGC	164
18	evm.model.chr17.1130	ALDH2	aldehyde dehydrogenase family 2 member B4 [Vitis riparia]	0.968942	9.47307e-08	GCAAATTCAACACGATACGG	CCCTTTTCCCTTCCTACTCC	176
19	evm.model.chr13.2459	AAT	anthocyanidin 3-O-glucoside 6''-O-acyltransferase [Vitis vinifera]	0.984804	1.1028e-08	CCCTCACCTTTTTCGACATT	GGACTCCGGATAATGGCTTA	185
20	evm.model.chr9.2310	HCT	shikimate O-hydroxycinnamoyltransferase-like [Vitis riparia]	0.990015	3.12303e-09	GGTGGTGGAGGAGACTTCAT	TCCCATGTGGCTTCTTGTAA	157
21	evm.model.chr11.1036	SHT	spermidine hydroxycinnamoyl transferase-like [Vitis riparia]	0.950222	3.92874e-07	TGGATCGGTCAATTTTGCTA	CCGATCCTTATTGGCTTTGT	194
22	evm.model.chr13.124	HHT1	omega-hydroxypalmitate O-feruloyl transferase [Vitis vinifera]	0.965555	1.29394e-07	GGTTCGTAACTCGCTTCTCC	CCATACGTGAGCTGAGAGGA	155
23	evm.model.chr20.32	HHT2	omega-hydroxypalmitate O-feruloyl transferase [Vitis riparia]	0.965555	1.29394e-09	GGAGTCACCAACAATCATGC	TCCCCAATAGGGATCTTGAG	194
24	evm.model.chr20.745	CCoAOMT	caffeoyl-CoA O-methyltransferase-like [Vitis riparia]	0.98414	1.25425e-08	TCCAATCATCGAGAAAGCTG	AGCCTATCACACCTCCAACC	200
25	evm.model.chr18.2678	COMT1	caffeic acid 3-O-methyltransferase-like [Vitis riparia]	0.987722	5.81105e-09	TAATGGCAGAAGCACCAGAG	CCGCAGAAACGAAACTGTAA	180
26	evm.model.chr18.2679	COMT2	caffeic acid 3-O-methyltransferase-like [Vitis riparia]	0.991411	1.98613e-09	TAGCATTCCAAAAGCAGACG	CATGCTTGACTCTGGTGCTT	163
27	evm.model.chr15.1057	UCC	uclacyanin-3 [Vitis vinifera]	0.933179	9.56713e-07	GGGACACTGGGGTTGATTAC	ATTGAACCGGAGGTGGTTAG	199
28	evm.model.chr5.581	MVC	mavicyanin [Vitis vinifera]	0.964099	1.46595e-07	ACCGTCTCAACTCATGGTCA	CACTGGGAGAAGGTGAAGGT	193
29	evm.model.chr4.803	ENODL	early nodulin-like protein 3 [Vitis vinifera]	0.99936	8.17564e-13	TGGGCCTCACTATTTCATCA	AGCCTTGAAACTGGAAGCAT	175
30	evm.model.chr4.2404	CAD1	probable cinnamyl alcohol dehydrogenase 9 [Vitis vinifera]	0.992461	1.34274e-09	GGAGAATTACTGCCCCAAAA	CTGTGATCCCAGCACAGAGT	173
31	evm.model.chr4.2403	CAD2	probable mannitol dehydrogenase [Vitis vinifera]	0.991008	2.27967e-09	CTTGCAAGACATGCGAGACT	AGGGCAGGTTATCAGGAATG	168
32	evm.model.chr20.379	CAD3	probable mannitol dehydrogenase [Vitis riparia]	0.972172	6.80579e-08	TCCCCTAGCAAGAAGAAGGA	ACCAACCATAACGAGCTTCC	189
33	evm.model.chr6.331	CCR1	cinnamoyl-CoA reductase 1 [Vitis vinifera]	0.993525	8.50365e-10	GTCAAAGCCTCTGTTCGTGA	CTGCCTGTGGATCTGTGACT	199
34	evm.model.chr18.62	CCR2	cinnamoyl-CoA reductase 2-like [Vitis riparia]	0.977393	3.64182e-08	TAATGGAGCCTGCTGTGAAG	AGACCAGCAAGTCTCGTCCT	152
35	evm.model.chr15.1370	VR	vestitone reductase-like [Vitis vinifera]	0.992749	1.19448e-09	TCCCTTCCTTTGTCCATTTC	TTTTGCATTGGGGTAGTGAA	160
36	evm.model.chr18.2304	LAC1	putative laccase-9 [Eucalyptus grandis]	0.993374	7.23753e-09	ATCGTCCTTGCATGTTGGTA	TGACGATGCGGAGAAGATAG	193
37	evm.model.chr17.329	LAC2	laccase-1 [Vitis vinifera]	0.991112	2.20137e-09	GATCATAGGGGCACACTCCT	TCCTCATCATCTCCCTTTCC	187
38	evm.model.chr16.1803	STS1	stilbene synthase 2-like [Vitis riparia]	0.992621	1.25912e-09	GGTCACTAAGAGCGAGCACA	AAATGCATCGAGAATTGCAG	151
39	evm.model.chr16.1783	STS2	stilbene synthase 3-like [Vitis riparia]	0.938185	7.55908e-07	AACGAGGCATGTGCTAAGTG	ACAACGGTCTCAATGGTCAA	171
40	evm.model.chr16.1785	STS3	stilbene synthase 2-like [Vitis riparia]	0.949369	4.13553e-07	AGCCCAAATCAAAGATCACC	CAGTTCGAAGGACAGTTCCA	165
41	evm.model.chr10.836	ROMT	trans-resveratrol di-O-methyltransferase [Vitis vinifera]	0.975817	4.46031e-08	ACGGACCTCTGGAACTATGG	GTGAGGAAACGCTTCACAAA	195
42	evm.model.chr14.2273	CHS	chalcone synthase isoform X1 [Vitis vinifera]	0.992506	5.83456e-14	GTTTTGGTCGTCTGCTCTGA	TCTGAGCTGCAGAGACGAGT	178
43	evm.model.chr19.9	CHI	Chalcone-flavonone isomerase family protein	0.94948	4.10805e-07	ATTGAATGCCTGGAAAGGAC	TGATTCTTGGGGAGATAGCC	170
44	evm.model.chr3.719	HID1	2-hydroxyisoflavanone dehydratase-like [Vitis riparia]	0.996325	1.55297e-10	TGATCAATCATGCCGACTTT	TCATCAATCGTTCCTCCAAA	163
45	evm.model.chr5.568	HID2	2-hydroxyisoflavanone dehydratase-like [Vitis riparia]	0.992471	1.33724e-09	TCCCCTTCCTTCGTGTCTAC	AAGATGGGAAGCTTTTGGTG	190
46	evm.model.chr5.569	HID3	2-hydroxyisoflavanone dehydratase-like [Vitis riparia]	0.943779	5.67437e-07	ATTGAGGGACAGAGGGATTG	AAGCGTTGGAACATTTCCTT	150
47	evm.model.chr17.1013	F3H1	flavonoid 3' hydroxylase [Vitis vinifera]	0.998397	1.02863e-10	CATATCCGACAGGAGGAGGT	TCCACCACCATCTCTTTGAA	197
48	evm.model.chr4.2181	F3H2	naringenin,2-oxoglutarate 3-dioxygenase [Vitis vinifera]	0.993044	1.05473e-09	GTGTGGACATGGACCAGAAG	ACGGTGATCCAAGTCTTTCC	172
49	evm.model.chr6.1593	F3'5'H	flavonoid 3'5'-hydroxylase 2-like [Vitis riparia]	0.998652	7.66471e-12	AGGCTCTTGACGACTGGTCT	ATTTGACTCCGACCCTTTTG	188
50	evm.model.chr18.436	FS	flavonol synthase/flavanone 3-hydroxylase [Vitis vinifera]	0.996317	1.56306e-10	TACTCGTGCCCAATGATGTT	GGGTTCGTTCCTTGTTCACT	174
51	evm.model.chr17.716	FLS	flavonol sulfotransferase-like [Vitis riparia]	0.961708	1.78035e-07	TTCATGGGCTACCCTTTCTC	CCAGTCTCCAACCTCACCTT	183
52	evm.model.chr1.354	LAR1	leucoanthocyanidin reductase 1 [Vitis vinifera]	0.961653	1.78806e-07	CGGGCATACCCTTCACTTAT	GTCTGTGCCTGCAACAAAGT	152
53	evm.model.chr17.567	LAR2	leucoanthocyanidin reductase 2 [Vitis vinifera]	0.999343	8.86951e-13	AACCGTGGAAGAAGATGACC	ACTGCATCTCCGGATAAAGG	167
54	evm.model.chr16.1888	RhGT	anthocyanidin 5,3-O-glucosyltransferase-like [Vitis riparia]	0.993371	9.12645e-10	GGGTTTGTGACTCACTGTGG	GGTCACTCGGTTCTCCAACT	195
55	evm.model.chr10.496	ANR	anthocyanidin reductase [Vitis vinifera]	0.996749	1.07554e-10	CAGAAGGGCTATGCTGTCAA	GACAAAGTCGCAACCTGCTA	162
56	evm.model.chr3.847	UGT	gallate 1-beta-glucosyltransferase-like [Vitis riparia]	0.998116	2.08958e-11	ACATTCCAAGAGCTGGAACC	ACGACGCTTCCAAAAGAGAT	200
57	evm.model.chr16.379	UFGT1	anthocyanidin 3-O-glucosyltransferase UFGT [Vitis riparia]	0.992981	1.08327e-09	AAAGTACGTTTTCGCGACCT	CGTCTTGAGCTTGGATTTGA	177
58	evm.model.chr16.1632	UFGT2	anthocyanidin 3-O-glucosyltransferase 5-like [Vitis riparia]	0.9849	1.08214e-08	TGAAGCGCTTGAAATACCAG	CGGATCAACCACATCTTCTG	190
59	evm.model.chr1.2179	FOMT	flavonoid 3,5-methyltransferase [Vitis riparia]	0.996565	1.26865e-10	GCATACCCAAGAGAGCATGA	ACTCCGAGCTCGATTGTCTT	158
60	evm.model.chr4.1313	GSTF12	glutathione S-transferase F12 [Vitis riparia]	0.999023	2.91709e-12	CTGGAAGTGGAAGCTCACAA	CAGCCTCTGCTCGTACACAT	156
61	evm.model.chr8.1603	GSTU8	Glutathione S-transferase U8	0.990751	2.48073e-09	GACCTGGAAAGCCAATCCTA	GCACACTTTTGCTTCTTCCA	163
62	evm.model.chr16.87	GSTU26	probable glutathione S-transferase [Vitis vinifera]	0.99454	5.0964e-10	GTAATTGGGCGGAAGTCATT	TGGCGAACCATTTGAAAGTA	166
63	evm.model.chr1.1273	GSTU17	Glutathione S-transferase U17	0.997098	7.64887e-11	TCTCATCCACGATCAGAAGC	CACTCAACGATGGAAACCAC	167
64	evm.model.chr11.1754	ABCI17	ABC transporter I family member 17 [Vitis vinifera]	0.975442	4.67191e-08	TCTCTTTGAGGGCACAGTTG	TAGCTAGGGTCCTCGCAAGT	188
65	evm.model.chr16.2051	ABCG4	ABC transporter G family member 4 [Vitis vinifera]	0.99132	2.05013e-09	TCCTTGTTCCCAAATCTTCC	TTGGCTCATCAAGAAGCAAC	180
66	evm.model.chr12.119	DTX1	protein DETOXIFICATION 41 [Vitis vinifera]	0.98092	2.1865e-08	GCAATTGTTTCCTCGGTTTT	TCTTTGCTCCATATGCTTGC	190
67	evm.model.chr18.687	DTX2	protein DETOXIFICATION 27 [Vitis vinifera]	0.994656	4.77821e-10	CAAATTTTGCAACCAAGGTG	GTTGAACGCTGTTGAGGAGA	183
68	evm.model.chr7.729	MYB86	transcription factor MYB86 [Vitis vinifera]	0.949146	4.19074e-07	TGAGCTTCATTCGGTTCTTG	ACCTCAGAGAGGGGTTTGTG	159
69	evm.model.chr15.2017	MYB17	transcription factor MYB17 [Vitis riparia]	0.954904	2.91581e-07	GCAACAAGGGACAGAAACCT	GATGAATCCTCCAGCTCGTT	190
70	evm.model.chr7.571	MYBF1	transcription factor MYB4 [Vitis riparia]	0.974977	3.84412e-07	ATGTGGAGGGGAGAAACTTG	TCACTGTCCTCCCATAACCA	178
71	evm.model.chr2.1879	MYB90	transcription factor MYB90 [Vitis vinifera]	0.988	4.73717e-07	GGAGAGAAAAACCCCAAACA	CTAACAGGCTTTCCCACCAT	198
72	evm.model.chr4.229	MYB1L	transcription factor MYB1-like [Vitis riparia]	0.991173	2.15627e-09	AGTAGCAGCACAACCACCAG	CACATTCCCCCACAATCATA	182
73	evm.model.chr12.299	TCP1	transcription factor TCP4 [Vitis vinifera]	0.999983	1.23491e-16	CGCCAATCAACATTTTCAAC	CTCCAGCACTCTTCATTCCA	155
74	evm.model.chr17.859	TCP2	transcription factor TCP15 [Vitis riparia]	0.984835	1.09604e-08	ACTTCTCGGTCCCTCAAAGA	CCTCCCTATGCTCTCCTCAG	167
75	evm.model.chr15.1182	SPL1	squamosa promoter-binding-like protein 8 [Vitis vinifera]	0.999225	1.45557e-12	GAGAATTGGCCTGAATTTGG	GAGTGGAACTCGCAGACCTT	198
76	evm.model.chr8.2264	SPL2	squamosa promoter-binding-like protein 9 [Vitis riparia]	0.986804	7.21745e-09	TCTGACCTCTTTCTGCATGG	CTGTTTGCTCCAAGACCAGA	167
77	evm.model.chr10.788	SPL3	squamosa promoter-binding protein 1 [Vitis vinifera]	0.993516	8.53912e-10	ACCCTCACCAACAAGAAAGG	CTGCATTGCTGACAGAACCT	188
78	evm.model.chr15.1413	AGL1	MADS-box protein 3 [Vitis vinifera]	0.992939	1.10322e-09	GGTTCATGGAACCCCAATAC	ACCCTTGGATGAAGTTGCTC	184
79	evm.model.chr18.3516	AGL2	agamous-like MADS-box protein AGL11 [Vitis riparia]	0.990803	2.43908e-09	GCAGAAAAGGGAAATTGAGC	GAAGTGGGTAGCCTGTGGAT	185
80	evm.model.chr15.1521	ANL1	homeobox-leucine zipper protein ANTHOCYANINLESS 2 [Vitis vinifera]	0.945874	5.05921e-07	TCCTTCTGGCTGTGTAGTGC	CGGTGGAGGACATGAGTATG	200
81	evm.model.chr16.1772	ANL2	homeobox-leucine zipper protein ANTHOCYANINLESS 2-like [Vitis riparia]	0.983155	1.50312e-08	GGAGGCACTTCGTTACCAAT	GTTTCCTTTCCTCCATCCAA	176
82	evm.model.chr17.65	bHLH1	transcription factor bHLH137 [Vitis riparia]	0.957458	2.44545e-07	AAAGGCCCTTATGTTGGATG	AGGACTGCATTGTTGCAGAG	196
83	evm.model.chr8.2456	bHLH2	transcription factor bHLH48-like [Vitis riparia]	0.996384	1.47912e-10	TGAGACTTGCGGCAGTAAAC	GGCTGGTGAAGTGTGTCATC	187
84	evm.model.chr1.1163	bHLH3	truncated basic helix-loop-helix protein A [Theobroma cacao]	0.997402	5.48485e-11	TCCAGTCTGGGGTAAAGACC	ATCGACCTTGAATGGGAAAG	191
85	evm.model.chr9.245	WD40	WD-40 repeat-containing protein MSI4 [Vitis vinifera]	0.950547	3.85173e-07	ATGTGCAATTCTGCCCATTA	CCGACCCGGTTAGAATAAGA	183
86	evm.model.chr2.2117	AMAT	methanol O-anthraniloyltransferase [Vitis vinifera]	0.992128	1.52875e-09	TTCGCTTTCAAGTTCCTGTG	TGCAGTCCACCATGAGTTTT	168
87	evm.model.chr15.1868	GRT4a	putative UDP-rhamnose:rhamnosyltransferase 1 [Vitis vinifera]	0.992274	1.14624e-08	GTGGTCGAGATTGCAGAAGA	TCATATCCCCGGAAAGCTAC	197
88	evm.model.chr20.361	GRT4b	putative UDP-rhamnose:rhamnosyltransferase 1 [Vitis riparia]	0.988762	4.45457e-09	GAACCTGAATGGTTGGACCT	TCCGTTCCCAGTGCTACATA	173
89	evm.model.chr4.451	FMO	indole-3-pyruvate monooxygenase YUCCA6-like [Vitis riparia]	0.984056	1.27414e-08	CCAGGCATCAAGCAACTAAA	ATAGCCCACAATTGCCTTTC	196
90	evm.model.chr10.338	HMA1	heavy metal-associated isoprenylated plant protein 6-like [Vitis riparia]	0.9355	8.59639e-07	GGGTGTAAACGCTGCTACAA	TCGATACTCTTGATGCAATCG	176
91	evm.model.chr1.569	HMA2	heavy metal-associated isoprenylated plant protein 21 [Vitis vinifera]	0.997009	8.3679e-13	ACCAATGCAGACGGTTGATA	CTCTCTTTCCCGTGCTTTTC	191
92	evm.model.chr18.691	POD1	cationic peroxidase 1 [Vitis vinifera]	0.976537	3.17254e-07	GCTTCCCCATCCTTGTTGT	GCGTTTCTCTTTGGCCACT	159
93	evm.model.chr10.141	POD42	peroxidase 42 [Vitis vinifera]	0.994	4.49276e-09	AAGCGCCACAAGAACACTG	TCCCTCTCCACAGCCTCTT	188
94	evm.model.chr4.2087	POD72	peroxidase 72 [Vitis vinifera]	0.97947	2.12994e-07	ACTCCAGAGGTGCCAGCTT	GTGCGCAATTTAGCAGCAT	244
95		EF1	Elongation Factor 1	X	X	CACTACTGCTGAACGGGAAA	GGACTTCTGGACAACGGAAT	179
96		Actin	Actin	X	X	CACTACTGCTGAACGGGAAA	GGACTTCTGGACAACGGAAT	179
